# Supplementary material for: Molecular Evidence for Relaxed Selection on the Enamel Genes of Toothed Whales (Odontoceti) with Degenerative Enamel Phenotypes
Source: Genes (Basel). 2024 Feb 10;15(2):228. doi: 10.3390/genes15020228 (PMC10888366; doi:10.3390/genes15020228)
Supplement: Supplementary file 1 [file genes-15-00228-s001.zip]

Archive with 242 entries (230 files):
- Supplementary Materials/
- __MACOSX/._Supplementary Materials
- Supplementary Materials/codeml Files/
- __MACOSX/Supplementary Materials/._codeml Files
- Supplementary Materials/Nexus CDS Alignments/
- __MACOSX/Supplementary Materials/._Nexus CDS Alignments
- Supplementary Materials/Supplementary Figures/
- __MACOSX/Supplementary Materials/._Supplementary Figures
- Supplementary Materials/Supplementary Tables/
- __MACOSX/Supplementary Materials/._Supplementary Tables
- Supplementary Materials/Gene Trees/
- __MACOSX/Supplementary Materials/._Gene Trees
- Supplementary Materials/.DS_Store
- __MACOSX/Supplementary Materials/._.DS_Store
- Supplementary Materials/Regression Files/
- __MACOSX/Supplementary Materials/._Regression Files
- Supplementary Materials/Species trees and timetree/
- __MACOSX/Supplementary Materials/._Species trees and timetree
- Supplementary Materials/Coevol Files/
- __MACOSX/Supplementary Materials/._Coevol Files
- Supplementary Materials/codeml Files/.DS_Store
- __MACOSX/Supplementary Materials/codeml Files/._.DS_Store
- Supplementary Materials/codeml Files/codeml37.phy
- __MACOSX/Supplementary Materials/codeml Files/._codeml37.phy
- Supplementary Materials/codeml Files/37TaxaFree.tree
- __MACOSX/Supplementary Materials/codeml Files/._37TaxaFree.tree
- Supplementary Materials/codeml Files/FreeRatioCF2.ctl
- __MACOSX/Supplementary Materials/codeml Files/._FreeRatioCF2.ctl
- Supplementary Materials/codeml Files/37TaxaAccTran.tree
- __MACOSX/Supplementary Materials/codeml Files/._37TaxaAccTran.tree
- Supplementary Materials/codeml Files/FreeRatioCF1.ctl
- __MACOSX/Supplementary Materials/codeml Files/._FreeRatioCF1.ctl
- Supplementary Materials/codeml Files/deltranCF2.ctl
- __MACOSX/Supplementary Materials/codeml Files/._deltranCF2.ctl
- Supplementary Materials/codeml Files/deltranCF1.ctl
- __MACOSX/Supplementary Materials/codeml Files/._deltranCF1.ctl
- Supplementary Materials/codeml Files/acctranCF1.ctl
- __MACOSX/Supplementary Materials/codeml Files/._acctranCF1.ctl
- Supplementary Materials/codeml Files/37TaxaDelTran.tree
- __MACOSX/Supplementary Materials/codeml Files/._37TaxaDelTran.tree
- Supplementary Materials/codeml Files/acctranCF2.ctl
- __MACOSX/Supplementary Materials/codeml Files/._acctranCF2.ctl
- Supplementary Materials/codeml Files/mprCF2.ctl
- __MACOSX/Supplementary Materials/codeml Files/._mprCF2.ctl
- Supplementary Materials/codeml Files/mprCF1.ctl
- __MACOSX/Supplementary Materials/codeml Files/._mprCF1.ctl
- Supplementary Materials/codeml Files/37TaxaMPR.tree
- __MACOSX/Supplementary Materials/codeml Files/._37TaxaMPR.tree
- Supplementary Materials/Nexus CDS Alignments/ACP4.nex
- __MACOSX/Supplementary Materials/Nexus CDS Alignments/._ACP4.nex
- Supplementary Materials/Nexus CDS Alignments/.DS_Store
- __MACOSX/Supplementary Materials/Nexus CDS Alignments/._.DS_Store
- Supplementary Materials/Nexus CDS Alignments/KLK4.nex
- __MACOSX/Supplementary Materials/Nexus CDS Alignments/._KLK4.nex
- Supplementary Materials/Nexus CDS Alignments/AMBN.nex
- __MACOSX/Supplementary Materials/Nexus CDS Alignments/._AMBN.nex
- Supplementary Materials/Nexus CDS Alignments/AMELX.nex
- __MACOSX/Supplementary Materials/Nexus CDS Alignments/._AMELX.nex
- Supplementary Materials/Nexus CDS Alignments/AMTN.nex
- __MACOSX/Supplementary Materials/Nexus CDS Alignments/._AMTN.nex
- Supplementary Materials/Nexus CDS Alignments/ENAM.nex
- __MACOSX/Supplementary Materials/Nexus CDS Alignments/._ENAM.nex
- Supplementary Materials/Nexus CDS Alignments/MMP20.nex
- __MACOSX/Supplementary Materials/Nexus CDS Alignments/._MMP20.nex
- Supplementary Materials/Supplementary Figures/.DS_Store
- __MACOSX/Supplementary Materials/Supplementary Figures/._.DS_Store
- Supplementary Materials/Supplementary Figures/Figure S5 (ACP4 exon deletions).pdf
- __MACOSX/Supplementary Materials/Supplementary Figures/._Figure S5 (ACP4 exon deletions).pdf
- Supplementary Materials/Supplementary Figures/Figure S1 (37 taxa node numbers).pdf
- __MACOSX/Supplementary Materials/Supplementary Figures/._Figure S1 (37 taxa node numbers).pdf
- Supplementary Materials/Supplementary Figures/Figure S7 (Orcinus splice site mutation).pdf
- __MACOSX/Supplementary Materials/Supplementary Figures/._Figure S7 (Orcinus splice site mutation).pdf
- Supplementary Materials/Supplementary Figures/Figure S3 (ACCTRAN ancestral reconstruction).pdf
- __MACOSX/Supplementary Materials/Supplementary Figures/._Figure S3 (ACCTRAN ancestral reconstruction).pdf
- Supplementary Materials/Supplementary Figures/Figure S6 (regression with log dN:dS).pdf
- __MACOSX/Supplementary Materials/Supplementary Figures/._Figure S6 (regression with log dN:dS).pdf
- Supplementary Materials/Supplementary Figures/Figure S8 (Coevol species names).pdf
- __MACOSX/Supplementary Materials/Supplementary Figures/._Figure S8 (Coevol species names).pdf
- Supplementary Materials/Supplementary Figures/Figure S4 (DELTRAN ancestral reconstruction).pdf
- __MACOSX/Supplementary Materials/Supplementary Figures/._Figure S4 (DELTRAN ancestral reconstruction).pdf
- Supplementary Materials/Supplementary Figures/Figure S2 (Mesquite ancestral reconstruction).pdf
- __MACOSX/Supplementary Materials/Supplementary Figures/._Figure S2 (Mesquite ancestral reconstruction).pdf
- Supplementary Materials/Supplementary Tables/Table S7 (Orcinus Splice Site SRA).xlsx
- __MACOSX/Supplementary Materials/Supplementary Tables/._Table S7 (Orcinus Splice Site SRA).xlsx
- Supplementary Materials/Supplementary Tables/Table S2  (Autapomorphic Mutation SRA Coverage).xlsx
- __MACOSX/Supplementary Materials/Supplementary Tables/._Table S2  (Autapomorphic Mutation SRA Coverage).xlsx
- Supplementary Materials/Supplementary Tables/.DS_Store
- __MACOSX/Supplementary Materials/Supplementary Tables/._.DS_Store
- Supplementary Materials/Supplementary Tables/Table S4 (mutations per million years).docx
- __MACOSX/Supplementary Materials/Supplementary Tables/._Table S4 (mutations per million years).docx
- Supplementary Materials/Supplementary Tables/Table S6 (normality test results and residuals).xlsx
- __MACOSX/Supplementary Materials/Supplementary Tables/._Table S6 (normality test results and residuals).xlsx
- Supplementary Materials/Supplementary Tables/Table S3 (well supported clades).docx
- __MACOSX/Supplementary Materials/Supplementary Tables/._Table S3 (well supported clades).docx
- Supplementary Materials/Supplementary Tables/Table S1  (Accession Numbers).xlsx
- __MACOSX/Supplementary Materials/Supplementary Tables/._Table S1  (Accession Numbers).xlsx
- Supplementary Materials/Supplementary Tables/Table S5 (free ratio dN:dS).docx
- __MACOSX/Supplementary Materials/Supplementary Tables/._Table S5 (free ratio dN:dS).docx
- Supplementary Materials/Gene Trees/KLK4 88Taxa CDS Alignment consensus tree unrooted.newick
- __MACOSX/Supplementary Materials/Gene Trees/._KLK4 88Taxa CDS Alignment consensus tree unrooted.newick
- Supplementary Materials/Gene Trees/AMTN 92Taxa CDS Alignment consensus tree unrooted.newick
- __MACOSX/Supplementary Materials/Gene Trees/._AMTN 92Taxa CDS Alignment consensus tree unrooted.newick
- Supplementary Materials/Gene Trees/ENAM 93Taxa CDS Alignment consensus tree unrooted.newick
- __MACOSX/Supplementary Materials/Gene Trees/._ENAM 93Taxa CDS Alignment consensus tree unrooted.newick
- Supplementary Materials/Gene Trees/ACP4 93Taxa CDS Alignment consensus tree unrooted.newick
- __MACOSX/Supplementary Materials/Gene Trees/._ACP4 93Taxa CDS Alignment consensus tree unrooted.newick
- Supplementary Materials/Gene Trees/MMP20 93Taxa CDS Alignment consensus tree unrooted.newick
- __MACOSX/Supplementary Materials/Gene Trees/._MMP20 93Taxa CDS Alignment consensus tree unrooted.newick
- Supplementary Materials/Gene Trees/AMBN 92Taxa CDS Alignment consensus tree unrooted.newick
- __MACOSX/Supplementary Materials/Gene Trees/._AMBN 92Taxa CDS Alignment consensus tree unrooted.newick
- Supplementary Materials/Gene Trees/AMELX 93Taxa CDS Alignment consensus tree unrooted.newick
- __MACOSX/Supplementary Materials/Gene Trees/._AMELX 93Taxa CDS Alignment consensus tree unrooted.newick
- Supplementary Materials/Regression Files/dN:dS/
- __MACOSX/Supplementary Materials/Regression Files/._dN:dS
- Supplementary Materials/Regression Files/.DS_Store
- __MACOSX/Supplementary Materials/Regression Files/._.DS_Store
- Supplementary Materials/Regression Files/Log dN:dS/
- __MACOSX/Supplementary Materials/Regression Files/._Log dN:dS
- Supplementary Materials/Regression Files/All_Data_for_Regression_Analyses.xlsx
- __MACOSX/Supplementary Materials/Regression Files/._All_Data_for_Regression_Analyses.xlsx
- Supplementary Materials/Regression Files/Mutations per Million Years/
- __MACOSX/Supplementary Materials/Regression Files/._Mutations per Million Years
- Supplementary Materials/Species trees and timetree/.DS_Store
- __MACOSX/Supplementary Materials/Species trees and timetree/._.DS_Store
- Supplementary Materials/Species trees and timetree/Species Trees.txt
- __MACOSX/Supplementary Materials/Species trees and timetree/._Species Trees.txt
- Supplementary Materials/Coevol Files/Coevol93Taxa9627bpCalibNotFixed.postmeanomega.tre
- __MACOSX/Supplementary Materials/Coevol Files/._Coevol93Taxa9627bpCalibNotFixed.postmeanomega.tre
- Supplementary Materials/Coevol Files/Coevol93Taxa9627bpCalibNotFixed.postmeanbranchsynrate.tre
- __MACOSX/Supplementary Materials/Coevol Files/._Coevol93Taxa9627bpCalibNotFixed.postmeanbranchsynrate.tre
- Supplementary Materials/Coevol Files/Coevol93Taxa9627bpCalibNotFixed.chain
- __MACOSX/Supplementary Materials/Coevol Files/._Coevol93Taxa9627bpCalibNotFixed.chain
- Supplementary Materials/Coevol Files/.DS_Store
- __MACOSX/Supplementary Materials/Coevol Files/._.DS_Store
- Supplementary Materials/Coevol Files/Coevol93_9627bp.phy
- __MACOSX/Supplementary Materials/Coevol Files/._Coevol93_9627bp.phy
- Supplementary Materials/Coevol Files/Coevol93Taxa9627bpCalibNotFixed.param
- __MACOSX/Supplementary Materials/Coevol Files/._Coevol93Taxa9627bpCalibNotFixed.param
- Supplementary Materials/Coevol Files/Coevol93Taxa9627bpCalibNotFixed.logmixalpha
- __MACOSX/Supplementary Materials/Coevol Files/._Coevol93Taxa9627bpCalibNotFixed.logmixalpha
- Supplementary Materials/Coevol Files/Coevol93Taxa9627bpCalibNotFixed.postmeanbranchnonsynrate.tab
- __MACOSX/Supplementary Materials/Coevol Files/._Coevol93Taxa9627bpCalibNotFixed.postmeanbranchnonsynrate.tab
- Supplementary Materials/Coevol Files/Coevol93Taxa9627bpCalibNotFixed.cov
- __MACOSX/Supplementary Materials/Coevol Files/._Coevol93Taxa9627bpCalibNotFixed.cov
- Supplementary Materials/Coevol Files/Coevol93Taxa9627bpCalibNotFixed.postmeansynrate.tre
- __MACOSX/Supplementary Materials/Coevol Files/._Coevol93Taxa9627bpCalibNotFixed.postmeansynrate.tre
- Supplementary Materials/Coevol Files/Coevol93Taxa9627bpCalibNotFixed.postmeandates.tre
- __MACOSX/Supplementary Materials/Coevol Files/._Coevol93Taxa9627bpCalibNotFixed.postmeandates.tre
- Supplementary Materials/Coevol Files/93TaxaTreeCalibrations.calib
- __MACOSX/Supplementary Materials/Coevol Files/._93TaxaTreeCalibrations.calib
- Supplementary Materials/Coevol Files/Coevol93Taxa9627bpCalibNotFixed.trace
- __MACOSX/Supplementary Materials/Coevol Files/._Coevol93Taxa9627bpCalibNotFixed.trace
- Supplementary Materials/Coevol Files/Coevol93TaxaTree.tree
- __MACOSX/Supplementary Materials/Coevol Files/._Coevol93TaxaTree.tree
- Supplementary Materials/Coevol Files/Coevol93Taxa9627bpCalibNotFixed.postmean.tre
- __MACOSX/Supplementary Materials/Coevol Files/._Coevol93Taxa9627bpCalibNotFixed.postmean.tre
- Supplementary Materials/Coevol Files/Coevol93Taxa9627bpCalibNotFixed.run
- __MACOSX/Supplementary Materials/Coevol Files/._Coevol93Taxa9627bpCalibNotFixed.run
- Supplementary Materials/Coevol Files/Coevol93Taxa9627bpCalibNotFixed.postmeansynrate.tab
- __MACOSX/Supplementary Materials/Coevol Files/._Coevol93Taxa9627bpCalibNotFixed.postmeansynrate.tab
- Supplementary Materials/Coevol Files/Coevol93Taxa9627bpCalibNotFixed.postmeanbranchnonsynrate.tre
- __MACOSX/Supplementary Materials/Coevol Files/._Coevol93Taxa9627bpCalibNotFixed.postmeanbranchnonsynrate.tre
- Supplementary Materials/Coevol Files/Coevol93Taxa9627bpCalibNotFixed.postmeandates.tab
- __MACOSX/Supplementary Materials/Coevol Files/._Coevol93Taxa9627bpCalibNotFixed.postmeandates.tab
- Supplementary Materials/Coevol Files/Coevol93Taxa9627bpCalibNotFixed.postmeanbranchsynrate.tab
- __MACOSX/Supplementary Materials/Coevol Files/._Coevol93Taxa9627bpCalibNotFixed.postmeanbranchsynrate.tab
- Supplementary Materials/Coevol Files/Coevol93Taxa9627bpCalibNotFixed.postmeanomega.tab
- __MACOSX/Supplementary Materials/Coevol Files/._Coevol93Taxa9627bpCalibNotFixed.postmeanomega.tab
- Supplementary Materials/Coevol Files/Coevol93Taxa9627bpCalibNotFixed.monitor
- __MACOSX/Supplementary Materials/Coevol Files/._Coevol93Taxa9627bpCalibNotFixed.monitor
- Supplementary Materials/Coevol Files/Coevol93Taxa9627bpCalibNotFixed.postmeanomega.tre.tex
- __MACOSX/Supplementary Materials/Coevol Files/._Coevol93Taxa9627bpCalibNotFixed.postmeanomega.tre.tex
- Supplementary Materials/Regression Files/dN:dS/FreeACC1v3.png
- __MACOSX/Supplementary Materials/Regression Files/dN:dS/._FreeACC1v3.png
- Supplementary Materials/Regression Files/dN:dS/FREEDEL_CF2.R
- __MACOSX/Supplementary Materials/Regression Files/dN:dS/._FREEDEL_CF2.R
- Supplementary Materials/Regression Files/dN:dS/FreeMPR1v3.png
- __MACOSX/Supplementary Materials/Regression Files/dN:dS/._FreeMPR1v3.png
- Supplementary Materials/Regression Files/dN:dS/FREEACC_CF2.R
- __MACOSX/Supplementary Materials/Regression Files/dN:dS/._FREEACC_CF2.R
- Supplementary Materials/Regression Files/dN:dS/37Taxa_FREE_ACCTree_CF2_v3.csv
- __MACOSX/Supplementary Materials/Regression Files/dN:dS/._37Taxa_FREE_ACCTree_CF2_v3.csv
- Supplementary Materials/Regression Files/dN:dS/FreeACC2v3.png
- __MACOSX/Supplementary Materials/Regression Files/dN:dS/._FreeACC2v3.png
- Supplementary Materials/Regression Files/dN:dS/FREEDEL_CF1.R
- __MACOSX/Supplementary Materials/Regression Files/dN:dS/._FREEDEL_CF1.R
- Supplementary Materials/Regression Files/dN:dS/FreeMPR2v3.png
- __MACOSX/Supplementary Materials/Regression Files/dN:dS/._FreeMPR2v3.png
- Supplementary Materials/Regression Files/dN:dS/FREEACC_CF1.R
- __MACOSX/Supplementary Materials/Regression Files/dN:dS/._FREEACC_CF1.R
- Supplementary Materials/Regression Files/dN:dS/37Taxa_FREE_DELTree_CF2_v3.csv
- __MACOSX/Supplementary Materials/Regression Files/dN:dS/._37Taxa_FREE_DELTree_CF2_v3.csv
- Supplementary Materials/Regression Files/dN:dS/37Taxa_FREE_MPRTree_CF2_v3.csv
- __MACOSX/Supplementary Materials/Regression Files/dN:dS/._37Taxa_FREE_MPRTree_CF2_v3.csv
- Supplementary Materials/Regression Files/dN:dS/FreeDEL2v3.png
- __MACOSX/Supplementary Materials/Regression Files/dN:dS/._FreeDEL2v3.png
- Supplementary Materials/Regression Files/dN:dS/FREEMPR_CF1.R
- __MACOSX/Supplementary Materials/Regression Files/dN:dS/._FREEMPR_CF1.R
- Supplementary Materials/Regression Files/dN:dS/FREEMPR_CF2.R
- __MACOSX/Supplementary Materials/Regression Files/dN:dS/._FREEMPR_CF2.R
- Supplementary Materials/Regression Files/dN:dS/FreeDEL1v3.png
- __MACOSX/Supplementary Materials/Regression Files/dN:dS/._FreeDEL1v3.png
- Supplementary Materials/Regression Files/dN:dS/37Taxa_FREE_MPRTree_CF1_v3.csv
- __MACOSX/Supplementary Materials/Regression Files/dN:dS/._37Taxa_FREE_MPRTree_CF1_v3.csv
- Supplementary Materials/Regression Files/dN:dS/37Taxa_FREE_DELTree_CF1_v3.csv
- __MACOSX/Supplementary Materials/Regression Files/dN:dS/._37Taxa_FREE_DELTree_CF1_v3.csv
- Supplementary Materials/Regression Files/dN:dS/37Taxa_FREE_ACCTree_CF1_v3.csv
- __MACOSX/Supplementary Materials/Regression Files/dN:dS/._37Taxa_FREE_ACCTree_CF1_v3.csv
- Supplementary Materials/Regression Files/Log dN:dS/37Taxa_FREE_DELTree_CF1_log.csv
- __MACOSX/Supplementary Materials/Regression Files/Log dN:dS/._37Taxa_FREE_DELTree_CF1_log.csv
- Supplementary Materials/Regression Files/Log dN:dS/.DS_Store
- __MACOSX/Supplementary Materials/Regression Files/Log dN:dS/._.DS_Store
- Supplementary Materials/Regression Files/Log dN:dS/37Taxa_FREE_MPRTree_CF1_log.csv
- __MACOSX/Supplementary Materials/Regression Files/Log dN:dS/._37Taxa_FREE_MPRTree_CF1_log.csv
- Supplementary Materials/Regression Files/Log dN:dS/37Taxa_FREE_DELTree_CF2_log.csv
- __MACOSX/Supplementary Materials/Regression Files/Log dN:dS/._37Taxa_FREE_DELTree_CF2_log.csv
- Supplementary Materials/Regression Files/Log dN:dS/37Taxa_FREE_MPRTree_CF2_log.csv
- __MACOSX/Supplementary Materials/Regression Files/Log dN:dS/._37Taxa_FREE_MPRTree_CF2_log.csv
- Supplementary Materials/Regression Files/Log dN:dS/37Taxa_FREE_ACCTree_CF1_log.csv
- __MACOSX/Supplementary Materials/Regression Files/Log dN:dS/._37Taxa_FREE_ACCTree_CF1_log.csv
- Supplementary Materials/Regression Files/Log dN:dS/37Taxa_FREE_ACCTree_CF2_log.csv
- __MACOSX/Supplementary Materials/Regression Files/Log dN:dS/._37Taxa_FREE_ACCTree_CF2_log.csv
- Supplementary Materials/Regression Files/Mutations per Million Years/Muts_MYR_MPR.R
- __MACOSX/Supplementary Materials/Regression Files/Mutations per Million Years/._Muts_MYR_MPR.R
- Supplementary Materials/Regression Files/Mutations per Million Years/.DS_Store
- __MACOSX/Supplementary Materials/Regression Files/Mutations per Million Years/._.DS_Store
- Supplementary Materials/Regression Files/Mutations per Million Years/MutsMYMPRv2.png
- __MACOSX/Supplementary Materials/Regression Files/Mutations per Million Years/._MutsMYMPRv2.png
- Supplementary Materials/Regression Files/Mutations per Million Years/UnbinnedMutationsMY_DELTree_v2.csv
- __MACOSX/Supplementary Materials/Regression Files/Mutations per Million Years/._UnbinnedMutationsMY_DELTree_v2.csv
- Supplementary Materials/Regression Files/Mutations per Million Years/MutsMYDELv3.png
- __MACOSX/Supplementary Materials/Regression Files/Mutations per Million Years/._MutsMYDELv3.png
- Supplementary Materials/Regression Files/Mutations per Million Years/UnbinnedMutationsMY_ACCTree_v2.csv
- __MACOSX/Supplementary Materials/Regression Files/Mutations per Million Years/._UnbinnedMutationsMY_ACCTree_v2.csv
- Supplementary Materials/Regression Files/Mutations per Million Years/MutsMYACCv2.png
- __MACOSX/Supplementary Materials/Regression Files/Mutations per Million Years/._MutsMYACCv2.png
- Supplementary Materials/Regression Files/Mutations per Million Years/UnbinnedMutationsMY_MPRTree_v2.csv
- __MACOSX/Supplementary Materials/Regression Files/Mutations per Million Years/._UnbinnedMutationsMY_MPRTree_v2.csv
- Supplementary Materials/Regression Files/Mutations per Million Years/Muts_MYR_ACC.R
- __MACOSX/Supplementary Materials/Regression Files/Mutations per Million Years/._Muts_MYR_ACC.R
- Supplementary Materials/Regression Files/Mutations per Million Years/Muts_MYR_DEL.R
- __MACOSX/Supplementary Materials/Regression Files/Mutations per Million Years/._Muts_MYR_DEL.R
