# Supplementary material for: Molecular Evidence for Relaxed Selection on the Enamel Genes of Toothed Whales (Odontoceti) with Degenerative Enamel Phenotypes
Source: Genes (Basel). 2024 Feb 10;15(2):228. doi: 10.3390/genes15020228 (PMC10888366; doi:10.3390/genes15020228)
Supplement: Supplementary file 1 [file genes-15-00228-s001.zip › Supplementary Materials/codeml Files/codeml37.phy]

37 9525
Berardius_bairdii            ATGGCCGGGCCAGGGTTTCGGGGCCACACAGCTGGACTTCTCCTGCTGCTGCTGCTGCTA---------CCCGAGGCCCTGACAGAGGGACCCCTGGTCTTTGTGGCTGTGGTGTTCCGCCATGGTGACCGGGCCCCGCTGGCCTCCTATCCCACTGACCCGCACAAGGAGGCTGTATCTACCCTGTGGCCACGTGGCTTGGGCCAGCTGACCTCGGAAGGGGTCCGCCAGCAGCTGGAGCTGGGCTGCTTCCTGAGGAGTCGCTACGAGGATTTTCTGAGCCCCGAGTACCGGCGGGAGGAGGTGTACATTCGCAGCACAGACTTTGACCGGACCCTGGAGAGCGCTCAGGCCAACCTAGCGGGGCTGTTCCCTGAGGCCGCCCCAGGGCGCTCCGAGGCCACCTGGAGGCCGATCCCTGTGCACACGGTGCCCGTCACTGAGGACAAGCTGCTGAGGTTCCCTACACGCAGCTGTCCCCGATACCAGGAGCTGCTGAGGGAGGCCACGGAGGCCGCCGAGTACCAGACGGCCCTAGAGGGTTGGACGGACTTCTTGACTCACCTGGAGAACTTCACGGGGCTGTCGCTGGTCGGGGAGCCGCTGCGCAGGGCGTGGAAAGTTCTGGACACTCTTATTTGCCAGCAAGCCCACGGTCTCCCCCTCCCATCCTGGGCCTCCCCGGATGTCCTGCAGACACTAGCTCAGATCTCGGCTTTGGATGTTGGGGCACACGTGGGCCCACCCGGGGCAGCAGAGAAGGCCCAGCTATCTGGGGGAATCCTGTTGGATGCCATCCTTGCCAACTTCTCTCGGGCGCAGCACTTGGGGCTGCCCCTCAAGATGGTTATGTATTCGGCTCACGACGGCACTCTCCTGGCCCTCCAGGGGGCCCTGGGTCTCTATGACGGGCACACACCGCCTTACGCAGCCTGCCTCGGCTTTGAGTTCCGGAGGCGCCTTGGGGACCCGGAT------------------GACGATGCAGGGAATGTCACCATCTCCCTCTTCCACCGCAACGACTCTGCTGCCTTACCCTTGACCCTCAGCCTCCCCGGGTGCCCAGCGGCCTGCCCCTTAGGCCACTTCCGCCAGCTGACTGCCCCTGCCCGGCCTCCGGCTCACGGGATCCCCTGCCATGGCTTCTACGHGCCCGCCACGCCCGCAGCCACCGTGGTGCCTCTGCTGGCTGGGGCTGTGGCCGTGCTGGCAGCTCTCAGTATGGGGCTGGGCCTGCTGGCCTGCAGAGCCGGCTGCCTGCGGGCCTGGGGGGGGCCCGTGATGCCAGCATTGAAGATCCCACTTTTCAAAATGAAGGACATGATACTGATCTTGTGCCTCCTGAAAATGAGTTCTGCAGTGCCGGTGTTTCCTCAGAAACCTAGGACACCAGGCATGGCTAGTTTGAGCCTTGAGACAATGAGACAGTTGGGAAGTTTGCAGGGATTAAACATGCTTTCTCAGTATTCAAGATTTGGCTTTGGGAAATCATTTAATTCCTTGTGGATGCATGGTCTCCTCCCACCACATTCCTCTTTCCCGTGGATGAGACCAAGGGAACATGAAACTCAACAGTATGAATATTCTTTGCCTATGCATCCCCCACCTCTCCCATCGCAGCCATCCCTGCAGCCTCCACAGCCAGGACAGAAACCTTTCCTCCAGCCCACCGTTGTAACCTCCGTCCAGAACACAGTCCAGAAGGGAATACCTCAGCCTCCGATTTACCTGGGACAGCCGCCCTTGCAGCAATCAGAGGGGCCAATGATTCAA---CAGGTGGCACCATCAGAAAAGCCACCAAAGACCGAGTTGCCAGGAATGAATTTTGCTGATCCACAAGATCCATCGATG---TTTCCAATAGCCCGTTTGATATCTCGGGGACTGGTGCCACAAAATAAACCACCTCCACTTTATCCAGGAATATTTTACATGTCCTATGGAGCAAATCAATTGAACGCTCCTGCCAGACTTGGCATCATGAGCTCAGAAGAAATGGCTGGAGGAAGAGGAGGCCCCATGGCCTATGGAGCCATGTTCCCAGGATTTGGAGGCATGAGGCCCGGCCTTAGAGGGATGCCCCCCAATCCAGCCATGGGCGGGGACTTTACTCTGGAATTTGACTCCCCAGTCGCTGGAACCAAAGGCCCGGAGAAGGGAGAAGGAGGTGCACAAGACCCCCCTGTGCCGGAGGCCAACCCAGCCGATCCAGAAAACCCAGCACTCCTTTCAGAGCTAGCACCTGGTGCCCTCGGAGGGCTTCTTGCTAATCCTAAAGGCAATATCCCCAACCTAGCAAGAGGTCCTGCAGGGCAGAGCAGGGGACCCCTCAGG---GTCACCCTGGCAGCCGCAGACCCACTGATGACCCCTGGATTAGCTGATGTTTATGAGACCTACAGTGCTGATGAGACCACAACTCTGGGTCTCCAGGAAGAAACCACCGTGGATTCCACAGTGACCCCTGACAGTCAGCACACATCAATGCCAGGGAACAAGGCCCAGCAGCCCCAGATTAAGCATGATGCATGGCATTTCCAAGAGCCCATGGGGACCTGGATTTTGTTTGCCTGCCTCCTGGGAGCAGCCTTCTCTATGCCCCTACCACCTCATCCTGGGCACCCTGGTTATATCAACTTCAGCTATGAGGTGCTTACCCCTCTGAAGTGGTACCAGAACATAATAAGACACCCGTACCAGTCCTACGGTTACGAACCCATGGGTGGCTGGCTGCACCACCAAATCATTCCCGTGGTATCCCAGCAGGCT------------GCCCTGCAGCCTCAACGCCACTTCCCCATGGTGCCAGCCCAGCAGCCCGCGGTCCCCCAGCAAACTATGATGCCAGTTCCTAGCCAGCACTCCATGACTCCAAGCCAACCCCACCAGCCACACCTCCCTGTGCCCGCCCAG---------------CAGCCCATCCAGCCGCAGCCTCAC------------------------------------------------------------------------------------------------------------CGGCCCCTGCTGTCCCAGCCGCCTCTGCCTCCGATGTTCCCCATGCAGCCCCTGCCCCCCATGCTTCCTGACCTGCCTCTGGAGGCTTGGCCTGCAACAGACAAGACCAAGCGGGAGGAAGTGGATATGAAGACTACGATTCTACTGTTTTGTCTTCTAGGATCAACTCTGTCATTACCAATGCAGCTCAACCCTGCTTTGGTACTTCCTTCAACAAAGCTGGTTCCAGATCAGGCGACACTGCTAAACCAACAACAACCAAATCAGGTCTTCCCTTCTTTAAGTCTAATTCCATTGACACAGATGCTCACACTGGGGTCAGACCTGCAACTGCTAAATCCTGCTGCAGGGATGGCACCTGGTACCCAGACCCTCCCACTGACCCTGGGGGGATTGAAGGTACAGCAGCAGCTGCAACCACAAGTGTTACCAGTTATTGTAGCACACCTTGGAGCCCAGGGTGCTATCCTAAGCTCAGAGGAATTGCCAGCGACCCCCCAAATCTTAACAGGATTTATCTTCCATCCCTTGTTTCCTGGAGTCATCCTGCCCACCAGTCAGGCTACTCCAGATGTCCAGAATGGAATCCTTCCTGCAGGACAAGCAGGAGCAAATCCTGCCATCCAGGGAACCCCAGAGGGCCCCTTCCCAACTACCACTGGCACAGATGACGACTTTGCAGGGACCATCCCTGCAGGCATCCAAAGGGGCACACACACCACTGAAGAAACCACCACAGGGTCACCAAAAGGAATT---ATGTTGCTGCTGCAGTGCAGGCATGAAGCCTCGTCTCCTAAGCTAGATAACCTGGTACCAAGTGGAAAAATGAAGATTCTCCTGGTCTTTCTAGGTCTGCTTTGTTATTCCATAGCTATGCCA------ATGCAAATGCCCCAAATGCCTGTATTTAGCAGTAAAAGTGAGGAGATGATGCGCTATGGTCACTTCAACTTTATGAACTCCCCACCTATGGCACACCTGGGTCCCTTGTATGGAAATGGTATGCAGCTCCCTCAGCTCTTCCTGCCTTACCAGATGCCCATGTGGCCTCAGCCACCACCCAACAAGAAGCGCCTACAGAAACCTTCATCTCCCTCAGCACCCAAACACCAGAGCAAGACTGATCAAGCCCCAGAGACCCAGAAACCCAACCAGCCTCAACTAAAACAGCCCCTAATGGAGCATCCTTTAAGGCAGCCATCACCCACCCCAACTCAGCCCCAA---GAGGAAACCCAGACACCTCAGGCATTCCCACCATTCGGCAATGGGCTATCTCCCTATCAACAGCCACCGTGGCATGTTCCACATAGGGTACCACCAGGTTATGGAAGTCCACCAGTCAGCAATGAAGAAGGTGGGAATCCTTACTTTGGATATTTTGGATATCATGGATTTGGGGGCCGT---CCTTATTATTCAGAAGAGATGTTTGAACAAGATTTTGAAAAACCAAAAGAAAAAGATACTCCTAAAACAGAGAGTTCAGCCACTGATCCTTTGGCTAATTCAACAGTTCCTGAAACTAATTCTACCCAGTCAAATGCACCCAATTCCAGAGGGAGTCAGGGTGGAAATGACACCAGCCTAACAGGAAACAGTGTCCAGGGGTCTAACACTGTGAGCAATCCTACAGCTCAAAACAGCCCTGCAGTAAATGTTTCAGGCCAGGGAGTTCTAAGAAGTCAAACCCCACGGGGACCAAGTCAGACAAATATTCATGAAAATTATCCAAATCCTAACATCCGAAGTTTTCCTACAGGAAGACAATGGCGACCTACTGGCACCGCTATGGGGCACGGACGTAATGGGCCTTTTTACCAAAATCAACAAATTCAAAGGGGTCCCCGGTGGAACTCCTTTGCTTTGGAAGGCAAACAAGCAGTTCGTCCAGGATATCCAATATATCGCAGAGCTTATGCTTCCACTGCAAGAGGCAATTCTCCCAATTATGCAGGAAATCCAGCAAATTTCAGAAGAAAGCCTGAAGGGCCAAATATACACCCTGTGGAAACCAATGTTCCCCCTCTGGGTCCCAAACATGGTACTGTTGGCCACAATGAAAACATCCAAAATCCAAGAGAGAAGCCAGTAAGTCAAAAAGAAAGAATAGTCATTCCTACAAGGGATCCAAATGGCCCCTGGAGAAACTCTCAAGACTACGGAGTTAATAAATCAAACTATAAACTGCCTCACCCTGAGGATAACACGCTAGTCCCAAATTTTAATTCTATTGGTCAACGTGAAAACTCTTATTACCTGAGAGGAGATTCCAGAAGAGCTCCAAATTCTAATGGACAAACCCAAAGCCAGCATTTGCTCAAAGGGATTATCTTAGAGCCAAGAAGAATTCCATATGAATCAGAAATTAATCAGCCAGAATTAAAGCACAGTATATATCAGCCTGTGTACCCTGAGGGATTCCCTTCCCCTGCAAGGGAACATTTTAATGCTGGAAGAAATACTTGGAACCAAAAAGAAATCTCTCCACCTTTTAAGGAAGATCTTGGAAGGCATGAAGAACACTTACCTCATCCTTCCCATGGCTCTGGAGGACGTGTTTACTACCCTGACTATAACTCCTATGATCCCAGGGAAAACTCACCATACCTTAGAAGTAATACATGGGCTGAAAGAGATGATTCTCCCAATACAATGAGGCAACCTGAAAATCCACACTATCCCATGAATACTCCAGACCCAAAAAAGACAATCCCTTATAATGAAGAAGACCCAATAGATCCAACTGGAGACGAATCTTTCCCAGGACAAAGTAAATGGGGTGTGGTGGAGTCAAGCTTTAAAGGAGACCCAACAGTGAGGCACTATGAAGGCGAGCAA---TATACCTCAAATCAACCAAAGGAATACTTTCCCTATTCCTTAGAT---AATCCATCAAAACCCAGGGAGGATTTCCCTTATGGTGAATTTTACCCCTGGAGCCCAGATGAGAATTTCCCATCATATAATACAGCTCCCACTGAACCACGGCCAGTGGAGAGCAGGGGCTATTATGCTAATAATGCCGTTGGACAAGAAGAAAGCGCTATGTTTCCTTCTTGGAACTCCTGGGACCACAGGATTCAAGCCCAAGAGCAGAAAGAAAGCAAGCCATATTTTAACAGAAATTTCTGGGATCAGCCAACAAATTTACACAAAGCCCCTGCTAGTTCACCATACCAGAAAGAGAACAAGCCTTATTCCAGTGACTCCCCAGCTGGGCTTCAGAAAAATCCAATATGGCATGAAGGTGAGAATTTGAATTATGGCATGCAGATCACTAGGTTAAATTTACCAGAGAGAGAACATTTGGCTTTCCCAGACTTAATTCCTCCAAGTTACCCAGCAGGTCAAAAAGGAGCACATTTATTTCAGCTAAGCCAGAGAGGCCCCTGCTGTGTTGGTGGCTCCACAGGTCCCAAGGACAATCCACTTGCTCTACAAGACTACACTCCATCTTTTGGTCTTGCACCAGGGGAGAACCAAGACACCAGCCCTGTGTATACAGAAGACAGTCATACTAAGCATGTAAGACATACTATCTCCCCGACAAGCATCCTACCTGGCCAAAGAAACAGTTCAGAAAAAAGACTGCCTGGAGAAAGTCAAAACCCAAGTCCTTTCAGAGATGACATGTCCACTCTGAAGAGGAACACACCATGTTCTATA---AATCAGTTGGGCCAAAGGGGAATTATGCCCTTTCCTGAAACCAGTTCCCTTCAATCAAAGAATACACCTTGCCTCAAAAGTGATCTTGGAGGAGAAGGAAAC---ATTTTGGAACAAATATTTGAAGGCAACCAGCTCAATGAAAGAACTGTTGATCTTACTCCTGAGCAGCTTGTTATTGATACACCTGACGAAGGTCCCAAGCCAGAAGGAATTCCAAGTGAAGTGCAAGGAAATGAGGGTGAAAGGCAGCAG---AGACCATCTAGCATCCTACAGTTACCATGTTTTGGCTCCAAATTAACAAAGTATCACACCTCCAGCACTGGAACTCCATCTAGCGTTGGAAGGCAAGGCTCATTTGATGGGGATCCAATTATGCCTACTGAAATTCCTAACTCATTGGCTGAGTTAGCTACCAGGGCACAGTTTCAGAATATAAATGCAGACCCACTTAATGCAGATGAACACACTCTATTTGATTCTCTTCAAGTAGGGACCAATCCACAGGACCAGGTGCAAGACTGCTTACTACTTCAGGCCATGTCCATGGCAGGAAAGCCCTGGGGCTGGTTCCTGGGCCACCTCCTCCTCAGTGTCACAGGATCCCTCGCCTGGGGTGGAGGCAGCCACATCATAAACGGCGAGGACTGCCACCCGCACTCGCAGCCTTGGCAGGCGGCGCTGTTCTTGGAAAAGGAATTTCTCTGCGGGGGCGTCCTGGTGCATCCTCAGTGGGTGCTGTCAGCCGCACACTGTTTCCAGAATTCCTATACCATCGGGCTGGGCCTGCACAGTCTTGAGGACGACCATGAACCAGGCTGTAAGATGATGGAGGCTCACCTCTCCATCCAGCACCCAGAGTACAACAGAGCATCTTTTGCCAACGACCTCATGCTCATCAAGTTGGAAGAATTGGTGCCCCAGTCTGACACCATCCAGACCATCAGCATCGCCTCACAGTGCCCGACCGCT---GGGGATTCTTGCCTCGTTTCCGGCTGGGGTCGGCTAGCGAATGGCGGACTGCCCAGAGTGCTCCAATGCGTGAATATCTCAGTGGTGTCGGAGGAGATCTGCAGTGAACTCTATGCCCCCGTGTACCACCCCAGCATGTTCTGTGCTGGCGGAGGCCAGGACCAAAAGGACTCCTGCCATGGTGACTCTGGGGGCCCCCTGGTCTGCAACGGGTCCCTGCAGGGCCTTGTGTCCTTTGGACAACCCCCGTGTGGCCAGCCCTACGTGCCAGGCGTCTACACCAATCTCTGCAAGTTCACAGACTGGATACAGAAAACCATCCAGGCCAGTATGAAGGTGCTCCCTGTATCTGGCCTTGCTGTCCTCCTCGTCACGACTCTGAAGTTTTCCACTGCAGCCCCCTTCCTATTTGCAGCCACCGCCAGGACCTCAAGGAACAGCTACCACCTCGCACAGGCATACCTTGACAAATATTACACAAAGAAAGGAGGGCACCAGATTGGTGAGATGATTGCAAGAGGAGGCAATTCCACGGTTAAAAACATTAAGGAGCTGCAGGCTTTCTTCGGCCTCCGAGTCACCGGGAAGTTAGACCGGGCCACCATGGATGTGATCAAGAGGCCTCGCTGTGGAGTTCCTGATGTGGCAAACTATCGCCTCTTCCCAGGTGAACCCAAATGGAAAAAAAATACTTTGACATACAGAATATCCAAATACACACCTTCCATGACTTCTGCAGAAGTGGACAAAGCAGTGGAGATGGCCCTGCAGGCCTGGAGTAGCGCCGTCCCTCTGAGCTTTGTCAGAATAAACTCAGGAGAAGCAGTTATTATGATATCTTTTGAAACTGGAGATCATGGGGATTCCTATCCATTCGATGGGCCTCGGGGGACTCTAGCCCATGCATTTGCACCTGGAGAAGGCCTGGGAGGAGATACACATTTCGACAATGCTGAGAAGTGGACTATGGGAATGAATGGTTTCAATTTATTCACCGTTGCTGCTCATGAATTTGGCCACGCACTGGGCCTGGCCCATTCCACAGACCCATCAGCACTGATGTACCCAACTTATAAGTATNNNCATCCCTATGGATTCCACCTGCCCAAGGATGATGTGAAAGGGATCCAGGCACTGTACGGACCTCGGAAGACATTCCCAGGGAAGCCCGCTGTGCCCCACAGCCCCCCTCATAATCCTTCTATCCCCGMCCTCTGTGACTCCAGCTCAGCCTTTGATGCTGACACAATGCTGGGAAAGGAGCTCCTGATCTTCAGGGACCGGATTTTCTGGCGTCGGCAGGTTCACTTGATGTCAGGGAGCCGGCCCAGYGCCATCACCAGCTCCTTTCCCCAGCTTATGTCCAATGTGGACGCAGCTTATGAAGCGGCTGAGAGGGGCACAGCTTACTTCTTTGAAGGACCCCACTACTGGATAACAAGAGGATTCCATATGCAAGGTACTCCTCGGACTATTTATGACTTTGGGTTCCCAAGATACGTGCAGCAAATAGATGCTGCCGTCTATCTCAAGGATGCACAGAAGACCCTTTTCTTTGTGGGAGATGAATACTACAGCTATGATGAACGAAAAAGGAAAATGGAAAAAGACTATCCAAAGAATACTGAAGAAGAATTTTCAGGAGTTAATGGCCAAATAGATGCTGCTGTGGAGTTAAATGGCTACATTTACTTATTTTCAGGACCCAAAGCGTACAAGTATGATACAGAGAAGGAAGATGTGGTTAGTGTGCTGAAATCTAGTTCCTGGATTGGTTGC
Bos_mutus                    ATGGCCGGGCCAGGGTTTCGGGGCCACCCCGCCGGACCTCTCCTGCTGCTGCTGCTGCTACTGCTG---CCCCCAGCCCTGACGGAAGGACCCCTGGTCTTCGTGGCGGTGGTGTTCCGCCATGGCGACCGGGCCCCACTGGCCTCCTACCCCACTGACCCGCACAAGGAGGTTGCATCCACCCTGTGGCCACGTGGCCTGGGCCAGCTGACCGAGGAGGGGGTCCGCCAGCAGCTGGAGCTGGGCCGCTTCCTGAGGAGCCGCTACGAGGACTTTCTGAGCCCCGAGTACCGGCGGGAAGAGGTGTACATTCGCAGCACAGACTTTGACCGGACACTGGAGAGTGCTCAGGCCAACCTGGCCGGGCTGTTCCCTGAGGCCGCCCCAGGGCGCTCCGAGGCCACCTGGAGACCCATCCCTGTGCACACGGTGCCGGTCACTGAGGACAAGCTGCTGAGGTTCCCTACGCGGAGCTGTCCCCGATACCGTGAGCTGCTGAGGGAGGCCACGGAGGCCGCCGAGTACAAGACCGCCTTGAAGGGCTGGACGGACTTCTTGACTCGCCTGGAGAACTTCACGGGGCTGCCGCTGGTCGGGGAGCCGCTGCGCAAGGCGTGGAAGGTCCTGGACACTCTGATTTGCCAGCAAGCCCTGGGTCTTCCCCTCCCATCCTGGGCCTCCCCAGATGTCCTGCAGACACTAGCTCAGATCTCGGCTTTGGATATCGGAGCTCACGTGGGCCCACCCCAGGCAGCGGAGAAGGCCCAGCTGAGTGGGGGAATCCTGCTAGATGCCATCCTGGCCAACTTCTCCCGGGTGCAGCGCTTGGGGCTGCCACTCAAGATGGTTATGTATTCCGCTCACGACAGCACTCTCCTGGCCCTCCAGGGGGCCCTGGGTCTCTACGATGGGCACACACCGCCTTACGCCGCCTGCCTCGGCTTTGAGTTCCGGCGGCGCTTGGGCGACGCAGACCGCGACAACGCAGACGGCGACCACTCAGGGAATGTCACGGTCTCCCTCTTCTACCGCAACGACTCTGCTGGTCTGCCTTTGACTCTCCGCCTCCCCGGGTGCCCAGCCCCCTGCCCACTAAGCCGATTCCGCCAGCTGACGGCCCCCGCCCGGCCTCCGGCTCACGGGATCCCCTGCCACGGCTCCCACGAGCCCGCCACCCCCGCAGCCACCGTGGTGCCCCTGTTGGCTGGGGCTGTGGCCGTGCTGGCGGCCCTCAGCATGGGGCTGGGCCTACTGGCCTGGAGACCTGGCTGCTTGCGGGCCTGGGGGGGCCCCGTGATGCCAGCATTGAAGATCCCACTTTTCAAAATGAAGGACATGATACTGATCCTGTGCCTCCTGAAAATGAGTTCTGCAGTGCCGGCGTTTCCTCAGCAACCTGGGATACCAGGCATGGCTAGTTTGAGCCTTGAGACAATGAGACAGTTGGGAAGCCTGCAGGGATTAAACCTGCTTTCTCAGTATTCAAGATTTGGCTTTGGGAAATCATTTAATTCTTTGTGGATGAATGGTCTTCTCCCACCACATTCCTCCTTCCCATGGATGAGACCAAGGGAACATGAAACTCAACAGTATGAATATTCTTTGCCTGTGCATCCCCCACCTCTCCCATCGCAGCCATCCCTGCAGCCTCAACAGCCAGGACAGAAACCTTTCCTCCAGCCCACCGTTGTCACCTCCATGCAGAACGCAGTCCAGAAGGGCGTACCTCAGCCTCCGATTTACCAGGGACATCCGCCCTTGCAGCAAGCAGAGGGGCCGATGGTTGAACAGCAGGTGGCGCCATCAGAAAAGCCACCAACGACCGAGCTACCAGGAATGGATTTTGCTGATCTACAAGATCCACCGATG---TTTCCAATAGCCCATTTGATATCTCGGGGACCAATGCCACAAAATAAACCATCTCAGCTTTACCCAGGAATATTTTACGTGACCTATGGAGCAAATCAACTGAACGCTCCTGCCAGACTTGGCATCATGAGCTCAGAAGAAATGGGGGGAGGAAGAGGAGACCCCCTGGCCTATGGAGCCATATTCCCAGGATTTGGAGGCATGAGGCCCAGGCTTGGAGGGATGCCCCACAACCCAGACATGGGTGGGGACTTTACTCTGGAATTTGACTCCCCAGTCGCTGCAACCAAAGGCCCGGAGAAGGGAGAAGGAGGTGCACAAGACTCCCCTGTGCCAGAGGCCCACCTAGCCGATCCGGAAAGCCCAGCTCTCCTTTCAGAGCTAGCACCTGGTGCCCTAGAAGGGCTTCTTGCTAATCCTGAGGGCAATATTCCCAACCTGGCAAGGGGCCCTGCAGGGCGCAGCAGGGGATTCCTTAGGGGAGTCACCCCAGCAGCTGCCGACCCACTGATGACCCCTGGATTAGCTGAGGTTTATGAGACCTACGGTGCTGATGAGACCACAACTCTGGGTCTCCAGGAAGAAACGACTGTGGACTCCACAGCGACCCCTGACACTCAGCACACATTGATGCCAAGAAACAAGGCCCAGCAGCCCCAAATCAAGCATGATGCGTGGCATTTCCAAGAGCCCATGGGGACCTGGATTTTGTTTGCCTGCCTCCTGGGAGCAGCCTTCTCTATGCCTCTACCACCTCATCCTGGGCACCCTGGTTATATCAACTTCAGCTATGAGGTGCTCACCCCTCTGAAGTGGTACCAGAGCATGATAAGACACCCGTACCCTTCCTATGGTTACGAACCCATGGGTGGATGGCTGCACCACCAAATCATTCCCGTGGTGTCCCAGCAGACTCCCCAGAATCACGCCCTGCAGCCTCATCACCACATCCCCATGGTGCCAGCTCAGCAGCCCGTGGTCCCCCAGCAACCAATGATGCCAGTTCCTGGCCAACACTCCATGACTCCAACCCAACACCACCAGCCAAACCTCCCTCTGCCCGCCCAGCAGCCCTTCCAGCCCCAGTCCATCCAGCCGCAGCCTCACCAGCCCCTGCAGCCTCACCAGCCCCTGCAGCCCATGCAGCCCATGCAGCCC---------TTGCAGCCCCTGCAGCCCCTGCAGCCCCAGCCACCTGTGCACCCCATCCAGCCCTTGCCGCCACAGCCACCTCTGCCTCCGATATTCCCCATGCAGCCTCTGCCCCCCATGCTTCCTGACCTGCCTCTGGAAGCTTGGCCAGCAACAGACAAGACCAAGCGGGAGGAAGTGGATATGAAGGCTGCGATTCTACTGTTTTGTCTTCTAGGATCAACGCTGTCATTACCGATGCAGCTCAACCCTGCTTTGGTGCTTCCTCCTACCAAGCTTGTTCCAGATCAGGCAACACTGCTAAACCCACAGCAGCCAAATCAGGTCTTCTCTTCTTTAAGTCTAATTCCTTTGACACATATGCTCACACTGGGGTCAAACTTGCAACTGCTAAATCCTGCAGCAGGGATGCCATCGGGTACACAGACCCTCCCACTGGCCCTGGGGGGACTGAAGGTACAGCAGCAGCTGCAACCACAAATGTTACCAGTTATTGTAGCACACTTTGGAGCCCAGGGTACTATCCTAAGCTCAGAGGAACTGCAAGGGACCTCTCAAATCTTAACAGGCCTTATCTTCCATCCCTTGTTCCCTGGAGCCATCCTGCCCACCAGTCAGGCTAATCCAGATGCCCAGAATGGAATCCTTCCTGCAGGACAAGCAGGAGCAAATCCTGCTGCCCAGGGAACCCCAGAGGACCCCTTCTCAACCCCTAGTGGCACAGACGATGACTTTGCATCAACCACACCTGCTGGCATCCAGAGGGGCAGGCCAACCACGGAGGAAACCCCCACAGGATCACCCAAAGGAATTCAGATG---CTGCTGCAGTGTAGGCATGAAGCCTCTTCTCCTAAGCTAGATTACTTGGTACCAAGTGGAAAAATGAAGATTCTCCTGGTCTTTCTAAGCCTGCTTGGTTATTCCATTGCTATGCCATTGCAAATGCATATGCCCCGAATACCTGGATTTAGCAGTAAAAGTGAGGAGATGATGCGCTATGGTCACTTCAACTTTATGAACTTCCCGCATTTGGCACACCTGAGTCCCTTTTATGGAAATGGTATACAGCTCCCTCAGCTCTTCCCACAGTACCAGATGCCCATGTGGCCTCAGCCACCACCCAACAAGAAAAGCCCACAGAAGCCTTCATCTCCCGCAGCACCCAAA---CAG------ACAGATCAAGCCCCTGAGACCCCGAGTCCCAACCAGCCTCAACCAACCGACTCCCCACCAAACCAGCATTTAAAGCAGCCATCAACCACCACAGCTCAGCCACAAGAGGAGGAAACCCAGACACCTCAGGCATTCCCACCATTCGGCAATGGGCTATTTCCCTATCAACAGCCACCGTGGCATATTCCACATAAGATACCACCAGGTTTTGGACGTCCACCAGGTAGCAATGAAGAAGGTGGGAACCCTTTCTTTGGATTTTTTGGATATCATGGATTTGGGGGCCGTCCTCCTTATTATTCAGAAGAGATGTTTGAA---GATTTTGAAAAACCAAAAGAAGAAGATCCTCCTAAAACAGAGACTCCAGCCACAGATCCTTCTGTTAATTCAACAGTTCCTGAGACTAACTCTACCCAGCCAGGTGCACCCAGTCCCAGAGCGGGTCAAGGCGGAAATGACACCAGCCCAGCAGGAAACAATGGTCAGGACCCTAACACTGTGAGCAACCCTACAGTTCAAAACAACCCTGTAGTAAATGTTTCCGGCCAAGGAGTTCCAAGAAGTCAAACCCCGTGGAGACCAAGTCAGACAAATATTCATGAAAATTATCCATATCCTAACATTCGAAATTTTCCTGCAGGAAGACAATGGCATCCTACTGGTACCTCTATGGGGAACAGACGTAATGGGCCTTTTTACCGAAATCAACAAATTCAAAGGGCTCCTCGGTGGAACTCCTTTGTTTTGGAAGGCAAACAAGCAATTCGTCTAGGATATCCAATATATCGCAGAGCTTATGCCTCCACCGTAAGGGGCAATTATCCCAATTATGCAGGAAATCCAGTAAATTTCAGAAGAAAGCCTGCGGGGCCCAGTAAACAACCTGCGGGAACC---ATTGCCCCTCTGGGTCCCAAACATGGTACTACTGGCCACAATGAAAACATCCAAAATCCAAAAGAGAAGCCAGTAAGTCAAAAAGAAAGAATAGTCATTCCTACAAGGGATCCAAATGGCCCCTGGAGAAACTCTCAAGACTATGGAGTTACTAAATCAAACTATAAACTGCCTCACCCTGAGGGTAACATTCTAGTCCCAAATTTTAATTCTATAGATCAACATGAAAACTCTTATTACCCCAGAGGAGATTCCAGAGGAACCCCAAATTCTAATGGACAAACCCAAAGCCAGAATTTGCCCAAAGGGATTATTTTAGAACCAAGAAGAATTCCATATGAATCAGAAATTAATCAGCCAGAAATAAAGCACAGTACACATCAGCCTGTGTACCCTGAGGGATCTCCTTCCCCTGCAAGGGAACGTTTTCCTGCTGGAAGAAATACTTGGAACCAACAAGAAATCTCTCCACCTTTTAAGGAAGATCCTGGAAGGAAGGAAGAACACTTACCTCATCCTTCCCTTGGCTCTAGAGGACGTATTTACTACACTGACTACAACCCCTATGACCGCAGGGAAAACCCACCATACCTTAGAAGTAATAGCTGGGATGAAAGAAATGATCCTCCCAATACAATGGGGCAATCTGAAAATCCACACTATCCCATGAATACTCCAGATCCAAAAGAGACAATCCCTTATAATGAAGAAGGCCCAGCTGATCCAACTGGAGATGAACCTTTCCCAGGACAAACGACATGGGGTGTAGATGAGTCGAACTTTAAGACAGCCCCAACAGCTAGG---TATGAAGGCAAGCAA---TATACCTCAAACCAACCAAAGGAATACTCTCCCTATTCCTTAGAT---AATCTACCAAAACCCAGGGAGTATTTTCCTTACGGTGAATTTTACCCCTGGAGCCCAGATGAGAACTTTCCATCATATAATACTGCTCCCACTATACCACTGCTTGTGGAGAACAGGGGCTATTATCCTACTAATGCTGTTGGACAAGAAGAAAACACTATGTTTCCTTCTTGGAATTCCTGGGACCACATGGTTCAAGTCCAAGGGCAGAAAGAAAGGAGGCCATATTTTACCAGAACTTTCTGGGGTCAGCCAACGAATCTACCCAAAGCCCCTGCTAGTCCACCATACCACAAGGAGAATCAGCCTTATTTCAGTAACTCCCCAACTGGGCTTCAGAAAGATCCAACATGGCATGAAGGTGAGAATTTGAATTATGGCATGCAAATCACTAGGTTAAATTCACCAGAGGGAGGACATTTGGCTTTTCCAGACTTAATTCCTCCACATTACCCAGGAAGTCAAAAAGAAACACGTCTATTTCACCTAAGCCAGCGAGGCCCTTGCTGTGCTGGTGGCTCCATAGGGCCCAAGGACAATCCACTTGCTCTACAAGACTACACTCTTTTTTTTGGTCTTGCACCAGGGGAAAACCAAGACACCAGCCCTCTCTATACA---GACAGTCATACTAAGCATGAAAGATATACTATTTCCCCAACAAGCATCCTACCTGGCCAAAGAAACAGCTCAGAAAAAAGACTTCCTGGAGAAAGTCAAAACCCAAGTCCTTTCAGAGATGACGTGTCCACTCTGAGGAGGAACACACCATGTTCTATAAATAATCAATTGAGCCAAAGGGGAATTAGGCCCCTTCCTGAAGCCAGTTCCCTTCAATCAAAGAATATACCTTGCCTCAAAAGTGATCTT---GAAGATGGAAACCATGTTTTGGAACAAACATTAGAAGGCAACCAGCTCAATGAAAGACCTGTTGATCTTACTCCTGAGCAGCTTGTTATGGATACACCTGATGAAGGTCCCAAGCCAGAAGGAATTCCAAGTGAAGTGCAAGGAAATGAGGGCAAAAGGCAGCAACAAAGACCATCTACCATACTAAAGTTACCATGTTTTGACTCCAAATTAACAAAGTATTACACCTCCAGCACTGGGACTCCATCTAGTCTTGGAAGGCAAGGCTCATTTGATGGGGATCCAATTATGCCTACTGAAATTCCTAACTCATTGGCTGAGTTAGCCACTGGGGCACAGTTTCAGAATATAAATGTAGACCCACTTAATGCAGATGATCACACTCCATTTGATCCTCTTCAAGTAGGGACCAATCCACAGGACCAGGTTCAAGACTGCTTACTACTTCAGGCCATGACCACAGCAGGAAATTCCTGGGGCTGGTTCCTGGGGCATCTCCTCCTCAGTGTCACAGGATCCCTCGCCTGGGGCGGCAGCAGCCGCATCATCAACGGCGAGGACTGCCGCCCGCACTCGCAGCCCTGGCAGGCGGCCCTGTTCTTGGAAAATGAATTTTTCTGCGGGGGAGTCCTGGTGCATCCGCAGTGGGTGCTGTCAGCTGCGCATTGCTTCCAGAAGTCCTATACCATTGGGCTGGGCCTGCACAGTCTTGAGGCCGACCAAGAACCAGGCAGTCAGATGATAGAAGCCCACCTCTCCATCCAGCACCCAGAGTACAACAAACCATCATTCGCCAACGACCTCATGCTCATCAAGTTGGAAGAATCGGTACCCCCATCTGATACCATCCAGGACATCAGCATCGCCTCCCAGTGCCCGGCTGCCGGGGGGGATTCCTGCCTGGTTTCTGGCTGGGGTCGGCTGGTGAATGGCAAACTGCCCAAAGTGCTCCAATGTGTGAATATCTCAGTTGTGTCGGAGAAGATCTGCAGTGAACTCTATGCCCACGTGTACCACCCCAGCATGTTCTGCGCTGGCGGAGGCCAGGACCAGAAGGACTCCTGCCATGGTGACTCTGGGGGCCCCCTGGTCTGCAACGGGTCCCTGCAGGGCCTGGTATCCTTTGGACAAGCCCAGTGTGGCCAACCCTACGTGCCAAGTGTCTACACCAATCTCTGCAAGTTCACGGACTGGATACAGAAAACCATCCAGGCCAGTATGAAGATGCTCCCTGCATCTGGCCTTGCTGTCCTCCTCGTCACCGCTCTGAAGTTTTCCACCGCAGCCCCCTCCCTACCTGCAGCCTCCCCCAGGACCTCAAGGAACAACTACCGCCTTGCACAGGCGTACCTTGACAAGTATTACACAAAGAAAGGAGGGCCCCAGATTGGGGAGATGGTTGCAAGAGGAGGCAATTCCACGGTTAAAAAGATTAAGGAGCTGCAGGAGTTCTTCGGCCTCCGAGTCACCGGGAAGTTAGACCGAGCTACCATGGACGTGATCAAGAGGCCTCGCTGTGGAGTTCCCGACGTGGCCAACTATCGCCTCTTCCCAGGTGAACCCAAATGGAAAAAAAATACTTTGACATACAGAATATCCAAATACACCCCTTCCATGACCCCTGCGGAAGTGGACAGAGCCATGGAGATGGCCCTGCGGGCCTGGAGCAGCGCCGTCCCTCTGAACTTTGTCAGAATCAATGCGGGCGAAGCAGACATTATGATCTCTTTTGAAACCGGAGATCACGGGGATTCCTATCCATTTGATGGGCCTCGAGGGACTCTAGCCCATGCATTTGCACCTGGAGAAGGCCTGGGAGGAGATACACATTTCGACAATGCTGAGAAGTGGACTATGGGAACGAATGGTTTCAATTTATTCACCGTTGCTGCTCATGAGTTTGGCCATGCCCTGGGCCTGGCCCATTCCACAGACCCGTCAGCACTGATGTACCCAACTTATAAGTATCAGAATCCCTATGGGTTCCGTCTCCCCAAGGACGATGTGAAGGGGATCCAGGCACTGTACGGACCTCGGAGAGCATTCTCAGGGAAGCCCACTGCACCCCACGGCCCCCCTCATAATCCGTCCATCCCTGACCTCTGTGACTCCAACTTATCCTTCGATGCTGTGACGATGCTGGGGAAGGAGCTCCTGCTCTTCAGGGACCGGATTTTCTGGCGTCGGCAGGTTCACTTGATGTCAGGGATCCGGCCCAGCACCATCACCAGCTCCTTCCCCCAGCTTATGTCCAATGTGGATGCAGCTTATGAAGTGGCTGAGCGGGGCACAGCCTACTTCTTTAAAGGACCTCACTATTGGATAACAAGAGGATTCCAAATGCAAGGTCCTCCTCGGACTATTTATGACTTTGGGTTCCCAAGATATGTGCAGCGAATAGATGCCGCAGTCTATCTCAAGGATGCACAGAAGACCCTTTTCTTTGTGGGAGATGAATACTACAGTTACGATGAAAGAAAAAGGAAAATGGAAAAAGACTATCCAAAGAGTACTGAAGAAGAATTTTCAGGAGTCAATGGCCAAATAGATGCAGCCGTAGAATTAAATGGCTACATTTACTTCTTTTCGGGACCCAAAGCATACAAATATGATACAGAGAAGGAAGATGTGGTTAGTGTGCTGAAATCTAGTTCCTGGATTGGTTGC
Camelus_bactrianus           ATGGCCGGGCCAGGGTTTCGGGGCCACCCCACAGGACCCCTCCTGCTGCTGCTGCCGCTGCTGCTGCCGCCCCAGGCTCTGTCGGAAGGACCCCTGGTCTTCGTGGCTGTGGTCTTCCGCCATGGCGACCGGGCCCCGCTGGCCTCTTACCCCACCGACCCGCACAAGGAGGTTGCATCCACCCTGTGGCCGCGTGGCCTGGGCCAGCTGACCGGGGAGGGGGTCCGCCAGCAGCTGGAGCTGGGCCGCTTCCTGAGGAGCCGCTATGAGGCCTTTCTGAGCCCCGAATATCAGCGGGAGGAGGTGTACATTCGCAGCACAGACTTTGACCGGACGCTGGAGAGCGCGCAGGCCAACCTCGCGGGGCTGTTCCCTGAGGCCGCCCCAGGGCGCTCGGAGGCCACCTGGAAGCCCATCCCTGTGCACACGGTGCCGGTTGCTGAGGACAAGCTGCTAAGGTTCCCCATGCGCAGCTGTCCCCGATACCATGAACTACTGAGGGAGGCCACTGAGGCCACCGAGTACCAGACCGCCCTAGAGGGCTGGACGGACTTCTTGACCCGCCTGGAGAACTTCACCGGGCTATCGCTGGTTGGGGAGCCGCTACGCAGGGCGTGGAAGGTTCTGGACACTCTGATTTGCCAGCAAGCCCATGGTCTTCCCCTTCCATCCTGGGCCTCCCCAGATGTCCTGCAGACGCTAGCCCGGATCTCAGCTTTGGATATTGGGGCCCACGTGGGCCCACCCCGGGCAGCAGAGAAGGCCCAGCTGACTGGGGGAGTCCTGCTGGATGCCATCCTTGCCAACTTCTCACGAGTCCAGCGCTTGGGGCTGCCACTCAAGATGGTGATGTATTCAGCTCACGACAGCACTCTGCTGGCCCTCCAGGGTGCCCTGGGTCTCTATGACGGGCACACACCCCCTTATGCTGCCTGCCTCGGCTTTGAGTTCCGGAAGCGCCTCGGGGACCCGGAG------------------GACGACGCAGGGAATGCCACCGTCTCCCTTTTCTACCGAAACGACTCTGCTGGCCTGCCCTTGACCCTCAGCCTCCCCGGGTGCCCAGCCCCCTGCCCACTAGGCCGTTTCCGCCAGCTGACAGCCCCTGCCCGGCCCCCGGCTAAGGGGATCCCCTGCCATGGCTCCCAGAAGCCTGCCACTCCTGCAGCCACCACAGTGCCCCTGCTGGCTGGGGCTGTGGCCGTGCTGGCAGCACTCAGCGTGGGGCTGGGTCTGCTGGCCTGGAGACCAGGCTGCCTGCGGGCCTGGGGGGGCCCCGTGATGCCAGCATTGAAGATACCACTTTTCAAAATGAAGGACATGATACTGATCCTGTGCCTCCTGAAAATGAGTTCTGCAGTGCCGGCGTTTCCTCAGCAACCTGGGACACCAGGCATGGCTAGTTTGAGCCTTGAGACAATGAGACAGCTGGGAAGTTTGCAGGGATTAAACTTGCTTTCTCAGTATTCAAGATTTGGCTTTGGGAAATCATTTAATTCTTTGTGGATGCATGGTCTCCTCCCACCACACTCCTCTTTCCCATGGATGAGACCAAGGGAACATGAAACTCAACAGTATGAATATTCTTTGCCTGTGCATCCCCCACCTCTCCCATCGCAGCCATCCCTGCAGCCTCAACAGCCAGGACAGAAACCTTTCCTCCAGCCCACTGTTGTAACCGCCATCCAGAACTCAGTCCAGAAGGGACTACCTCAGCCTCCGGTTTACCAGGGACATCCACCCTTGCAGCAAGTAGAGGGGCCAATGGTGCAAGAGCAGGTGGCACCATCAGAAAAGCCACCAACGGCCGAGCTACCAGGAATGGATTTTGCTGATCCACAAGATCTACCAATGTTGGTTCCAATAGCCCGTTTGCTATCTCGGGGACCAATGCCACAAAATAAACCATCTCCACTTTATCCAGGAATGTTTTACTTGTCCTATGGAGCAAATCAATTGAGTGCTCCTGCCAGACTTGGCATCTTGAGCTCAGAAGAAATGGCGGGAGGCAGAGGAGGCCCCATGGCTTATGGGTCCATGTTCCCAGGATTTGGAGGCATGAGGTCCAACCTTGGAGGGATGCCCACCAATCCAGCAATGGGAGGGGACTTTACACTGGAATTTGACTCCCCAGTCGCTGGAACCAAAGGCCCTGAGAAGGGAGAAGGAGGTGCACAAGGCTCCCCTGTGCCAGAGACCAACCCAGATGATCCAGAAAACCCAGCTCTCCTTTCAGAGGGAGCACCTGGTGCCCTCGGAGGGCTCCTTGCTAGTGCTAAGGACAATGTTCCCAACCTGGCAAGA---------------ATCAGGGGACCATTCAGG---GTCACCCCAGCGGCTGCTGACCCACTGATGACCCCTGGATTAGCTGACGTTTATGAGACATACGGTGTTGATGAGACCACAACCATGGGTCTCCAGGAAGAGACAACTGTGGATTCCACGGCAACCCCAGATAGTCAACAGACATCGATGTCAGGAAACAAGGCCCAGCAGCCCCAGAATAAGTATGATGCGTGGCATTTTCAAGAGCCCATGGGGACCTGGATTTTGTTTGCCTGCCTCTTGGGAGCAGCCTTCTCTATGCCTCTACCACCTCATCCTGGGCACCCTGGTTATATCAACTTCAGCTATGAGGTGCTTACCCCCCTGAAGTGGTACCAGAACATAATAAGACATCCGTACCCTTCCTATGGTTACGAACCCATGGGTGGATGGCTGCACCACCAAATCATTCCCGTGGTGTCCCAGCAGACTCCCCAGAATCACGCCCTGCAGCCTCATCACCACATCCCCATGGTGCCAGCTCAGCAGCCCGTGGTCCCCCAGCAACCAATGATGCCAGTTCCTGGCCAGCACTCCATGACTCCAACCCAACACCACCAGCCAAACTTCCCACTGCCCGCCCAGCAGCCCTACCAGCCCCAGCCCGTCCAGCCGCAGCCTCACCAGCCCATGCAGCCC------------------------------------------------------------------------CAG---CCCGTGCACCCCATCCAGCCCTTGCCGCCACAGCCACCTCTGCCTCCGATGTTCCCCATGCAGCCTCTGCCTCCCATGCTTCCTGACCTGCCTCTGGAAGCTTGGCCATCAACAGACAAGACCAAGCGGGAGGAAGTGGATATGAAGACTACGATTCTACTGTTTTGTCTCCTAGGATCAACTCTGTCATTACCAATGCAGCTCAACCCCACTCTGGGACTTCCTCCAGCAAAGCTGGTTCCAGATCAGGCAACACCACTAAACCAACAGCAGCCAAATCCGGTCTTCCCTTCTTTAAGTCTAATACCATTGACACAGATGCTCACACTGGGGTCAGATCTGCAACTGCTAAATCCT------GGGGTGGCACCTGGTTCCCAGACCCTCCCACTGACCCTGGGGGGACTGAACATGAAACAGCAACTACAACCACAGATATTACCAGTTATAGTAGCACACCTTGGAGTCCAGGGTACTATCCTAAGCTCAGAAGAATTGCCAGCAGCCCCACAAATCTTCACAGGCCTTATCTTCCATCCCTTGTTCCCTGGAGCCATCCAGCCCACCAGTCAGGCTAATCCAGATGTCCAGAACGGAATCCTTCCTGCAGGACAAGCAGGAGTAAATTCTGCCAACCAGGGAACGCCATGGGGCCCCCTCCCAACTCCCAGTGGCACAGATGATGACTTTGTAGTGACCACCCCTGCAGGCATCCAAAGGGGCACACACACTATGGAGGAAACCACCACACCATCGCCAAATGGAATTCAGATGTTGCTGCTTCAGGGCAGGCATGGAGCCTCTTTTCCTAAGCTAGATAACTGGGCACCAAGTGGAAAAATGAAGATTCTCTTGGTCTTTCTAGGTCTGCTTGGTTATTCTGCTGCCATGCCA------ATGCAAATGCCCCGAATACCTGGATTTAGCAGTAAAAGTGAGGAGATGATGCGCTACGGTCACTTCAACTTTATGAATTCCCCACATATGGCACACCTGGGCCCCTTGTATGGCCATGGTATGCAGATTCCTCAGCTCTTCCCACAGTATCAGATGCCCATGTGGCCTCAGCCACCACCCAAGGTGAATCACCCACAGAAACCTTCATCTCCCTCAACACCCAATCACCAGAGCAACACTGATCAAGCCCCAGAGACCCAGCAACCCGACCAGCCTCAACCTCAAAAGCTCCCACCAAAATGGCCTTCAAAGCAGCCATCACCCACCCCAACTCAGCCCCAA---GAGGAAGCCCAGACACCTGAGGCATTCCTACCATTCGGCAATGGGCTATTTCCCTACCAACAGCCACCGTGGCATGTTCCACACAGGGTACCAACAGGCTATGGACGTCCAGCAGTCAGCAATGAAGAAGGCGGGAATCCTTTCTTTGGATATTTTGGATTTCATGGATTTGGGGGCCGTCCT---TATTATTCAGAAGAGATGTTTGAA---GATTTTGAAAAACCCAAAGAAGAAGATCCTCCTAAAACAGAAAGTCCAGCCACCGAACCTTCAACTAATTCAACAGTTCCTGAGACTAATTCCACCCAACCAAATGCACCCAATCCCAGAGGGGGTCAGAGTGGAAATGACACCAGCCCATCAGGAAACAGTGGCCAGGGGCCTAACACTGTGAGCAACCCTACAGCTCAAAATGGCCCTGTAGTTAATGTTTCAGGCCAGGGAGTTCCAAGAAGTCAAACCCCATGGGGACCAAGTCAGACAAATTTTCATGAAAATTATCCAAATCCTAACATTCGAAGTTTTCCTGCAAGAAGACAATGGCATCCTACTGGTACTGCCATGGGGCACAGGCAGAATGGGCCTTTTTACCGAAATCAACAAATTCAAAGGGGTCCTCGGTGGAACTCCTTTGCTTTGGAAGGCAAACAAGCAGTTCATCCAGGATATCCATTATATCGCAAAGCTTATGCTTCTACTGCAAGAGGCAATGCTCTCAATTATGCAGGAAACCCAGTGAATTTCAGAAGAAAGCCGCAGGGGCCAAATAAATACCCTATGGGAACCAATGTTGCCCCTCTGGATCCTAAACATGGTACTGTTGGTGGTAATGAAAACATCCAAAATCCAAGAGAGAATCCAGTAAGTCAAAAAGAAAGAACAGTCACTCCTACAATGGATCCAAATGGTCCCTGGAGAAACTCTCAAGATTATGGAGTTAATAAATCAAACTATAAATTGCCTCACCCTGAGGGCAACATGCTAGCCCCAAATTTTAATTCTATAGATCAA------AATTCTTATTACCCGAGAGGAGATTCCAAAAGAGCCCCAAATTCTGAAGGACAAATCCAAAGCCAGAATTTGCCCAAAGGGATTATTTTAGAGCCAAGAAGAATACCATATGAATCAGAAACTAAACAGCCAGAATTAACGCAAAATACCTATCAGCCTGTGTATCCTGAGGGAATCCCTTCCCCTGCAAGGGAACGTTTTCCTACTGGAAGGAATACTTGGAACCAACAAGAAATCTCTCCACCTTTTAAGGAAGATCCTGGGAAGCAGGAAGAACACTTATCTCATCTTTCCCATGGCTCAAGAGGACGTGTTTACTACCCTGACTATCGCCCCTATGATCCCAGGGGAAATTCACCATACCTTAGAAGTAATACATGGGGTGAAAGAGATGACTCACCCAATACAGTGAGACAGCCTGAAAATCCACACTACCCCATGAACACTCCAGATCCAAAAGAGACGATCCATTACAATGAAGAAGACCCAACTGATACAACTGGGGATGAACCTTTCCCAGGACAAAGCAGATGGGGTGTGGAGGAGTCAAGTTTTAAAGGAGGCCCAACAGTTAGGACCTATGAAGGCAAACAACAATATACCTCAAATCAACCAAAAGAATACCTTCCCTATTATCTAGAT---AATCCATCAAAACCCAGGGAGGATCTTCCTTATGGTGAATTTTACCCCTGGAACCCAGATGAGAATTTTCTGTCATATAATATAGCTCCCACTGTACCACCACCAGTGGAGAGCAGGGGCTATTATGTTAATAATGCTGCTGAACAAGAAGAAAGCACTAGATTTCCTTACTGGAACTCCTGGGACCACAGGATTCAAGCCCAAGGGCAGAAAGAAATAAGACCATATTTTAACAGAAATTTCTGGGATCAGACAACAAATTTACACAAAGTCCCCACTAGTTCACTACACCAG---GAGAACAAGCCCTATTCCAGTAATTCCCCAGCTGGGCTTCAGAAAAATCCAACATGGCATGAAGGTGAGAATTTGAATTATGACATACAAATTACTAGGTTAAATTCACCACAGAGAGAATATCTGGCTTTCCCAGAGTTAATTCCTCCAAGTTACCCAGCAGGACAAAAAGAAGCACATTTATTTCACCTAAGCCAGAAAAGCCCTTGCTGTGCTGGTGCCTCAATAGGACTCAAGAACAATCTACTTGCTCTGCAACACTACACTCCATCTTTTGGTCTTGCACCAGGGGAGAACCAAGACACCAGCCCTGTGTATACAGAAGATAGTCATACTAAGCATGCAAGATATACTACCTCCCCGATGAGTATCCTGCCTGGACAAAGAAACAGCTCAGAGAAAAGACTGCCTGGGGAAAGTCAAAACCCAAGTCCTTTCAGAGATGATGTATCCACTCTGAGGAGGAACACACCATGTTCTGTAAAGAATCAATTGAGCCAAAGGGGAATTATGCCCTTTCCTGAAGCCAGTTCCCTTCAATCAAAGAATATACCTTGCCTCAAAAGTGATCTTGGGGGAGATGGGAACAATGTTTTGGAACAAATATTTGAAGGCAACCAGTTCAATGAAAGAACTGTTGACCTTACTCCTGAGCAGCTTGTTATTGGTACACCTGAAGAAGGTCCCAAGCCAGAAGGAATCCCAGGTGAAGTCCAAGAAAATGAGGGTGAAAGGCAGCAACAAAGACCATCTAGCATCCTACAGTTACCATGTTTTGGCTCCGAATTAGCAAAGTATCACACCTCCAGCACTGTAACTCCATCTAGCATTGGAAGGCAAGGCTCATTTGATGGGGATCCAATTATGCCTACTGAAATTCCTAACTCATTGGCCAGGTTAGCTACTGGGGCACAGTTTCAGAATATAAATGTAGACCCACTTAATGCAGATGAACAAACTCCATTAGATTCTCTTCAAATAGGGGCCAATCCACAGGACCAGGTGCAAGACTGCTTACTACTTCAGGCCATGACCACAGCAGGAAACCCCTGGGGCTGGTTCCTGGGGCACCTTATCCTCGGGGTCACAGGATCCCCGGCTTCGGGTGGCAGCAGCCGCATCATAAACGGCGAGGACTGCCACCCGCACTCGCAGCCCTGGCAGGCGGCGCTGTTCTTGGAAGACGAACTTTTCTGCGGGGGAGTCCTGGTGCATCCGCAATGGGTGCTGTCAGCCGCACACTGTTTCCAGGATTCCTACACCATTGGGCTGGGTCTACACAGTCTTGTGGCCGACCAAGAACCAGGCAGCCAGATGGTAGAGGCCAAACACTCCATACAGCACCCAGAGTACAACAAACCATTTTTCGCCAATGACCTCATGCTCATCGAGTTGAAAGAATCCGTGTCCTGGTCTGACACCATCCAAAACATCAGCATCGCCTCCCAGTGCCCGACCCCT---GGGGATTCTTGCCTGGTTTCTGGCTGGGGGAAGCTGATGAATGGCAGACGGCCCAAAGTGCTCCAGTGCGTGAACATCTCTGTGGTGTCCGAGGAGATCTGCAAAGCAGTCTATGCCTCCGTGTACCACCCCAGTATGCTCTGTGCTGGTGGAGGCCAGGACCAAAAGGATTCCTGCCACGGTGACTCTGGGGGTCCCCTGGTCTGCAATGGGTACCTGCAGGGCCTCGTGTCCTTTGGACAAGCCCCGTGTGGCCAACCCTCTGTGCCCGGCGTCTATACCAACCTCTGCAACTTCACGGACTGGATAGAGAAAACCATCCAGGCCAGTATGAAGGTGCTCCCTGCATCTGGTCTCGCTGTCCTCCTCGTCACGGCTCTGAAGTTTTCCTCTGCAGCCCCCTCCCTATTTGCAGCCACCCCCAGGACCTCAAGGAACAACTACCATCTCGCACAGGCCTACCTCGACAAGTATTACACGAAGAAAGGAGGGCACCCGCTTGGCGAGATGGCTGCGAGAGGCGGCAACTCCATGGTGAAGAAGATTAAGGAGCTGCAGCAGTTCTTTGGCCTCCGAGTCACGGGCAAGTTGGACCGGGCCACGATGGATGTGATTAAGAGGCCTCGCTGCGGAGTTCCCGACGTGGCTAACTACCGCCTCTTCCCAGGTGAACCCAAATGGAAAAAAAATACTTTAACCTACAGGATATCCAAGTACACGCCGTCCATGACGCCTGCGGAAGTGGACAGAGCCGTGCAGATGGCCCTGCAGGCCTGGAGCAGTGCCGTCCCCCTGAGCTTTGTGAGAGTAAACGCAGGAGAAGCGGATATTATGATCTCTTTTGAAACTGGAGATCACGGGGATTCCTACCCATTCGATGGGCCTCGAGGGACTCTCGCCCATGCATTTGCACCTGGAGAAGGCCTGGGAGGAGATACACATTTCGACAATGCTGAGAAGTGGACTATGGGAACGAATGGTTTCAATTTATTCACCGTGGCTGCTCATGAATTTGGCCACGCCCTGGGCCTGGCCCATTCCACGGACCCATCAGCACTGATGTACCCAACTTACAAGTACAAGCATCCCTACGGATTCCACCTCCCCAAGGACGACGTGAAAGGCATCCAGGCGCTGTACGGACCTCGGAAAACATTCCCAGGGAAGCCCACGGTGCCCCACGCCTCCCCTCATAATCCATCCATCCCCGACCTCTGCGACTCTGGCTCGTCCTTCGATGCCGTGACAATGCTGGGGAAGGAGCTCTTGTTCTTCCGGGACCGGATTTTCTGGCGTCGGCAGGTTAACTTGATGTCGGGGATCCGGCCCAGCACCATCACCAGCTCCTTCCCCCAGCTCATGTCCAATGTGGATGCAGCTTACGAAGTGGCTGACAGGGGCACAGCTTACTTCTTCAAAGGACCCCACTACTGGGTAACAAGAGGCTTCCAGATGCAGGGTCCTCCCCGGACTATTTATGACTATGGGTTCCCAAGGAACGTGCAGCGGATAGATGCTGCGGTCTACCTCAAGGATGCACAGAAGACCCTTTTCTTTGTGGGAGATGAATACTACAGCTACGATGAACGAAAAAGGAAAATGGAAAAAGACTATCCAAAGAACACTGAAGAAGAATTTTCAGGAGTTAATGGCCAAATAGATGCTGCAGTAGAATTAAATGGCAACATTTACTTCTTTTCAGGACCAAAAGCGTACAAGTACGACACAGAGAAGGAAGACGTGGTTAGTGTGCTGAGAGCTGGTTCCTGGGTCGGTTGC
Cephalorhynchus_hectori      ATGGCCGGGCCAGGGTTTCGGGGCCACACTGCTGGACTTCTCCTGCTGCTGCTGCTGCTA---------CCCCAGGCCCTGACAGAGGGACCCCTGGTCTTTGTGGCTGTGGTGTTCCGCCATGGCGACCGGGCCCCGCTGGCCTCCTATCCCACTGACCCGCACAAGGAGGCTGTATCTACCCTGTGGCCACGTGGCCTGGGCCAGCTGACTGGGGAAGGGGTCCGCCAGCAGCTGGAGCTGGGCCGCTTCCTGAGAAGTCGCTACGAGGATTTTCTGAGCCCCGAGTACCGGCGGGAGGAGGTGTACATTCGCAGCACAGACTTTGACCGGACCCTGGAGAGCGCTCAGGCCAACCTAGCGGGGCTTTTCCCTGAGGCCGCCCCAGGGCGCTCCGAGGCCACCTGGAGGCCGATCCCTGTGCACACGGTGCCCGTCACTGAGGACAAGCTGCTGAGGTTCCCTACACGAAGCTGTCCTCGATACCAGGAGCTGCTGAGGGAGGCCACGGAGGCCGCCGAGTACCAGACGGCCCTAGAGGGTTGGACGGACTTCTTGACTCACCTGGAGAACTTCACGGGGCTGTCGCTGGTCGGGGAGCCGCTCCGGAGGGCGTGGAAAGTTCTGGACACTCTTATTTGCCAGCAAGCCCACGGTCTCCCCCTCCCATCCTGGGCCTCCCCGGATGTCCTGCAGACACTAGCTCAGATCTCGGCTTTGGATATTGGGGCACACGTGGGCCCACCCGGGGCAGCAGAGAAGGCCCAGCTGTCTGGGGGAATCCTGCTGGATGCCATCCTTGCCAATTTCTCTCGGGTGCAGCACTTAGGGCTGCCCCTCAAGATGGTCATGTATTCGGCTCACGACAGCACTCTCCTGGCTCTCCAGGCGGCCCTGGGCCTCTATGATGGGCACACACCGCCTTATGCCGCCTGCCTCGGCTTTGAGTTCCGGAGGCGCCTTGGGGACCCGGAT------------------GACGACGCAGGGAATGTCACCGTCTCCCTCTTCTACCGCAACGACTCTGCTGGCTTACCCTTGACCCTCAGCCTCCCCGGGTGCCCGGCAGCCTGCCCCTTAGGCCGCTTCCGCCAGCTGACGGCCCCCGCCCGGCCTCCGGCTCACGGGGTCCCCTGCCGTGGCTTCTACGAGCCCGCCGCCCCCGCAGCCACCGCGGTGCCCCTGCTGGCTGGTGCCGTGGCTGTGCTGGCAGCCCTCAGCACGGGGCTGGGCCTGCTGGCCTGCAGAGCCGGCTGCCTGCGGGCCTGGGGGTGCCCCGTGATGCCAGCATTGAAGATCCCACTTTTCAAAATGAAGGACATGATACTGATCCTGTGCCTCCTGAAAATGAGTTCTGCAGTGCCGGTGTTTCCTCAGCAACCTGGGACACCAGGCATGGCTAGTTTGAGCCTTGAGACAATGAGACAGTTGGGAAGTTTGCAGGGATTAAACATGCTTTCTCAGTATTCAAGATTTGGCTTTGGGAAATCATTTAATTCTTTGTGGATGCATGGTCTCCTCCCACCACATTCCTCTTTCCCGTGGATGAGACCAAGGGAACATGAAACTCAACAGTATGAATATTCTTTGCCTGTGCATCCCCCACCTCTCCCATCGCAGCCATCCCTGCAGCCTCCACAGCCAGGACAGAAACCTTTCCTCCAGCCCACTGTTGTAACCTCCGTCCAGAACACAGTCCAGAAGGGAATACCTCAGCCTCCGATTTATCCGGGACATCCACCCTTGCAGCAATCAGAGGGGCCAATGATTCAA---CAGGTGGCACCATCAGAAAAGCCATCAAAGACCGAGTTGCCAGGAATGAATTTTGCTGATCCACAAGATCCATCGATG---TTTTCAATAGCCCGTTTGATATCTCTGGGACCAGTGCCACAAAATAAATCACCTCCACTTTATCCAGGAATATTTTACATGTCCTATGGAGCAAATCAATTGAACGCTCCTGCCAGACTTGGCATCATGAGCTCAGAAGAAATGGCTGGAGGAAGAGGAGGCCCCATGGCCTATGGAGCCATGTTCCCGGGATTTGGAGGCATGAGGCCCGGCCTTGGAGGGATGCCCCCCAATCCAGCCATGGGCGGGGACTTTACTCTGGAATTTGACTCCCCAGTCGCTGGAACCAAAGGCCCGGAGAAGGGAGAAGGAGGTGCACAAGACCCCCCTGTGCCGGAGGCCAACCCAGCCGATCTGGAAAACCCAGCTCTCCTTTCAGAGCTAGCACCTGGTGCCCTTGGAGGGCTTCTTGCTAATCCTAAAGGCAATATCCCCAACCTAGCAAGAGGCCCTGCAGGGCAGAGCAGGGGACCCCTCAGG---GTCACCCCAGCAGCTGCAGACCCACTGATGACCCCTGGATTAGCTGATGTTTATGAGACCTACAGTGCTGATGAGACCACAACTCTGGGTCTCCAGGAAGAAACCACCGTGGATTCCACAGTGACCCCTGACAGTCAGCACACATCGATGCCAGGAAACAAGGCCCAGCAGCCCCAGATTAAGCATGATGCATGGCATTTCCAAGAGCCCATGGGGACCTGGATTTTGTTTGCCTGCCTCCTGGGAGCAGCCTTCTCTATGCCCCTACCACCTCATCCTGGGCACCCTGGTTATATCAACTTCAGCTATGAGGTGCTTACCCCTCTGAAGTGGTACCAGAACGTAATAAGACACCCGTACCCGTCCTACGGTTACGAACCCATGGGTGGCTGGCTGCGTCACCAAATCATTCCCGTGGTATCCCAGCAGGCT------------GCCCTGCAGCCTCATCACCACTTCCCCATGGTGCCAGCCCAGCAGCCCGTGGGCCCCCAGCAAACCATGATGCCAATTCCTGGCCAGCACTCCATGACTCCAAGCCAACCCCACCAGCCACACCTCCCTGTGCCCGCCCAG---------------CAGCCCGTCCAGCCACAGCCTCAC------------------------------------------------------------------------------------------------------------CCGCCCCTGCTGCCCCAGCCGCCTCTGCCTCCGATGTTCCCCATGCAGCCCCTGCCCCCCATGCTTCCTGACCTGCCTCTGGAGGCTTGGCCCGCAACAGACAAGACCAAGCGGGAGGAAGTGGATATGAAGGCTACGATTCTCCTGTTTTGTCTTCTAGGATCAACTCTATCATTACCAATGCAGCTCAACCCTGCTTTGGTAGTTCCTCCAACAAAGCTGGTTCCAGGTCAGGCAACACTGCTAAACCAACAACAGGCAAATCAGGTCTTCCCTTCTTTAAGTCTAATTCCATTGACACAGATGCTCACACTGGGGTCAGACCTGCAACTGCTAAATCCTGCTGCAGGGATGGCACCTGGTACCCAGACCCTCCCACTGACCCTGGGGGGATTGAAGGTACAGCAGCAGCTGCAACCACAAGTGTTACCAGTTATTGTAGCACACCTTGGAGCCCAGGGTGCTATCCTAAGCTCAGAGGAATTGCCAGCGACCCCCCAAATCTTAACAGGATTTATCTTCCATCCCTTGTTTCCCGGAGCCATCCTGCCCACCAGTCAGGCTACTCCAGATGTCCAGAATGGAATCCTTCCTGCAGGACAAGCAGGAGCAAATCCTGCCATCCGGGGAAACTCAGAGGGCCCCTTCCCAACTACCAGTGGCACAGATGACGACTTTGCAGAGACCACCCCTGTAGGCATCCAAAGGGGCATACAGACCACTGAGGAAACCACCACAGGGTCACCAAAAGGAATT---ATGTTGCTGCTGCAGTGCAGGCATGAAGCTTCGTCTCCTAAGCTAGATAACCTGGTACCAAGTGGAAAAATGAAGAGTCTCCTGGTCTTTCTAGGTCTGCTTTGTTATTCCATAGCTATGCCA------ATGCAAATGCCCCGAATGCCTGGATTTAGCAGTAAAAGTGAGGAGATG---CGCTATGGTCACTTCAACTTTATGAACTCCCCACCTATGGTACACCTGGGTCCCTTGTATGGAAATGGTATGCAGCTCCCTCAGCTCTTCCTGCCGTACCAGATGCCCATGTGGCCTCAGCCACCACCCAACAAGAAGCGCCCACAGAAACCTTCATCTCCCTCAGCACCCAAACACCAGAGCAAGACTGATCAAGCCCCAGAGACCCAGAAACCCAACCAGCCTCAACTAAAACAGCCCCTACCGGAGCATCCTTTAAAGCAGCCATCACCCACCCCAACTCAGCCCCAA---GAGGAAACCCAGACACCTCAGGCATTCCCACCATTTGGCAATGGGCTATTTCCCTATCAACAGCTACCGTGGCATGTTCCACATAGGGTACCACCAGGTTATGGACGTCCACCAGTCAGCAATGAAGAAGGTGGAAATCCTTACTTTGGATATTTTGGATATCATGGATTTGGGGGCCGTCCTCCTTATTATTCAGAAGAGATGTTTGAACAAGATTTTGAAAAACCAAAAGAAAAAGATCCTCCTAAAACAGAGAGTCCAGCCACTGATCCTTCGGTTAATTCAACAGTTCCTGAAACTAATTCTACCCAGTCAAATGCACCCAATCCCAGAGGGAGTCATGGTGGAAATGACACCAGCCCAACAGGAAACAGTGTCCAGGGGTCTAACACTGTGAGCAATCCTACAGCTCAAAACAGCCCTGCAGTAAATGTTTCAGGCCAGGGAGTTCCAAGAAGTCAAACCCCACGGGGACCAAGTCAGACAAATATTCATGAAAATTATCCAAATCCTAACATCCCTAGTTTTCCTGCAGGAAGACAATGGCGACCTACCGGCACCGCTACGGGGCACAAACGTAATGGGCCTTTTTACCGAAATCAACAAATTCAAAGGGGTCCCCGGTGGAACTCCTTTGTTTTGGAAGGCAAACAAGCAGTTCGCCCAGGATATCCAATATACCGCAGAGCTTATGCTTCCACTGCAAGAGGCAACTCTCCCAATCATGCAGGAAATCCAGCAAATTTCAGAAGAAAGCCTGAAGGGCCAAATAAACACCCTGTGGGAACCAATGTTGCCCCTCTGGGTCCCAAACATGGTACTGTTGGCCACAATGAAAACACCCAAAATCCAAGAGAGAAGCCAGTAAGTCAAAAAGAAGGAATAGTCATTCCTACAAGGGATCCAAGTGGCCCCTGGAGAAACTCTCAAGACTATGGAGTTAATAAATCAAACTATAAACTGCCTCACCCTGAGGACAACATGCTAGTCCCAAATTTTAATTCTATTGGTCAACGTGAAAACTCATATTACCTGAGAGGAGATTCCAGAAGAGCTCCAAATTCTAATGGACAAACCCAAAGCCAGAATTTGCTCAAAGGGATTATTTTAGAGCCAAGAAGAATTCCATATGAGTCAGAAATTAATCAGCCAGAATTAAAGCACAGTATATATCAGCCTGTGTACCCTGAGGGATTTCCTTCCCCTGCAAGGGAACATTTTAATGCTGGAAGAAATACTTGGAACCAACAAGAAATCTCTCCACCTTTTAAGGAAGATCCTGGAAGGCATGAAGAACACTTACCTCATCCTTCCCATGGCTCTGGAGGACGTGTTTATTACCCTGACTATAACCCCTATGATCCCAGGGAAAACTCACCATACCTTAGAAGTAATACATGGGCTGAAAGAGATGATTCTCCCAATACAATGAGGCAACCTGAAAATCCACACTATCCCATGAATACTCCAGACCCAAAAAAGACAATCCCTTATAATGAAGAAGACCCAATAGAGCCAACTGGAGATGAATCTTTTCCAGGACAAAGCAGATGGAGTGTGGCGGAGTCAAGCTTTAAAGGAGACCCAACAGTTAGGCACTATGAAGGCGAGCAA---TATACCTCAAATCAACCAAAGGAATACCTTCCCTATTCCTTAGATATTAATCCATCAAAACCCAGGAAGGATTTCCCTTATGGTGAATTTTACCCCTGGAGCCCAGATGAGAATTTCCCATCATATAATACAGCTCCCACTGAACCGCGGCCAGTGGAGAGCAGGGGCTATTATGCTAATAATGCCGTTGGACAAGAAGAAAGCACTATGTTTCCTTCTTGGAATTCCTGGGACCACAGGATTCAAGCCCAAGAGCAGAAAGAAAGAAAGCCATATTTTAACAGAAATTTCTGGGATCAGCCAACAAATTTACACAAAGCCCCTGCTAGTTCACCATACCAGAAGGAGAACAAGCCTTATTCCAGTGACTCCCCAGCTGGGCTTCAGAAAAATCCAATATGGCATGAAGGTGAGAATTTGAATTATGGCATGCAGACCACTAGGTTAAATTCACCAGAAAGAGAACACTTGGTTTTCCCAGACTTAATTCCTCCAAGTTACCCAGCAGTTCAAAAAGGAGCACATTTATTTCACCTAAGCCAGAGAGGCCCTTGCTGTGCTGGTGGCTCCACAGGGCCCAAGGACAATCCACTTGCTCTACAAGACTACACTCCATCTTTTGGTCTTGCACTAGGGGAGAACCAAGACACCAGCCCTGTGTATATAGAAGACAGTCAAACTACGCATGTAAGACATACTATCTCCCCGACAAGCATCCTAGCTGGCCAAAGAAACAGCTCAGAGAAAAGACTGCCTGGAGAAAGTCAAAACCCAAGTCCTTTCAGAGATGACATGTCCACTCTGAAGAGGAACACACCACGTTCTATA---AATCAGTTGGGCCAAAGGGGAATTATGCCCTTTCCCGAAACCAGTTCCCTTCAATCAAAGAATACACCTTGCCTCAAAAGTGATCTTGGAGGAGAAGGAAAC---ATTTTGGAACAAATATTTGAAGGCAACCAGCTCAATGAAAGAACTGTTGATCTTACTCCTGAGCAGCTTGTTATTGGTACACCTGATGAAGGTCCCAAGCCAGAAGGAATTCCAAGTGAAGTGCAGGGAAATGAGGGTGAAAGGCAGCAG---AGACCATCTAGCATCCTACAGTTACCATGTTTTGGCTCCAAATTAACAAAGTATCACACCTCCAGCACTGGAACTCCATCTAGCATTGGAAGGCAAGGCTCATTTGATGGGGATCCAATTACGCCTACTGAAATTCCTAACTCACTGGCTGAGTTAGCTACCAGGGCACAGTTTCAGAATATAAATGTAGACCCACTTAATGCAGATGAACACACTCTATTTGATTCTCTTCAAGTAGGGACCAATCCACAGGACCAGGTGCAAGACTGCTTACTACTTCAGGCCATGTCCATGGCAGGAAACCCCTGGGGCTGGTTCCTGGGCCACCTCCTCCTCAGTGTCACAGGATCCCTCGCCTGGGGTGGAGGCGGCGACATCATAAACGGCGAGGACTGCCACCCGCACTCGCAGCCTTGGCAGGCGGCACTGTTCTTGGAAAAGGAATTTTTCTGCGGGGGCGTCCTGGTGCATCCTCAATGGGTGCTGTCAGCCGCACACTGTTTCCAGAATTCCTATACCATCAGGCTGGGTCTGCACAGTCTTGAGGACGACCATGAACCAGACGGTCAGATGATGGAGGCTCACCTCTCCATCCAGCACCCAGAGTACAACAGACCATCTTTTGCCAACGACCTCATGCTCATCAAGTTGGAAGAATTGGTGCCCCAGTCCGACACCATCCAAAACATCGGCGTCGCCTCACAGTGCCCGACCGCT---GGGGATTCTTGCCTCGTTTCCGGCTGGGGTCGGCTAAAGAATGGCAGACTGCCCAAAGTGCTCCAATGCGTGAATATCTCAGTGGTGTCGGAGGAGATCTGCAGTGAACTCTATGCCCCTGTGTACCACCCCAGCATGTTCTGCGCTGGCGGAGGCCAGGACCAAAAGGACTCCTGCCATGGTGACTCTGGGGGCCCCCTGGTCTGCAACGGGTCCCTGCAGGGCCTTGTGTCCTTTGGACAATCCCCCTGTGGCCAGCCCAACGTGCCAGGCGTCTACACCAACCTCTGCAAGTTCACAGACTGGCTACAGAAAACCATCCAGGCCAGTATGAAGGTGCTCCCTGCATCTGGCCTTGCTGTCCTCCTCGTCACGGCTCTGAAGTTTTCCACTGCAGCCCCCTCCCTATTTGCAGCCACTCCCAGGACCTCAAGGAACAGCTACCACCTCGCACAGGCATACCTTGACAAATATTACACAAAGAAAGGAGGGCACCAGATTGGTGAGATGATTGCAAGAGGAGGCAATTCCATGGTTAAAAACATTAAGGAGCTGCAGGCTTTCTTCGGCCTCCGAGTCACCGGGAAGTTAGACCGGGCCACCATGGATGTGATCAAGAGGCCTCGCTGTGGAGTTCCTGATGTGGCAAACTATCGCCTCTTCCCAGGTGAACCCAAATGGAAAAAAAATACTTTGACATACAGAATATCCAAATACACAACTTCCATGACTTCTGCAGAAGTGGACAAAGCAGTGGAGATGGCCCTGCAGGCCTGGAGTAGCGCCGTCCCTCTGAGCTTTGTCAGAATAAACTCAGGAGAAGCAGATATTATGATATCTTTTGAAACTGGAGATCACGGGGATTCCTATCCATTCGATGGGCCTCGGGGGACTCTAGCCCATGCATTTGCACCTGGAGAAGGCCTGGGAGGAGATACACATTTCGACAATGCTGAGAAGTGGACTATGGGAATGAATGGTTTCAATTTATTCACCGTTGCTGCTCATGAATTTGGCCACGCACTGGGCCTGGCCCATTCCACAGACCCATCAGCACTGATGTACCCAACTTATAAGTATCAGCATCCCTATGGATTCCACCTTCCCAAGGATGATGTGAAAGGGATCCAGGCACTGTACGGACCTCGGAAGACATTCCCAGGGAAGCCCGCTGTGCCCCACAGCCCCCCTCATAATCCTTCTATCCCCGACCTCTGTGACTCCAGCTCAGCCTTTGATGCTGTGACAATGCTGGGAAAGGAGCTCCTGTTCTTCAGGGACCGGATTTTCTGGCGTCGGCAGGTTCACTTGATGTCAGGGATCCGGCCCAACACCATCACCAGCTCCTTTCCCCAGCTTATGTCCAACGTGGATGCAGCTTATGAAGTGGCTGAGAGGGGCACAGCTTACTTCTTTAAAGGACCCCACTACTGGATAACAAGAGGATTCCAAATGCAAGGTACTCCTCGGACTATTTATGACTTTGGGTTCCCAAGATACGTGCAGCGAATAGATGCTGCCGTCTATCTCAAGGATGCACAGAAGGCCCTTTTCTTTGTGGGAGATGAATACTACAGCTATGATGAACGAAAAAGGAAAATGGAAAAAGACTATCCAAAGAATACTGAAGAAGAATTTTCAGGAGTTAATGGCCAAATAGATGCTGCTATGGAGTTAAATGGCTACATTTACTTATTTTCAGGACCCAAAGTGTACAAGTATGATACAGAGAAGGAAGATGTGGTTAGTGTGCTGAAATCTAGTTCCTGGATTGGTTGC
Delphinapterus_leucas        ATGGCCAGGCCAGGGTTTCGGGGCCACCCTGCTGGACTTCTCCTGCTGCTGCTGCTGCTA---------CCCCAGGCCCTGACAGAGGGACCCCTGGTCTTTGTGGCTGTGGTGTTCCGCCATGGCGACCGGGCCCCGCTGGCCTCCTATCCCACTGATCCGCACAAGGAGGCTGTATCTACCCTGTGGCCACGTGGCCTGGGCCAGCTGACCGGGGAAGGGGTCCGCCAGCAGCTGGAGCTGGGCCGCTTCCTGAGGAGTCGCTACGAGGATTTTCTGAGCCCTGAGTACCGGCGGGAGGAGGTGTACATTCGCAGCACAGACTTTGACCGGACCCTGGAGAGCGCTCAGGCCAACCTCGCGGGGCTTTTCCCTGAGGCCGCCCCAGGGCGCTCCAAGGCCACCTGGAGGCCGATCCCTGTGCACACTGTGCCCGTCACTGAGGACAAGCTGCTGAGGTTCCCTACACGAAGCTGTCCTCGATACCAGGAGCTGCTGAGGGAGGCCACGGAGGCCGCCGAGTACCAGACGGCCCTAGAGGGTTGGACGGACTTCTTGACTCACCTGGAGAACTTCACGGGGCTGTCGCTCGTCGGGGAGCCGCTCCGCAGGGCGTGGAAAGTTCTGGACACTCTTATTTGCCAGCAAGCCCACGGTCTCCC-CTCCCATCCTGGGCCTCCCCGGATGTCCTGCAGACACTAGCTCAGATCTCGGCTTTGGATATTGGGGCACACGTGGGCCCACCCGGGGCAGCAGAGAAGGCCCAGCTGTCTGGGGGAATCCTGCTGGATGCCATCCTTGCCAATTTCTCTCGGGTGCAGCACTTGGGGCTGCCCCTCAATATGGTTATGTATTCGGCTCACGACAGCACTCTCCTGGCTCTCCAGGCGGCCCTGGGTCTCTATGATGGGCACACACCACCTTATGCCGCCTGCCTCGGCTTTGAGTTCCGGAGGCGCCTTGGGGACCCGGAT------------------GACGACGCAGGGAATGTCACCATCTCC---TTCTACCGCAACGACTCTGCTGGCTTACCCTTGACCCTCAGCCTCCCCGGGTGCCCGGCGGCCTGCCCCTTAGGCCGCTTCCGCCAGCTGACTGCCCCCGCCCGGCCTCCGGCTCACGGGGTCCCCTGCCATGGCTTGTACGAGCCCGCCACCCCCGCAGCCACCGTGGTGCCTCTGCTGGCTGGTGCTGTGGCTGTGCTGGCAGCCCTCAGCATGGGGCTGGGCCTGCTGGCCTGCACAGCCGGCTGCCTGCGGGACTGGAGGTGCCCCGTGATGCCAGCATTGAAGATCCCACTTTTCAAAATGAAGGACATGATACTGATCCTGTGCCTCCTGAAAATGAGTTCTGCAGTGCCGGTGTTTCCTCAGCAACCTGGGACACCAGGCATGGTTAGTTTGAGCCTTGAGACAATGAGACAGTTGGGAAGTTTGCAGGGATTAAACATGCTTTCTCAGTATTCAAGATTTGGCTTTGGGAAATCATTTAATTCTTTGTGGATGCATGGTCTCCTCCCACCACATTCCTCTTTCCCGTGGATGAGACCAAGGGAACATGAAACTCAACAGTATGAATATTCTTTGCCTGTGCATCCCCCACCT---------CAGCCATCCCTGCAGCCTCCACAGCCAGGACAGAAACCTTTCCTCCAGCCCACCGTTGTAACCTCCGTCCAGAACACAGTCCAGAAGGGAATACCTCAGCCTCTGATTTACCCGGGACACCCACCCTTGCAGCAATCAGAGGGGCCAATGATTCAA---CAGGTGGCACCATCAGAAAAGCCACCAAAGACTGAGTTGCCAGGAATGAATTTTGCTGATCCACAAGATCCATCGATG---TTTCCAATAGCCCGTTTGCTATCTCTGGGACCAGTGCCACAAAATAAACCATCTCCACTTTATCCAGGAATATTTTACATGTCCTATGGAGCAAATCAATTGAACGCTCCTGCCAGACTTGGCATCATGAGCTCAGAAGAAATGGCTGGAGGAAGAGGAGGCCCCATGGCCTATGGAGCCATGTTCCCGGGATTTGGAGGCATGAGGCCCGGCCTTGAAGGGATGCCCCCCAATCCAGCCATGGGTGGGGACTTTACTCTGGAATTTGACTCCCCAGTCGCTGGAACCAAAGGCCCGGAGAAGGGAGAAGGAGGTGCACAAGACCCCCCTGTGCCGGAGGCCAACCCAGCCAATCTGGAAAACCCAGCTCTCCTTTCAGAGCTAGCACCTGGTGCCCTTGGAGGGCTTCTTGCTAATCCTAAAGGCAATATCCCCAACCTAGCAAAAGGCCCTGCAGGGCAGAGCAGGGGACCCCTCAGG---GTCACCCCAGCAGCTGCAGACCCACTGATGACCCCTGGATTAGCTGATGTTTATGAGACCTACAGTGCTGATGAGACCGCAACTCTGAGTCTCCAGGAAGAAACCACCATGGATTCCACAGTGACCTCTGACAGTCAGCACACATCGATGCCAGGAAACAAGGCCCAGCAGCCCCAGATTAAGCATGATGCATGGCATTTCCAAGAGCCCATGGGGACCTGGATTTTGTTTGCCTGCCTCCTGGGAGCAGCCTTCTCTATGCCCCTACCACCTCATCCTGGGCACCCTGGTTATATCAACTTCAGCTATGAGGTGCTTACCCCTCTGAAGTGGTACCAGAACGTAATGAGACAGCCGTACCCGTCCTACGGTTACGAACCCATGGGTGGCTGGCTGCGCCACCAAATCATTCCCGTGGTATCCCAGCAGGCT------------GCCCTGCAGCCTCATCACCACTTCCCCATGGTGCCAGCCCAGCAGCCCGTGGTCCCCCAGCAAACCGTGATGCCAGTTCCTGGCCAGCACTCCATGACTCCAAGCCAACCCCACCAGCCACACCTCCCTGTGCCCGCCCAG---------------CAGCCCGTCCAGCCACAGCCTCAC------------------------------------------------------------------------------------------------------------CCGCCCCTGCTGCCCCAGCCGCCTCTGCCTCCGATGTTCCCCATGCAGCCCCTGCCCCCCACGCTTCCTGACCTGCCTCTGGAGGCTTGGCCCGCAACAGACAAGACCAAGCGGGAGGAGGTGGATATGAAGGCCAGGATTCTCCTGTTTTGTCTTCTAGGATCAACTCTGTCATTACCAATGCAGCTCAACCCTGCTTTGGTAGTTCCTCCAACAAAGCTCGTTCCAGGTCAGGCAACACTGCTAAACCAACAGCAGCCAAATCAGGTCTTCCCTTCTTTAAGTCTAATTCCATTGACACAGATGCTCACACTGGGGTCAGACCTGCAACTGCTAAATCCTGCTGCAGGGATGGCACCTGGTACCCAGACCCTCCCACTGACCCTGGGGGGATTGAAGGTACAGCAGCAGCTGCAACCACAAGTGTTACCAGTTATTGTAGCACACCTTGGAGCCCAGGGTGCTATCCTAAGCTCAGAGGAATTGCCAGTGACCCCCCAAATCTTAACAGGATTTATCTTCCATCCCTTGTTTCCCGGAGCCATCCTGCCCACCAGTCAGGCTACTCCAGAGGTCCAGAATGGAATCCTTCCTGCAGGACAAGCAGGAGCAAATCCTGCCATCCGGGGAACCTCAGAGGGCCCCTTCCCAAATACCAGTGGCACAGATGACGACTTTGCAGAGACCACCCC-GTAGGCATCCAAAGGGGCATACACACCACTGAGGAAACCACCACAGGGTCACCAAAAGGAATT---ATGTTGCTGCTGCAGTGCAGGCATGAAGCTTCATCTCCTAAGCTAGATAACCTGGTACCAAGTGGAAAAATGAAGATTCTCCTGGTCTTTCTAGGTCTGCTTTGTTATTCCATAGCTATGCCA------ATGCAAATGCCCCGAATGCCTGGATTTAGCAGTAAAAGTGAGGAGATG---CGCTATGGTCACTTCAACTTTATGAACTCCCCACCTATGGCACAACTGGGTCCCTTGTATGGAAATGGTATGCAGCTCCCTCAGCTCTTCCTGCCGTACCAGATGCCCATGTGGCCTCAGCCACCACCCAAC---AAGCGCCCACAGAAACCTTCATCTCCCTCAGCACCCAAACACCAGAGCAAGACTGATCAAGCCCCAGAGACCCAGAAACCCAACCAGCCTCAACTAAAACAGCCCCTACCGGAGCATCCTTTAAAGCAGCCATCACTCACCCCAACTCAGCCCCAA---GAGGAAACCCAGACACCTCAGGCATTCCCACCATTTGGCAATGGGCTATTTCCCTATCAACAGCTACCGTGGCATGTTCCACATAGGGTACCACCAGGTTATGGACGTCCACCAGTCAGCAATGAAGAAGGTGGAAATCGTTACTTTGGATATTTTGGATATCATGGATTTGGGGGCCGTCCTCCTTATTATTCAGAAGAGATGTTTGAACAAGATTTTGAAAAACCAAAAGAAAAAGATCCTCCTAAAACAGGAAGTCCAGCCACTGATCCTTCGGCTAATTCAACAGTTCCTGAAACTAATTCTACCCAGTCAAATGCACCCAGTCCCAGAGGGAGTCAGGGTGGGAATGACACCAGCCCAACAGGAAACAGTGTCCAGGGGTCTAACACTGTGAGCAATGCTACAGCTCAAAACAGCCCTGCAGTAAATGTTTCAGGCCAGGGAGTTCCAAGAAGTCAAACCCCACGGGGACCAAGTCAGACAAATATTCATGAAAATTATCCAAATCCTAACATCCATAGTTTTCCTGCAGGAAGACAATGGCGACCTACTGGCACCGCTATGGGGCACAAACGTAATGGGCCTTTTTACCGAAATCGACAAATTCAAAGGGGTCCCTGGTGGAACTCCTTTGTTTTGGAAGGCAAACAAGCAGTTCGTCCAGGATATCCAATATACCGCAGAGCTTATGCTTCCACTGCAAGAGGCAACTCTCCCAATTATGCAGGAAATGCAGCAAATTTCAGAAGAAAGCCTGAAGGGCCAAATAAACACCCTGTGGGAACCAATGTTGCCCCTCTGGGTCCCAAACATGGTACTGTTGGCCACAATGAAAACATCCAAAATCCAAGAGAGAAGCCAGTAAGTCAAAAAGAAGGAATAGTCATTCCTACAAGGGATCCAAGTGGCCCCTGGAGAAACTCTCAAGACTATGGAGTTAATAAATCAAACTATAAACTGCCTCACCCTGAGGATAACATGCTAGTCCCAAATTTTAATTCTATTGGTCAACGTGAAAACTCTTATTACCTGAGAGGAGATTCCAGAAGAGCTCCAAATTCTAATGGACAAACCCAAAGCCAGAATTTGCTCAAAGGGATTATTTTAGAGCCAAGAAGAATTCCATATGAATCAGAAATTAATCAGCCAGAATTAAAGCACAGTATATATCAGCCTGTGTACCCTGAGGGATTTCCTTCCCCTGCAAGGGAACATTTTAATGATGGAAGAAATACTTGGAACCAACAAGAAATCTCTCCACCTTTTAAGGAAGATCCTGGAAGGCATGAAGAACACTTACCTCATCCTTCCCATGGCTCTGGAGGATGTGTTTACTACCCTGACTATAACCCCTATGATCCCAGGGAAAACTCACCATACCTTAGAAGTAATACATGGGCTGAAAGAGATGATTCTCCCAATACAATGAGGCAACCTGAAAATCCACACTATCCCATGAATACTCCAGACCCAAAAAAGACAATCCCTTATAATGAAGAAGACCCAATGGATCCAACTGGAGATGAATCTTTTCCAGGACAAAGTAGATGGAGTGTGGCGGAGTCAAGCTTTAAAGGAGATCCAACAGTTAGGCACTATGAAGGCGAGCAA---TATACCTCAAATCAACCAAAGGAATACCTTCCCTATTCCTTAGATATTAATCCATCAAAACCCAGGAAGGATTTCCCTTATGGTGAATTTTACCCCTGGAGCCCAGATGAGAATTTCCCATCATATAATACAGCTCCCACCGAACCGCGGCCAGTGGAGAGCAGGGGCTATTATGCTAATAATGCCGTTGGACAAGAAGAAAGCACTATGCTTCCTTCTTGGAACTCCTGGGACCACAGGATTCAAGCCCAAGAGCAGAAAGAAAGAAAGCCATATTTTAACAGAAATTTCTGGGATCAGCCAACAAATTTACACAAAGTCCCTGCTAGTTCACCATACCAGAAGGAGAACAAGCCTTATTCCAGTGACTCCCCAGCTGGGCTTCAGAAAAATCCAGTATGGCATGAAGGTGAGAATTTGAATTATGGCATGCAGATCACTAGGTTAAATTCACCAGAGAGAGAACACTTGGTTTTCCCAGACTTAATTCCTCCAAGTTACCCAGCAGTTCAAAAAGCAGCACATTTATTTCACCTAAGCCAGAGAGGCCCTTGCTGTGCTGGTGGCTCCACAGGGCCCAAGGACAATCCACTTGCTCTACAAGACTACACTCCATCTTTTGGTCTTGCACCAGGGGAGAACCAAGACACCAGCCCTGTGTATATAGAAGACAGTCAAACTAAGCATGTAAGACATACTATCTCCCCGACAAGCATCCTAGCTGGCCAAAGAAACAGCTCAGAGAAAAGACTGCCTGGAGAAAGTCAAAACCCAAGTCCTTTCAGAGATGACATGTCCACTCTGAAGAGGAACACACCACGTTCCATA---AATCAGTTGGGCCAAAGGGGAATTATGCCCTTTCCCGAAACCAGTTCCCTTCAATCAAAGAATACACCTTGCCTCAAAAGTGATCTTGGAGGAGAAGGAAAC---ATTTTGGAACAAATATTTGAAGGCAACCAGCTCAATGAAAGAACTGTTGATCTTACTCCTGAGCAGCTTGTTATTGGTACACCTGATGAAGGTCCCAAGCCAGAAGGAATTCCAAGTGAAGTGCAAGGAAATGAGGGTGAAAGGCAGCAG---AGACCATCTAGCATCCTACAGTTACCATGTTTTGCCTCCAAATTAACAAAGTATCACACCTCCAGCACTGGAACTCCATCTAGCATTGGAAGGCAAGGCTCATTTGATGGGGATCCAATTATGCCTACTGAAATTCCTAACTCATTGGCTGAGTTAGCTACCAGGGCACAGTTTCAGAATATAAATGTAGACCCACTTAATGGAGATGAACACACTCTATTTGATTCTCTTCAAGTAGGGACCAATCCACAGGACCAGGTGCAAGACTGCTTACTACTTNNNGCCATGTCCATGGCAGGAAACCCCTGGGGCTGGTTCCTGGGCCACCTCCTCCTCAGTGTCACAGGATCCCTCGCCTGGGGTGGAGGCAGCGACATCATAAACGGCGAGGACTGCCACCCGCACTCGCAGCCTTGGCAGGCGGCACTGTTCTTGGAAAAGGAATTTTTCTGCGGGGGCGTCCTGGTGCATCCTCAATGGGTGCTGTCAGCCGCACACTGTTTCCAGAATTCCTATACCATCAGGCTGGGCCTGCACAGTCTTGAGGACGACCATGAACCAGGCGGTCAGATGATGGAGGCTCACCTCTCCATCCAGCACCCAGAGTACAACAGACCATCTTTTGCCAACGACCTCATGCTCATCAAGTTGGAAGAACTGGTGCCCCAGTCTGACACCATCCAAAACATCGGCGTCGCCTCACAGCGCCCGACCGCT---GGGGATTCTTGCCTCGTTTCCGGCTGGGGTCGGCTAGCGAATGGCAGACTGCCCAAAGTGCTCCAATGCGTGAATATCTCAGTGGTGTCGGAGGAGATCTGCAGTGAACTCTATGCCCCTGTGTACCACCCCAGCATGTTCTGCGCTGGCGGAGGCCAGGACCAAAAGGACTCCTGCCATGGTGACTCTGGGGGCCCCCTGGTCTGCAACGGGTCCCTGCAGGGCCTTGTGTCCTTTGGACAATCCCCCTGTGGCCAGCCCAACGTGCCAGGCGTCTACACCAACCTCTGCAAGTTCACAGACTGGATACAGAAAACCATCCAGGCCAGTATGAAGGTGCTCCCTGCATCTGGCCTTGCTGTCCTCCTCGTCACGGCTCTGAAGTTTTCCACTGCAGCCCCCTCCCTATTTGCAGCCACCCCCAGGACCTCAAGGAACAGCTACCACCTCGCACAGGCATACCTTGACAAATATTACACAAAGAAAGGAGGGCACCAGATTGGTGAGATGATTGCAAGAGGAGGCAATTCCATGGTTAAAAACGTTAAGGAGCTGCAGGCTTTCTTCGGCCTCCGAGTCACCGGGAAGTTAGACCGGGCCACCATGGATGTGATCAAGAGGCCTCGCTGTGGAGTTCCTGATGTGGCAAACTATCGCCTCTTCCCAGGTGAACCCAAATGGAAAAAAAATACTTTGACATACAGAATATCCAAATACACACCTTCCATGACTTCTGCAGAAGTGGACAAAGCAGTGGAGATGGCCCTGCAGGCCTGGAGTAGCGCCGTCCCTCTGAGCTTTGTCAGAATAAACTCAGGAGAAGCAGATATTATGATATCTTTTGAAACTGGAGATCACGGGGATTCCTATCCATTCGATGGGCCTCGGGGGACTCTAGCCCATGCATTTGCACCTGGAGAAGGCCTGGGAGGAGATACACATTTCGACAATGCTGAGAAGTGGACTATGGGAACGAATGGTTTCAATTTATTCACCGTTGCTGCTCATGAATTTGGCCACGCACTGGGCCTGGCCCATTCCACAGACCCATCAGCACTGATGTACCCAACTTATAAGTATCAGCATCCCTATGGACTCCACCTTCCCAAGGATGATGTGAAGGGGATCCAGGCACTGTACGGACCTCGGAAGACGTTCCCAGGGAAGCCCGCTGTGCCCCACAGCCCCCCTCATAATCCTTCTATCCCCGACCTCTGTGACTCCAGCTCAGCCTTTGATGCTGTGACAATGCTGGGAAAGGAGCTCCTGTTCTTCAGGGACCGGATTTTCTGGCGTCAGCAGGTTCACTTGATGTCAGGGATCCGGCCCAACACCATCACCAGCTCCTTTCCCCAGCTTATGTCCAATGTGGATGCAGCTTATGAAGTGGCTGAGAGGGGCACAGCTTACTTCTTTAAAGGACCCCACTACTGGATAACAAGAGGATTCCAAATGCAAGGTACTCCTCGGACTATTTATGACTTTGTGTTCCCAAGATACGTGCAGCGAATAGATGCTGCCGTCTATCTCAAGGATGCACAGAAGACCCTTTTCTTTGTGGGAGATGAATACTACAGCTATGATGAACAAAAAAGGAAAATGGAAAAAGACTATCCAAAGAATACTGAAGAAGAATTTTCGGGACTTAATGGCCAAATAGATGATGCTATGGAGTTAAATGGCTACATTTACTTCTTTTCAGGACCCAAAGCGTACAAGTATGATACAGAGAAGGAAGGTGTGGTTAGTGTGCTGAAATCTAGTTCCTGGATTGGTTGC
Delphinus_delphis_bairdii    ATGGCCGGGCCAGGGTTTCGGGGCCACCCTGCTGGACTTCTCCTGCTGCTGCTGCTGCTA---------CCCCAGGCCCTGACAGAGGGACCCCTGGTCTTTGTGGCTGTGGTGTTCCGTCATGGCGACCGGGCCCCGCTGGCCTCCTATCCCACTGACCCGCACAAGGAGGCTGTATCTACCCTGTGGCCACGTGGCCTGGGCCAGCTGACTGGGGAAGGGGTCCGCCAGCAGCTGGAGCTGGGCCGCTTCCTGAGGAGTCGCTACGAGGATTTTCTGAGCCCCGAGTACCGGCGGGAGGAGGTGTACATTCGCAGCACAGACTTTGACCGGACCCTGGAGAGCGCTCAGGCCAACCTAGCGGGGCTTTTCCCTGAGGCCGCCCCAGGGCGCTCCGAGGCCACCTGGAGGCCGATCCCTGTGCACACGGTGCCCGTCACTGAGGACAAGCTGCTGAGGTTCCCTACACGAAGCTGTCCCCGATACCAGGAGCTGCTGAGGGAGGCCACGGAGGCCGCCGAGTACCAGACGGCCCTAGAGGGTTGGACGGACTTCTTGACTCACCTGGAGAACTTCACGGGGCTGTCGCTGGTCGGGGAGCCGCTCCGCAGGGCGTGGAAAGTTCTGGACACTCTTATTTGCCAGCAAGCCCACGGTCTCCCCCTCCCATCCTGGGCCTCCCCGGATGTCCTGCAGACACTAGCTCAGATCTCGGCTTTGGATATTGGGGCACACGTGGGCCCACCCGGGGCAGCAGAGAAGGCCCAGCTGTCTGGGGGAATCCTGCTGGATGCCATCCTTGCCAATTTCTCTCGGGTGCAGCACTTAGGGCTGCCCCTCAAGATGGTCATGTATTCGGCTCACGACAGCACTCTCCTGGCTCTCCAGGCGGCCCTGGGCCTCTATAATGGGCACACACCGCCTTATGCCGCCTGCCTCGGCTTTGAGTTCCGGAGGCGCCTTGGGGACCCGGAT------------------GACGACGCAGGGAATGTCACCATCTCCCTCTTCTACCGCAACGACTCTGCTGGCTTACCCTTGACCCTCAGCCTCCCCGGGTGCCCGGCGGCCTGCCCCTTAGGCCGCTTCCGCCAGCTGACGGCCCCCGCCCGGCCTCCGGCTCACGGGGTCCCCTGCCATGGCTTCTACGAGCCCGCCGCCCCCGCAGCCACCGCGGTGCCTCTGCTCGCTGGTGCYGTGGCTGTGCTGGCAGCCCTCAGCACGGGGCTGGGCCTGCTGGCCTGCAGAGCCGGCTGCCTGCGGGCCTGGGGGCGCCCCGTGATGCCAGCATTGAAGATCCCACTTTTCAAAATGAAGGACATGATACTGATCCTGTGCCTCCTGCAAATGAGTTCTGCAGTGCCGGTGTTTCCTCAGCAACCTGGGACACCAGGCATGGCTAGTTTGAGCCTTGAGACAATGAGACAGTTGGGAAGTTTGCAGGGATTAAACATGCTTTCTCAGTATTCAAGATTTGGCTTTGGGAAATCATTTAATTCTTTGTGGATGCATGGTCTCTTCCCACCACATTCCTCTTTCCCGTGGATGAGACCAAGGGAACATGAAACTCAACAGTATGAATATTCTTTGCCTGTGCATCCCCCACCTCTCCCATCGCAGCCATCCCTGCAGCCTCCACAGCCAGGACAGAAACCTTTCCTCCAGCCCACCGTTGTAACCTCCGTCCAGAACACAGTCCAGAAGGGAATACCTCAGCCTCCGATTTACCCGGGACATCCACCCTTGCAGCAATCAGAGGGGCCAATGATTCAA---CAGGTGGCACCATCAGAAAAGCCATCAAAGACCGAGTTGCCAGGAATGAATTTTGCTGATCCACAAGATCCATCGATG---TTTCCAATAGCCCGTTTGATATCTCTGGGACCAGTGTCACAAAATAAACCACCTCCACTTTATCCAGGAATATTTTACATGTCCTATGGAGCAAATCAATTGAACGCTCCTGCCAGACTTGGCATCATGAGCTCAGAAGAAATGGCTGGAGGAAGAGGAGGCCCCATGGCCTATGGAGCCATGTTCCCGGGATTTGGAGGCATGAGGCCCGGCCTTGGAGGGATGCCCCCCAATCCAGCCATGGGCGGGGACTTTACTCTGGAATTTGACTCCCCAGCCGCTGGAACCAAAGGCCCGGAGAAGGGAGAAGGAGGTGCACAAGACCCCCCTGTGCCGGAGGCCAACCCAGCCGATCTGGAAAACCCAGCTCTCCTTTCAGAGCTAGCACCTGGTGCCCTTGGAGGGCTTGTTGCTAATCCTAAAGGCAATATCCCCAACCTAGCAAGAGGCCCTGCAGGGCAGAGCAGGGGACCCCTCAGG---GTCACCCCAGCAGCTGCAGACCCACTGATGACCCCTGGATTAGCTGATGTTTATGAGACCTACAGTGCTGATGAGACCACAACTCTGGGTCTCCAGGAAGAAACCACCGTGGATTCCACAGTGACCCCTGACAGTCAGCACACATCGATGCCAGGAAACAAGGCCCAGCAGCCCCAGATTAAGCATGATGCATGGCATTTCCAAGAGCCCATGGGGACCTGGATTTTGTTTGCCTGCCTCCTGGGAGCAGCCTTCTCTATGCCCCTACCACCTCATCCTGGGCACCCTGGTTATATCAACTTCAGCTATGAGGTGCTTACCCCTCTGAAGTGGTACCAGAACGTAATAAGACACCCGTACCCGTCCTACGGTTACGAACCCATGGGTGGCTGGCTGCGTCACCAAATCATTCCCGTGGTATCCCAGCAGGCT------------GCCCTGCAGCCTCATCACCACTTCCCCATGGTGCCAGCCCAGCAGCCCGTGGGCCCCCAGCAAACCATGATGCCAATTCCTGGCCAGCACTCCATGACTCCAAGCCAACCCCACCAGCCACACCTCCCTGTGCCCGCCCAG---------------CAGCCCGTCCAGCCACAGCCTCAC------------------------------------------------------------------------------------------------------------CCGCCCCTGCTGCCCCAGCCGCCTCTGCCTCCGATGTTCCCCATGCAGCCCCTGCCCCCCATGCTTCCTGACCTGCCTCTGGAGGCTTGGCCCGCAACAGACAAGACCAAGCGGGAGGAAGTGGATATGAAGGCTACGAGTCTCCTGTTTTGTCTTCTAGGATCAACTCTATCATTACCAATGCAGCTCAACCCTGCTTTGGTAGTTCCTCCAACAAAGCTGGTTCCAGGTCAGGCAACACTGCTAAACCAACAACAGCCAAATCAGGTCTTCCCTTCTTTAAGTCTAATTCCATTGACACAGATGCTCACACTGGGGTCAGACCTGCAACTGCTAAATCCTGCTGCAGGGATGGCACCTGGTACCCAGACCCTCCCACTGACCCTGGGGGGATTGAAGGTACAGCAGCAGCTGCAACCACAAGTGTTACCAGTTATTGTAGCACACCTTGGAGCCCAGGGTGCTATCCTAAGCTCAGAGGAATTGCCAGCGACCCCCCAAATCTTAACAGGATTTATCTTCCATCCCTTGTTTCCTGGAGCCATCCTGCCCACCAGTCAGGCTACTCCAGATGTCCAGAATGGAATCCTTCCTGCAGGACAAGCAGGAGCAAATCCTGCCATCCGGGGAAACTCAGAGGGCCCCTTCCCAACTACCAGTGGCACAGATGACGACTTTGCAGAGACCACCCCTGTAGGCATCCAAAGGGGCATACAGACCACTGAGGAAACCACCACAGGGTCACCAAAAGGAATT---ATGTTGCTGCTGCACTGCAGGCATGAAGCTTCGTCTCCTAAGCTAGATAACCTGGTACCAAGTGGAAAAATGAAGAGTGTCCTGGTCTTTCTAGGTCTGCTTTGTTATTCCATAGCTATGCCA------ATGCAAATGCCCCGAATGCCTGGATTTAGCAGTAAAAGTGAGGAGATG---CGCTATGGTCACTTCAACTTTATGAACTCCCCACCTATGGTACACCTGGGTCCCTTGTATGGAAATGGTATGCAGCTCCCTCAGCTCTTCCTGCCGTACCAGATGCCCATGTGGCCTCAGCCACCACCCAACAAGAAGCGCCCACAGAAACCTTCATCTCCCTCAGCACCCAAACACCAGAGCAAGACTGATCAAGCCCCAGAGACCCAGAAACCCAACCAGCCTCAACTAAAACAGCCCTTACCGGAGCATCCTTTAAAGCAGCCATCACCCACCCCAACTCAGCCCCAA---GAGGAAACCCAGACACCTCAGGCATTCCCACCATTTGGCAATGGGCTATTTCCCTATCAACAGCTACCGTGGCATGTTCCACATAGGGTACCACCAGGTTATGGACGTCCACCAGTCAGCAATGAAGAAGGTGGAAATCCTTACTTTGGATATTTTGGATATCATGGATTTGGGGGCCGTCCTCCTTATTATTCAGAAGAGATGTTTGAACAAGATTTTGAAAAACCAAAAGAAAAAGATCCTCCTAAAACAGAGAGTCCAGCCACTGATCCTTCGGTTAATTCAACAGTTCCTGAAACTAATTCTACCCAGTCAAATGCACCCAATCCCAGAGGGAGTCAGGGTGGAAATGACACCAGCCCAACAGGAAACAGTGTCCAGGGGTCTAACACTGTGAGCAATCCTACAGCTCAAAACAGCCCTGCAGTAAATGTTTCAGGCCAGGGAGTTCCAAGAAGTCAAACCCCACGGGGACCAAGTCAGACAAATATTCATGAAAATTATCCAAATCCTAACATCCGTAGTTTTCCTGCAGGAAGACAATGGCGACCTACTGGCACCGCTACGGGGCACAAACGTAATGGGCCTTTTTACCGAAATCAACAAATTCAAAGGGGTCCCCGGTGGAACTCCTTTGTTTTGGAAGGCAAACAAGCAGTTCGCCCAGGATATCCAATATACCGCAGAGCTTATGCTTCCACTGCAAGAGGCAACTCTCCCAATTATGCAGGAAATCCAGCAAATTTCAGAAGAAAGCCTGAAGGGCCAAATAAACACCCTGTGGGAACCAATGTTGCCCCTCTGGGTCCCAAACATGGTACTGTTGGCCACAATGAAAACATCCAAAATCCAAGAGAGAAGCCAGTAAGTCAAAAAGAAGGAATAGTCATTCCTACAAGGGATCCAAGTGGCCCCTGGAGAAACTCTCAAGRCTATGGAGTTAATAAATCAAACTATAAACTGCCTCACCCTGAGGACAACATGCTAGTCCCAAATTTTAATTCTGTTGGTCAACGTGAAAACTCTTATTACCTGAGAGGAGATTCCAGAAGAGCTCCAAATTCTAATGGACAAACCCAAAGCCAGAATTTGCCCAAAGGGATTATTTTAGAGCCAAGAAGAATTCCATATGAGTCAGAAATTAATCAGCCAGAATTAAAGCACAGTATATATCAGCCTGTGTACCCTGAGGGATTTCCTTCCCCTGCAAGGGAACATTTTAATGCTGGAAGAAATACTTGGAACCAACAAGAAATCTCTCCACCTTTTAAGGAAGATCCTGGAAGGCATGAAGAACACTTACCTCATCCTTCCCATGGCTCTGGAGGACGTGTTTATTACCCTGACTATAACCCCTATGATCCCAGGGAAAACTCACCATACCTTAGAAGTAATACATGGGCTGAAAGAGATGATTCTCCCAATACAATGAGGCAACCTGAAAATCCACACTATCCCATGAATACTCCAGACCCAAAAAAGACAATCCCTTATAATGAAGAAGACCCAATAGAGCCAACTGGAGATGGATCTTTTCCAGGACAAAGTAGATGGAGTGTGGCGGAGTCAAGCTTTAAAGGAGACCCAACAGTTAGGCACTATGAAGGCGAGCAA---TATACCTCAAATCAACCAAAGGAATACCTTCCCTATTCCTTAGATATTAATCCATCAAAACCCAGGAAGGATTTCCCTTATGGTGAATTTTACCCCTGGAGCCCAGATGAGAATTTCCCATCATATAATACAGCTCCCACTGAACCGCGGCCAGTGGAGAGCAGGGGCTATTATGCTAATAATGCCGTTGGACAAGAAGAAAGCACTATGTTTCCTTCTTGGAATTCCTGGGACCACAGAATTCAAGCCCAAGAGCAGAAAGAAAGAAAGCCATATTTTAACAGAAATTTCTGGGATCAGCCAACAAATTTACACAAAGCCCCTGCTAGTTCACCATACCAGAAGGAGAACAAGCCTTATTCCAGTGACTCCCCAGCTGGGCTTCAGAAAAATCCAATATGGCATGAAGGTGAGAATTTGAATTATGGCATGCAGACCACTAGGTTAAATTCACCAGAAAGAGAACACTTGGTTTTCCCAGACTTAATTCCTCCAAGTTACCCAGCAGTTCAAAAAGGAGCACATTTATTTCACCTAAGCCAGAGAGGCCCTTGCTGTGCTGGTGGCTCCACAGGGCCCAAGGACAATCCACTTGCTCTACAAGACTACACTCCATCTTTTGGTCTTGCACTAGGGGAGAACCAAGACACCAGCCCTGTGTATATAGAAGACAGTCAAACTACGCATGTAAGACATACTATCTCCCCGACAAGCATCCTAGCTGGCCAAAGAAACAGCTCAGAGAAAAGACTGCCTGGAGAAAGTCAAAACCCAAGTCCTTTCAGAGATGACATGTCCACTCTGAAGAGGAACACACCACGTTCTATA---AATCAGTTGGGCCAAAGGGGAATTATGCCCTTTCCCGAAACCAGTTCCCTTCAATCAAAGAATACACCATGCCTCAAAAGTGATCTTGGAGGAAAAGGAAAC---ATTTTGGAACAAATATTTGAAGGTAACCAGCTCAATGAAAGAACTGTTGATCTTACTCCTGAGCAGCTTGTTATTGGTACACCTGATGAAGGTCCCAAGCCAGAAGGAATTCCAAGTGAAGTGCAAGGAAATGAGGGTGAAAGGCAGCAG---AGACCATCTAGCATCCTACAGTTACCATGTTTTGGCTCCAAATTAACAAAGTATCACACCTCCAGCACTGGAACTCCATCTAGCATTGGAAGGCAAGGCTCATTTGATGGGGATCCAATTATGCCTACTGAAATTCCTAACTCACTGGCTGAGTTAGCTACCAGGGCACAGTTTCAGAATATAAATGTAGACCCACTTAATGCAGATGAACACACTCTATTTGATTCTCTTCAAGTAGGGACCAATCCACAGGACCAGGTGCMAGACTGCTTACTACTTCAGGCCATGTCCATGGCAGGAAACCCCTGGGGCTGGTTCCTGGGCCACCTCCTCCTCAGTGTCACAGGATCCCTCGCCTGGGGTGGAGGCGGCGACATCATAAACGGCGAGGACTGCCACCCGCACTCGCAGCCTTGGCAGGCGGCACTGTTCTTGGAAAAGGAATTTTTCTGCGGGGGCGTCCTGGTGCATCCYCAATGGGTGCTGTCAGCCGCACACTGTTTCCAGAATTCCTATACCATCAGGCTGGGTCTGCACAGTCTTGAGGACGACCATGAACCAGGCRGTCAGATGATGGAGGCTCACCTCTCCATCCAGCACCCAGAGTACAACAGACCATCTTTTGCCAACGACCTCATGCTCATCAAGTTGGAAGAATTGGTGCCCCAGTCTGACACCATCCAAAACATCGGCGTCGCCTCACAGTGCCCGACCGCT---GGGGATTCTTGCCTCGTTTCCGGCTGGGGTCGGCTARMGAATGGCAGACTGCCCAAAGTGCTCCAATGCGTGAATATCTCAGTGGTGTCGGAGGAGATCTGCAGTGAACTCTATGCCCCTGTGTACCACCCCAGCATGTTCTGCGCTGGCGGAGGCCRGGACCAAAAGGACTCCTGCCATGGTGACTCTGGGGGCCCCCTGGTCTGCAACGGGTCCCTGCAGGGCCTTGTGTCCTTTGGACAATCCCCCTGTGGCCAGCCCAATGTGCCAGGCGTCTACACCAACCTCTGCAAGTTCACAGACTGGATACAGAAAACCATCCAGGCCAGTATGAAGGTGCTCCCTGCATCTGGCCTTGCTGTCCTCCTCGTCACGGCTCTGAAGTTTTCCACTGCAGCCCCCTCCCTATTTGCAGCCACCCCCAGGACCTCAAGGAACAGCTACCACCTCGCACAGGCATACCTTGACAAATATTACACAAAGAAAGGAGGGCACCAGATTGGTGAGATGATTGCAAGAGGAGGCAATTCCATGGTTAAAAACATTAAGGAGCTGCAGGCTTTCTTCGGCCTCCGAGTCACCGGGAAGTTAGACCGGGCCACCATGGATGTGATCAAGAGGCCTCGCTGTGGAGTTCCTGATGTGGCAAACTATCGCCTCTTCCCAGGTGAACCCAAATGGAAAAAAAATACTTTGACATACAGAATATCCAAATACACACCTTCCATGACTTCTGCAGAAGTGGACAAAGCAGTGGAGATGGCCCTGCAGGCCTGGAGTAGCGCCRTCCCTCTGAGCTTTGTCAGAATAAACTCAGGAGAAGCAGATATTATGATATCTTTTGAAACTGGAGATCACGGGGATTCCTATCCATTCGATGGGCCTCGGGGGACCCTAGCCCATGCATTTGCACCTGGAGGAGGCCTGGGAGGAGATACACATTTCGACAATGCTGAGAAGTGGACTATGGGAATGAATGGTTTCAATTTATTCACCGTTGCTGCTCATGAATTTGGCCACGCACTGGGCCTGGCCCATTCCACAGACCCATCAGCACTGATGTACCCAACTTATAAGTATCAGCATCCCTATGGATTCCAYCTTCCCAAGGATGATGTGAAAGGGATCCAGGCACTGTACGGACCTCGGAAGACATTCCCAGGGAAGCCCGCTGTGCCCCAYAGCCCCCCTCATAATCCTTCTATCCCCGACYTCTGTGACTCCAGCTCAGCCTTTGATGCTGTGACAATGCTGGGAAAGGAGCTCCTGTTCTTCAGGGACCGGATTTTCTGGCGTCGGCAGGTTCACTTGATGTCAGGGATCCGGCCCAACACCATCACCAGCTCCTTTCCCCAGCTTATATCCAATGTGGATGCAGCTTATGAAGTGGCTGAGAGGGGCACAGCTTACTTCTTTAAAGGACCCCACTACTGGATAACAAGAGGATTCCAAATGCAAGGTACTCCTCGGACTATTTATGACTTTGGGTTCCCAAGATACGTGCAGCGAATAGATGCTGCCGTCTATCTCAAGGATGCACAGAAGACCCTTTTCTTTGTGGGAGATGAATACTACAGCTATGATGAACGAAAAAGGAAAATGGAAAAAGACTATCCAAAGAATACTGAAGAAGAATTTTCAGGAGTTAATGGCCAAATAGATGCTGCTATGGAGTTAAATGGCTACATTTACTTCTTTTCAGGACCCAAAGCGTACAAGTATGATACAGAGAAGGAAGATGTGGTTAGTGTGCTGAAATCTAGTTCCTGGATTGGTTGC
Delphinus_delphis_delphis    ATGGCCGGGCCAGGGTTTCGGGGCCACCCTGCTGGACTTCTCCTGCTGCTGCTGCTGCTA---------CCCCAGGCCCTGACAGAGGGACCCCTGGTCTTTGTGGCTGTGGTGTTCCGTCATGGCGACCGGGCCCCGCTGGCCTCCTATCCCACTGACCCGCACAAGGAGGCTGTATCTACCCTGTGGCCACGTGGCCTGGGCCAGCTGACTGGGGAAGGGGTCCGCCAGCAGCTGGAGCTGGGCCGCTTCCTGAGGAGTCGCTACGAGGATTTTCTGAGCCCCGAGTACCGGCGGGAGGAGGTGTACATTCGCAGCACAGACTTTGACCGGACCCTGGAGAGCGCTCAGGCCAACCTAGCGGGGCTTTTCCCTGAGGCCGCCCCAGGGCGCTCCGAGGCCACCTGGAGGCCGATCCCTGTGCACACGGTGCCCGTCACTGAGGACAAGCTGCTGAGGTTCCCTACACGAAGCTGTCCCCGATACCAGGAGCTGCTGAGGGAGGCCACGGAGGCCGCCGAGTACCAGACGGCCCTAGAGGGTTGGACGGACTTCTTGACTCACCTGGAGAACTTCACGGGGCTGTCGCTGGTCGGGGAGCCGCTCCGCAGGGCGTGGAAAGTTCTGGACACTCTTATTTGCCAGCAAGCCCACGGTCTCCCCCTCCCATCCTGGGCCTCCCCGGATGTCCTGCAGACACTAGCTCAGATCTCGGCTTTGGATATTGGGGCACACGTGGGCCCACCCGGGGCAGCAGAGAAGGCCCAGCTGTCTGGGGGAATCCTGCTGGATGCCATCCTTGCCAATTTCTCTCGGGTGCAGCACTTAGGGCTGCCCCTCAAGATGGTCATGTATTCGGCTCACGACAGCACTCTCCTGGCTCTCCAGGCGGCCCTGGGCCTCTATAATGGGCACACACCGCCTTATGCCGCCTGCCTCGGCTTTGAGTTCCGGAGGCGCCTTGGGGACCCGGAT------------------GACGACGCAGGGAATGTCACCATCTCCCTCTTCTACCGCAACGACTCTGCTGGCTTACCCTTGACCCTCAGCCTCCCCGGGTGCCCGGCGGCCTGCCCCTTAGGCCGCTTCCGCCAGCTGACGGCCCCCGCCCGGCCTCCGGCTCACGGGGTCCCCTGCCATGGCTTCTACGAGCCCGCCGCCCCCGCAGCCACCGCGGTGCCTCTGCTCGCTGGTGCCGTGGCTGTGCTGGCAGCCCTCAGCACGGGGCTGGGCCTGCTGGCCTGCAGAGCCGGCTGCCTGCGGGCCTGGGGGCGCCCCGTGATGCCAGCATTGAAGATCCCACTTTTCAAAATGAAGGACATGATACTGATCCTGTGCCTCCTGCAAATGAGTTCTGCAGTGCCGGTGTTTCCTCAGCAACCTGGGACACCAGGCATGGCTAGTTTGAGCCTTGAGACAATGAGACAGTTGGGAAGTTTGCAGGGATTAAACATGCTTTCTCAGTATTCAAGATTTGGCTTTGGGAAATCATTTAATTCTTTGTGGATGCATGGTCTCCTCCCACCACATTCCTCTTTCCCGTGGATGAGACCAAGGGAACATGAAACTCAACAGTATGAATATTCTTTGCCTGTGCATCCCCCACYTCTCCCATCGCAGCCATCCCTGCAGCCTCCACAGCCAGGACAGAAACCTTTCCTCCAGCCCACCGTTGTAACCTCCGTCCAGAACACAGTCCAGAAGGGAATACCTCAGCCTCCGATTTACCCGGGACATCCACCCTTGCAGCAATCAGAGGGGCCAATGATTCAA---CAGGTGGCACCATCAGAAAAGCCATCAAAGACCGAGTTGCCAGGAATGAATTTTGCTGATCCACAAGATCCATCGATG---TTTCCAATAGCCCGTTTGATATCTCTGGGACCAGTGCCACAAAATAAACCACCTCCACTTTATCCAGGAATATTTTACATGTCCTATGGAGCAAATCAATTGAACGCTCCTGCCAGACTTGGCATCATGAGCTCAGAAGAAATGGCTGGAGGAAGAGGAGGCCCCATGGCCTATGGAGCCATGTTCCCGGGATTTGGAGGCATGAGGCCCGGCCTTGGAGGGATGCCCCCCAATCCAGCCATGGGCGGGGACTTTACTCTGGAATTTGACTCCCCAGCCGCTGGAACCAAAGGCCCGGAGAAGGGAGAAGGAGGTGCACAAGACCCCCCTGTGCCGGAGGCCAACCCAGCCGATCTGGAAAACCCAGCTCTCCTTTCAGAGCTAGCACCTGGTGCCCTTGGAGGGCTTGTTGCTAATCCTAAAGGCAATATCCCCAACCTAGCAAGAGGCCCTGCAGGGCAGAGCAGGGGACCCCTCAGG---GTCACCCCAGCAGCTGCAGACCCACTGATGACCCCTGGATTAGCTGATGTTTATGAGACCTACAGTGCTGATGAGACCACAACTCTGGGTCTCCAGGAAGAAACCACCGTGGATTCCACAGTGACCCCTGACAGTCAGCACACATCGATGCCAGGAAACAAGGCCCAGCAGCCCCAGATTAAGCATGATGCATGGCATTTCCAAGAGCCCATGGGGACCTGGATTTTGTTTGCCTGCCTCCTGGGAGCAGCCTTCTCTATGCCCCTACCACCTCATCCTGGGCACCCTGGTTATATCAACTTCAGCTATGAGGTGCTTACCCCTCTGAAGTGGTACCAGAACGTAATAAGACACCCGTACCCGTCCTACGGTTACGAACCCATGGGTGGCTGGCTGCGTCACCAAATCATTCCCGTGGTATCCCAGCAGGCT------------GCCCTGCAGCCTCATCACCACTTCCCCATGGTGCCAGCCCAGCAGCCCGTGGGCCCCCAGCAAACCATGATGCCAATTCCTGGCCAGCACTCCATGACTCCAAGCCAACCCCACCAGCCACACCTCCCTGTGCCCGCCCAG---------------CAGCCCGTCCAGCCACAGCCTCAC------------------------------------------------------------------------------------------------------------CCGCCCCTGCTGCCCCAGCCGCCTCTGCCTCCAATGTTCCCCATGCAGCCCCTGCCCCCCATGCTTCCTGACCTGCCTCTGGAGGCTTGGCCCGCAACAGACAAGACCAAGCGGGAGGAAGTGGATATGAAGGCTACGATTCTCCTGTTTTGTCTTCTAGGATCAACTCTATCATTACCAATGCAGCTCAACCCTGCTTTGGTAGTTCCTCCAACAAAGCTGGTTCCAGGTCAGGCAACACTGCTAAACCAACAACAGCCAAATCAGGTCTTCCCTTCTTTAAGTCTAATTCCATTGACACAGATGCTCACACTGGGGTCAGACCTGCAACTGCTAAATCCTGCTGCAGGGATGGCACCTGGTACCCAGACCCTCCCACTGACCCTGGGGGGATTGAAGGTACAGCAGCAGCTGCAACCACAAGTGTTACCAGTTATTGTAGCACACCTTGGAGCCCAGGGTGCTATCCTAAGCTCAGAGGAATTGCCAGCGACCCCCCAAATCTTAACAGGATTTATCTTCCATCCCTTGTTTCCTGGAGCCATCCTGCCCACCAGTCAGGCTACTCCAGATGTCCAGAATGGAATCCTTCCTGCAGGACAAGCAGGAGCAAATCCTGCCATCCGGGGAAACTCAGAGGGCCCCTTCCCAACTACCAGTGGCACAGATGACGACTTTGCAGAGACCACCCCTGTAGGCATCCAAAGGGGCATACAGACCACTGAGGAAACCACCACAGGGTCACCAAAAGGAATT---ATGTTGCTGCTGCACTGCAGGCATGAAGCTTCGTCTCCTAAGCTAGATAACCTGGTACCAAGTGGAAAAATGAAGAGTGTCCTGGTCTTTCTAGGTCTGCTTTGTTATTCCATAGCTATGCCA------ATGCAAATGCCCCGAATGCCTGGATTTAGCAGTAAAAGTGAGGAGATG---CGCTATGGTCACTTCAACTTTATGAACTCCCCACCTATGGTACACCTGGGTCCCTTGTATGGAAATGGTATGCAGCTCCCTCAGCTCTTCCTGCCGTACCAGATGCCCATGTGGCCTCAGCCACCACCCAACAAGAAGCGCCCACAGAAACCTTCATCTCCCTCAGCACCCAAACACCAGAGCAAGACTGATCAAGCCCCAGAGACCCAGAAACCCAACCAGCCTCAACTAAAACAGCCCTTACCGGAGCATCCTTTAAAGCAGCCATCACCCACCCCAACTCAGCCCCAA---GAGGAAACCCAGACACCTCAGGCATTCCCACCATTTGGCAATGGGCTATTTCCCTATCAACAGCTACCGTGGCATGTTCCACATAGGGTACCACCAGGTTATGGACGTCCACCAGTCAGCAATGAAGAAGGTGGAAATCCTTACTTTGGATATTTTGGATATCATGGATTTGGGGGCCGTCCTCCTTATTATTCAGAAGAGATGTTTGAACAAGATTTTGAAAAACCAAAAGAAAAAGATYCTCCTAAAACAGAGAGTCCAGCCACTGATCCTTCGGTTAATTCAACAGTTCCTGAAACTAATTCTACCCAGTCAAATGCACCCAATCCCAGAGGGAGTCAGGGTGGAAATGACACCAGCCCAACAGGAAACAGTGTCCAGGGGTCTAACACTGTGAGCAATCCTACAGCTCAAAACAGCCCTGCAGTAAATGTTTCAGGCCAGGGAGTTCCAAGAAGTCAAACCCCACGGGGACCAAGTCAGACAAATATTCATGAAAATTATCCAAATCCTAACATCCGTAGTTTTCCTGCAGGAAGACAATGGCGACCTACTGGCACCGCTACGGGGCACAAACGTAATGGGCCTTTTTACCGAAATCAACAAATTCAAAGGGGTCCCCGGTGGAACTCCTTTGTTTTGGAAGGCAAACAAGCAGTTCGCCCAGGATATCCAATATACCRCAGAGCTTATGCTTCCACTGCAAGAGGCAACTCTCCCAATTATGCAGGAAATCCAGCAAATTTCAGAAGAAAGCCTGAAGGGCCAAATAAACACCCTGTGGGAACCAATGTTGCCCCTCTGGGTCCCAAACATGGTACTGTTGGCCACAATGAAAACATCCAAAATCCAAGAGAGAAGCCAGTAAGTCAAAAAGAAGGAATAGTCATTCCTACAAGGGATCCAAGTGGCCCCTGGAGAAACTCTCAAGACTATGGAGTTAATAAATCAAACTATAAACTGCCTCACCCTGAGGACAACATGCTAGTCCCAAATTTTAATTCTGTTGGTCAACGTGAAAACTCTTATTACCTGAGAGGAGATTCCAGAAGAGCTCCAAATTCTAATGGACAAACCCAAAGCCAGAATTTGCCCAAAGGGATTATTTTAGAGCCAAGAAGAATTCCATATGAGTCAGAAATTAATCAGCCAGAATTAAAGCACAGTATATATCAGCCTGTGTACCCTGAGGGATTTCCTTCCCCTGCAAGGGAACATTTTAATRCTGGAAGAAATACTTGGAACCAACAAGAAATCTCTCCACCTTTTAAGGAAGATCCTGGAAGGCATGAAGAACACTTACCTCATCCTTCCCATGGCTCTGGAGGACGTGTTTATTACCCTGACTATAACCCCTATGATCCCAGGGAAAACTCACCATACCTTAGAAGTAATACATGGGCTGAAAGAGATGATTCTCCCAATACAATGAGGCAACCTGAAAATCCACACTATCCCATGAATACTCCAGACCCAAAAAAGACAATCCCTTATAATGAAGAAGACCCAATAGAGCCAACTGGAGATGGATCTTTTCCAGGACAAAGTAGATGGAGTGTGGCGGAGTCAAGCTTTAAAGGAGACCCAACAGTTAGGCACTATGAAGGCGAGCAA---TATACCTCAAATCAACCAAAGGAATACCTTCCCTATTCCTTAGATATTAATCCATCAAAACCCAGGAAGGATTTCCCTTATGGTGAATTTTACCCCTGGAGCCCAGATGAGAATTTCCCATCATATAATACAGCTCCCACTGAACCGCGGCCAGTGGAGAGCAGGGGCTATTATGCTAATAATGCCGTTGGACAAGAAGAAAGCACTRTGTTTCCTTCTTGGAATTCCTGGGACCACAGAATTCAAGYCCAAGAGCAGAAAGAAAGMAAGCCATATTTTAACAGAAATTTCTGGGATCAGCCAACAAATTTACACAAAGCCCCTGCTAGTTCACCATACCAGAAGGAGAACAAGCCTTATTCCAGTGACTCCCCAGCTGGGCTTCAGAAAAATCCAATATGGCATGAAGGTGAGAATTTGAATTATGGCATGCAGACCACTAGGTTAAATTCACCAGAAAGAGAACACTTGGTTTTCCCAGACTTAATTCCTCCAAGTTACCCAGCAGYTCAAAAAGGAGCACATTTATTTCACCTAAGCCAGAGAGGCCCTTGCTGTGCTGGTGGCTCCACAGGGCCCAAGGACAATCCACTTGCTCTACAAGACTACACTCCATCTTTTGGTCTTGCACTAGGGGAGAACCAAGACACCAGYCCTGTGTATATAGAAGACAGTCAAACTACGCATGTAAGACATACTATCTCCCCGACAAGCATCCTAGCTGGCCAAAGAAACAGCTCAGAGAAAAGACTGCCTGGAGAAAGTCAAAACCCAAGTCCTTTCAGAGATGACATGTCCACTCTGAAGAGGAACACACCACGTTCTATA---AATCAGTTGGGCCAAAGGGGAATTATGCCCTTTCCCGAAACCAGTTCCCTTCAATCAAAGAATACACCATGCCTCAAAAGTGATCTTGGAGGAAAAGGAAAC---ATTTTGGAACAAATATTTGAAGGTAACCAGCTCAATGAAAGAACTGTTGATCTTACTCCTGAGCAGCTTGTTATTGGTACACCTGATGAAGGTCCCAAGCCAGAAGGAATTCCAAGTGAAGTGCAAGGAAATGAGGGTGAAAGGCAGCAG---AGACCATCTAGCATCCTACAGTTACCATGTTTTGGCTCCAAATTAACAAAGTATCACACCTCCAGCACTGGAACTCCATCTAGCATTGGAAGGCAAGGCTCATTTGATGGGGATCCAATTATGCCTACTGAAATTCCTAACTCACTGGCTGAGTTAGCTACCAGGGCACAGTTTCAGAATATAAATGTAGACCCACTTAATGCAGATGAACACACTCTATTTGATTCTCTTCAAGTAGGGACCAATCCACAGGACCAGGTGCAAGACTGCTTACTACTTCAGGCCATGTCCATGGCAGGAAACCCCTGGGGCTGGTTCCTGGGCCACCTCCTCCTCAGTGTCACAGGATCCCTCGCCTGGGGTGGAGGCGGCGACATCATAAACGGCGAGGACTGCCACCCGCACTCGCAGCCTTGGCAGGCGGCACTGTTCTTGGAAAAGGAATTTTTCTGCGGGGGCGTCCTGGTGCATCCTCAATGGGTGCTGTCAGCCGCACACTGTTTCCAGAATTCCTATACCATCAGGCTGGGTCTGCACAGTCTTGAGGACGACCATGAACCAGGCRGTCAGATGATGGAGGCTCACCTCTCCATCCAGCACCCAGAGTACAACAGACCATCTTTTGCCAACGACCTCATGCTCATCAAGTTGGAAGAATTGGTGCCCCAGTCTGACACCATCCAAAACATCGGCGTCGCCTCACAGTGCCCGACCGCT---GGGGATTCTTGCCTCGTTTCCGGCTGGGGTCGGCTARMGAATGGCAGACTGCCCAAAGTGCTCCAATGCGTGAATATCTCAGTGGTGTCGGAGGAGATCTGCAGTGAACTCTATGCCCCTGTGTACCACCCCAGCATGTTCTGCGCTGGCGGAGGCCRGGACCAAAAGGACTCCTGCCATGGTGACTCTGGGGGCCCCCTGGTCTGCAACGGGTCCCTGCAGGGCCTTGTGTCCTTTGGACAATCCCCCTGTGGCCAGCCCAACGTGCCAGGCGTCTACACCAACCTCTGCAAGTTCACAGACTGGATACAGAAAACCATCCAGGCCAGTATGAAGGTGCTCCCTGCATCTGGCCTTGCTGTCCTCCTCGTCACGGCTCTGAAGTTTTCCACTGCAGCCCCCTCCCTATTTGCAGCCACCCCCAGGACCTCAAGGAACAGCTACCACCTCGCACAGGCATACCTTGACAAATATTACACAAAGAAAGGAGGGCACCAGATTGGTGAGATGATTGCAAGAGGAGGCAATTCCATGGTTAAAAACATTAAGGAGCTGCAGGCTTTCTTCGGCCTCCGAGTCACCGGGAAGTTAGACCGGGCCACCATGGATGTGATCAAGAGGCCTCGCTGTGGAGTTCCTGATGTGGCAAACTATCGCCTCTTCCCAGGTGAACCCAAATGGAAAAAAAATACTTTGACATACAGAATATCCAAATACACACCTTCCATGACTTCTGCAGAAGTGGACAAAGCAGTGGAGATGGCCCTGCAGGCCTGGAGTAGCGCCGTCCCTCTGAGCTTTGTCAGAATAAACTCAGGAGAAGCAGATATTATGATATCTTTTGAAACTGGAGATCACGGGGATTCCTATCCATTCGATGGGCCTCGGGGGACCCTAGCCCATGCATTTGCACCTGGAGGAGGCCTGGGAGGAGATACACATTTCGACAATGCTGAGAAGTGGACTATGGGAATGAATGGTTTCAATTTATTCACCGTTGCTGCTCATGAATTTGGCCACGCACTGGGCCTGGCCCATTCCACAGACCCATCAGCACTGATGTACCCAACTTATAAGTATCAGCATCCCTATGGATTCCAYCTTCCCAAGGATGATGTGAAAGGGATCCAGGCACTGTACGGACCTCGGAAGACATTCCCAGGGAAGCCCGCTGTGCCCCACAGCCCCCCTCATAATCCTTCTATCCCCGACCTCTGTGACTCCAGCTCAGCCTTTGATGCTGTGACAATGCTGGGAAAGGAGCTCCTGTTCTTCAGGGACCGGATTTTCTGGCGTCGGCAGGTTCACTTGATGTCAGGGATCCGGCCCAACACCATCACCAGCTCCTTTCCCCAGCTTATATCCAATGTGGATGCAGCTTATGAAGTGGCTGAGAGGGGCACAGCTTACTTCTTTAAAGGACCCCACTACTGGATAACAAGAGGATTCCAAATGCAAGGTACTCCTCGGACTATTTATGACTTTGGGTTCCCAAGATACGTGCAGCGAATAGATGCTGCCGTCTATCTCAAGGATGCACAGAAGACCCTTTTCTTTGTGGGAGATGAATACTACAGCTATGATGAACGAAAAAGGAAAATGGAAAAAGACTATCCAAAGAATACTGAAGAAGAATTTTCAGGAGTTAATGGCCAAATAGATGCTGCTATGGAGTTAAATGGCTACATTTACTTCTTTTCAGGACCCAAAGCGTACAAGTATGATACAGAGAAGGAAGATGTGGTTAGTGTGCTGAAATCTAGTTCCTGGATTGGTTGC
Globicephala_macrorhynchus   ATGGCCGGGCCAGGGTTTCGGGGCCACACTGCTGGACTTCTCCTGCTGCTGCTGCTGCTA---------CCCCAGGCCCTGACARAGGGACCCCTGGTCTTTGTGGCTGTGGTGTTCCGCCATGGCGACCGGGCCCCGCTGGCCTCCTATCCCACTGACCCGCACAAGGAGGCTGTATCTACCCTGTGGCCACGTGGCCTGGGCCAGCTGACTGGGGAAGGGGTCCGCCAGCAGCTGGAGCTGGGCCGCTTCCTGAGAAGTCGCTACGAGGATTTTCTGAGCCCCGAGTACCGGCGGGAGGAGGTGTACATTCGCAGCACAGACTTTGACCGGACCCTGGAGAGCGCTCAGGCCAACCTAGCGGGGCTTTTCCCTGAGGCCGCCCCAGGGCGCTCCGAGGCCACCTGGAGGCCGATCCCTGTGCACACGGTGCCCGTCACTGAGGACAAGCTGCTGAGGTTCCCTACACGAAGCTGTCCCCGATACCAGGAGCTGCTGAGGGAGGCCACGGAGGCCGCCGAGTACCAGACGGCCCTAGAGGGTTGGACGGACTTCTTGACTCACCTGGAGAACTTCACGGGGCTGTCGCTGGTCGGGGAGCCGCTCCGCAGGGCGTGGAAAGTTCTGGACACTCTTATTTGCCAGCAAGCCCACGGTCTCCCCCTCCCATCCTGGGCCTCCCCGGATGTCCTGCAGACACTAGCTCAGATCTCGGCTTTGGATATTGGGGCACACGTGGGCCCACCCGGGGCAGCAGAGAAGGCCCAGCTGTCTGGGGGAATCCTGCTGGATGCCATCCTTGCCAACTTCTCTCGGGTGCAGCACTTAGGGCTGCCCCTCAAGATGGTCATGTATTCGGCTCACGACAGCACTCTCCTGGCTCTCCAGGCGGCCCTGGGCCTCTATGATGGGCACACACCGCCTTATGCCGCCTGCCTCGGCTTTGAGTTCCGGAGGCGCCTTGGGGACCCGGAT------------------GACGACGCAGGGAATGTCACCATCTCCCTCTTCTACCGCAACGACTCTGCTGGCTTACCCTTGACCCTCAGCCTCCCCGGGTGCCCGGCGGCCTGCCCCTTAGGCCGCTTCCGCCAGCTGACGGCCCCCGCCCGGCCTCCGGCTCACGGGGTCCCCTGCCATGGCTTCTACGAGCCCGCCGCCCCCGCAGCCACCGCGATGCCTCTGCTCGCTGGTGCTGTGGCTGTGCTGGCAGCCCTCAGCACGGGGCTGGGCCTGCTGCCCTGCAGAGCCGGCTGTCTGCGGGCCTGGGGGCGCCCCGTGATGCCAGCATTGAAGATCCCACTTTTCAAAATGAAGGACATGATACTGATCCTGTGCCTCCTGAAAATGAGTTCTGCAGTGCCGGTGTTTCCTCAGCAACCTGGGACACCAGGCATGGCTAGTTTGAGCCTTGAGACAATGAGACAGTTGGGAAGTTTGCAGGGATTAAACATGCTTTCTCAGTATTCAAGATTTGGCTTTGGGAAATCATTTAATTCTTTGTGGATGCATGGTCTCCTCCCACCACATTCCTCTTTCCCGTGGATGAGACCAAGGGAACATGAAACTCAACAGTATGAATATTCTTTGCCTGTGCATCCCCCACCTCTCCCATCGCAGCCATCCCTGCAGCCTCCACAGCCAGGACAGAAACCTTTCCTCCAGCCCACCGTTGTAACCTCCGTCCAGAACACAGTCCAGAAGGGAATACCTCAGTCTCCGATTTACCCGGGACATCCACCCTTGCAGCAATCAGAGGGGCCAATGATTCAA---CAGGTGGCACCATCAGAAAAGCCATCAAAGACCGAGTTGCCAGGAATGAATTTTCCTGATCCACAAGATCCATCGATG---TTTCCAATAGCCCGTTTGATATCTCTGGGACCAGTGCCACAAAATAAACCACCTCCACTTTATCCAGGAATATTTTACATGTCCTATGGAGCAAATCAATTGAACGCTCCTGCCAGACTTGGCATCATGAGCTCAGAAGAAATGGCTGGAGGAAGAGGAGGCCCCATGGCCTATGGAGCCATGTTCCCGGGATTTGGAGGCATGAGGCCCGGCCTTGGAGGGATGCCCCCCAATCCAGCCATGGGCGGGGACTTTACTCTGGAATTTGACTCCCCAGCCGCTGGAACCAAAGGCCCGGAGAAGGGAGAAGGAGGTGCACAAGACCCCCCTGTGCCGGAGGCCAACCCAGCCGATCTGGAAAACCCAGCTCTCCTTTCAGAGCTAGCACCTGGTGCCCTTGGAGGGCTTCTTGCTAATCCTAAAGGCAATATCCCCAACCTAGCAAGAGGCCCTGCAGGGCAGAGCAGGGGACCCCTCAGG---GTCACCCCAGCAGCTGCAGACCCACTGATGACCCCTGGATTAGCTGATGTTTATGAGACCTACAGTGCTGATGAGACCACAACTCTGGGTCTCCAGGAAGAAACCACCGTGGATTCCACAGTGACCCCTGACAGTCAGCACACATCGATGCCAGGAAACAAGGCCCAGCAGCCCCAGATTAAGCATGATGCATGGCATTTCCAAGAGCCCATGGGGACCTGGATTTTGTTTGCCTGCCTCCTGGGAGCAGCCTTCTCTATGCCCCTACCACCTCATCCTGGGCACCCTGGTTATATCAACTTCAGCTATGAGGTGCTTACCCCTCTGAAGTGGTACCAGAACGTAATAAGACACCCGTACCCGTCCTACGGTTACGAACCCATGGGTGGCTGGCTGCGTCACCAAATCATTCCCGTGGTATCCCAGCAGGCT------------GCCCTGCAGCCTCATCACCACTTCCCCATGGTGCCAGCCCAGCAGCCCGTGGGCCCCCAGCAAACCATGATGCCAATTCCTGGCCAGCACTCCATGACTCCAAGCCAACCCCACCAGCCACACCTCCCTGTGCCCGCCCAG---------------CAGCCCGTCCAGCCACAGCCTCAC------------------------------------------------------------------------------------------------------------CCGCCCCTGCTGCCCCAGCCGCCTCTGCCTCCGATGTTCCCCATGCAGCCCCTGCCCCCCATGCTTCCTGACCTGCCTCTGGAGGCTTGGCCCGCAACAGACAAGACCAAGCGGGAGGAAGTGGATATGAAGGCTACGATTCTCCTGTTTTGTCTTCTAGGATCAACTCTATCATTACCAATGCAGCTCAACCCTGCTTTGGTAGTTCCTCCAACAAAGCTGGTTCCAGGTCAGGCAACACTGCTAAACCAACAACAGCCAAATCAGGTCTTCCCTTCTTTAAGTCTAATTCCATTGACACAGATGCTCACACTGGGGTCAGACCTGCAACTGCTAAATCCTGCTGCAGGGATGGCACCTGGTACCCAGACCCTCCCACTGACCCTGGGGGGATTGAAGGTACAGCAGCAGCTGCAACCACAAGTGTTACCAGTTATTGTAGCACACCTTGGAGCCCAGGGTGCTATCCTAAGCTCAGAGGAATTGCCAGCRACCCCCCAAATCTTAACAGGATTTATCTTCCATCCCTTGTTTCCCGGAGCCATCCTGCCCACCAGTCAGGCTACTCCAGATGTCCAGAATGGAATCYTTCCTGCAGGACAAGCAGGAGCAAATCCTGCCATCCGGGGAAACTCAGAGGGCCCCTTCCCAACTACCAGTGGCACAGATGATGACTTTGCAGAGACCACCCCTGTAGGCATCCAAAGGGGCATACACACCACTGAGGAAACCACCACAGGGTCACCAAAAGGAATT---ATGTTGCTGCTGCAGTGCAGGCATGAAGCTTCGTCTCCTAAGCTAGATAACCTGGTACCAAGTGGAAAAATGAAGAGTCTCCTGGTCTTTCTAGGTCTGCTTTGTTATTCCATAGCTATGCCA------ATGCAAATGCCCCGAATGCCTGGATTTAGCAGTAAAAGTGAGGAGATG---CGCTATGGTCACTTCAACTTTATGAACTCCCCACCTATGGTACACCTGAGTCCCTTGTATGGAAATGGTATGCAGCTCCCTCAGCTCTTCCTGCCGTACCAGATGCCCATGTGGCCTCAGCCACCACCCAACAAGAAGCGCCCACAGAAACCTTCATCTCCCTCAGCACCCAAACACCAGAGCAAGACTGATCAAGCCCCAGAGACCCAGAAACCCAACCAGCCTCAACTAAAACAGCCCCTACCGGAGCATCCTTTAAAGCAGCCATCACCCACCCCAACTCAGCCCCAA---GAGGAAACCCAGACACCTCAGGCATTCCCACCATTTGGCAATGGGCTATTTCCCTATCAACAGCTACCGTGGCATGTTCCACATAGGGTACCACCAGGTTATGGACGTCCACCAGTCAGCAATGAAGAAGGTGGAAATCCTTACTTTGGATATTTTGGATATCATGGATTTGGGGGCCGTCCTCCTTATTATTCAGAAGAGATGTTTGAACAAGATTTTGAAAAACCAAAAGAAAAAGATCCTCCTAAAACAGAGAGTCCAGCCACTGATCCTTCGGTTAATTCAACAGTTCCTGAAACTAATTCTACCCAGTCAAATGCACCCAATCCCAGAGGGAGTCAGGGTGGAAATGACACCAGCCCAACAGGAAACAGTGTCCAGGGGTCTAACACTGTGAGCAATCCTACAGCTCAAAACAGCCCTGCAGTAAATGTTTCAGGCCAGGGAGTTCCAAGAAGTCAAACCCCACGGGGACCAAGTCAGACAAATATTCATGAAAATTATCCAAATCCTAACATCCCTAGTTTTCCTGCAGGAAGACAATGGCGACCTACTGGCACCGCTACGGGGCACAAACGTAATGGGCCTTTTTACCGAAATCAACAAATTCAAAGGGGTCCCCGGTGGAAATCCTTTGTTTTGGAAGGCAAACAAGCAGTTCGCCCAGGATATCCAATATACCGCAGAGCTTATGCTTCCACTGCAAGAGGCAACTCTCCCAATTATGCAGGAAATCCAGCAAATTTCAGAAGAAAGCCTGAAGGGCCAAATAAACACCCTGTGGGAACCAATGTTGCCCCTCTGGGTCCCAAACATGGTACTGTTGGCCACAATGAAAACATCCAAAATCCAAGAGAGAAGCCAGTAAGTCAAAAAGAAGGAATAGTCATTCCTACAAGGGATCCAAGTGGCCCCTGGAGAAACTCTCAAGACTATGGAGTTAATAAATCAAACTATAAACTGCCTCACCCTGAGGACAACATGCTAGTCCCAAATTTTAATTCTATTGGTCAACGTGAAAACTCTTATTACCTGAGAGGAGATTCCAGAAGAGCTCCAAATTCTAATGGACAAACCCAAAGCCAGAATTTGCTCAAAGGGATTATTTTAGAGCCAAGAAGAATTCCACATGAGTCAGAAATTAATCAGCCAGAATTAAAGCACAGTATATATCAGCCTGTGTACCCTGAGGGATTTCCTTCCCCTGCAAGGGAACATTTTAATGCTGGAAGAAATACTTGGAACCAACAAGAAATCTCTCCACCTTTTAAGGAAGATCCTGGAAGGCATGAAGAACACTTACCTCATCCTTCCCATGGCTCTGGAGGACGTGTTTATTACCCTGACTATAACCCCTATGATCCCAGGGAAAACTCACCATACCTTAGAAGTAATACATGGGCTGAAAGAGATGATTCTCCCAATACAATGAGGCAACCTGAAAATCCACACTATCCCATGAATACTCCAGACCCAAAAAAGACAATCCCTTATAATGAAGAAGACCCAATAGAGCCAACTGGAGATGAATCTTTTCCAGGACAAAGTAGATGGAGTGTGGCGGAGTCAAGCTTTAAAGGAGACCCAACAGTTAGGCACTATGAAGGCGAGCAA---TATACCTCAAATCAACCAAAGGAATACCTTCCCTATTCCTTAGATATTAATCCATCAAAACCCAGGAAGGATTTCCTTTATGGTGAATTTTACCCCTGGAGCCCAGATGAGAATTTCCCATCATATAATACAGCTCCCACTGAACCGCGGCCAGTGGAGAGCAGGGGCTATTATGCTAATAATGCCGTTGGACAAGAAGAAAGCACTATGTTTCCTTCTTGGAATTCCTGGGACCACAGAATTCAAGCCCAAGAGCAGAAAGAAAGAAAGCCATATTTTAACAGAAATTTCTGGGATCAGCCAACAAATTTACACAAAGCCCCTGCTAGTTCACCATACCAGAAGGAGAACAAGCCTTATTCCAGTGACTCCCCAGCTGGGCTTCAGAAAAATCCAATATGGCATGAAGGTGAGAATTTGAATTATGGCATGCAGACCACTAGGTTAAATTCACCAGAAAGGGAACACTTGGTTTTCCCAGACTTAATTCCTCCAAGTTACCCAGCAGTTCAAAAAGGAGCACATTTATTTCACCTAAGCCAGAGAGGCCCTTGCTGTGCTGGTGGCTCCACAGGGCCCAAGGACAATCCACTTGCTCTACAAGACTACACTCCATCTTTTGGTCTTGCACTAGGGGAGAACCAAGACACCAGCCCTGTGTATACAGAAGACAGTCAAACTACGCATGTAAGACATACTATCTCCCCGACAAGCATCCTAGCTGGCCAAAGAAACAGCTCAGAGAAAAGACTGCCTGGAGAAAGTCAAAACCCAAGTCCTTTCAGAGATGACATGTCCACTCTGAAGAGGAACACACCACGTTCTATA---AATCAGTTGGGCCAAAGGGGAATTATGCCCTTTCCCGAAACCAGTTCCCTTCAATCAAAGAATACACCTTGCCTCAAAAGTGATCTTGGAGGAAAAGGAAAC---ATTTTGGAACAAATATTTGAAGGCAACCAGCTCAATGAAAGAACTGTTGATCTTACTCCTGAGCAGCTTGTTATTGGTACACCTGATGAAGGTCCCAAGCCAGAAGGAATTCCAAGTGAAGTGCAAGGAAATGAGGGTGAAAGGCAGCAG---AGACCATCTAGCATCCTACAGTTACCATGTTTTGGCTCCAAATTAACAAAGTATCACACCTCCAGCACTGGAACTCCATCTAGCATTGGAAGGCAAGGCTCATTTGATGGGGATCCAATTATGCCTACTGAAATTCCTAACTCACTGGCTGAGTTAGCTACCAGGGCACAGTTTCAGAATATAAATGTAGACCCACTTAATGCAGATGAACACACTCTATTTGATTCTCTTCAAGTAGGGACCAATCCACAGGACCAGGTGCAAGACTGCTTACTACTTCAGGCCATGTCCATGGCAGGAAACCCCTGGGGCTGGTTCCTGGGCCACCTCCTCCTCAGTGTCACAGGATCCCTCGCCTGGGGTGGAGGCGGCGACATCATAAACGGCGAGGACTGCCACCCGCACTCGCAGCCTTGGCAGGCGGCACTGTTCTTGGAAAAGGAATTTTTCTGCGGGGGCGTCCTGGTGCATCCTCAATGGGTGCTGTCAGCCGCACACTGTTTCCAGAATTCCTATACCATCAGGCTGGGTCTGCACAGTCTTGAGGACGACCATGAACCAGGCGGTCAGATGATGGAGGCTCACCTCTCCATCCAGCACCCAGAGTACAACAGACCATCTTTTGCCAACGACCTCATGCTCATCAAGTTGGAAGAATTGGTGCCCCAGTCTGACACCATCCAAAACATCGGCGTCGCCTCACAGTGCCCGACCGCT---GGGGATTCTTGCCTCGTTTCCGGCTGGGGTCGGCTAGCGAATGGCAGACTGCCCAAAGTGCTCCAATGCGTGAAYGTCTCAGTGGTGTCGGAGGAGATCTGCAGTGAACTCTATGCCCCTGTCTACCAYCCCAGCATGTTCTGCGCTGGCGGAGGCCGGGACCAAAAGGACTCCTGCCATGGTGACTCTGGGGGCCCCCTGGTCTGCAACGGGTCCCTGMAGGGCCTTGTGTCCTTTGGACAATCCCCCTGTGGCCAGCCCAAYGTGCCAGGCGTCTACACCAACCTCTGCAAGTTCACAGACTGGATACAGAAAACCATCCAGGCCAGTATGAAGGTGCTCCCTGCATCTGGCCTTGCTGTCCTCCTCGTCACGGCTCTGAAGTTTTCCACTGCAGCCCCCTCCCTATTTGCAGCCACCCCCAGGACCTCAAGGAACAGCTACCACCTCGCACAGGCATACCTTGACAAATATTACACAAAGAAAGGAGGGCACCAGATTGGTGAGATGATTGCAAGAGGAGGCAATTCCATGGTTAAAAACATTAAGGAGCTGCAGGCTTTCTTCGGCCTCCGAGTCACCGGGAAGTTAGACCGGGCCACCATGGATGTGATCAAGAGGCCTCGCTGTGGAGTTCCTGATGTGGCAAACTATCGCCTCTTCCCAGGTGAACCCAAATGGAAAAAAAATACTTTGACATACAGAATATCCAAATACACACCTTCCATGACTTCTGCAGAAGTGGACAAAGCAGTGGAGATGGCCCTGCAGGCCTGGAGTAGCGCCGTCCCTCTGAGCTTTGTCAGAATAAACTCAGGAGAAGCAGATATTATGATATCTTTTGAAACTGGAGATCACGGGGATTCCTATCCATTCGATGGGCCTCGGGGGACCCTAGCCCATGCATTTGCACCTGGAGGAGGCCTGGGAGGAGATACACATTTCGACAATGCTGAGAAGTGGACTATGGGAATGAATGGTTTCAATTTATTCACCGTTGCTGCTCATGAATTTGGCCATGCACTGGGCCTGGCCCATTCCACAGACCCATCAGCACTGATGTACCCAACTTATAAGTATCAGCATCCCTATGGATTCCACCTTCCCAAGGATGATGTGAAAGGGATCCAGGCACTGTACGGACCTCGGAAGACATTCCCAGGGAAGCCCGCTGTGCCCCACAGCCCCCCTCATAATCCTTCTATCCCCGACCTCTGTGACTCCAGCTCAGCCTTTGATGCTGTGACAATGCTGGGAAAGGAGCTCCTGTTCTTCAGGGACCGGATTTTCTGGCGTCGGCAGGTTCACTTGATGTCAGGGATCCGGCCCAACACCATCACCAGCTCCTTTCCCCAGCTTATATCCAATGTGGATGCAGCTTATGAAGTGGCTGAGAGGGGCACAGCTTACTTCTTTAAAGGACCCCACTACTGGATAACAAGAGGATTCCAAATGCAAGGTACTCCTCGGACTATTTATGACTTTGGGTTCCCAAGATACGTGCAGCGAATAGATGCTGCCGTCTATCTCAAGGATGCACAGAAGACCCTTTTCTTTGTGGGAGATGAATACTACAGCTATGATGAACGAAAAAGGAAAATGGAAAAAGACTATCCAAAGAATACTGAAGAAGAATTTTCAGGAGTTAATGGCCAAATAGATGCTGCTATGGAGTTAAATGGCTACATTTACTTCTTTTCAGGACCCAAAGCGTACAAGTATGATACAGAGAAGGAAGATGTGGTTAGTGTGCTGAAATCTAGTTCCTGGATTGGTTGC
Globicephala_melas           ATGGCCGGGCCAGGGTTTCGGGGCCACACTGCTGGAATTCTCCTGCTGCTGCTGCTGCTA---------CCCCAGGCCCTGACAGAGGGACCCCTGGTCTTTGTGGCTGTGGTGTTCCGCCATGGCGACCGGGCCCCGCTGGCCTCCTATCCCACTGACCCGCACAAGGAGGCTGTATCTACCCTGTGGCCACGTGGCCTGGGCCAGCTGACTGGGGAAGGGGTCCGCCAGCAGCTGGAGCTGGGCCGCTTCCTGAGAAGTCGCTACGAGGATTTTCTGAGCCCCGAGTACCGGCGGGAGGAGGTGTACATTCGCAGCACAGACTTTGACCGGACCCTGGAGAGCGCTCAGGCCAACCTAGCGGGGCTTTTCCCTGAGGCCGCCCCAGGGCGCTCCGAGGCCACCTGGAGGCCGATCCCTGTGCACACGGTGCCCGTCACTGAGGACAAGCTGCTGAGGTTCCCTACACGAAGCTGTCCCCGATACCAGGAGCTGCTGAGGGAGGCCACGGAGGCCGCCGAGTACCAGACGGCCCTAGAGGGTTGGACGGACTTCTTGACTCACCTGGAGAACTTCACGGGGCTGTCGCTGGTCGGGGAGCCGCTCCGCAGGGCGTGGAAAGTTCTGGACACTCTTATTTGCCAGCAAGCCCACGGTCTCCCCCTCCCATCCTGGGCCTCCCCGGATGTCCTGCAGACACTAGCTCAGATCTCGGCTTTGGATATTGGGGCACACGTGGGCCCACCCGGGGCAGCAGAGAAGGCCCAGCTGTCTGGGGGAATCCTGCTGGATGCCATCCTTGCCAACTTCTCTCGGGTGCAGCACTTAGGGCTGCCCCTCAAGATGGTCATGTATTCGGCTCACGACAGCACTCTCCTGGCTCTCCAGGCGGCCCTGGGCCTCTATGATGGGCACACACCGCCTTATGCCGCCTGCCTCGGCTTTGAGTTCCGGAGGCGCCTTGGGGACCCGGAT------------------GACGACGCAGGGAATGTCACCATCTCCCTCTTCTACCGCAACGACTCTGCTGGCTTACCCTTGACCCTCAGCCTCCCCGGGTGCCCGGCGGCCTGCCCCTTAGGCCGCTTCCGCCAGCTGACGGCCCCCGCCCGGCCTCCGGCTCACGGGGTCCCCTGCCATGGCTTCTACGAGCCCGCCGCCCCCGCAGCCACCGCGATGCCTCTGCTCGCTGGTGCTGTGGCTGTGCTGGCAGCCCTCAGCACGGGGCTGGGCCTGCTGCCCTGCAGAGCCGGCTGTCTGCGGGCCTGGGGGCGCCCCGTGATGCCAGCATTGAAGATCCCACTTTTCAAAATGAAGGACATGATACTGATCCTGTGCCTCCTGAAAATGAGTTCTGCAGTGCCGGTGTTTCCTCAGCAACCTGGGACACCAGGCATGGCTAGTTTGAGCCTTGAGACAATGAGACAGTTGGGAAGTTTGCAGGGATTAAACATGCTTTCTCAGTATTCAAGATTTGGCTTTGGGAAATCATTTAATTCTTTGTGGATGCATGGTCTCCTCCCACCACATTCCTCTTTCCCGTGGATGAGACCAAGGGAACATGAAACTCAACAGTATGAATATTCTTTGCCTGTGCATCCCCCACCTCTCCCATCGCAGCCATCCCTGCAGCCTCCACAGCCAGGACAGAAACCTTTCCTCCAGCCCACCGTTGTAACCTCCGTCCAGAACACAGTCCAGAAGGGAATACCTCAGTCTCCGATTTACCCGGGACATCCACCCTTGCAGCAATCAGAGGGGCCAATGATTCAA---CAGGTGGCACCATCAGAAAAGCCATCAAAGACCGAGTTGCCAGGAATGAATTTTCCTGATCCACAAGATCCATCGATG---TTTCCAATAGCCCGTTTGATATCTCTGGGACCAGTGCCACAAAATAAACCACCTCCACTTTATCCAGGAATATTTTACATGTCCTATGGAGCAAATCAATTGAACGCTCCTGCCAGACTTGGCATCATGAGCTCAGAAGAAATGGCTGGAGGAAGAGGAGGCCCCATGGCCTATGGAGCCATGTTCCCGGGATTTGGAGGCATGAGGCCCGGCCTTGGAGGGATGCCCCCCAATCCAGCCATGGGCGGGGACTTTACTCTGGAATTTGACTCCCCAGCCGCTGGAACCAAAGGCCCGGAGAAGGGAGAAGGAGGTGCACAAGACCCCCCTGTGCCGGAGGCCAACCCAGCCGATCTGGAAAACCCAGCTCTCCTTTCAGAGCTAGCACCTGGTGCCCTTGGAGGGCTTCTTGCTAATCCTAAAGGCAATATCCCCAACCTAGCAAGAGGCCCTGCAGGGCAGAGCAGGGGACCCCTCAGG---GTCACCCCAGCAGCTGCAGACCCACTGATGACCCCTGGATTAGCTGATGTTTATGAGACCTACAGTGCTGATGAGACCACAACTCTGGGTCTCCAGGAAGAAACCACCATGGATTCCACAGTGACCCCTGACAGTCAGCACACATCGATGCCAGGAAACAAGGCCCAGCAGCCCCAGATTAAGCATGATGCATGGCATTTCCAAGAGCCCATGGGGACCTGGATTTTGTTTGCCTGCCTCCTGGGAGCAGCCTTCTCTATGCCCCTACCACCTCATCCTGGGCACCCTGGTTATATCAACTTCAGCTATGAGGTGCTTACCCCTCTGAAGTGGTACCAGAACGTAATAAGACACCCGTACCCGTCCTACGGTTACGAACCCATGGGTGGCTGGCTGCGTCACCAAATCATTCCCGTGGTATCCCAGCAGGCT------------GCCCTGCAGCCTCATCACCACTTCCCCATGGTGCCAGCCCAGCAGCCCGTGGGCCCCCAGCAAACCATGATGCCAATTCCTGGCCAGCACTCCATGACTCCAAGCCAACCCCACCAGCCACACCTCCCTGTGCCCGCCCAG---------------CAGCCCGTCCAGCCACAGCCTCAC------------------------------------------------------------------------------------------------------------CCGCCCCTGCTGCCCCAGCCGCCTCTGCCTCCGATGTTCCCCATGCAGCCCCTGCCCCCCATGCTTCCTGACCTGCCTCTGGAGGCTTGGCCCGCAACAGACAAGACCAAGCGGGAGGAAGTGGATATGAAGGCTACGATTCTCCTGTTTTGTCTTCTAGGATCAACTCTATCATTACCAATGCAGCTCAACCCTGCTTTGGTAGTTCCTCCAACAAAGCTGGTTCCAGGTCAGGCAACACTGCTAAACCAACAACAGCCAAATCAGGTCTTCCCTTCTTTAAGTCTAATTCCATTGACACAGATGCTCACACTGGGGTCAGACCTGCAACTGCTAAATCCTGCTGCAGGGATGGCACCTGGTACCCAGACCCTCCCACTGACCCTGGGGGGATTGAAGGTACAGCAGCAGCTGCAACCACAAGTGTTACCAGTTATTGTAGCACACCTTGGAGCCCAGGGTGCTATCCTAAGCTCAGAGGAATTGCCAGCGACCCCCCAAATCTTAACAGGATTTATCTTCCATCCCTTGTTTCCCGGAGCCATCCTGCCCACCAGTCAGGCTACTCCAGATGTCCAGAATGGAATCCTTCCTGCAGGACAAGCAGGAGCAAATCCTGCCATCCGGGGAAACTCAGAGGGCCCCTTCCCAACTACCAGTGGCACAGATGATGACTTTGCAGAGACCACCCCTGTAGGCATCCAAAGGGGCATACACACCACTGAGGAAACCACCACAGGGTCACCAAAAGGAATT---ATGTTGCTGCTGCAGTACAGGCATGAAGCTTCGTCTCCTAAGCTAGATAACCTGGTACCAAGTGGAAAAATGAAGAGTCTCCTGGTCTTTCTAGGTCTGCTTTGTTATTCCATAGCTATGCCA------ATGCAAATGCCCCGAATGCCTGGATTTAGCAGTAAAAGTGAGGAGATG---CGCTATGGTCACTTCAACTTTATGAACTCCCCACCTATGGTACACCTGGGTCCCTTGTATGGAAATGGTATGCAGCTCCCTCAGCTCTTCCTGCCGTACCAGATGCCCATGTGGCCTCAGCCACCATCCAACAAGAAGCGCCCACAGAAACCTTCATCTCCCTCAGCACCCAAACACCAGAGCAAGACTGATCAAGCCCCAGAGACCCAGAAACCCAACCAGCCTCAACTAAAACAGCCCCTACCGGAGCATCCTTTAAAGCAGCCATCACCCACCCCAACTCAGCCCCAA---GAGGAAACCCAGACACCTCAGGCATTCCCACCATTTGGCAATGGGCTATTTCCCTATCAACAGCTACCGTGGCATGTTCCACATAGGGTACCACCAGGTTATGGACGTCCACCAGTCAGCAATGAAGAAGGTGGAAATCCTTACTTTGGATATTTTGGATATCATGGATTTGGGGGCCGTCCTCCTTATTATTCAGAAGAGATGTTTGAACAAGATTTTGAAAAACCAAAAGAAAAAGATCCTCCTAAAACAGAGAGTCCAGCCACTGATCCTTCGGTTAATTCAACAGTTCCTGAAACTAATTCTACCCAGTCAAATGCACCCAATCCCAGAGGGAGTCAGGGTGGAAATGACACCAGCCCAACAGGAAACAGTGTCCAGGGGTCTAACACTGTGAGCAATCCTACAGCTCAAAACAGCCCTGCAGTAAATGTTTCAGGCCAGGGAGTTCCAAGAAGTCAAACCCCATGGGGACCAAGTCAGACAAATATTCATGAAAATTATCCAAATCCTAACATCCCTAGTTTTCCTGCAGGAAGACAATGGCGACCTACTGGCACCGCTACGGGGCACAAACGTAATGGGCCTTTTTACCGAAATCAACAAATTCAAAGGGGTCCCCGGTGGAACTCCTTTGTTTTGGAAGGCAAACAAGCAGTTCGCCCAGGATATCCAATATACCGCAGAGCTTATGCTTCCACTGCAAGAGGCAACTCTCCCAATTATGCAGGAAATCCAGCAAATTTCAGAAGAAAGCCTGAAGGGCCAAATAAACACCCTGTGGGAACCAATGTTGCCCCTCTGGGTCCCAAACATGGTACTGTTGGCCACAATGAAAACATCCAAAATCCAAGAGAGAAGCCAGTAAGTCAAAAAGAAGGAATAGTCATTCCTACAAGGGATCCAAGTGGCCCCTGGAGAAACTCTCAAGACTATGGAGTTAATAAATCAAACTATAAACTGCCTCACCCTGAGGACAACATGCTAGTCCCAAATTTTAATTCTATTGGTCAACGTGAAAACTCTTATTACCTGAGAGGAGATTCCAGAAGAGCTCCAAATTCTAATGGACAAACCCAAAGCCAGAATTTGCTCAAAGGGATTATTTTAGAGCCAAGAAGAATTCCATATGAGTCAGAAATTAATCAGCCAGAATTAAAGCACAGTATATATCAGCCTGTGTACCCTGAGGGATTTCCTTCCCCTGCAAGGGAACATTTTAATGCTGGAAGAAATACTTGGAACCAACAAGAAATCTCTCCACCTTTTAAGGAAGATCCTGGAAGGCATGAAGAACACTTACCTCATCCTTCCCATGGCTCTGGAGGACGTGTTTATTACCCTGACTATAACCCCTATGATCCCAGGGAAAACTCACCATACCTTAGAAGTAATACATGGGCTGAAAGAGATGATTCTCCCAATACAATGAGGCAACCTGAAAATCCACACTATCCCATGAATACTCCAGACCCAAAAAAGACAATCCCTTATAATGAAGAAGACCCAATAGAGCCAACTGGAGATGAATCTTTTCCAGGACAAAGTAGATGGAGTGTGGCGGAGTCAAGCTTTAAAGGAGACCCAACAGTTAGGCACTATGAAGGCGAGCAA---TATACCTCAAATCAACCAAAGGAATACCTTCCCTATTCCTTAGATATTAATCCATCAAAACCCAGGAAGGATTTCCCTTATGGTGAATTTTACCCCTGGAGCCCAGATGAGAATTTCCCATCATATAATACAGCTCCCACTGAACCGCGGCCAGTGGAGAGCAGGGGCTATTATGCTAATAATGCCGTTGGACAAGAAGAAAGCACTATGTTTCCTTCTTGGAATTCCTGGGACCACAGAATTCAAGCCCAAGAGCAGAAAGAAAGAAAGCCATATTTTAACAGAAATTTCTGGGATCAGCCAACAAATTTACACAAAGCCCCTGCTAGTTCACCATACCAGAAGGAGAACAAGCCTTATTCCAGTGACTCCCCAGCTGGGCTTCAGAAAAATCCAATATGGCATGAAGGTGAGAATTTGAATTATGGCATGCAGACCACTAGGTTAAATTCACCAGAAAGAGAACACTTGGTTTTCCCAGACTTAATTCCTCCAAGTTACCCAGCAGTTCAAAAAGGAGCACATTTATTTCACCTAAGCCAGAGAGGCCCTTGCTGTGCTGGTGGCTCCACAGGGCCCAAGGACAATCCACTTGCTCTACAAGACTACACTCCATCTTTTGGTCTTGCACTAGGGGAGAACCAAGACACCAGCCCTGTGTATATAGAAGACAGTCAAACTACGCATGTAAGACATACTATCTCCCCGACAAGCATCCTAGCTGGCCAAAGAAACAGCTCAGAGAAAAGACTGCCTGGAGAAAGTCAAAACCCAAGTCCTTTCAGAGATGACATGTCCACTCTGAAGAGGAACACACCACGTTCTATA---AATCAGTTGGGCCAAAGGGGAATTATGCCCTTTCCCGAAACCAGTTCCCTTCAATCAAAGAATACGCCTTGCCTCAAAAGTGATCTTGGAGGAAAAGGAAAC---ATTTTGGAACAAATATTTGAAGGCAACCAGCTCAATGAAAGAACTGTTGATCTTACTCCTGAGCAGCTTGTTATTGGTACACCTGATGAAGGTCCCAAGCCAGAAGGAATTCCAAGTGAAGTGCAAGGAAATGAGGGTGAAAGGCAGCAG---AGACCATCTAGCATCCTACAGTTACCATGTTTTGGCTCCAAATTAACAAAGTATCACACCTCCAGCACTGGAACTCCATCTAGCATTGGAAGGCAAGGCTCATTTGATGGGGATCCAATTATGCCTACTGAAATTCCTAACTCACTGGCTGAGTTAGCTACCAGGGCACAGTTTCAGAATATAAATGTAGACCCACTTAATGCAGATGAACACACTCTGTTTGATTCTCTTCAAGTAGGGACCAATCCACAGGACCAGGTGCAAGACTGCTTACTACTTCAGGCCATGTCCATGGCAGGAAACCCCTGGGGCTGGTTCCTGGGCCACCTCCTCCTCAGTGTCACAGGATCCCTCGCCTGGGGTGGAGGCGGCGACATCATAAACGGCGAGGACTGCCACCCGCACTCGCAGCCTTGGCAGGCGGCACTGTTCTTGGAAAAGGAATTTTTCTGCGGGGGCGTCCTGGTGCATCCTCAATGGGTGCTGTCAGCCGCACACTGTTTCCAGAATTCCTATACCATCAGGCTGGGTCTGCACAGTCTTGGGGACGACCATGAACCAGGCGGTCAGATGATGGAGGCTCACCTCTCCATCCAGCACCCAGAGTACAACAGACCATCTTTTGCCAACGACCTCATGCTCATCAAGTTGGAAGAATTGGTGCCCCGGTCTGACACCATCCAAAACATCGGCGTCGCCTCACAGTGCCCGACCGCT---GGGGATTCTTGCCTCGTTTCCGGCTGGGGTCGGCTAGCGAATGGCAGACTGCCCAAAGTGCTCCAATGCGTGAATGTCTCAGTGGTGTCGGAGGAGATCTGCAGTGAACTCTATGCCCCTGTCTACCACCCCAGCATGTTCTGCGCTGGCGGAGGCCGGGACCAAAAGGACTCCTGCCATGGTGACTCTGGGGGCCCCCTGGTCTGCAACGGGTCCCTGCAGGGCCTTGTGTCCTTTGGACAATCCCCCTGTGGCCAGCCCAATGTGCCAGGCATCTACACCAACCTCTGCAAGTTCACAGACTGGATACAGAAAACCATCCAGGCCAGTATGAAGGTGCTCCCTGCATCTGGCCTTGCTGTCCTCCTCGTCACGGCTCTGAAGTTTTCCACTGCAGCCCCCTCCCTATTTGCAGCCACCCCCAGGACCTCAAGGAACAGCTACCACCTCGCACAGGCATACCTTGACAAATATTACACAAAGAAAGGAGGGCACCAGATTGGTGAGATGATTGCAAGAGGAGGCAATTCCATGGTTAAAAACATTAAGGAGCTGCAGGCTTTCTTCGGCCTCCGAGTCACCGGGAAGTTAGACCGGGCCACCATGGATGTGATCAAGAGGCCTCGCTGTGGAGTTCCTGATGTGGCAAACTATCGCCTCTTCCCAGGTGAACCCAAATGGAAAAAAAATACTTTGACATACAGAATATCCAAATACACACCTTCCATGACTTCTGCAGAAGTGGACAAAGCAGTGGAGATGGCCCTGCAGGCCTGGAGTAGCGCCGTCCCTCTGAGCTTTGTCAGAATAAACTCAGGAGAAGCAGATATTATGATATCTTTTGAAACTGGAGATCACGGGGATTCCTATCCATTCGATGGGCCTCGGGGGACCCTAGCCCATGCATTTGCACCTGGAGGAGGCCTGGGAGGAGATACACATTTCGACAATGCTGAGAAGTGGACTATGGGAATGAATGGTTTCAATTTATTCACCGTTGCTGCTCATGAATTTGGCCATGCACTGGGCCTGGCCCATTCCACAGACCCATCAGCACTGATGTACCCAACTTATAAGTATCAGCATCCCTATGGATTCCACCTTCCCAAGGATGATGTGAAAGGGATCCAGGCACTGTACGGACCTCGGAAGACATTCCCAGGGAAGCCCGCTGTGCCCCACAGCCCCCCTCATAATCCTTCTATCCCCGACCTCTGTGACTCCAGCTCAGCCTTTGATGCTGTGACAATGCTGGGAAAGGAGCTCCTGTTCTTCAGGGACCGGATTTTCTGGCGTCGGCAGGTTCACTTGATGTCAGGGATCCGGCCCAACACCATCACCAGCTCCTTTCCCCAGCTTATATCCAATGTGGATGCAGCTTATGAAGTGGCTGAGAGGGGCACAGCTTACTTCTTTAAAGGACCCCACTACTGGATAACAAGAGGATTCCAAATGCAAGGTACTCCTCGGACTATTTATGACTTTGGGTTCCCAAGATACGTGCAGCGAATAGATGCTGCCGTCTATCTCAAGGATGCACAGAAGACCCTTTTCTTTGTGGGAGATGAATACTACAGCTATGATGAACGAAAAAGGAAAATGGAAAAAGACTATCCAAAGAATACTGAAGAAGAATTTTCAGGAGTTAATGGCCAAATAGATGCTGCTATGGAGTTAAATGGCTACATTTACTTCTTTTCAGGACCCAAAGCGTACAAGTATGATACAGAGAAGGAAGATGTGGTTAGTGTGCTGAAATCTAGTTCCTGGATTGGTTGC
Grampus_griseus              ATGGCCGGGCCAGGGTTTCGGGGCCACACTGCTGGACTTCTCCTGCTGCTGCTGCTGCTA---------CCCCAGGCCCTGACAGAGGGACCCCTGGTCTTTGTGGCTGTGGTGTTCCGCCATGGCGACCGGGCCCCGCTGGCCTCCTATCCCACTGACCCGCACAAGGAGGCTGTATCTACCCTGTGGCCACGTGGCCTGGGCCAGCTGACTGGGGAAGGGGTCCGCCAGCAGCTGGAGCTGGGTCGCTTCCTGAGAAGTCGCTACGAGGATTTTCTGAGCCCCGAGTACCGGCGGCAGGAGGTGTACATTCGCAGCACAGACTTTGACCGGACCCTGGAGAGCGCTCAGGCCAACCTAGCGGGGCTTTTCCCTGAGGCCGCCCCAGGGCGCTCCGAGGCCACCTGGAGGCCGATCCCTGTGCACACGGTGCCCGTCACTGAGGACAAGCTGCTGAGGTTCCCTACACGAAGCTGTCCCCGATACCAGGAGCTGCTGAGGGAGGCCACGGAGGCCGCCGAGTACCAGACGGCCCTAGAGGGTTGGACGGACTTCTTGACTCACCTGGAGAACTTCACGGGGCTGTCGCTGGTCGGGGAGCCGCTCCGCAGGGCGTGGAAAGTTCTGGACACTCTTATTTGCCAGCAAGCCCACGGTCTCCCCCTCCCATCCTGGGCCTCCCCGGATGTCCTGCAGACACTAGCTCAGATCTCGGCTTTGGATATTGGGGCACACGTGGGCCCACCCGGGGCAGCAGAGAAGGCCCAGCTGTCTGGGGGAATCCTGCTGGATGCCATCCTTGCCAATTTCTCTCGGGTGCAGCACTTAGGGCTGCCTCTCAAGATGGTCATGTATTCGGCTCACGACAGCACTCTCCTGGCTCTCCAGGCGGCCCTGGGCCTCTATGATGGGCACACACCGCCTTATGCCGCCTGCCTCGGCTTTGAGTTCCGGAGGCGCCTTGGGGACCCGGAT------------------GACGACGCAGGGAATGTCACCATCTCCCTCTTCTACCGCAACGACTCTGCTGGCTTACCCTTGACCCTCAGCCTCCCCGGGTGCCCGGCGGCCTGCCCCTTAGGCCGCTTCCGCCAGCTGACGGCCCCCGCCCGGCCTCCGGCTCACGGGGTCCCCTGCCATGGCTTCTACGAGCCCGCCGCCCCCGCAGCCACCGCGGTGCCTCTGCTCGCTGGTGCTGTGGCTGTGCTGGCAGCCCTCAGCACGGGGCTGGGCCTGCTGCCCTGCAGAGCCGGCTGCCTGCGGGCCTGGGGGCGCCCCGTGATGCCAGCATTGAAGATCCCACTTTTCAAAATGAAGGACATGATACTGATCCTGTGCCTCCTGAAAATGAGTTCTGCAGTGCCGGTGTTTCCTCAGCAACCTGGGACACCAGGCATGGCTAGTTTGAGCCTTGAGACAATGAGACAGTTGGGAAGTTTGCAGGGATTAAACATGCTTTCTCAGTATTCAAGATTTGGCTTTGGGAAATCATTTAATTCTTTGTGGATGCATGGTCTCCTCCCACCACATTCCTCTTTCCCGTGGATGAGACCAAGGGAACATGAAACTCAACAGTATGAATATTCTTTGCCTGTGCATCCCCCACCTCTCCCATCGCAGCCATCCCTGCAGCCTCCACAGCCAGGACAGAAACCTTTCCTCCAGCCCACCGTTGTAACCTCCGTCCAGAACACAGTCCAGAAGGGAATACCTCAGTCTCCGATTTACCCGGGACATCCACCCTTGCAGCAATCAGAGGGGCCAATGATTCAA---CAGGTGGCACCATCAGAAAAGCCATCAAAGACCGAGTTGCCAGGAATGAATTTTCCTGATCCACAAGATCCATCGATG---TTTCCAATAGCCCGTTTGATATCTCTGGGACCAGTGCCACAAAATAAACCACCTCCACTTTATCCAGGAATATTTTACATGTCCTATGGAGCAAATCAATTGAACGCTCCTGCCAGACTTGGCATCATGAGCTCAGAAGAAATGGCTGGAGGAAGAGGAGGCCCCATGGCCTATGGAGCCATGTTCCCGGGATTTGGAGGCATGAGGCCCGGCCTTGGAGGGATGCCCCCCAATCCAGCCATGGGCGGGGACTTTACTCTGGAATTTGACTCCCCAGCCGCTGGAACCAAAGGCCCGGAGAAGGGAGAAGGAGGTGCACAAGACCCCCCTGTGCCGGAGGCCAACCCAGCCGATCTGGAAAACCCAGCTCTCCTTTCAGAGCTAGCACCTGGTGCCCTTGGAGGGCTTCTTGCTAATCCTAAAGGCAATATCCCCAACCTAGCAAGAGGCCCTGCAGGGCAGAGCAGGGGACCCCTCAGG---GTCACCCCAGCAGCTGCAGACCCACTGATGACCCCTGGATTAGCTGATGTTTATGAGACCTACAGTGCTGATGAGACCACAACTCTGGGTCTCCAGGAAGAAACCACCGTGGATTCCACAGTGACCCCTGACAGTCAGCACACATCGATGCCAGGAAACAAGGCCCAGCAGCCCCAGATTAAGCATGATGCATGGCATTTCCAAGAGCCCATGGGGACCTGGATTTTGTTTGCCTGCCTCCTGGGAGCAGCCTTCTCTATGCCCCTACCACCTCATCCTGGGCACCCTGGTTATATCAACTTCAGCTATGAGGTGCTTACCCCTCTGAAGTGGTACCAGAACGTAATAAGACACCCGTACCCGTCCTACGGTTACGAACCCATGGGTGGCTGGCTGCGTCACCAAATCATTCCCGTGGTATCCCAGCAGGCT------------GCCCTGCAGCCTCATCACCACTTCCCCATGGTGCCAGCCCAGCAGCCCGTGGGCCCCCAGCAAACCATGATGCCAATTCCTGGCCAGCACTCCATGACTCCAAGCCAACCCCACCAGCCACACCTCCCTGTGCCCGCCCAG---------------CAGCCCGTCCAGCCACAGCCTCAC------------------------------------------------------------------------------------------------------------CCGCCCCTGCTGCCCCAGCCGCCTCTGCCTCCGATGTTCCCCATGCAGCCCCTGCCCCCCATGCTTCCTGACCTGCCTCTGGAGGCTTGGCCCGCAACAGACAAGACCAAGCGGGAGGAAGTGGATATGAAGGCTACGATTCTCCTGTTTTGTCTTCTAGGATCAACTCTATCATTACCAATGCAGCTCAACCCTGCTTTGGTAGTTCCTCCAACAAAGCTGGTTCCAGGTCAGGCAACACTGCTAAACCAACAACAGCCAAATCAGGTCTTCCCTTCTTTAAGTCTAATTCCATTGACACAGATGCTCACACTGGGGTCAGACCTGCAACTGCTAAATCCTGCTGCAGGGATGGCACCTGGTACCCAGACCCTCCCACTGACCCTGGGGGGATTGAAGGTACAGCAGCAGCTGCAACCACAAGTGTTACCAGTTATTGTAGCACACCTTGGAGCCCAGGGTGCTATCCTAAGCTCAGAGGAATTGCCAGCGACCCCCCAAATCTTAACAGGATTTATCTTCCATCCCTTGTTTCCCGGAACCATCCTGCCCACCAGTCAGGCTACTCCAGATGTCCAGAATGGAATCCTTCCTGCAGGACAAGCAGGAGCAAATCCTGCCATCCGGGGAAACTCAGAGGGCCCCTTCCCAACTACCAGTGGCACAGATGATGACTTTGCAGAGACCACCCCTGTAGGCATCCAAAGGGGCATACACACCACTGAGGAAACCACCACAGGATCACCAAAAGGAATT---ATGTTGCTGCTGCAGTGCAGGCATGAAGCTTCGTCTCCTAAGCTAGATAACCTGGTACCAAGTGGAAAAATGAAGAGTCTCCTGGTCTTTCTAGGTCTGCTTTGTTATTCCATAGCTATGCCA------ATGCAAATGCCCCGAATGCCTGGATTTAGCAGTAAAAGTGAGGAGATG---CGCTATGGTCACTTCAACTTTATGAACTCCCCACCTATGGTACACCTGGGTCCCTTGTATGGAAATGGTATGCAGCTCCCTCAGCTCTTCCTGCCGTACCAGATGCCCATGTGGCCTCAGCCACCACCCAACAAGAAGCGCCCACAGAAACCTTCATCTCCCTCAGCACCCAAACACCAGAGCAAGACTGATCAAGCCCCAGAGACCCAGAAACCCAACCAGCCTCAACTAAAACAGCCCCTACCGGAGCATCCTTTAAAGCAGCCATCACCCACCCCAACTCAGCCCCAA---GAGGAAACCCAGACACCTCAGGCATTCCCACCATTTGGCAATGGGCTATTTCCCTATCAACAGCTACCGTGGCATGTTCCACATAGGGTACCACCAGGTTATGGACGTCCACCAGTCAGCAATGAAGAAGGTGGAAATCCTTACTTTGGATATTTTGGATATCATGGATTTGGGGGCCATCCTCCTTATTATTCAGAAGAGATGTTTGAACAAGATTTTGAAAAACCAAAAGAAAAAGATCCTCCTAAAACAGAGAGTCCAGCCACTGATCCTTCGGTTAATTCAACAGTTCCTGAAACTAATTCTACCCAGTCAAATGCACCCAATCCCAGAGGGAGTCAGGGTGGAAATGACACCAGCCCAACAGGAAACAGTGTCCAGGGGTCTAACACTGTGAGCAATCCTACAGCTCAAAACAGCCCTGCAGTAAATGTTTCAGGCCAGGGAGTTCCAAGAAGTCAAACCCCACGGGGACCAAGTCAGACAAATATTCATGAAAATTATCCAAATCCTAACATCCCTAGTTTTCCTGCAGGAAGACAATGGCGACCTACTGGCACCGCTACGGGGCACAAACGTAATGGGCCTTTTTACCGAAATCAACAAATTCAAAGGGGTCCCCGGTGGAACTCCTTTGTTTTGGAAGGCAAACAAGCAGTTCGCCCAGGATATCCAATATACCGCAGAGCTTATGCTTCCACTGCAAGAGGCAACTCTCCCAATTATGCAGGAAATCCAGCAAATTTCAGAAGAAAGCCTGAAGGGCCAAATAAACACCCTGTGGGAACAAATGTTGCCCCTCTGGGTCCCAAACATGGTACTGTTGGCCACAATGAAAACATCCAAAATCCAAGAGAGAAGCCAGTAAGTCAAAAAGAAGGAATAGTCATTCCTACAAGGGATCCAAGTGGCCCCTGGAGAAACTCTCAAGACTATGGAGTTAATAAATCAAACTATAAACTGCCTCACCCTGAGGACAACATGCTAGTCCCAAATTTTAATTCTATTGGTCAACGTGAAAACTCTTATTACCTGAGAGGAGATTCCAGAAGAGCTCCAAATTCTAATGGACAAACCCAAAGCCAGAATTTGCTCAAAGGGATTATTTTAGAGCCAAGAAGAATCCCATATGAGTCAGAAATTAATCAGCCAGAATTAAAGCACAGTATATATCAGCCTGTGTACCCTGAGGGATTTCCTTCCCCTGCAAGGGAACATTTTAATGCTGGAAGAAATACTTGGAACCAACAAGAAATCTCTCCACCTTTTAAGGAAGATCCTGGAAGGCATGAAGAACACTTACCTCATCCTTCCCATGGCTCTGGAGGACGTGTTTATTACCCTGACTATAACCCCTATGATCCCAGGGAAAACTCACCATACCTTAGAAGTAATACATGGGCTGAAAGAGATGATTCTCCCAATACAATGAGGCAACCTGAAAATCCACACTATCCCATGAATACTCCAGACCCAAAAAAGACAATCCCTTATAATGAAGAAGACCCAATAGAGCCAACTGGAGATGAATCTTTTCCAGGACAAAGTAGATGGAGTGTGGCGGAGTCAAGCTTTAAAGGAGACCCAACAGTTAGGCACTATGAAGGCGAGCAA---TATACCTCAAATCAACCAAAGGAATACCTTCCCTATTCCTTAGATATTAATCCATCAAAACCCAGGAAGGATTTCCTTTATGGTGAATTTTACCCCTGGAGCCCAGATGAGAATTTCCCATCATATAATACAGCTCCCACTGAACCGCGGCCAGTGGAGAGCAGGGGCTATTATGCTAATAATGCCGTTGGACAAGAAGAAAGCACTATGTTTCCTTCTTGGAATTCCTGGGACCACAGAATTCAAGTCCAAGAGCAGAAAGAAAGAAAGCCATATTTTAACAGAAATTTCTGGGATCAGCCAACAAATTTACACAAAGCCCCTGCTAGTTCACCATACCAGAAGGAGAACAAGCCTTATTCCAGTGACTCCCCAGCTGGGCTTCAGAAAAATCCAATATGGCATGAAGGTGAGAATTTGAATTATGGCATGCAGACCACTAGGTTAAATTCACCAGAAAGAGAACACTTGGTTTTCCCAGACTTAATTCCTCCAAGTTACCCAGCAGTTCAAAAAGGAGCACATTTATTTCACCTAAGCCAGAGAGGCCCTTGCTGTGCTGGTGGCTCCACAGGGCCCAAGGACAATCCACTTGCTCTACAAGACTACACTCCATCTTTTGGTCTTGCACTAGGGGAGAACCAAGACACCAGCCCTGTGTATATAGAAGACAGTCAAACTACGCATGTAAGACATACTATCTCCCCGACAAGCATCCTAGCTGGCCAAAGAAACAGCTCAGAGAAAAGACTGCCTGGAGAAAGTCAAAACCCAAGTCCTTTCAGAGATGACATGTCCACTCTGAAGAGGAACACACCACGTTCTATA---AATCAGTTGGGCCAAAGGGGAATTATGCCCTTTCCCGAAACCAGTTCCCTTCAATCAAAGAATACACCTTGCCTCAAAAGTGATCTTGGAGGAAAAGGAAAC---ATTTTGGAACAAATATTTGAAGGCAACCAGCTCAATGAAAGAACTGTTGATCTTACTCCTGAGCAGCTTGTTATTGGTACACCTGATGAAGGTCCCAAGCCAGAAGGAATTCCAAGTGAAGTGCAAGGAAATGAGGGTGAAAGGCAGCAG---AGACCATCTAGCATCCTACAGTTACCATGTTTTGGCTCCAAATTAACAAAGTATCACACCTCCAGCACTGGAACTCCATCTAGCATTGGAAGGCAAGGCTCATTTGATGGGGATCCAATTATGCCTACTGAAATTCCTAACTCACTGGCTGAGTTAGCTACCAGGGCACAGTTTCAGAATATAAATGTAGACCCACTTAATGCAGATGAACACACTCTATTTGATTCTCTTCAAGTAGGGACCAATCCACAGGACCAGGTGCAAGACTGCTTACTACTTCAGGCCATGTCCATGGCAGGAAACCCCTGGGGCTGGTTCCTGGGCCACCTCCTCCTCAGTGTCACAGGATCCCTCGCCTGGGGTGGAGGCGGCGACATCATAAACGGCGAGGACTGCCACCCGCACTCGCAGCCTTGGCAGGCGGCACTGTTCTTGGAAAAGGAATTTTTCTGCGGGGGCGTCCTGGTGCATCCTCAATGGGTGCTGTCAGCCGCACACTGTTTCCAGAATTCCTATACCATCAGGCTGGGTCTGCACAGTCTTGAGGACGACCATGAACCAGGCGGTCAGATGATGGAGGCTCACCTCTCCATCCAGCACCCAGAGTACAACAGACCATCTTTTGCCAACGACCTCATGCTCATCAAGTTGGAAGAATTGGTGCCCCAGTCTGACACCATCCAAAACATCGGCATCGCCTCACAGTGCCCGACCGCT---GGGGATTCTTGCCTCGTTTCCGGCTGGGGTCGGCTAAAGAATGGCAGACTGCCCAAAGTGCTCCAATGCGTGAATATCTCAGTGGTGTCGGAGGAGATCTGCAGTGAACTCTATGCCCCTGTGTACCACCCCAGCATGTTCTGCGCTGGCGGAGGCCAGGACCAAAAGGACTCCTGCCATGGTGACTCTGGGGGCCCCCTGGTCTGCAACGGGTCCCTGCAGGGCCTTGTGTCCTTTGGACAATCCCCCTGTGGCCAGCCCAACGTGCCAGGCGTCTACACCAACCTCTGCAAGTTCACAGACTGGATACAGAAAACCATCCAGGCCAGTATGAAGGTGCTCCCTGCATCTGGCCTTGCTGTCCTCCTCGTCACGGCTCTGAAGTTTTCCACTGCAGCCCCCTCCCTATTTGCAGCCACCCCCAGGACCTCAAGGAACAGCTACCACCTCGCACAGGCATACCTTGACAAATATTACACAAAGAAAGGAGGGCACCAGATTGGTGAGATGATTGCAAGAGGAGGCAATTCCATGGTTAAAAACATTAAGGAGCTGCAGGCTTTCTTCGGCCTCCGAGTCACCGGGAAGTTAGACCGGGCCACCATGGATGTGATCAAGAGGCCTCGCTGTGGAGTTCCTGATGTGGCAAACTATCGCCTCTTCCCAGGTGAACCCAAATGGAAAAAAAATACTTTGACATACAGAATATCCAAATACACACCTTCCATGACTTCTGCAGAAGTGGACAAAGCAGTGGAGATGGCCCTGCAGGCCTGGAGTAGCGCCGTCCCTCTGAGCTTTGTCAGAATAAACTCAGGAGAAGCAGATATTATGATATCTTTTGAAACTGGAGATCACGGGGATTCCTATCCATTCGATGGGCCTCGGGGGACCCTAGCCCATGCATTTGCACCTGGAGGAGGCCTGGGAGGAGATACACATTTCGACAATGCTGAGAAGTGGACTATGGGAATGAATGGTTTCAATTTATTCACCGTTGCTGCTCATGAATTTGGCCACGCACTGGGCCTGGCCCATTCCACAGACCCATCAGCACTGATGTACCCAACTTATAAGTATCAGCATCCCTATGGATTCCACCTTCCCAAGGATGATGTGAAAGGGATCCAGGCACTGTACGGACCTCGGAAGACATTCCCAGGGAAGCCCGCTGTGCCCCACAGCCCCCCTCATAATCCTTCTATCCCCGACCTCTGTGACTCCAGCTCAGCCTTTGATGCTGTGACAATGCTGGGAAAGGAGCTCCTGTTCTTCAGGGACCGGATTTTCTGGCGTCGGCAGGTTCACTTGATGTCAGGGATCCGGCCCAACACCATCACCAGCTCCTTTCCCCAGCTTATATCCAATGTGGATGCAGCTTATGAAGTGGCTGAGAGGGGCACAGCTTACTTCTTTAAAGGACCCCACTACTGGATAACAAGAGGATTCCAAATGCAAGGTACTCCTCGGACTATTTATGACTTTGGGTTCCCAAGATACGTGCAGCGAATAGATGCTGCCGTCTATCTCAAGGATGCACAGAAGACCCTTTTCTTTGTGGGAGATGAATACTACAGCTATGATGAACGAAAAAGGAAAATGGAAAAAGACTATCCAAAGAATACTGAAGAAGAATTTTCAGGAGTTAATGGCCAAATAGATGCTGCTATGGAGTTAAATGGCTACATTTACTTCTTTTCAGGACCCAAAGCGTACAAGTATGATACAGAGAAGGAAGATGTGGTTAGTGTGCTGAAATCTAGTTCCTGGATTGGTTGC
Hippopotamus_amphibius       ATGGCCGGGCCAGGGTTTGGGGGCCACCCCGCCGGACCTCTCCTGCTGTTGCTGCTGCTG---------CCACAGGCCCTGACGGAGGGACCCCTGGTCTTCGTGGCTGTGGTGTTCCGCCATGGCGACCGGGCCCCGCTGGCCTCCTATCCCAGTGACCCACACAAGGAGGTTGTAGCCACTCTGTGGCCACGTGGCCTGGGCCAGCTGACTGGGGAGGGGGTCCGCCAGCAGCTGGAGCTGGGCCGCTTCCTGAGGAGCCGCTACGAGGACTTTCTGAGCCCCGAGTACCGACGGGAAGAGGTGTACATTCGCAGCACAGACTTTGACCGGACGCTGGAGAGCGCTCAGGCCAACCTGGCAGGGCTGTTCCCTGAGGCCGCCCCAGGACACTCCGAGGCCACCTGGAGGCCCATCCCTGTGCACACGGTGCCGGCCACTGAGGACAAGCTGCTGAGGTTCCCTACACGCAGCTGTCCCCGATACCGTGAGCTGCTGAGGGAGGCCACGGAGGCTGCCGAGTACCAGACCGCGCTAGACGGCTGGACGGACTTCTTGACGCGCCTAGAGAACTTCACGGGGCTGTCGCTGGTCGGGGAGCCGCTCCGCAGGGCGTGGAAGGTTCTGGACACTCTGATTTGCCAGCAAGCCCACGGTCTTCCCCTCCCATCCTGGGCCTCCTCGGATGTCCTGCAGACGCTGGCTCAGATCACGGCTTTGGATATTGGGGCCCACGTGGGCCCACCCCGGGCAGCAGAGAAGGCCCAGCTGTCGGGGGGAATCCTGCTGGATGCCATCCTTGCCAACTTCTCTCGGGTGCAGCGCTTGGGGTTGCCCCTCAAGATGGTTATGTATTCGGCTCACGACAGCACTCTGCTGGCCCTCCAGGGGGCCCTGGGTCTCTATGACGGGCACACACCGCCTTATGCCGCCTGCCTCGGCTTTGAGTTCCGGAGGCGCCTGGGGGACCCGGAT------------------GGCGACGCAGGGAATGTCACCATCTCCCTCTTCTACCGCAACGATTCTGCTGGCCTGCCCTTGACCCTCAGCCTCCCCGGGTGCCCGGCCTCCTGCCCGCTGGGCCGCTTCCGCCGGCTGACGGCCCCTGCCCGGCCTCCGGCTCACGGGATCCCCTGTCACGGTTTCCACGAGCCCGCCACCCCCGCAGCCACCGTGGTGCCCCTCCTGGCTGGGGCTGTGGCCGTGCTGGCGGCCCTCAGTATGGGGCTGGGCCTGCTGGCCTGGAGACCCAGCTGCTTGCGGGCCTGGGGGGGCCCCGTGAGGCCAGCATTGAAGATCCCGCTTTTCAAAATGAAGGACATGATCCTGATCCTGTGCCTCCTGAAAATGAGTTCTGCGGTGCCGGCGTTTCCCCAGCAACCTGGGACACCAGGCATGGCTAGTTTGAGCCTTGAGACAATGAGACAGTTGGGAAGTTTGCAGGGATTAAACATGCTTTCTCAGTATTCAAGATTTGGCTTTGGGAAATCATTTAATTCTTTGTGGATGCATGGTCTCCTCCCACCACGTTCCTCTTTACCATGGATGAGGCCAAGGGAACATGAAACTCAACAGTATGAATATTCTTTGCCTGTGCATCCCCCACCTCTCCCATCGCAGCCATCCCTGCAGCCTCAGCAGCCAGGACAGAAACCTTTCCTCCAGCCCACTGGTGTATCCTCCATCCAGAACACAGTCCAGAAAGGAGTACCTCAGCCTCCGCTTTACCAGGGACTTCCGCCCTTGCAGCAATCAGAGGGACCAATGATTCAAGAGCAGGTGGCACCATCAGAAAAGCCACCAGAGACCGAGCTACCAGGAATGGATTTTGCTGATCCACAAGATCCACCGATG---TTTCCAACATCCCGTTTGGTATCTCGGGGACCAATGCCACAAAATAAACCATCTCCACTTTATCCAGGAATATTTTACATGACCTATGGAGCAAATCAGTTGAACGCTCCTGGGAGACTTGGCTTCATGAGCTCAGAAGAAATGGTGGGAGGAAGAGGAGGCCCTATGGCCTATGGAGCCATGTTCCCAGGATTTGGTGGCATGAGGCCCAGGCTTGGAGGGATGCCCCCCAGTCCGGCCATGGGCGGGGACTTTACTCTGGAATTTGACTCCCCAGTCGCTGGAACCAAAGGCCCTGAGAAGGGAGAAGGAGGTGCACAAGACTCCCCTGTGCCAGAGGGCAACCCAGTGGATCCGGAAAACCCTGCTCTCCTTTCAGCGGTAGCACCTGGTCCCCTCGGAGGGCTTCTCGCCAACCCTAAAAGCAATATTCCCAACCTGGCAAGAGGCCCTGCAGGGCACAGCAGGGGACCCCTCAGG---GTCACCCCAGCAGACGCCGACCCACTGATGACCCCTGGTTTAGCTGATGCTTATGAGACCTACGGTGCTGACGAGACCACAACTCTGGGTCTCCTGGAAGAAACGACCATGGATTCCACAGCAACCCCTGACAGCCAGCACACATCGATGCCAGGAAACAAGGCCCAGCAGCCCCAGATGAAGCGTGATGTGTGGCATTTCCAAGAGCCCATGGGGACCTGGATTTTGTTTGCCTGCCTCCTGGGAGCAGCCTTCTCTATGCCCCTACCACCTCATCCTGGGCACCCTGGTTATATCAACTTCAGCTATGAGGTGCTTACCCCTCTGAAGTGGTACCAGAACATAATAAGACACCCGTACACTTCCTATGGTTACGAACCCATGGGTGGATGGCTGCACCACCAAATCATTCCCGTGGTGTCCCAGCAGACTCCCCAGAATCACGCCCTGCAGCCTCATCACCACATCCCCATGGTGCCAGCTCAGCAGCCCGTGGTCCCCCAGCAACCAATGATGCCAATTCCTGGCCAACACTCCATGACTCCAACCCAACACCACCAGCCAAACTTCCCTCTGCCCGCCCAGCAGCCTTTCCAGCCCCAGCCCATCCAGCCGCAGCCTCAC---------------------------------------CCTCACCAGCCCCTGCAGCCCCTGCAGCCCCTGCAGCCCCTGCAGCCCCATCCACCCATGCACCCCATGCAGCCCTTGCCGCCACAGCCACCTCTGCCTCCGATGTTCCCCATGCAGCCTCTGCCCCCCATGCTTCCTGACCTGCCTCTGGAAGCTTGGCCAGCAACAGACAAGACCAAGCGGGAGGAAGTGGATATGAAGACTACGATTCTACTATTGTGTCTTCTAGGATCAACTCTGTCATTACCGATGCAGCTCAACCCTGCTTTGGTACTTCCTCCAACAAAGGTGATTCCAGATCAGGCAACACTGCTAAACCGACAACAGCCAAATCAGGCCCTCCCTTCTTTAAGTCTGATTCCATTGACACAGATGCTCACACTGGGGTCAGACCTACAATTGCTAAATCCTGCTGCAGGGATAGCACCTGGTATCCAGACCCTCCCACTGACCCTGGGGGGATTGAAGGTACAGCAGCAGCTGCAACCACAAATGTTACCAGTTATCGTGGCACACCTTGTAGCCCAGGGTACTATCCTAAGCTCAGAGGAATTGCCAGCAAACCCCCAAATCTTAGCAGGCCTTATCTTCCATCCCTTGTTTCCCGGAGCCATCCTGCCCACCAGTCAGGCTAATCCAGACATCCAGAATGGAATCCTTCCTGCAGGACAAGCAGGAACAAATCCTGCTATCCAGGGAACCCCAGAAGGCTCCTTCCCAACTCCCAGTGGTACAGACGACGACTTTGCAGAGACCACCCCTGCAGGCATCCAAAGGGGCCCGCACACCAGCGAGGAAACCACCACAGGGTCGCCAAAAGGAATTCAGATGTTGCTGCTGCAGTGCAGGCATGAAGTCTCTTCTCCTAAGCTAGATAACTTGGTACCAAGTGGAAAAATGAAGATTCTCCTGGTATTTCTAAGTCTGCTTGGTTATTCCATTGCTATGCCA------ATGCAAATGCCCCGAATGCCTGGATTTAGCAGTAAAAGTGAGGAGATGATGCGCTATGGTCACTTCAGCTTTATGAACTCCCCACATATGGCACACCTGGGTCCCTTATATGGAAATGGTATGCCGTTCCCTCAGCTCTTCCCGCAGTACCAGATGCCCATGTGGCCTCAGCCACCACCCATCAAGAAGCGCCCACAGAAACCTTCAACTCCCTCAGCACCCAAACAACAGAGCAAGACTGATCCAGCCCCAGAGACCGAGAAACCCAATCAGCCTCAACCAAAAAACCCCCCACCAAACCAGCATTTAAAGCAGCCATCACCCACCCCAACTCAGCCCCAA---GAGGAAACCGAGACACCTCAGGCATTCCCACCATTCGGCAATGGGCTATTTCCCTTTCACCAGCCACCATGGCATGTTCCACATAGGGTACCACTAGGTTACGGACGTCCACCAGGCAGCAATGAAGAAGGTGGGAATCCTTACTTTGGATATTTTGGATATCATGGATTTGGGGGCCGTCTTCCTTATTATTCAGAAGAGATGTTTGAACAAGATTTTGAAAAACCAAAAGAAGAAGATCCTCCTAAAACAGAGAGTCCAGCCACTGATCCTTCAACTAATTCAACAATTCCTGAGACTAATTCTACCCAGCCAAATGCACCCAATCCCAGAGGAAGTCAGGGTGGAAATGATACCAGCCCAACAGGAAACAGTGTCCAGAGGTCTAACACTGTGAGCAATCCTACAGCTCAAAACAGCCCTGCAGTAAATGTTTCAGGCCAGGGAGTTCCAAGAAGTCAAATCCCATGGGGACCACATCAGACAAATATTCATGAAAATTATCCAAATCCTAACACCCGAAGTTTTCCTGCAGGAAGACAATGGCGTCCTACTGGCACCGCTATGGGGCACAGACGTAATGGGCCTTTTTACCGAAATCAACAAATTCAAAGGGGTCCTCGGTGGAACTCCTTTGCTTTGGAAGGCAAACAAGCAGTTCGTCCAGGATATCCAATATATCGCAAAGCTTATGCTTCCACTGCAAGAGACAATTCCCCAAATTACGCAGGAAATCCAGCAAATTTCAGAAGAAAGCCCGAGGAGCCAAATAAACAACCCGTGGGAACTAATGTTGCCCCTCTGGGTCCCAAACATGGTACTGTTGGCCACAATGAAAACATCCAAAATCCAAGAGAGAAGCCAGTAAGTCAAAAAGAAAGAACAGTCATTCCTACAAGGGATCCAAATGGTCCCTGGAGAAACTCTCAAGACTATGGAGTTAATAAATCCAACTACAAACTGCCTCACCCTGAGGGTAACATGCTAGTCCCAAATTTTAATTCTATTGATCAACGTGAAAACTCCTATTACCCAAAAGGAGATTCCAGAAGAGCTCCAAATTCTAATGCACAAACCCAAAGCCAGAATTTGCCCAAAGGGATTATTTTAGAGCCAAAAAGAATTCCATATGAATCAGAAGTTAATCAGCCAGAATTAAAACACAGCACATATCAGCCTGTGTATCCCGAGGGATTCCCTTCCCCTGCAAGGGGACGTTTTCCTGCTGGAAAAAATACTTGGAACCAACAAGAAATCTCTCCACCTTTTAAGGAAGATCCTGGAAGGCAGGAAGAACACTTACCTCATCCTTCCCRTGGCTCTGGAGGACGTGTTTACTACCCTTACTATAACCCCTACGATCCTAGGGAAAACTCACCATACCTTAGACGTAACACTTGGGATGAAAGAGATGATTCTCCCAATACAATGAGGCAACCTGAAAATCCACACTATCCCATGAATACTCCAGACCCAAAAGAGACAGTCCCTTATAATGAAGAAGACCCAATTGATCCAAATGGAGATGAACCTTTCCCGGGACAAAGCAGATGGGGTGTGGCGGAGTCAAGCTTTAAAGGAGACCCAAGAGTTAGGCACTATGAAGGCGAGCAA---TATACCTCAAATCAACCAAAGGAACATCTTCCCTATTTCTTAGAT---AATCCACCAAAACCCAGAGAGGATTTTCCTTATGGTGAATTTTACCCCTGGAGCCCAGATGAGAATTTTCCATCATATAATACAGTTCCCACTGAACCACCGCCAGTGGACAGCAGGGGCTATTATGCTAATAATGCTGTTGGACAAGAAGAAAGTACTATGTTTCCTTCTTGGAACTCCTGGGACCACAGGATTCAAGCCCAAGGGCAGAAAGAA---AGGCCATATTTTAACAGAAATTTCTGGGTTCAGCCAACAAATTTATACAAAGTCCCTGCTAGTTCACCATACCAGAAGGAGAACGAGCCTTATTCCAGTAACTCCCCAGCTGGGCTTCAGAAAAATCCAACATGGCATGGAGGTGAGAATTTGAATTATGGCATGCAAATCACTAGGTTAAATTCACCAGAGAGAGAACATTTGGCTTTCCCAGACTTAATTCCTCCAAGTTACCCAGCAGGTCAAAAAGAAGCACATATATTTCACCTAAGCCAGAGGAACCCTTGCTGTGCTGGTGGCTCCACAGGGCCCAAGGACAATCCACTTGCTCTACAAGACTACACTCCATCTTTTGGTCTTTCACCAGGGGAGAACCAAGACACCAGTCCTGTGTATACAGAAGACAGTCATACTAAGCATGCAAGACATACTGTCTCCCCGACGAGCATCCTATCTGACCAAAGAAACAGCTCAGAAAAAATACTGCCTGGAGAAAGTCAAAATCCAAGTTCTTTCAGAGATGATGTGTCCACTCTGAGGAGGAACACACCATGTTCTATAAAGAATCAATTGGGCCAAAGGGGAATTATGCCCTTTCCCGAAGCCAGTTCCCTTCAATCAAAGAATACACCTTGTCTCAAAAGTGATCTCAGAGGAGATGGAGAT---ATTGTGGAACAAATATTTGAAGGCAACCAGCTCAATGAAGGAACTGTTGATCTTACTCCTGAGCAGCTTGTTATTGAAACACCTGATGAAGGTCTCAAGCCAGAAGGAATTCCAAGCGAAGTACAAGGAAATGAGGATGAAAGGCAGCAAAAAAGACCACCTAGCATCCTACAGTTACCATGTTTTGGCTCCAAATTAACAAAGTATCACACTTCCAGCACTGAAACTCCATCTAGCATTGGAAGGCAAGGCCCATTTGATGGGGATCCAATAACGCCTACTGAAATTCCTAACTCATTGGTTGAGTTAGCTACTGCGGCACAGTTTCAGAATATAAATGTAGACCCACTTAATGCAGATGAACACACTCCATTTGATTCTCTTCAAGTAGGGACCAGTCCGCAGGACCAGGTGCAAGACTGCTTACTACTTCAGGCCATGACCACAGCAGGAAACCCCTGGGTCTGGTTCCTGGGGCATCTCGTCCTCGGTGTCACAGGATCCCTTGTCTGGGGTGGCGGCAGCCGCATCATAAGCGGCGAGGACTGCCACCCGCACTCGCAGCCCTGGCAGGCGGCACTGCTCTTGGAAAACAAACTTTTCTGCGGGGGCGTCCTGGTGCATCCGCAGTGGGTGCTGTCAGCCGCACACTGTTTCCAGAAGTCTTATACCGTAGGGCTGGGCCTGCACAGTCTTGAGGCCGACGAAGAACCAAACAGCCAGATGATGGAGGCCCACTTCTCCATCCAGCACCCAGAGTACAACAAACCATCTTTAGCCAACGACCTCATGCTCATCAAGTTGGAAGAATCGGTGCCCCAGTCTGACACCATCCGGAACATCAACATCGCCTCGCAGTGCCCGACCGCT---GGGGATTCTTGCCTGGTTTCCGGCTGGGGTCGGCTAGCGAATGGCAGACTGCCCACAGTGCTCCAATGCGTGAACATCTCAGTGGTGTCGGAGGAGGTCTGCAACGAACTCTATGCCTCCGTGTACCACCCCAGCATGCTCTGCGCTGGCGGAGGCCAGGACCAAAAGGACTCCTGCCATGGTGACTCTGGGGGTCCCCTGGTCTGCAATGGGTCCCTGCAGGGCCTTGTGTCCTTCGGACAAGCCCCGTGTGGCCAACCCAACGTGCCAGGCGTCTACACCAACCTCTGCAAGTTCACGGACTGGATACAGAAAACCATTCAGGCCAGTATGAAGGTGCTCCCTGCATCTGGCCTTGCTGTCCTCCTCGTCACGGCTCTGAAGTTTTCCACCGCTGCCCCCTCCCTATTTGCAGCCACCCCCAGGACCTCAAGGAACAGCTACCACCTCGCACAGGCATACCTTGACAAGTATTACACAAAGAAAGGCGGGCACCAGATTGGTGAGCTGGTTGCAAGAGGAGGCAATTCCATGGTTAAAAAAATTAAGGAGTTGCAGGCGTTCTTCGGCCTCCGAGTCACCGGGAAGTTAGACCGGACCACCATGGATGTGATCAAGAGGCCTCGCTGTGGAGTTCCTGATGTGGCAAACTATCGCCTCTTCCCAGGTGAACCCAAATGGAAAAAAAATACTTTGACATACAGAATATCCAAATACACACCTTCCATGACTCCTGCAGAAGTGGACAAAGCAATGGAGATGGCCCTGAAGGCCTGGAGTAGCGCCGTCCCTCTGAGCTTTGTCAGAATAAATTCAGGAGAAGCCGATATTATGATATCTTTTGAAACTGGAGATCACGGGGATTCCTATCCATTCGATGGGCCTCGAGGGACTCTAGCCCATGCATTTGCACCTGGAGAAGGCCTGGGAGGAGATACACATTTCGACAATGCTGAGAAGTGGACTATGGGAATGAATGGCTTCAATTTATTCACGGTTGCCGCTCACGAATTTGGCCACGCGCTGGGCCTGGCCCATTCCACAGACCCATCGGCACTGATGTACCCAACTTATAAGTATCAGCATCCCTATGGATTCCACCTTCCCAAGGATGACGTGAAAGGGATCCAGGCACTGTACGGACCTCGGAAAACACTCCCAGGGAAGCCCGCTGGGCCCCACGGCCCCCCTCATAATCCGTCCATCCCCAACCTCTGTGACTCTGGCTCATCCTTTGATGCTGTGACAATGCTGGGAAAGGAGCTCCTGTTCTTCAGGGACCGGATTTTCTGGCGTCGGCAGGTTCATTTGATGTCAGGGATCCGACCCAGCACCATCACCAGCTCCTTCCCCCAGCTTATGTCCAACGTGGATGCAGCTTATGAAGTGGCTGAGAGGGGCACAGCTTACTTTTTTAAAGGACCCCACTACTGGATAACAAGAGGATTCCAAATGCAAGGTCCTCCTCGGACTATTTATGACTTTGGGTTCCCAAGATACGTGCAGCGAATAGATGCTGCCGTCTATCTCAAGGATACACAGAAGACCCTTTTCTTTGTGGGAGATGAATACTACAGCTATGATGAACGAAAAAGGAAAATGGAAAAAGACTATCCAAAGAATACTGAAGAAGAATTTTCAGGAGTTAATGGCCAAATAGACGCTGCTGTGGAATTAAATGGTTACATTTACTTCTTTTCAGGACCCAAAGCATACAAGTATGATACAGAAAAGGAAGATGTGGTTAGTGTGCTGAAATCTAGTTCCTGGATTGGTTGC
Inia_geoffrensis             ATGGCCGGGCCAGGGTTTCGGGGCCACCCTGCTGGACTTCTCCTGCTGCTGCTGCTGCTC---------CCCCAGGCCCTGACAGAGGGACCCCTGGTCTTTGTGGCTGTGGTGTTCCGCCATGGCGACCGGGCCCCGCTGGCCTCCTATCCCACTGACCCGCACAAGGAGGCTGTATCTACCCTGTGGCCACGTGGCCTGGGCCAGCTGACTGGGGAAGGGGTCCGCCAGCAGCTGGAGCTGGGCCGCTTCCTGAGGAGTCGCTACGAGGATTTTCTGAGCCCCGAGTACCGGCGGGAGGAGGTGTACATTCGCAGCACAGACTTTGACCGGACGCTGGAGAGCGCTCAGGCCAACCTAGCGGGGCTGTTCCCTGAGGCCGCCCCAGGGCGCTCCGAGGCCACCTGGAGGCCGATCCCTGTGCACTCGGTGCCCGTCACTGAGGACAAGCTGCTGAGGTTCCCTACACGCAGCTGTCCCCGATACCAGGAGCTGCTGAGGGAGGCCACGGAGGGCCCCGAGTACCAGACGGCCCTAGAGGGTTGGACGGACTTCTTGACTCACCTGGAGAACTTCACGGGGCTGCCGCTGGTCGGGGAGCCGCTCCGCAGGGCGTGGAAAGTTCTGGACACTCTTATTTGCCAGCAAGCCCACGGTCTCCCTCTCCCATCCTGGGCCTCCCCAGATGTTCTGCAGACACTAGCTCAGATCTCGGCTTTGGATATTGGGGCCCACGTGGGCCCACCCAGGGCAGCAGAGAAGGCCCAGCTGTCTGGGGGAATCCTGCTGGATGCCATCCTTGCCAATTTCTCGCGGGTGCAGCACTTGGGGCTGCCCCTCAAGATGGTTATGTATTCAGCTCACGACAGCACTCTCCTGGCCCTCCAGGGGGCCCTGGGTCTCTATGACGGGCACACACCGCCTTATGCCGCCTGCCTCGGCTTTGAGTTCCGGAGGCGCCTTGGGGACCCGGAT------------------GACGACGCAGGGGATGTCACCATCTCCCTCTTCTACCGCAACGACTCTGCTGGCTTACCCTTGACCCTCAGCCTCCCCGGGTGCCCGGCGGCCTGCCCCTTAGGCCGCTTCCGCCAGCTGACTGCCCCCGCCCGGCCTCCGGCTCACGGGGTCCCCTGCCATGGCTTCTACGAGCCCGCCACCGCCGCAGCCACCGTGGTGCCTCTGCTGGCTGGGGCTGTGGCCGTGCTGGCAGCCCTCAGCATGGGGCTGTGCCTGCTGGCCTTTAGAGCCAGCTGCCTGCGGGCCTGGGGGGGCCCCGTGATGCCAGCATTGAAGATCCCACTTTTCAAAATGAAGGACATGATACTGATCCTGTGCCTCCTGAAAATGAGTTCTGCAGTGCCGGTGTTTCCTCAGCAACCTGGGACACCAGGCATGGCTAGTTTGAGCCTTGAGACAATGAGACAGTTGGGAAGTCTGCAGGGATTAAACATGCTTTCTCAGTATTCAAGATTTGGCTTTGGGAAATCATTTAATTCTTTGTGGATGCATGGTCTCCTCCCACCACATTCCTCTTTCCCATGGATGAGACCAAGGGAACATGAAACCCAACAGTATGAATATTCTTTGCCTGTGCATCCCCCACCTCTCCCATCGCAGCCATCCCTGCAGCCTCCACAGCCAGGACAGAAACCTTTCTTCCAGCCCACCGTTGTAACCTCCGTCCAGAACGCAGTCCAGAAGGGAATGCCTCAGCCTCCGATTTACCCGGGACATCCGCCCTTGCAGCAATCAGAGGGGCCAGTGGTTCAA---CAGGTGGCACCATCAGAAAAGCCACCGAAGACCGAGTTGCCAGGAATGAATTTTGCTGATCCACAAGATCCATCGATG---TTTCCAATAGCCCGTTTGATATCTCAGGGACCAGTGCCACAAAATAAACCACCTCCACTTTATCCAGGAATATTTTACATGTCCTATGGAGCAAATCAATTGAACGCTCCTGCCAGACTTGGTATCATGAGCTCAGAAGAAATGGCTGGAGGAAGAGGAGGCCCCATGGCCTATGGAGCCATGTTCCCGGGATTTGGAGGCATGAGGTCCGGCCTTGGAGGGATGCCCCCCAGTCCAGCCATGGGCGGGGACTTTACTCTGGAATTTGACTCCCCAGTCACTGGAACCAAAGGCCCAGAGAAGGGAGAAGGAGGTGCACAAGACCCCCCTGTGCCGGAGGCCAATCCAGCCGATCTGGAAAACCCAGCTCTCCTTTCAGAGCTAGCACCTGGTGCCCTTGGAGGGCTTCTTGCTAATCCTAAAGGCAATACCCCCAACCTAGCAAGAGGCCCCGCAGAGCAGAGCAGGGGACCCCTCAGG---GTCACCCCAGCAGCTGTAGACCCACTGATGACCCCTGGATTAGCTGATGTTTATGAGACCTACAGTGCTGATGAGACCACAACTCTGGGTCTCCAGGAAGAAACCACCGTGGATTCCACAGTGACCCCTGACAGTCAGCACACATCGATGCCAGGAAACAAGGCCCAGCAGCCCCAGATTAAGCATGATGCATGGCATTTCCAAGAGCCCATGGGGACCTGGATTTTGTTTGCCTGTTTTCTGGGAGCAGCCTTTGCTATGCCTCTACCACCTCATCCTGGGCACCCTGGTTATATCAACTTCAGCTATGAGGTGCTCACCCCTCTGAAGTGGTACCAGAACGTAATAAGACACCCGTACCCGTCCTACGGTTACGAACCCATGGGTGGCTGGCTGCGCCACCAAATCATTCCCGTGGTATCCCAGCAGGCT------------GCCCTGCAGCCTCATCACCACTTCCCCATGGTGCCAGCCCAGCAGCCCGCGGTCCCCCAGCAAACCATGATGCCAGTTCCTGGCCAGCACTCCATGACTCCAAGCCAACCCCACCAGCCACACCTCCCTGTGCCCGCCCAG---------------CAGCCCCTCCAGCCGCAGCCTCAC------------------------------------------------------------------------------------------------------------CCGCCCCTGCTGCCCCAGTCGCCTCTGCCTCCGATGTTCCCCATGCAGCCCCTGCCCCCGATGCTTCCTGACCTGCCTCTGGAGGCTTGGCCCGCAACAGACAAGACCAAGCGGGAGGAAGTGGTTATGAAGACTACGATTCTACTGTTTTGTCTTCTAGGATCAACTCTGTCATTACCAATGCAGCTCAACCCTGCTTTGGTACTTCCTCCAACAAAGCTGGTTCCAGGTCAGGCAACACTGCTAAACCAACAGCAGACAAATCAGGTCTTCCCTTCTTTAAGTCTAATTCCATTGACACAGATGCTCACACCGGGGTCAGACCTGCAACTGCTAAATCCTGCTGCAGGGATGGCACCTGGTACCCAGACCCTCCCACTGACCCTGGGGGGATTGAAGGTACAGCAGCAGCTGCAACCACAAGTGTTACCAGTTATTGTAGCACACCTTGGAGCCCAGGGTGCTATCCTAAGCTCAGAGGAATTGCCAGCGACCCCCCAAATCTTAACAGGATTTATCTTCCATCCCTTGTTTCCCGGAGCCATCCTGCCCACCAGTCAAGCTACTCCAGATGTCCAGAATGGAATCCTTCCTGCAGGACAAGCAGGAGCAAATCCTGCCATCCGGGGAACCCCAGAGGGCCCCTTCCCAACTACCAGTGGCACAGATGACGACTTTGCAGAGACCACCCCTGCAGGCATCCAAAGGGGCATACACACCACTGAGGAAACCACCACAGGCTCACCAAAAGGAATT---ATGTTGCTGCTGCAGTGCAGGCATGAAGCTTTGTCTCCTAAGCTAGATAACCTGGTACCAAGTGGAAAAATG---ATTCTCCTGGTCTTTCTAGGTCTGCTTTGTTATTCCATAGCTATGCCA------ATGCAAATGCCCCGAATGCCTGGATTTAGCAGTAAAAGTGAGGAGATG---CGCTATGGTCACTTCAACTTTAYGAACTCCCCACCTATGGCACACCTGGGTCCCTTGTATGGAAATGGTATGCAGCTCCCTCAGCTCTTCCTGCCGTACCAGATGCCCATGTGGCCTCAGCCACCACCAAACAAGAAGCGCCCACAGAAACCTTCATCTCCCTCAGCACCCAAACACCAGAGCAAGACTGATCAAGCCCCAGAGACCCAGAAACCCAACCAGCCTCAACTAAAACAGCCCCTACCGGAGCATCATTTAAAGCAGCCATCACCCACCCCAACTCAGCCCCAA---GAGGAAACCCAGACACCTCAGGCATTCCCACCATTTGGCAATGGGCTATTTCCCTATCAACAGCCACCGTGGCATGTTCCACATAGGGTACCGCCAGGTTATGGACGTCCACCAGTCAGCAATGAAGAAGGTGGAAATCCTTACTTTGGATATTTTGGATATCATGGATTTGGGGGCCGTCCTCCTTATTATTCAGAAGAGATGTTTGAACAAGATTTTGAGAAACCAAAAGAAAAAGATCCTCCTAAAACAGACAGTCCAGCCACTGATCCTTCGGCTAATTCAACAGTTCCTGAAACTAATTCTACCCAGTCAAATGCACCCAATCCCAGAGTGAGTCAGGGTGGAAATGACACCAGCCCAACAGGAAACAGTGTCCAGGGGTCTAACACTGTGAGCAATCCTACAGCTCAAAACAGCCCTGCAGTAAATGTTTCAGGCCAGGGAGTTCCAAGAAGTCAAACCCCACGGGGACCAAGTCAGACAAATATTCATGAAAATTATCCAAATCCTAACATCCGTAGTTTTCCTGCAGGAAGACAATGGCGACCTACTGGCACCGCTATGGGGCACAAACGTAATGGGCCTTTTTACCGAAATCAACAAATTCAAAGGGGTCCCCGGTGGAACTCCTTTGTTTTGGAAGGCAAACAAGCAGTTCGTCCAGGATATCCAATATACCGCAGAGCTTATGCTTCCACTGCAAGAGGCAATTCTCCCAATTATGCAGGAAATCCAGCAAATTTCAGAAGAAAGCCTGAAGGGCCAAATAAACACCCTGTAGGAACCAATGTTGCCCCTCTGGGTCCCAAACATGGTACTGTTGGTCACAATGAAAACATCCAAAATCCAAGAGAGAAGCCAGTAAGTCAAAAAGAAAGAATAGTCATTCCTACAAGGGATCCAAGTGGCCCCTGGAGAAACTCTCAAGACTATGGAGTTAATAAATCAAACTATAAAGTGCCTCACCCTGAGGATAACATGCTAGTCCCAAATTTTAATTCTATTGGTCAACGTGAAAACTCTTATTACCTGAGAGGAGATTCCAGAAGAGCTCCAAATTCTAATGGACAAACCCAAAGCCAGAATTTGCTCAAAGGGATTATTTTAGAGCCAAGAAGAATTCCATATGAATCAGAAATTAATCAGCCAGAATTAAAGCACAGTATATATCAGCCTGTGTACCCTGAGGGATTCCCTTCCCCTGCAAGGGAACATTTTAATGCTGGAAGAAATACTTGGAACCAACAAGAAATCTCTCCACCTTTTAAGGAAGATCCTGGAAGGCATGAAGAACACTTACCTCATCCTTCCCATGGCTCTGGAGGACATGTTTACTACCCTGACTATAACCCCTATGATCCCAGGGAAAACTCACCATACCTTAGAAGTAATACATGGGCTGAAAGAGATGATTCTCCCAATACAATGAGGCAACCTGAAAATCCACACTATCCCATGAATACTCCAGACCCAAAAAAGACAATCCCTTATAATGAAGAGGACCCAATAGATCCAACTGGAGATGAATCTTTCCCAGGACAAAGTAGATGGGGTATGGCGGAGTCAAGCTTTAAAGGTGACCCAACAGTTAGGCACTATGAAGGCGAGCAA---TATACCTCAAATCAACCAAAGGAATACCTTCCCTATTCCTTAGAT---AATCCATCAAAACCCAGGGAGGATTTCCCTTATGGTGAATTTTACCCCTGGAGCCCAGATGAGAATTTCCCATCATATAATACAGCTCCCACTGAACCGCGGCCAGTGGAGAGCAGGGGCTATTATGCTAATAATGCCGTTGGACAAGAAGAAAGCACTATGTTTCCTTCTTGGAACTCCTGGGACCACAGGATTCAAGCCCAAGAGCAGAAAGAAAGAAAGCCATATTTTAACAGAAATTTCTGGGATCAGCCAACAAATTTACACAAAGCCCCTGCTAGTTCACCATACCAGAAGGAGAACAAGCCTTATTCCAGTGACTCCCCAGCTGGGCTTCAGAAAAATCCAATATGGCATGAAGATGAGAATTTGAATTATGGCATGCAGATCACTAGGTTAAATTCACCAGAGAGAGAACACTTGGTTTTCCCAGACTTAATTCCTCCAAGTTACCCAGCAGGTCAAAAAGGAGCACATTTATTTCACCTAAGCCAGAGAGGCCCTTGCTGTGCTGGTGGCTCCACAGGGCCCAAGGACAATCCACTTGCTCTACAAGACTACACTCCATCTTTTGGTCTTGTACCAGGGGAGAACCAAGACACCAGCCCTGTGTATACAGACGACAGTCATACTAAGCATGTAAGACATACAATCTCCCCGACAAGCATCCTAGCTGGCCAAAGAAACAGCTCAGAGAAAAGACTGCCTGGAGAAAGTCAAAACCCAAGTCCTTTCAGAGATGACATGTCCACTCTGAAGAGGAGCACACCACATTCTATA---AATCAGTTGGGCCAAAGGGGAATTATGCCCTTTCCCGAAACCAGTTCCCTTCAATCAAAGAATACACCTTGCCTCAAAAGTGATCTTGGAGGAGAAGGAAAC---ATTTTGGAACAAATATTTGAAGGCAACCAGCTCAATGAAAGAACTGTTGATCTTACTCCTGAGCAGCTTGTTATTGGTACACCTGATGAAGGTCCCAAGCCAGAAGGAATTCCAAGTGAAGTGCAAGGAAATGAGGGTGAAAGGCAGCAG---AGACCATCTAGCATCCTACAGTTACCATGTTTTGGCTCCAAATTAACAAAGTATCACACCTCCAGCACTGGAACTCCATCTAGCATTGGAAGGCAAGGCTCATTTGATGGGGATCCAATTACGCCTACTGAAATTCCTAACTCATTGGCTGAGTTAGCTACCAGGGCACAGTTTCAGGATATAAATGTAGACCCACTTAATGCAGATGAACACACTCTATTTGATTCTCTTCAAGTAGGGACCAATCCACAGGACCAGGTGCAAGACTGCTTACTACTTCAGGCCATGTCCATGGCAGGAAACCCCTGGGGCTGGTTCCTGGGCCACCTCCTCCTCAGTGTCACAGGATCCCTCGCCTGGGGTGGAGGCAGCCACATCATAAACGGCGAGGACTGCCACCCGCACTCGCAGCCTTGGCAGGCGGCACTATTCTTGGAAAAGGAATTTTTCTGCGGGGGAGTCCTGGTGCATCCTCAATGGGTGCTGTCAGCCGCACACTGTTTCCAAAATTCCTATACCATCAGGCTGGGCCTGCACAGTCTTGAGGACGACCATGAACCAGGCGGTCAGATGATGGAGGCTCACCTCTCCATCCAGCACCCAGAGTACAACAGACCATCTTTTGCCAACGACCTCATGCTCATCAAGTTGGAAGAATTGGTGCCCCAGTCTGACACCATCCAAAACATCAGCATCGCCTCACAGTGCCCGACCGCT---GGGGACTCTTGCCTCATTTCCGGCTGGGGTCGGCTAGCGAATGGCAGACTGCCCAAAGTGCTCCAATGCGTGAATATCTCAGTGGTGTCGGAGGAGATCTGCAGTGAACTCTATGCCCCTGTGTACCACCCCAGCATGTTCTGCGCTGGCGGAGGCCACGACCAAAAGGACTCCTGCCATGGTGACTCTGGGGGCCCCCTGGTCTGCAACGGGTCCCTGCAGGGCCTTGTGTCCTTTGGACAATCCCCCTGTGGCCAGCCCAACGTGCCAGGCGTCTACACCAACCTCTGCAAGTTCACAGACTGGATACAGAAAACCATTCAGGCCAGTATGAAGGTGCTCCCTGCATCTGGCCTTGCTGTCCTCCTCGTCACAGCTCTGAAGTTTTCCACTGCAGCCCCCTCCCTATTTGCAGCCACCCCCAGGACCTCAAGGAACAGCTACCACCTGGCACAGGCATACCTTGACAAATATTACACAAAGAAAGGAGGGCACCAGATTGGTGAGATGATTGCAAGAGGAGGCAATTCCATGGTTAAAAACATTAAGGAGCTGCAGGCTTTCTTCGGCCTCCGAGTCACCGGGAAGTTAGACCGGGCCACCATGGATGTGATCAAGAGGCCTCGCTGTGGAGTTCCTGATGTGGCAAACTATCGCCTCTTCCCAGGTGAACCCAAATGGAAAAAAAATACTTTGACATACAGAATATCCAAATACACACCTTCCATGACTTCTGCAGAAGTGGACAAAGCAGTGGAGATGGCCCTGCAGGCCTGGAGTAGTGCCGTACCTCTGAGCTTTGTCAAAATAAACTCAGGAGAAGCAGATATTATGATATCTTTTGAAACTGGAGATCACGGGGATTCCTATCCATTCGATGGGCCTCGGGGGACTCTAGCCCATGCATTTGCACCTGGAGAAGGCCTGGGAGGAGATACACATTTCGACAATGCTGAGAAGTGGACTATGGGAATGAATGGTTTCAATTTATTCACCGTTGCTGCTCATGAATTTGGCCACGCACTGGGCCTGGCCCATTCTACAGACCCATCAGCACTGATGTACCCAACTTATAAGTATCAGCATCCCTATGGATTCCACCTTCCCAAGGATGATGTGAAAGGGATCCAGGCACTGTACGGACCTCGGAAGACATTCCCAGGGAAGCCTGCTGTGCCCCACAGCCCCCCTCATAATCCTTCTATCCCTGACCTCTGTGACTCCAGTTCAGCCTTTGATGCTGTGACAATGCTGGGAAAGGAGCTCCTGTTCTTCAGGGACCGGATTTTCTGGCGTCGGCAGGTTCAATTGATGTCAGGGATCCGGCCCAGCACCATCACCAGCTCCTTTCCCCAGCTTATGTCCAATGTGGATGCAGCTTATGAAGTGGCTGAGAGGGGCACAGCTTACTTCTTTAAAGGACCCCACTACTGGATAACAAGAGGATTCCAAATGCAAGGTACTCCTCGGACTATTTATGACTTTGGGTTCCCAAGATACGTGCAGCGAATAGATGCTGCCGTCTATCTCAAAGATGCACAGAAGACCCTTTTCTTTGTGGGAGATGAATACTACAGCTATGATGAACGAAAAAGGAAAATGGAAAAAGACTATCCAAAGAATACTGAAGAAGAATTTTCAGGAGTTAATGGCCAAATAGATGCTGCTGTGGAGTTAAATGGCTACATTTACTTCTTTTCAGGACCCAAAGCATACAAGTATGATACAGAGAAGGAAGATGTGGTTAGTGTGCTGAAATCTAGTTCCTGGATTGGTTGC
Kogia_breviceps              NNNNNNNNNNNNNNNNNNNNNNNNNNNNNNNNNNNNNNNNNNNNNNNNNNNNNNNNNNNNNNNNNNNNNNNNNNNNNNNNNNNNNNNNNNNNNNNNNNNNNNNNNNNNNNNNNNNNNNNNNNNNNNNNNNNNNNNNNNNNNNNNNNNNNNNNNNNNNNNNNNNNNNNNNNNNNNNNNNNNNNNNNNNNNNNNNNNNNNNNNNNNNNNNNNNNNNNNNNNNNNNNNNNNNNNNNNNNNNNNNNNNNNNNNNNNNNNNNNNNNNNNNNNNNNNNNNNNNNNNNNNNNNNNNNNNNNNNNNNNNNNGTGTACATTCGCAGCACAGACCTTGACCGGACCCTGGAGAGCGCTCAGGCCAACCTAGCGGGGCTGTTCCCTGAGGCCGCCCCAAGGCGCCCCGAGGCCACCTGGAGGCCAATCCCTGTGCACAAGGTGCCCGTCACTGAGGACAAGCTGCTGAGGTTCCCTACACGCAGCTGTCCCCGATACCAGGAGCTGAGGAGGGAGGCCACGGAGGCCGCCGAGTACCAGACGGCCCTAGAGGGTTGGACGGACTTCTTGACTCACCTGGAGAACTTCACGGGGCTGTCGCTGGTCGGGGAGCCGCTCCGCAGGGCGTGGAAAGTTCTGGACACTCTTATTTGCCAGCAAGCCCACGGTCTCCCCCTCCCATCCTGGGCCTCCCCGGATGTCCTGCAGACACTAGCTCAGATCTCGGCTTTGGATATTGGGGCACACGTGGGCCCACCCGGGGCA---------GCCCAGCTGTCTGGGGGAATCCTGCTGGATGCCATCCTTGCCAACGTTTCTCGGGTGCAGCACTTGGGGCTGCCCCTCAAGATGGTTATGTATTCGGCTCACGACAGCACACTCCCGGCCCTCCA-GGGGCCCTGGGTCTCTATGACGGGCACACCCCGCCTTATGCCGCCTGCCTCGGCTTTGAGTTCCGGAGGCGCCTTGGGGACCCGGAT------------------GACGACACAGGGAATGTCACCATCTCCCTCTTCTACCGCAACCACTCTGCTGGCTTACCCTTGACCCTCAGCCTCCCCGGGTGCCCGGCCGCCTACCCCTTGGGCCGCGTCCGCCAGCTGACTGCCCCCGCCTGGCCTCTGGCTCACGGGGTCCCCTGCCTTGGCTTCCACGAGCCCGCCACCGCCGCAGNNNNNNNNNNNNNNNNNNNNNNNNNNNNNNNNNNNNNNNNNNNNNNNNNNNNNNNNNNNNNNNNNNNNNNNNNNNNNNNNNNNNNNNNNNNNNNNNNNNNNNNNNNNNNNNNNATGCCAGCATTGAAGATCCCACTTTTCAAAATGAAGGACATGATACTGATCCTGTGCCTCCTGAAAATGAGTTCTGCAGTGCCGGTGTTTCCTCAGCAACCTGGGACACCAGGCATGGCTAGTTTGAGCCTTGAGACAATGAGACAGTTGGGAAGTTTGCAGGGATTAAACATGCTTTCTCAGTATTCAAGATTTGGCTTTGGGAAATCATTTAATTCTTTGTGGATGTATGGTCTCCTGCCACCACATTCCTCTTTCCCGTGGATGAGGCCAAGGGAATATGAAACTCAACAGTATGAATATTCTTTGCCTGTGCATCCCCCACCTCTCCCATCGCAGCCATCCTTGCAGCCTCCACAGCCAGGACAGAAACCTTTCCTCCAGCCCGCCGTTGTAACCTCCGTCCAGAACACAGTCCAGAAGGGAATACCTCAGCCTCCGATTTACCCGGGACATCCACCCTTGCAGCAATCAGAGGGGCCAAGGATTCAA---CAGGTGGCACCATCAGAAAAGCCACCTAAGACCGAGTTGCCAGGAATGAATTTTGCTGATCCACAAGATCCATCGATA---TTTCCAATAGCCCGTTTGATATCTCGGGGACCAATGCCACTAAATAAACCACCTCCACTTTATCCAGGAATATTTTACATGTCCTACGGAGCAAATCATTTGAATGCTCCTGCCAGACTTGGCATCATGAGCTCAGAAGAAATGGCTGGAGGAAGAGGAGCCCCCATGGCCTATGGAGCCATGTTCCCAGGATTTGGAGGCATGAGGCCCGGCCTTGGAGGGATGCCCCCCAATCCAGCTATGGGTGGGGACTTTACTCTGGAATTTGACTCCCCAGTCGCTGGAACCAAAGGCCCAGAGAAGGGAGAAGGAGGTGCACAAGAACCCCCTGTGCTGGAGGCCAACCCAGCCGACCCGGAAAACCCAGCTCTCCTTTCAGAGCTAGCACCTGGTGCCCTCGGAGGGCTTCTTGCTAATCCTAAAGGCAATATCCCCAACCTAGCAAGAGGCCCTGCAGGGCAGAGCAGGGGACCCCTCAGG---GTCACCCCAGCAGCCGCAGACCCACTGATGACCCCTGGATTAGCTGATGTTTATGAAACCTACATTGCTGATGAGACCACAACTCTGGGTCTCCAGGAAGAAACCACCATGGATTCCACAGTGACCCCTAACAGTCAGCACATATCGATGCCAGGAAACAAGGCCCAGCAGCCCCAGATTAGGCATGATGCATGGCATTTCCAAGAGCCCACGGGGACCTGGATTTTGTTTGCCTGCCTCCTGGGAGCAGCCTTCTCTGCGCCCCTACCACCTCATCCTGGGCACCCTGGTCATATCAACTTCAGCTATGAGGTGCTTACCCCTCTGAAGTGGTACCAGAACATAATAAGACACCCGTACCCGTCCTACGGTTACGAGCCCATGGGTGGCTGGCTGCACCACCAAACCATTCCCGGGGTATCCCAGCAGGCT------------GCCCTGCAGCCTCATCACCACTTCCCCACGGTGCCGGCCCAGCAGCCCGCGGTCCTCCGGCAATCCATGATACCAGTTCCTGGCCAGCACTCCATGACTCCAAGCCAACCCCACCAGCCACACCTCCCTGGGCCCGCCCAG---------------CAGCCCGTCCAGCCGCAGCCTCAC------------------------------------------------------------------------------------------------------------CCGCCCCTGCTGCCCCAGCCGCCTCTGCCTCCGATGTTCCCCATGAGGCCCCTGCCCCCCATGCTTCCTGACCTGCCTCTGGAGGCTTGGCCCGCAACAGACAAGACCAAGCGGGAGGAAGTGGATATGAAGACTACGATTCTACTGTTTTGTCTTCTAGGATCAACTCTGTCATTACCAATGCAGCTCAACCCTTCTTTGGTACTTCCTCCAACAAAGCTGGTTCCAGATCAGGCAACACTGCTAAACCAACAAAAGCCAAATCAGGTCTTCCCTTCTTTAAGTCTAATTCCATTGACACAGATGCTCACACTAGGGTCAGACCTGCAACTGCTAAATCCTGCTGCAGGGATGGCACCTGGTAGCCAGACCCTCCCATTGACCCTGGGGGGATTGAAGATACAGCAGCAGGTGCAACCACAAGTGTTACCAGTTATTGTAGCACACCTTGGAGCCCAGGGTGTTATCCTAAGCTCAGAGGAATTGCCAGCAA-CCCCCAAATCTTAACAGGATTTATCTTCCATCCCTTGTTTCCCGGAGCCATCCTGCCCACCAATCAGGCTACTCCAGATGTCCAGAATGGAATCCTTCCTGCAGGACAAGCAGGAGCAAATCCTGCCATCCAGGGAACCCCAGAGGGCCCCTTCCCAACTACCAGTGGCACAGATGATGACTTTGCAGAGACCACCCCTGCAGGCATACAAACGGGCACACACACCACTGAGGAAACCACCACAGGGTCACCAAAAGGGATT---ATGTTGCTGCTGCAGTGCAGGCATGAAGCCTCATCTCCTAAGCTAGATAACTTGGTACCAAGTGGAAAAATGAAGATTCTCCTGGTCTTTCTAGGTCTGCTTGGTTATTCCATTGCTATGCCA------ATGCAAATGCCCCGAATGCCTGGATTTAGCAGTAAAAGTGAGGAGATGATGCGCTATGGTCACTTCAATTTTATGAACTCCCCACCTATGGCACACCTGGGTCCCTTGTATAGAAATGGTATGCAGCTCCCTCAGCTCTTCCTGCCGTACCAGATGCCCATGTGGCCTCAGCCACCAGCCAGCAAGAAGCGCCCACAGAAACCTTCATCTCCCTCAGCACCCAAACACCAGAGCAAGACTGATCAAGCCCCAGAGACCCAGAAACCCAACCAGCCTCAACTAAAACAGCCCCTACCAGAGCATCCTTTAAAGCAGCCATCACCCACCCCAACTCAGCCCCAA---GAGGAAACCCAGACACCTCAGGCATTCCCACCATTCGGCAATAGGCTATTTCCCTATCAACAGCCACCATGGCATGCTCCACATAGGGTACCACCAGGTTATGGACGTCCACCAGTCAGCAATGAAGAAGGTGGGAATCCTTACTTTGGAAATTTTGGATATCATGGATTTGGGGGCCGTCCTCTTTATTATTCAGAAGAGATGTTTGAACAAGATTTTGAAAAACCCAAAGAAAAAGATCCTCCTAAAACAGAGAGTCCAGCCACTGATCCTTCGGCTAATTCAACAGTTCCTGAAACTAATCCTACCCAGTCAAATGAACACAATCCCAGAGGGAGTCAGGGTGGAAATGACACCAGCCCAACAGGAAACACTGTCCAGGGGTCTAACACTGTGAGCAATCCTACAGCTCAAAACAGCCCTGCAGTAAATGTTTCAGGCCAGGGAGTTCCAAGAAGTCAAACCCCATGGGGACCAAGTCAGACAAATATTCATGAAAATTATCCAAATCCTAACATCCGAAGTTTTCCTGCAGGAAGACAATGGCGACCTACTGGCACCGCTATGGGGCACAGACGTAATGAGCCTTTTTACCGAAATCAACAAATTCAAAGGGGTCCCCGGTGGAACTCCTTTGCTCTGGAAGGCAAACAAGCAGTTCATCCAGGATATCCAATATATCGCAGAGCTTATGCTTCCACTGCAAGAGGCAATTCTCCCATTTATGCAGGAAATCCAGCAAATTTCAGAAGAAAGCCTGAAGGGCCAAATAAATACCCTGTGGGAACCAATGCTGCCCCTCTGGGTCCCAAACATGATACTGTTGGCCACAATGAAAACATCCAAAATCCAAGAGAGAGGCCAGTAAGTCAAAAAGAAAGAATAGTCATTCCTACAAGGGATCCAAATGGCCCCTGGAGAAACTCTCAAGACTTTGGAATTAATAAATCAAACTATAAACTGCCTCATCCTGAGGATAACATGCTAGTCCCAAATTTTAATTCTGTTGGTCAACGTGAAAACTCTTATTACCTGAGAGGAGATTCCAGAAGAGCTCCAAATTCTAATGGACAAACCCAAAGCCAGAATTTGCCCAAAGGGATTATTTTAGAGCCAAGAAGAGTTCCATATGAATCAGAAATTAATCAGCCAGAATTAAAGCACAGTATATATCAGCCTGTGTATCCTGAGGGATTCCCTTCCCCTGCAAGGGAACATCTTCCTGCTGGAAGAAATACTTGGAACCAACAAGAAATCTCTCCACCTTTTAAGGAAGATCCTGGAAGGCATGACCAACACTTACCTCATCCTTCCCATAGCTCTGGAGGACGTGTTTACTACCCTGACTATAACCCCTATGATCCCAGGGAAAACTCACCATACCTTAGAAGTAATACATGGGCTGAAAGAGATGATTCTCCCAATACAATAAGGCAACCTGAAAATCCACACTATCCCATGAATACTCCAAACCCAAAAAAGACAATCCCTTATAATGAAGAAGACCCAATAGATCCAACTGGAGATGAATCTTTCCCAGGACAAAGTAGATGGGGTGTGGCGGAGTCAAGCTTTAAAGGAGACCCAACAGTTAAGCACTATGAAGGCAAGCAA---TATAACTCCAGTCAACCAAAGGAAAACCTTCCCTATTCCTTAGAT---AATCCATCAAAACCCAGGGAGGATTTCCCTTATGGTGAATTTTACCCCTGGAGCCCAGATGAGAATTTCCCATCATATAATACAGCTCCTACTGAACTACGGCCAGTGGAGAGCAGGGGCTGTTATGCTAATAATGCCGTTGGACAAGAAGAAAGCACTATGTTTCCTTCTTGGAACTCCTGGGACCACAG-ATTCAAGCCCAAGAGCGGAAAGAAAGCAAGCCATATTTTAACAGAAATTTCTGGGACCAGCCAACAAATTTACACAAAGCCCCTGCTAGTTCACCATACCAGAAGGAGAACAAGCCTTATTCCAGTAACTCCCCAGCTGGGCTTCAGAAAAATCCAATATGGCATGAAGGTGAGAATTTGAATGATGGCATGCAGATCACTAGGTTAAATTCACCAGAGAGAGAACACTTGGCTTTCCCAGACTTAATTCCTCCAAGTTACCCAGCAGGTCAAAAAGGAGCACATTTATTTCACCTAAGCCAGAGAGGCCCTTGCTGTGCTGGTGGCTCCACAGGGCCCAAGGACAATCCACTTGCTCTACAAGACTACCCTCCATCTTTTGGTCTTGCACCAGGGGAGAACCAAGACACCAGCCCTGTGTATACAGAAGACAGTCATACTAAGCATGCAAGATATACTATCTCCCCGACAAGCATCCTACCTGGCCAAAGAAACAGCTCAGAAAATAGACTGCATGGAGAAAGTCAAAACCCAAGTCCTTTCAGAGATGACACGTTCACTCTGAAGAGGAACACACCATGTTCTATA---AATCAGTTGGGCCAAAGGGGAATTATGCCCTTTCCCGAAACCAGTTCCCTTCAATCAAAGAATATACCTTGTCTCAAAAGTGACCTTGGAGGAGAAGGAAAC---ATTTTGGAACCAATATTTGAAGGCAACCAGCTCAATGAAAGAACTGTTGATCTTACTCCTGAGCAGCTTGTTATTGGTACACCTGACGAAGGTCCCAAGCCAGAAGGAATTCCAAGCGAAGTGCAAGGAAATGAGGGTGAAAGGCAGCAG---AGACCATCTAGCATCCTACAGTTACCATGTTTTGGCTCCAAATTAACAAAGTATCACACCTCCAGCACTGGAACTCCATCTAGCATTGGAAGGCAAGGCTCATTTGATGGGGATCCAATTATGCCTACTGAAATTCCTAACTCACTGGCTGAGTTAGCTACCAGGG--CAGTTTCAGAATATAAATGTAGACCCACTTAATGCAGAGGAACACACTCTATTTGATTCTCTTCAAGTAGGAACCAATCCACAGGACCAGGTGCAAGACTGCTTACTATTTCAGGTC---------------------------------------------------------------------------------------------------------------------------------------------------------------------------------------------------------------------------------------------------------------------------------------------------------------------------------------------------------------------------------------------------------------------------------------------------------------------------------------------------------------------------------------------------------------------------------------------------------------------------------------------------------------------------------------------------------------------------------------------------------------------------------------------ATGAAGATGCTCCTTGCATCTGGCCTTGCTGTCCTCCTCATCACGGCTCTGAAGTTTTCCACTGCAATCCCCTCCCTATTTGCAGCCACCCCCACGACCTCAAGGAACAGCTACCACCTCGCACAGGCATACCTTGACAAATATTACACAAGGAAAGGAGAGCACCAGATTGGTGAGGTGATTGCAAGAGGAGGCAATTTCATGGTTAAAAACATTAAGGAGCTGCAGGCTTTCTTCGGCCTCCGAGTCACTGGGAAGTTAGACCGGGCCACCATGGATGTGATCAAGAGGCCTCGCTGTGGAGTTCCTGATGTGGCAAACTATCGCCTCTTCCCAGGTGAACCCAAATGGAAAAAAATTACTTTGACATACAGAATATCCAAATACACACCTTCCATGACTTCTGCAGAAGTGGACAAAGCAGTGGAGATGGCCCTGCAGGCCTGGAGTAGTGCTGTCCCTCTGAACTTTGTCAGAATAAACTCAGGAGAAGCAGATATTATGATATCTTTTGAAACTGGAGATCACGGGGATTCCTATCCATTCGATGGGCCTCGGGGGACTCTAGCCCATGCATTTGCACCTGGAAAAGGCCTGGGAGGAGATACACATTTCGACAATGCTGAGAAGTGGACTAGGGGAATGAATGGTTTCAATTTATTCACCGTTGCTGCTCATGAATTTGGCCACACACTGGGCCTGGCCCATTCCACAGACCCATCAGCACTGATGTACCCAACTTATAAGTATCAGCATCCCTATGGATTCCACCTTCCCAAGGATGATGTGAAAGGGATCCAGGCACTGTACGGACCTCTGAAGACATTCCCAGGGAAGCCCGCTGTGCCCCACAGCCACCCTCATAATCCTTCTATCCCTGACCTCTGTGACTCCAGCTCAGCCTTTGATGCTTTGACAATGCTGGGAAAGGAGCTCCTGTTCTTCAGGGACCGGATTTTCTGGCGTCGGCAGGTTCACTTGATGTCAGGGATCCGGCCCAGCACCATCACCAGCTTCTTCCCCCAGCTTATGTCCAATGTGGATGCAGCTTATGAAGTGGCTGAGAGGGGCACAGCTTACTTCTTTAAAGGACCCCACTACTGGATAACAAGAGGATTCCAAATGCAAGGTTCCCCTCGGACTATTTATGACTTTGGGTTCCCAAGATTTGTGCAGCGAATAGATGCTGCCATCTATCTCAAGGATGCACAGAAGACCCTTTTCTTTGTGGGAGATGAATACTACAGCTATGATGAACGAAAAAGGAAAGTGGAAAAAGACTATCCAAAGAATACTGAAGAAGAATTTTCAGGAGTTAATGGCCAAATAGATGCTGCTGTGGAGTTAAATGGCTACATTTACTTCTTTTCAGGACCCAAAGTGTACAAGTATGATACAGAGAAGGAAGATGTGGTTAGTGTGCTGAAATCTAGTTCCTGGATTGGTTGC
Kogia_sima                   NNNNNNNNNNNNNNNNNNNNNNNNNNNNNNNNNNNNNNNNNNNNNNNNNNNNNNNNNNNNNNNNNNNNNNNNNNNNNNNNNNNNNNNNNNNNNNNNNNNNNNNNNNNNNNNNNNNNNNNNNNNNNNNNNNNNNNNNNNNNNNNNNNNNNNNNNNNNNNNNNNNNNNNNNNNNNNNNNNNNNNNNNNNNNNNNNNNNNNNNNNNNNNNNNNNNNNNNNNNNNNNNNNNNNNNNNNNNNNNNNNNNNNNNNNNNNNNNNNNNNNNNNNNNNNNNNNNNNNNNNNNNNNNNNNNNNNNNNNNNNNNGTGTACATTCGCAGCACAGACTTTGACCGGACCCTGGAGAGCGCTCAGGCCAACGTAGCGGGGCTGTTCCCTGAGGCCGCCCCAGGGCGCTCCGAGGCCACCTGGAGGCCAACCCCTGTGCACAAGGTGCCCGTCGCTGAGGACAAGCTGCTGAGCTTCCCTACACGCAGCTGTCCCCGATACCAGGAGCTGAGGAGGGAGGCCACGGAGGCCGCCGMGTACCAGACGGCCCTAGAGGGTTGGACGGACTTCTTGACTCACCTGGAGAACTTCACGGGGCTGTCGCTGGTCGGGGAGCCGCTCCGCAGGGCGTGGAAAGTTCTGGACACTCTTATTTGCCAGCAAGCCCACGGTCTCCCCCTCCCATCCTGGGCCTCCCCGGATGTCCTGCAGACACCAGCTCAGATCTCGGCTTTGGATATTRGGGCCCACGTGGGCCCACCCGGGGCAGCAGAGAAGGCCCAGYCGTCTGGGGGAATCCTGCTGGATGCCATCCTTGCCAACTTCTCTCGGGTGCAGCACTTGGGGCTGCCCCTCAAGATGGTTATGTATTCGGCTCACGAYAGCACAYTCCTGGCCCTCCGGGGGNCCCTGGGTCTCTATGACGGGCACACACCCCCTTMCGCCGCCTGCCTCGGCTTTGAGTYCCGGAGGCGCCTTGGGGACCCGGAT------------------GACGACACAGGGAATGTCACCGTCTCCCTCTTCTACCGCAACCACTCTGCYGGCTTACCCTTGACCCTCAGCCTCCCCGGGTGCCCGGCCGCCTGCCCCTTASGCCGCTTCCGCCAGCTRACTGCCCCCGCCCGGCCTCTGGCTCACGGGGYCCCCTGCCATGGCTTCCACGAGCCCGCCACCCCCGCAGNNNNNNNNNNNNNNNNNNNNNNNNNNNNNNNNNNNNNNNNNNNNNNNNNNNNNNNNNNNNNNNNNNNNNNNNNNNNNNNNNNNNNNNNNNNNNNNNNNNNNNNNNNNNNNNNN---------------------------------------------------------------------------------------------------------------------------------------------------------------------------------------------------------------------------------------------------------------------------------------------------------------------------------------------------------------------------------------------------------------------------------------------------------------------------------------------------------------------------------------------------------------------------------------------------------------------------------------------------------------------------------------------------------------------------------------------------------------------------------------------------------------------------------------------------------------------------------------------------------------------------------------------------------------------------------------------------------------------------------------------------------------------------------------------------------------------------------------------------------------------------------------------------------------------------------------------------------------------------------------------------------------------ATGGGGACCTGGATTTTGTTTGCCTGCCTCCTGGGAGCAGCCTTCTCTACGCCCCTACCACCTCATCCTGGGCACCCTGGTCATATCAACTTCAGCTATGAGGTGCTTACCCCTCTGAAGTGGTACCAGAACATAATAAGACGCCCGTACCCGTCCTACGGTTACGAGCCCATGGGTAGCTGGCTGCACCACCAAACCATTGCCGTGGTATCGCAGCAGGCT------------GCCCTGCGGCCTCATCACCACTTCCCCATGGTGCCAGCCCAGCAGCCCGCGGTCCTCCAGCAATCCATGAKGCCAGTTCCCGGCCAGCACTCCATGACTCCAAGCCAACCCCACCAGCCACACCTCCCTGTGCCCRCCCAG---------------CAGCCCGTCCAGCCGCAGCCTCAC------------------------------------------------------------------------------------------------------------CGGCCCCTGCTGCCCCAGYCGCCTCTGCCTCCCATGTTCCCCATGAGGCCCCTGCCCCCCATGCTTCCTGACCTGCCTCTGGAGGCTTGGCCCGCAACAGACAAGACCAAGCGGGAGGAMGTGGATATGAAGACTATGATTCTACTGTTTTGTCTTCTAGGACCAACTCTGTCATTACCAATGCAGCTCAACCCTTCTTTGGTACTTCCTCCAACAAAGCTGGTTCCAGATCAGGCAACACCGCTAAACCAACAAAAGCCAAATCAGGTCTTCCCTTCTTTAAGTCTAATTCCATTGACACAGATGCTCACACTAGGGTCAGACCTGCAACTGCTAAATCCTGCTGCAGGGATGGCACCTGGTAGCCAGACCCTCCCACTGACCCTGGGGGGATTGAAGATACAGCAGCAGCTGCAACCACAAGTGTTACCAGTTATTGTAGCACACCTTGGAGCCCAGGGTGTTATCCTAAGCTCAGAGGAATTGCCAGCAACCCCCCAAATCTTAACAGGATTTGTCTTCCATCCCTTGTTTCCYGGAGCCATCCTGCCCACCAATCAGGCTACTCCAGATGTCCAGAATGGAATCCTTCCTGCAGGACAAGCAGGAGCAAATCCTGCCATCCAGGGAACCCCAGAYGGCCCCTTCCCAACTACCAGTGGCACAGATGATGACTTTGCAGAGACCACCCCTGCAGGCATACAAAGGGGCACACACACCACTGAGGAAACCACCACAGGGTCACCAAAAGGGATT---NNNNNNNNNNNNNNNNNNNNNNNNNNNNNNNNNNNNNNNNNNNNNNNNNNNNNNNNNNNNNNNNNNNNNNNNNNNNNNNNNNNNNNNNNNNNNNNNNNNNNNNNNNNNNNNNNNNNNNNNNNNNNNNNNNNNNNNNNNNNNNNNNNNNNNNNNNNNNNNNNNNNNNNNNNNNNNNNNNNNNNNNNNNNNNNNNNNNNNNNNNNNNNNNNNNNNNNNNNNNNNNNNNNNNNNNNNNNNNNNNNNNNNNNNNNNNNNNNNNNNNNNNNNNNNNNNNNNNNNNNNNNNNNNNNNNNNNNNNNNNNNNNNNNNNNNNNNNNNNNNNNNNNNNNNNNNNNNNNNNNNNNNNNNNNNNNNNNNNNNNNNNNNNNNNNNNNNNNNNNNNNNNNNNNNNNNNNNNNNNNNNNNNNNNNNNNNNNNNNNNNNNNNNNNNNNNNNNNNNNNNNNNNNNNNNNNNNNNNNNNNNNNNNNNNNNNNNNNNNNNNNNNNNNNNNNNNNNNNNNNNNNNNNNNNNNNNNNNNNNNNNNNNNNNNNNNNNNNNNNNNNNNNNNNNNNNNNNNNAGGGTACCACCAGGTTATGGACGTCCACCAGTCAGCAATGAAGAAGGTGGGAATCCTTACTTTGGATATTTTGGATATCATGGATTTGGGGGYCGTCCTCTTTATTATTCAGAAGAGATGTTTGAACAAGATTTTGAAAAACCAAAAGAAAAAGATCCTCCTAAAACAGAGAGTCCAGCCACTGATCCTTCGGCTAATTCAACAGTTCCTGAAACTAATCCTACCCAGTCAAATGCACCCAATCCCAGAGGGAGTCAGGGTGGAAATGACACCAGCCCAATAGGAAACACTGTCCAGGGGTCTAACACTGTGAGCAATCCTACAGCTCAAAACAGCCCTGCAGTAAATGTTTCAGGCCAGGGAGTTCCAAGAAGTCAAACCCCACGGGGACCAAGTCAGACAAATATTCATGAAAATTATCCAAATCCTAACATCCGAAGTTTTCCTGCAGGAAGACAATGGCGACCTACTGGCACCGCTATGGGGCACAGACGTAATGAGCCTTTTTACCGAAATCAACAAATTCAAAGGGGTCCCCGGTGGAACTCCTTTGCTCTGGAAGGCAAACAAGCAGTTCATCCAGGATATCCAATATATCGCAGAGCTTATGCTTCCACTGCAAGAGGCAATTCTCCCATTTATGCAGGAAATCCAGCAAATTTCAGAAGAAAGCCTGAAGGGCCAAATAAATACCCTGTGGGAACCAATGCTGCCCCTCTGGGTCCCAAACATGATACTGTTGGCCACAATGAAAACATCCAAAATCCAAGAGAGAAGCCAGTAAGTCAAAAAGAAAGAATAGTCATTCCTACAAGGGATCCAAATGGCCCCTGGAGAAACTCTCAAGACTTTGGAATTAATAAATCAAACTATAAACTGCCTCATCCTGAGGATAACATGCTAGTCCCAAATTTTAATTCTGTTGGTCAACGTGAAAACTCTTATTACCTGAGAGGAGATTCCAGAAGAACTCCAAATTCTAATGGACAAACCCAAAGCCAGAATTTGCCCAAAGGGATTATTTTAGAGCCAAGAAGAGTTCCATATGAATCAGAAATTAATCAGCCAGAATTAAAGCACAGTATATATCAGCCTGTGTATCCTGAGGGATTCCCTTCCCCTGCAAGGGAACATCTTCCTGCTGGAAGAAATACTTGGAACCAACAAGAAATCTCTCCACCTTTTAAGGAAGATCCTGGAAGGCATGACCAACACTTACCTCATCCTTCCCATAGCTCTGGAGGACGTGTTTACTACCCTGACTATAACCCCTATGATCCCAGGGAAAACTCACCATACCTTAGAAGTAATACATGGGCTGAAAGAGATGATTCTCCCAATACAATAAGGCAACCTGAAAATCCACACTATCCCATGAATACTCCAAACCCAAAAAAGACAATCCCTTATAATGAAGAAGACCCAATAGATCCAACTGGAGATGAATCTTTCCCAGGACAAAGTAGATGGGGTGTGGCGGAGTCAAGCTTTAAAGGAGACCCAACAGTTAGGCACTATGAAGGCAAGCAA---TATAACTCCAGTCAACCAAAGGAAAACCTTCCCTATTCCTTAGAT---AATCCATCAAAACCCAGGGAGGATTTCCCTTATGGTGAATTTTACCCCTGGAGCCCAGATGAGAATTTCCCATCATATAATACAGCTCCTACTGAACCACGGCCAGTGGAGAGCAGGGGCTGTTATGCTAATAATGCCGTTGGACAAGAAGAAAGCACTATGTTTCCTTCTTGGAACTCCTGGGACCACAG-ATTCAARCCCAAGAGCAGAAAGAAAGCAAGCCATATTTTAACAGAAATTTCTGGGATCAGCCAACAAATTTACACAAAGCCCCTGCTAGTTCACCATACCAGAAGGAGAACAAGCCTTATTCCAGTAACTCCCCAGCTGGGCTTCAGAAAAATCCAATATGGCATGAAGGTGAGAATTTGAATTATGGCATGCAGATCACTAGGTTAAATTCACCAGAGAGAGAACACTTGGCTTTCCCAGACTTAATTCCTCCAAGTTACCCAGCAGGTCAAAAAGGAGCACATTTATTTCACCTAAGCCAGAGAGGCCCTTGCTGTGCTGGTGGCTCCACAGGGCCCAAGGACAATCCACTTGCTCTACAAGACTACCCTCCATCTTTTGGTCTTGCACCAGGGGAGAACCAAGACACCAGCCCTGTGTATACAGAAGACAGTCATACTAAGCATGCAAGATATACTATCTCCCCGACAAGCATCCTACCTGGCCAAAGAAACAGCTCAGAAAATAGACTGCATGGAGAAAGTCAAAACCCAAGTCCTTTCAGAGATGACACGTTCACTCTGAAGAGGAACAYACCATGTTCTATA---AATCAGTTGGGCCAAAGGGGAATTATGCCCTTTCCCGAAACCAGTTCCCTTCAATCAAAGAATATACCTTGTCTCAAAAGTGACCTTGGAGGAGAAGGAAAC---ATTTTGGAACCAATATTTGAAGGCAACCAGCTCAATGAAAGAACTGTTGATCTTACTCCTGAGCAGCTTGTTATTGGTACACCTGACGAAGGTCCCAAGCCAGAAGGAATTCCAAGCGAAGTGCAAGGAAATGAGGGTGAAAGGCAGCAG---AGACCATCTAGCATCCTACAGTTACCATGTTTTGGCTCCAAATTAACAAAGTATCACACCTCCAGCACTGGAACTCCATCTAGCATTGGAAGGCAAGGCTCATTTGATGGGGATCCAATTATGCCTACTGAAATTCCTAACTCATTGGCTGAGTTAGCTACCAGGG--CAGTTTCAGAATATAAATGTAGACCCACTTAATGCAGAGGWACACACTCTATTTGATTCTCTTCAAGTAGGAACCAATCCACAGGACCAGGTGCAAGACTGCTTACTATTTCAGGCC---------------------------------------------------------------------------------------------------------------------------------------------------------------------------------------------------------------------------------------------------------------------------------------------------------------------------------------------------------------------------------------------------------------------------------------------------------------------------------------------------------------------------------------------------------------------------------------------------------------------------------------------------------------------------------------------------------------------------------------------------------------------------------------------ATGAAGATGCTCCCTGCATCTGGCCTTGCTGTCCTCCTCATCATGGCTCTGAAGTTTTCCACTGCAACCCCCTCCCTATTTGCAGCCACCCCCAGGACCTCAAGGCACAGCTACCACCTCGCACAGGCATACCTTGACAAATATTACACAAGGAAAGGAGGGCACCAGATTGGTGAGATGATTGCAAGAGGAGGCAATTTCGTGGTTAAAAACATTAAGGAGCTGCAGGCTTTCTTCGGCCTCCAAGTCACTGGGAAGTTAGACCGGGCCACCATGGATGTGATCAAGAGGCCTCGCTGTGGAGTTCCTGATGTGGCAAACTATCACCTCTTCCCAGGTGAACCCAAATGGAAAAAAAATACTTTGACATACAGAATATCCAAATACACACCTTCCATGACTTCTGCAGAAGTGGACAAAGCAGTGGAGATGGCCCTGCAGGCCTGGAGTAGTGCCGTCCCTCTGAACTTTGTCAGAATAAACTCAGGAGAAGCAGATATTATNATATCTTTTGAAACTGGAGATCACGGGGATTCCTGTCCATTCGATGGGCCTCGGGGGACTCTAGCCCATGCATTTGCACCTGGAAAAGGCCTGGGAGGAGATACACATTTCGACAATGCTGAGAAGTGGACTAGGGGAATGAATGGTTTCAATTTATTCACCGTTGCTGCTCATGAATTTGGCCACACACTGGGCCTGGCCCATTCCACAGACCCATCAGCACTGATGTACCCAACTTATAAGTATCAGCATCCCTATGGATTCCACCTTCCCAAGGATGATGTGAAAGGGATCCAGGCATTGTACGGACCTCTGAAGACATTCCCAGGGAAGCCCGCTGTGCCCCACAGCCCCCCTCATAATCCTTCTATCCCTGACCTCTGTGACTCCAGCTCAGCCTTTGATGCTTTGACAATGCTGGGAAAGGAGCTCCTGTTCTTCAGGGACCGGATTTTCTGGCGTYGGCAGGTTCACTTCATGTCAGGGATCCGGCCCAGCACCATCACCAGCTTCTTCCCCCAGCTTATGTCCAATGTGGATGCAGCTTATGAAGTGGCTGAGAGGGGCACAGCTTACTTCTTTAAAGGACCCCACTACTGGATAACAAGAGGATTCCAAATGCAAGGTTCCCCTCGGACTATTTATGACTTTGGGTTCCCAAGATACGTGCAGCGAATAGATGCTGCCGTCTATCTCAAGGATGCACAGAAGACCCTTTTCTTTGTGGGAGATGAATACTACAGCTATGATGAACGAAAAAGGAAAATGGAAAAAGACTATCCGAAGAATACTGAAGAAGAATTTTCAGGAGTTAATGGCCAAATAGATGCTRCTGTGGAGTTAAATGGCTACATTTACTTCTTTTCAGGACCCAAAGTGTACAAGTATGATACAGAGAAGGAAGATGTGGTTAGTGTGCTGAAATCTAGTTCCTGGATTGGTTGC
Lagenodelphis_hosei          ATGGCCGGGCCAGGGTTTCGGGGCCACTCTGCTGGACTTCTCCTGCTGCTGCTGCTGCTA---------CCCCAGGCCCTGACAGAGGGACCCCTGGTCTTTGTGGCTGTGGTGTTCCGTCATGGCGACCGGGCCCCGCTGGCCTCCTATCCCACTGACCCGCACAAGGAGGCTGTATCTACCCTGTGGCCACGCGGCCTGGGCCAGCTGACTGGGGAAGGGGTCCGCCAGCAGCTGGAGCTGGGCCGCTTCCTGAGGAGTCGCTACGAGGATTTTCTGAGCCCCGAGTACCGGCGGGAGGAGGTGTACATTCGCAGCACAGACTTTGACCGGACCCTGGAGAGCGCTCAGGCCAACCTAGCGGGGCTTTTCCCTGAGGCCGCCCCAGGGCGCTCCGAGGCCACCTGGAGGCCGATCCCTGTGCACACGGTGCCCGTCACTGAGGACAAGCTGCTGAGGTTCCCTACACGAAGCTGTCCCCGATACCAGGAGCTGCTGAGGGAGGCCACGGAGGCCGCCGAGTACCAGACGGCCCTAGAGGGTTGGACGGACTTCTTGACTCACCTGGAGAACTTCACGGGGCTGTCGCTGGTCGGGGAGCCGCTCCGCAGGGCGTGGAAAGTTCTGGACACTCTTATTTGCCAGCAAGCCCACGGTCTCCCCCTCCCATCCTGGGCCTCCCCGGATGTCCTGCAGACACTAGCTCAGATCTCGGCTTTGGATATTGGGGCACACGTGGGCCCACCCGGGGCAGCAGAGAAGGCCCAGCTGTCTGGGGGAATCCTGCTGGATGCCATCCTTGCCAATTTCTCTCGGGTGCAGCACTTAGGGCTGCCCCTCAAGATGGTCATGTATTCGGCTCACGACAGCACTCTCCTGGCTCTCCAGGCGGCCCTGGGCCTCTATAATGGGCACACACCGCCTTATGCCGCCTGCCTCGGCTTTGAGTTYCGGAGGCGCCTTGGGGACCCGGAT------------------GACGACGCAGGGAATGTCACCATCTCCCTCTTCTACCGCAACGACTCTGCTGGCTTACCCTTGACCCTCAGCCTCCCCGGGTGCCCGGCGGCCTGCCCCTTAGGCCGCTTCCGCCAGCTGACGGCCCCCGCCCGGCCTCCGGCTCACGGGGTCCCCTGCCATGGCTTCTACGAGCCCGCCGCCCCCGCAGCCACCGCGGTGCCTCTGCTCGCTGGTGCCGTGGCTGTGCTGGCAGCCCTCAGCACGGGGCTGGGCCTGCTGGCCTGCAGAGCCGGCTGCCTGCGGGCCTGGGGGCGCCCCGTGATGCCAGCATTGAAGATCCCACTTTTCAAAATGAAGGACATGATACTGATCCTGTGCCTCCTGAAAATGAGTTCTGCAGTGCCGGTGTTTCCTCAGCAACCTGGGACACCAGGCATGGCTAGTTTGAGCCTTGAGACAATGAGACAGTTGGGAAGTTTGCAGGGATTAAACATGCTTTCTCAGTATTCAAGATTTGGCTTTGGGAAATCATTTAATTCTTTGTGGATGCATGGTCTCCTCCCACCACATTCCTCTTTCCCRTGGATGAGACCAAGGGAACATGAAACTCAACAGTATGAATATTCTTTGCCTGTGCATCCCCCACCTCTCCCATCGCAGCCATCCCTGCAGCCTCCACAGCCAGGACAGAAACCTTTCCTCCAGCCCACCGTTGTAACCTCCGTCCAGAACACAGTCCAGAAGGGAATACCTCAGCCTCCGATTTACCCGGGACATCCACCCTTGCAGCAATCAGAGGGGCCAATGATTCAA---CAGGTGGCACCATCAGAAAAGCCATCAAAGACCGAGTTGCCAGGAATGAATTTTGCTGATCCACAAGATCCATCGATG---TTTCCAATAGCCCGTTTGATATCTCTGGGACCAGTGCCACAAAATAAACCACCTCCACTTTATCCAGGAATATTTTACATGTCCTATGGAGCAAATCAATTGAACGCTCCTGCCAGACTTGGCATCATGAGCTCAGAAGAAATGGCTGGAGGAAGAGGAGGCCCCATGGCCTATGGAGCCATGTTCCCGGGATTTGGAGGCATGAGGCCCGGCCTTGGAGGGATGCCGCCCAATCCAGCCATGGGCGGGGACTTTACTCTGGAATTTGACTCCCCAGCCGCTGGAACCAAAGGCCCGGAGAAGGGAGAAGGAGGTGCACAAGACCCCCCTGTGCCGGAGGCCAACCCAGCCGATCTGGAAAACCCAGCTCTCCTTTCAGAGCTAGCACCTGGTGCCCTTGGAGGGCTTCTTGCTAATCCTAAAGGCAATATCCCCAACCTAGCAAGAGGCCCTGCAGGGCAGAGCAGGGGACCCCTCAGG---GTCACCCCAGCAGCTGCAGACCCACTGATGACCCCTGGATTAGCTGATGTTTATGAGACCTACAGTGCTGATGAGACCACAACTCTGGGTCTCCAGGAAGAAACCACCGTGGATTCCACAGTGACCCCTGACAGTCAGCACACATCGATGCCAGGAAACAAGGCCCAGCAGCCCCAGATTAAGCATGATGCATGGCATTTCCAAGAGCCCATGGGGACCTGGATTTTGTTTGCCTGCCTCCTGGGAGCAGCCTTCTCTATGCCCCTACCACCTCATCCTGGGCACCCTGGTTATATCAACTTCAGCTATGAGGTGCTTACCCCTCTGAAGTGGTACCAGAACGTAATAAGACACCCGTACCCGTCCTACGGTTACGAACCCATGGGTGGCTGGCTGCGTCACCAAATCATTCCCGTGGTATCCCAGCAGGCT------------GCCCTGCAGCCTCATCACCACTTCCCCATGGTGCCAGCCCAGCAGCCCGTGGGCCCCCAGCAAACCATGATGCCAATTCCTGGCCAGCACTCCATGACTCCAAGCCAACCCCACCAGCCACACCTCCCTGTGCCCGCCCAG---------------CAGCCCGTCCAGCCACAGCCTCAC------------------------------------------------------------------------------------------------------------CCGCCCCTGCTGCCCCAGCCGCCTCTGCCTCCGATGTTCCCCATGCAGCCCCTGCCCCCCATGCTTCCTGACCTGCCTCTGGAGGCTTGGCCCGCAACAGACAAGACCAAGCGGGAGGAAGTGGATATGAAGGCTACGATTCTCCTGTTTTGTCTTCTAGGATCAACTCTATCATTACCAATGCAGCTCAACCCTGCTTTGGTAGTTCCTCCAACAAAGCTGGTTCCAGGTCAGGCAACACTGCTAAACCAACAACAGCCAAATCAGGTCTTCCCTTCTTTAAGTCTAATTCCATTGACACAGATGCTCACACTGGGGTCAGACCTGCAACTGCTAAATCCTGCTGCAGGGATGGCACCTGGTACCCAGACCCTCCCACTGACCCTGGGGGGATTGAAGGTACAGCAGCAGCTGCAACCACAAGTGTTACCAGTTATTGTAGCACACCTTGGAGCCCAGGGTGCTATCCTAAGCTCAGAGGAATTGCCAGCGACCCCCCAAATCTTAACAGGATTTATCTTCCATCCCTTGTTTCCCGGAGCCATCCTGCCCACCAGTCAGGCTACTCCAGATGTCCAGAATGGAATCCTTCCTGCAGGACAAGCAGGAGCAAATCCTGCCATCCGGGGAAACTCAGAGGGCCCCTTCCTAACTACCAGTGGCACAGATGACGACTTTGCAGAGACCACCCCTGTAGGCATCCAAAGGGGCATACAGACCACTGAGGAAACCACCACAGGGTCACCAAAAGGAATT---ATGTTGCTGCTGCACTGCAGGCATGAAGCTTCGTCTCCTAAGCTAGATAACCTGGTACCAAGTGGAAAAATGAAGAGTGTCCTGGTCTTTCTAGGTCTGCTTTGTTATTCCATAGCTATGCCA------ATGCAAATGCCCCGAATGCCTGGATTTAGCAGTAAAAGTGAGGAGATG---CGCTATGGTCACTTCAACTTTATGAACTCCCCACCTATGGTACACCTGGGTCCCTTGTATGGAAATGGTATGCAGCTCCCTCAGCTCTTCCTGCCRTACCAGATGCCCATGTGGCCTCAGCCACCACCCAACAAGAAGCGCCCACAGAAACCTTCATCTCCCTCAGCACCCAAACACCAGAGCAAGACTGATCAAGCCCCAGAGACCCAGAAACCCAACCAGCCTCAACTAAAACAGCCCYTACCGGAGCATCCTTTAAAGCAGCCATCACCCACCCCAACTCAGCCCCAA---GAGGAAACCCAGACACCTCAGGCRTTCCCACCATTTGGCAATGGGCTATTTCCCTATCAACAGCTACCGTGGCATGTTCCACATAGGGTACCACCAGGTTATGGACGTCCWCCAGTCAGCAATGAAGAAGGTGGAAATCCTTACTTTGGATATTTTGGATATCATGGATTTGGGGGCCGTCCTCCTTATTATTCAGAAGAGATGTTTGAACAAGATTTTGAAAAACCAAAAGAAAAAGATCCTCCTAAAACAGAGAGTCCAGCCACTGATCCTTCGGTTAATTCAACAGTTCCTGAAACTAATTCTACCCAGTCAAATGCACCCAATCCCAGAGGGAGTCAGGGTGGAAATGACACCAGCCCAACAGGAAACAGTGTCCAGGGGTCTAACACTGTGAGCAATCCTACAGCTCAAAACAGCCCTGCAGTAAATGTTTCAGGCCAGGGAGTTCCAAGAAGTCAAACCCCACRGGGACCAAGTCAGACAAATATTCATGAAAATTATCCAAATCCTAACATCCGTAGTTTTCCTGCAGGAAGACAATGGCGACCTACTGGCACCRMTACGGGGCACAAACGTAATGGGCCTTTTTACCGAAATCAACAAATTCAAAGGGGTCCCCGGTGGAACTCCTTTGTTTTGGAAGGCAAACAAGCAGTTCGCCCAGGATATCCAATATACCGCAGAGCTTATGCTTCCACTGCAAGAGGCAACTCTCCCAATTATGCAGGAAATCCAGCAAATTTCAGAAGAAAGCCTGAAGGGCCAAATAAACACCCTGTGGGAACCAATGTTRCCCCTCTGGGTCCCAAACATGGTACTGTTGGCCACAATGAAAACATCCAAAATCCAAGAGAGAAGCCAGTAAGTCAAAAAGAAGGAATAGTCATTCCTACAAGGGATCCAAGTGGCCCCTGGAGAAACTCTCAAGACTATGGAGTTAATAAATCAAACTATAAACTGCCTCACCCTGAGGACAACAKGCTAGTCCCAAATTTTAATTCTGTTGGTCAACGTGAAAACTCTTATTACCTGAGAGGAGATTCCAGAAGAGCTCCAAATTCTAATGGACAAACCCAAAGCCAGAATTTGCCCAAAGGGATTATTTTAGAGCCAAGAAGAATTCCATATGAGTCAGAAATTAATCAGCCAGAATTAAAGCACAGTATATATCAGCCTGTGTACCCTGAGGGATTTCCTTCCCCTGCAAGGGAACATTTTAATGCTGGAAGAAATACTTGGAACCAAMAAGAAATCTCTCCACCTTTTAAGGAAGATCCTGGAAGGCATGAAGAACACTTACCTCATCCTTCCCATGGCTCTGGAGGACGTGTTTATTACCCTGACTATAACCCCTATGATCCCAGGGAAAACTCACCATACCTTAGAAGTAATACATGGGCTGAAAGAGATGATTCTCCCAATACAATGAGGCAACCTGAAAATCCACACTATCCCATGAATACTCCAGACCCAAAAAAGACAATCCCTTATAATGAAGAAGACCCAATAGAGCCAACTGGAGATGAATCTTTTCCAGGACAAAGTAGATGGAGTGTGGCGGAGTCAAGCTTTAAAGGAGACCCAACAGTTAGGCACTATGAAGGCGAGCAA---TATACCTCAAATCAACCAAAGGAATACCTTCCCTATTCCTTAGATATTAATCCATCAAAACCCAGGAAGGATTTCCCTTATGGTGAATTTTACCCCTGGAGCCCAGATGAGAATTTCCCATCATATAATACAGCTCCCACTGAACCGCGGCCAGKGGAGAGCAGGGGCTATTATGCTAATAATGCCGTTGGACAAGAAGAAAGCACTATGTTTCCTTCTTGGAATTCCTGGGACCACAGAATTCAAGCCCAAGAGCAGAAAGAAAGAAAGCCATATTTTAACAGAAATTTCTGGGATCAGCCAACAAATTTACACAAAGCCCCTGCTAGTTCACCATACCAGAAGGAGAACAAGCCTTATTCCAGTGACTCCCCAGCTGGGCTTCAGAAAAATCCAATATGGCATGAAGGTGAGAATTTGAATTATGGCATGCAGACCACTAGGTTAAATTCACCAGAAAGAGAACACTTGGTTTTCCCAGACTTAATTCCTCCAAGTTACCCAGCAGTTCAAAAAGGAGCACATTTATTTCACCTAAGCCAGAGAGGCCCTTGCTGTGCTGGTGGCTCCACAGGGCCCAAGGACAATCCACTTGCTCTAMAAGACTACACTCCATCTTTTGGTCTTGCACTAGGGGAGAACCAAGACACCAGCCCTGTGTATATAGAAGACAGTCAAACTACGCATGTAAGACATACTATCTCCCCGACAAGCATCCTAGCTGGCCAAAGAAACAGCTCAGAGAAAAGACTGCCTGGAGAAAGTCAAAACCCAAGTCCTTTCAGAGATGACATGTCCACTCTGAAGAGGAACACACCACGTTCTATA---AATCAGTTGGGCCAAAGGGGAATTATGCCCTTTCCCGAAACCAGTTCCCTTCAATCAAAGAATACACCWTGCCTCAAAAGTGATCTTGGAGGAAAAGGAAAC---ATTTTGGAACAAATATTTGAAGGYAACCAGCTCAATGAAAGAACTGTTGATCTTACTCCTGAGCAGCTTGTTATTGGTACACCTGATGAAGGTCCCAAGCCAGAAGGAATTCCAAGTGAAGTGCAAGGAAATGAGGGTGAAAGGCAGCAG---AGACCATCTAGCATCCTACAGTTACCATGTTTTGGCTCCAAATTAACAAAGTATCACACCTCCAGCACTGGAACTCCATCTAGCATTGGAAGGCAAGGCTCATTTGAYGGGGATCCAATTATGCCTACTGAAATTCCTAACTCACTGGCTGAGTTAGCTACCAGGGCACAGTTTCAGAATATAAATGTAGACCCACTTAATGCAGATGAACACACTCTATTTGATTCTCTTCAAGTAGGGACCAATCCACAGGACCAGGTGCAAGACTGCTTACTACTTCAGGCCATGTCCATGGCAGGAAACCCCTGGGGCTGGTTCCTGGGCCACCTCCTCCTCAGTGTCACAGGATCCCTCGCCTGGGGTGGAGGCGGCGACATCATAAACGGCGAGGACTGCCACCCGCACTCGCAGCCTTGGCAGGCGGCACTGTTCTTGGAAAAGGAMTTTTTCTGCGGGGGCGTCCTGGTGCATCCTCAATGGGTGCTGTCAGCCGCACACTGTTTCCAGAATTCCTATACCATCAGGCTGGGTCTGCACAGTCTTGAGGACGACCATGAACCAGGCGGTCAGATGATGGAGGCTCACCTCTCCATCCAGCACCCAGAGTACAACAGACCATCTTTTGCCAACGACCTCATGCTCATCAAGTTGGAAGAATTGGTGCCCCAGTCTGACACCATCCAAAACATCGGCGTCGCCTCACAGTGCCCGACCGCT---GGGGATTCTTGCCTCGTTTCCGGCTGGGGTCGGCTAGCGAATGGCAGACTGCCCAAAGTGCTCCAATGCGTGAATATCTCAGTGGTGTCGGAGGAGATCTGCAGTGAACTCTATGCCCCTGTGTACCACCCCAGCATGTTCTGCGCTGGCGGAGGCCAGGACCAAAAGGACTCCTGCCATGGTGACTCTGGGGGCCCCCTGGTCTGCAACGGGTCCCTGCAGGGCCTTGTGTCCTTTGGACAATCCCCCTGTGGCCAGCCCAAYGTGCCAGGCGTCTACACCAACCTCTGCAAGTTCACAGACTGGATACAGAAAACCATCCAGGCCAGTATGAAGGTGCTCCCTGCATCTGGCCTTGCTGTCCTCCTCGTCACGGCTCTGAAGTTTTCCACTGCAGCCCCCTCCCTATTTGCAGCCACCCCCAGGACCTCAAGGAACAGCTACCAYCTCGCACAGGCATACCTTGACAAATATTACACAAAGAAAGGAGGGCACCAGATTGGTGAGATGATTGCAAGAGGAGRCAATTCCATGGTTAAAAACATTAAGGAGCTGCAGGCTTTCTTCGGCCTCCGAGTCACCGGGAAGTTAGACCGGGCCACCATGGATGTGATCAAGAGGCCTCGCTGTGGAGTTCCTGATGTGGCAAACTATCGCCTCTTCCCAGGTGAACCCAAATGGAAAAAAAATACTTTGACATACAGAATATCCAAATACACACCTTCCATGACTTCTGCAGAAGTGGACAAAGCAGTGGAGATGGCCCTGCAGGCCTGGAGTAGCGCCGTCCCTCTGAGCTTTGTCAGAATAAACTCAGGAGAAGCAGATATTATGATATCTTTTGAAACTGGAGATCACGGGGATTCCTATCCATTCGATGGGCCTCGGGGGACCCTAGCCCATGCATTTGCACCTGGAGGAGGCCTGGGAGGAGATACACATTTCGACAATGCTGAGAAGTGGACTATGGGAATGAATGGTTTCAATTTATTCACCGTTGCTGCTCATGAATTTGGCCACGCACTGGGCCTGGCCCATTCCACAGACCCATCAGCACTGATGTACCCAACTTATAAGTATCRGCATCCCTATGGATTCCACCTTCCCAAGGATGATGTGAAAGGGATCCAGGCWCTGTACGGACCTCGGAAGACATTCCCAGGGAAGCCCGCTGTGCCCCACAGCCCCCCTCATAATCCTTCTATCCCCGACCTCTGTGACTCCAGCTCAGCCTTTGATGCTGTGACAATGCTGGGAAAGGAGCTCCTGTTCTTCAGGGACCGRATTTTCTGGCGTCGGCAGGTTCACTTGATGTCAGGGATCCGGCCCAACACCATCACCAGCTCCTTTCCCCAGCTTATATCCAATGTGGATGCAGCTTATGAAGTGGCTGAGAGGGGCACAGCTTACTTCTTTAAAGGACCCCACTACTGGATAACAAGAGGATTCCAAATGCAAGGTACTCCTCGGACTATTTATGACTTTGGGTTCCCAAGATACGTGCAGCGAATAGATGCTGCYGTCTATCTCAAGGATGCACAGAAGACCCTTTTCTTTGTGGGAGATGAATACTACAGCTATGATGAACGAAAAAGGAAAATGGAAAAAGACTATCCAAAAAATACTGAAGAAGAATTTTCAGGAGTTAATGGCCAAATAGATGCTGCTATGGAGTTAAATGGCTACATTTACTTCTTTTCAGGACCCAAAGCGTACAAGTATGATACAGAGAAGGAAGATGTGGTTAGTGTGCTGAAATCTAGTTCCTGGATTGGTTGC
Leucopleurus_acutus          ATGGCCAGGCCAGGGTTTCGGGGCCACCCTGCTGGACTTCTCCTGCCGCTGCTGCTGCTA---------CCCCAGGCCCTGACAGAGGGACCCCTGGTCTTTGTGGCTGTGGTGTTCCGCCATGGCGACTGGGCCCCGCTGGCCTCCTATCCCACTGACCCGCACAAGGAGGCTGTACCCACCCTGTGGCCACGTGGCCTGGGCCAGCTGACCGGGGAAGGGGTCCGCCAGCAGCTGGAGCTGGGTCGCTTCCTGAGGAGTCGCTACGAGGATTTTCTGAGCCCCGAGTACCGGCGGGAGGAGGTGTACATTCGCAGCACAGACTTTGACCGGACCCTGGAGAGCGCTCAGGCCAACCTAGCGGGGCTTTTCCCTGAGGCCGCCCCAGGGCGCTCCGAGGCCACCTGGAGGCCGATCCCTGTGCACACGGTGCCCGTTACTGAGGACAAGCTGCTGAGGTTCCCTACACGAAGCTGTCCTCGATACCAGGAGCTGCTGAGGGAGGCCACGGAGGCCGCCGAGTACCAGACGGCCCTAGAGGGTTGGACGGACTTCTTGACTCACCTGGAGAACTTCACGGGGCTGTCGCTGGTCGGGGAGCCGCTCCGCAGGGCGTGGAAAGTTCTGGACACTCTTATTTGCCAGCAAGCCCACGGTCTCCCCCTCCCATCCTGGGCCTCCCCGGATGTCCTGCAGACACTAGCTCAGATCTCGGCTTTGGATATTGGGGCACACGTGGGCCCACCCGGGGCAGCAGAGAAGGCCCAGCTGTCTGGGGGAATCCTGCTGGATGCCATCCTTGCCAATTTCTCTCGGGTGCAGCACTTGGGGCTGCCCCTCAAGATGGTCATGTATTCGGCTCACGACAGCACTCTCCTGGCTCTCCAGGCGGCCCTGGGTCTCTATGATGGGCACACACCGCCTTATGCCGCCTGCCTCGGCTTTGAGTTCCGGAGGCGCCTTGGGGACCCGGAT------------------GACGACGCAGGGAATGTCACCATCTCCCTCTTCTACCGCAACGACTCTGCTGGCTTACCCTTGACCCTCAGCCTCCCCGGGTGCCCGGCGGCCTGCCCCTTAGGCCGCTTCCGCCAGCTGACTGCCCCCGCCCGGCCTCCGGCTCACGGGGTCCCCTGCCATGGCTTCTACGAGCCCGCCGCCCCCGCAGCCACCGTGGTGCCTCTGCTGGCTGGTGCTGTGGCTGTGCTGGCAGCCCTCAGCATGGGGCTGGGCCTGCTGGCCTGCAGAGCCGGCTGCCTGCGGGCCTGGGGGCGCCCCGTGATGCCAGCATTGAAGATCCCACTTTTCAAAATGAAGGACATGATACTGATCCTGTGCCTCCTGAAAATGAGTTCTGCAGTGCCGGTGTTTCCTCAGCAACCTGGGACACCAGGCATGGCTAGTTTGAGCCTTGAGACAATGAGACAGTTGGGAAGTTTGCAGAAATTAAACATGCTTTCTCAGTATTCAAGATTTGGCTTTGGGAAATCATTTAATTCTTTGTGGATGCATGGTCTCCTCCCACCACATTCCTCTTTCCCGTGGATGAGACCAAGGGAACATGAAACTCAACAGTATGAATATTCTTTGCCTGTGCATCCCCCACCTCTCCCATCGCAGCCATCCCTGCAGCCTCCACAGCCAGGACAGAAACCTTTCCTCCAGCCCACCGTTGTAACCTCCGTCCAGAACACAGTCCAGAAGGGAATACCTCAGCCTCCGATCTACCCGGGACATCCACCCTTGCAGCAATCAGAGGGGCCAATGATTCAA---CAGGTGGCACCATCAGAAAAGCCATCAAAGACCGAGTTGCCAGGAATGAATTTTGCTGATCCACAAGATCCATCGATG---TTTCCAATAGCCCGTTTGATATCTCTGGGACCAGTGCCACAAAATAAACCACCTCCACTTTATCCAGGAATATTTTACATGTCCTATGGAGCAAATCAATTGAACGCTCCTGCCAGACTTGGCATCATGAGCTCAGAAGAAATGGCTGGAGGAAGAGGAGGCCCCATGGCCTATGGAGCCATGTTCCCGGGATTTGGAGGCATGAGGCCCGGCCTTGGAGGGATGCCCCCCAATCCAGCCATGGGCGGGGACTTTACTCTGGAATTTGACTCCCCAGTCGCTGGAACCAAAGGCCCGGAGAAGGGAGAAGGAGGTGTACAAGACCCCCCTGTGCCGGAGGCCAACCCAGCCGATCTGGAAAACCCAGCTCTCCTTTCAGAGCTAGCACCTGGTGCCCTTGGAGGGCTTCTTGCTAATACTAAAGGCAATATCCCCAACCTAGCAAGAGGCCCTGCAGGGCAGAGCAGGGGACCCCTCAGG---GTCACCCCAGCAGCTGCAGACCCACTGATGACCCCTGGATTAGCTGATGTTTATGAGACCTACAGTGCTGATGAGACCACAACTCTGGGTCTCCAGGAAGAAACCACCATGGATTCCACAGTGACCCCTGACAGTCAGCACACATCGATGCCAGGAAACAAGGCCCAGCAGCCCCAGATTAAGCATGATGCATGGCATTTCCAAGAGCCCATGGGGACCTGGATTTTGTTTGCCTGCCTCCTGGGAGCAGCCTTCTCTATGCCCCTACCACCTCATCCTGGGCACCCTGGTTATATCAACTTCAGCTATGAGGTGCTTACCCCTCTGAAGTGGTACCAGAACGTAATAAGACACCCGTACCCGTCCTACGGTTACGAACCCATGGGTGGCTGGCTGCGTCACCAAATCATTCCCGTGGTATCCCAGCAGGCT------------GCCCTGCAGCCTCATCACCACTTCCCCATGGTGCCAGCCCAGCAGCCCGTGGGCCCCCAGCAAACCATGATGCCAATTCCTGGCCAGCACTCCATGACTCCAAGCCAACCCCACCAGCCACACCTCCCTGTGCCCGCCCAG---------------CAGCCCGTCCAGCCACAGCCTCAT------------------------------------------------------------------------------------------------------------CCGCCCCTGCTGCCCCAGCCGCCTCTGCCTCCGATGTTCCCCATGCAGCCCCTGCCCCCCATGCTTCCTGACCTGCCTCTGGAGGCTTGGCCCGCAACAGACAAGACCAAGCGGGAGGAAGTGGATATGAAGGCTACGATTCTCCTGTTTTGTCTTCTAGGATCAACTCTATCATTACCAATGCAGCTCAACCCTGCTTTGGTAGTTCCTCCAACAAAGCTGGTTCCAGGTCAGGCAACACTGCTAAACCAACAACAGCCAAATCAGGTCTTCCCTTCTTTAAGTCTAATTCCATTGACACAGATGCTCACACTGGGGTCAGACCGGCAACTGCTAAATCCTGCTGCAGGGATGGCACCTGGTACCCAGACCCTCCCACTGACCCTGGGGGGATTGAAGGTACAGCAGCAGCTGCAACCACAAGTGTTACCAGTTATTGTAGCACACCTTGGAGCCCAGGGTGCTATTCTAAGCTCAGAGGAATTGCCAGCGACCCCCCAAATCTTAACAGGATTTATCTTCCATCCCTTGTTTCCCGGAGCCATCCTGCCCATCAGTCAGGCTACTCCAGATGTCCAGAATGGAATCCTTCCTGCAGGACAAGCAGGAGCAAATCCTGCCATCCGGGGAAACTCAGAGGGCCCCTTCCCAACTACCAGTGGCACAGATGACGACTTTGCAGAGACCACCCCTGTAGGCATCCAAAGGGGCATACACACCACTGAGGAAACCACCACAGGGTCACCAAAAGGAATT---ATGTTGCTGCTGCAGTGCAGGCATGAAGCTTCGTCTCCTAAGCTAGATAACCTGGTACCAAGTGGAAAAATGAAGAGTCTCCTGGTCTTTCTAGGTCTGCTTTGTTATTCCATAGCTATGCCA------ATGCAAATGCCCCGAATGCCTGGATTTAGCAGTAAAAGTGAGGAGATG---AGCTATGGTCACTTCAACTTTATGAACTCCCCACCTATGGTACACCTGGGTCCCTTGTATGGAAATGGTATGCAGCTCCCTCAGCTCTTCCTGCCGTACCAGATGCCCATGTGGCCTCAGCCACCACCCAACAAGAAGCTCCCACAGAAACCTTCATCTCCCTCAGCACCCAAACACCAAAGCAAGACTGATCAAGCCCCAGAGACCCAGAAACCCAACCAGCCTCAACTAAAACAGCCCCTACCGGAGCATCCTTTAAAGCAGCCATCACCCACCCCAACTCAGCCCCAA---GAGGAAACCCAGACACCTCAGGCATTCCCACCATTTGGCAATGGGCTATTTCCCTATCAACAGCTACCGTGGCATGTTCCACATAGGGTACCACCAGGTTATGGACGTCCACCAGTCAGCAATGAAGAAGGTGGAAATCCTTACTTTGGATATTTTGGATATCATGGATTTGGGGGCCATCCTCCTTATTATTCAGAAGAGATGTTTGAACAAGATTTTGAAAAACCAAAAGAAAAAGATCCTCCTAAAACAGAGAGTCCAGCCGCTGATCCTTCGGCTAATTCAACAGTTCCTGAAACTAATTCTACCCAGTCAAATGCACCCAATCCCAGAGGGAGTCAGGGTGGAAATGACACCAGCCCAACAGGAAACAGTGTCCAGGGGTCTAACACTGTGAGCAATCCTACAGCTCAAAACAGCCCTGCAGTAAATGTTTCAGGCCAGGGAGTTCCAAGAAGTCAAACCCCACGGGGACCAAGTCAGACAAATATTCATGAAAATTATCCAAATCCTAACATCCGTAGTTTTCCTGCAGGAAGACAATGGCGACCTACTGGCACCGCTACGGGGCACAAACGTAATGGGCCTTTTTACCGAAATCAACAAATTCAAAGGGGTCCCCGGTGGAACTCCTTTGTTTTGGAAGGCAAACAAGCAGTTCGTCCAGGATATCCAATATACCGCAGAGCTTATGCTTCCACTGCAAGAGGCAACTCTCCCAATTATGCAGGAAATCCAGCAAATTTCAGAAGAAAGCCTGAAGGGCCAAATAAACACCCTGTGGGAACCAATGTTGCCCCTCTGGGTCCCAAACATGGTACTGTTGGCCACAATGAAAACATCCAAAATCCAAGAGAGAAGCCAGTAAGTCAAAAAGAAGGAATAGTCATTCCTACAAGGGATCCAAGTGGCCCCTGGAGAAACTCTCAAGACTATGGAGTTAATAAATCAAACTATAAACTGCCTCACCCTGAGGATAACATGCTAGTCCCAAATTTTAATTCTATTGGTCAACGTGAAAACTCTTATTACCTGAGAGGAGATTCCAGAAGAGCTCCAAATTCTAATGGACAAACCCAAAGCCAGAATTTGCTCAAAGGGATTATTTTAGAGCCAAGAAGAATTCCATATGAGTCAGAAATTAATCAGCCAGAATTAAAGCACAGTATATATCAGCCTGTGTACCCTGAGGGATTTCCTTCCCCTGCAAGGGAACATTTTAATGCTGGAAGAAATACTTGGAACCAACAAGAAATCTCTCCACCTTTTCAGGAAGATCCTGGAAGGCATGAAGAACACTTACCTCATCCTTCCCATGGCTCTGGAGGACGTGTTTATTACCCTGACTATAACCCCTATGATCCCAGGGAAAACTCACTATACCTTAGAAGTAATACATGGGCTGAAAGAGATGATTCTCCCAATACAATGAGGCAACCTGAAAATCCACACTATCCCATGAATACTCCAGACCCAAAAAAGACAATCCCTTATAATGAAGAAGACCCAATAGAGCCAACTGGAGATGAATCTTTTCCAGGACAAAGTAGATGGAGTGTGGCGGAGTCAAGCTTTAAAGGAGACCCAACAGTTAGGCACTATGAAGGCGAGCAA---TATACCTCAAATCAACCAAAGGAATACCTTCCCTATTCCTTAGATATTAATCCATCAAAACCCAGGAAGGATTTCCCTTATGGTGAATTTTACCCCTGGAGCCCAGATGAGAATTTCCCATCATATAATACAGCTCCCACTGAACCGCGGCCAGTGGAGAGCAGGGGCTATTATGCTAATAATGCCGTTGGACAAGAAGAAAGCACTATGTTTCCTTCTTGGAATTCCTGGGACCACAGGATTCAAGCCCAAGAGCAGAAAGAAAGAAAGCCACATTTTAACAGAAATTTCTGGGATCAGCCAACAAATTTACACAAAGCCCCTGCTAGTTCACCATACCAGAAGGAGAACAAGCCTTATTCCAGTGACTCCCCAGCTGGGCTTCAGAAAAATCCAATATGGCATGAAGGTGAGAATTTGAATTATGGCATGCAGACCACTAGGTTAAATTCACCGGAAAGAGAACACTTGGTTTTCCCAGACTTAATTCCTCCAAGTTACCCAGCAGTTCAAAAAGGAGCACATTTATTTCACCTAAGCCAGAGAGGCCCTTGCTGTGCTGGTGGCTCCACAGGGCCCAAGGACAATCCACTTGCTCTACAAGACTACACTCCATCTTTTGGTCTTTCACCAGGGGAGAACCAAGACACCAGCCCTGTGTATATAGAAGACAGTCAAACTACGCATGTAAGACATACTATCTCCCCGACAAGCATCCTAGCTGGCCAAAGAAACAGCTCAGAGAAAAGACTGCCTGGAGAAAGTCAAAACCCAAGTCCTTTCAGAGATGACATGTCCACTCTGAAGAGGAACACACCACGTTCTATA---AATCAGTTGGGCCAAAGGGGAATTATGCCCTTTCCCGAAACCAGTTCCCTTCAATCAAAGAATACACCTTGCCTCAAAAGTGATCTTGGAGGAGAAGGAAAC---ATTTTGGAACAGATATTTGAAGGCAACCAGCTCAATGAAAGAACTGTTGATCTTACTCCTGAGCAGCTTGTTATTGGTACACCTGATGAAGGTCCCAAGCCAGAAGGAATTCCAAGTGAAGTGCAAGGAAATGAGGGTGAAAGGCAGCAG---AGACCATCTAGCATCCTACAGTTACCATGTTTTGGCTCCAAATTAACAAAGTATCACACCTCCAGCACTGGAACTCCATCTAGCATTGGAAGGCAAGGCTCATTTGATGGGGATCCAATTACGCCTACTGAAATTCCTAACTCACTGGCTGAGTTAGCTACCAGGGCACAGTTTCAGAATATAAATGTAGACCCACTTAATGCAGATGAACACACTCTATTTGATTCTCTTCAAGTAGGGACCAATCCACAGGACCAGGTGCAAGACTGCTTACTACTTCAGGCCATGTCCATGGCAGGAAACCCCTGGGGCTGGTTCCTGGGCCACCTCCTCCTCAGTGTCACAGGATCCCTCGCCTGGGGTGGAGGCGGCGACATCATAAACGGCGAGGACTGCCACCCGCACTCGCAGCCTTGGCAGGCGGCACTGTTCTTGGAAAAGGAATTTTTCTGCGGGGGCGTCCTGGTGCATCCTCAATGGGTGCTGTCAGCCGCACACTGTTTCCAGAATTCCTATACCATCAGGCTGGGTCTGCACAGTCTTGAGGACGACCATGAACCAGGCGGTCAGATGATGGAGGCTCACCTCTCCATCCAGCACCCAGAGTACAACAGACCATCTTTTGCCAACGACCTCATGCTCATCAAGTTGGAAGAATTGGTGCCCCAGTCCGACACCATCCAAAACATCGGCGTCGCCTCACAGTGCCCGACCGCT---GGGGATTCTTGCCTCGTTTCCGGCTGGGGTCGGCTAAAGAATGGCAGACTGCCCAAAGTGCTCCAATGCGTGAATATCTCAGTGGTGTCGGAGGAGATCTGCAGTGAACTCTATGCCCCTGTGTACCACCCCAGCATGTTCTGCGCTGGCGGAGGCCAGGACCAAAAGGACTCCTGCCATGGTGACTCTGGGGGCCCCCTGGTCTGCAACGGGTCCCTGCAGGGCCTTGTGTCCTTTGGACAATCCCCCTGTAGCCAGCCCAACGTGCCAGGCGTCTACACCAACCTCTGCAAGTTCACAGATTGGATACAGAAAACCATCCAGGCCAGTATGAAGGTGCTCCCTACATCTGGCCTTGCTGTCCTCCTCGTCTTGGCTCTGAAGTTTTCCACTGCAGCCCCCTCCCTATTTGCAGCCACCCCCAGGACCTCAAGGAACAGCTACCACCTCGCACAGGCATACCTTGACAAATATTACACAAAGAAAGGAGGGCACCAGATTGGTGAGATGATTGCAAGAGGAGGCAATTCCATGGTTAAAAACATTAAGGAGCTGCAGGCTTTCTTCGGCCTCCGAGTCACCGGGAAGTTAGACCGGGCCACCATGGATGTGATCAAGAGGCCTCGCTGTGGAGTTCCTGATGTGGCAAACTATCGCCTCTTCCCAGGTGAACCCAAATGGAAAAAAAATACTTTGACATACAGAATATCCAAATACACACCTTCCATGACTTCTGCAGAAGTGGACAAAGCAGTGGAGATGGCCCTGCAGGCCTGGAGTAGCGCCGTCCCTCTGAGCTTTGTCAGAATAAACTCAGGAGAAGCAGATATTATGATATCTTTTGAAACTGGAGATCACGGGGATTCCTATCCATTCGATGGGCCTCGGGGAACTCTAGCCCATGCATTTGCACCTGGAGAAGGCCTGGGAGGAGATACACATTTCGACAATGCTGAGAAGTGGACTATGGGAATGAATGGTTTCAATTTATTCACCGTTGCTGCTCATGAATTTGGCCACGCACTGGGCCTGGCCCATTCCACAGACCCATCAGCACTGATGTACCCAACTTATAAGTATCAGCATCCCTATGGATTCCACCTTCCCAAGGATGATGTGAAAGGGATCCAGGCACTGTACGGACCTCGGAAGACATTCCCAGGGAAGCCCGCTGTGCCCCACAGCCCCCCTCATAATCCTTCTATCCCCGACCTCTGTGACTCCAGCTCAGCCTTTGATGCTGTGACAATGCTGGGAAAGGAGCTCCTGTTCTTCAGGGACCGGATTTTCTGGCGTCGGCAGGTTCACTTGATGTCAGGGATCCGGCCCAACACCATCACCAGCTCCTTTCCCCAGCTTATGTCCAATGTGGATGCAGCTTATGAAGTGGCTGAGAGGGGCACAGCTTACTTCTTTAAAGGACCCCACTACTGGATAACAAGAGGATTCCAAATGCAAGGTACTCCTCGGACTATTTATGACTTTGGGTTCCCAAGATACGTGCAGCGAATAGATGCTGCCGTCTATCTCAAGGATGCACAGAAGACCCTTTTCTTTGTGGGAGATGAATACTACAGCTATGATGAACGAAAAAGGAAAATGGAAAAAGACTATCCAAAGAATACTGAAGAAGAATTTTCAGGAGTTAATGGCCAAATAGATGCTGCTATGGAGTTAAATGGCTACATTTACTTATTTTCAGGACCCAAAGCATACAAGTATGATACAGAGAAGGAAGATGTGGTTAGTGTGCTGAAATCTAGTTCCTGGATTGGTTGC
Lagenorhynchus_albirostris   ATGGCCGGGCCAGGGTTTCGGGGCCACCCTGCTGGACTTCTCCTGCTGCTGCTGCTGCTA---------CCCCAGGCCCTGACAGAGGGACCCCTGGTCTTTGTGGCTGTGGTGTTCCGCCATGGCGACCGGGCCCCGCTGGCCTCCTATCCCACTGACCCGCACAAGGAGGCTGTATCTACCCTGTGGCCACGTGGCCTGGGCCAGCTGACCGGGGAAGGGGTCCGCCAGCAGCTGGAGCTGGGCCGCTTCCTGAGGAGTCGCTACGAGGATTTTCTGAGCCCCGAGTACCGGCGGGAGGAGGTGTACATTCGCAGCACAGACTTTGACCGGACCCTGGAGAGCGCTCAGGCCAACCTAGCGGGGCTTTTCCCTGAGGCCGCCCCAGGGCGCTCCGAGGCCACCTGGAGGCCGATCCCTGTGCACACGGTGCCCGTCACTGAGGACAAGCTGCTGAGGTTCCCTACACGAAGCTGTCCCCGATACCAGGAGCTGCTGAGGGAGGCCACGGAGGCCGCCGAGTACCAGACGGCCCTAGAGGGTTGGACGGACTTCTTGACTCACCTGGAGAACTTCACGGGGCTGTCGCTGGTCGGGGAGCCGCTCCGCAGGGCGTGGAAAGTTCTGGACACTCTTATTTGCCAGCAAGCCCACGGTCTCCCCCTCCCATCCTGGGCCTCCCCGGATGTCCTGCAGACACTAGCTCAGATCTCGGCTTTGGATATTGGGGCACACGTGGGCCCACCCGGGGCAGCAGAGAAGGCCCAGCTGTCTGGGGGAATCCTGCTGGATGCCATCCTTGCCAATTTCTCTCGGGTGCAGCACTTAGGGCTGCCCCTCAAGATGGTCATGTATTCGGCTCACGACAGCACTCTCCTGGCTCTCCAGGCGGCCCTGGGCCTCTATGATGGGCACACACCGCCTTATGCCGCCTGCCTCGGCTTTGAGTTCCGGAGGCGCCTTGGGGACCCGGAT------------------GACGACGCAGGGAATGTCACCATCTCCCTCTTCTACCGCAACGACTCTGCTGGCTTACCCTTGACCCTCAGCCTCCCCGGGTGCCCGGCGGCCTGCCCCTTAGGCCGCTTCCGCCAGCTGACGGCCCCCGCCCGGCCTCCGGCTCACGGGGTCCCCTGCCATGGCTTCTACGAGCCCGCCGCCCCCGCAGCCACCGCGGTGCCTCTGCTCGCTGGTGCTGTGGCTGTGCTGGCAGCCCTCAGCACGGGGCTGGGCCTGCTGGCCTGCAGAGCCGGCTGCCTGCGGGCCTGGGGGCGCCCCGTGATGCCAGCATTGAAGATCCCACTTTTCAAAATGAAGGACATGATACTGATCCTGTGCCTCCTGAAAATGAGTTCTGCAGTGCCGGTGTTTCCTCAGCAACCTGGGACACCAGGCATGGCTAGTTTGAGCCTTGAGACAATGAGACAGTTGGGAAGTTTGCAGGGATTAAACATGCTTTCTCAGTATTCAAGATTTGGCTTTGGGAAATCATTTAATTCTTTGTGGATGCATGGTCTCCTCCCACCACATTCCTCTCTCCCGTGGATGAGACCAAGGGAACATGAAACTCAACAGTATGAATATTCTTTGCCTGTGCATCCCCCACCTCTCCCATCGCAGCCATCCCTGCAGCCTCCACAGCCAGGACAGAAACCTTTCCTCCAGCCCACCGTTGTAACCTCCGTCCAGAACACAGTCCAGAAGGGAATACCTCAGCCTCCGATTTACCCGGGACATCCACCCTTGCAGCAATCAGAGGGGCCAATGATTCAA---CAGGTGGCACCATCAGAAAAGCCATCAAAGACCGAGTTGCCAGGAATGAATTTTGCTGATCCACAAGATCCATCGATG---TTTCCAATAGCCCGTTTGATATCTCTGGGACCAGTGCCACAAAATAAACCACCTCCACTTTATCCAGGAATATTTTACATGTCCTATGGAGCAAATCAATTGAACGCTCCTGCCAGACTTGGCATCATGAGCTCAGAAGAAATGGCTGGAGGAAGAGGAGGCCCCATGGCCTATGGAGCCATGTTCCCAGGATTTGGAGGCATGAGGCCCGGCCTTGGAGGGATGCCCCCCAATCCAGCCATGGGCGGGGACTTTACTCTGGAATTTGACTCCCCAGTCACTGGAACCAAAGGCCCGGAGAAGGGAGAAGGAGGTGCACAAGACCCCCCTGTGTCAGAGGCCAACCCAGCCGATCTGGAAAACCCAGCTCTCCTTTCAGAGCTAGCACCTGGTGCCCTTGGAGGGCTTCTTGCTAATCCTAAAGGCAATATCCCCAACCTAGCAAGAGGCCCTGCAGGGCAGAGCAGGGGACCCCTCAGG---GTCACCCCAGCAGCTGCAGACCCACTGATGACCCCTGGATTAGCTGATGTTTATGAGACCTACAGTGCTGATGAGACCACAACTCTGGGTCTCCAGGAAGAAACCACCGTGGATTCCACAGTGACCCCTGACAGTCAGCACACATCGATGCCAGGAAACAAGGCCCAGCAGCCCCAGATTAAGCATGATGCATGGCATTTCCAAGAGCCCATGGGGACCTGGATTTTGTTTGCCTGCCTCCTGGGAGCAGCCTTCTCTATGCCCCTACCACCTCATCCTGGGCACCCTGGTTATATCAACTTCAGCTATGAGGTGCTCACCCCTCTGAAGTGGTACCAGAACGTAATAAGACACCCGTACCCGTCCTACGGTTACGAACCCATGGGTGGCTGGCTGCGTCACCAAATCATTCCCGTGGTATCCCAGCAGGCT------------GCCCTGCAGCCTCATCACCACTTCCCCATGGTGCCCGCCCAGCAGCCCATGGGCCCCCAGCAAACCATGATGCCAATTCCTGGCCAGCACTCCATGACTCCAAGCCAACCCCACCAGCCACACCTCCCTGTGCCCGCCCAG---------------CAGCCCGTCCAGCCACAGCCTCAC------------------------------------------------------------------------------------------------------------CCGCCCCTGCTGCCCCAGCCGCCTCTGCCTCCGATGTTCCCCATGCAGCCCCTGCCCCCCATGCTTCCTGACCTGCCTCTGGAGGCTTGGCCCGCAACAGACAAGACCAAGCGGGAGGAAGTGGATATGAAGGCTACGATTCTCCTGTTTTGTCTTCTAGGATCAACTCTATCATTACCAATGCAGCTCAACCCTGCTTTGGTAGTTCCTCCAACAAAGCTGGTTCCAGGTCAGGCAACACTGCTAAACCAACAACAGCCAAATCAGGTCTTCCCTTCTTTAAGTCTAATTCCATTGACACAGATGCTCACACTGGGGTCAGACCTGCAACTGCTAAATCCTGCTGCAGGGATGGCACCTGGTACCCAGACCCTCCCACTGACCCTGGAGGGATTGAAGGTACAGCAGCAGCTGCAAACACAAGTGTTACCAGTTATTGTAGCACACCTTGGAGCCCAGGGTGCTATCCTAAGCTCAGAGGAATTGCCAGCGACCCCCCAAATCTTAACAGGATTTATCTTCCATCCCTTGTTTCCCGGAGCCATCCTTCCCACCAGTCAGGCTACTCCAGATGTCCAGAATGGAATCCTTCCTGCAGGACAAGCAGGAGCAAATCCTGCCATCCGGGGAAACTCAGAGGGCCCCTTCCCAACTACCAGTGGCACAGATGACGACTTTGCAGAGACCACCCCTGTAGGCATCCAAAGGGGCATACACACCACTGAGGAAACCACCACAGGGTCACCAAAAGGAATT---ATGTTGCTGCTGCAGTGCAGGCATGAAGCTTCGTCTCCTAAGCTAGATAACCTGGTACCAAGTGGAAAAATGAAGAGTGTCCTGGTCTTTCTAGGTCTGCTTTGTTATTCCATAGCTATGCCA------ATGCAAATGCCCCGAATGCCTGGATTTAGCAGTAAAAGTGAGGAGATG---CGCTATGGTCACTTCAACTTTATGAACTCCCCACCTATGGTACACCTGGGTCCCTTGTATGGAAATGGTATGCAGCTCCCTCAGCTCTTCCTGCCGTACCAGATGCCCATGTGGCCTCAGCCACCACCCAACAAGAAGCGCCCACAGAAACCTTCATCTCCCTCAGCACCCAAACACCAGAGCAAGACTGATCAAGCCCCAGAGACCCAGAAACCCAACCAGCCTCAACTAAAACAGCCCCTACCGGAGCATCCTTTAAAGCAGCCATCACCCACCCCAACTCAGCCCCAA---GAGGAAACCCAGACACCTCAGGCATTCCCACCATTTGGCAATGGGCTATTTCCCTATCAACAGCTACCGTGGCATGTTCCACATAGGGTACCACCAGGTTATGGACGTCCACCAGTCAGCAATGAAGAAGGTGGAAATCCTTACTTTGGATATTTTGGATATCATGGATTTGGGGGCCGTCCTCCTTATTATTCAGAAGAGATGTTTGAACAAGATTTTGAAAAACCAAAAGAAAAAGATCCTCCTAAAACAGAGAGTCCAGCCACTGATCCTTCGGTTAATTCAACAGTTCCTGAAACTAATTCTACCCAGTCAAATGCACCCAATCCCAGAGGGAGTCAGGGTGGAAATGACACCAGCCCAACAGGAAACAGTGTCCAGGGGTCTAACACTGTGAGCAATCCTACAGCTCAAAACAGCCCTGCAGTAAATGTTTCAGGCCAGGGAGTTCCAAGAAGTCAAACCCCACGGGGACCAAGTCAGACAAATATTCATGAAAATTATCCAAATCCTAACATCCGTAGTTTTCCTGCAGGAAGACAATGGCGACCTACTGGCACCGCTACGGGGCACAAACGTAATGGGCCTTTTTACCGAAATCAACAAATTCAAAGGGGTCCCCGGTGGAACTCCTTTGTTTTGGAAGGCAAACAAGCAGTTCGTCCAGGATATCCAATATACCGCAGAGCTTATGCTTCCACTGCAAGAGGCAACTCTCCCAATTATGCAGGAAATCCAGCAAATTTCAGAAGAAAGCCTGAAGGGCCAAATAAACACCCTGTGGGAACCAATGTTGCCCCTCTGGGTCCCAAACATGGTACTGTTGGCCACAATGAAAACATCCAAAATCCAAGAGAGAAGCCAGTAAGTCAAAAAGAAGGAATCGTCATTCCTACAAGGGATCCAAGTGGCCCCTGGAGAAACTCTCAAGACTATGGAGTTAATAAATCAAACTATAAACTGCCTCACCCTGAGGATAACATGCTAGTCCCAAATTTTAATTCTATTGGTCAACGTGAAAACTCTTATTACCTGAGAGGAGATTCCAGAAGAGCTCCAAATTCTAATGGACAAACCCAAAGCCAGAATTTGCTCAAAGGGATTATTTTAGAGCCAAGAAGAATTCCATATGAGTCAGAAATTAATCAGCCAGAATTAAAGCACAGTATATATCAGCCTATGTACCCTGAGGGATTTCCTTCCCCTGCAAGGGAACATTTTAATGCTGGAAGAAATACTTGGAACCAACAAGAAATCTCTCCACCTTTTAAGGAAGATCCTGGAAGGCATGAAGAACACTTACCTCATCCTTCCCATGGCTCTGGAGGACGTGTTTATTACCCTGACTATAAACCCTATGATCCCAGGGAAAACTCACCATACCTTAGAAGTAATACATGGGCTGAAAGAGATGATTCTCCCAATACAATGAGGCAACCTGAAAATCCACACTATCCCATGAATACTCCAGACCCAAAAAAGACAATCCCTTATAATGAAGAAGACCCAATAGAGCCAACTGGAGATGAATCTTTTCCAGGACAAAGTAGATGGAGTGTGGCGGAGTCAAGCTTTAAAGGAGACCCAACAGTTAGGCACTATGAAGGCGAGCAA---TATACCTCAAATCAACCAAAGGAATACCTTCCCTATTCCTTAGATATTAATCCATCAAAACCCAGGAAGGATTTCCCTTATGGTGAATTTTACCCCTGGAGCCCAGATGAGAATTTCCCATCATATAATACAGCTCCCACTGAACCGCGGCCAGTGGAGAGCAGGGGCTATTATGCTAATAATGCCGTTGGACAAGAAGAAAGCACTATGTTTCCTTCTTGGAATTCCTGGGACCACAGGATTCAAGCCCAAGAGCAGAAAGAAAGAAAGCCATATTTTAACAGAAATTTCTGGGATCAGCCAACAAATTTACACAAAGCCCCTGCTAGTTCACCATACCAGAAGGAGAACAAGCCTTATTCCAGTGACTTCCCAGCTGGGCTTCAGAAAAATCCAATATGGCATGAAGGTGAGAATTTGAATTATGGCATGCAGACCACTAGGTTAAATTCACCAGAAAGAGAACACTTGGTTTTCCCAGACTTAATTCCTCCAAGTTACCCAGCAGTTCAAAAAGGAGCACATTTATTTCACCTAAGCCAGAGAGGCCCTTGCTGTGCTGGTGGCTCCACAGGGCCCAAGGACAATCCACTTGCTCTACAAGACTACACTCCATCTTTTGGTCTTGCACCAGGGGAGAACCAAGACACCAGCCCTGTGTATATAGAAGACAGTCAAACTACGCATGTAAGACATACTATCTCCCCGACAAGCATCCTAGCTGGCCAAAGAAACAGCTCAGAGAAAAGACTGCCTGGAGAAAGTCAAAACCCAAGTCCTTTCAGAGATGACATGTCCACTCTGAAGAGGAACACACCACGTTCTATA---AATCAGTTGGGCCAAAGGGGAATTATGCCCTTTCCCGAAACCAGTTCCCTTCAATCAAAGAATACACCTTGCCTCAAAAGTGATCTTGGAGGAGAAGGAAAC---ATTTTGGAACAAATATTTGAAGGCAACCAGCTCAATGAAAGAACTGTTGATCTTACTCTTGAGCAGCTTGTTATTGGTACACCTGATGAAGGTCCCAAGCCAGAAGGAATTCCAAGTGAAGTGCAAGGAAATGAGGGTGAAAGGCAGCAG---AGACCATCTAGCATCCTACAGTTACCATGTTTTGGCTCCAAATTAACAAAGTATCGCACCTCCAGCACTGGAACTCCATCTAGCATTGGAAGGCAAGGCTCATTTGATGGGGATCCAATTACGCCTACTGAAATTCCTAACTCACTGGCTGAGTTAGCTACCAGGGCACAGTTTCAGAATATAAATGTAGACCCACTTAATGCAGATGAACACACTCTATTTGATTCTCTTCAAGTAGGGACCAATCCACAGGACCAGGTGCAAGACTGCTTACTACTTCAGGCCATGTCCATGGCAGGAAAGCCCTGGGGCTGGTTCCTGGGCCACCTCCTCCTCAGTGTCACAGGATCCCTCGCCTGGGGTGGAGGCGGCGACATCATAAACGGCGAGGACTGCCACCCGCACTCGCAGCCTTGGCAGGCGGCACTGTTCTTGGAAAAGGAATTTTTCTGCGGGGGCGTCCTGGTGCATCCTCAATGGGTGCTGTCAGCCGCACACTGTTTCCAGAATTCCTATACCATCAGGCTGGGTCTGCACAGTCTTGAGGACGACCATGAACCAGGCGGTCAGATGATGGAGGCTCACCTCTCCATCCAGCACCCAGAGTACAACAGACCATCTTTTGCCAACGACCTCATGCTCATCAAGTTGGAAGAATTGGTGCCCCAGTCTGACACCATCCAAAACATCGGCGTCGCCTCCCAGTGCCCGACCGCT---GGGGATTCTTGCCTCGTTTCCGGCTGGGGTCGGCTAGCGAATGGCAGACTGCCCAAAGTGCTCCAATGCGTGAATATCTCAGTGGTGTCGGAGGAGATCTGCAGTGAACTCTATGCCCCTGTGTACCACCCCAGCATGTTCTGCGCTGGCGGAGGCCGGGACCAAAAGGACTCCTGCCATGGTGACTCTGGGGGCCCCCTGGTCTGCAACGGGTCCCTGCAGGGCCTTGTGTCCTTTGGACAATCCCCCTGTGGCCAGCCCAACGTGCCAGGTGTCTACACCAACCTCTGCAAGTTCACAGACTGGATACAGAAAACCATCCAGGGCAGTATGAAGGTGCTCCCTGCATCTGGCCTTGCTGTCCTCCTCGTCACGGCTCTGAAGTTTTCCACTGCAGCCCCCTCCCTATTTGCAGCCACTCCCAGGACCTCAAGGAACAGCTACCGCCTYGCACAGGCATACCTTGACAAATATTACACAAAGAAAGGAGGGCACCAGATTGGTGAGATGATTGCAAGAGGAGGCAATTCCATGGTTAAAAACATTAAGGAGCTGCAGGCTTTCTTCGGCCTCCGAGTCACCGGGAAGTTAGACCGGGCCACCATGGATGTGATCAAGAGGCCTCGCTGTGGAGTTCCTGATGTGGCAAACTATCGCCTCTTCCCAGGTGAACCCAAATGGAAAAAAAATACTTTGACATACAGAATATCCAAATACACACCTTCCATGACTTCTGCAGAAGTGGACAAAGCAGTGGAGATGGCCCTGCAGGCCTGGAGTAGCGCCGTCCCTCTGAGCTTTGTCAGAATAAACTCAGGAGAAGCAGATATTATGATATCTTTTGAAACTGGAGATCACGGGGATTCCTATCCATTCGATGGGCCTCGGGGGACTCTAGCCCATGCATTTGCACCTGGAGAAGGCCTGGGAGGAGATACACATTTCGACAATGCTGAGAAGTGGACTATGGGAATGAATGGTTTCAATTTATTCACCGTTGCTGCTCATGAATTTGGCCACGCACTGGGCCTGGCCCATTCCACAGACCCATCAGCACTGATGTACCCAACTTATAAGTATCAGCATCCCTATGGATTCCACCTTCCCAAGGATGATGTGAAAGGGATCCAGGCACTGTACGGACCTCGGAAGACATTCCCAGGGAAGCCCGCTGTGCCCCACAGCCCCCCTCATAATCCTTCTATCCCCGACCTCTGTGACTCCAGCTCAGCCTTTGATGCTGTGACAATGCTGGGAAAGGAGCTCCTGTTCTTCAGGGACCGGATTTTCTGGCGTCGGCAGGTTCACTTGATGTCAGGGATCCGGCCCAACACCATCACCAGCTCCTTTCCCCAGCTTATGTCCAATGTGGATGCAGCTTATGAAGTGGCTGAGAGGGGCACAGCTTACTTCTTTAAAGGACCCCACTACTGGATAACAAGAGGATTCCAAATGCAAGGTACTCCTCGGACTATTTATGACTTTGGGTTCCCAAGATACGTGCAGCGAATAGATGCTGCCGTCTATCTCAAGGATGCACAGAAGACCCTTTTCTTTGTGGGAGATGAATACTACAGCTATGATGAACGAAAAAGGAAAATGGAAAAAGACTATCCAAAGAATACTGAAGAAGAATTTTCAGGAGTTAATGGCCAAATAGATGCTGCTATGGAGTTAAATGGCTACATTTACTTCTTTTCAGGACCCAAAGCGTACAAGTATGATACAGAGAAGGAAGATGTGGTTAGTGTGCTGAAATCTAGTTCCTGGATTGGTTGC
Sagmatias_obscurus           ATGGCCRGGCCAGGGTTTCGGGGCCACACTGCTGGACTTCTCCTGCTGCTGCTGCTGCTA---------CCCCAGGCCCTGACAGAGGGACCCCTGGTCTTTGTGGCTGTGGTGTTCCGCCATGGCGACCGGGCCCCGCTGGCCTCCTATCCCACTGACCCGCACAAGGAGGCTGTATCTACCCTGTGGCCACGTGGCCTGGGCCAGCTGACTGGGGAAGGGGTCCGCCAGCAGCTGGAGCTGGGCCGCTTCCTGAGAAGTCGCTACGAGGATTTTCTGAGCCCCGAGTACCGGCGGGAGGAGGTGTACATTCGCAGCACAGACTTTGACCGGACCCTGGAGAGCGCTCAGGCCAACCTAGCGGGGCTTTTCCCTGAGGCCGCCCCAGGGCGCTCCGAGGCCACCTGGAGGCCGATCCCTGTGCACACGGTGCCCGTCACTGAGGACAAGCTGCTGAGGTTCCCTACACGAAGCTGTCCTCGATACCAGGAGCTGCTGAGGGAGGCCACGGAGGCCGCCGAGTACCAGACGGCCCTAGAGGGTTGGACGGACTTCTTGACTCACCTGGAGAACTTCACGGGGCTGTCGCTGGTCGGGGAGCCGCTCCGGAGGGCGTGGAAAGTTCTGGACACTCTTATTTGCCAGCAAGCCCACGGTCTCCCCCTCCCATCCTGGGCCTCCCCGGATGTCCTGCAGACACTAGCTCAGATCTCGGCTTTGGATATTGGGGCACACGTGGGCCCACCCGGGGCAGCAGAGAAGGCCCAGCTGTCTGGGGGAATCCTGCTGGATGCCATCCTTGCCAATTTCTCTCGGGTGCAGCAGTTAGGGCTGCCCCTCAAGATGGTCATGTATTCRGCTCACGACAGCACTCTCCTGGCTCTCCAGGCGGCCCTGGGCCTCTATGATGGGCACACACCGCCTTATGCCGCCTGCCTCGGCTTTGAGTTCCGGAGGCGCCTTGGGGACCCGGAT------------------GACGACGCAGGGAATGTCACCGTCTCCCTCTTCTACCGCAACGACTCTGCTGGCTTACCCTTGACSCTCAGCCTCCCCGGGTGCCCGGCAGCCTGCCCCTTAGGCCGCTTCCGCCAGCTGACGGYCCCCGCCCGGCCTCCGGCTCACGGGGTCCCCTGCCGTGGCTTCTACGAGCCCGCCGCCCCCGCAGCCACCGCGGTGCCCCTGCTGGCTGGTGCCGTGGCTGTGCTGGCAGCCCTCAGCACGGGGCTGGGCCTGCTGGCCTGCAGAGCCGGCTGCCTGCGGGCCTGGGGGTGCCCCGTGATGCCAGCATTGAAGATCCCACTTTTCAAAATGAAGGACATGATACTGATCCTGTGCCTCCTGAAAATGAGTTCTGCAGTGCCGGTGTTTCCTCAGCAACCTGGGACACCAGGCATGGCTAGTTTGAGCCTTGAGACAATGAGACAGTTGGGAAGTTTGCAGGGATTAAACATGCTTTCTCAGTATTCAAGATTTGGCTTTGGGAAATCATTTAATTCTTTGTGGATGCATGGTCTCCTCCCACCACATTCCTCTTTCCCGTGGATGAGACCAAGGGAACATGAAACTCAACAGTATGAATATTCTTTGCCTGTGCATCCCCCACCTCTCCCATCGCAGCCATCCCTGCAGCCTCCACAGCCAGGACAGAAACCTTTCCTCCAGCCCACTGTTGTAACCTCCGTCCAGAACACAGTCCAGAAGGGAATACCTCAGCCTCCGATTTATCCGGGACATCCACCCTTGCAGCAATCAGAGGGGCCAATGATTCAA---CAGGTGGCACCATCAGAAAAGCCATCAAAGACCGAGTTGCCAGGAATGAATTTTGCTGATCCACAAGATCCATCGATG---TTTCCAATAGCCCGTTTGATATCTCTGGGACCAGTGCCACAAAATAAACCACCTCCACTTTATCCAGGAATATTTTACATGTCCTATGGAGCAAATCAATTGAACGCTCCTGCCAGACTTGGCATCATGAGCTCAGAAGAAATGGCTGGAGGAAGAGGAGGCCCCATGGCCTATGGAGCCATGTTCCCRGGATTTGGAGGCATGAGGCCCGGCCTTGGAGGGATGCCCCCCAATCCAGCCATGGGMGGGGACTTTACTCTGGAATTTGACTCCCCAGTCGCTGGAACCAAAGGCCCGGAGAAGGGAGAAGGAGGTGCACAAGACCCCCCTGTGCCGGAGGCCAACCCAGCCGATCTGGAAAACCCAGCTCTCCTTTCAGAGCTAGCACCTGGTGCCCTTGGAGGGCTTCTTGCTAATCCTAAAGGCAATATCCCCAACCTAGCAAGAGGCCCTGCAGGGCAGAGCAGGGGACCCCTCAGG---GTCACCCCAGCAGCTGCAGACCCACTGATGACCCCTGGATTAGCTGATGTTTATGAGACCTACAGTGCTGATGAGACCACAACTCTGGGTCTCCAGGAAGAAACCACCGTGGATTCCACAGTGACCCCTGACAGTCAGCACACATCRATGCCAGGAAACAAGGCCCAGCAGCCCCAGATTAAGCATGATGCATGGCATTTCCAAGAGCCCATGGGGACCTGGATTTTGTTTGCCTGCCTCCTGGGAGCAGCCTTCTCTATGCCCCTACCACCTCATCCTGGGCACCCTGGTTATATCAACTTCAGCTATGAGGTGCTTACCCCTCTGAAGTGGTACCAGAACGTAATAAGACACCCGTACCCGTCCTACGGTTACGAACCCATGGGTGGCTGGCTGCGTCACCAAATCATTCCCGTGGTATCCCAGCAGGCT------------GCCCTGCAGCCTCATCACCACTTCCCCATGGTGCCAGCCCAGCAGCCCGTGGGCCCCCAGCAAACCATGATGCCAATTCCTGGCCAGCACTCCATGACTCCAAGCCAACCCCACCAGCCACACCTCCCTGTGCCCGCCCAG---------------CAGCCCGTCCAGCCACAGCCTCAC------------------------------------------------------------------------------------------------------------CCGCCCCTGCTGCCCCAGCCGCCTCTGCCTCCGATGTTCCCCATGCAGCCCCTGCCCCCCATGCTTCCTGACCTGCCTCTGGAGGCTTGGCCCGCAACAGACAAGACCAAGCGGGAGGAAGTGGATATGAAGGCTACGATTCTCCTGTTTTGTCTTCTAGGATCAACTCTATCATTACCAATGCAGCTCAACCCTGCTTTGGTAGTTCCTCCAACAAAGCTGGTTCCAGGTCAGGCARCACTGCTAAACCAACAACAGCCAAATCAGGTCTTCCCTTCTTTAAGTCTAATTCCATTGACACAGATGCTCACACTGGGGTCAGACCTGCAACTGCTAAATCCTGCTGCAGGGATGGCACCTGGTACCCAGACCCTCCCACTGACCCTGGGGGGATTGAAGGTACAGCAGCAGCTGCAACCACAAGTGTTACCAGTTATTGTAGCACACCTTGGAGCCCAGGGTGCTATCCTAAGCTCAGAGGAATTGCCAGCGACCCCCCAAATCTTAACAGGATTTATCTTCCATCCCTTGTTTCCCGGAGCCATCCTGCCCACCAGTCAGGCTACTCCAGATGTCCAGAATGGAATCCTTCCTGCAGGACAAGCAGGAGTAAATCCTGCCATCCGGGGAAACTCAGAGGGCCCCTTCCCAACTACCAGTGGCACAGATGACGACTTTGCAGAGACCACCCCTGTAGGCATCCAAAGGGGCATACAGACCACTGAGGAAACCACCACAGGGTCACCAAAAGGAATT---ATGTTGCTGCTGCAGTGCAGGCATGAAGCTTCGTCTCCTAAGCTAGATAACCTGGTACCAAGTGGAAAAATGAAGAGTCTCCTGGTCTTTCTAGGTCTGCTTTGTTATTCCATAGCTATGCCA------ATGCAAATGCCCCGAATGCCTGGATTTAGCAGTAAAAGTGAGGAGATG---CGCTATGGTCACTTCAACTTTATGAACTCCCCACCTATGGTACACCTGGGTCCCTTGTATGGAAATGGTATGCAGCTCCCTCAGCTCTTCCTGCCGTACCAGATGCCCATGTGGCCTCAGCCACCACCCAACAAGAAGCGCCCACAGAAACCTTCATCTCCCTCAGCACCCAAACACCAGAGCAAGACTGATCAAGCCCCAGAGACCCAGAAACCCAACCAGCCTCAACTAAAACAGCCCCTACCGGAGCATCCTTTAAAGCAGCCATCACCCACCCCAACTCAGCCCCAA---GAGGAAACCCAGACACCTCAGGCATTCCCACCATTTGGCAATGGGCTATTTCCCTATCAACAGCTACCGTGGCATGTTCCACATAGGGTACCACCAGGTTATGGACGTCCACCAGTCAGCAATGAAGAAGGTGGAAATCCTTACTTTGGATATTTTGGATATCATGGATTTGGGGGCCGTCCTCCTTATTATTCAGAAGAGATGTTTGAACAAGATTTTGAAAAACCAAAAGAAAAAGATCCTCCTAAAACAGAGAGTCCAGCCACTGATCCTTCGGTTAATTCAACAGTTCCTGAAACTAATTCTACCCAGTCAAATGCACCCAATCCCAGAGGGAGTCAGGGTGGAAATGACACCAGCCCAACAGGAAACAGTGTCCAGGGGTCTAACACTGTGAGCAATCCTACAGCTCAAAACAGCCCTGCAGTAAATGTTTCAGGCCAGGGAGTTCCAAGAAGTCAAACCCCACGGGGACCAAGTCAGACAAATATTCATGAAAATTATCCAAATCCTAACATCCCTAGTTTTCCTGCAGGAAGACAATGGCGACCTACTGGCACCGCTACGGGGCACAAACGTAATGGGCCTTTTTACCGAAATCAACAAATTCAAAGGGGTCCCCGGTGGAACTCCTTTGTTTTGGAAGGCAAACAAGCAGTTCGCCCAGGATATCCAATATACCGCAGAGCTTATGCTTCCACTGCAAGAGGCAACTCTCCCAATTATGCAGGAAATCCAGCAAATTTCAGAAGAAAGCCTGAAGGGCCAAATAAACACCCTGTGGGAACCAATGTTGCCCCTCTGGGTCCCAAACATGGTACTGTTGGCCACAATGAAAACATCCAAAATCCAAGAGAGAAGCCAGTAAGTCAAAAAGAAGGAATAGTCATTCCTACAAGGGATCCAAGTGGCCCCTGGAGAAACTCTCAAGACTATGGAGTTAATAAATCAAACTATAAACTGCCTCACCCTGAGGACAACATGCTAGTCCCAAATTTTAATTCTATTGGTCAACGTGAAAACTCTTATTACCTGAGAGGAGATTCCAGAAGAGCTCCAAATTCTAATGGACAAACCCAAAGCCAGAATTTGCTCAAAGGGATTATTTTAGAGCCAAGAAGAATTCCATATGAGTCAGAAATTAATCAGCCAGAATTAAAGCACAGTATATATCAGSCTGTGTACCCTGAGGGATTTCCTTCCCCTGCAAGGGAACATTTTAATGCTGGAAGAAATACTTGGAACCAACAAGAAATCTCTCCACCTTTTAAGGAAGATCCTGGAAGGCATGAAGAACACTTACCTCATCCTTCCCATGGCTCTGGAGGACGTGTTTATTACCCTGACTATAACCCCTATGATCCCAGGGAAAACTCACCATACCTTAGAAGTAATACATGGGCTGAAAGAGATGATTCTCCCAATACAATGAGGCAACCTGAAAATCCACACTATCCCATGAATACTCCAGACCCAAAAAAGACAATCCCTTATAATGAAGAAGACCCAATAGAGCCAACTGGAGATGAATCTTTTCCAGGACAAAGCAGATGGAGYGTGGCGGAGTCAAGCTTTAAAGGAGACCCAACAGTTAGGCACTATGAAGGCGAGCAA---TATACCTCAAATCAACCAAAGGAATACCTTCCCTATTCCTTAGATATTAATCCATCAAAACCCAGGAAGGATTTCCCTTATGGTGAATTTTACCCCTGGAGCCCAGATGAGAATTTCCCATCATATAATACAGCTCCCACTGAACCGCGGCCAGTGGAGAGCAGGGGCTATTATGCTAATAATGCCGTTGGACAAGAAGAAAGCACTAYGTTTCCTTCTTGGAATTCCTGGGACCACAGGATTCAAGCCCAAGAGCAGAAAGAAAGAAAGCCATATTTTAACAGAAATTTCTGGGATCAGCCAACAAATTTACACAAAGCCCCTGCTAGTTCACCATACCAGAAGGAGAACAAGCCTTATTCCAGTGACTCCCCAGCTGGGCTTCAGAAAAATCCAATATGGCATGAAGGTGAGAATTTGAATTATGGCATGCAGACCACTAGGTTAAATTCACCAGAAAGAGAACACTTGGTTTTCCCAGACTTAATTCCTCCAAGTTACCCAGCAGTTCAAAAAGGAGCACATTTATTTCACCTAAGCCAGAGAGGCCCTTGCTGTGCTGGTGGCTCCACAGGGCCCAAGGACAATCCACTTGCTCTACAAGACTACACTCCATCTTTTGGTCTTGCACTAGGGGAGAACCAAGACACCAGCCCTGTGTATATAGAAGACAGTCAAACTACGCATGTAAGACATACTATCTCCCCGACAAGCATCCTAGCTGGCCAAAGAAACAGCTCAGAGAAAAGACTGCCTGGAGAAAGTCAAAACCCAAGTCCTTTCAGAGATGACATGTCCACTCTGAAGAGGAACACACCACGTTCTATA---AATCAGTTGGGCCAAAGGGGAATTATGCCCTTTCCCGAAACCAGTTCCCTTCAATCAAAGAATACACCTTGCCTCAAAAGTGATCTTGGAGGAGAAGGAAAC---ATTTTGGAACAAATATTTGAAGGCAACCAGCTCAATGAAAGAACTGTTGATCTTACTCCTGAGCAGCTTGTTATTGGTACACCTGATGAAGGTCCCAAGCCAGAAGGAATTCCAAGTGAAGTGCAGGGAAATGAGGGTGAAAGGCAGCAG---AGACCATCTAGCATCCTACAGTTACCATGTTTTGGCTCCAAATTAACAAAGTATCACACCTCCAGCACTGGAACTCCATCTAGCATGGGAAGGCAAGGCTCATTTGATGGGGATCCAATTACGCCTACTGAAATTCCTAACTCACTGGCTGAGTTAGCTACCAGGGCACAGTTTCAGAATATAAATGTAGACCCACTTAATGCAGATGAACACACTCTATTTGATTCTCTTCAAGTAGGGACCAATCCACAGGACCAGGTGCAAGACTGCTTACTACTTCAGGCCATGTCCATGGCAGGAAACCCCTGGGGCTGGTTCCTGGGCCATCTCCTCCTCAGTGTCACAGGATCCCTCGCCTGGGGTGGAGGCGGCGACATCATAAACGGCGAGGACTGCCACCCGCACTCGCAGCCTTGGCAGGCGGCACTGTTCTTGGAAAAGGAATTTTTCTGCGGGGGCGTCCTGGTGCATCCTCAATGGGTGCTGTCAGCCGCACACTGTTTCCAGAATTCCTATACCATCAGGCTGGGTCTGCACAGTCTTGAGGACGACCATGAACCAGACGGTCAGATGATGGAGGCTCACCTCTCCATCCAGCACCCAGAGTACAACAGACCATCTTTTGCCAACGACCTCATGCTCATCAAGTTGGAAGAATTGGTGCCCCAGTCCGACACCATCCAAAACATCGGCGTCGCCTCACAGTGCCCGACCGCT---GGGGATTCTTGCCTCGTTTCCGGCTGGGGTCGGCTAAAGAATGGCAGACTGCCCAAAGTGCTCCAATGCGTGAATATCTCAGTGGTGTCGGAGGAGATCTGCAGTGAACTCTATGCCCCTGTGTACCACCCCAGCATGTTCTGCGCTGGCGGAGGCCAGGACCAAAAGGACTCCTGCCATGGTGACTCTGGGGGCCCCCTGGTCTGCAACGGGTCCCTGCAGGGCCTTGTGTCCTTTGGACAATCCCCCTGTGGCCAGCCCAACGTGCCAGGCGTCTACACCAACCTCTGCAAGTTCACAGACTGGCTACAGAAAACCATCCAGGCCAGTATGAAGGTGCTCCCTGCATCTGGCCTTGCTGTCCTCCTCGTCACGGCTCTGAAGTTTTCCACTGCAGCCCCCTCCCTATTTGCAGCCACTCCCAGGACCTCAAGGAACAGCTACCACCTTGCACAGGCATACCTTGACAAATATTACACAAAGAAAGGAGGGCACCAGATTGGTGAGATGATTGCAAGAGGAGGCAATTCCATGGTTAAAAACATTAAGGAGCTGCAGGCTTTCTTCGGCCTCCGAGTCACCGGGAAGTTAGACCGGGCCACCATGGATGTGATCAAGAGGCCTCGCTGTGGAGTTCCTGATGTGGCAAACTATCGCCTCTTCCCAGGTGAACCCAAATGGAAAAAAAATACTTTGACATACAGAATATCCAAATACACAMCTTCCATGACTTCTGCAGAAGTGGACAAAGCAGTGGAGATGGCCCTGCAGGCCTGGAGTAGCGCCGTCCCTCTGAGCTTTGTCAGAATAAACTCAGGAGAAGCAGATATTATGATATCTTTTGAAACTGGAGATCACGGGGATTCCTATCCATTCGATGGGCCTCGGGGGACTCTAGCCCATGCATTTGCACCTGGAGAAGGCCTGGGAGGAGATACACATTTCGACAATGCTGAGAAGTGGACTATGGGAATGAATGGTTTCAATTTATTCACCGTTGCTGCTCATGAATTTGGCCACGCACTGGGCCTGGCCCATTCCACAGACCCATCAGCACTGATGTACCCAACTTATAAGTATCAGCATCCCTATGGATTCCACCTTCCCAAGGATGATGTGAAAGGGATCCAGGCACTGTACGGACCTCGGAAGACATTCCCAGGGAAGCCCGCTGTGCCCCACAGCCCCCCTCATAATCCTTCTATCCCCGACCTCTGTGACTCCAGCTCAGCCTTTGATGCTGTGACAATGCTGGGAAAGGAGCTCCTGTTCTTCAGGGACCGGATTTTCTGGCGTCGGCAGGTTCACTTGATGTCAGGGATCCGGCCCAACACCATCACCAGCTCCTTTCCCCAGCTTATGTCCAACGTGGATGCAGCTTATGAAGTGGCTGAGAGGGGCACAGCTTACTTCTTTAAAGGACCCCACTACTGGATAACAAGAGGATTCCAAATGCAAGGTACTCCTCGGACTATTTATGACTTTGGGTTCCCAAGATACGTGCAGCGAATAGATGCTGCCGTCTATCTCAAGGATGCACAGAAGACCCTTTTCTTTGTGGGAGATGAATACTACAGCTATGATGAACGAAAAAGGAAAATGGAAAAAGACTATCCAAAGAATACTGAAGAAGAATTTTCAGGAGTTAATGGCCAAATAGATGCTGCTATGGAGTTAAATGGCTACATTTACTTATTTTCAGGACCCAAAGCGTACAAGTATGATACAGAGAAGGAAGATGTGGTTAGTGTGCTGAAATCTAGTTCCTGGATTGGTTGC
Mesoplodon_densirostris      ATGGCAGGGCCAGGGTTTCGGGGCCACACAGCTGGACTTCTCCTGCTGCTGCTGCTGCTA---------CCCCAGGCCCTGACAGAGGGACCCCTGGTCTTTGTGGCTGTGGTGTTCCGCCATGGTGACCGGGCCCCGCTGGCCTCCTATCCCACTGACCCGCACAAGGAGGCTGTATCTACCCTGTGGCCACGTGGCCTGGGCCAGCTGACCTCGGAAGGGGTCCGCCAGCAGCTGGAGCTGGGCCGCTTCTTGAGGAGTCGCTACGAGGATTTTCTGAGCCCCGAGTACCGGCGGGAGGAGGTATACATTCGCAGCACAGACTTTGACCGGACCCTGGAGAGCGCTCAGGCCAACCTGGCGGGGCTGTTCCCTGAGGCCGCCCCAGGGCGCTCCGAGGCCACCTGGAGGCCGATCCCTGTGCACACGGTGCCCGTCAGTGAGGACAAGCTACTGAGGTTCCCTACACGCAGCTGTCCCCGATACCAGGAGCTGGTGAGGGAGGCCACGGAGGCCGCCGAGTTCNNNACGGCCCTAGAGGGTTGGACGGACTTCTTGACTCACCTGGAGAACTTCACGGGGCTGTCGCTGGTCGGGGAGCCGCTCCGCAGGGCGTGGAAAGTTCTGGACACTCTTACTTGCCAGCAAGCCCACGGTCTCCCCCTCCCATCCTGGGCCTCCCCGGATGTCCTGCAGACACTAGCTCAGATCTTGGCTTTGGATGTTGGGGCACACGTGCGCCCGCCCGGGGCAGCAGAGAAGGCCCAGCTGTCTGGGGGAATCCTGTTGGATTCCATCCTTGCCAACTTCTCTCGGGCGCAGCACTTGGGGCTGCCCCTCAAGATGGCTATGTATTCGGCTCACGACGGCACTCTCCTGGCCCTCCAGGGGGCCCTGGGTCTCTATGACGGGCACACACCGCCTTACGCAGCCTGCCTCGGCTTTGAGTTCCGGAGGCGCCTTGGGGACCCGGAT------------------GACGACGCAGGGAATGTCACCATCTCCCTCTTCTACCGCAACGACTCTGCCGCCTTACCCTTGACCCTCAGCCTCCCCGGGTGCCCGGCGGCCTGCCCCTTAGGCCGCTTCCGCCAGCTGACTGCCCCCGCCCAGCCTCCGGCTCACGGGATCCCCTGCCATGGCTTCTACGAGCCCACCACCCCCGCAGCCACCGTGGTGCCCCTG---------------------CCGGCAGCCCTCAGCATGGGGCTGGGCCTGCTGGCCTGCAGAACCGGCTGCCTGCGGGCCTGGGGGGACCCCGTGATGCCAGCATTGAAGATCCCACTTTTCAAAATGAAGGACATGATACTGATCTTGTGCCTCCTGAAAATGAGTTCTGCAGTGCCGGTGTTTCCTCAGAAACCTAGGACACCAGGCATGGCTAGTTTGAGCCTTGAGACAATGAGACAGTTGGGAAGTTTGCAGGGATTAAACGTGCTTTCTCAGTATTCAAGATTTGGCTTTGGGAAATCATTTAATTCTTTGTGGATGCATGGTCTCCTCCCACCACATTCCTCTTTCCTGTGGATGAGACCAAGGGAACATGAAACTCAACAGTATGAATATTCTTTGCCTGTGCATCCCCCACCTCTCCCATCGCAGCCATCCCTGCAGCCTCCACAGCCAGGACAGAAACCTTTCCTCCAGCCCACCACTGTAACCTCCATCCAGAACACAGTCCAGAAGGGAATACCTCAGCCTCCAATTTACCCGGGACAGCCACCCTTGCAGCAATCAGAGGGGCCAATGATTCAA---CAGGTGGCACCATCAGAAAAGCCACCAAAGACCAAGTTGCCAGGAATGAATTTTGCTGATCCACAAGATCCATCGATG---TTTCCAATAGCCCGTTTGATATCTCGGGGACCGGTGCCACAAAATAAACCACCTCCACTTTATCCAGGAATATTTTACATGTCCTATGGAGCAAATCAATTGAACGCTCCTGCCAGACTTGGCATCATGAGCTCAGAAGAAATGGCTGGAGGAATAGGAGGCCCCATGGCCTATGGAGCCATGTTCCCAGGATTTGGAGGCATGAGGCCCGGCCTTAGAGGGATGCCCCCCAATCCAGCCATGGGCGGGGACTTTACTCTGGAATTTGACTCCCCAGTCGCTGGAACCAAAGGCCCAGAGAAGGGAGAAGGAGGTGCACAAGACCCCCCTGTGCCGGAGGCCAACCCAGCCGATCCAGAAAACCCAGCACTCCTTTCAGAGCTAGCACCTGGTGCCCTCGGAGGGCTTCTTGCTAATCCTAAAGGCAATATCCCCAACCTAGCAAGAGGTCCTGCAGGGCAGAGCAGGGGACCCCTCAGG---GTCACCCTAGCAGCCGCAGACCCACTGATGACCCCTGGATTAGCTGATGTTTATGAGACCTACAGTGCTGATGAGACCACAACTCTGGGTCTCCAGGAAGAAACCACCGTGGATTCCACAGTGACCCCTGACAGTCAGCACACATCAATGCCAGGAAACAAGGCCCAGCAGCCCCAGATTAAGCATGATGCATGGCATTTCCAAGAGCCCATGGGGACCTGGATTTTGTTTGCCTGCCTCCTGGGAGCAGCCTTCTCTATGCCCCTACCACCTCATCCTGGGCACCCTGGTTATATCAACTTCAGCTATGAGGTGCTTACCCCTCTGAAGTGGTACCAGAACATAATAAGACACCCGTACCCGTCCTACGCTTACGAACCCATGGCTGGCTGGCCGCACCACCAAATCATCCCCGTGGTATCCCAGCAGGCT------------GCTCTGCAGCCTCATCACCACTTCCCCGTGGTGCCAGCCCAGCAGCCCGCGGTCCCCCAGCATACCATGATGCCACTTCCTGGCCAGCACTCCATGACTCCAAGCCAACCCCACCAGCCACACCTCCCTGTGCCCGCCCAG---------------CAGCCCATCCAGCCGCAGCCTCAC------------------------------------------------------------------------------------------------------------CCGCCCCTGCTGTCCCAGCCGCCTCTGCCTCCGATGTTCCCCATGCAGCCCCTGCCCCCCATGCTTCCTGACCTGCCTCTGGAGGCTTGGCCCGCAACAGACAAGACCAAGCGGGAGGAAGTGGATATGAAGACTACGATTCTACTGTTTTGTCTTCTAGGATCAACTCTGTCATTACCAATGCAGCTCAACCCTGCTTTGGTACTTCCTTCAACAAAGCTGGTTCCAGATCAGGCGACACTGCTAAACCAACAACAGCCAAATCAGGTCTTCCCTTCTTTAAGTCTAATTCCATTGACACAGATGCTCACACTGGGGTCAGACCTGCAACTGCTAAATCCTGCTGCAGGGATGGCACCTGGTACCCAGACCCTCCCACTGACCCTGGGGGGATTGAAGGTACAGCAGCAGCTGCAACCACAAGTGTTACCAGTTATTGTAGCACACCTTGGAGCCCAGGGTGCTATCCTAAGCTCAGAGGAATTGCCAGCGACCCCCCAAATCTTAACAGGATTTATCTTCCATCCCTTGTTTCCCGGAGTCATCCTGCCCACCAGTCAGGCTACTCCAGATGTCCAGAATGGAATCCTTCCTGCAGGACAAGCAGGAGCAAATCCTGCCATCCAGGGAACCCCAGAGGGCCCCTTCCCAACTACCACTGGCACAGATGACGACTTTGCAGAGACCATCCCTGCAGGCATCCAAAGGGGCACACACACCACTGAGGAAACCACCACAGGGTCACCAAAAGGAATT---ATGTTGCTGCTGCAGTGCAGGCATGAAGCCTCGTCTCCTAAGCTAGATAACCTGGTACCAAGTGGAAAAATGAAGATTCTCCTGGTCTTTCTAGGTCTGCTTTGTTATTCCATAGCTATGCCA------ATGCAAATGCCCCAAATGCCTGGATTTAGCAGTAAAAGTGAGGAGATGATGCGCTATGGTCACTTCAACTTTATGAACTCCCCACATATGGCACACCTGGGTCCCTTGTATGGAAATGGTATGCAGCTCCCTCAGCTCTTCCTGTCATACCAGATGCCCATGTGGCCTCAGCCACCACCCAACAAGAAGCGCCTACAGAAACCTTCATCTCCCTCAGCACCCAAACACCAGAGCAAGACTGATCAAGCCCCAGAGACCCAGAAACCCAACCAGCCTCAACTAAAACAGCCCCTACCGGAGCATCCTTTAAGGCAGCCATCACCCACCCCAACTCAGCCCCAA---GAGGAAACCCAGACACCTCAGGCATTCCCACCATTCGGCAATGGGCTATCTCCCTATCAACAGCCACCATGGCATGTTCCACATAGGGTACCACCAGGTTATGGAAGTCCACCAGTCAGCAATGAAGAAGGTGGGAATCCTTACTTTGGATATTTTGGATATCACGGATTTGGGGGCCGTCCTCCTTATTATTCAGAAGAGATGTGTGAACAAGATTTTGAAAAACCAAAAGAAAAAGATACTCCTAAAACAGAGAGTTCAGCCACTGATCCTTTGGCTAATTCAACAGTTCCTGAAACTAATTCTACCCAGTCAAATGCACCCAATCCCAGAGGGAGTCAGGGTGGAAATGACACCAGCCTAACAGGAAACAGTGTCCAGGGGTCTAACACTGTGAGCAATCCTACAGCTCAAAACAGCCCTGCAGTAAATGTTTCAGGCCAGGGAGTTCTAAGAAGTCAAACCCCACGGGGACCAAGTCAGACAAATATTCATGAAAATTATCCAAATCCTAACATCCGAAGTTTTCCTACAGGAAGACAATGGCGACCTACTGGCACCGCTATGGGGCACAGACGTAATGGGCCTTTTTACCAAAATCAACAAATTCAAAGGGGTCCCCGGTGGAACTCCTTTGCTTTGGAAGGCAAACAAGCAGTTCGTCCAGGATATCCAATATATCGCAGAGCTTATGCTTCCACTGCAAGAGGCAATTCTCCCAATTATGCAGGAAAGCCAGCAAATTTCAGAAGAAAGCCTGAAGGGCCAAATATACACCCTGTGGAAACCAATGTTCCCCCTCTGGGTCCCAAACATGGTACTGTTGGCCACAATGAAAACATCCAAAATCCAAGAGAGAAGCCAGTAAGTCAAAAAGAAAGAATAGTCATTCCTACAAGGGATCCAAATGGCCCCTGGAGAAACTCTCAAGACTACGGAGTTAATAAATCAAACTATAAACTGCCTCACCCTGAGGATAACATGCTAGTCCCAAATTTTAATTCTATTGGTCAACGTGAAAACTCTTATTACCTGAGAGGAGATTCCAGAAGAGCTCCAAATTCTAATGGACAAACCCAAAGCCAGAATTTGCTCAAAGGGATTATCTTAGAGCCAAGAAGAATTCCATATGAATCAGAAATTAATCAGCCAGAATTAAAGCACAGTATATATCAGCCTGTGTACCCTGAGGGATTCCCTTCCCCTGCAAGGGAACATTTTAGTACTGGAAGAAATACTTGGAACCAACAAGAAATCTCTCCATCTTTTAAGGAAGATCTTGGAAGGCATGAAGAACACTTACCTCATCCTTCCCATGGCTCTGGAGGACGTGTTTACTACCCTGACTATAACTCCTATGATCCCAGGGAAAACTCACCATACCTTAGAAGTAATACATGGGCTGAAAGAGATGATTCTCCCAATACAATGAGGCAACCTGAAAATCCACACTATCCCATGAATACTCCAGACCCAAAAAAGACAATCCCTTATAATGAAGAAGACCCAATAGATCCAACTGGAGACGAATCTTTCCCAGGACAAAGTAAATGGGGTGTGGTGGAGTCAAGCTTTAAAGGAGACCCAACAGTGAGGCACTATGAAGGCGAGCAA---TATACCTCAAATCAACCAAAGGAATACCTTCCCTATTCCTTAGAT---AATCCATCAAAACCCAGGGAGGATTTCCCTTATGGTGAATTTTACCCCTGGAGCCCAGATGAGAATTTCCCATCATATAATACAGCTCCCACTGAACCACGGCCGGTGGAGAGCAGGGGCTATTATGCTAATAACGCCATGGGACAAGAAGAAAGCACTATGTTTCCTTCTTGGAACTCCTGGGACCACAGGATTCAAGCCCAAGAGCAGAAAGAAAGCAAGCCATATTTTAACAGAAATTTCTGGGATCAGCCAACAAATTTACACAAAGCCCCTGCTAGTTCACCATACCAGAAAGAGAACAAGCCTTATTCCAGTGACTCCCCAGCTGGGCTTCAGAAAAATCCAATATGGCATGAAGGTGAGAATTTGAATTATGGCATGCAGATCACTAGGTTAAATTTACCAGAGAGAGAACATTTGGCTTTCCCAGACTTAATTCCTCCAAGTTACCCAGCAGGTCAAAAAGGAGCACATTTATTTCACCTAAGCCAGAGAGGCCCCTGCTGTGTTGGTGGCTCCACAGGTCCCAAGGACAATCCACTTGCTCTACAAGACTACACTCCATCTTTTGGTCTTGCACCAGGGGAGAACCAAGACACCAGCCCTGTGTATACAGAAGACAGTCATACTAAGCATGTAAGACATACTATCTCCCCGACAAGCATCCTACCTGGCCAAAGAAACAGTTCAGAAAAAAGACTGCCTGGAGAAAGTCAAAACCCAAGTCCTTTCAGAGATGACGTGTCCACTCTGAAGAGGAACACACCATGTTCTATA---AATCAGTTGGGCCAAAGGGGAATTATGCCCTTTGCTGAAACCAGTTCCCTTCAATCAAAGAATACACCTTGCCTCAAAAGTGATCTTGGAGGAGAAGGAAAC---ATTTTGGAACAAATATTTGAAGGCAACCAGCTCAATGAAAGAACTGTTGATCTTACTCCTGAGCAGCTTGTTATTGATACACCTGATGAAGGTCCCAAGCCAGAAGGAATTCCAAGTGAAGTGCAAGGAAATGAGGGTGAAAGGCAGCAG---AGACCATCTAGCATCCTACAGTTACCATGTTTTGCCTCCAAATTAACAAAGTATCACAGCTCCAGCACTGGAACTCCATCTAGCGTTGGAAGGCAAGGCTCATTTGATGGGGATCCAATTACGCCTACTGAAATTCCTAACTCATTGGCTGAGTTAGCTACCAGGGCACAGTTTCAGAATATAAATGCAGACCCACTTAATGCAGATGAACACACTCTATTTGATTCTCTTCAAGTAGGGACCAATCCACAGGACCAGGTGCAAGACTGCTTACTACTTCAGGCCATGTCCAAGGCAGGAAAGCCCTGGGGCTGGTTCCTGGGACACCTCCTCCTCAGTGTCACAGGATCCCTCGCCTGGGGTGGAGGCAGCCACATCATAAACGGCGAGGACTGCCACCCGCACTCGCAGCCTTGGCAGGCGGCACTGTTCTTGGAAAAGGAATTTCTCTGCGGGGGCGTCCTGGTGCATCCTCAATGGGTGCTGTCAGCCGCACACTGTTTCCAGAATTCCTATACCATCGGGCTGGGCCTGCACAGTCTTGAGGACGACCATGAACCAGGCTGTAAGATGATGGAGGCTCACCTCTCCATCCAGCACCCAGAGTACCACAGAGCATCTTTTGCCAACGACCTCATGCTCATCAAGTTGGAAGAATTGGTGCCCCAGTCTGACACCATCCAGAGCATCAGCATCGCCTCACAGTGCCCGACCGCT---CGGGATTCTTGCCTCATTTCCGGCTGGGGTCGGCTAGCGAATGGCGGACTGCCCAGAGTGCTCCAATGCGTGAATATCTCAGTGGTGTCGGAAGAGATCTGCAGTGAACTCTATGCCCCGGTGTACCACCCCAGCATGTTCTGCGCTGGTGGAGGCCAGGACCAAAAGAACTCCTGCCATGGTGACTCTGGGGGCCCCCTGGTCTGCAACGGGTCCCTGCAGGGCCTTGTGTCCTTTGGACAATCCCCGTGTGGCCAGCCCAACGTGCCAGGCGTCTACACCAACCTCTGCAAGTTCACAGACTGGATACAGAAAACCATCCAGGCCAGTATGAAGGTGCTCCCTGTGTCTGGCCTTGCTGTCCTCCTCGTCACGACTCTGAAGTTTTCCACTGCAGCCCCCTCCCTATTTGCAGCCACCCCCAGGACCTCAAGGAACAGCTACCACCTCGCACAGGCATACCTTGACAAATATTACACAAAGAAAGGAGGGCACCAGATTGGTGAGATGATTGCAAGAGGAGGCAATTCCACGGTTAAAAACATTAAGGAGCTGCAGGCTTTCTTCGGCCTCCAAGTCACTGGGAAGTTAGACCGGGCCACCATGGATGTGATCAAGAGGCCTCGCTGTGGAGTTCCTGATGTGGCAAACTATCGCCTCTTCCCAGGTGAACCCAAATGGAAAAAAAATACTTTGACATACAGAGTATCCAAATACACACCTTCCATGACTTCTGCAGAAGTGGACAAAGCAGTGGAGATGGCCCTGCAGGCCTGGAGTAGCGCCGTCCCTCTGAGCTTTGTCAGAATAAACTCAGGAGAAGCAGATATTATGATATCTTTTGAAACTGGAGATCATGGGGATTCCTATCCATTCGATGGGCCTCGGGGGACTCTAGCCCATGCATTTGCACCTGGAGAAGGCCTGGGAGGAGATACACATTTCGACAATGCTGAGAAGTGGACTATGGGAATGAATGGTTTCAATTTATTCACTGTTGCTGCTCATGAATTTGGCCACGCACTGGGCCTGGCCCATTCCACAGACCCATCAGCACTGATGTACCCAACTTATAAGTATCAGCATCCCTATGGATTCCACCTTCCCAAGGATGATGTAAAAGGGATCCAGGCACTGTACGGACCTCGGAAGACACTCCCAGGGAAGCCCGCTGTGCCCCACAGCCCCCCTCATAATCCTTCTATCCCCGACCTCTGTGACTCCAGCTCAGCCTTTGATGCTGTCACAATGCTGGGAAAGGAGCTCCTGTTCTTCAGGGACCGGATTTTCTGGCGTCGGCAGGTTCACTTGATGTCAGGGATCCGGCCCAGCACCATCACCAGCTCCTTTCCCCAGCTTATGTCCAATGTGGATGCAGCTTATGAAGTGGCTGAGAGGGGCACAGCTTACTTCTTTAAAGGACCCCACTACTGGATAACAAGAGGATTCCACATGCAAGGTACTCCTCAGACTATTTATGACTTTGGGTTTCCAAGATACGTGCAGCGAATAGATGCTGCCGTCTATCTCAAGGATGCACAGAAGACCCTTTTCCTTGTGGGAGATGAATACTACAGCTATGATGAACGAAAAAGGAAAATGGAAAAAGACTATCCAAAGAATACTGAAGAAGAATTTTCAGGAGTTAATGGTCAAATAGATGCTGCTGTGGAGTTAAATGGCTACATTTACTTCTTTTCAGGACCCAAAGCGTACAAGTATGATACAGAGAAGGAAGATGTGGTTAGTGTGCTGAAATCTAGTTCCTGGATTGGTTGC
Monodon_monoceros            ATGGCCGGGCCAGGGTTTCGGGGCCACCCTGCTGGACTTCTCCTGCTGCTGCTGCTGCTA---------CCCCAGGCCCTGACAGAGGGACCCCTGGTCTTTGTGGCTGTGGTGTTCCGCCATGGCGACCGGGCCCCGCTGGCCTCCTATCCCACTGACCCGCACAAGGAGGCTGTATCTACCCTGTGGCCACGTGGCCTGGGCCAGCTGACCGGGGAAGGGGTCCGCCAGCAGCTGGAGCTGGGCCGCTTCCTGAGGAGTCGCTACGAGGATTTTCTGAGCCCTGAGTACTGGCGGGAGGAGGTGTACATTCGCAGCACAGACTTTGACCGGACCCTGGAGAGCGCTCAGGCCAACCTCGCGGGGCTTTTCCCTGAGGCCGCCCCAGGGCGCTCCGAGGCCACCTGGAGGCCGATCCCTGTGCACACTGTGCCCGTCACCGAGGACAAGCTGCTGAGGTTCCCTACACGAAGCTGTCCTCGATACCAGGAGCTGCTGAGGGAGGCCATGGAGGCCGCCCAGTACCAGACGGCCCTAGAGGGTTGGACGGACTTCTTGACTCACCTGGAGAACTTCACGGGGCTGTCGCTCGTCGGGGAGCCGCTCCGCAGGGCGTGGAAAGTTCTGGACACTCTTATTTGCCAGCAAGCCCACGGTCTCCCCCTCCCATCCTGGGCCTCCCCGGATGTCCTGCAGACACTAGCTCAGATCTCGGCTTTGGATATTGGGGCACACGTGGGCCCACCCGGGGCAGCAGAGAAGGCCCAGCTGTCTGGGGGAATCCTGCTGGATGCCATCCTTGCCAATTTCTCTCGGGTGCAGCACTTGGGGCTGCCCCTCAATATGGTTATGTATTCGGCTCACGACAGCACTCTCCTGGCTCTCCAGGCGGCCCTGGGTCTCTATGATGGGCACACACCACCTTATGCCGCCTGCCTCGGCTTTGAGTTCCGGAGGCGCCTTGGGGACCCGGAT------------------GACGACGCAGGGAATGTCACCATCTCCCTCTTCTACCGCAACGACTCTGCTGGCTTACCCTTGACCCTCAGCCTCCCCGGGTGCCCGGCAGCCTGCCCCTTAGGCCGCTTCCGCCAGCTGACTGCCCCCGCCCGGCCTCCGGCTCACGGGGTCCCCTGCCATGGCTTCTACGAGCCCGCCACCCCCGCAGCCACCGTGGTGCCTCTGCTGGCTGGTGCTGTGGCTGTGCTGGCAGCCCTCAGCATGGGGCTGGGCCTGCTGGCCTGCACAGCCGGCTGCCTGCGGGACTGGAGGTGCCCCGTGATGCCAGCATTGAAGATCCCACTTTTCAAAATGAAGGACATGATACTGATCCTGTGCCTCCTGAAAATGAGTTCTGCAGTGCCGGTGTTTCCTCAGCAACCTGGGACACCAGGCATGGTTAGTTTGAGCCTTGAGACAATGAGACAGTTGGGAAGTTTGCAGGGATTAAACGTGCTTTCTCAGTATTCAAGATTTGGCTTTGGGAAATCATTTAATTCTTTGTGGATGCATGGTCTCCTCCCACCACATTCCTCTTTCCCGTGGATGAGACCAAGGGAACATGAAACTCAACAGTATGAATATTCTTTGCCTGTGCATCCCCCACCT---------CAGCCAACCCTGCAGCCTCCACAGCCAGGACAGAAACCTTTCCTCCAGCCCACCGTTGTAACCTCCGTCCAGAACACAGTCCAGAAGGGAATACCTCAGCCTCTGATTTACCCGGGACATCCACCCTTGCAGCAATCAGAGGGGCCAATGATTCAA---CAGGTGGCACCATCAGAAAAGCCACCAAAGACTGAGTTGCCAGGAATGAATTTTGCCGATCCACAAGATCCATCGATG---TTTCCAATAGCCCGTTTGATATCTCTGGGACCAGTGCCACAAAATAAACCATCTCCACTTTATCCAGGAATATTTTACATGTCCTATGGAGCAAATCAATTGAACGCTCCTGCCAGACTTGGCATCATGAGCTCAGAAGAAATGGCTGGAGGAAGAGGAGGCCCCATGGCCTATGGAGCCATGTTCCCGGGATTTGGAGGCATGAGGCCCGGCCTTGAAGGGATGCCCCCCAATCCAGCCATGGGTGGGGACTTTACTCTGGAATTTGACTCCCCAGTCGCTGGAACCAAAGGCCCGGAGAAGGGAGAAGGAGGTGCACAAGACCCCCCTGTGCCGGAGGCCAACCCAGCCAATCTGGAAAACCCAGCTCTCCTTTCAGAGCTAGCACCTGGTGCCCTTGGAGGGCTTCTTGCTAATCCTAAAGGCAATATCCCCAACCTAGCAAAAGGCCCTGCAGGGCAGAGCAGGGGACCCCTCAGG---GTCACCCCAGCAGCTGCAGACCCACTGATGACCCCTGGATTAGCTGATGTTTATGAGACCTACAGTGCTGATGAGACCACAACTCTGAGTCTCCAGGAAGAAACCACCATGGATTCCACAGTGACCTCTGACAGTCAGCACACANNNATGCCAGGAAACAAGGCCCAGCAGCCCCAGATTAAGCGTGATGCATGGCATTTCCAAGAGCCCATGGGGACCTGGATTTTGTTTGCCTGCCTCCTGGGAGCAGCCTTCTCTATGCCCCTACCACCTCATCCTGGGCACCCTGGTTATATCAACTTCAGCTATGAGGTGCTTACCCCTCTGAAGTGGTACCAGAACGTAATAAGACACCCGTACCCGTCCTACGGTTACGAACCCATGGGTGGCTGGCTGCGCCACCAAATCATTCCCGTGGTATCCCAGCAGGCT------------GCCCTGCAGCCTCATCACCACTTCCCCATGGTGCCAGCCCAGCAGCCCGTGGTCCCCCAGCAAACCATGATGCCAGTTCCTGGCCAGCACTCCATGACTCCAAGCCAACCCCACCAGCCACACCTCCCTGTGCCCGCCCAG---------------CAGCCCGTCCAGCCACAGCCTCAC------------------------------------------------------------------------------------------------------------CCGCGCCTGCTGCCCCAGCCGCCTCTGCCTCCGATGTTCCCCATGCAGCCCCTGCCCCCCATGCTTCCTGACCTGCCTCTGGAGGCTTGGCCCGCAACAGACAAGACCAAGCGGGAGGAAGTGGATAGGAAGGCCAGGATTCTCCTGTTTTGTCTTCTAGGATCAACTCTGTCATTACCAATGCAGCTCAACCCTGCTTTGGTAGTTCCTCCAACAAAGCTCGTTCCAGGTCAGGCAACACTGCTAAACCAACAGCAGCCAAATCAGGTCTTCCCTTCTTTAAGTCTAATTCCATTGACACAGATGCTCACACTGGGGTCAGACCTGCAACTGCTAAATCCTGCTGCAGGGATGGCACCTGGTACCCAGACCCTCCCACTGACCCTGGGGGGATTGAAGGTACAGCAGCAGCTGCAACCACAAGTGTTACCAGTTATTGTAGCACACCTTGGAGCCCAGGGTGCTATCCTAAGCTCAGAGGAATTGCCAGTGACCCCCCAAATCTTAACAGGATTTATCTTCCATCCCTTGTTTCCCGGAGCCATCCTGCCCACCAGTCAGGCTACTCCAGAGGTCCAGAATGGAATCCTTCCTGCAGGACAAGCAGGAGCAAATCCTGCCATCCGGGGAACCTCAGAGGGCCTCTTCCCAAATACCAGTGGCACAGATGACGACTTTGCAGAGACCACCCCTGTAGGCATCCAAAGGGGCATACACACCACTGAGGATACCACCACAGGGTCACCAAAAGGAATT---ATGTTGCTGCTGCAGTGCAGGCATGAAGCTTCGTCTCCTAAGCTAGATAACCTGGTACCAAGTGGAAAAATGAAGATTCTCCTGGTCTTTCTAGGTCTGCTTTGTTATTCCATAGCTATGCCA------ATGCAAATGCCCCGAATGCCTGGATTTAGCAGTAAAAGTGAGGAGATG---CGCTATGGTCACTTCAACTTTATGAACTCCCCACCTATGGCACAACTGGGTCCCTTGTATGGAAATGGTATGCAGCTCCCTCAGCTCTTCCTGCCGTACCAGATGCCCATGTGGCCTCAGCCACCACCCAAC---AAGCGCCCACAGAAACCTTCATCTCCCTCAGCACCCAAACACCAGAGCAAGACTGATCAAGCCCCAGAGACCCAGAAACCCAACCAGCCTCAACTAAAACAGCCCCTACCGGAGCATCCTTTAAAGCAGCCATCACTCACCCCAACTCAGTCCCAA---GAGGAAACCCAGACACCTCAGGCATTCCCACCATTTGGCAATGGGCTATTTCCCTATCAACAGCTACCGTGGCATGTTCCACATAGGGTACCACCAGGTTATGGACGTCTACCAGTCAGCAATGAAGACGGTGGAAATCCTTACTTTGGATATTTTGGATATCATGGATTTGGGGGCCGTCCTCCTTATTATTCAGAAGAGATGTTTGAACAAGATTTTGAAAAACCAAAAGAAAAAGATCCTCCTAAAACAGAAAGTCCAGCCACTGATCCTTCGGCTAATTCAACAGTTCCTGAAACTAATTCTACCCAGTCAAATGCACCCAATCCCAGAGGGAGTCAGGGTGGGAATGACACCAGCCCAACAGGAAACAGTGTCCAGGGGTCTAACACTGTGAGCAATGCTACAGCTCAAAACAGCCCTGCAGTAAATGTTTCAGGCCAGGGAGTTCCAAGAAGTCAAACCCCACGGGGACCAAGTCAGACAAATATTCATGAAAATTATCCAAATCCTAACATCCGTAGTTTTCCTGCAGGAAGACAATGGCGACCTACTGGCACCGCTATGGGGCACAAACGTAATGGGCCTTTTTACCGAAATCGACAAATTCAAAGGGGTCCCTGGTGGAACTCCTTTGTTTTGGAAGGCAAACAAGCAGTTCGTCCAGGATATCCAATATACCGCAGAGCTTATGCTTCCACTGCAAGAGGCAACTCTCCCAATTATGCAGGAAATGCAGCAAATTTCAGAAGAAAGCCTGAAGGGCCAAATAAACACCCTGTGGGAACCAATGTTGCCCCTCTGGGTCCCAAACATGGTACTGTTGGCCACAATGAAAACATCCAAAATCCAAGAGAGAAGCCAGTAAGTCAAAAAGAAGGAATAGTCATTCCTACAAGGGATCCAAGTGGCCCCTGGAGAAACTCTCAAGACTATGGAGTTAATAAATCAAACTATAAACTGCCTCACCCTGAGGATAACATGCTAGTCCCAAATTTTAATTCTATTGGTCAACGTGCAAACTCTTATTACCTGAGAGGAGATTCCAGAAGAGCTCCAAATTCTAATGGACAAACCCAAAGCCAGAATTTGCTCAAAGGGATTATTTTAGAGCCAAGAAGAATTCCATATGAATCAGAAATTAATCAGCCAGAATTAAAGCACAGTATATATCAGCCTGTGTACCCTGAGGGATTTCCTTCCCCTGCAAGGGAACATTTTAATGCTGGAAGAAATACTTGGAACCAACAAGAAATCTCTCCACCTTTTAAGGAAGATCCTAGAAGGCATGAAGAACACTTACCTCATCCTTCCCATGGCTCTGGAGGACGTGTTTACTACCCTGACTATAACCCCTATGATCCCAGGGAAAACTCACCATACCTTAGAAGTAATACATGGGCTGAAAGAGATGATTCTCCCAATACAATGAGGCAACCTGAAAATCCACACTATCCCATGAATACTCCAGACCCAAAAAAGACAATCCCTTATAATGAAGAAGACCCAATAGATCCAACTGGAGATGAATCTTTTCCAGGACAAAGTAGATGGAGTGTGGCGGAGTCAAGCTTTAAAGGAGATCCAACAGTTAGGCACTATGAAGGCGAGCAA---TATACCTCAAATCAACCAAAGGAATACCTTCCCTATTCCTTAGATATTAATCCATCAAAACCCAGGAAGGATTTCCCTTATGGTGAATTTTACCCCTGGAGCCCAGATGAGAATTTCCCATCATATAATACAGCTCCCACTGAACCGCGGCCAGTGGAGAGCAGGGGCTATTATGCTAATAATGCCGTTGGACAAGAAGAAAGCACTATGCTTCCTTCTTGGAACTCCTGGGACCACAGGATTCAAGCCCAAGAGCAGAAAGAAAGAAAGCCATATTTTAACAGAAATTTCTGGGATCAGCCAACAAATTTACACAAAGTCCCTGCTAGTTCACCATACCAGAAGGAGAACAAGCCTTATTCCAGTGACTCCCCAGCTGGGCTTCAGAAAAATCCAGTATGGCATGAAGGTGAGAATTTGAATTATGGCATGCAGATCACTAGGTTAAATTCACCAGAGAGAGAACACTTGGTTTTCCCAGACTTAATTCCTCCAAGTTACCCAGCAGTTCAAAAAGCAGCACATTTATTTCACCTAAGCCAGAGAGGCCCTTGCTGTGCTGGTGGCTCCACAGGGCCCAAGGACAATCCACTTGCGCTACAAGACTACACTCCATCTTTTGGTCTTGCACCAGGGGAGAACCAAGACACCAGCCCTGTGTATATAAAAGACAGTCAAACTAAGCATGTAAGACATACTATCTCCCCGACAAGCATCCTAGCTGGCCAAAGAAACAGCTCAGAGAAAAGACTGCCTGGAGAAAGTCAAAACCCAAGTCCTTTCAGAGATGACATGTCCACTCTGAAGAGGAACACACCACGTTCCATA---AATCAGTTGGGCCAAAGGGGAATTATGCCCTTTCCCGAAACCAGTTCCCTTCAATCAAAGAATACACCTTGCCTCAAAAGTGATCTTGGAGGAGAAGGAAAC---ATTTTGGAACAAATATTTGAAGGCAACCAGCTCAATGAAAGAACTGTTGATCTTACTCCTGAGCAGCTTGTTATTGGTACACCTGATGAAGGTCCCAAGCCAGAAGGAATTCCAAGTGAAGTGCAAGGAAATGAGGGTGAAAGGCAGCAG---AGACCATCTAGCATCCTACAGTTACCATGTTTTGCCTCCAAATTAACAAAGTATCACACCTCCAGCACTGGAACTCCATCTAGCATTGGAAGGCAAGGCTCATTTGATGGGGATCCAATTATGCCTACTGAAATTCCTAACTCATTGGCTGAGTTAGCTACCAGGGCACAGTTTCAGAATATAAATGTAGACCCACTTAATGGAGATGAACACACTCTATTTGATTCTCTTCAAGTAGGGACCAATCCACAGGACCAGGTGCAAGACTGCTTACTACTTNNNGCCATGTCCATGGCAGGAAACCCCTGGGGCTGGTTCCTGGGCCACCTCCTCCTCAGTGTCACAGGATCCCTCGCCTGGGGTGGAGGCAGCGACATCATAAACGGCGAGGACTGCCACCCGCACTCGCAGCCTTGGCAGGCGGCACTGTTCTTGGAAAAGGAATTTTTCTGCGGGGGCGTCCTGGTGCATCCTCAATGGGTGCTGTCAGCCGCACACTGTTTCCAGAATTCCTATACCATCAGGCTGGGCCTGCACAGTCTTGAGGACGACCATGAACCAGGCGGTCAGATGATGGAGGCTCACCTCTCCATCCAGCACCCAGAGTACAACAGACCATCTTTTGCCAACGACCTCATGCTCATCAAGTTGGAAGAACTGGTGCCCCAGTCTGACACCATCCAAAACATCGGCGTCGCCTCACAGCGCCCGACCGCT---GGGGATTCTTGCCTCGTTTCCGGCTGGGGTCGGCTAGCGAATGGCAGACTGCCCAAAGTGCTCCAANNNGTGAATATCTCAGTGGTGTCGGAGGAGATCTGCAGTGAACTCTATGCCCCTGTGTACCACCCCAGCATGTTCTGCGCTGGCGGAGGCCAGGACCAAAAGGACTCCTGCCATGGTGACTCTGGGGGCCCCCTGGTCTGCAACGGGTCCCTGCAGGGCCTTGTGTCCTTTGGACAATCCCCCTGTGGCCAGCCCAACGTGCCAGGCGTCTACACCAACCTCTGCAAGTTCACAGACTGGATACAGAAAACCATCCAGGCCAGTATGAAGGTGCTCCCTGCATCTGGCCTTGCTGTCCTCCTCGTCACGGCTCTGAAGTTTTCCACTGCAGCCCCCTCCCTATTTGCAGCCACCCCCAGGACCTCAAGGAACAGCTACCACCTCGCACAGGCATACCTTGACAAATATTACACAAAGAAAGGAGGGCACCAGATTGGTGAGATGATTGCAAGAGGAGGCAATTCCATGGTTAAAAACGTTAAGGAGCTGCAGGCTTTCTTCGGCCTCCGAGTCACCGGGAAGTTAGACCGGGCCACCATGGATGTGATCAAGAGGCCTCGCTGTGGAGTTCCTGATGTGGCAAACTATCGCCTCTTCCCAGGTGAACCCAAATGGAAAAAAAATACTTTGACATACAGAATATCCAAATACACACCTTCCATGACTTCTGCAGAAGCGGACAAAGCAGTGGAGATGGCCCTGCAGGCCTGGAGTAGCGCCGTCCCTCTGAGCTTTGTCAGAATAAACTCAGGAGAAGCAGATATTATGATATCTTTTGAAACTGGAGATCACGGGGATTCCTATCCATTCGATGGGCCTCGGGGGACTCTAGCCCATGCATTTGCACCTGGAGAAGGCCTGGGAGGAGATACACATTTCGACAATGCTGAGAAGTGGACTATGGGAACGAATGGTTTCAATTTATTCACCGTTGCTGCTTATGAATTTGGCCACGCACTGGGCCTGGCCCATTCCACAGACCCATCAGCACTGATGTACCCAACTTATAAGTATCAGCATCCCTATGGATTCCACCTTCCCAAGGATGATGTGAAGGGGATCCAGGCACTGTACGGACCTCGGAAGACGTTCGCAGGGAAGCCCGCTGTGCCCCACAGCCCCCCTCATAATCCTTCTATCCCCGACCTCTGTGACTCCAGCTCAGCCTTTGATGCTGTGACAATGCTGGGAAAGGAGCTCCTGTTCTTCAGGGACCGGATTTTCTGGCGTCGGCAGGTTCACTTGATGTCAGGGATCCGGCCCAACACTATCACCAGCTCCTTTCCCCAGCTTATGTCCAATGTGGATGCAGCTTATGAAGTGGCTGAGAGGGGCACAGCTTACTTCTTTAAAGGACCCCACTACTGGATAACAAGAGGATTCCAAATGCAAGGTACTCCTCGGACTATTTATGACTTTGGGTTCCCAAGATACGTGCAGCGAATAGATGCTGCCGTCTATCTCAAGGATGCACAGAAGACCCTTTTCTTTGTGGGAGATGAATACTACAGCTATGATGAACAAAAAAGGAAAATGGAAAAAGACTATCCAAAGAATACTGAAGAAGAATTTTCGGGAGTTAATGGCCAAATAGATGCTGCTATGGAGTTAAATGGCTACCTTTACTTCTTTTCAGGACCCAAAGCGTACAAGTATGATACAGAGAAGGAAGATGTGGTTAGTGTGCTGAAATCTAGTTCCTGGATTGGTTGC
Neophocaena_asiaeorientalis  ATGGCCGGGCCAGGGTTTCGGGGCCACCCTGCTGGACGTCTCCTGCTGCTGCTGCCGCTA---------CCCCAGGCCCTGACAGAGGGACCCCTGGTCTTTGTGGCTGTGGTGTTCCGCCATGGCGACCGGGCCCCGCTGGCCTCCTATCCCACTGACCCGCACAAGGAGGCTGTATCTACCCTGTGGCCACGTGGCCTGGGCCAGCTGACCGGGGAAGGGGTCTGCCAGCAGCTGGAGCTGGGCCGCTTCCTGAGGAGTCGCTACGAGGATTTTCTGAGCCCTGAGTACCGGCGGGAGGAGGTGTACATTCTCAGCACAGACTTTGACCGGACCCTGGAGAGCGCTCAGGCCAACCTAGCGGGGCTTTTCCCTGAGGCCGCCCCAGGGCGCTCCGAGGCCACCTGGAGGCCGATCCCGGTGCACACGGTGCCCGTCACTGAGGACAAGCTGCTGAGGTTCCCTACACGAAGCTGTCCTCGATACCAGGAGCTGCTGAGGGAGGCCACGGAGGCCGCCGAGTGCCAGACGGCCCTAGAGGGTTGGACGGACTTCTTGACTCACCTGGAGAACTTCACGGGGCTGTCGCTGGTCGGGGAGCCGCTCCGCAGGGCGTGGAAAGTTCTGGACACTCTTATTTGCCAGCAAGCCCACGGTCTCCCCCTCCCATCCTGGGCCTCCCCGGATGTCCTGCAGACACTAGCTCAGATCTCGGCTTTGGATATTGGGGCACACGTGGGCCCACCCGGGGCAGCAGAGAAGGCCCAGATGTCTGGGGGAATCCTGCTGGATGCCATCCTTGCCAATTTCTCTCGGGTGCAGCACTTGGGGCTGCCCCTCAAGATGGTTATGTATTCGGCTCACAACAGCACCCGCCTGGCTCTCCAGGCGGCCCTGGGTCTCTATGATGGGCACACACCGCCTTATGCCGCCTGCCTCGGCTTTGAGTTCCGGAGGCGCCTTGGGGACCCGGAT------------------GACGACGCAGGGAATGTCACCATCTCCCTCTTCTACCGCAACGACTCTGCTGGCTTACCCTTGACCCTCGGCCTCCCCGGGTGCCCGGCGGCCTGCCCCTTAGGCTGCTTCCGCCAGCTGACTGCCCCCGCCCGGCCTCCGGCTCACTGGGTCCCCTGCCATGGCTTCTACGAGCCCACCACCCCCACAGCCACCGTGGTGCCTCTGCTGGCTGGTGCTGTGGCTGTGCTGGCAGCCCTCAGCATGGGGCTGGGCCTGCTGGCCTGCAGAGCCGGCTGCCTGCGGGACTGGAGGTGCCCCGTGATGCCAGCATTGAAGATCCCACTTTTCAAAATGAAGGACATGATACTGATCCTGTGCCTCCTGAAAATGAGTTCTGCAGTGCCGGTGTTTCCTCAGCAACCTGGGACACCAGGCATGGTTAGTTTGAGCCTTGAGACAATGAGACAGTTGGGAAGTTTGCAGGGATTAAACATGCTTTCTCAGTATTCAAGACTTGGCTTTGGGAAATCATTTAATTCTTTGTGGATGCATGCTCTCCTCCCACCACATTCCTCTTTCCCGTGGATGAGACCAAGGGAACATGAAACTCAACAGTATGAATATTCTTTGCCTGTGCATCCCCCACCTCTCCCATCGCAGCCATCCCTGCAGCCTCCACAGCCAGGACAGAAACCTTTCCTCCAGCCCACCGTTGTAACCTCCGTCCAGAACACAGTCCAGAAGGGAATATCTCAGCCTCTGATTTACCCGGGACATCCACCCTTGCAGCAATCAGAGGGGCCAATGATTCAA---CAGGTGGCACCATCAGAAAAGCCACCAAAGACGGAGTTGCCAGGAATGAATTTTGCTGATCCACAAGACCCATCGATG---TTTCCAATAGCCCGTTTGATATCTCTGGGACCAGTGCCACAAAATAAACCACCTCCACTTTATCCAGGAATATTTTACATGTCCTATGGAGCAAATCAATTGAACGCTCCTGCCAGACTTGGCGTCATGAGCTCAGAAGAAATGGCTGGAGGAAGAGGAGGCCCCATGGTCTATGGAGCCATGTTCCCGGGATTTGGAGGCATGAGGCCCGGCCTTGGAGGGATGCCCCCCAATCCAGCCATGGGCGGGGACTTTACTCTGGAATTTGACTCCCCAGTCGCTGGAACCAAAGGCCCGGAGAAGGGAGAAGGAGATGCACAAGACCTCCCTATGCCGGAGGCCAACCCAGCCGATCTGGAAAACCCAGCTCTCCTTTCAGAGCTAGCACCTGGTGCCCTTGGAGGGCTTCTTGCTAATCCTAAAGGCAATATCCCCAACCTAGCAAAAGGCCCTGCAGGGCACAGCAGGGGACCCCTCAGG---GTCACCCCAGCAGCTGCAGACCCACTGATGACCCCTGGATTAGCTGATGTTTATGAGACCTACAGTGCTGATGAGACCACAACTCTGGGTCTCCAGGAAGAAACCACCGTGGATTCCACAGTGACCTCTGACAGTCAGCACACATCGATGCCAGGAAACAAGGCCCAGCAGCCCCAGATTAAGCATGATGCATGGCATTTCCAAGAGCCCATGGGGACCTGGATTTTGTTTGCCTGCCTCCTGGGAGCAGTCTTCTCTATGCCCCTACCAGCTCATCCTGGGCACCCTGGTTATGTCAACTTCAGCTATGAGGTGCTTACCCCTCTGAAGTGGTACCAGAACGTAATAAGACACCCATACCCGTCCTACGGTTACGAACCCATGGGTGGCTGGCTGCGCCACCAAATCATTCCCGTGGTATCCCAGCAGGCT------------GCCCTGCAGCCTCATCACCACTTCCCCATGGTGCCAGCCCAGCAGCCCGTGGTCCCCCAGCAAACCATGATGCCAGTTCCTGGCCAGCACTCCATGACTCCAAGCCAACCCCACCAGCCACACCTCCCTGTGCCCGCCCAG---------------CAGCCTATCCAGCCACAGCCTCAC------------------------------------------------------------------------------------------------------------CCGCCCCTGCTGCCCCAGCCGCCTCTGCCTCCGATGTTCCCCGTGCAGCCCCTGCCCCCCATGCTTCCTGACCTGCCTCTGGAGGCTTGGCCCGCAACAGACAAGACCAAGCGGGAGGAAGTGGATATGAAGGCCAGGATTCTCCTGTTTTGTCTTCTAGGATCAACTCTGTCATCACCAATGCAGCTCAACCCTGCTTTGGTAGTTCCTCCACCAAAGCTTGTTCCAGGTCAGGCAACACTGCTAAACCAACAGCAGCCAAATCAGGTCTTCCCTTCTTTAAGTCTAATTCCATTGACACAGACGCTCACACTGGGGTCAGACCTGCAACTGCTAAATCCTGCTGCAGGGATAGCATCTGGTACCCAGACCCTCCCACTGACCCTGGGGGGATTGAAGGTACAGCAGCAGCTGCAA---CAAGTGTTACCAGTTATTGTAGCACACCTTGGACCCCAGGGTGCTATCCTAAGCTCAGAGGAATTGCCAGTGACCCCCCAAATCTTAACAGGATTTATCTTCCATCCCTTGTTTCCCGGAGCCATCCTGCCCACCAGTCAGGCTACTCCAGAGGTCCAGAATGGAATCCTTTCTGCAGGACAAGCAGGAGCAAATCCTGCCATCCGGGGAACCTCAGAGGGCCCCTTCCCAACTACCAGTGGCACAGATGATGACTTTTCAGAGACCACCCCTGTAGGCATCCAAAGGGGCATACACACCACTGAGGAAACCACCACAGGGTCACCAAAAGGAATT---ATGTTGCTGCTGCAGTGCAGGCATAAAGCTTCATCTCCTAAGCTAGATAACCTGGTACCAAGTGGAAAAATGAAGATTCTCCTGGTTTTTCTAGGTCTGCTTTGTTATTCCATAGCTATGCCA------ATGCAAAGGCCCCGAATGCCTGGATTTAGCAGTAAAAGTGAGGAGATG---CGCTATGGTCACTTCAACTTTATGAACTCCCCACCTATGGCACACCTGGGTCCCTTGTATGGAAATGGTATGCAGCTCCCTCAGCTCTTCCTGCCGTACCAGATGCCCATGTGGCCTCAGCCACCACCCAAC---AAGCGCCCACAGAAACCTTCATCTCCCTCAGCACCCAAACACCAGAGCAAGACTGATCAAGCCCCAGAGACCCAGAAACCCAACCAGCCTCAACTAAAACAGCCCCTACCAGAGCATCCTTTAAAGCAGCCATCACTCACCCCAACTCAGCCCCAA---GAGGAAACCCAGACACCTCAGGCATTCCCACCATTTAGCAATGGGCTATTTCCCTATCAACAGCTACCGTGGCATGTTCCACATAGGGTACCACCAGGTTATGGACGTCCACCAGTCAGCAACGAAGAAGGTGGAAATCCTTACTTTGGATATTTTGGATATCATGGATTTGGGGGCCGTCCTCCTTATTATTCAGAAGAGATGTTTGAACAAGATTTTGAAAAACCAAAAGAAAAAGATCCTCCTAAAACAGAAAGTCCAGCCACTGATCCTTCAGCTAATTCAACAGTTCCTGAAACTAATTCTACCCAGTCAAATGCACCCAATCCCAGAGGGAGTCAGGGTGGAAATGACACCAGCCCAACAGGAAACAGTGTCCAGGGGTCTAACACTGTGAGCAATACTACAGCTCAAAACAGCCCTGCAGTAAATGTTTCAGGCCAGGGAGTTCCAAGAAGTCAAACCCCATGGGGACCAAGTCAGACAAATATTCATGAAAATTATCCAAATCCTAACATCCGTAGTTTTCCTGCAGGAAGACAATGGCGACCTACTGGCACCGCTATGGGGCACAAACGTAATGGGCCTTTTTACCGAAATCAACAAATTCAAAGGGGTCCCCGGTGGAACTCCTTTGTTTTGGAAGGCAAACAAGCAGTTCGTCCAGGATATCCAATATACCGCAGAGCTTATGCTTCCACTGCAAGAGGCAACTCTCCCAATTATGTAGGAAATCCAGCAAATTTCAGAAGAAAGCCTGAAGGGCCAAATAAACACCCTGTGGGAACCAATGTTGCCCCTCTGGGTCCCAAACATGGTACTGTTGGCCACAATGAAAACATCCAAAATCCAAGAGAGAAGCCAGTAAGTCAAAAAGAAGGAATAGTCATTCCTACAAGGGATCCAAGTGGCCCCTGGAGAAACTCTCAAGACTATGGAGTTAATAAATCAAACTATAAACTGCCTCACCCTGAGGATAACATGCTAGTCCCAAATTTTAATTCTATTGGTCAACGTGAAAACTCTTATTACCTGAGAGGAGATTCCAGAAGAGCTCCAAATTCTAATGGAAAAACCCAAAGCCAGAATTTGCTCAAAGGGATTATTTTGGAGCCAAGAAGAATTCCATATGAATCAGAAATTAATCAGCCAGAATTAAAGCACAGTATATATCAGCCTGTGTACCCTGAGGGATTTCCTTCCCCTCCAAGGGAACATTTTAATGCTGAAAGAAATACTTGGAACCAACAAGAAATCTCTCCACCTTTTAAGGAAGATCCTGGAAAGCATGAAGAACACTTACCTCATCCTTCCCATGGCTCTGGAGGACGTGTTTACTACCCTGACTATATCCCCTATGACCCCAGGGAAAACTCACCATACCTTAGAAGTAATACATGGGCTGAAAGAGATGATTCTCCCAATACAATGAGGCAACCTGAAAATCCACACTATCCCATGAATACTCCAGACCCAAAAAAGACAATCCCTTATAATGAAGAAGACCCAATAGATCCAACTGGAGATGAATCTTTTCCAGGACAAAGTAGATGGAGTGTGGCGGAGTCAAGCTTTAAAGGAGATCCAACAGTTAGGCACTATGAAGGCGAGCAA---TATACCTCAAATCAACCAAAGGAATACCTTCCCTATTCCTTAGATATTAATCCATCAAAACCCAGGAAGGATTTCCCTTATGGTGAATTTTACCCCTGGAACCCAGATGAGAATTTCCCATCATATAATACAGCTCCCACTGAACCGCGGCCAGTGGAGAGCAGGGGCTATTATGCTAATAATGCCGTTGGACAAGAAGAAAGCACTATGCTTCCTTCTTGGAACTCCTGGGACCACAGGATTCAAGCCCAAGAGCAGAAAGAAAGAAAGCCATATTTTAACAGAAATTTCTGGGATCAGCCAACAAATTTACACAAAGTCCCTGCTAGTTCACCATACCAGAAGGAGAACAAGCCTTATTCCAGTGACTCCCCAGCTGGGCTTCAGAAAAATCCAATATGGCATGAAGGTGAGAATTTGAATTATGGCATGCAGATCACTAGGTTAAATTCACCAGAGACAGAACACTTGGTTTTCCCAGACTTAATTCCTCCAAGTTACCCAGCAGTTCAAAAAGGAGCACATTTATTTCACCTAAGCCAGAGAGGCCCTTGCTGTGCTGGTGGCTCCACAGGGCCCAAGGACAATCCACTTGCTCTACAAGACTACACTCCATCTTTTGGTCTTGCACCAGGGGAGAACCAAGACACCAGCCCTGTGTATATAGAAGACAGTCAAACTAAGCATGTAAGACATACTATCTCCCCGACAAGCATCCTAGCTGGCCAAAGAAACAGCTCAGAGAAAAGACTGCCTGGAGAAAGTCAAAACCCAAGTCCTTTCAGAGATGACATGTCCACTCTGAAGAGGAACACACCACATTCTATA---AATCAGTTGGGCCAAAGGGGAATTATGCCCTTTCCCAAAACCAGTTCCCTTCAATCAAAGAATACACCTTGCCTCAAAAGTGATCTTGGAGGAGAAGGAAAC---ATTTTGGAACAAATATTTGAAGGCAACCAGCTCAATGAAAGAACTGTTGATCTTACTCCTGAGCAGCTTGTTATTGGTACACCTGATGAAGGTCCCAAGCCAGAAGGAATTCCAAGTGAAGTGCAAGGAAATGAGGGTGAAAGGCAGCAG---AGACCATCTAGCATCCTACAGTTACCATGTTTTGCCTCCAAATTAACAAAGTATCACACCTCCGGCACTGGAACTCCATCTAGCATTGGAAGGCAAGGCTCATTTGATGGGGATCCAATTACGCCTACTGAAATTCCTAACTCATTGGCTGAGTTAGCTACCAGGGCACAGTTTCAGAATATAAATGTAGACCCACTTAATGGAGATGAACACACTCTATTTGATTCTCTTCAAGTAGGGACCAATCCACAGGACCAGGTGCAAGACTGCTTACTACTTCAGGCCATGTCCATGGCAGGAAACCCCTGGGGCTGGTTCCTGGGCCACCTCCTCCTCAGTGTCACAGGATCCCTCGCCNNNGGTGGAGGCAGCGACATCATAAACGGCGAGGACTGCCACCCGCACTCGCAGCCTTGGCAGGCGGCACTGTTCTTGGAAAAGGAATTTTTCTGCGGGGGCGTCCTGGTGCATCCTCAATGGGTGCTGTCAGCCGCACACTGTTTCCAGAATTCCTATACCATCAGGCTGGGCCTGCACAGTCTTGAGGACGACCATGAGCCAGGCGGTCACCTGATGGAGGCTCACCTCTCCATCCAGCACCCAGAGTACCACAGACCATCTTTCGCCAACGACCTCACGCTTATCAAGTTGGAAGAATTGGTGCCCCAGTCTGACACCATCCGAAACATCGGCCTC---TCACAGTGCCCGACCGCT---GGGGATTCTTGCCTCGTTTCCGGCTGGGGTCGGCTAGCAAATGGCAGACTGCCCAAAGTGCTTCAATGCGTGAATATGTCAGTGGTGTCGGAGGAGATCTGCAGTGAACTCTATGCCCCTGTGTACCACCCCAGCATGTTCTGCGCTGGCGGAGGCCAGGACCAAAAGGACTCCTGCCATGGTGACTCTGGGGGCCCCCTGGCCTGCAACGGGTCCCTGCAGGGCCTTGTGTCCTTTGGACAATCCCCCTGTGGCCAGCCCAACGTGCCAGGCGTCTACACCAACCTCTGCAAGTTCACAGACTGGATACAGAAAACCATCCAGGCCAGTATGAAGGTGCTCCCTGCATCTGGCCTTGCTGTCCTCCTCGTCACGGCTCTGAAGTTTTCCACTGCAGCCCCCTCCCTATTTGCAGCCACCCCCAGGACCTCAAGGAACAGCTACCACCTCGCACAGGCATACCTTGACAAATATTACACAAAGAAAGGAGGGCACCAGATTGGTGAGATGATTGCGAGAGGAGGCAATTCCATGGTTAAAAACATTAAGGAGCTGCAGGCTTTCTTCGGCCTCCGAGTCACCGGGAAGTTAGACCGGGCCACCATGGATGTGATCAAGAGGCCTCGCTGTGGAGTTCCTGATGTGGCAAACTATCGCCTCTTCCCAGGTGAACCCAAATGGAAAAAAAATACTTTGACATACAGAATATCCAAATACACACCTTCCATGACTTCTGCAGAAGTGGACAAAGCAGTGGAGATGGCCCTGCAGGCCTGGAGTAGCGCCGTCCCTCTGAGCTTTGTCAGAATAAACTCAGGAGAAGCAGATATTATGATATCTTTTGAAACTGGAGATCACGGGGATTCCTATCCATTCGATGGGCCTCGGGGGACTCTAGCCCATGCATTTGCACCTGGAGAAGGCCTGGGAGGAGATACACATTTCGACAATGCTGAGAAGTGGACTATGGGAACGAATGGTTTCAATTTATTCACCGTTGCTGCTCATGAATTTGGCCACGCACTGGGCCTGGCCCATTCCACAGACCCATCAGCACTGATGTACCCAACTTATAAGTATCAGCATCCCTATGGATTCCACCTTCCCAAGGATGATGTGAAAGGGATCCAGGCACTGTACGGACCTCGGAAGACATTCCCAGGGAAGCCCACTGTGCCCCACAGCCCCCCTCATAATCCTTCTATCCCCGACCTCTGTGACTCCAGCTCAGCCTTTGATGCTGTGACAATGCTGGGAAAGGAGCTCCTGTTCTTCAGGGACCGGATTTTCTGGCGTCGGCAGGTTCACTTGATGTCAGGGATCCAGCCCAACACCATCACCAGCTCCTTTCCCCAGCTTATGTCCAATGTGGATGCAGCTTATGAAGTGGCTGAGAGGGGCACAGCTTACTTCTTTAAAGGACCCCACTACTGGATAACAAGAGGATTCCAAATGCAAGGTACTCCTCGGACTATTTATGACTTTGGGTTCCCAAGATACGTGCAGCGAATAGATGCTGCCGTCTATCTCAAGGATGCACAGAAGACCCTTTTCTTTGTGGGAGATGAATACTACAGCTATGATGAACGAAAAAGGAAAATGGAAAAAAACTATCCAAAGAATACTGAAGAAGAATTTTCAGGAGTTAATGGCCAAATAGATGCTGCTATGGAGTTAAATGGCTACATTTACTTCTTTTCAGGACCCAAAGCATACAAGTATGATACAGAGAAGGAAGATGTGGTTAGTGTGCTGAAATCTAGTTCCTGGATTGGTTGC
Orcaella_brevirostris        ATGGCCGGGCCAGGGTTTCGGGGCCACACTGCTGGACTTCTCCTGCTGCTGCTGCTGCTA---------CCCCAGGCCCTGACAGAGGGACCCCTGGTCTTTGTGGCTGTGGTGTTCCGCCATGGCGACCGGGCCCCGCTGGCCTCCTATCCCACTGACCCGCACAAGGAGGCTGTATCTACTCTGTGGCCACGTGGCCTGGGCCAGCTGACTGGGGAAGGGGTCCGCCAGCAGCTGGAGCTGGGCCGCTTCCTGAGAAGTCGCTACGAGGATTTTCTGAGCCCCGAGTACCGGCGGGAGGAGGTGTACATTCGCAGCACAGACTTTGACCGGACCCTGGAGAGCGCTCAGGCCAACCTAGCGGGGCTTTTCCCTGAGGCCGCCCCAGGGCGCTCCGAGGCCACCTGGAGGCCGATCCCTGTGCACACGGTGCCCGTCACTGAGGACAAGCTGCTGAGGTTCCCTACACGAAGCTGTCCCCGATACCAGGAGCTGCTGAGGGAGGCCACGGAGGCCGCCGAGTACCAGACGGCCCTAGAGGGTTGGACGGACTTCTTGACTCACCTGGAGAACTTCACGGGGCTGTCGCTGGTCGGGGAGCCGCTCCGCAGGGCGTGGAAAGTTCTGGACACTCTTATTTGCCAGCAAGCCCACGGTCTCCCCCTCCCATCCTGGGCCTCCCCGGATGTCCTGCAGACACTAGCTCAGATCTCGGCTTTGGATATTGGGGCACACGTGGGCCCACCCGGGGCAGCAGAGAAGGCCCAGCTGTCTGGGGGAATCCTGCTGGATGCCATCCTTGCCAATTTCTCTCGGGTGCAGCACTTAGGGCTGCCCCTCAAGATGGTCATGTATTCGGCTCACGACAGCACTCTCCTGGCTCTCCAGGCGGCCCTGGGCCTCTATGATGGGCACACACCGCCTTATGCCGCCTGCCTCGGCTTTGAGTTCCGGAGGCGCCTTGGGGACCCGGAT------------------GACGACGCAGGGAATGTCACCATCTCCCTCTTCTACCGCAACGACTCTGCTGGCTTACCCTTGACCCTCAGCCTCCCCGGGTGCCCGGCGGCCTGCCCCTTAGGCCGCTTCCGCCAGCTGACGGCCCCCGCCCGGCCTCCGGCTCACGGGGTCCCCTGCCATGGCTTCTACGAGCCCGCCGCCCCCGCAGCCANNNNNNNNNNNCTGCTCGCTGGTGCTGTGGCTGTGCTGGCAGCCCTCAGCACGGGGCTGGGCCTACTGGCCTGCAGAGCCGGCTGCCTGCGGGCCTGGGGGCGCCCCGTGATGCCAGCATTGAAGATCCCACTTTTCAAAATGAAGGACATGATACTGATCCTGTGCCTCCTGAAAATGAGTTCTGCAGTGCCGGTGTTTCCTCAGCAACCTGGGACACCAGGCATGGCTAGTTTGAGCCTTGAGACAATGAGACAGTTGGGAAGTTTGCAGGGATTAAACATGCTTTCTCAGTATTCAAGATTTGGCTTTGGGAAATCATTTAATTCTTTGTGGATGCATGGTCTCCTCCCACCACATTCCTCTTTCCCGTGGATGAGACCAAGGGAACATGAAACTCAACAGTATGAATATTCTTTGCCTGTGCATCCCCCACCTCTCCCATCGCAGCCATCCCTGCAGCCTCCACAGCCAGGACAGAAACCTTTCCTCCAGCCCACCGTTGTAACCTCCGTCCAGAACACAGTCCAGAAGGGAATACCTCAGCCTCCGATTTACCCGGGACATCCACCCTTGCAGCAATCAGAGGGGCCAATGATTCAA---CAGGTGGCACCATCAGAAAAGCCATCAAAGACCGAGTTGCCAGGAATGAATTTTGCTGATCCACAAGATCCATCGATG---TTTCCAATAGCCCGTTTGATATCTCTGGGACCAGTGCCACAAAATAAACCACCTCCACTTTATCCAGGAATATTTTACATGTCCTATGGAGCAAATCAATTGAACGCTCCTGCCAGACTTGGCATCATGAGCTCAGAAGAAATGGCTGGAGGAAGAGGAGGCCCCATGGCCTATGGAGCCATGTTCCCAGGATTTGGAGGCATGAGGCCCGGCCTTGGAGGGATGCCCCCCAATCCAGCCATGGGCGGGGACTTTACTCTGGAATTTGACTCCCCAGCCGCTGGAACCAAAGGCCCGGAGAAGGGAGAAGGAGGTGCACAAGACCCCCCTGTGCCGGAGGCCAACCCAGCCGATCTGGAAAACCCAGCTCTCCTTTCAGAGCTAGCACCTGGTGCCCTTGGAGGGCTTCTTGCTAATCCTAAAGGCAATATCCCCAACCTAGAAAGAGGCCCTGCAGGGCAGAGCAGGGGACCCCTCAGG---GTCACCCCAGCAGCTGCAGACCCACTGATGACCCCTGGATTAGCTGATGTTTATGAGACCTACAGTGCTGATGAGACCACAACTCTGGGTCTCCAGGAAGAAACCACCGTGGATTCCACAGTGACCCCTGACAGTCAGCACACATCGATGCCAGGAAACAAGGCCCAGCAGCCCCAGATTAAGCATGATGCATGGCATTTCCAAGAGCCCATGGGGACCTGGATTTTGTTTGCCTGCCTCCTGGGAGCAGCCTTCTCTATGCCCCTACCACCTCATCCTGGGCACCCTGGTTATATCAACTTCAGCTATGAGGTGCTTACCCCTCTGAAGTGGTACCAGAACGTAATAAGACACCCGTACCCGTCCTACGGTTACGAACCCATGGGTGGCTGGCTGCGTCACCAAATCATTCCCGTGGTATCCCAGCAGGCT------------GCCCTGCAGCCTCATCACCACTTCCCCATGGTGCCAGCCCAGCAGCCCGTGGGCCCCCAGCAAACCATGATGCCAATTCCTGGCCAGCACTCCATGACTCCAAGCCAACCCCACCAGCCACACCTCCCTGTGCCCGCCCAG---------------CAGCCCGTCCAGCCACAGCCTCAC------------------------------------------------------------------------------------------------------------CCGCCCCTGCTGCCCCAGCCGCCTCTGCCTCCGATGTTCCCCATGCAGCCCCTGCCCCCCATGCTTCCTGACCTGCCTCTGGAGGCTTGGCCCGCAACAGACAAGACCAAGCGGGAGGAAGTGGATATGAAGGCTACGATTCTCCTGTTTTGTCTTCTAGGATCAACTCTATCATTACCAATGCAGCTCAACCCTGCTTTGGTAGTTCCTCCAACAAAGCTGGTTCCAGGTCAGGCAACACTGCTAAACCAACAACAGCCAAATCAGGTCTTCCCTTCTTTAAGTCTAATTCCATTGACACAGATGCTCACACTGGGGTCAGACTTGCAACTGCTAAATCCTGCTGCAGGGATGGCACCTGGTACCCAGACCCTCCCACTGACCGTGGGGGGATTGAAGGTACAGCAGCAGCTGCAACAACAAGTGTTACCAGTTATTGTAGCACACCTTGGAGCCCAGGGTGCTATCCTAAGCTCAGAGGAATTGCCAGCGACCCCCCAAATCTTAACAGGATTTATCTTCCATCCCTTGTTTCCCGGAGCCATCCTGCCCACCAGTCAGGCTACTCCAGATGTCCAGAATGGAATCCTTCCTGCAGGACAAGCAGGAGCAAATCCTGCCATCCGGGGAAACTCAGAGGGCCCCTTCCCAACTACCAGTGGCACAGATGACGACTTTGCAGAGACCACCCCTGTAGGCATCCAAAGGGGCATACAGACCACTGAGGAAACCACCACAGGGTCACCAAAAGGAATT---ATGTTGCTGCTGCAGTGCAGGCATGAAGCTTCGTCTCCTAAGCTAGATAACCTGGTACCAAGTGGAAAAATGAAGAGTCTCCTGGTCTTTCTAGGTCTGCTTTGTTATTCCATAGCTATGCCA------ATGCAAATGCCCCGAATGCCTGGATTTAGCAGTAAAAGTGAGGAGATG---CGCTATGGTCACTTCAACTTTATGAACTCCCCACCTATGGTACACCTGGGTCCCTTGTATGGAAATGGTATGCAGCTCCCTCAGCTCTTCCTGCCGTACCAGATGCCCATGTGGCCTCAGCCACCACCCAACAAGAAGCGCCCACAGAAACCTTCATCTCCCTCAGCACCCAAACACCAGAGCAAGACTGATCAAGCCCCAGAGACCCAGAAACCCAATCAGCCTCAACTAAAACAGCCCCTACCGGAGCATCCTTTAAAGCAGCCATCACCCACCCCAACTCAGCCCCAA---GAGGAAACCCAGACACCTCAGGCATTCCCACCATTTGGCAATGGGCTATTTCCCTATCAACAGCTACCATGGCATGTTCCACATAGGGTACCACCAGGTTATGGACGTCCACCAGTCAGCAATGAAGAAGGTGGAAATCCTTACTTTGGATATTTTGGATATCATGGATTTGGGGGCCGTCCTCCTTATTATTCAGAAGAGATGTTTGAACAAGATTTTGAAAAACCAAAAGAAAAAGATCCTCCTAAAACAGAGAGTCCAGCCACTGATCCTTCGGTTAATTCAACAGTTCCTGAAACTAATTCTACCCAGTCAAATGCACCCAATCCCAGAGGGAGTCAGGGTGGAAATGACACCAGCCCAACAGGAAACAGTGTCCAGGGGTCTAACACTGTGAGCAATCCTACAGCTCAAAACAGCCCTGCAGTAAATGTTTCAGGCCAGGGAGTTCCAAGAAGTCAAACCCCACGGGGACCAAGTCAGACAAATATTCATGAAAATTATCCAAATCCTAACATCCCTAGTTTTCCTGCAGGAAGACAATGGCGACCTACTGGCACCGCTACGGGGCACAAACGTAATGGGCCTTTTTACCGAAATCAACAAATTCAAAGGGGTCCCCGGTGGAACTCCTTTGTTTTGGAAGGCAAACAAGCAGTTCGCCCAGGATATCCAATATACCGCAGAGCTTATGCTTCCACTGCAAGAGGCAACTCTCCCAATTATGCAGGAAATCCAGCAAATTTCAGAAGAAAGCCTGAAGGGCCAAATAAACACCCTGTGGGAACCAATGTTGCCCCTCTGGGTCCCAAACATGGTACTGTTGGCCACAATGAAAACATCCAAAATCCAAGAGAGAAGCCAGTAAGTCAAAAAGAAGGAATAGTCATTCCTACAAGGGATCCAAGTGGCCCCTGGAGAAACTCTCAAGACTATGGAGTTAATAAATCAAACTATAAACTGCCTCACCCTGAGGACAACATGCTAGTCCCAAATTTTAATTCTATTGGTCAACGTGAAAACTCTTATTACCTGAGAGGAGATTCCAGAAGAGCTCCAAATTCTAATGGACAAACCCAAAGCCAGAATTTGCTCAAAGGGATTATTTTAGAGCCAAGAAGAATTCCATATGAGTCAGAAATTAATCAGCCAGAATTAAAGCACAGTATATATCAGCCTGTGTACCCTGAGGGATTTCCTTCCCCTGCAAGGGAACATTTTAATGCTGGAAGAAATACTTGGAACCAACAAGAAATCTCTCCACCTTTTAAGGAAGATCCTGGAAGGCATGAAGAACACTTACCTCATCCTTCCCATGGCTCTGGAGGACGTGTTTATTACCCTGACTATAACCCCTATGATCCCAGGGAAAACTCACCATACCTTAGAAGTAATACATGGGCTGAAAGAGATGATTCTCCCAATACAATGAGGCAACCTGAAAATCCACACTATCCCATGAATACTCCAGACCCAAAAAAGACAATCCCTTATAATGAAGAAGACCCAATAGAGCCAACTGGAGATGAATCTTTTCCAGGACAAAGTAGATGGAGTGTGGCGGAGTCAAGCTTTAAAGGAGACCCAACAGTTAGGCACTATGAAGGCGAGCAA---TATACCTCAAATCAACCAAAGGAATACCTTCCCTATTCCTTAGATATTAATCCATCAAAACCCAGGAAGGATTTCCCTTATGGTGAATTTTACCCCTGGAGCCCAGATGAGAATTTCCCATCATATAATACAGCTCCCACTGAACCGCGGCCAGTGGAGAGCAGGGGCTATTATGTTAATAATGCCGTTGGACAAGAAGAAAGCACTATGTTTCCTTCTTGGAATTCCTGGGACCACAGAATTCAAGCCCAAGAGCAGAAAGAAAGAAAGCCATATTTTAACAGAAATTTCTGGGATCAGCCAACAAATTTACACAAAGCCCCTGCTAGTTCACCATACCAGAAGGAGAACAAGCCTTATTCCAGTGACTCCCCAGCTGGGCTTCAGAAAAATCCAATATGGCATGAAGGTGAGAATTTGAATTATGGCATGCAGACCACTAGGTTAAATTCATCAGAAAGAGAACACTTGGTTTTCCCAGACTTAATTCCTCCAGGTTACCCAGCAGTTCAAAAAGGAGCACATTTATTTCACCTAAGCCAGAGAGGCCCTTGCTGTGCTGGTGGCTCCACAGGGCCCAAGGACAATCCACTTGCTCTACAAGACTACACTCCATCTTTTGCTCTTGCACTAGGGGAGAACCAAGACACCAGCCCTGTGTATATAGAAGACAGTCAAACTACGCATGTAAGACACACTATCTCCCCGACAAGCACCCTAGCTGGCCAAAGAAACAGCTCAGAGAAAAGACTGCCTGGAGAAAGTCAAAACCCAAGTCCTTTCAGAGATGACATGTCCACTCTGAAGAGGAACACACCACGTTCTATA---AATCAGTTGGGCCAAAGGGGAATTATGCCCTTTCCCGAAACCAGTTCCCTTCAATCAAAGAATACACCTTGCCTCAAAAGTGATCTTGGAGGAAAAGGAAAC---ATTTTGGAACAAATATTTGAAGGCAACCAGCTCAATGAAAGAACTGTTGATCTTACTCCTGAGCAGCTTGTTATTGGTACACCTGATGAAGGTCCCAAGCCAGAAGGAATTCCAAGTGAAGTGCAAGGAAATGAGGGTGAAAGGCAGCAG---AGACCATCTAGCATCCTACAGTTACCATGTTTTGGCTCCAAATTAACAAAGTATCACACCTCCAGCACTGGAACTCCATCTAGCATTGGAAGGCAAGGCTCATTTGATGGGGATCCAATTACGCCTACTGAAATTCCTAACTCACTGGCTGAGTTAGCTACCAGGGCACAGTTTCAGAATATAAATGTAGACCCACTTAACGCAGATGAACACACTCTATTTGATTCTCTTCAAGTAGGGACCAATCCACAGGACCAGGTGCAAGACTGCTTACTACTTCAGGCCATGTCCATGGCAGGAAACCCCTGGGGCTGGTTCCTGKGCCACCTCCTCCTCAGTGTCACAGGATCCCTCGCCTGGGGTGGAGGCGGCGACATCATAAACGGCGAGGACTGCCACCCGCACTCGCAGCCTTGGCAGGCGGCACTGTTCTTGGAAAAGGAATTTTTCTGCGGGGGCGTCCTGGTGCATCCTCAATGGGTGCTGTCAGCCGCACACTGTTTCCAGAATTCCTATACCATCAGGCTGGGTCTGCACAGTCTTGAGGACGACCATGAACCAGGCGGTCAGATGATGGAGGCTCACCTCTCCATCCAGCACCCAGAGTACAACAGACCATCTTTTGCCAACGACCTCATGCTCATCAAGTTGGAAGAAYTGGTGCCCCAGTCTGACACCATCCAAAACATCGGCGTCGCCTCACAGTGCCCGACCGCT---GGGGATTCTTGCCTCGTTTCCGGCTGGGGTCGGCTAAAGAATGGCAGACTGCCCAAAGTGCTCCAATGCGTGAATATCTCAGTGGTGTCGGAGGAGATCTGCAGTGAACTCTATGCCCCTGTGTACCACCCCAGCATGTTCTGCGCTGGCGGAGGCCAGGACCAAAAGGACTCCTGCCATGGTGACTCTGGGGGCCCCCTGGTCTGCAACGGGTCCCTGCAGGGCCTTGTGTCCTTTGGACAATCCCCCTGTGGCCAGCCCAACGTGCCAGGCGTCTACACCAACCTCTGCAAGTTCACAGACTGGATACAGAAAACCATCCAGGCCAGTATGAAGGTGCTCCCTGCATCTGGCCTTGCTGTCCTCCTCGTCACGGCTCTGAAGTTTTCCACTGCAGCCCCCTCCCTATTTGCAGCCACCCCCAGGACCTCAAGGAACAGCTACCACCTCGCACAGGCATACCTTGACAAATATTACACAAAGAAAGGAGGGCACCAGATTGGTGAGATGATTGCAAGAGGAGGCAATTCCATGGTTAAAAACATTAAGGAGCTGCAGGCTTTCTTCGGCCTCCGAGTCACCGGGAAGTTAGACCGGGCCACCATGGATGTGATCAAGAGGCCTCGCTGTGGAGTTCCTGATGTGGCAAACTATCGCCTCTTCCCAGGTGAACCCAAATGGAAAAAAAATACTTTGACATACAGAATATCCAAATACACACCTTCCATGACTTCTGCAGAAGTGGACAAAGCAGTGGAGATGGCCCTGCAGGCCTGGAGTAGCGCCGTCCCTCTGAGCTTTGTCAGAATAAACTCAGGAGAAGCAGATATTATGATATCTTTTGAAACTGGAGATCACGGGGATTCCTATCCATTCGATGGGCCTCGGGGGACCCTAGCCCATGCATTTGCACCTGGAGGAGGCCTGGGAGGAGATACACATTTCGACAATGCTGAGAAGTGGACTATGGGAATGAATGGTTTCAATTTATTCACCGTTGCTGCTCATGAGTTTGGCCACGCACTGGGCCTGGCCCATTCCACAGACCCATCAGCACTGATGTACCCAACTTATAAGTATCAGCAACCCTATGGATTCCACCTTCCCAAGGATGATGTGAAAGGGATCCAGGCACTGTACGGACCTCGGAAGACATTCCCAGGGAAGCCCGCTGTGCCCCACAGCCCCCCTCATAATCCTTCTATCCCCGACCTCTGTGACTCCAGCTCAGCCTTTGATGCTGTGACAATGCTGGGAAAGGAGCTCCTGTTCTTCAGGGACCGGATTTTCTGGCGTCGGCAGGTTCACTTGATGTCAGGGATCCGGCCCAACACCATCACCAGCTCCTTTCCCCAGCTTATATCCAATGTGGATGCAGCTTATGAAGTGGCTGAGAGGGGCACAGCTTACTTCTTTAAAGGACCCCACTACTGGATAACAAGAGGATTCCAAATGCAAGGTACTCCTCGGACTATTTATGACTTTGGGTTCCCAAGATACGTGCAGCGAATAGATGCTGCCGTCTATCTCAAGGATGCACAGAAGACCCTTTTCTTTGTGGGAGATGAATACTACAGCTATGATGAACGAAAAAGGAAAATGGAAAAAGACTATCCAAAGAATACTGAAGAAGAATTTTCAGGAGTTAATGGCCAAATAGATGCTGCTATGGAGTTAAATGGCTACATTTACTTCTTTTCAGGACCCAAAGCGTACAAGTATGATACAGAGAAGGAAGATGTGGTTAGTGTGCTGAAATCTAGTTCCTGGATTGGTTGC
Orcinus_orca                 ATGGCCGGGCCAGGGTTTCGGGGCCACCCTGCTGGACTTCTCCTGCTGCTGCTGCTGCTA---------CCCCAGGCCCTGACAGAGGGACCCCTGGTCTTTGTGGCTGTGGTGTTCCGCCATGGCGACCGGGCCCCGCTGGCCTCCTATCCCACTGACCCGCACAAGGAGGCTGTATCTACCCTGTGGCCACGTGGCCTGGGCCAGCTGACCGGGGAAGGGGTCCGCCAGCAGCTGGAGCTGGGCCGCTTCCTGAGGAGTCGCTACGAGGATTTTCTGAGCCCCGAGTACCGGCGGGAGGAGGTGTACATTCGCAGCACAGACTTTGACCGGACCCTGGAGAGCGCTCAGGCCAACCTAGCGGGGCTTTTCCCTGAGGCCGCCCCAGGGCGCTCCGAGGCCACCTGGAGGCCGATCCCTGTGCACACGGTGCCCGTCACTGAGGACAAGCTGCTGAGGTTCCCTACACGAAGCTGTCCCCGATACCAGGAGCTGCTGAGGGAGGCCACGGAGGCCGCCGAGTACCAGACGGCCCTGGAGGGTTGGACGGACTTCTTGACTCACCTGGAGAACTTCACGGGGCTGTCGCTGGTCGGGGAGCCGCTCCGCAGGGCGTGGAAAGTTCTGGACACTCTTATTTGCCAGCAAGCCCACGGTCTCCCCCTCCCATCCTGGGCCTCCCCGGATGTCCTGCAGACACTAGCTCAGATCTCGGCTTTGGATATTGGGGCACACGTGGGCCCACCCGGGGCAGCAGAGAAGGCCCAGCTGTCTGGGGGAATCCTGCTGGATGCCATCCTTGCCAATTTCTCTCGGGTGCAGCACTTAGGGCTGCCCCTCAAGATGGTCATGTATTCGGCTCACGACAGCACTCTCCTGGCTCTCCAGGCGGCCCTGGGCCTCTATGATGGGCACACACCGCCTTATGCCGCCTGCCTCGGCTTTGAGTTCCGGAGGCGCCTTGGGGACCCGGAT------------------GACGACGCAGGGAATGTCACCATCTCCCTCTTCTACCGCAACGACTCTGCTGGCTTACCCTTGACCCTCAGCCTCCCCGGGTGCCCGGCGGCCTGCCCCTTAGGCCGCTTCCGCCAGCTGACGGCCCCCGCTCGGCCTCCGGCTCACGGGGTCCCCTGCCATGGCTTCTACGAGCCCGCCGCCCCCGCAGCCACCGCGGTGCCTCTGCTCGCTGGTGCTGTGGCTGTGCTGGCAGCCCTCAGCACGGGGCTGGGCCTGCTGGCCTGCAGAGCCGGCTGCCTGCGGGCCTGGGGGCGCCCCGTGATGCCAGCATTGAAGATCCCACTTTTCAAAATGAAGGACATGATACTGATCCTGTGCCTCCTGAAAATGAGTTCTGCAGTGCCGGTGTTTCCTCAGCAACCTGGGACACCAGGCATGGCTAGTTTGAGCCTTGAGACAATGAGACAGTTGGGAAGTTTGCAGGGATTAAACATGCTTTCTCAGTATTCAAGATTTGGCTTTGGGAAATCACTTAATTCTTTGTGGATGCATGGTCTCCTCCCACCACATTCCTCTTTCCCGTGGATGAGACCAAGGGAACATGAAACTCAACAGTATGAATATTCTTTGCCTGTGCATCCCCCACCTCTCCCATCGCAGCCATCCCTGCAGCCTCCACAGCCAGGACAGAAACCTTTCCTCCAGCCCACCGTTGTAACCTCCTTCCAGAACACAGTCCAGAAGGGAATACCTCAGCCTCCGATTTACCCGGGACATCCACCCTTGCAGCAATCAGAGGGGCCAATGATTCAA---CAGGTGGCACCATCAGAAAAGCCATCAAAGACCGAGTTGTCAGGAATGAATTTTGCTGATCCACAAGATCCATCGATG---TTTCCAATAGCCCGTTTGATATCTGTGGGACCAGTGCCACAAAATAAACCACCTCCACTTTATCCAGGAATATTTTACATGTCCTATGGAGCAAATCAATTGAACGCTCCTGCCAGACTTGGCATCATGAGCTCAGAAGAAATGGCTGGAGGAAGAGGAGGCCCCATGGCCTATGGAGCCATGTTCCCGAGATTTGGAGGCATGAGGCCCGGCCTTGGAGGGATGCCCCCCAATCCAGCCATGGGCGGGGACTTTACTCTGGAATTTGACTCCCCAGTCGCTGGAACCAAAGGCCCGGAGAAGGGAGAAGGAGGTGCACAAGACCCCCCTGTGCCGGAGGCCAACCCAGCCGATCTGGAAAACCCAGCTCTCCTTTCAGAGCTAGCACCTGGTGCCCTTGGAGGGCTTCTTGCTAATCCTAAAGGCAATATCCCCAACCTAGCAAGAGGCCCTGCAGGGCAGAGCAGGGGACCCCTCAGG---GTCACCCCAGCAGCTGCAGACCCACTGATGACCCCTGGATTAGCTGATGTTTATGAGACCTACAGTGCTGATGAGACCACAACTCTGGGTCTCCAGGAAGAAACCACCGTGGATTCCACAGTGACCCCTGACAGTCAGCACACATCGATGCCAGGAAACAAGGCCCAGCAGCCCCAGATTAAGCATGATGCATGGCATTTCCAAGAGCCCATGGGGACCTGGATTTTGTTTGCCTGCCTCCTGGGAGCAGCCTTCTCTATGCCCCTACCACCTCATCCTGGGCACCCTGGTTATATCAACTTCAGCTATGAGGTGCTTACCCCTCTGAAGTGGTACCAGAACGTAATAAGACACCCGTACCCGTCCTACGGTTACGAACCCATGGGTGGCTGGCTGCGTCACCAAATCATTCCCGTGGTATCCCAGCAGGCT------------GCCCTGCAGCCTCATCACCACTTCCCCATGGTGCCAGCCCAGCAGCCCGTGGGCCCCCAGCAAACCATGATGCCAGTTCCTGGCCAGCACTCCAT---TCCAAGCCAACCCCACCAGCCACACCTCCCTGTGCCCGCCCAG---------------CAGCCCGTCCAGCCACAGCCTCAC------------------------------------------------------------------------------------------------------------CCGCCCCTGCTGCCCCAGCCGCCTCTGCCTCCGATGTTCCCCATGCAGCCCCTGCCCCCCATGCTTCCTGACCTGCCTCTGGAGGCTTGGCCCGCAACAGACAAGACCAAGCGGGAGGAAGTGGATATGAAGGCTACGATTCTCCTGTTTTGTCTTCTAGGATCAACTCTATCATTACCAATGCAGCTCAACCCTGCTTTGGTAGTTCCTCCAACAAAGCTGGTTCCAGGTCAGGCAACACTGCTAAACCAACAACAGCCAAATCAGGTCTTCCCTTCTTTAAGTCTAATTCCATTGACACAGATGCTCACACTGGGGTCAGACCTGCAACTGCTAAATCCTGCTGCAGGGATGGCACCTGGTACCCAGACCCTCCCACTGACCCTGGGGGGATTGAAGGTACAGCAGCAGCTGCAACCACAAGTGTTACCAGTTATTGTAGCACACCTTGGAGCCCAGGGTGCTATCCTAAGCTCAGAGGAATTGCCAGCGACCCCCCAAATCTTAACAGGATTTATCTTCCATCCCTTGTTTCCCGGAGCCATCCTGCCCACCAGTCAGGCTACTCCAGATGTCCAGAATGGAATCCTTCCTGCAGGACAAGCAGGAGCAAATCCTGCCATCCGGGGAAACTCAGAGGGCCCCTTCCCAACTACCAGTGGCACAGATGATGACTTTGCAGAGACCACCCCTGTAGGCATCCAAAGGGGCATACACACCACTGAGGAAACCACCACAGGGTCACCAAAAGGAATT---ATGTTGCTGCTGCAGTGCAGGCATGAAGCTTCGTCTCCTAAGCTAGATAACCTGGTACCAAGTGGAAAAATGAAGAGTGTCCTGGTCTTTCTAGGTCTGCTTTGTTATTCCATAGCTATGCCA------ATGCAAATGCCCCGAATGCCTGGATTTAGCAGTAAAAGTGAGGAGATG---CGCTATGGTCACTTCAACTTTATGAACTCCCCACCTATGGTACACCTGGGTCCCTTGTATGGAAATGGTATGCAGCTCCCTCAGCTCTTCCTGCCGTACCAGATGCCCATGTGGCCTCAGCCACCACCCAACAAGAAGCGCCCACAGAAACCTTCATCTCCCTCAGCACCCAAACACCAGAGCAAGACTGATCAAGCCCCAGAGACCCAGAAACCCAACCAGCCTCAACTAAAACAGCCCCTACCGGAGCATCCTTTAAAGCAGCCATCACCCACCCCAACTCATCCCCAA---GATGAAACCCAGACACCTCAGGCATTCCCACCATTTGGCAATGGGCTATTTCCCTATCAACAGCTACCGTGGCATGTTCCACATAGGGTACCACCAGGTTATGGACGTCCACCAGTCAGCAATGAAGAAGGTGGAAATCCTTACTTTGGATATTTTGGATATCATGGATTTGGGGGCCGTCCTCCTTATTATTCAGAAGAGATGTTTGAACAAGATTTTGAAAAACCAAAAGAAAAAGATCCTCCTAAAACAGAGAGTCCAGCCACTGATCCTTCGGTTAATTCAACAGTTCCTGAAACTAATTCTACCCAGTCAAATGCACCGAATCCCAGAGGGAGTCAGGGTGGAAATGACACCAGCCCAACAGGAAACAGTGTCCAGGGGTCTAACACTGTGAGCAATCCTACAGCTCAAAACAGCCCTGCAGTAAATGTTTCAGGCCAGGGAGTTCCAAGAAGTCAAACCCCACGGGGACCAAGTCAGACAAATATTCATGAAAATTATCCAAATCCTAACATCCGTAGTTTTCCTGCAGGAAGACAATGGCGACCTACTGGCACCGCTACGGGGCACAAACGTAATGGGCCTTTTTACCGAAATCAACAAATTCAAAGGGGTCCCCGGTGGAACTCCTTTGTTTTGGAAGGCAAACAAGCAGTTCGTCCAGGATATCCAATATACCGCAGAGCTTATGCTTCCACTGCAAGAGGCAACTCTCCCAATTATGCAGGAAATCCAGCAAATTTCAGAAGAAAGCCTGAAGGGCCAAATAAACACCCTGTGGGAACCAATGTTGCCCCTCTGGGTCCCAAACATGGTACTGTTGGCCACAATGAAAACATCCAAAATCCAAGAGAGAAGCCAGTAAGTCAAAAAGAAGGAATAGTCATTCCTACAAGGGATCCAAGTGGCCCCTGGAGAAACTCTCAAGACTATGGAGTTAATAAATCAAACTATAAACTGCCTCACCCTGAGGACAACATGCTAGTCCCAAATTTTAATTCTATTGGTCAACGTGAAAACTCTTATTACCTGAGAGGAGATTCCAGAAGAGCTCCAAATTCTAATGGACAAACCCAAAGCCAGAATTTGCTCAAAGGGATTATTTTAGAGCCAAGAAGAATTCCATATGAGTCAGAAATTAATCAGCCAGAATTAAAGCACAGTATATATCAGCCTGTGTACCCTGAGGGATTTCCTTCCCCTGCAAGGGAACATTTTAATGCTGGAAGAAATACTTGGAACCAACAAGAAATCTCTCCACCTTTTAAGGAAGATCCTGGAAGGCATGAAGAACACTTACCTCATCCTTCCCATGGCTCTGGAGGACGTGTTTATTACCCTGACTATAACCCCTATGATCCCAGGGAAAACTCACCATACCTTAGAAGTAATACATGGGCTGAAAGAGATGATTCTCCCAATACAATGAGGCAACCTGAAAATCCACACTATCCCATGAATACTCCAGACGCAAAAAAGACAATCCCTTATAATGAAGAAGACCCAATAGAGCCAACTGGAGATGAATCTTTTCCAGGACAAAGTAGATGGAGTGTGGCGGAGTCAAGCTTTAAAGGAGACCCAACAGTTAGGCACTATGAAGGCGAGCAA---TATACCTCAAATCAACCTAAGGAATACCTTCCCTATTCCTTAGATATTAATCCATCAAAACCCAGGAAGGATTTCCCTTATGGTGAATTTTACCCCTGGAGCCCAGATGAGAATTTCCCATCATATAATACAGCTCCCACTGAACCGCGGCCAGTGGAGAGCAGGGGCTATTATGCTAATAATGCCATTGGACAAGAAGAAAGCACTATGTTTCCTTCTTGGAATTCCTGGGACCACAGGATTCAAGCCCAAGAGCAGAAAGAAAGAAAGCCATATTTTAACAGAAATTTCTGGGATCAGCCAACAAATTTACACAAAGCCCCTGCTAGTTCACCATACCAGAAGGAGAACAAGCCTTATTCCAGTGACTCCCCAGCTGGGCTTCAGAAAAATCCAATATGGCATGAAGGTGAGAATTTGAATTATGGCATGCAGACCACTAGGTTAAATTCACCAGAAAGAGAACACTTGGTTTTCCCAGACTTAATTCCTCCAAGTTACCCAGCAGTTCAAAAAGGAGCACATTTATTTCACCTAAGCCAGAGAGGCCCTTGCTGTGCTGGTGGCTCCACAGGGCCCAAGGACAATCCACTTGCTCTACAAGACTACACTCCATCTTTTGGTCTTGCACTAGGGGAGAACCAAGACACCAGCCCTGTGTATATAGAAGACAGTCAAACTACGCATGTAAGACATACTATCTCCCCGACAAGCATCCTAGCTGGCCAAAGAAACAGCTCAGAGAAAAGACTGCCTGGAGAAAGTCAAAACCCAAGTCCTTTCAGAGATGACATGTCCACTCTGAAGAGGAACACACCACGTTCTATA---AATCAGTTGGGCCAAAGGGGAATTATGCCCTTTCCCGAAACCAGTTCCCTTCAATCAAAGAATACACCTTGCCTCAAAAGTGATCTTGGAGGAAAAGGAAAC---ATTTTGGAACAAATATTTGAAGGCAACCAGCTCAATGAAAGAACTGTTGATCTTACTCCTGAGCAGCTTGTTATTGGTACACCTGATGAAGGTCCCAAGCCAGAAGGAATTCCAAGTGAAGTGCAGGGAAATGAGGGTGAAAGGCAGCAG---AGACCATCTAGCATCCTACAGTTACCATGTTTTGGCTCCAAATTAACAAAGTATCACACCTCCAGCACTGGAACTCCATCTAGCATTGGAAGGCAAGGCTCATTTGATGGGGATCCAATTACGCCTACTGAAATTCCTAACTCACTGGCTGAGTTAGCTACCAGGGCACAGTTTCAGAATATAAATGTAGACCCACTTAATGTAGATGAACACACTCTATTTGATTCTCTTCAAGTAGGGACCAATCCACAGGACCAGGTGCAAGACTGCTTACTACTTCAGGCCATGTCCATGGCAGGAAACCCCTGGGGCTGGTTCCTGGGCCACCTCCTCCTCAGTGTCACAGGATCCCTCGCCTGGGGTGGAGGCAGCGACATCATAAACGGCGAGGACTGCCACCCGCACTCGCAGCCTTGGCAGGCGGCACTGTTCTTGGAAAAGGAATTTTTCTGCGGGGGCGTCCTGGTGCATCCTCAATGGGTGCTGTCAGCCGCACACTGTTTCCAGAATTCCTATACCATCAGGCTGGGTCTGCACAGTCTTGAGGACGACCATGAACCAGGCGGTCAGATGATGGAGGCTCACCTCTCCATCCAGCACCCAGAGTACAACAGACCATCTTTTGCCAACGACCTCATGCTCATCAAGTTGGAAGAATTGGTGCCCCAGTCTGACACCATCCAAAACATCGGCGTCGCCTCCCAGTGCCCGACCGCT---GGGGATTCTTGCCTCGTTTCCGGCTGGGGTCGGCTAAAGAATGGCAGACTGCCCAAAGTGCTCCAATGCGTGAATATCTCAGTGGTGTCGGAGGAGATCTGCAGTGAACTCTATGCCCCTGTGTACCACCCCAGCATGTTCTGCGCTGGCGGAGGCCGGGACCAAAAGGACTCCTGCCATGGTGACTCTGGGGGCCCCCTGGTCTGCAACGGGTCCCTGCAGGGCCTTGTGTCCTTTGGACAATCCCCCTGTGGCCAGCCCAACGTGCCAGGCGTCTACACCAACCTCTGCAAGTTCACAGACTGGATACAGAAAACCATCCAGGCCAGTATGAAGGTGCTCCCTGCATCTGGCCTTGCTGTCCTCCTCGTCACGGCTCTGAAGTTTTCCACTGCAGCCCCCTCCCTATTTGCAGCCACCCCCAGGACCTCAAGGAACAGCTACCACCTCGCACAGGCATACCTTGACAAATATTACACAAAGAAAGGAGGGCACCAGATTGGTGAGATGATTGCAAGAGGAGGCAATTCCATGGTTAAAAACATTAAGGAGCTGCAGGCTTTCTTCGGCCTCCGAGTCACCGGGAAGTTAGACCGGGCCACCATGGATGTGATCAAGAGGCCTCGCTGTGGAGTTCCTGATGTGGCAAACTATCGCCTCTTCCCAGGTGAACCCAAATGGAAAAAAAATACTTTGACATACAGAATATCCAAATACACACCTTCCATGACTTCTGCAGAAGTGGACAAAGCAGTGGAGATGGCCCTGCAGGCCTGGAGTAGCGCCGTCCCTCTGAGCTTTGTCAGAATAAACTCAGGAGAAGCAGATATTATGATATCTTTTGAAACTGGAGATCACGGGGATTCCTATCCATTCGATGGGCCTCGGGGGACTCTAGCCCATGCATTTGCACCTGGAGAAGGCCTGGGAGGAGATACACATTTCGACAATGCTGAGAAGTGGACTATGGGAATGAATGGTTTCAATTTATTCACTGTTGCTGCTCATGAATTTGGCCACGCACTGGGCCTGGCCCATTCCACAGACCCATCAGCACTGATGTACCCAACTTATAAGTATCAGCATCCCTATGGATTCCACCTTCCCAAGGATGATGTGAAAGGGATCCAGGCACTGTACGGACCTCGGAAGACATTCCCAGGGAAGCCCGCTGTGCCCCACAGCCCCCCTCATAATCCTTCTATCCCCGACCTCTGTGACTCCAGCTCAGCCTTTGATGCTGTGACAATGCTGGGAAAGGAGCTCCTGTTCTTCAGGGACCGGATTTTCTGGCGTCGGCAGGTTCACTTGATGTCAGGGATCCGGCCCAACACCATCACCAGCTCCTTTCCCCAGCTTATGTCCAATGTGGATGCAGCTTATGAAGTGGCTGAGAGGGGCACAGCTTACTTCTTTAAAGGACCCCACTACTGGATAACAAGAGGATTCCAAATGCAAGGTACTCCTCGGACTATTTATGACTTTGGGTTCCCAAGATACGTGCAGCGAATAGATGCTGCCGTCTATCTCAAGGATGCACAGAAGACCCTTTTCTTTGTGGGAGATGAATACTACAGCTATGATGAACGAAAAAGGAAAATGGAAAAGGACTATCCAAAGAATACTGAAGAAGAATTTTCAGGAGTTAATGGCCAAATAGATGCTGCTATGGAGTTAAATGGCTACATTTACTTCTTTTCAGGACCCAAAGCGTACAAGTATGATACAGAAAAGGAAGATGTGGTTAGTGTGCTGAAATCTAGTTCCTGGATTGGTTGC
Phocoena_phocoena            ATGGCCGGGCCAGGGTTTCGGGGCCACCCTGCTGGACGTCTCCTGCTGCTGCTGCCGCTA---------CCCCAGGCCCTGACAGAGGGACCCCTGGTCTTTGTGGCTGTGGTGTTCCGCCATGGCGACCGGGCCCCGCTGGCCTCCTATCCCACTGACCCGCACAAGGAGGCTGTATCTACCCTGTGGCCACGTGGCCTGGGCCAGCTGACCGGGGAAGGGGTCTGCCAGCAGCTGGAGCTGGGCCGCTTCCTGAGGAGTCGCTACGAGGATTTTCTGAGCCCTGAGTACCGGCGGGAGGAGGTGTACATTCTCAGCACAGACTTTGACCGGACCCTGGAGAGCGCTCAGGCCAACCTAGCGGGGCTTTTCCCTGAGGCCGCCCCAGGGCGCTCCGAGGCCACCTGGAGGCCGATCCCGGTGCACACGGTGCCCGTCACTGAGGACAAGCTGCTGAGGTTCCCCACACGAAGCTGTCCTCGATACCAGGAGCTGCTGAGGGAGGCCACGGAGGCCGCCGAGTACCAGACGGCCCTAGAGGGTTGGACGGACTTCTTGACTCACCTGGAGAACTTCACGGGGCTGTCGCTGGTCGGGGAGCCGCTCCGCAGGGCGTGGAAAGTTCTGGACACTCTTATTTGCCAGCAAGCCCACGGTCTCCCCCTCCCATCCTGGGCCTCCCCGGATGTCCTGCAGACACTAGCTCAGATCTCGGCTTTGGATATTGGGGCACACGCGGGCCCACCCGGGGCAGCAGAGAAGGCCCAGATGTCTGGGGGAATCCTGCTGGATGCCATCCTTGCCAATTTCTCTCGGGTGCAGCACTTGGGGCTGCCCCTCAAGATGGTTATGTATTCGGCTCACAACAGCACCCGCCTGGCTCTCCAGGCGGCCCTGGGTCTCTATGATGGGCACACACCGCCTTATGCCGCCTGCCTCGGCTTTGAGTTCCGGAGGCGCCTTGGGGACCCGGAT------------------GACGACGCAGGGAATGTCACCATCTCCCTCTTCTACCGCAACGACTCTGCTGGCTTACCCTTGACCCTCGGCCTCCCCGGGTGCCCGGCGGCCTGCCCCTTAGGCTGCTTCCGCCAGCTGACTGCCCCCGCCCGGCCTCCGGCTCACTGGGTCCCCTGCCATGGCTTCTACGAGCCCACCACCCCCACAGCCACCGTGGTGCCTCTGCTGGCTGGTGCTGTGGCTGTGCTGGCAGCCCTCAGCATGGGGCTGGGCCTGCTGGCCTGCAGAGCCGGCTGCCTGCGGGACTGGAGGTGCCCCGTGATGCCAGCATTGAAGATCCCACTTTTCAAAATGAAGGACATGATACTGATCCTGTGCCTCCTGAAAATGAGTTCTGCAGTGCCGGTGTTTCCTCAGCAACCTGGGACACCAGGCATGGTTAGTTTGAGCCTTGAGACAATGAGACAGTTGGGAAGTTTGCAGGGATTAAACATGCTTTCTCAGTATTCAAGACTTGGCTTTGGGAAATCATTTAATTCTTTGTGGATGCATGCTCTCCTCCCACCACATTCCTCTTTCCCGTGGATGAGACCAAGGGAACATGAAACTCAACAGTATGAATATTCTTTGCCTGTGCATCCCCCACCTCTCCCATCGCAGCCATCCCTGCAGCCTCCACAGCCAGGACAGAAACCTTTCCTCCAGCCCACCGTTGTAACCTCCGTCCAGAACACAGTCCAGAAGGGAATATCTCAGCCTCTGATTTACCCGGGACATCCACCCTTGCAGCAATCAGAGGGGCCAATGATTCAA---CAGGGGGCACCATCAGAAAAGCCACCAAAGACCGAGTTGCCAGGAATGAATTTTGCTGATCCACAAGACCCATCGATG---TTTCCAATAGCCCGTTTGATATCTCTGGGACCAGTGCCACAAAATAAACCACCTCCACTTTATCCAGGAATATTTTACATGTCCTATGGAGCAAATCAATTGAACGCTCCTGCCAGACTTGGCGTCATGAGCTCAGAAGAAATGGCTGGAGGAAGAGGAGGCCCCATGGTCTATGGAGCCATGTTCCCGGGATTTGGAGGCATGAGGCCCGGCCTTGGAGGGATGCCCCCCAGTCCAGCCATGGGCGGGGACTTTACTCTGGAATTTGACTCCCCAGTCGCTGGAACCAAAGGCCCGGAGAAGGGAGAAGGAGATGCACAAGACCTCCCTATGCCGGAGGCCAACCCAGCCGATCTGGAAAACCCAGCTCTCCTTTCAGAGCTAGCACCTGGTGCCCTTGGAGGGCTTCTTGCTAATCCTAAAGGCAATATCCCCAACCTAGCAAAAGGCCCTGCAGGGCACAGCAGGGGACCCCTCAGG---GTCACCCCAGCAGCTGCAGACCCACTGATGACCCCTGGATTAGCTGATGTTTATGAGACCTACAGTGCTGATGAGACCACAACTCTGGGTCTCCAGGAAGAAACCACCGTGGATTCCACAGTGACCTCTGACAGTCAGCACACATCGATGCCAGGAAACAAGGCCCAGCAGCCCCAGATTAAGCATGATGCATGGCATTTCCAAGAGCCCATGGGGACCTGGATTTTGTTTGCCTGCCTCCTGGGAGCAGTCTTCTCTATGCCCCTCCCAGCTCATCCTGGGCACCCTGGTTATGTCAACTTCAGCTATGAGGTGCTTACCCCTCTGAAGTGGTACCAGAACGTAATAAGACACCCATACCCGTCCTACGGTTACGAACCCATGGGTGGCTGGCTGCGCCACCAAATCATTCCCGTGGTATCCCAGCAGGCT------------GCCCTGCAGCCTCATCACCACTTCCCCATGGTGCCAGCCCAGCAGCCCGTGGTCCCCCAGCAAACCATGATGCCAGTTCCTGGCCAGCACTCCATGACTCCAAGCCAACCCCACCAGCCACACCTCCCTGTGCCCGCCCAG---------------CAGCCCGTCCAGCCACAGCCTCAC------------------------------------------------------------------------------------------------------------CCGCCCCTGCTGCCCCAGCCGCCTCTGCCTCCGATGTTCCCCGTGCAGCCCCTGCCCCCCATGCTTCCTGACCTGCCTCTGGAGGCTTGGCCCGCAACAGACAAGACCAAGCGGGAGGAAGTGGATATGAAGGCCAGGATTCTCCTGTTTTGTCTTCTAGGATCAACTCTGTCATCACCAATGCAGCTCAACCCTGCTTTGGTAGTTCCTCCACCAAAGCTTGTTCCAGGTCAGGCAACACTGCTAAACCAACAGCAGCCAAATCAGGTCTTCCCTTCTTTAAGTCTAATTCCATTGACACAGACGCTCACACTGGGGTCAGACCTGCAACTGCTAAATCCTGCTGCAGGGATAGCATCTGGTACCCAGACCCTCCCACTGACCCTGGGGGGATTGAAGGTACAGCAGCAGCTGCAA---CAAGTGTTACCAGTTATTGTAGCACACCTTGGACCCCAGGGTGCTATCCTAAGCTCAGAGGAATTGCCAGTGACCCCCCAAATCTTAACAGGATTTATCTTCCATCCCTTGTTTCCCGGAGCCATCCTGCCCACCAGTCAGGCTACTCCAGAGGTCCAGAATGGAATCCTTTCTGCAGGACAAGCAGGAGCAAATCCTGCCATCCGGGGAACCTCAGAGGGCCCCTTCCCAACTACCAGTGGCACAGATGATGACTTTTCAGAGACCACCCCTGTAGGCATCCAAAGGGGCATACACACCACTGAGGAAACCACCACAGGGTCACCAAAAGGAATT---ATGTTGCTGCTGCAGTGCAGGCATGAAGCTTCATCTCCTAAGCTAGATAACCTGGTACCAAGTGGAAAAATGAAGATTCTCCTGGTTTTTCTAGGTCTGCTTTGTTATTCCATAGCTATGCCA------ATGCAAATGCCCCGAATGCCTGGATTTAGCAGTAAAAGTGAGGAGATG---CGCTATGGTCACTTCAACTTTATGAACTCCCCACCTATGGCACACCTGGGTCCCTTGTATGGAAATGGTATGCAGCTCCCTCAGCTCTTCCTGCCGTACCAGATGCCCATGTGGCCTCAGCCACCACCCAAC---AAGCGCCCACAGAAACCTTCATCTCCCTCAGCACCCAAACACCAGAGCAAGACTGATCAAGCCCCAGAGACCCAGAAACCCAACCAGCCTCAACTAAAACAGCCCCTACCAGAGCATCCTTTAAAGCAGCCATCACTCACCCCAACTCAGCCCCAA---GAGGAAACCCAGACACCTCAGGCATTCCCACCATTTAGCAATGGGCTATTTCCCTATCAACAGCTACCGTGGCATGTTCCACATAGGGTACCACCAGGTTATGGACGTCCACCAGTCAGCAATGAAGAAGGTGGAAATCCTTACTTTGGATATTTTGGATATCATGGATTTGGGGGCCGTCCTCCTTATTATTCAGAAGAGATGTTTGAACAAGATTTTGAAAAACCAAAAGAAAAAGATCCTCCTAAAACAGAAAGTCCAGCCACTGATCCTTCAGCTAATTCAACAGTTCCTGAAACTAATTCTACCCAGTCAAATGCACCCAATCCCAGAGGGAGTCAGGGTGGAAATGACACCAGCCCAACAGGAAACAGTGTCCAGGGGTCTAACACTGTGAGCAATACTACAGCTCAAAACAGCCCTGCAGTAAATGTTTCAGGCCAGGGAGTTCCAAGAAGTCAAACCCCACGGGGACCAAGTCAGACAAATATTCATGAAAATTATCCAAATCCTAACATCCGTAGTTTTCCTGCAGGAAGACAACGGCGACCTACTGGCACCGCTATGGGGCACAAACGTAATGGGCCTTTTTACCGAAATCAACAAATTCAAAGGGGTCCCCGGTGGAACTCCTTTGTTTTGGAAGGCAAACAAGCAGTTCGTCCAGGATATCCAATATACCGCAGAGCTTATGCTTCCACTGCAAGAGGCAACTCTCCTAATTATGTAGGAAATCCAGCAAATTTCAGAAGAAAGCCTGAAGGGCCAAATAAACACCCTGTGGGAACCAATGTTGCCCCTCTGGGTCCCAAACATGGTACTGTTGGCCACAATGAAAACATCCAAAATCCAAGAGAGAAGCCAGTAAGTCAAAAAGAAGGAATAGTCATTCCTACAAGGGATCCAAGTGGCCCCTGGAGAAACTCTCAAGACTATGGAGTTAATAAATCAAACTATAAACTGCCTCACCCTGAGGATAACATGCTAGTCCCAAATTTTAATTCTATTGGTCAACGTGAAAACTCTTATTACCTGAGAGGAGATTCCAGAAGAGCTCCAAATTCTAATGGAAAAACCCAAAGCCAGAATTTGCTCAAAGGGATTATTTTGGAGCCAAGAAGAATTCCATATGAATCAGAAATTAATCAGCCAGAATTAAAGCACAGTATATATCAGCCTGTGTACCCTGAGGGATTTCCTTCCCCTCCAAGGGAACATTTTAATGCTGAAAGAAATACTTGGAACCAACAAGAAATCTCTCCACCTTTTAAGGAAGATCCTGGAAAGCATGAAGAACACTTACCTCATCCTTCCCATGGCTCTGGAGGACGTGTTTACTACCCTGACTATATCCCCTATGACCCCAGGGAAAACTCACCATACCTTAGAAGTAATACATGGGCTGAAAGAGATGATTCTCCCAATACAATGAGGCAACCTGAAAATCCACACTATCCCATGAATACTCCAGACCCAAAAAAGACAATCCCTTATAATGAAGAAGGCCCAATAGATCCAACTGGAGATGAATCTTTTCCAGGACAAAGTAGATGGAGTGTGGCGGAGTCAAGCTTTAAAGGAGATCCAACAGTTAGGCACTATGAAGACGAGCAA---TATACCTCAAATCAACCAAAGGAATACCTTCCCTATTCCTTAGATATTAATCCATCAAAACCCAGGAAGGATTTCCCTTATGGTGAATTTTACCCCTGGAACCCAGATGAGAATTTCCCATCATATAATACAGCTCCCACTGAACCGCGGCCAGTGGAGAGCAGGGGCTATTATGCTAATAATGCCGTTGGACAAGAAGAAAGCACTATGCTTCCTTCTTGGAACTCCTGGGACCACAGGATTCAAGCCCAAGAGCAGAAAGAAAGAAAGCCATATTTTAACAGAAATTTCTGGGATCAGCCAACAAATTTACACAAAGTCCCTGCTAGTTCACCATACCAGAAGGAGAACAAGCCTTATTCCAGTGACTCCCCAGCTGGGCTTCAGAAAAATCCAATATGGCATGAAGGTGAGAATTTGAATTATGGCATGCAGATCACTAGGTTAAATTCACCAGAGACAGAACACTTGGTTTTCCCAGACTTAATTCCTCCAAGTTACCCAGCAGTTCAAAAAGGAGCACATTTATTTCACCTAAGCCAGAGAGGCCCTTGCTGTGCTGGTGGCTCCACAGGGCCCAAAGACAATCCACTTGCTCTACAAGACTACACTCCATCTTTTGGTCTTGCATCAGGGGAGAACCAAGACACCAGCCCTGTGTATATAGAAGACAGTCAAACTAAGCATGTAAGACATACTATCTCCCCGACAAGCATCCTAGCTGGCCAAAGAAACAGCTCAGAGAAAAGACTGCCTGGAGAAAGTCAAAACCCAAGTCCTTTCAGAGATGACATGTCCACTCTGAAGAGGAACACACCACATTCTATA---AATCAGTTGGGCCAAAGGGGAATTATGCCCTTTCCCAAAACCAGTTCCCTTCAATCAAAGAATACACCTTGCCTCAAAAGTGATCTTGGAGGAGAAGGAAAC---ATTTTGGAACAAATATTTGAAGGCAACCAGCTCAATGAAAGAACTGTTGATCTTACTCCTGAGCAGCTTGTTATTGGTATACCTGATGAAGGTCCCAAGCCAGAAGGAATTCCAAGTGAAGTGCAAGGAAATGAGGGTGAAAGGCAGCAG---AGACCATCTAGCATCCTACAGTTACCATGTTTTGCCTCCAAATTAACAAAGTATCACACCTCCGGCACTGGAACTCCATCTAGCATTGGAAGGCAAGGCTCATTTGATGGGGATCCAATTACGCCTACTGAAATTCCTAACTCATTGGCTGAGTTAGCTACCAGGGCACAGTTTCAGAATATAAATGTAGACCCACTTAATAGAGATGAACACACTCTATTTGATTCTCTTCAAGTAGGGACCAATCCACAGGACCAGGTGCAAGACTGCTTACTACTTCAGGCCATGTCCATGGCAGGAAACCCCTGGGGCTGGTTCCTGGGCCACCTCCTCCTCAGTGTCACAGGATCCCTCGCCNNNGGTGGAGGCAGCGACATCATAAACGGCGAGGACTGCCACCCGCACTCGCAGCCTTGGCAGGCGGCACTGTTCTTGGAAAAGGAATTTTTCTGCGGGGGCGTCCTGGTGCATCCTCAATGGGTGCTGTCAGCCGCACACTGTTTCCAGAATTCCTATACCATCAGGCCGGGCCTGCACAGTCTTGAGGACGACCATGAGCCAGGCGGTCAGCTGATGGAGGCTCACCTCTCCATCCAGCACCCAGAGTACCACAGACCATCTTTCGCCAACGACCTCACGCTCATCAAGTTGGAAGAATTGGTGCCCCAGTCTGACACCATCCGAAACATCGGCCTC---TCACAGTGCCCGACCGCT---GGGGATTCTTGCCTCGTTTCCGGCTGGGGTCGGCTAGCGAATGGCAGACTGCCCAAAGTGCTTCAATGCGTGAATATGTCAGTGGTGTCGGAGGAGGTCTGCAGTGAACTCTATGCCCCTGTGTACCACCCCAGCATGTTCTGCGCTGGCGGAGGCCAGGACCAAAAGGACTCCTGCCATGGTGACTCTGGGGGCCCCCTGGCCTGCAACGGGTCCCTGCAGGGCCTTGTGTCCTTTGGACAATCCCCCTGTGGCCAGCCCAACGTGCCAGGCGTCTACACCAACCTCTGCAAGTTCACAGACTGGATACAGAAAACCATCCAGGCCAGTATGAAGGTGCTCCCTGCATCTGGCCTTGCTGTCCTCCTCGTCACGGCTCTGAAGTTTTCCACTGCAGCCCCCTCCCTATTTGCAGCCACCCCCAGGACCTCAAGGAACAGCTACCACCTCGCACAGGCATACCTTGACAAATATTACACAAAGAAAGGAGGGCACCAGATTGGTGAGATGATTGCGAGAGGAGGCAATTCCATGGTTAAAAACATTAAGGAGCTGCAGGCTTTCTTCGGCCTCCGAGTCACCGGGAAGTTAGACCGGGCCACCATGGATGTGATCAAGAGGCCTCGCTGTGGAGTTCCTGATGTGGCAAACTATCGCCTCTTCCCAGGTGAACCCAAATGGAAAAAAAATACTTTGACATACAGAATATCCAAATACACACCTTCCATGACTTCTGCAGAAGTGGACAAAGCAGTGGAGATGGCCCTGCAGGCCTGGAGTAGCGCCGTCCCTCTGAGCTTTGTCAGAATAAACTCAGGAGAAGCAGATATTATGATATCTTTTGAAACTGGAGATCACGGGGATTCCTATCCATTCGATGGGCCTCGGGGGACTCTAGCCCATGCATTTGCACCTGGAGAAGGCCTGGGAGGAGATACACATTTCGACAATGCTGAGAAGTGGACTATGGGAACGAATGGTTTCAATTTATTCACCGTTGCTGCTCATGAATTTGGCCACGCACTGGGCCTGGCCCATTCCACAGACCCATCAGCACTGATGTACCCAACTTATAAGTATCAGCATCCCTATGGATTCCACCTTCCCAAGGATGATGTGAAAGGGATCCAGGCACTGTACGGACCTCGGAAGACATTCCCAGGGAAGCCCACTGTGCCCCACAGCCCCCCTCATAATCCTTCTATCCCCGAACTCTGTGACTCCAGCTCAGCCTTTGATGCTGTGACAATGCTGGGAAAGGAGCTCCTGTTCTTCAGGGACCGGATTTTCTGGCGTCGGCAGGTTCACTTGATGTCAGGGATCCAGCCCAACACCATCACCAGCTCCTTTCCCCAGCTTATGTCCAATGTGGATGCAGCTTATGAAGTGGCTGAGAGGGGCACAGCTTACTTCTTTAAAGGACCCCACTACTGGATAACAAGAGGATTCCAAATGCAAGGTACTCCTCGGACTATTTATGACTTTGGGTTCCCAAGATACGTGCAGCGAATAGATGCTGCCGTCTATCTCAAGGATGCACAGAAGACCCTTTTCTTTGTGGGAGATGAATACTACAGCTATGATGAACGAAAAAGGAAAATGGAAAAAAACTATCCAAAGAATACTGAAGAAGAATTTTCAGGAGTTAATGGCCAAATAGATGCTGCTATGGAGTTAAATGGCTACATTTACTTCTTTTCAGGACCCAAAGCATACAAGTATGATACAGAGAAGGAAGATGTGGTTAGTGTGCTGAAATCTAGTTCCTGGATTGGTTGC
Physeter_macrocephalus       ATGGCCGGGCCAGGGTTTCGGGGCCACCCTGCTGGACTT---CTGCTGCTGCTACTGCTA---------CCCCAGACCCTGACAGAGGGACCCCTGGTCTTTGTGGCTGTGGTGTTCCGCCATGGCGACCGGGCCCCGCTGGCCTCCTATCCCACTGACCCACACAAGGAGGCTGTATCTACCCTGTGGCCACGTGGCCTGGGCCAGCTGACCGGGGAAGGGGTCCGCCAGCAGCTGGAGCTGGGCCGCTTCCTGAGCAGTCGCTACGAGGATTTTCTGAGCCCCGAGTACCGGCAGGAGGAGGTGTACATTCGCAGCACAGACTTTGACCGGACCCTGGAGAGCGCTCAGGCCAACCTAGCGGGGCTGTTCCCTGAGGCCGCCCCAGGGCGCTCCGAGGCCACCTGGAGGCCAA-CCCTGTGCACACGGTGCCCGTCACTGAGGACAAGCTGCTGAGGTTCCCTACACGCAGCTGTCCCCGATACCGGGAGCTGCTGAGGGAGGCCACGGAGGCCGCCGAGTACCAGACGGCCCTAGAGGGTTGGACGGACTTCTTGACTCACCTGGAGAACTGCACGGGGCTGTCGCTGGTCGGGGAGCCGCTCCGCAGGGCGTGGAAAGTTCTGGACACTCTTATTTGCCAGCAAGCCCACGGTCTCCCCCTCCCATCCTGGGCCTCCCCGGATGTCCTGCAGACACTAGCTCAGCTCTCGGCTTTGGATACTGGGGCACACGTGGGCCCACCCGGGGCGGCAGAGAAGGCCCAGCTGTCTGGGGGAATCCTGCTGGATGCCATCCTTGGCAACTTCTCTCGGGTGCAGCACTTGGGGCTGCCCCTCAAGATGGTTATGTATTCGGCTCACGACAGCACTCTCCTGGCCCTCCAGGGGGCCCCGGGTCTCTATGACGGGCACACACCGCCTTATGCCGCCTGCCTCGGCTTTGAGTTCCGGAGGCGCCTTGGGGACCCGGAT------------------GACGACGCA-GGAATGTCACCATCTCCCTCTTCTACCGCAACGACTCTGCTGGCTTACCCTTGACCCTCAGCCTCCCCGGGTGCCCGGCCGCCTGCCCCTTAGGTGGCTTCCGCCAGCTGACTA-CCCCGCCCGGCCTCCGGCTCACGGGATCCCCTGCCGTGGCTCCCACGAGCCCGCCACCCCCGCAGCCACCGTGGTGCCCCCGCTGGCTGGGGCTGGGGCCGTGCTGGCAGCCCTCAGCATGGGGCTGGGCCAGCTGGCCTGCAGAGCCGGCTGCCTGCGGGCCTGGGGGGGCCCCGTGATGCCAGCATTGAAGATCCCACTTTTCAAAATGAAGGACATGATACTGATCCTGTGCCTCCTGAAAATGAGTTCTGCAGTGCCGGTGTTTCCTCAGCAACCTGGGACACCAGGCATGGCTAGTTTGAGCCTTGAGACAATGAGACAGTTGGGAAGTTTGCAGGGATTAAACATGCTTTCTCAGTATTCAAGATTTGGCTTTGGGAAATCATTTAATTCTTTGTGGATGCATGGTCTCCTGCCACCACATTCCTCTTTCCCGTGGATGAGACCAAGGGAGCATGAAACTCAACAGTATGAATATTCTTTGCCTGTGCATCCCCCACCTCTCCCATCGCAGCCATCCCTGCAGCCTCCACAGCCAGGACAGAAACCTTTCCTCCAGCCCACCGTTGTAACCTCCGTCCACAACACAGTCCAGAAGGGAATACCTCAGCCTCCGATTTACCCAGGACATCCACCCTTGCAGCAATCAGAGGGGCCAATGATTCAA---CAGGTGGCAGCATCAGAAAAGCCACCTAAGACCGAGTTGCCAGGAATGAATTTTGCTGATCCACAAGATCCATCGATA---TTTCCAATAGCCCGTTTGATATCTCGGGGACCAATGCCACAAAATAAACCACCTCCACTTTATCCAGGAATATTTTACATGTCCTACGGAGCAAATCAATTGAACGCTCCTGCCAGACTTGGCATCATGAGCTCAGAAGAAATGGCTGGAGGAAGAGGAGGCCCCATGGCCTATGGAGCCATGTTCCTGGGATTTGGAGGCATGAGGCCCGGCCTTGGAGGGATGCCCCCCAATCCAGCCATGGGCGGGGACTTTACTCTGGAATTTGACTCCCCAGTCGCTGGAACCAAAGGCCCGGAGAAGGGAGAAGGAGGTGCACAAGAACCCCCTGTGCCGGAGGCCAACCCAGCCGACCCGGAAAACCCAGCTCTCCTTTCAGAGCTAGCACCTGGTGCCCTCGGAGGGCTTCTTGCTAATCCTAAAGGCAATATCCCCAACCTAGCAAGAGGCCCTGCAGGGCAGAGCAGGGGACCCCTCAGG---GTCACCCCAGCAGCCGCAGACCCACTGATGACCCCTGGATTAGCTGATGTTTATGAGACCTACAGTGCTGATGAGACCACAACTCTGGGTCTCCAGGAAGAAACCACCATGGATTCCACAGTGACCCCTGACAGTCAGCACACATCGATGCCAGGAAACAAGGCCCAGCAGCCCCAGATTAAGCATGATGCATGGCATTTCCAAGAGCCCATGGGGACCTGGATTTTGTTTGCCTGCCTCCTGGGAGCAGCCTTCTCTATGCCCCTACCACCTCATCCTGGGCACCCTGGTTATATCAACTTCAGCTATGAGGTGCTTACCCCTCTGAAGTGGTACCAGAACATAATAAGACACCCGTACCCGTCCTACGGTTACGAACCCATGGGTGGCTGGCTGCACCACCAAATCATTCCCGTGGTATCCCAGCAGGCT------------GCCCTGCAGCCTCATCACCACTTCCCCATGGTGCCAGCCCAGCAGCCCGCGGTCCCCCAGCAAACCATGATGCCAGCTCCTGGCCAGCACTCCATGACTCCAAGCCAACCCCACCAGCCACACCTCCCTGTGCCCGCCCAG---------------CAGCCCGTCCAGCCGCAGCCTCAC------------------------------------------------------------------------------------------------------------CCGGCCCTGCTGCCCCAGCCGCCTCTGCCTCCGATGTTCCCCATGAGGCCCCTGCCCCCCATGCTTCCTGACCTGCCTCTGGAGGCTTGGCCCGCAACAGACAAGACCAAGCGGGAGGAAGTGGATATGAAGACTATGATTCTACTGTTTTGTCTTCTAGGATCAACTCTGTCATTACCAATGCAGCTCAACCCTGCTTTGGTACTTCCTCCAACAAAGCTGGTTCCAGATCAGGCAACACGGCTAAACCAACAACAACCAAATCAGGCCTTCCCTTCTTTAAGTCTAATTCCATTGACACAGATGCTCACACTAGGGTCAGACCTGCAACTGCTAAATCCTGCTGCAGGGATGGCACCTGGTAGCCAGACCCTCCCACTGACCCTGGGGGGATTGAAGGTACAGCAGCAGCTGCAACCACAAGTGTTACCAGTTATTGTAGCACACCTTGGAGCCCAGGGTACTATCCTAAGCTCAGAGGAATTGCCAGCAACCCCCCAAATCTTAACAGGATTTATCTTCCATCCCTTGTTTCCCGGAGCCATCCTGCCCACCAGTCAGGCTACTCCAGATGTCCAGAATGGAATCCTTCCTGCAGGACAAGCAGGAGCAAATCCTGCCATCCAGGGAACCCCAGAGGGCCCCTTCCCAACTACCAGTGGCAGAGATGACAACTTTGCAGAGACCACCCCTGCAGGCCTCCAAAGGGGCACACACACCACTGAGGAAACCACCACAGGGTCACCAAAAGGGATT---ATGTTACTGCTGCAGTGCAGGCATGAAGCCTCATCTCCTAAGCTAGATAACTTGGTACCAAGTGGAAAAATGAAGATTCTCCTGGTCTTTCTAGGTCTGCTTGGCTATTCCATTGCTATGCCA------ATGCAAATGCCCCGAATGCCTGGATTTAGCAGTAAAAGTGAGGAGATGATGCGCTATGGTCACTTCAACTTTATGAACTCCCCACCTATGGCACACCTGGGTCCCTTGTATGGAAATGGTATGCAGCTCCCTCAGCTCTTCCTGCCGTACCAGATGCCCATGTGGCCTCAGCCAGCACCCAACAAGAAGCGCCCACAGAAACCTTCATCTCCCTCAGCACCCAAACACCAGAGCAAGACTGATCAAGCCCCAGAGACCCAGAAACCCAACCAGCCTCAACTAAAACAGCCCCTACCAGAGCATCCTTTAAAGCAGCCATCACCCACCCCAACTCAGCCCCAA---GAGGAAACCCAGACACCTCAGGCATTCCCACCATTCGGCAATGGGCTATTTCCCTATCAACAGCCACCGTGGCATGCTCCACATAGGGTACCACCAGGTTATGGACGTCCACCAGTCAGCAATGAAGAAGGTGGGAATCCTTACTTTGGATATTTTGGATATCATGGATTTGGGGGCCATCCTCCTTATTATTCAGAAGAGATGTTTGAACAAGATTTTGAAAAACCAAAAGAAAAAGATCCTCCTAAAACAGAGAATCCAGCCACCGATCCTTCGGCTAATTCAACAGTTCCTGAAACTAATTCTACCCAGTCAAATGCACCCAATCCCAGAGGGAGTCAGGGTGGAAATGACACCAGCCCAACAGGAAACACTGTCCAGGGGTCTAACACTGTGAGCAATCCTACAGCTCAAAACAGCCCTGCAGTAAATGTTTCAGGCCAGGGAGTTCCAAGAAGTCAAACCCCACGGGGACCAAGTCAGACAAATATTCATGAAAATTATCCAAATCCTAACATCCGAAGTTTTCCTGCAGGAAGACAATGGCGACCTACTGGCACCGCTATGGGGCACAGACGTAATGGGCCTTTTTACCAAAATCCACAAATTCAAAGGGGTCCCCGGTGGAACTCCTTTGCTTTGGAAGGCAAACAAGCAGTTCATCCAGGATATCCAATATATCGCAGAGCTTATGCTTCCACTGCAAGAGGAAATTCTCCCAATTATGCAGGAAATCCAGCAAATTTCAGAAGAAAGCCTGAAGGGCCAAATAAACACCCTGTGGGAACCAATGTTGCCCCTCTGGGTCCCAAACATGGTACTGTTGGCCACAATGAAAACATCCAAAATCCAAGAGAGAAGCCAGTAAGTCAAAAAGAAAGAATAGTCATTCCTACAAGGGATCCAAATGGCCCCTGGAGAAACTCTCAAGACTATGGAGTTAATAAATCAAACTATAAACTGCCTCACCCTGAGGATAACATGCTAGTCCCAAATTTTAATTCTATTGGTCAACGTGAAAACTCTTATTACCTGAGAGGAGATTCCAGAAGAGCTCCAAATTCTAATGGACAAACCCAAAGCCAGAATTTGCCCAAAAGGATTATTTTAGAGCCAAGAAGAATTCCATATGAATCAGAAATTAATCAGCCAGAATTAAAGCACAGTATATATCAGCCTGTGTATCCTGAGGGATTCCCTTCCCCTGCAAGGGAACATTTTCCTGCTGGAAGAAATACTTGGAACCAACAAGAAATCTCTCCACCTTTTAAGGAAGATCCTGGAAGGCATGAAGAACACTTACCTCATCCTTCCCATGGCTCTGGAGGACGTGTTTACTACCCTGACTATAACCCCTATGATCCCAGGGAAAACTCACCATACCTTAGAAGTAATACATGGGCTGAAAGAGATGATTCTCCCAATACAATGAGGCAACCTGAAAATCCACACTATCCCATGAATACTCCAAACCCAAAAAAGACAATCCCTTATAATGAAGAAGACCCAATAGATCCAACTGGAGATGAATCTTTCCCAGGACAAAGTAGATGGGGTGTGGTGGAGTCAAGCTTTAAAGGAGACCCAACGGTTAGGCACTATGAAGGCGAGCAA---TATACCTCCAATCAACCAAAGGAATACCTTCCCTATTCCTTAGAT---AATCCATCAAAACCCAGGGAGGATTTCCCTTATGGTGAATTTTACCCCTGGAGCCCAGATGAGAATTTCCCATCATATAATACAGCTCCCACTGAACCACGGCCGGTGGAGAGCAGGGGCTATTATGCTAATAATGCCGTTGGACAAGAAGAAAGCACTATGTTTCCTTCTTGGAACTCCTGGGACCACAGGATTCAAGCCCAGGAGCAGAAAGAAAGCAAGCCATATTTTAACAGAAATTTCTGGGATCAGCCAACAAATTTACACAAAGCCCCTGCTAGTTCACCATACCAGAAGGAGAACAAGCCTTATTCCAGTAACTCCCAAGCTGGGCTTCAGAAAAATCCAATATGGCATGAAGGTGAGAATTTGAATTATGGCATGCAGATCACTAGGTTAAATTCACTAGAGAGAGAACACTTGGCTTTCCCAGACTTAATTCCTCCAAGTTACCCAGCAGGTCAAAAAGGAGCACATTTATTTCACCTAAGCCAGAGAGGCCCTTGCTGTGCTGGTGGCTCCACAGGGCCCAAGGACAATCCACTTGCTCTACAAGACTACACTCCATCTTTTGGTCTTGCACCAGGGGAGAACCAAGACACCAGCCCTGTGTATACAGAAGACAGTCATACTAAGCATGCAAGATATACTATCTCCCTGACAAGCATCCTACCTGGCCAAAGAAACAGCTCAGAAAAAAGACTGCATGGAGAAAGTCAAAACCCAAGTCCTTTCAGAGATGACATGTCCACTCTGAAGAGGAACACACCATGTTCTATA---AATCAGTTGGGCCAAAGGGGAATTATGCCCTTTCCCGAAACCAGTTCCCTTCAATCAAAGAATATACCTTACCTCAAAAGTGATCTTGGAGGAGAAGGAACC---ATTTTGGAAACAATATTTGAAGGCAACCAGCTCAATGAAAGAACTGTTGATCTTACTCCTGAGCAGCTTGTTATTGGTACACCTGACGAAGGTCCCAAGCCAGAAGGAATTCCAAGTGAAGTGCAAGGAAATGAGGGTGAAAGGCAGCAG---AAACCATCTAGCATCCTACAGTTACCATGTTTTGGCTCCAAATTAACAAAGTATCACACCTCCAGCACTGGAACTCCATCTAGCATTGGAAGGCAAGGCTCATATGATGGGGATCCAATTACGCCTACTGAAATTCCTAACTCATTGGCTGAGTTAGCTACCAGGGCACAGTTTCAGAATATAAATGTAAACCCACTTAATGCAGATGAACACACTCTATTTGATTCTCTTCAAGTAGGGACCAATCCACAGGACCAGGTGCAAGACTGCTTACTACTTCAGGCCATGACCCTGGCAGGAAGCCCCTGGGGCTGGTTCCTGGGCCACCTCCTCCTCAGTGTCACAGGATCCCTCGCCTGGGGCGGAGGCAGCCACATCGTAAACGGCGAGGACCGCCACCCGCACTCGCAGCCTTGGCAGGCGGCGCTGTTCTTGGGAAAGGAATTTTTCTGCGGGGGCGTCCTGGGGCATCCTCAATGGGTGCTGTCAGCCGCACACTGTTTCCAGAATTCCTATACCATCGGGCTGGGCCTGCACAGTCTTGAGGACGACCAAGAACCAGGCGGTCAGATGATGGAGGCTCACCTCTCCATCCAGCACCCAGAGTACAACAGACCATCTTTTGCCAACGACCTCATGCTCATCAAGTTGGAAGAACTGGTGCCCCGGTCTGACACCATCCAGGACATCAGCATGGCCTCACAGTGCCCGACCGCT---GGGGATTCTTGTCTCGTTTCCGGCCGGGGTCGGCTAGCGAATGGCAGACGGCCCAAAGTGCTCCAATGCGTGAATATCCCGGTGGTGTCGGAGGAGATCTGCAGTGAACTCTATGCCCCCGTGTACCACCCCAGCATGTTCTGCGCTGGCGGAGGCCAGGACCAAAAGGACTCCTGCCATGGTGACTCTGGGGGCCCCCTGGTCTGCAACGGGTCCCTGCAGGGCCTTGTGTCCTTTGGACAATCCCCGTGTGGCCAGCCCAATGTCCCAGGCGTCTACACCAACCTCTGCAAGTTCACAGACTGGATACAGAAAACCATCCAGGCCAGTATGAAGGTGATCCCTGCATCTGGCCTTGCTGTCCTCCTCATCACGGCTCTGAAGTTTTCCACTGCAGCCCCCTCCCTATTTGCAGCCACCCCCAGGACCTCAAGGAACAGCTACCACCTCGCACAGGCATACCTTGACAAATATTACACAAAGAAAGGAGGGCACCAGATTGGTGAGATGATTGCAAGAGGAGGCAATTCCATGGTTAAAAACATTAAGGAGCTGCAGGCTTTCTTCGGCCTCCGAGTCACTGGGAAGTTAGACCGGGCCACCATGGATGTGATCAAGAGGCCTCGCTGTGGAGTTCCTGATGTGGCAAACTATCGCCTCTTCCCAGGTGAACCCAAATGGAAAAAAAATCCTTTGACATACAGAATATCCAAATACACACCTTCCATGACTTCTGCAGAAGTGGACAAAGCAGTGGAGATGGCCCTGCAGGCCTGGAGTAGTGCCGTTCCTCTGAACTTTGTCAGAATAAACTCAGGAGAAGCAGATATTATGATATCTTTTGAAACTGGAGATCACGGGGATTCCTATCCATTCGATGGGCCTCGGGGGACTCTAGCCCATGCATTTGCACCTGGAGAAGGCCTGGGAGGAGATACACATTTTGACAATGCTGAGAAGTGGACTATGGGAATGAATGGTTTCAATTTATTCACCGTTGCTGCTCATGAATTTGGCCACGCACTGGGCCTGGCCCATTCCACAGACCCATCAGCACTGATGTACCCAACTTATAAGTATCAGCATCCCTATGGATTCCACCTTCCCAAGGATGATGTGAAAGGGATCCAGGCACTGTACGGACCTCAGAAGACATTCCCAGGGAAGCCCGCTGTGCCCCACAGCCCCCCTCATAATCCTTCTATCCCCGACCTCTGTGACTCCAGCTCAGCCTTTGATGCTGTGACAATGCTGGGAAAGGAGCTCCTGTTCTTCAGAGACCGGATTTTCTGGCGTTGGCAGGTTCACTTGATGTCAGGGATCCGGCCCAGCACCATCACCAGCTCCTTCCCCCAGCTTATGTCCAATGTGGATGCAGCTTATGAAGTGGCTGAGAGGGGCACAGCTTACTTCTTTAAAGGACCCCACTACTGGATAACAAGAGGATTCCAAATGCAAGGTTCTCCTCGGACTATTTATGACTTTGGGTTCCCAAGATACGTGCAGCGAATAGATGCTGCCGTCTATCTCAAGGATGCACAGAAGACCCTTTTCTTTGTGGGAGATGAATACTACAGCTATGATGAACGAAAAAGGAAAATGGAAAAAGACTATCCAAAGAATACTGAAGACGAATTTTCAGGAGTTAATGGCCAAATAGATGCTGCTGTGGAGTTAAATGGCTACATTTACTTCTTTTCAGGACCCAAAGCGTACAAGTATGATAGAGAGAAGGAAGATGTGGTTAGTGTGCTGAAATCTAGTTCCTGGATTGGTTGC
Platanista_gangetica         ATGGCCGGGCCAGGGTTTCGGGGCCATCCTGCTGGACTTCTCCTGCTGCTGCTGCTGCTA---------CCCCAGGCCCTGACAGAGGGACCCCTGGTCTTTGTGGCTGTGGTGTTCCGCCATGGTGACCGGGCCCCGCTGGCCTCCTATCCCACTGACCCGCACAAGGAGGCTGTATCTACACTGTGGCCACGTGGTCTGGGCCAGCTGACCGGGGAAGGGGTCCGCCAGCAGCTGGAGCTGGGCCGCTTCCTGAGGAGTCGCTACAAGGATTTTCTGAGCCCCGAGTACCGGCGGGAGGAGGTGTACATTCGCAGCACAGACTTTGACCGGACCCTGGAGAGCGCTCAGGCCAACCTAGCGGGGCTGTTCCCTGAGGCCGCCCCAGGGAGCTCCGAGGCCACCTGGAGGCCGATCCCTGTGCACACGGTGCCCATCACTGAGGAAAAGCTGCTGAGGTTCCCTGCACGCAGCTGTCCCCGATACCAGGAGCTGCTGAGGGAGGCCACGGAGGCCGCCGAGTACAAGACGGCCCTAGAGGGTTGGACGGACTTCTTGACTCGCCTGGAGAACTTCACGGGGCTGTCGCTGGTCGGGGAGCCGCTCCGCAGGGCGTGGAAAGTTCTGGACACTCTTATTTGCCAGCAAGCCCACGGTCTCCCCCTCCCATCCTGGGCCTCCCCGGATGTCCTGCAGACACTAGCTCAGATCTCGGCTTTGGATATCGGGGCACACGTGGGCCCACCCGGGGCAGCAGAGAAGGCGCAGCTGTCTGGGGGAATCCTGCTGGATGCCATCCTTGCCAACTTCTCTCGGGTGCAGCACTTGGGGCTGCCCCTCAAGATGGTTATGTATTCGGCTCACGACAGCACTCTCCTGGCCCTCCAGGGGGCCCTGGGGCTCTATGACGGGCACACACCGCCTTATGCTGCCTGCCTCGGCTTTGAGTTCCGGAGGCGCCTTGGGGACCCGGAT------------------GACGACGCAGGGAATGTCACCATCTCCCTCTTCTACCGCAACGACTCTGCTGGCTCAGCCTTGACCGTCAGCCTCCCCGGGTGCCCGGCGGCCTGCCCCTTAGGCCGCTTCCGCCAGCTGACTGCCCCCGCCCGGCCTCCGGGTCACGGGATCCCCTGCCATGGCTTCCACGGGCCCGCCACCCCTGCAGCCACCGTGGTGCCCTTGCTAGCTGGGGCTGTGGCCGTGCTGGCAGCCCTCAGCATGGGGCTGGGCCTGCTGGCATGCAGAGCCGGCTGCCTGCGGGCCTGGGGGGGCCCCGTGATGCCAGCATTGAAGATCCCACTTTTCAAAATGAAGGACATGATACTGATCCTGTGCCTCCTGAAAGTGAGTTCTGCAGTGCCGGTGTTTCCTCAGCAACCTGGGACACCAGGCATGGCTAGTTTGAGCCTTGAG????????????????????TTTGCAGGGATTAAACATGCTTTCTCAGTATTCAAGATTTGGCTTTGGGAAATCATTTAATTCTTTGTGGATGCATGGTCTCCTCCCACCACATTCCTCTTTCCCATGGATGAGACCAAGGGAGCATGAAACTCAACAGTATGAATATTCTTTGCCTGTGCATCCCCCACCTCTCCCATCGCAGCCGTCCCTGAAGCCTCCACAGCCAGGACAGAAACCCTTCTTCCAGCCCACCGTTTTAACCTCCGTCCAGAACACAGTCCAGAAGGGAATACCTCAGCCTCCGATTTACCCGGGATATCCGCCCTTGCAGCAATCAGAGGGGCCAATGATTCAA---CAGGTTTCACCATCAGAAAAGCCACCGAAGACCGAGTTGCCAGGAATGAATTTTGCTGATCCACAAGATCCATCGATG---TTTCCAATAGCCCGTTTGATATCTCGGGGACCAGTGCCACAAAATAAACCAGCTCCACTTTATCCAGGAATATTTTACTTGTCCTACGGAGCAAATCAATTGAACGCTCCTGCCAGACTTGGCATCATGAGCTCAGAAGAAATGGCTGGAGGAAGAGGAGGCCCCATGGCCTATGGAGCCATGTTCCCGGGATTTGGAGGCATGAGGCCCGGCCTTGGAGGGATGCCCCCCAATCCAGCCATGGGCGGGGACTTTACTCTGGAATTTGACTCCCCAGTCGCTGGAACCAAAGGCCCGGAGAAGGGAGAAGGAGGTGCACAAGATCCCCCTGTGCCGGAGGCCAACCCAGCCGATCCGGAAAACCCAGCTCTCCTTTCAGAGCTAGCACCTGGTGCCCTCGGAGGGCTTCTTGCTAATCCTAAAGGCAATATCCCCAACCTAGCAAGAGGCCCTGCAGGGCAGAGCAGGGGACCCTTCAGG---GTCACCCCAGCAGCCGCAGACCCACTCATGACCCCTGGATTAGCTGATGTTTATGAGACCTACAGTGCTGATGAGACCACAACTCTGGGTCTCCAGGAAGAAACCACCGTGGATTCCACAGTGACCCCTGACAGCCAGCACACATCGATGCCAGGAAACAAGGCCCAGCAGCCCCAGATTAAGCATGATGCATGGCATTTCCAAGAGCCCATGGGGACCTGGATTTTGTTTGCCTGCCTCCTGGGAGCAGCCTTCTCTATGCCCCTACCACCTCATCCTGGGCACCCTGGTTATATCAACTTCAGCTATGAGGTGCTTACCCCTCTGAAGTGGTACCAGAACATAATAAGACACCCATACCCGTCCTACGGTTACGAACCCATGGGTGGCTGGCTGCACCACCAAATCATTCCCGTGGTATCCCAGCAGGCT------------GCCCTGCAGCCTCATCACCACTTCCCCATGGTGCCAGCCCAGCAGCCCGTGGTCCCCCAGCAAACCATGATGCCAGTTCCTGGCCAGCACTCCATGACTCCAAGCCAACCCCACCAGCCACACCTCCCTGTGCCCGCCCAG---------------CAGCCCGTCCAGCCGCAGCCTCAC------------------------------------------------------------------------------------------------------------CCGCCCCTGCTGCCCCAGCCGCCTCTGCCTCCGATGTTCCCCATGCAGCCCCTGCCCCCCATGCTTCCTGRCCTGCCTCTGGWGGCTTGGCCCGCAACAGACAAGACCAAGCGGGAGGAAGTGGATATGAAGACTACGATTCTACTGTTTTGTCTTCTAGGATCAACTCTGTCATTACCA---------------------------------------------------------------------------------------GTCTTCCCTTCTTTAAGTCTAATTCCATTGACACAGATGCTCACACTGCAGTCAGACCTGCAACTGCTAAATGCTGCTGCAGGGATGGCACCTGGTACCCAGACCCTCCCACTGACCCTGGGGGGATTGAAGGTACAGCAGCAGCTGCAACCACAAGTGCTACCAGTTATTGTAGCACACCTTGGAGCCCAGGGTGCTATCCTAAGCTCAGAGGAATTGCCAGCGACCCACCAAATCTTAACAGGATTTCTCTTCCATCCCTTGTTTCCCGGAGCCATCCTGCCCACCAGTCAGGCTACTCCAGATGTTCAGAATGGAATCCTTCCTGCAGGACAAGCAGGAGCAAATCCTGCCATCCAGGGAACCCCAGAGGGCCCCTTCCCAACTACCAGAGGCACAGATGACGACTTTGCAGAGACCACCCCTGCAGGCATCCAAAGGGGCACATACACCACTGAGGAAACCACCACAGGGTCACCAAAAGGAATT---ATGTTGCTGCTGCAGTGCAGGCATGAAGCCTCGTCTCCTAAGCTAGATAACCTGGTACCAAGTGGAAAAATAAAGATCCTTCTGGACTTTCTAGGTCTGCTTTGTTATTCCATAGCTATGCCA------ATGCAAATGCCCCGAATGCCTGGATTTAGCAGTAAAAGTGAGGAGATGATGCACTATGGTCACTTCAATTTTATGAACTCCCCACCTATGGCACACCTGGGTCCCTTGTATGGAAATGGTATGCAGCTCCCTCAGTTCTTCCTGCCGTACCAGATGCCCATGTGGCCTCAGCCACCACCCAACAAGAAGCACCCACAGAAACCTTCATCTCCCTCAGCACCCAAACACCAGAGCAAGACTCATCAAGCCCCAGAGACCCAGAAACCCAACCAGCCTCAACTAAAACAGACCCTACCGGAGCATCCTTTAAAGCAGCCATCACCCACCCCAACTCAGCCCCAA---GAGGAGACCCAGACACCTCAGGCATTCCCACCATTCGGCAATGGGCTATTTCCCTATCAACAGCCACCGTGGCATGTTCCACATAGGGTACCACCAGGTTATGGACGTCCACCAGTCAGCAATGAAGAAGGTGGGAATCCTTACTTTGGATATTTTGGGTATCATGGATTTGGGGGCCGTCCTCCTTATTATTCAGAAGAGATGTTTGAACAAGATTTTGAAAAACCAAAAGAAAAAGATCCTCCTAAAACAGAGAGTCCAGCCACTGATCCTTTGGCTAATTCAACAGTTCCTGAAACTAATTCTACCCAGTCAAATGTACCCAATCCCAGAGGGAGTCAGGGTGGAAATGACACCAGCCCAACAGGAGACAGTGTCCAGGGGTCTAACACTGTGAGCAATCCTACAGCTCAAAACAGCCCTGCAGTAAATGTTTCAGGCCAGGGAGTTCCAAGAAGTCAAACCCCACGGGGACCAAGTCAGACAAATATTCATGAAAATTATCCAAATCCTAACATCCGAAGTTTTCCTGCAGGAAGACAATGGCGACCTACTGGCACCGCTATGGGGCACAGACGTAATGGGCCTTTTTACCGAAATCAACAAACTCAAAGGGGTCCCCGGTGGAACTCCTTTGCTTTGGAAGGCAAACAAGCAGTTCGTCCAGGATATCCAATATATCGCAGAGCTTATGCTTCCACTGCAAGAGGCAATTCTCCCAATTATGCAGGAAATCCAGCAAATTTCAGAAGAAAGCCTGAAGGGCCAAATAAACACCCTGTGGGAACCAATGTTGCCCCTCTGGGTCCCAAACATGGTACTGTTGGCCACAATGAAAACATCCAAAATCCAAGAGAGAAGCCAGTAAGTCAAAAAGAAAGAATAATCATTCCTACAAGGGATCCAAATGGCCCCTGGAGAAACTCTCAAGACTATGGAGTTAATAAATCAAACTATAAACTGCCTCACCCTGAGGATAACATGCTAGTCCCAAATTTTAATTCTATTGGTAAACGTGAAAACTCTTATTACCTGAGAGGAGATTCCAGAAGAGCTCCAAATTCTAATGGACAAACCCAAAGCCAGAATTTGCTCAAAGGGATTATTTTAGAGCCAAGAAGAATTCCATATGAATCAGAAATTAATCAGCCAGAATTAAAGCACAGTATATATCAGCCTGTGTACCCTGAGGGATTCCCTTCCCCTGCAAGGGAACATTTTAATGCTGGAAGAAATACTTGGAACCAACAAGAAATCTCTCCACCTTTTAAGGAAGATCCTGGAAGGCATGAAGAACACTTACCTCATCCTTCCCATGGCTCTGGAGGACGTGTTTACTACCCTGACTATAACCCCTATGATCCCAGGGAAAATTCACCATACCTTAGAAGTAATACATGGGCTGAAAGAGATGATTCTCCCAATACAATGAGGCAACCTGAAAATCCACACTATCCCATGAATACTCCAGACCCAAAAAAGACAATCCCTTACAATGAAGAAGACCCAAGAGATCCAACTGGAGATGAATCTTTCCCAGGACAAAGTAGATGGGATGTGGCGGAGTCAAGCTTTAAAGGAGACCCAACAGTTAGGCACTATGAAGGACAGCAA---TATACCTCAAATCAACCAAAGGAATACCATCCCTATTCCTTAGAT---AATCCATCAAAACCCAGGGAGGATTTCCCTTATGGTGAATTTTACCCCTGGAGCCCAGATGAGAATTTCCCATCATATAATACAGCTCCCACTGAACCACGGCCAGTGGAGAGCAGGGGTTATTATGTTAATAATGCCGTTGGACAAGAAGAAAGCACTATGTTTCCTTCTTGGAACTCCTGGGACCACAGGATTCAAGCCCAAGAGCAGAAAGAAAGAAAGCCATACTTTAACAGAAATTTCTGGGATCAGCCAACAAATTTACACAAAGCCCCTGCTAGTTCACCATACCAGAAGGAGAACAAGCCTTATTCCAGTGACTCCCCAGCTGGGCTTCAGAAAAATCCAATATGGCATGAAGGTGAGAATTTGAATTATGCCATGCAGATCACTAGGTTAAATTCACCAGAGAGAGAACACTTGGCTTTCCCAGACTTAATTCCTCCAAGTTACCCAGCAGGTCAAAAAGAAGCACATTTATTTCACCTAAGCCAGAGAGGCCCTTGCTGTGCTGGTGGCTCCACAGGGCCCAAGGACAATCCACTTGCTCTACAAGACTACACTCCATCTTTTGGTCTTGCACCAGGGGAGAACCAAGACACCAGCCCTGTGTATACAGAAGACAGTCGTACTAAGCTTGTAAGGTATACTATCTCCCCGACAAGCATCCTACCTGGCCAAAGAAACAGCTCAGAAAAAAGACTGCCTGGAGAAAGTCAAAACCCAAGTCCTTTCAGAGATGACACGTCCACTCTGAAGAGGCACACACCATGTTCTATA---AATCAGCTGGGCCAAAGGGGAATTATGCCCTTTCCTGAAACCAGATCCCTTCAATCAAAGAATACACCTTGCCTCAAAAGTGATCTTGGAGGAGAAGAAAAC---ATTTTGGAACAAATATTTGAAGGCAACCAGCTCAGTGAAAGAACTATTGATCTTACTCCTGAGCAGCTTGTTATTGGTACACCTGACGAAGGTCCCAAGCCAGAAGGAATTCAAAGTGAAGTGCAAGGAAATGAGGGTGAAAGGCAGCAG---AGACCATCTAGCATCCTACAGTTACCATGTTTTGGCTCCAAATTAACAAAGTATCACACCTCCAGCACTGGAAATCCATCTAGCATTGGAAGGCAAGGCTCATTTGATGGGGATCCAATTACGCCTACTGAAATTCCTAACTCATTGGCTGAGTTAGTTACCAGGGCACAGTTTCAGAATATAAATGTAGACCCACTTAATGCAGATGAACACACTCTATTTGATTCTCTTCAAGTAGGGACCAATCCACGGGACCAGGTGCAAGACTGCTTACTACTTCAGGCCATGTCCATGGCAGGAAACCCCTGGGGCTGGTTCCTGGGCCACCTCCTCCTCAGTGTCACAGGATCCCTCGCCTGGGATGGAGGCAGCCACATCATAAACGGCGAGGACTGCCACCTGCACTCGCAGCCTTGGCAGGCGGCACTGTTCTTGGAAAAGGAATTTTTCTGCGGGGGCGTCCTGGTGCATCCTCAATGGGTGCTGTCAGCCGCACACTGTTTCCAGAATTCCTATACCATCGGGCTGGGCCTGCACAGTCTTGAGGACGATCCTGAACCAGGCGGTCAGATGATGGAGGCTAACCTCTCCATCCAGCACCCAGAGTACAACAGACCATCTTTCGCCAACGACCTCATGCTCATCAAGTTGGAAGAATTGGTGCCCCAGTCTGATACCATCCAGAACATCAGCATCGCCTCACAGTGCCCGACCGCT---GGGGATTCTTGCCTCGTTTCCGGCTGGGGTCGGCTAGCGAATGGCAGACTGCCCAAAGTGCTCCAATGCGTGAATATCTCAGTGGTGTCGGAGGAGATCTGCAGTGAACTCTATGCCCCCGTGTACCACCCCAGCATGTTCTGCGCTGGCGGAGGCCAGGACCAAAAGGACTCCTGCCATGGTGACTCTGGGGGCCCCCTGGTCTGCAACGGGTCCCTGCAGGGCCTTGTGTCCTTTGGACAATCCCCGTGTGGCCAGCCCAACGTGCCAGGCGTCTACACCAACCTCTGCAAGTTCACAGACTGGATACAGAAAACCATCCAGGCCAGTATGAAGGTGTTCCCTGCATCTGGCCTTGCTGTCCTCCTCATCACGGCTCTGAAGTTTTCCACTGCAGCCCCCTCCCTATTTGCAGCCACCCCCAGGACCTCAAGGAACAGCTACCACCTCGCACAGGCATACCTTGACAAATATTACACAAAGAAAGGAGGGCACCAGATTGGTGAGATGATTGCAAGAGGAGGCAATTCCATGGTTAAAAACATTAAGGAGCTGCAGGCTTTCCTCGGCCTCCGAGTCACCGGGAAGTTAGACCGGGCCACCATGGATGTGATCAAGAGGCCTCGCTGTGGAGTTCCTGATGTGGCAAACTATCGCCTCTTCCCAGGTGAACCCAAATGGAAAAAAAATACTTTGACATACAGAATATCCAAATACACACCTTCCATGACTTCTGCAGAAGTGGACAAAGCAGTGGAGATGGCCCTGCAGGCCTGGAGTAGTGCCGTCCCTCTGAGCTTTGTCAGAATAAACTCAGGAGAAGCAGATATTATGATATCTTTTGAAACTGGAGATCACGGGGATTCCTATCCATTCGATGGGCCTCGGGGGACTCTAGCCCATGCATTTGCACCTGGAGAAGGCCTGGGAGGAGATACACATTTCGACAATGCTGAGAAGTGGACTATGGGAATGAATGGTTTCAATTTATTCACCGTTGCTGCTCATGAATTTGGCCATGCACTGGGCCTGGCCCATTCCACAGACCCATCAGCACTGATGTACCCAACGTATAAGTATCAGCATCCCTATGGATTCCACCTTCCCAAGGATGATGTGAAAGGGATCCAGGCACTGTACGGACCTCGGAAGACATTCCCAGGGAAGCCTGCTGTGCCCCACAGCCCCCCTCATAATCCTTCTATCCCTGACCTCTGTGACTCCAGCTCAGCCTTTGATGCCGTGACAATGCTGGGAAAGGAGCTCCTGTTCTTCAGGGACCGGATTTTCTGGCGTCGTCAGGTTCACTTGATGTCAGGGATCCGGCCCAGCACAATCACCAGATCCTTCCCCCAGCTTATGTCCAATGTGGATGCAGCTTATGAAGTGGCTGAGAGGGGCACAGCTTACTTCTTTAAAGGACCCCACTACTGGATAACAAGAGGATTCCAAATGCAAGGTACTCCTCGGACTATTTATGACTTTGGGTTCCCAAGATACGTGCAGCGAATAGATGCTGCCGTCTATCTCAAGGATGCACAGAAGACCCTTTTCTTTGTGGGAGATGAATACTACAGCTATGATGAACGAAAAAGGAAAATGGAAAAAGACTATCCAAAGAATACTGAAGAAGAATTTTCAGGAGTTAATGGCCAAATAGATGCTGCTGTGGAGTTAAATGGCTACATTTACTTCTTTTCAGGACCCAAAGCGTACAAGTATGATACAGAGAAGGAAGATGTGGTTAGTGTGCTGAAATCTAGTTCCTGGATTGGTTGC
Platanista_minor             ATGGCCGGGCCAGGGTTTCGGGGCCATCCTGCTGGACTTCTCCTGCTGCTGCTGCTGCTA---------CCCCAGGCCCTGACAGAGGGACCCCTGGTCTTTGTGGCTGTGGTGTTCCGCCATGGTGACCGGGCCCCGCTGGCCTCCTATCCCACTGACCCGCACAAGGAGGCTGTATCTACACTGTGGCCACGTGGTCTGGGCCAGCTGACCGGGGAAGGGGTCCGCCAGCAGCTGGAGCTGGGCCGCTTCCTGAGGAGTCGCTACGAGGATTTTCTGAGCCCCGAGTACCGGCGGGAGGAGGTGTACATTCGCAGCACAGACTTTGACCGGACCCTGGAGAGCGCTCAGGCCAACCTAGCGGGGCTGTTCCCTGAGGCCGCCCCAGGGAGCTCCGAGGCCACCTGGAGGCCGATCCCTGTGCACACGGTGCCCATCACTGAGGAAAAGCTGCTGAGGTTCCCTGCACGCAGCTGTCCCCGATACCAGGAGCTGCTGAGGGAGGCCACGGAGGCCGCCGAGTACAAGACGGCCCTAGAGGGTTGGACGGACTTCTTGACTCGCCTGGAGAACTTCACGGGGCTGTCGCTGGTCGGGGAGCCGCTCCGCAGGGCGTGGAAAGTTCTGGACACTCTTATTTGCCAGCAAGCCCACGGTCTCCCCCTCCCATCCTGGGCCTCCCCGGATGTCCTGCAGACACTAGCTCAGATCTCGGCTTTGGATATCGGGGCACACGTGGGCCCACCCGGGGCAGCAGAGAAGGCGCAGCTGTCTGGGGGAATCCTGCTGGATGCCATCCTTGCCAACTTCTCTCGGGTGCAGCACTTGGGGCTGCCCCTCAAGATGGTTATGTATTCGGCTCACGACAGCACTCTCCTGGCCCTCCAGGGGGCCCTGGGGCTCTATGACGGGCACACACCGCCTTATGCTGCCTGCCTCGGCTTTGAGTTCCGGAGGCGCCTTGGGGACCCGGAT------------------GACGACGCAGGGAATGTCACCATCTCCCTCTTCTACCGCAACGACTCTGCTGGCTCAGCCTTGACCGTCAGCCTCCCCGGGTGCCCGGCGGCCTGCCCCTTAGGCCGCTTCCGCCAGCTGACTGCCCCCGCCCGGCCTCCGGGTCACGGGATCCCCTGCCATGGCTTCCACGGGCCCGCCACCCCTGCAGCCACCGTGGTGCCCTTGCTAGCTGGGGCTGTGGCCGTGCTGGCAGCCCTCAGCATGGGGCTGGGCCTGCTGGCATGCAGAGCCGGCTGCCTGCGGGCCTGGGGGGGCCCCGTGATGCCAGCATTGAAGATCCCACTTTTCAAAATGAAGGACATGATACTGATCCTGTGCCTCCTGAAAGTGAGTTCTGCAGTGCCGGTGTTTCCTCAGCAACCTGGGACACCAGGCATGGCTAGTTTGAGCCTTGAGACAATGAGACAGTTGGGAAGTTTGCAGGGATTAAACATGCTTTCTCAGTATTCAAGATTTGGCTTTGGGAAATCATTTAATTCTTTGTGGATGCATGGTCTCCTCCCACCACATTCCTCTTTCCCATGGATGAGACCAAGGGAGCATGAAACTCAACAGTATGAATATTCTTTGCCTGTGCATCCCCCACCTCTCCCATCGCAGCCGTCCCTGAAGCCTCCACAGCCAGGACAGAAACCCTTCTTCCAGCCCACCGTTTTAACCTCCGTCCAGAACACAGTCCAGAAGGGAATACCTCAGCCTCCGATTTACCCGGGATATCCGCCCTTGCAGCAATCAGAGGGGCCAATGATTCAA---CAGGTTTCACCATCAGAAAAGCCACCGAAGACCGAGTTGCCAGGAATGAATTTTGCTGATCCACAAGATCCATCGATG---TTTCCAATAGCCCGTTTGATATCTCGGGGACCAGTGCCACAAAATAAACCAGCTCCACTTTATCCAGGAATATTT---------------------------AACGCTCCTGCCAGACTTGGCATCATGAGCTCAGAAGAAATGGCTGGAGGAAGAGGAGGCCCCATGGCCTATGGAGCCATGTTCCCGGGATTTGGAGGCATGAGGCCCGGCCTTGGAGGGATGCCCCCCAATCCAGCCATGGGCGGGGACTTTACTCTGGAATTTGACTCCCCAGTCGCTGGAACCAAAGGCCCGGAGAAGGGAGAAGGAGGTGCACAAGATCCCCCTGTGCCGGAGGCCAACCCAGCCGATCCGGAAAACCCAGCTCTCCTTTCAGAGCTAGCACCTGGTGCCCTCGGAGGGCTTCTTGCTAATCCTAAAGGCAATATCCCCAACCTAGCAAGAGGCCCTGCAGGGCAGAGCAGGGGACCCTTCAGG---GTCACCCCAGCAGCCGCAGACCCACTCATGACCCCTGGATTAGCTGATGTTTATGAGACCTACAGTGCTGATGAGACCACAACTCTGGGTCTCCAGGAAGAAACCACCGTGGATTCCACAGTGACCCCTGACAGCCAGCACACATCGATGCCAGGAAACAAGGCCCAGCAGCCCCAGATTAAGCATGATGCATGGCATTTCCAAGAGCCCATGGGGACCTGGATTTTGTTTGCCTGCCTCCTGGGAGCAGCCTTCTCTATGCCCCTACCACCTCATCCTGGGCACCCTGGTTATATCAACTTCAGCTATGAGGTGCTTACCCCTCTGAAGTGGTACCAGAACATAATAAGACACCCATACCCGTCCTACGGTTACGAACCCATGGGTGGCTGGCTGCACCACCAAATCATTCCCGTGGTATCCCAGCAGGCT------------GCCCTGCAGCCTCATCACCACTTCCCCATGGTGCCAGCCCAGCAGCCCGTGGTCCCCCAGCAAACCATGATGCCAGTTCCTGGCCAGCACTCCATGACTCCAAGCCAACCCCACCAGCCACACCTCCCTGTGCCCGCCCAG---------------CAGCCCGTCCAGCCGCAGCCTCAC------------------------------------------------------------------------------------------------------------CCGCCCCTGCTGCCCCAGCCGCCTCTGCCTCCGATGTTCCCCATGCAGCCCCTGCCCCCCATGCTTCCTGACCTGCCTCTGGAGGCTTGGCCCGCAACAGACAAGACCAAGCGGGAGGAAGTGGATATGAAGACTACGATTCTACTGTTTTGTCTTCTAGGATCAACTCTGTCATTACCA---------------------------------------------------------------------------------------GTCTTCCCTTCTTTAAGTCTAATTCCATTGACACAGATGCTCACACTGCAGTCAGACCTGCAACTGCTAAATGCTGCTGCAGGGATGGCACCTGGTACCCAGACCCTCCCACTGACCCTGGGGGGATTGAAGGTACAGCAGCAGCTGCAACCACAAGTGCTACCAGTTATTGTAGCACACCTTGGAGCCCAGGGTGCTATCCTAAGCTCAGAGGAATTGCCAGCGACCCACCAAATCTTAACAGGATTTCTCTTCCATCCCTTGTTTCCCGGAGCCATCCTGCCCACCAGTCAGGCTACTCCAGATGTTCAGAATGGAATCCTTCCTGCAGGACAAGCAGGAGCAAATCCTGCCATCCAGGGAACCCCAGAGGGCCCCTTCCCAACTACCAGAGGCACAGATGACGACTTTGCAGAGACCACCCCTGCAGGCATCCAAAGGGGCACATACACCACTGAGGAAACCACCACAGGGTCACCAAAAGGAATT---ATGTTGCTGCTGCAGTGCAGGCATGAAGCCTCGTCTCCTAAGCTAGATAACCTGGTACCAAGTGGAAAAATGAAGATCCTTCTGGTCTTTCTAGGTCTGCTTTGTTATTCCATAGCTATGCCA------ATGCAAATGCCCCGAATGCCTGGATTTAGCAGTAAAAGTGAGGAGATGATGCACTATGGTCACTTCAATTTTATGAACTCCCCACCTATGGCACACCTGGGTCCCTTGTATGGAAATGGTATGCAGCTCCCTCAGTTCTTCCTGCCGTACCAGATGCCCATGTGGCCTCAGCCACCACCCAACAAGAAGCACCCACAGAAACCTTCATCTCCCTCAGCACCCAAACACCAGAGCAAGACTCATCAAGCCCCAGAGACCCAGAAACCCAGCCAGCCTCAACTAAAACAGACCCTACCGGAGCATCCTTTAAAGCAGCCATCACCCACCCCAACTCAGCCCCAA---GAGGAGACCCAGACACCTCAGGCATTCCCACCATTCGGCAATGGGCTATTTCCCTATCAACAGCCACCGTGGCATGTTCCACATAGGGTACCACCAGGTTATGGACGTCCACCAGTCAGCAATGAAGAAGGTGGGAATCCTTACTTTGGATATTTTGGGTATCATGGATTTGGGGGCCGTCCTCCTTATTATTCAGAAGAGATGTTTGAACAAGATTTTGAAAAACCAAAAGAAAAAGATCCTCCTAAAACAGAGAGTCCAGCCACTGATCCTTTGGCTAATTCAACAGTTCCTGAAACTAATTCTACCCAGTCAAATGTACCCAATCCCAGAGGGAGTCAGGGTGGAAATGACACCAGCCCAACAGGAGACAGTGTCCAGGGGTCTAACACTGTGAGCAATCCTACAGCTCAAAACAGCCCTGCAGTAAATGTTTCAGGCCAGGGAGTTCCAAGAAGTCAAACCCCACGGGGACCAAGTCAGACAAATATTCATGAAAATTATCCAAATCCTAACATCCGAAGTTTTCCTGCAGGAAGACAATGGCGACCTACTGGCACCGCTATGGGGCACAGACGTAATGGGCCTTTTTACCGAAATCAACAAACTCAAAGGGGTCCCCGGTGGAACTCCTTTGCTTTGGAAGGCAAACAAGCAGTTCGTCCAGGATATCCAATATATCGCAGAGCTTATGCTTCCACTGCAAGAGGCAATTCTCCCAATTATGCAGGAAATCCAGCAAATTTCAGAAGAAAGCCTGAAGGGCCAAATAAACACCCTGTGGGAACCAATGTTGCCCCTCTGGGTCCCAAACATGGTACTGTTGGCCACAATGAAAACATCCAAAATCCAAGAGAGAAGCCAGTAAGTCAAAAAGAAAGAATAATCATTCCTACAAGGGATCCAAATGGCCCCTGGAGAAACTCTCAAGACTATGGAGTTAATAAATCAAACTATAAACTGCCTCACCCTGAGGATAACATGCTAGTCCCAAATTTTAATTCTATTGGTAAACGTGAAAACTCTTATTACCTGAGAGGAGATTCCAGAAGAGCTCCAAATTCTAATGGACAAACCCAAAGCCAGAATTTGCTCAAAGGGATTATTTTAGAGCCAAGAAGAATTCCATATGAATCAGAAATTAATCAGCCAGAATTAAAGCACAGTATATATCAGCCTGTGTACCCTGAGGGATTCCCTTCCCCTGCAAGGGAACATTTTAATGCTGGAAGAAATACTTGGAACCAACAAGAAATCTCTCCACCTTTTAAGGAAGATCCTGGAAGGCATGAAGAACACTTACCTCATCCTTCCCATGGCTCTGGAGGACGTGTTTACTACCCTGACTATAACCCCTATGATCCCAGGGAAAATTCACCATACCTTAGAAGTAATACATGGGCTGAAAGAGATGATTCTCCCAATACAATGAGGCAACCTGAAAATCCACACTATCCCATGAATACTCCAGACCCAAAAAAGACAATCCCTTACAATGAAGAAGACCCAAGAGATCCAACTGGAGATGAATCTTTCCCAGGACAAAGTAGATGGGATGTGGCGGAGTCAAGCTTTAAAGGAGACCCAACAGTTAGGCACTATGAAGGACAGCAA---TATACCTCAAATCAACCAAAGGAATACCATCCCTATTCCTTAGAT---AATCCATCAAAACCCAGGGAGGATTTCCCTTATGGTGAATTTTACCCCTGGAGCCCAGATGAGAATTTCCCATCATATAATACAGCTCCCACTGAACCACGGCCAGTGGAGAGCAGGGGTTATTATGTTAATAATGCCGTTGGACAAGAAGAAAGCACTATGTTTCCTTCTTGGAACTCCTGGGACCACAGGATTCAAGCCCAAGAGCAGAAAGAAAGAAAGCCATACTTTAACAGAAATTTCTGGGATCAGCCAACAAATTTACACAAAGCCCCTGCTAGTTCACCATACCAGAAGGAGAACAAGCCTTATTCCAGTGACTCCCCAGCTGGGCTTCAGAAAAATCCAATATGGCATGAAGGTGAGAATTTGAATTATGCCATGCAGATCACTAGGTTAAATTCACCAGAGAGAGAACACTTGGCTTTCCCAGACTTAATTCCTCCAAGTTACCCAGCAGGTCAAAAAGAAGCACATTTATTTCACCTAAGCCAGAGAGGCCCTTGCTGTGCTGGTGGCTCCACAGGGCCCAAGGACAATCCACTTGCTCTACAAGACTACACTCCATCTTTTGGTCTTGCACCAGGGGAGAACCAAGACACCAGCCCTGTGTATACAGAAGACAGTCGTACTAAGCTTGTAAGGTATACTATCTCCCCGACAAGCATCCTACCTGGCCAAAGAAACAGCTCAGAAAAAAGACTGCCTGGAGAAAGTCAAAACCCAAGTCCTTTCAGAGATGACACGTCCACTCTGAAGAGGCACACACCATGTTCTATA---AATCAGCTGGGCCAAAGGGGAATTATGCCCTTTCCTGAAACCAGATCCCTTCAATCAAAGAATACACCTTGCCTCAAAAGTGATCTTGGAGGAGAAGAAAAC---ATTTTGGAACAAATATTTGAAGGCAACCAGCTCAGTGAAAGAACTATTGATCTTACTCCTGAGCAGCTTGTTATTGGTACACCTGACGAAGGTCCCAAGCCAGAAGGAATTCAAAGTGAAGTGCAAGGAAATGAGGGTGAAAGGCAGCAG---AGACCATCTAGCATCCTACAGTTACCATGTTTTGGCTCCAAATTAACAAAGTATCACACCTCCAGCACTGGAAATCCATCTAGCATTGGAAGGCAAGGCTCATTTGATGGGGATCCAATTACGCCTACTGAAATTCCTAACTCATTGGCTGAGTTAGTTACCAGGGCACAGTTTCAGAATATAAATGTAGACCCACTTAATGCAGATGAACACACTCTATTTGATTCTCTTCAAGTAGGGACCAATCCACGGGACCAGGTGCAAGACTGCTTACTACTTCAGGCCATGTCCATGGCAGGAAACCCCTGGGGCTGGTTCCTGGGCCACCTCCTCCTCAGTGTCACAGGATCCCTCGCCTGGGATGGAGGCAGCCACATCATAAACGGCGAGGACTGCCACCTGCACTCGCAGCCTTGGCAGGCGGCACTGTTCTTGGAAAAGGAATTTTTCTGCGGGGGCGTCCTGGTGCATCCTCAATGGGTGCTGTCAGCCGCACACTGTTTCCAGAATTCCTATACCATCGGGCTGGGCCTGCACAGTCTTGAGGACGATCCTGAACCAGGCGGTCAGATGATGGAGGCTAACCTCTCCATCCAGCACCCAGAGTACAACAGACCATCTTTCGCCAACGACCTCATGCTCATCAAGTTGGAAGAATTGGTGCCCCAGTCTGATACCATCCAGAACATCAGCATCGCCTCACAGTGCCCGACCGCT---GGGGATTCTTGCCTCGTTTCCGGCTGGGGTCGGCTAGCGAATGGCAGACTGCCCAAAGTGCTCCAATGCGTGAATATCTCAGTGGTGTCGGAGGAGATCTGCAGTGAACTCTATGCCCCCGTGTACCACCCCAGCATGTTCTGCGCTGGCGGAGGCCAGGACCAAAAGGACTCCTGCCATGGTGACTCTGGGGGCCCCCTGGTCTGCAACGGGTCCCTGCAGGGCCTTGTGTCCTTTGGACAATCCCCGTGTGGCCAGCCCAACGTGCCAGGCGTCTACACCAACCTCTGCAAGTTCACAGACTGGATACAGAAAACCATCCAGGCCAGTATGAAGGTGTTCCCTGCATCTGGCCTTGCTGTCCTCCTCATCACGGCTCTGAAGTTTTCCACTGCAGCCCCCTCCCTATTTGCAGCCACCCCCAGGACCTCAAGGAACAGCTACCACCTCGCACAGGCATACCTTGACAAATATTACACAAAGAAAGGAGGGCACCAGATTGGTGAGATGATTGCAAGAGGAGGCAATTCCATGGTTAAAAACATTAAGGAGCTGCAGGCTTTCCTCGGCCTCCGAGTCACCGGGAAGTTAGACCGGGCCACCATGGATGTGATCAAGAGGCCTCGCTGTGGAGTTCCTGATGTGGCAAACTATCGCCTCTTCCCAGGTGAACCCAAATGGAAAAAAAATACTTTGACATACAGAATATCCAAATACACACCTTCCATGACTTCTGCAGAAGTGGACAAAGCAGTGGAGATGGCCCTGCAGGCCTGGAGTAGTGCCGTCCCTCTGAGCTTTGTCAGAATAAACTCAGGAGAAGCAGATATTATGATATCTTTTGAAACTGGAGATCACGGGGATTCCTATCCATTCGATGGGCCTCGGGGGACTCTAGCCCATGCATTTGCACCTGGAGAAGGCCTGGGAGGAGATACACATTTCGACAATGCTGAGAAGTGGACTATGGGAATGAATGGTTTCAATTTATTCACCGTTGCTGCTCATGAATTTGGCCATGCACTGGGCCTGGCCCATTCCACAGACCCATCAGCACTGATGTACCCAACGTATAAGTATCAGCATCCCTATGGATTCCACCTTCCCAAGGATGATGTGAAAGGGATCCAGGCACTGTACGGACCTCGGAAGACATTCCCAGGGAAGCCTGCTGTGCCCCACAGCCCCCCTCATAATCCTTCTATCCCTGACCTCTGTGACTCCAGCTCAGCCTTTGATGCCGTGACAATGCTGGGAAAGGAGCTCCTGTTCTTCAGGGACCGGATTTTCTGGCGTCGTCAGGTTCACTTGATGTCAGGGATCCGGCCCAGCACAATCACCAGATCCTTCCCCCAGCTTATGTCCAATGTGGATGCAGCTTATGAAGTGGCTGAGAGGGGCACAGCTTACTTCTTTAAAGGACCCCACTACTGGATAACAAGAGGATTCCAAATGCAAGGTACTCCTCGGACTATTTATGACTTTGGGTTCCCAAGATACGTGCAGCGAATAGATGCTGCCGTCTATCTCAAGGATGCACAGAAGACCCTTTTCTTTGTGGGAGATGAATACTACAGCTATGATGAACGAAAAAGGAAAATGGAAAAAGACTATCCAAAGAATACTGAAGAAGAATTTTCAGGAGTTAATGGCCAAATAGATGCTGCTGTGGAGTTAAATGGCTACATTTACTTCTTTTCAGGACCCAAAGCGTACAAGTATGATACAGAGAAGGAAGATGTGGTTAGTGTGCTGAAATCTAGTTCCTGGATTGGTTGC
Pontoporia_blainvillei       ATGGCGGGGCCAGGGTTTCGGGGCCACCCTGCTGGACTTCTCCTGCTGCTGCTGCTGCTA---------CCCCAGGCCCTGACAGAGGGACCCCTGGTCTTTGTGGCTGTGGTGTTCCGCCATGGCGACCGGGCCCCGCTGGCCTCCTATCCCACTGACCCGCACAAGGAGGCTGTATCTACCCTGTGGCCACGTGGCTTGGGCCAGCTGACCGGGGAAGGGGTCCGCCAGCAGCTGGAGCTGGGCCGCTTCCTGAGGAGTCGCTACGAGGATTTTCTGAGCCCCGAGTACCGGCGGGAGGAGGTGTACATTCGCAGCACAGACTTTGACCGGACGCTGGAGAGCGCTCAGGCCAACCTAGCGGGGCTGTTCCCTGAGGCCGCCCCAGGGCGCTCCGAGGCCACCTGGAGGCCGATCCCTGTGCACACGGTGCCCGTCACTGAGGACAAGCTGCTGAGGTTCCCTACACGCAGCTGTCCCCGATACCAGGAGCTGCTGAGGGAGGCCACGGAGGCCGCCGAGTACCAGACGGCCCTGGAGGGTTGGACCGACTTCTTGACTCACCTGGAGAACTTCACGGGGCTGCCGCTGGTCGGGGAGCCGCTCCGCAGGGCGTGGAAAGTTCTGGACACTCTTATTTGCCAGCAAGCCCACGGTCTCCCTCTCCCATCCTGGGCCTCCCCGGATGTCCTGCAGACACTAGCTCAGATCTCGGCTTTGGATATTGGGGCACACGTGGGCCCACCCGGGGCAGCAGAGAAGGCCCAGCTGTCTGGGGGAATCCTGCTGGATGCCATCCTTGCCAATTTCTCTCGGGTGCAGCACTTGGGGCTGCCCCTCAAGATGGTTATGTATTCAGCTCACGACAGCACTCTCCTGGCCCTCCAGGGGGCCCTGGGTCTCTATGACGGGCACACACCGCCTTATGCCGCCTGCCTCGGCTTTGAGTTCCGGAGGCGCCTTGGGGACCCGGAT------------------GACGACGCAGGGGACGTCACCATCTCCCTCTTCTACCGCAACGACTCTGCTGGCTTACCCTTGACCCTCAGCCTCCCCGGGTGCCCGGCGGCCTGCCCCTTAGGCCGCTTCCGCCAGCTGACTGCCCCCGCCCGGCCTCCGGCTCACGGGGTCCCCTGCCATGGCTTCTACGAGCCCGCCACCCCCGCAGCCACCGTGGTGCCTCTGCTCGCTGGGGCTGTGGCCGTGCTGGCAGCCCTCAGCATGGGGCTGGGCCTGCTGGCCTGCAGAGCCGGCGGCCTGCGGGCCTGGGGGGGCCCCGTGATGCCAGCATTGAAGATCCCACTTTCCAAAATGAAGGATGTGATACTGATCCTGTGCCTCCTGAAAATGAGTTCTGCAGTGCCGGTGTTTCCTCAGCAACCTGGGACACCAGGCATGGCTAGTTTGAGCCTTGAGACAATGAGACAGTTGGGAAGTCTGCAGGGATTAAACATGCTTTCTCAGTATTCAAGATTTGGCTTTGGGAAATCATTTAATTCTTTGTGGATGCATGGTCTCCTCCCACCACATTCCTCTTTCCCATGGATGAGACCAAGGGAACATGAAACTCAACAGTATGAATATTCTTTGCCTGTGCATCCCCCACCTCTCCCATCGCAGCCATCCCTGCAGCCTCCACAGCCAGGACAGAAACCTTTCTTCCAGCCCACCGTTGTAACCTCCGTCCAGAACACAGTCCAGAAGGGAATACCTCAGCCTCCGATTTACCCGGGATATCCGCCCTTGCAGCAATCAGAGGGGCCAATGGTTCAA---CAGGTGGCACCATCAGAAAAGCCACCGAAGACCGAGTTGCCAGGAATGAATTTTGCTGATCCACAAGATCCATCGATG---CTTCCAATAGCCCGTTTGATATCTCGGGGACCAGTGCCACAAAATAAACCACCTCCACTTTATCCAGGAATATTTTACATGTCCTATGGAGCAAATCAATTGAACGCTCCTGCCAGACTTGGCATCATGAGCTCAGAAGAAATGGCTGGAGGAAGAGGAGGCCCCATGGCCTATGGAGCCATGTTCCCAGGATTTGGAGGCATGAGGCCCGGCCTTGGAGGGATGCCCCCCAATCCAGCCATGGGCGGGGACTTTACACTGGAATTTGACTCCCCAGTCGCTGGAACCAAAGGCCCAGAGAAGGGAGAAGGAGGTGCACAAGACCCCCCTGTGCCGGAGACCAACCCAGCCGATCTGGAAAACCCAACTCTCCTTTCAGAGCTAGCACCCGGTGCACTTGGAGGGCTTCTTGCTAATCCTAAAGGCAATATCCCCAACCTAGCAAGAGGCCCTGCAGGGCAAAGCAGGGGACCCCTCAGG---GTCACCCCAGCAGCCGCAGACCCACTGATGACCCCTGGATTAGCTGATGTTTATGAGACCTACAGTGCTGATGAGACCACAACTCTGGGTCTCCAGGAAGAAACCACCGTGGATTCCACAGTGACCCCTGACAGTCAGCACACATCAATGCCAGGAAACAAGGCCCAGCAGCCCCAGATTAAGCGTGATGCATGGCATTTCCAAGAGCCCATGGGGACCTGGATTTTGTTTGCCTGCCTCCTGGGAGCAGCCTTCTCTATGCCCCTACCACCTCATCCTGGGCACCCTGGTTATATCAACTTCAGCTATGAGGTGCTTACCCCTCTGAAGTGGTACCAGAACGTAATAAGACACCCGTACCCGTCCTACGGTTACGAACCCATGGGTGGCTGGCTGCGCCACCAAATCATTCCCGTGGTATCCCAGCAGGCT------------GCCCTGCAGCCTCATCACCACTTCCCCATGGTGCCAGCCCAGCAGCCCGCGGTCCCCCAGCAAACCATGATGCCAGTTCCTGGACAGCACTCCATGACTCCAAGCCAACCCCACCAGCCACACCTCCCTGTGCCCGCCCAG---------------CAGCCCGTCCAGCCGCAGCCTCAC------------------------------------------------------------------------------------------------------------CCGCCCCTGCTGCCCCAACCGCCTCTGCCTCCGATGTTCCCCATGCAGCCCCTGCCCCCGATGCTTCCTGACCTGCCTCTGGAGGCTTGGCCCGCAACAGACAAGACCAAGCGGGAGGAAGTGGTTATGAAGACTACGATTCTACTGTTTTGTCTCCTAGGATCAACTCTGTCATTACCAATGCAGCTCAACCCTGCTTTGGTACTTCCTCCAACAAAGCTGGTTCCAGGTCAGGCAACACTGCTAAACCAACAACAGACAAATCAGGTCTTCCCTTCTTTAAGTCTAATTCCATTGACACAGATGCTCACACTGGGGTCAGACCTGCAACTGCTAAATCCTGCTGCAGGGATGGCACCTGGTACCCAGACCCTCCTACTGACCCTGGGGGGACTGAAGGTACAGCAGCAGCTGCAACCACAAGTGTTACCAGTTATTATAGAACACCTTGGAGCCCAGGGTGCTATCCTAAGCTCAGAGGAATTGCCAGCGACCCCCCAAATCTTAACAGGATTTATCTTCCATCCCTTGTTTCCCGGAGACATCCTGCCCACCAGTCAGGCTACTCCAGATGTCCAGAATGGAATCCTTCCTGCAGGACAAGCAGGAGCAAATCCTGCCATCCGGGGAACCCCAGAGGGCCCCTTCCCAACTACCAGTGGCACAGATGACGACTTTGCAGAGACCACCCCTGCAGGCATCCAAAGGGGCATACACACCACTAAGGAAACCACCACAGGCTCACCAAAAGGAATT---ATGTTGCTGCTGCAGTGCAGGCATGAAGCTTCGTCTCCTAAGCTAGATAACCTGGTACCAAGTGGAAAAATGAAGATTCTCCTGGTCTTTCTAGGTCTGCTTTGTTATTCCATAGCTATGCCA------ATGCAAATGCCCCAAATGCCTGGATTTAGCAGTAAAAGTGAGGAGACG---CTCTATGGTCATTTCAACTTTATGAACTCCCCACCTATGGCGCACCTGGGTCCCTTGTATGGAAATGGTATGCAGCTCCCTCCGCTCTTCCTGCCGTACCAGATGCCCATGTGGCCTCAGCCACCACCCAACAAGAAGCGCCCACAGAAACCTTCATCTCCCTCAGCACCCAAACACCAGAGCAAGACTGATCAAGCCCCAGAGACCCAGAAACCCAACCAGCCTCAAGTAAAACAGCCCCTACCGGAGCATCATTTAAAGCAGCCATCACCCACCCCAACTCAGCCCCAA---GAGGAAACCCAGACACCTCAGGCATTCCCACCATTCGGCAATGGGCTATTTCCCTATCAACAGCCACCGTGGCATGTTCCACATAGGGTACCACCAGGTTATGGACATCCACCAGTCAGCAATGAAGAAGGTGGAAATCCTTACTTTGGATATTTTGGATATCGTGGATTTGGGGGCCGTCCTCCTTATTATTCAGAAGAGATGTTTGAACAAGATTTTGAAAAACCAAAAGAAAAAGATCCTCCTAAAACAGAGAGTCCAGCCACTGATCCTTCGGCTAATTCAACAGTTCCTGAAACTAATTCTACCCAGTCAAATGCACCCAATCCCAGAGGGAGTCAGGGTGGAAATGACACCAGCCCAACAGGAAACAGTGTCCAGGGGTCTAACACTGTGAGCAATCCTACAGCTCAAAACAGCCCTGCAGTAAATGTTTCAGGCCAGGGAGTTCCAAGAAGTCAAACCCCACGGGGGCCAAGTCAGACAAATATTCATGAAAACTATCCAAATCCTAACATCCGTAGTTTTCCTGCAGGAAGACAATGGCGACCTACTGGCACCGCTATGGGGCACAAACCTAATGGGCCTTTTTACCGAAATCAACAAATTCAAAGGGGTCCCCGGTGGAACTCCTTTGTTTTGGAAGGCAAACAAGCAGTTCGCCCAGGATATCCAATATACCGCAGAGCTTATGCTTCCACTGCAAGAGGCAATTCTCCCAATTACGCAGGAAATCCAGCAAATTTCAGAAGAAAGCCTGAAGGGCCAAATAAACACCCTGTAGGAACCAATGTTGCCCCTCTGGGTCCCAAACATGGTACTGTTGGCCACAATGAAAACATCCAAATTCCAAGAGAGAAGCCAGTAAGTCAAAAAGAAAGAATAGTCATTCCTACAAGGGATCCAAGTGGCCCCTGGAGAAACTCTCAAGACTATGGAGTTAATAAATCAAACTATAAACTGCCTCACCCTGAGGATAACATGCTAGTCCCAAATTTTAATTCTATTGGTCAACGTGAAAACTCTTATTACCTGCAAGGAGATTCCAGAAGAGCTCCAAATTCTAATGGACAAACGCAAAGCCAGAATTTGCTCAAAGGGATTATTTTAGAGCCAAGAAGAATTCCATATGAATCAGAAATTAATCAGCCAGAATTAAAGCACAGTATATATCAGCCTGTGTACCCTGAGGGATTCCCTTCCCCTGCAAGGGAACATTTTAATGCTGGAAGAAATACTTGGAACCAACAAGAAATCCCTCCACCTTTTAAGGAAGATCCTGGAAGGCATGAAGAACACTTACCTCATCCTTCCCATGGCTCTGGAGGACATGTTTACTACCCTGACTATAACCCCTATGATCCCGGGGAAAACTCACCATATGTTAGAAGTAATACATGGGCTGAAAGAGATGATTCTCCCAATACAATGAGGCAACCTGAAAATCCACACTATCCCATGAATACTCCAGACCCAAAAAAGATAATCCTTTATAATGAAGAAGACCCAATAGATCCAACTGGAGATGAATCTTTCCCAGGACAAAGTAGATGGGGTGTGGCGGAGTCAAGCTTTAAAGGAGACCCAACAGTTAGGCACTATGAAGGCGAGCAA---TATACCTCAAATCAACCAAAGGAATACCTTCCCTATCCCTTAGAT---AATCCATCAAAACCCAGGGAGGATTTCCCTTATGGTGAATTTTACCCCTGGAGCCCAGATGAGAATTTCCCATCATATAATACAGCTCCCACTGAACCGAGGCCGGTGGAGAGCAGGGGCTACTTTGCTAATAATGCCGTTGGACAAGAAGAAAGCACTATGTTTCCTTCTTGGAACTCCTGGGACCACAGGATTCAAGCCCAGGAGCAGAAAGAAAGCAAGCCATATTTTAACAGAAATTTCTGGGATCAGCCAACAAATTTACACAAAGCCCCTGCTAGTTCACCATACCAGAAGGAGAACAAGCCTTATTCCAGTGACTCCCCAGCTGGGCTTCAGAAAAATCCAATATGGCATGAAGGTGAGAATTTGAATTATGGCATGCAGATCACTAGGTTAAATTCACCAGAGAGAGAACACTTGGTTTTCCCCGACTTAATTCCTCCAAGTTACCCAGCAGGTCAAAAAGGAGCACATTTGTTTCACCTAAGCCAGAGAGGCCCTTGCTGTGCTGGTGGCTCCACAGGGCCCAAGGACAATCCACTTGCTCTACAAGACTACACTCCACCTTTTGGTCTTGCACCAGGGGAGAACCAAGACACCAGTCCTGTGTATACAGACGACAGTCATACTAAGCATGTAAGACATACAATCTCCCCGACAAGCATCCTAGCTGGCCAAAGAAACAGCTCAGAGAAAAGACTGCCTGGAGAAAGTCAAAACCCAAGTCCTTTCAGAGATGACATGTCCACTCTGAAGAGGAACACACCACATTCTATA---AATCAGTTGGGCCAAAGGGGAATTATGCCCTTTCCCGAAACCAGTTCCCTTCAATCAAAGAATACACCTTGCCTCAAAAGTGATCTTGGAGGAGAAGGAAAC---AATTTGGAACAAATATTTGAAGGCAACCAGCTCAATGAAAGAACTGTTGATCTTACTCCTGAGCAGCTTGTTATTGGTACACCTGATGAAGGTCCCAAGCCAGAAGGAATTCCAAGTGAAGTGCAAGGAAATGAGGGTGAAAGGCAGCAG---AGACCATCTAGCATCCTACAGTTACCATGTTTTGGCTCCAAATTAACAAAGTATCACACCTCCAGCACTGGAACTCCATCTAGCATTGGAAGGCAAGGCTCATTTGATGGGGATCCAATTACGCCTACTGAAATTCCTAACTTATTGGCTGAGTTAGCTACCAGGGCACAGTTTCAGAATATAAATGTAGACCCACTTAATGCAGATGAACACACTCTACCTGATTCTCTTCAAGTAGGGACCAATCCACAGGACCAGGTGCAAGACTGCTTACTACTTCAGGCCATGTCCATGGCAGGAAACCCCTGGGGCTGGTTCCTGGGCCACCTCCTCCTCAGTGTCACAGGATCCCTCGCCTGGGGTGGAGGCAGCCACATCATAAACGGCGAGGACTGCCACCCGCACTCGCAGCCTTGGCAGGCGGCACTGTTCTTGGAAAAGGAATTTTTCTGCGGGGGAGTCCTGGTGCATCCTCAATGGGTGCTGTCAGCCGCACACTGTTTCCAGAATTCCTATACCATCAGGCTGGGCCTGCACAGTCTTGAGGACGACCATGAACCAGACGGTCAGATGATGGAGGCTTACCTCTCCATCCAGCACCCAGAGTACAACAGACCATCTTTTGCCAACGACCTCATGCTCATCAAGTTGGAAGAATTGGTGCCCCAGTCTGACACCATCCAAAACATCAGCATCGCCTCACACTGCCCGACCGCT---GGGGATTCTTGCCTCATTTCCGGCTGGGGTCGGCTAGCGAATGGCAGACTGCCCAAAGTGCTCCAATGCGTGAATATCTCAGTGGTGTCGGAGGAGATCTGCAGTGAACTCTATGCCCCTGTGTACCACCCCAGCATGTTCTGCGCTGGCGGAGGCCAGGACCAAAAGGACTCCTGCCATGGTGACTCTGGGGGCCCCCTGGTCTGCGACGGGTCCCTGCAGGGCCTTGTGTCCTTTGGACAATCCCCCTGTGGCCAGCCCAACGTGCCAGGCGTCTACACCAACCTCTGCAAGTTCACAGACTGGATACGGAAAACCATTCAGGCCAGTATGAAGGTGCTCCCTGCATCTGGCCTTGCTGTTCTCCTCGTCACGGCTCTGAAGTTTTCCACTGCAGCCCCCTCCCTATTTGCAGCCACCCCCAGGACCTCAAGGAACAGCTACCACCTGGCACAGGCATACCTTGACAAATATTACACAAAGAAAGGAGGGCACCAGATTGGTGAGATGATTGCAAGAGGAGGCAATTCCATGGTTAAAAACATTAAGGAGCTGCAGGCTTTCTTCGGCCTCCGAGTCACCGGGAAGTTAGACCGGGCCACCATGGATGTGATCAAGAGGCCTCGCTGTGGAGTTCCTGATGTGGCAAACTATCGCCTCTTCCCAGGTGAACCCAAATGGAAAAAAAATACTTTGACATACAGAATATCCAAATACACACCTTCCATGACTTCTGCAGAAGTGGACAAAGCAGTGGAGATGGCCCTGCAGGCCTGGAGTAGCGCCGTCCCTCTGAGCTTTGTCAGAATAAACTCAGGAGAAGCAGATATTATGATATCTTTTGAAACTGGAGATCACGGGGATTCCTATCCATTCGATGGGCCTCGGGGGACTCTAGCCCATGCATTTGCACCTGGAGAAGGCCTGGGAGGAGATACACATTTCGACAATGCTGAGAAGTGGACTATGGGAATGAATGGTTTCAATTTATTCACCGTTGCTGCTCATGAATTTGGCCACGCACTGGGCCTGGCCCATTCCACAGACCCATCAGCACTGATGTACCCAACTTATAAGTATCAGCATCCCTATGGATTCCACCTTCCCAAGGATGATGTGAAAGGGATCCAGGCACTGTACGGATCTCGGAAGACATTCCCAGGGAAGCCCGCCATGCCCCACAGCCCCCCTCATAATCCTTCTATCCCCGACCTCTGTGACTCCAGCTCAGCCTTTGATGCTGTGACAATGCTGGGAAAGGAGCTCCTGTTCTTCAAGGACCGGATTTTCTGGCGTCGGCAGGTTCACTTGATGTCAGGGATCCGGCCCAGCACCATCACCAGCTCCTTTCCCCAGCTTATGTCCAATGTGGATGCAGCTTATGAAGTGGCTGAGAGGGGCACAGCTTACTTCTTTAAAGGACCCCACTACTGGATAACAAGAGGATTCCAAATGCAAGGTACTCCTCGGACTATTTATGACTTTGGGTTCCCAAGATATGTGCAGAGAATAGATGCTGCCGTCTATCTCAGAGATGCACAGAAGACCCTTTTCTTTGTGGGAGATGAATACTACAGCTATGATGAACGAAAAAGGAAAATGGAAAAAGACTATCCAAAGAATACTGAAGAAGAATTTTCAGGAGTTAATGGCCAAATAGATGCTGCTGTGGAGTTAAATGGCTACATTTACTTCTTTTCAGGACCCAAAGTGTACAAGTATGATACAGAGAAGGAAGATGTGGTTAGTGTGCTGAAATCTAGTTCCTGGATTGGTTGC
Pseudorca_crassidens         ATGGCCGGGCCAGGGTTTCGGGGCCACACTGCTGGACTTCTCCTGCTGCTGCTGCTGCTA---------CCCCAGGCCCTGACAGAGGGACCCCTGGTCTTTGTGGCTGTGGTGTTCCGCCATGGCGACCGGGCCCCGCTGGCCTCCTATCCCACTGACCCGCACAAGGAGGCTGTATCTATCCTGTGGCCACGTGGCCTGGGCCAGCTGACTGGGGAAGGGGTCCGCCAGCAGCTGGAGCTGGGCCGCTTCCTGAGAAGTCGCTACGAGGATTTTCTGAGCCCCGAGTACCGGCGGGAGGAGGTGTACATTCGCAGCACAGACTTTGACCGGACCCTGGAGAGTGCTCAGGCCAACCTAGCGGGGCTTTTCCCTGAGGCCGCCCCAGGGCGCTCCGAGGCCACCTGGAGGCCGATCCCTGTGCACACGGTGCCCGTCACTGAGGACAAGCTGCTGAGGTTCCCTACACGAAGCTGTCCCCGATACCAGGAGCTGCTGAGGGAGGCCACGGAGGCCGCCGAGTACCAGACGGCCCTAGAGGGTTGGACGGACTTCTTGACTCACCTGGAGAACTTCACGGGGCTGTCGCTGGTCGGGGAGCCGCTCCGCAGGGCGTGGAAAGTTCTGGACACTCTTATTTGCCAGCAAGCCCACGGTCTCCCCCTCCCATCCTGGGCCTCCCCGGATGTCCTGCAGACACTAGCTCAGATCTCGGCTTTGGATATTGGGGCACACGTGGGCCCACCCGGGGCAGCAGAGAAGGCCCAGCTGTCTGGGGGAATCCTGCTGGATGCCATCCTTGCCAATTTCTCTCGGGTGCAGCACTTAGGGCTGCCCCTCAAGATGGTCATGTATTCGGCTCACGACAGCACTCTCCTGGCTCTCCAGGCGGCCCTGGGCCTCTATGATGGGCACACACCGCCTTATGCCGCCTGCCTCGGCTTTGAGTTCCGGAGGCGCCTTGGGGACCCGGAT------------------GACGACGCAGGGAATGTCACCATCTCCCTCTTCTACCGCAACGACTCTGCTGGCTTACCCTTGACCCTCAGCCTCCCCGGGTGCCCGGCGGCCTGCCCCTTAGGTCGCTTCCGCCAGCTGACGGCCCCCGCCCGGCCTCCGGCTCACGGGGTCCCCTGCCATGGCTTCTACGAGCCCGCCGCCCCCGCAGCCACCGCGGTGCCTCTGCTCGCTGGTGCTGTGGCTGTGCTGGCAGCCCTCAGCACGGGGCTGGGCCTGCTGCCCTGCAGAGCCGGCTGCCTGCGGGCCTGGGGGCGCCCCGTGATGCCAGCATTGAAGATCCCACTTTTCAAAATGAAGGACATGATACTGATCCTGTGCCTCCTGAAAATGAGTTCTGCAGTGCCGGTGTTTCCTCAGCAACCTGGGACACCAGGCATGGCTAGTTTGAGCCTTGAGACAATGAGACAGTTGGGAAGTTTGCAGGGATTAAACATGCTTTCTCAGTATTCAAGATTTGGCTTTGGGAAATCATTTAATTCTTTGTGGATGCATGGTCTCCTCCCACCACATTCCTCTTTCCCGTGGATGAGACCAAGGGAACATGAAACTCAACAGTATGAATATTCTTTGCCTGTGCATCCCCCACCTCTCCCATCGCAGCCATCCCTGCAGCCTCCACAGCCAGGACAGAAACCTTTCCTCCAGCCCACCGTTGTAACCTCCGTCCAGAACACAGTCCAGAAGGGAATACCTCAGTCTCCGATTTACCCGGGACATCCACCCTTGCAGCAATCAGAGGGGCCAATGATTCAA---CAGGTGGCACCAWCAGAAAAGCCATCAAAGACCGAGTTGCCAGGAATGAATTTTCCTGATCCACAAGATCCATCGATG---TTTCCAATAGCCCGTTTGATATCTCTGGGACCAGTGCCACAAAATAAACCACCTCCACTTTATCCAGGAATATTTTACATGTCCTATGGAGCAAATCAATTGAACGCTCCTGCCAGACTTGGCATCATGAGCTCAGAAGAAATGGCTGGAGGAAGAGGAGGCCCCATGGCCTATGGAGCCATGTTCCCGGGATTTGGAGGCATGAGGCCCGGCCTTGGAGGGATGCCCCCCAATCCAGCCATGGGCGGGGACTTTACTCTGGAATTTGACTCCCCAGCCGCTGGAACCAAAGGCCCGGAGAAGGGAGAAGGAGGTGCACAAGACCCCCCTGTGCCGGAGGCCAACCCAGCCGATCTGGAAAACCCAGCTCTCCTTTCAGAGCTAGCACCTGGTGCCCTTGGAGGGCTTCTTGCTAATCCTAAAGGCAATATCCCCAACCTAGCAAGAGGCCCTGCAGGGCAGAGCAGGGGACCCCTCAGG---GTCACCCCAGCAGCTGCAGACCCACTGATGACCCCTGGATTAGCTGATGTTTATGAGACCTACAGTGCTGATGAGACCACAACTCTGGGTCTCCAGGAAGAAACCACCGTGGATTCCACAGTGACCCCTGACAGTCAGCACACATCGATGCCAGGAAACAAGGCCCAGCAGCCCCAGATTAAGCATGATGCATGGCATTTCCAAGAGCCCATGGGGACCTGGATTTTGTTTGCCTGCCTCCTGGGAGCAGCCTTCTCTATGCCCCTACCACCTCATCCTGGGCACCCTGGTTATATCAACTTCAGCTATGAGGTGCTTACCCCTCTGAAGTGGTACCAGAACGTAATAAGACACCCGTACCCGTCCTACGGTTACGAACCCATGGGTGGCTGGCTGCGTCACCAAATCATTCCCGTGGTATCCCAGCAGGCT------------GCCCTGCAGCCTCATCACCACTTCCCCATGGTGCCAGCCCAGCAGCCCGTGGGCCCCCAGCAAACCATGATGCCAATTCCTGGCCAGCACTCCATGACTCCAAGCCAACCCCACCAGCCACACCTCCCTGTGCCCGCCCAG---------------CAGCCCGTCCAGCCACAGCCTCAC------------------------------------------------------------------------------------------------------------CCGCCCCTGCTGCCCCAGCCGCCTCTGCCTCCGATGTTCCCCATGCAGCCCCTGCCCCCCATGCTTCCTGACCTGCCTCTGGAGGCTTGGCCCGCAACAGACAAGACCAAGCGGGAGGAAGTGGATATGAAGGCTACGATTCTCCTGTTTTGTCTTCTAGGATCAACTCTATCATTACCAATGCAGCTCAACCCTGCTTTGGTAGTTCCTCCAACAAAGCTGGTTCCAGGTCAGGCAACACTGCTAAACCAACAACAGCCAAATCAGGTCTTCCCTTCTTTAAGTCTAATTCCATTGACACAGATGCTCACACTGGGGTCAGACCTGCAACTGCTAAATCCTGCTGCAGGGATGGCACCTGGTACCCAGACCCTCCCACTGACCCTGGGGGGATTGAAGGTACAGCAGCAGCTGCAACCACAAGTGTTACCAGTTATTGTAGCACACCTTGGAGCCCAGGGTGCTATCCTAAGCTCAGAGGAATTGCCAGCGACCCCCCAAATCTTTACAGGATTTATCTTCCATCCCTTGTTTCCCGGAGCCATCCTGCCCACCAGTCAGGCTACTCCAGATGTCCAGAATGGAATCCTTCCTGCAGGACAAGCAGGAGCAAATCCTGCCATCCGGGGAAACTCAGAGGGCCCCTTCCCAACTACCAGTGGCACAGATGATGACTTTGCAGAGACCACCCCTGTAGGCATCCAAAGGGGCATACACACCACTGAGGAAACCACCACAGGGTCACCAAAAGGAATT---ATGTTGCTGCTGCAGTGCAGGCATGAAGCTTCGTCTCCTAAGCTAGATAACCTGGTACCAAGTGGAAAAATGAAGAGTCTCCTGGTCTTTCTAGGTCTGCTTTGTTATTCCATAGCTATGCCA------ATGCAAATGCCCCGAATGCCTGGATTTAGCAGTAAAAGTGAGGAGATG---CGCTATGGTCACTTCAACTTTATGAACTCCCCACCTATGGTACACCTGGGTCCCTTGTATGGAAATGGTATGCAGCTCCCTCAGCTCTTCCTGCCGTACCAGATGCCCATGTGGCCTCAGCCACCACCCAACAAGAAGCGCCCACAGAAACCTTCATCTCCCTCAGCACCMAAACACCAGAGCAAGACTGATCAAGCCCCAGAGACCCAGAAACCCAACCAGCCTCAACTAAAACAGCCCCTACCGGAGCATCCTTTAAAGCAGCCATCACCCACCCCAACTCAGCCCCAA---GAGGAAACCCAGACACCTCAGGCATTCCCACCATTTGGCAATGGGCTATTTCCCTATCAACAGCTACCGTGGCATGTTCCACATAGGGTACCACCAGGTTATGGACGTCCACCAGTCAGCAATGAAGAAGGTGGAAATCCTTACTTTGGATATTTTGGATATCATGGATTTGGGGGCCGTCCTCCTTATTATTCAGAAGAGATGTTTGAACAAGATTTTGAAAAACCAAAAGAAAAAGATCCTCCTAAAACAGAGAGTCCAGCCACTGATCCTTCGGTTAATTCAACAGTTCCTGAAACTAATTCTACCCAGTCAAATGCACCCAATCCCAGAGGGAGTCAGGGTGGAAATGACACCAGCCCAACAGGAAACAGTGTCCAGGGGTCTAACACTGTGAGCAATCCTACAGCTCAAAACAGCCCTGCAGTAAATGTTTCAGGCCAGGGAGTTCCAAGAAGTCAAACCCCACGGGGACCAAGTCAGACAAATATTCATGAAAATTATCCAAATCCTAACATCCCTAGTTTTCCTGCAGGAAGACAATGGCGACCTACTGGCACCGCTACGGGGCACAAACGTAATGGGCCTTTTTACCGAAATCAACAAATTCAAAGGGGTCCCCGGTGGAAATCCTTTGTTTTGGAAGGCAAACAAGCAGTTCGCCCAGGATATCCAATATACCGCAGAGCTTATGCTTCCACTGCAAGAGGCAACTCTCCCAATTATGCAGGAAATCCAGCAAATTTCAGAAGAAAGCCTGAAGGGCCAAATAAACACCCTGTGGGAACCAATGTTGCCCCTCTGGGTCCCAAACATGGTACTGTTGGCCACAATGAAAACATCCAAAATCCAAGAGAGAAGCCAGTAAGTCAAAAAGAAGGAATAGTCATTCCTACAAGGGATCCAAGTGGCCCCTGGAGAAACTCTCAAGACTATGGAGTTAATAAATCAAACTATAAACTGCCTCACCCTGAGGACAACATGCTAGTCCCAAATTTTAATTCTATTGGTCAACGTGAAAACTCTTATTACCTGAGAGGAGATTCCAGAAGAGCTCCAAATTCTAATGGACAAACCCAAAGCCAGAATTTGCTCAAAGGGATTATTTTAGAGCCAAGAAGAATTCCATATGAGTCAGAAATTAATCAGCCAGAATTAAAGCACAGTATATATCAGCCTGTGTACCCTGAGGGATTTCCTTCCCCTGCAAGGGAACATTTTAATGCTGGAAGAAATACTTGGAACCAACAAGAAATCTCTCCACCTTTTAAGGAAGATCCTGGAAGGCATGAAGAACACTTACCTCATCCTTCCCATGGCTCTGGAGGACGTGTTTATTACCCTGACTATAACCCCTATGATCCCAGGGAAAACTCACCATACCTTAGAAGTAATACATGGGCTGAAAGAGATGATTCTCCCAATACAATGAGGCAACCTGAAAATCCACACTATCCCATTAATACTCCAGACCCAAAAAAGACAATCCCTTATAATGAAGAAGACCCAATAGAGCCAACTGGAGATGAATCTTTTCCAGGACAAAGTAGATGGAGTGTGGCGGAGTCAAGCTTTAAAGGAGACCCAACAGTTAGGCACTATGAAGGCGAGCAA---TATACCTCAAATCAACCAAAGGAATACCTTCCCTATTCCTTAGATATTAATCCATCAAAACCCAGGAAGGATTTCCTTTATGGTGAATTTTACCCCTGGAGCCCAGATGAGAATTTCCCATCATATAATACAGCTCCCACTGAACCGCGGCCAGTGGAGAGCAGGGGCTATTATGCTAATAATGCCGTTGGACAAGAAGAAAGCACTATGTTTCCTTCTTGGAATTCCTGGGACCACAGAATTCAAGCCCAAGAGCAGAAAGAAAGAAAGCCATATTTTAACAGAAATTTCTGGGATCAGCCAACAAATTTACACAAAGCCCCTGCTAGTTCACCATACCAGAAGGAGAACAAGCCTTATTCCAGTGACTCCCCAGCTGGGCTTCAGAAAAATCCAATATGGCATGAAGGTGAGAATTTGAATTATGGCATGCAGACCACTAGGTTAAATTCACCAGAAAGAGAACACTTGGTTTTCCCAGACTTAATTCCTCCAAGTTACCCAGCAGTTCAAAAAGGAGCACATTTATTTCACCTAAGCCAGAGAGGCCCTTGCTGTGCTGGTGGCTCCACAGGGCCCAAGGACAATCCACTTGCTCTACAAGACTACACTCCATCTTTTGGTCTTGCACTAGGGGAGAACCAAGACACCAGCCCTGTGTATATAGAAGACAGTCAAACTATGCATGTAAGACATGCTATCTCCCCGACAAGCATCCTAGCTGGCCAAAGAAACAGCTCAGAGAAAAGACTGCCTGGAGAAAGTCAAAACCCAAGTCCTTTCAGAGATGACATGTCCACTCTGAAGAGGAACACACCACGTTCTATA---AATCAGTTGGGCCAAAGGGGAATTATGCCCTTTCCCGAAACCAGTTCCCTTCAATCAAAGAATACACCTTGCCTCAAAAGTGATCTTGGAGGAAAAGGAAAC---ATTTTGGAACAAATATTTGAAGGCAACCAGCTCAATGAAAGAACTGTTGATCTTACTCCTGAGCAGCTTGTTATTGGTACATCTGATGAAGGTCCCAAGCCAGAAGGAATTCCAAGTGAAGTGCAAGGAAATGAGGGTGAAAGGCAGCAG---AGACCATCTAGCATCCTACAGTTACCATGTTTTGGCTCCAAATTAACAAAGTATCACACCTCCAGCACTGGAACTCCATCTAGCATTGGAAGGCAAGGCTCATTTGATGGGGATCCAATTATGCCTACTGAAATTCCTAACTCACTGGCTGAGTTAGCTACCAGGGCACAGTTTCAGAATATAAATGTAGACCCACTTAATGCAGATGAACACACTCTATTTGATTCTCTTCAAGTAGGGACCAATCCACAGGACCAGGTGCAAGACTGCTTACTACTTCAGGCCATGTCCATGGCAGGAAACCCCTGGGGCTGGTTCCTGGGCCACCTCCTCCTCAGTGTCACAGGATCCCTCGCCTGGGGTGGAGGCGGCGACATCATAAACGGCGAGGACTGCCACCCGCACTCGCAGCCTTGGCAGGCGGCACTGTTCTTGGAAAAGGAATTTTTCTGCGGGGGCGTCCTGGTGCATCCTCAATGGGTGCTGTCAGCCGCACACTGTTTCCAGAATTCCTATACCATCAGGCTGGGTCTGCACAGTCTTGAGGACGACCATGAACCAGGCGGTCAGATGATGGAGGCTCACCTCTCCATCCAGCACCCAGAGTACAACAGACCATCTTTTGCCAACGACCTCATGCTCATCAAGTTGGAAGAATTGGTGCCCCAGTCTGACACCATCCAAAACATCGGCGTCGCCTCACAGTGCCCGACCGCT---GGGGATTCTTGCCTCGTTTCCGGCTGGGGTCGGCTAAAGAATGGCAGACTGCCCAAAGTGCTCCAATGCGTGAATATCTCAGTGGTGTCGGAGGAGATCTGCAGTGAACTCTATGCCCCTGTGTACCACCCCAGCATGTTCTGCGCTGGCGGAGGCCAGGACCAAAAGGACTCCTGCCATGGTGACTCTGGGGGCCCCCTGGTCTGCAACGGGTCCCTGCAGGGCCTTGTGTCCTTTGGACAATCCCCCTGTGGCCAGCCCAACGTGCCAGGCGTCTACACCAACCTCTGCAAGTTCACAGACTGGATACAGAAAACCATCCAGGCCAGTATGAAGGTGCTCCCTGCATCTGGCCTTGCTGTCCTCCTCGTCACGGCTCTGAAGTTTTCCACTGCAGCCCCCTCCCTATTTGCAGCCACCCCCAGGACCTCAAGGAACAGCTACCACCTCGCACAGGCATACCTTGACAAATATTACACAAAGAAAGGAGGGCACCAGATTGGTGAGATGATTGCAAGAGGAGGCAATTCCATGGTTAAAAACATTAAGGAGCTGCAGGCTTTCTTCGGCCTCCGAGTCACCGGGAAGTTAGACCGGGCCACCATGGATGTGATCAAGAGGCCTCGCTGTGGAGTTCCTGATGTGGCAAACTATCGCCTCTTCCCAGGTGAACCCAAATGGAAAAAAAATACTTTGACATACAGAATATCCAAATACACACCTTCCATGACTTCTGCAGAAGTGGACAAAGCAGTGGAGATGGCCCTGCAGGCCTGGAGTAGCGCCGTCCCTCTGAGCTTTGTCAGAATAAACTCAGGAGAAGCAGATATTATGATATCTTTTGAAACTGGAGATCACGGGGATTCCTATCCATTCGATGGGCCTCGGGGGACCCTAGCCCATGCATTTGCACCTGGAGGAGGCCTGGGAGGAGATACACATTTCGACAATGCTGAGAAGTGGACTATGGGAATGAATGGTTTCAATTTATTCACCGTTGCTGCTCATGAATTTGGCCACGCACTGGGCCTGGCCCATTCCACAGACCCATCAGCACTGATGTACCCAACTTATAAGTATCAGCATCCCTATGGATTCCAYCTTCCCAAGGATGATGTGAAAGGGATCCAGGCACTGTACGGACCTCGGAAGACATTCCCAGGGAAGCCCGCTGTGCCCCACAGCCCCCCTCATAATCCTTCTATCCCCGACCTCTGTGACTCCAGCTCAGCCTTTGATGCTGTGACAATGCTGGGAAAGGAGCTCCTGTTCTTCAGGGACCGGATTTTCTGGCGTCGGCAGGTTCACTTGATGTCAGGGATCCGGCCCAACACCATCACCAGCTCCTTTCCCCAGCTTATATCCAATGTGGATGCAGCTTATGAAGTGGCTGAGAGGGGCACAGCTTACTTCTTTAAAGGACCCCACTACTGGATAACAAGAGGATTCCAAATGCAAGGTACTCCTCGGACTATTTATGACTTTGGGTTCCCAAGATACGTGCAGCGAATAGATGCTGCCGTCTATCTCAAGGATGCACAGAAGACCCTTTTCTTTGTGGGAGATGAATACTACAGCTATGATGAACGAAAAAGGAAAATGGAAAAAGACTATCCAAAGAATACTGAAGAAGAATTTTCAGGAGTTAATGGCCAAATAGATGCTGCTATGGAGTTAAATGGCTACATTTACTTCTTTTCAGGACCCAAAGYGTACAAGTATGATACAGAGAAGGAAGATGTGGTTAGTGTGCTGAAATCTAGTTCCTGGATTGGTTGC
Stenella_attenuata           ATGGCCGGGCCAGGGTTTCGGGGCCACCCTGCTGGACTTCTCCTGCTGCTGCTGCTGCTA---------CCCCAGGCCCTGACAGAGGGACCCCTGGTCTTTGTGGCTGTGGTGTTCCGTCATGGCGACCGGGCCCCGCTGGCCTCCTATCCCACTGACCCGCACAAGGAGGCTGTATCTACCCTGTGGCCACGTGGCCTGGGCCAGCTGACTGGGGAAGGGGTCCGCCAGCAGCTGGAGCTGGGCCGCTTCCTGAGGAGTCGCTACGAGGATTTTCTGAGCCCCGAGTACCGGCGGGAGGAGGTGTACATTCGCAGCACAGACTTTGACCGGACCCTGGAGAGCGCTCAGGCCAACCTAGCGGGGCTTTTCCCTGAGGCCGCCCCAGGGCGCTCCGAGGCCACCTGGAGGCCGATCCCTGTGCACACGGTGCCCGTCACTGAGGACAAGCTGCTGAGGTTCCCTACACGAAGCTGTCCCCGATACCAGGAGCTGCTGAGGGAGGCCACGGAGGCCGCCGAGTACCAGACGGCCCTAGAGGGTTGGACGGACTTCTTGACTCACCTGGAGAACTTCACGGGGCTGTCGCTGGTCGGGGAGCCGCTCCGCAGGGCGTGGAAAGTTCTGGACACTCTTATTTGCCAGCAAGCCCACGGTCTCCCCCTCCCATCCTGGGCCTCCCCGGATGTCCTGCAGACACTAGCTCAGATCTCGGCTTTGGATATTGGGGCACACGTGGGCCCACCCGGGGCAGCAGAGAAGGCCCAGCTGTCTGGGGGAATCCTGCTGGATGCCATCCTTGCCAATTTCTCTCGGGTGCAGCACTTAGGGCTGCCCCTCAAGATGGTCATGTATTCGGCTCACGACAGCACTCTCCTGGCTCTCCAGGCGGCCCTGGGCCTCTATAATGGGCACACACCGCCTTATGCCGCCTGCCTCGGCTTTGAGTTCCGGAGGCGCCTTGGGGACCCGGAT------------------GACGACGCAGGGAATGTCACCATCTCCCTCTTCTACCGCAACGACTCTGCTGGCTTACCCTTGACCCTCAGCCTCCCCGGGTGCCCGGCGGCCTGCCCCTTAGGCCGCTTCCGCCAGCTGACGGCCCCCGCCCGGCCTCCGGCTCACGGGGTCCCCTGCCATGGCTTCTACGAGCCCGCCGCCCCCGCAGCCACCGCGGTGCCTCTGCTCGCTGGTGCCGTGGCTGTGCCGGCAGCCCTCAGCACGGGGCTGGGCCTGCTGGCCTGCAGAGCCGGCTGCCTGCGGGCCTGGGGGCGCCCCGTGATGCCAGCATTGAAGATCCCACTTTTCAAAATGAAGGACATGATACTGATCCTGTGCCTCCTGAAAATGAGTTCTGCAGTGCCGGTGTTTCCTCAGCAACCTGGGACACCAGGCATGGCTAGTTTGAGCCTTGAGACAATGAGACAGTTGGGAAGTTTGCAGGGATTAAACATGCTTTCTCAGTATTCAAGATTTGGCTTTGGGAAATCATTTAATTCTTTGTGGATGCATGGTCTCCTCCCACCACATTCCTCTTTCCCGTGGATGAGACCAAGGGAACATGAAACTCAACAGTATGAATATTCTTTGCCTGTGCATCCCCCACCTCTCCCATCGCAGCCATCCCTGCAGCCTCCACAGCCAGGACAGAAACCTTTCCTCCAGCCCACCGTTGTAACCTCCGTCCAGAACACAGTCCAGAAGGGAATACCTCAGCCTCCGATTTACCCGGGACATCCACCCTTGCAGCAATCAGAGGGGCCAATGATTCAA---CAGGTGGCACCATCAGAAAAGCCATCAAAGACCGAGTTGCCAGGAATGAATTTTGCTGATCCACAAGATCCATCGATG---TTTCCAATAGCCCGTTTGATATCTCTGGGACCAGTGCCACAAAATAAACCACCTCCACTTTATCCAGGAATATTTTACATGTCCTATGGAGCAAATCAATTGAACGCTCCTGCCAGACTTGGCATCATGAGCTCAGAAGAAATGGCTGGAGGAAGAGGAGGCCCCATGGCCTATGGAGCCATGTTCCCGGGATTTGGAGGCATGAGGCCCGGCCTTGGAGGGATGCCCCCCAATCCAGCCATGGGCGGGGACTTTACTCTGGAATTTGACTCCCCAGCCGCTGGAACCAAAGGCCCGGAGAAGGGAGAAGGAGGTGCACAAGACCCCCCTGTGCCGGAGGCCAACCCAGCCGATCTGGAAAACCCAGCTCTCCTTTCAGAGCTAGCACCTGGTGCCCTTGGAGGGCTTCTTGCTAATCCTAAAGGCAATATCCCCAACCTAGCAAGAGGCCCTGCAGGGCAGAGCAGGGGACCCCTCAGG---GTCACCCCAGCAGCTGCAGACCCACTGATGACCCCTGGATTAGCTGATGTTTATGAGACCTACAGTGCTGATGAGACCACAACTCTGGGTCTCCAGGAAGAAACCACCGTGGATTCCACAGTGACCCCTGACAGTCAGCACACATCGATGCCAGGAAACAAGGCCCAGCAGCCCCAGATTAAGCATGATGCATGGCATTTCCAAGAGCCCATGGGGACCTGGATTTTGTTTGCCTGCCTCCTGGGAGCAGCCTTCTCTATGCCTCTACCACCTCATCCTGGGCACCCTGGTTATATCAACTTCAGCTATGAGGTGCTTACCCCTCTGAAGTGGTACCAGAACGTAATAAGACACCCGTACCCGTCCTACGGTTACGAACCCATGGGTGGCTGGCTGCGTCACCAAATCATTCCCGTGGTATCCCAGCAGGCT------------GCCCTGCAGCCTCATCACCACTTCCCCATGGTGCCAGCCCAGCAGCCCGTGGGCCCCCAGCAAACCATGATGCCAATTCCTGGCCAGCACTCCATGACTCCAAGCCAACCCCACCAGCCACACCTCCCTGTGCCCGCCCAG---------------CAGCCCGTCCAGGCACAGCCTCAC------------------------------------------------------------------------------------------------------------CCGCCCCTGCTGCCCCAGCCGCCTCTGCCTCCGATGTTCCCCATGCAGCCCCTGCCCCCCATGCTTCCTGACCTGCCTCTGGAGGCTTGGCCCGCAACAGACAAGACCAAGCGGGAGGAAGTGGTTATGAAGGCTACGATTCTCCTGTTTTGTCTTCTAGGATCAACTCTATCATTACCAATGCAGCTCAACCCTGCTTTGGTAGTTCCTCCAACAAAGCTGGTTCCAGGTCAGGCAACACTGCTAAACCAACAACAGCCAAATCAGGTCTTCCCTTCTTTAAGTCTAATTCCATTGACACAGATGCTCACACTGGGGTCAGACCTGCAACTGCTAAATCCTGCTGCAGGGATGGCACCTGGTACCCAGACCCTCCCACTGACCCTGGGGGGATTGAAGGTACAGCAGCAGCTGCAACCACAAGTGTTACCAGTTATTGTAGCACACCTTGGAGCCCAGGGTGCTATCCTAAGCTCAGAGGAATTGCCAGCGACCCCCCAAATCTTAACAGGATTTATCTTCCATCCCTTGTTTCCCGGAGCCATCCTGCCCACCAGTCAGGCTACTCCAGATGTCCAGAATGGAATCCTTCCTGCAGGACAAGCAGGAGCAAATCCTGCCATCCAGGGAAACTCAGAGGGACCCTTCCCAACTACCAGTGGCACAGATGACGACTTTGCAGAGACCACCCCTGTAGGCATCCAAAGGGGCATACACACCACTGAGGAAACCACCACAGGGTCACCAAAAGGAATT---ATGTTGCTGCTGCAGTGCAGGCATGAAGCTTCGTCTCCTAAGCTAGATAACCTGGTACCAAGTGGAAAAATGAAGAGTCTCCTGGTCTTTCTAGGTCTGCTTTGTTATTCCATAGCTATGCCA------ATGCAAATGCCCCGAATGCCTGGATTTAGCAGTAAAAGTGAGGAGATG---CGCTATGGTCACTTCAACTTTATGAACTCCCCACCTATGGTACACCTGGGTCCCTTGTATGGAAATGGTATGCAGCTCCCTCAGCTCTTCCTGCCGTACCAGATGCCCATGTGGCCTCAGCCACCACCCAACAAGAAGCGCCCACAGAAACCTTCATCTCCCTCAGCACCCAAACACCAGAGCAAGACTGATCAAGCCCCAGAGACCCAGAAACCCAACCAGCCTCAACTAAAACAGCCCTTACCGGAGCATCCTTTAAAGCAGCCATCACCCACCCCAACTCAGCCCCAA---GAGGAAACCCAGACACCTCAGGCATTCCCACCATTTGGCAATGGGCTATTTCCCTATCAACAGCTACCGTGGCATGTTCCACATAGGGTACCACCAGGTTATGGACGTCCACCAGTCAGCAATGAAGAAGGTGGAAATCCTTACTTTGGATATTTTGGATATCATGGATTTGGGGGCCGTCCTCCTTATTATTCAGAAGAGATGTTTGAACAAGATTTTGAAAAACCAAAAGAAAAAGATCCTCCTAAAACAGAGAGTCCAGCCACTGATCCTTCGGTTAATTCAACAGTTCCTGAAACTAATTCTACCCAGTCAAATGCACCCAATCCCAGAGGGAGTCAGGGTGGAAATGACACCAGCCCAACAGGAAACAGTGTCCAGGGGTCTAACACTGTGAGCAATCCTACAGCTCAAAACAGCCCTGCAGTAAATGTTTCAGGCCAGGGAGTTCCAAGAAGTCAAACCCCACGGGGACCAAGTCAGACAAATATTCATGAAAATTATCCAAATCCTAACATCCGTAGTTTTCCTGCAGGAAGACAATGGCGACCTACTGGCACCGCTACGGGGCACAAACGTAATGGGCCTTTTTACCGAAATCAACAAATTCAAAGGGGTCCCCGGTGGAACTCCTTTGTTTTGGAAGGCAAACAAGCAGTTCGCCCAGGATATCCAATATACCGCAGAGCTTATGCTTCCACTGCAAGAGGCAACTCTCCCAATTATGCAGGAAATCCAGCAAATTTCAGAAGAAAGCCTGAAGGGCCAAATAAACACCCTGTGGGAACCAATGTTGCCCCTCTGGGTCCCAAACATGGTACTGTTGGCCACAATGAAAACATCCAAAATCCAAGAGAGAAGCCAGTAAGTCAAAAAGAAGGAATAGTCATTCCTACAAGGGATCCAAGTGGCCCCTGGAGAAACTCTCAAGACTATGGAGTTAATAAATCAAACTATAAACTGCCTCACCCTGAGGACAACATGCTAGTCCCAAATTTTAATTCTATTGGTCAACGTGAAAACTCTTATTACCTGAGAGGAGATTCCAGAAGAGCTCCAAATTCTAATGGACAAACCCAAAGCCAGAATTTGCCCAAAGGGATTATTTTAGAGCCAAGAAGAATTCCATATGAGTCAGAAATTAATCAGCCAGAATTAAAGCACAGTATATATCAGCCTGTGTACCCTGAGGGATTTCCTTCCCCTGCAAGGGAACATTTTAATGCTGGAAGAAATACTTGGAACCAACAAGAAATCTCTCCACCTTTTAAGGAAGATCCTGGAAGGCATGAAGAACACTTACCTCATCCTTCCCATGGCTCTGGAGGACGTGTTTATTACCCTGACTATAACCCCTATGATCCCAGGGAAAACTCACCATACCTTAGAAGTAATACATGGGCTGAAAGAGATGATTCTCCCAATACAATGAGGCAACCTGAAAATCCACACTATCCCATGAATACTCCAGACCCAAAAAAGACAATCCCTTATAATGAAGAAGACCCAATAGAGCCAACTGGAGATGAATCTTTTCCAGGACAAAGTAGATGGAGTGTGGCGGAGTCAAGCTTTAAAGGAGACCCAACAGTTAGGCACTATGAAGGCGAGCAA---TATACCTCAAATCAACCAAAGGAATACCTTCCCTATTCCTTAGATATTAATCCATCAAAACCCAGGAAGGATTTCCCTTATGGTGAATTTTACCCCTGGAGCCCAGATGAGAATTTCCCATCATATAATACAGCTCCCACTGAACCGCGGCCAGTGGAGAGCAGGGGCTATTATGCTAATAATGCCGTTGGACAAGAAGAAAGCACTATGTTTCCTTCTTGGAATTCCTGGGACCACAGGATTCAAGCCCAAGAGCAGAAAGAAAGAAAGCCATATTTTAACAGAAATTTCTGGGATCAGCCAACAAATTTACACAAAGCCCCTGCTAGTTCACCATACCAGAAGGAGAACAAGCCTTATTCCAGTGACTCCCCAGCTGGGCTTCAGAAAAATCCAATATGGCATGAAGGTGAGAATTTGAATTATGGCATGCAGACCACTAGGTTAAATTCACCAGAAAGAGAACACTTGATTTTCCCAGACTTAATTCCTCCAAGTTACCCAGCAGTTCAAAAAGGAGCACATTTATTTCACCTAAGCCAGAGAGGCCCTTGCTGTGCTGGTGGCTCCACAGGGCCCAAGGACAATCCACTTGCTCTACAAGACTACACTCCATCTTTTGGTCTTGCACTAGGGGAGAACCAAGACACCAGCCCTGTGTATATAGAAGACAGTCAAACTACGCATGTAAGACATACTATCTCCCCGACAAGCATCCTAGCTGGCCAAAGAAACAGCTCAGAGAAAAGACTGCCTGGAGAAAGTCAAAACCCAAGTCCTTTCAGAGATGACATGTCCACTCTGAAGAGGAACACACCACGTTCTATA---AATCAGTTGGGCCAAAGGGGAATTATGCCCTTTCCCGAAACCAGTTCCCTTCAATCAAAGAATACACCTTGCCTCAAAAGTGATCTTGGAGGAGAAGGAAAC---ATTTTGGAACAAATATTTGAAGGCAACCAGCTCAATGAAAGAACTGTTGATCTTACTCCTGAGCAGCTTGTTATTGGTACACCTGATGAAGGTCCCAAGCCAGAAGGAATTCCAAGTGAAGTGCAAGGAAATGAGGGTGAAAGGCAGCAG---AGACCATCTAGCATCCTACAGTTACCATGTTTTGGCTCCAAATTAACAAAGTATCACACCTCCAGCACTGGAACTCCATCTAGCATTGGAAGGCAAGGCTCATTTGATGGGGATCCAATTAYGCCTACTGAAATTCCTAACTCACTGGCTGAGTTAGCTACCAGGGCACAGTTTCAGAATATAAATGTAGACCCACTTAATGCAGATGAACACACTCTATTTGATTCTCTTCAAGTAGGGACCAATCCACAGGACCAGGTGCAAGACTGCTTACTACTTCAGGCCATGTCCATGGCAGGAAACCCCTGGGGCTGGTTCCTGGGCCACCTCCTCCTCAGTGTCACAGGATCCCTCGCCTGGGGTGGAGGCGGCGACATCATAAACGGCGAGGACTGCCACCCGCACTCGCAGCCTTGGCAGGCGGCACTGTTCTTGGAAAAGGAATTTTTCTGCGGGGGCGTCCTGGTGCATCCTCAATGGGTGCTGTCAGCCGCACACTGTTTCCAGAATTCCTATACCATCAGGCTGGGTCTGCACAGTCTTGAGGACGACCATGAACCAGGCGGTCAGATGATGGAGGCTCACCTCTCCATCCAGCACCCAGAGTACAACAGACCATCTTTTGCCAACGACCTCATGCTCATCAAGTTGGAAGAATTGGTGCCCCAGTCTGACACCATCCAAAACATCGGCGTCGCCTCACAGTGCCCGACCGCT---GGGGATTCTTGCCTCGTTTCCGGCTGGGGTCGGCTAAAGAATGGCAGACTGCCCAAAGTGCTCCAATGCGTGAATATCTCAGTGGTGTCGGAGGAGATCTGCAGTGAACTCTATGCCCCTGTGTACCACCCCAGCATGTTCTGCGCTGGCGGAGGCCAGGACCAAAAGGACTCCTGCCATGGTGACTCTGGGGGCCCCCTGGTCTGCAACGGGTCCCTGCAGGGCCTTGTGTCCTTTGGACAATCCCCCTGTGGCCAGCCCAACGTGCCAGGCGTCTACACCAACCTCTGCAAGTTCACAGACTGGATACAGAAAACCATCCAGGCCAGTATGAAGGTGCTCCCTGCATCTGGCCTTGCTGTCCTCCTCGTCACGGCTCTGAAGTTTTCCACTGCAGCCCCCTCCCTATTTGCAGCCACCCCCAGGACCTCAAGGAACAGCTACCACCTCGCACAGGCATACCTTGACAAATATTACACAAAGAAAGGAGGGCACCAGATTGGTGAGATGATTGCAAGAGGAGGCAATTCCATGGTTAAAAACATTAAGGAGCTGCAGGCTTTCTTCGGCCTCCGAGTCACCGGGAAGTTAGACCGGGCCACCATGGATGTGATCAAGAGGCCTCGCTGTGGAGTTCCTGATGTGGCAAACTATCGCCTCTTCCCAGGTGAACCCAAATGGAAAAAAAATACTTTGACATACAGAATATCCAAATACACACCTTCCATGACTTCTGCAGAAGTGGACAAAGCAGTGGAGATGGCCCTGCAGGCCTGGAGTAGCGCCGTCCCTCTGAGCTTTGTCAGAATAAACTCAGGAGAAGCAGATATTATGATATCTTTTGAAACTGGAGATCACGGGGATTCCTATCCATTCGATGGGCCTCGGGGGACCCTAGCCCATGCATTTGCACCTGGAGGAGGCCTGGGAGGAGATACACATTTCGACAATGCTGAGAAGTGGACTATGGGAATGAATGGTTTCAATTTATTCACCGTTGCTGCTCATGAATTTGGCCACGCACTGGGCCTGGCCCATTCCACAGACCCATCAGCACTGATGTACCCAACTTATAAGTATCAGCATCCCTATGGATTCCACCTTCCCAAGGATGATGTGAAAGGGATCCAGGCACTGTACGGACCTCGGAAGACATTCCCAGGGAAGCCCGCTGTGCCCCACAGCCCCCCTCATAATCCTTCTATCCCCGACCTCTGTGACTCCAGCTCAGCCTTTGATGCTGTGACAATGCTGGGAAAGGAGCTCCTGTTCTTCAGGGACCGGATTTTCTGGCGTCGGCAGGTTCACTTGATGTCAGGGATCCGGCCCAACACCATCACCAGCTCCTTTCCCCAGCTTATATCCAATGTGGATGCAGCTTATGAAGTGGCTGAGAGGGGCACAGCTTACTTCTTTAAAGGACCCCACTACTGGATAACAAGAGGATTCCAAATGCAAGGTACTCCTCGGACTATTTATGACTTTGGGTTCCCAAGATACGTGCAGCGAATAGATGCTGCCGTCTATCTCAAGGATGCACAGAAGACCCTTTTCTTTGTGGGAGATGAATACTACAGCTATGATGAACGAAAAAGGAAAATGGAAAAAGACTATCCAAAGAATACTGAAGAAGAATTTTCAGGAGTTAATGGCCAAATAGATGCTGCTATGGAGTTAAATGGCTACATTTACTTCTTTTCAGGACCCAAAGCGTACAAGTATGATACAGAGAAGGAAGATGTGGTTAGTGTGCTGAAATCTAGTTCCTGGATTGGTTGC
Stenella_clymene             ATGGCCGGGCCAGGGTTTCGGGGCCACCCTGCTGGACTTCTCCTGCTGCTGCTGCTGCTA---------CCCCAGGCCCTGACAGAGGGACCCCTGGTCTTTGTGGCTGTGGTGTTCCGTCATGGCGACCGGGCCCCGCTGGCCTCCTATCCCACTGACCCGCACAAGGAGGCTGTATCTACCCTGTGGCCACGCGGCCTGGGCCAGCTGACTGGGGAAGGGGTCCGCCAGCAGCTGGAGCTGGGCCGCTTCCTGAGGAGTCGCTACGAGGATTTTCTGAGCCCCGAGTACCGGCGGGAGGAGGTGTACATTCGCAGCACAGACTTTGACCGGACCCTGGAGAGCGCTCAGGCCAACCTAGCGGGGCTTTTCCCTGAGGCCGCCCCAGGGCGCTCCGAGGCCACCTGGAGGCCGATCCCTGTGCACACGGTGCCCGTCACTGAGGACAAGCTGCTGAGGTTCCCTACACGAAGCTGTCCCCGATACCAGGAGCTGCTGAGGGAGGCCACGGAGGCCGCCGAGTACCAGACGGCCCTAGAGGGTTGGACGGACTTCTTGACTCACCTGGAGAACTTCACGGGGCTGTCGCTGGTCGGGGAGCCGCTCCGCAGGGCGTGGAAAGTTCTGGACACTCTTATTTGCCAGCAAGCCCACGGTCTCCCCCTCCCATCCTGGGCCTCCCCGGATGTCCTGCAGACACTAGCTCAGATCTCGGCTTTGGATATTGGGGCACACGTGGGCCCACCCGGGGCAGCAGAGAAGGCCCAGCTGTCTGGGGGAATCCTGCTGGATGCCATCCTTGCCAATTTCTCTCGGGTGCAGCACTTAGGGCTGCCCCTCAAGATGGTCATGTATTCGGCTCACGACAGCACTCTCCTGGCTCTCCAGGCGGCCCTGGGCCTCTATAATGGGCACACACCGCCTTATGCCGCCTGCCTCGGCTTTGAGTTCCGGAGGCGCCTTGGGGACCCGGAT------------------GACGACGCAGGGAATGTCACCATCTCCCTCTTCTACCGCAACGACTCTGCTGGCTTACCCTTGACCCTCAGCCTCCCCGGGTGCCCGGCGGCCTGCCCCTTAGGCCGCTTCCGCCAGCTGACGGCCCCCGCCCGGCCTCCGGCTCACGGGGTCCCCTGCCATGGCTTCTACGAGCCCGCCGCCCCCGCAGCCACCGCGGTGCCTCTGCTCGCTGGTGCTGTGGCTGTGCTGGCAGCCCTCAGCACGGGGCTGGGCCTGCTGGCCTGCAGAGCCGGCTGCCTGCGGGCCTGGGGGCGCCCCGTGATGCCAGCATTGAAGATCCCACTTTTCAAAATGAAGGACATGATACTGATCCTGTGCCTCCTGAAAATGAGTTCTGCAGTGCCGGTGTTTCCTCAGCAACCTGGGACACCAGGCATGGCTAGTTTGAGCCTTGAGACAATGAGACAGTTGGGAAGTTTGCAGGGATTAAACATGCTTTCTCAGTATTCAAGATTTGGCTTTGGGAAATCATTTAATTCTTTGTGGATGCATGGTCTCCTCCCACCACATTCCTCTTTCCCGTGGATGAGACCAAGGGAACATGAAACTCAACAGTATGAATATTCTTTGCCTGTGCATCCCCCACCTCTCCCATCGCAGCCATCCCTGCAGCCTCCACAGCCAGGACAGAAACCTTTCCTCCAGCCTACCGTTGTAACCTCCGTCCAGAACACAGTCCAGAAGGGAATACCTCAGCCTCCGATTTACCCGGGACATCCACCCTTGCAGCAATCAGAGGGGCCAATGATTCAA---CAGGTGGCACCATCAGAAAAGCCATCAAAGACCGAGTTGCCAGGAATGAATTTTGCTGATCCACAAGATCCATCGATG---TTTCCAATAGCCCGTTTGATATCTCTGGGACCAGTGCCACAAAATAAACCACCTCCACTTTATCCAGGAATATTTTACATGTCCTATGGAGCAAATCAATTGAACGCTCCTGCCAGACTTGGCATCATGAGCTCAGAAGAAATGGCTGGAGGAGGAGGAGGCCCCATGGCCTATGGAGCCATGTTCCCGGGATTTGGAGGCATGAGGCCCGGCCTTGGAGGGATGCCCCCCAATCCAGCCATGGGCGGGGACTTTACTCTGGAATTTGACTCCCCAGCCTCTGGAACCAAAGGCCCGGAGAAGGGAGAAGGAGGTGCACAAGACCCCCCTGTGCCGGAGGCCAACCCAGCCGATCTGGAAAACCCAGCTCTCCTTTCAGAGCTAGCACCTGGTGCCCTTGGAGGGCTTCTTGCTAATCCTAAAGGCAATATCCCCAACCTAGCAAGAGGCCCTGCAGGGCAGAGCAGGGGACCCCTCAGG---GTCACCCCAGCAGCTGCAGACCCACTGATGACCCCTGGATTAGCTGATGTTTATGAGACCTACAGTGCTGATGAGACCACAACTCTGGGTCTCCAGGAAGAAACCACCGTGGATTCCACAGTGACCCCTGACAGTCAGCACACATCGATGCCAGGAAACAAGGCCCAGCAGCCCCAGATTAAGCATGATGCATGGCATTTCCAAGAGCCCATGGGGACCTGGATTTTGTTTGCCTGCCTCCTGGGAGCAGCCTTCTCTATGCCCCTACCACCTCATCCTGGGCACCCTGGTTATATCAACTTCAGCTATGAGGTGCTTACCCCTCTGAAGTGGTACCAGAACGTAATAAGACACCCGTACCCGTCCTACGGTTACGAACCCATGGGTGGCTGGCTGCGTCACCAAATCATTCCCGTGGTATCCCAGCAGGCT------------GCCCTGCAGCCTCATCACCACTTCCCCATGGTGCCAGCCCAGCAGCCCGTGGGCCCCCAGCAAACCATGATGCCAATTCCTGGCCAGCACTCCATGACTCCAAGCCAACCCCACCAGCCACACCTCCCTGTGCCCGCCCAG---------------CAGCCCGTCCAGCCACAGCCTCAC------------------------------------------------------------------------------------------------------------CCGCCCCTGCTGCCCCAGCCGCCTCTGCCTCCAATGTTCCCCATGCAGCCCCTGCCCCCCATGCTTCCTGACCTGCCTCTGGAGGCTTGGCCCGCAACAGACAAGACCAAGCGGGAGGAAGTGGATATGAAGGCTACGATTCTCCTGTTTTGTCTTCTAGGATCAACTCTATCATTACCAATGCAGCTCAACCCTGCTTTGGTAGTTCCTCCAACAAAGCTGGTTCCAGGTCAGGCAACACTGCTAAACCAACAACAGCCAAATCAGGTCTTCCCTTCTTTAAGTCTAATTCCATTGACACAGATGCTCACACTGGGGTCAGACCTGCAACTGCTAAATCCTGCTGCAGGGATGGCACCTGGTACCCAGACCCTCCCACTGACCCTGGGGGGATTGAAGGTACAGCAGCAGCTGCAACCACAAGTGTTACCAGTTATTGTAGCACACCTTGGAGCCCAGGGTGCTATCCTAAGCTCAGAGGAATTGCCAGCGACCCCCCAAATCTTAACAGGATTTATCTTCCATCCCTTGTTTCCCGGAGCCATCCTGCCCACCAGTCAGGCTACTCCAGATGTCCAGAATGGAATCCTTCCTGCAGGACAAGCAGGAGCAAATCCTGCCATCCGGGGAAACTCAGAGGGCCCCTTCCCAACTACCAGTGGCACAGATGACGACTTTGCAGAGACCACCCCTGTAGGCATCCAAAGGGGCATACAGACCACTGAGGAAACCACCACAGGGTCACCAAAAGGAATT---ATGTTGCTGCTGCACTGCAGGCATGAAGCTTCGTCTCCTAAGCTAGATAACCTGGTACCAAGTGGAAAAATGAAGAGTGTCCTGGTCTTTCTAGGTCTGCTTTGTTATTCCATAGCTATGCCA------ATGCAAATGCCCCGAATGCCTGGATTTAGCAGTAAAAGTGAGGAGATG---CGCTATGGTCACTTCAACTTTATGAACTCCCCACCTATGGTACACCTGGGTCCCTTGTATGGAAATGGTATGCAGCTCCCTCAGCTCTTCCTGCCATACCAGATGCCCATGTGGCCTCAGCCACCGCCCAACAAGAAGCGCCCACAGAAACCTTCATCTCCCTCAGCACCCAAACACCAGAGCAAGACTGATCAAGCCCCAGAGACCCAGAAACCCAACCAGCCTCAACTAAAACAGCCCCTACCAGAGCATCCTTTAAAGCAGCCATCACCCACCCCAACTCAGCCCCAA---GAGGAAACCCAGACACCTCAGGCATTCCCACCATTTGGCAATGGGCTATTTCCCTATCAACAGCTACCGTGGCATGTTCCACATAGGGTACCACCAGGTTATGGACGTCCACCAGTCAGCAATGAAGAAGGTGGAAATCCTTACTTTGGATATTTTGGATATCATGGATTTGGGGGCCGTCCTCCTTATTATTCAGAAGAGATGTTTGAACAAGATTTTGAAAAACCAAAAGAAAAAGATCCTCCTAAAACAGAGAGTCCAGCCACTGATCCTTCGGTTAATTCAACAGTTCCTGAAACTAATTCTACCCAGTCAAATGCACCCAATCCCAGAGGGAGTCAGGGTGGAAATGACACCAGCCCAACAGGAAACAGTGTCCAGGGGTCTAACACTGTGAGCAATCCTACAGCTCAAAACAGCCCTGCAGTAAATGTTTCAGGCCAGGGAGTTCCAAGAAGTCAAACCCCACGGGGACCAAGTCAGACAAATATTCATGAAAATTATCCAAATCCTAACATCCGTAGTTTTCCTGCAGGAAGACAATGGCGACCTACTGGCACCGCTACGGGGCACAAACGTAATGGGCCTTTTTACCGAAATCAACAAATTCAAAGGGGTCCCCGGTGGAACTCCTTTGTTTTGGAAGGCAAACAAGCAGTTCGCCCAGGATATCCAATATACCGCAGAGCTTATGCTTCCACTGCAAGAGGCAACTCTCCCAATTATGCAGGAAATCCAGCAAATTTCAGAAGAAAGCCTGAAGGGCCAAATAAACACCCTGTGGGAACCAATGTTGCCCCTCTGGGTCCCAAACATGGTACTGTTGGCCACAATGAAAACATCCAAAATCCAAGAGAGAAGCCAGTAAGTCAAAAAGAAGGAATAGTCATTCCTACAAGGGATCCAAGTGGCCCCTGGAGAAACTCTCAAGACTATGGAGTTAATAAATCAAACTATAAACTGCCTCACCCTGAGGACAACATGCTAGTCCCAAATTTTAATTCTGTTGGTCAACGTGAAAACTCTTATTACCTGAGAGGAGATTCCAGAAGAGCTCCAAATTCTAATGGACAAACCCAAAGCCAGAATTTGCCCAAAGGGATTATTTTAGAGCCAAGAAGAATTCCATATGAGTCAGAAATTAATCAGCCAGAATTAAAGCACAGTATATATCAGCCTGTGTACCCTGAGGGATTTCCTTCCCCTGCAAGGGAACATTTTAATGCTGGAAGAAATACTTGGAACCAACAAGAAATCTCTCCACCTTTTAAGGAAGATCCTGGAAGGCATGAAGAACACTTACCTCATCCTTCCCATGGCTCTGGAGGACGTGTTTATTACCCTGACTATAACCCCTATGATCCCAGGGAAAACTTACCATACCCTAGAAGTAATACATGGGCTGAAAGAGATGATTCTCCCAATACAATGAGGCAACCTGAAAATCCACACTATCCCATGAATACTCCAGACCCAAAAAAGACAATCCCTTATAATGAAGAAGACCCAATAGAGCCAACTGGAGATGAATCTTTTCCAGGACAAAGTAGATGGAGTGTGGCGGAGTCAAGCTTTAAAGGAGACGCAACAGTTAGGCACTATGAAGGCGAGCAA---TATACCTCAAATCAACCAAAGGAATACCTTCCCTATTCCTTAGATATTAATCCATCAAAACCCAGGAAGGATTTCCCTTATGGTGAATTTTACCCCTGGAGCCCAGATGAGAATTTCCCATCATATAATACAGCTCCCACTGAACCGCGGCCAGTGGAGAGCAGGGGCTATTATGCTAATAATGCCGTTGGACAAGAAGAAAGCACTATGTTTCCTTCTTGGAATTCCTGGGACCACAGAATTCAAGCCCAAGAGCAGAAAGAAAGAAAGCCATATTTTAACAGAAATTTCTGGGATCAGCCAACAAATTTACACAAAGCCCCTGCTAGTTCACCATACCAGAAGGAGAACAAGCCTTATTCCAGTGACTCCCCAGCTGGGCTTCAGAAAAATCCAATATGGCATGAAGGTGAGAATTTGAATTATGGCATGCAGACCACTAGGTTAAATTCACCAGAAAGAGAACACTTGGTTTTCCCAGACTTAATTCCTCCAAGTTACCCAGCAGTTCAAAAAGGAGCACATTTATTTCACCTAAGCCAGAGAGGCCCTTGCTGTGCTGGTGGCTCCACAGGGCCCAAGGACAATCCACTTGCTCTACAAGACTACACTCCATCTTTTGGTCTTGCACTAGGGGAGAACCAAGACACCAGCCCTGTGTATATAGAAGACAGTCAAACTACGCATGTAAGACATACTATCTCCCCGACAAGCATCCTAGCTGGCCAAAGAAACAGCTCAGAGAAAAGACTGCCTGGAGAAAGTCAAAACCCAAGTCCTTTCAGAGATGACATGTCCACTCTGAAGAGGAACACACCACGTTCTATA---AATCAGTTGGGCCAAAGGGGAATTATGCCCTTTCCCGAAACCAGTTCCCTTCAATCAAAGAATACACCATGCCTCAAAAGTGATCTTGGAGGAAAAGGAAAC---ATTTTGGAACAAATATTTGAAGGTAACCAGCTCAATGAAAGAACTGTTGATCTTACTCCTGAGCAGCTTGTTATTGGTACACCTGATGAAGGTCCCAAGCCAGAAGGAATTCCAAGTGAAGTGCAAGGAAATGAGGGTGAAAGGCAGCAG---AGACCATCTAGCATCCTACAGTTACCATGTTTTGGCTCCAAATTAACAAAGTATCACACCTCCAGCACTGGAACTCCATCTAGCATTGGAAGGCAAGGCTCATTTGATGGGGATCCAATTATGCCTACTGAAATTCCTAACTCACTGGCTGAGTTAGCTACCAGGGCACAGTTTCAGAATATAAATGTAGACCCACTTAATGCAGATGAACACACTCTATTTGATTCTCTTCAAGTAGGGACCAATCCACAGGACCAGGTGCAAGACTGCTTACTACTTCAGGCCATGTCCATGGCAGGAAACCCCTGGGGCTGGTTCCTGGGCCACCTCCTCCTCAGTGTCACAGGATCCCTCGCCTGGGGTGGAGGCGGCGACATCATAAACGGCGAGGACTGCCACCCGCACTCGCAGCCTTGGCAGGCGGCACTGTTCTTGGAAAAGGAATTTTTCTGCGGGGGCGTCCTGGTGCATCCTCAATGGGTGCTGTCAGCCGCACACTGTTTCCAGAATTCCTATACCATCAGGCTGGGTCTGCACAGTCTTGAGGACGACCATGAACCAGGCGGTCAGATGATGGAGGCTCACCTCTCCATCCAGCACCCAGAGTACAACAGACCATCTTTTGCCAACGACCTCATGCTCATCAAGTTGGAAGAATTGGTGCCCCAGTCTGACACCATCCAAAACATCGGCGTCGCCTCACAGTGCCCGACCGCT---GGGGATTCTTGCCTCGTTTCCGGCTGGGGTCGGCTAAAGAATGGCAGACTGCCCAAAGTGCTCCAATGCGTGAATATCTCAGTGGTGTCGGAGGAGATCTGCAGTGAACTCTATGCCCCTGTGTACCACCCCAGCATGTTCTGCGCTGGCGGAGGCCAGGACCAAAAGGACTCCTGCCATGGTGACTCTGGGGGCCCCCTGGTCTGCAACGGGTCCCTGCAGGGCCTTGTGTCCTTTGGACAATCCCCCTGTGGCCAGCCCAACGTGCCAGGCGTCTACACCAACCTCTGCAAGTTCACAGACTGGATACAGAAAACCATCCAGGCCAGTATGAAGGTGCTCCCTGCATCTGGCCTTGCTGTCCTCCTCGTCACGGCTCTGAAGTTTTCCACTGCAGCCCCCTCCCTATTTGCAGCCACCCCCAGGACCTCAAGGAACAGCTACCACCTCGCACAGGCATACCTTGACAAATATTACACAAAGAAAGGAGGGCACCAGATTGGTGAGATGATTGCAAGAGGAGGCAATTCCATGGTTAAAAACATTAAGGAGCTGCAGGCTTTCTTCGGCCTCCGAGTCACCGGGAAGTTAGACCGGGCCACCATGGATGTGATCAAGAGGCCTCGCTGTGGAGTTCCTGATGTGGCAAACTATCGCCTCTTCCCAGGTGAACCCAAATGGAAAAAAAATACTTTGACATACAGAATATCCAAATACACACCTTCCATGACTTCTGCAGAAGTGGACAAAGCAGTGGAGATGGCCCTGCAGGCCTGGAGTAGCGCCGTCCCTCTGAGCTTTGTCAGAATAAACTCAGGAGAAGCAGATATTATGATATCTTTTGAAACTGGAGATCACGGGGATTCCTATCCATTCGATGGGCCTCGGGGGACCCTAGCCCATGCATTTGCACCTGGAGGAGGCCTGGGAGGAGATACACATTTCGACAATGCTGAGAAGTGGACTATGGGAATGAATGGTTTCAATTTATTCACCGTTGCTGCTCATGAATTTGGCCACGCACTGGGCCTGGCCCATTCCACAGACCCATCAGCACTGATGTACCCAACTTATAAGTATCAGCATCCCTATGGATTCCACCTTCCCAAGGATGATGTGAAAGGGATCCAGGCACTGTACGGACCTCGGAAGACATTCCCAGGGAAGCCCGCTGTGCCCCACAGCCCCCCTCATAATCCTTCTATCCCCGACCTCTGTGACTCCAGCTCAGCCTTTGATGCTGTGACAATGCTGGGAAAGGAGCTCCTGTTCTTCAGGGACCGGATTTTCTGGCGTCGGCAGGTTCACTTGATGTCAGGGATCCGGCCCAACACCATCACCAGCTCCTTTCCCCAGCTTATATCCAATGTGGATGCAGCTTATGAAGTGGCTGAGAGGGGCACAGCTTACTTCTTTAAAGGACCCCACTACTGGATAACAAGAGGATTCCAAATGCAAGGTACTCCTCGGACTATTTATGACTTTGGGTTCCCAAGATACGTGCAGCGAATAGATGCTGCCGTCTATCTCAAGGATGCACAGAAGACCCTTTTCTTTGTGGGAGATGAATACTACAGCTATGATGAACGAAAAAGGAAAATGGAAAAAGACTATCCAAAGAATACTGAAGAAGAATTTTCAGGAGTTAATGGCCAAATAGATGCTGCTATGGAGTTAAATGGCTACATTTACTTCTTTTCAGGACCCAAAGCGTACAAGTATGATACAGAGAAGGAAGATGTGGTTAGTGTGCTGAAATCTAGTTCCTGGATTGGTTGC
Stenella_coeruleoalba        ATGGCCGGGCCAGGGTTTCGGGGCCACCCTGCTGGACTTCTCCTGCTGCTGCTGCTGCTA---------CCCCAGGCCCTGACAGAGGGACCCCTGGTCTTTGTGGCTGTGGTGTTCCGTCATGGCGACCGGGCCCCGCTGGCCTCCTATCCCACTGACCCGCACAAGGAGGCTGTATCTACCCTGTGGCCACGTGGCCTGGGCCAGCTGACTGGGGAAGGGGTCCGCCAGCAGCTGGAGCTGGGCCGCTTCCTGAGGAGTCGCTACGAGGATTTTCTGAGCCCCGAGTACCGGCGGGAGGAGGTGTACATTCGCAGCACAGACTTTGACCGGACCCTGGAGAGCGCTCAGGCCAACCTAGCGGGGCTTTTCCCTGAGGCCGCCCCAGGGCGCTCCGAGGCCACCTGGAGGCCGATCCCTGTGCACACGGTGCCCGTCACTGAGGACAAGCTGCTGAGGTTCCCTACACGAAGCTGTCCCCGATACCAGGAGCTGCTGAGGGAGGCCACGGAGGCCGCCGAGTACCAGACGGCCCTAGAGGGTTGGACGGACTTCTTGACTCACCTGGAGAACTTCACGGGGCTGTCGCTGGTCGGGGAGCCGCTCCGCAGGGCGTGGAAAGTTCTGGACACTCTTATTTGCCAGCAAGCCCACGGTCTCCCCCTCCCATCCTGGGCCTCCCCGGATGTCCTGCAGACACTAGCTCAGATCTCGGCTTTGGATATTGGGGCACACRTGGGCCCACCCGGGGCAGCAGAGAAGGCCCAGCTGTCTGGGGGAATCCTGCTGGATGCCATCCTTGCCAATTTCTCTCGGGTGCAGCACTTAGGGCTGCCCCTCAAGATGGTCATGTATTCGGCTCACGACAGCACTCTCCTGGCTCTCCAGGCGGCCCTGGGCCTCTATRATGGGCACACACCGCCTTATGCCGCCTGCCTCGGCTTTGAGTTCCGGAGGCGCCTTGGGGACCCGGAT------------------GACGACGCAGGGAATGTCACCATCTCCCTCTTCTACCGCAACGACTCTGCTGGCTTACCCTTGACCCTCAGCCTCCCCGGGTGCCCGGCGGCCTGCCCCTTAGGCCGCTTCCGCCAGCTGACGGCCCCCGCCCGGCCTCCGGCTCACGGGGTCCCCTGCCATGGCTTCTACGAGCCCGCCGCCCCCGCAGCCACCGCGGTGCCTCTGCTCGCTGGTGCCGTGKYTGTGCTGGCAGCCCTCAGCACGGGGCTGGGCCTGCTGGCCTGCAGAGCCGGCTGCCTGCGGGCCTGGGGGCGCCCCGTGATGCCAGCATTGAAGATCCCACTTTTCAAAATGAAGGACATGATACTGATCCTGTGCCTCCTGAAAATGAGTTCTGCAGTGCCGGTGTTTCCTCAGCAACCTGGGACACCAGGCATGGCTAGTTTGAGCCTTGAGACAATGAGACAGTTGGGAAGTTTGCAGGGATTAAACATGCTTTCTCAGTATTCAAGATTTGGCTTTGGGAAATCATTTAATTCTTTGTGGATGCATGGTCTCCTCCCACCACATTCCTCTTTCCCGTGGATGAGACCAAGGGAACATGAAACTCAACAGTATGAATATTCTTTGCCTGTGCATCCCCCACCTCTCCCATCGCAGCCATCCCTGCAGCCTCCACAGCCAGGACAGAAACCTTTCCTCCAGCCCACCGTTGTAACCTCCGTCCAGAACACAGTCCAGAAGGGAATACCTCAGCCTCCGATTTACCCGGGACATCCACCCTTGCAGCAATCAGAGSGGCCAATGATTCAA---CAGGTGGCACCATCAGAAAAGCCATCAAAGACCGAGTTGCCAGGAATGAATTTTGCTGATCCACAAGATCCATCGATG---TTTCCAATAGCCCGTTTGATATCTCTGGGACCAGTGCCACAAAATAAACCACCTCCACTTTATCCAGGAATATTTTACATGTCCTATGGAGCAAATCAATTGAACGCTCCTGCCAGACTTGGCATCATGAGCTCAGAAGAAATGGCTGGAGGAAGAGGAGGCCCCATGGCCTATGGAGCCATGTTCCCGGGATTTGGAGGCATGAGGCCCGGCCTTGGAGGGATGCCCCCCAATCCAGCCATGGGCGGGGACTTTACTCTGGAATTTGACTCCCCAGCCGCTGGAACCAAAGGCCCGGAGAAGGGAGAAGGAGGTGCACAAGAYCCCCCTGTGCCGGAGGCCAACCCAGCCGATCTGGAAAACCCAGCTCTCCTTTCAGAGCTAGCACCTGGTGCCCTTGGAGGGCTTCTTGCTAATCCTAAAGGCAATATCCCCAACCTAGCAAGAGGCCCTGCAGGGCAGAGCAGGGGACCCCTCAGG---GTCACCCCAGCAGCTGCAGACCCACTGATGACCCCTGGATTAGCTGATGTTTATGAGACCTACAGTGCTGATGAGACCACAACTCTGGGTCTCCAGGAAGAAACCACCGTGGATTCCACAGTGACCCCTGACAGTCAGCACACATCGATGCCAGGAAACAAGGCCCAGCAGCCCCAGATTAAGCATGATGCATGGCATTTCCAAGAGCCCATGGGGACCTGGATTTTGTTTGCCTGCCTCCTGGGAGCAGCCTTCTCTATGCCCCTACCACCTCATCCTGGGCACCCTGGTTATATCAACTTCAGCTATGAGGTGCTTACCCCTCTGAAGTGGTACCAGAACGTAATAAGACACCCGTACCCGTCCTACGGTTACGAACCCATGGGTGGCTGGCTGCGTCACCAAATCATTCCCGTGGTAGCCCAGCAGGCT------------GCCCTGCAGCCTCATCACCACTTCCCCATGGTGCCAGCCCAGCAGCCCGTGGGCCCCCAGCAAACCATGATGCCAATTCCTGGCCAGCACTCCATGACTCCAAGCCAACCCCACCAGCCACACCTCCCTGTGCCCGCCCAG---------------CAGCCCGTCCAGCCACAGCCTCAC------------------------------------------------------------------------------------------------------------CCGCCCCTGCTGCCCCAGCCGCCTCTGCCTCCGATGTTCCCCATGCAGCCCCTGCCCCCCATGCTTCCTGACCTGCCTCTGGAGGCTTGGCCCGCAACAGACAAGACCAAGCGGGAGGAAGTGGATATGAAGGCTACGATTCTCCTGTTTTGTCTTCTAGGATCAACTCTATCATTACCAATGCAGCTCAACCCTGCTTTGGTAGTTCCTCCAACAAAGCTGRTTCCAGGTCAGGCAACACTGCTAAACCAACAACAGCCAAATCAGGTCTTCCCTTCTTTAAGTCTAATTCCATTGACACAGATGCTCACACTGGGGTCAGACCTGCAACTGCTAAATCCTGCTGCAGGGATGRCACCTGGTACCCAGACCCTCCCACTGACCCTGGGGGGATTGAAGGTACAGCAGCAGCTGCAACCACAAGTGTTACCAGTTATTGTAGCACACCTTGGAGCCCAGGGTGCTATCCTAAGCTCAGAGGAATTGCCAGCGACCCCCCAAATCTTAACAGGATTTATCTTCCATCCCTTGTTTCCCGGAGCCATCCTGCCCACCAGTCAGGCTACTCCAGATGTCCAGAATGGAATCCTTCCTGCAGGACAAGCAGGAGCAAATCCTGCCATCCRGGGAAACTCAGAGGGMCCCTTCCCAACTACCAGTGGYACAGATGACGACTTTGCAGAGACCACCCCTGTAGGCATCCAAAGGGGCATACASACCACTGAGGAAACCACCACAGGGTCACCAAAAGGAATT---ATGTTGCTGCTGCACTGCAGGCATGAAGCTTCGTCTCCTAAGCTAGATAACCTGGTACCAAGTGGAAAAATGAAGAGTGTCCTGGTCTTTCTAGGTCTGCTTTGTTATTCCATAGCTATGCCA------ATGCAAATGCCCCGAATGCCTGGATTTAGCAGTAAAAGTGAGGAGATG---CGCTATGGTCACTTCAACTTTATGAACTCCCCACCTATGGTACACCTGGGTCCCTTGTATGGAAATGGTATGCAGCTCCCTCAGYTCTTCCTGCCGTACCAGATGCCCATGTGGCCTCAGCCACCACCCAACAAGAAGCGCCCACAGAAACCTTCATCTCCCTCAGCACCCAAACACCAGAGCAAGACTGATCAAGCCCCAGAGACCCAGAAACCCAACCAGCCTCAACTAAAACAGCCCCTACCGGAGCATCCTTTAAAGCAGCCATCACCCACCCCAACTCAGCCCCAR---GAGGAAACCCAGACACCTCAGGCATTCCCACCATTTGGCAATGGGCTATTTCCCTATCAACAGCTACCGTGGCATGTTCCACATAGGGTACCACCAGGTTATGGACGTCCACCAGTCAGCAATGAAGAAGGTGGAAATCCTTACTTTGGATATTTTGGATATCATGGATTTGGGGGCCGTCCTCCTTATTATTCAGAAGAGATGTTTGAACAAGATTTTGAAAAACCAAAAGAAAAAGATCCTCCTAAAACAGAGAGTCCAGCCACTGATCCTTCGGTTAATTCAACAGTTCCTGAAACTAATTCTACCCAGTCAAATGCACCCAATCCCAGAGGRAGTCAGGGTGGAAATGACACCAGCCCAACAGGAAACAGTGTCCAGGGGTCTAACACTGTGAGCAATCCTACAGCTCAAAACAGCCCTGCAGTAAATGTTTCAGGCCAGGGAGTTCCAAGAAGTCAAACCCCACAGGGACCAAGTCAGACAAATATTCATGAAAATTATCCAAATCCTAACATCCGTAGTTTTCCTGCAGGAAGACAATGGCGACCTACTGGCACCGCTACGGGGCACAAACGTAATGGGCCTTTTTACCGAAATCAACAAATTCAAAGGGGTCCCCGGTGGAACTCCTTTGTTTTGGAAGGCAAACAAGCAGTTCGCCCAGGATATCCAATATACCGCAGAGCTTATGCTTCCACTGCAAGAGGCAACTCTCCCAATTATGCAGGAAATCCAGCAAATTTCAGAAGAAAGCCTGAAGGGCCAAATAAACACCCTGTGGGAACCAATGTTGCCCCTCTGGGTCCCAAACATGGTACTGTTGGCCACAATGAAAACATCCAAAATCCAAGAGAGAAGCCAGTAAGTCAAAAAGAAGGAATAGTCATTCCTACAAGGGATCCAAGTGGCCCCTGGAGAAACTCTCAAGACTATGGAGTTAATAAATCAAACTATAAACTGCCTCACCCTRAGGACAACATGCTAGTCCCAAATTTTAATTCTATTGGTCAACGTGAAAACTCTTAYTACCTGAGAGGAGATTCCAGAAGAGCTCCAAATTCTAATGGACAAACCCAAAGCCAGAATTTGCTCAAAGGGATTATTTTAGAGCCAAGAAGAATTCCATATGAGTCAGAAATTAATCAGCCAGAATTAAAGCACAGTATATATCAGCCTGTGTACCCTGAGGGATTTCCTTCCCCTGCAAGGGAACATTTTAATGCTGGAAGAAATACTTGGAACCAACAAGAAATCTCTCCACCTTTTAAGGAAGATCCTGGAAGGCATGAAGAACACTTACCTCATCCTTCCCATGGCTCTGGAGGACGTGTTTATTACCCTGACTATAACCCCTATGATCCCAGGGAAAACTYACCATACCCTAGAAGTAATACATGGGCTGAAAGAGATGATTCTCCCAATRCAATGAGGCAACCTGAAAATCCACACTATCCCATGAATACTCCAGACCCAAAAAAGACAATCCCTTATAATGAAGAAGACCCAATAGAGCCAACTGGAGATGAATCTTTTCCAGGACAAAGTAGATGGAGTGTGGCGGAGTCAAGCTTTAAAGGAGACCCAACAGTTAGGCACTATGAAGGCGAGCAA---TATACCTCAAATCAACCAAAGGAATACCTTCCCTATTCCTTAGATATTAATCCATCAAAACCCAGGAAGGATTTCCCTTATGGTGAATTTTACCCCTGGAGCCCAGATGAGAATTTCCCATCATATAATACAGCTCCCACTGAACCGCGGCCAGTGGAGAGCAGGGGCTATTATGCTAATAATGCCGTTGGACAAGAAGAAAGCACTATGTTTCCTTCTTGGAATTCCTGGGACCACAGAATTCAAGCCCAAGAGCAGAAAGAAAGMAAGCCATATTTTAACAGAAATTTCTGGGATCAGCCAACAAATTTACACAAAGCCCCTGCTAGTTCACCATACCAGAAGGAGAACAAGCCTTATTCCAGTGACTCCCCAGCTGGGCTTCAGAAAAATCCAATATGGCATGAAGGTGAGAATTTGAATTATGGCATGCAGACCACTAGGTTAAATTCACCAGAAAGAGAACACTTGGTTTTCCCAGACTTAATTCCTCCAAGTTACCCAGCAGTTCAAAAAGGAGCACATTTATTTCACCTAAGCCAGAGAGGCCCTTGCTGTGCTGGTGGCTCCACAGGGCCCAAGGACAATCCACTTGCTCTACAAGACTACACTCCATCTTTTGGTCTTGCACTAGGGGAGAACCAAGACACCAGCCCTGTGTATATAGAAGACAGTCAAACTACGCATGTAAGACATACTATCTCCCCGACAAGCATCCTAGCTGGCCAAAGAAACAGCTCAGAGAAAAGACTGCCTGGAGAAAGTCAAAACCCAAGTCCTTTCAGAGATGACATGTCCACTCTGAAGAGGAACACACCACGTTCTATA---AATCAGTTRGGCCAARGGGGAATTATGCCCTTTCCCGAAACCAGTTCCCTTCAATCAAAGAATACACCTTGCCTCAAAAGTGATCTTGGAGGARAAGGAAAC---ATTTTGGAACAAATATTTGAAGGCAACCAGCTCAATGAAAGAACTGTTGATCTTACTCCTGAGCAGCTTGTTATTGGTACACCTGATGAAGGTCCCAAGCCAGAAGGAATTCCAAGTGAAGTGCAAGGAAATGAGGGTGAAAGGCAGCAG---AGACCATCTAGCATCCTACAGTTACCATGTTTTGGCTCCAAATTAACAAAGTATCAYACCTCCAGCACTGGAACTCCATCTAGCATTGGAAGGCAAGGCTCATTTGAYGGGGATCCAATTATGCCTACTGAAATTCCTAACTCACTGGCTGAGTTAGCTACCAGGGCACAGTTTCAGAATATAAATGTAGACCCACTTAAYGCAGATGAACACACTCTATTTGATTCTCTTCAAGTAGGGACCAATCCACAGGACCAGGTGCAAGACTGCTTACTACTTCAGGCCATGTCCATGGCAGGAAACCCCTGGGGCTGGTTCCTGGGCCACCTCCTCCTCAGTGTCACAGGATCCCTCGCCTGGGGTGGAGGCGGCGACATCATAAACGGCGAGGACTGCCACCCGCACTCGCAGCCTTGGCAGGCGGCACTGTTCTTGGAAAAGGAATTTTTCTGCGGGGGCGTCCTGGTGCATCCTCAATGGGTGCTGTCAGCCGCACACTGTTTCCAGAATTCCTATACCRTCAGGCTGGGTCTGCACAGTCTTGAGGACGACCATGAACCAGGCRGTCAGATGATGGAGGCTCACCTCTCCATCCAGCACCCAGAGTACAACAGACCATCTTTTGCCAACGACCTCATGCTCATCAAGTTGGAAGAATTGGTGCCCCAGTCTGACACCATCCAAAACATCGGCGTCGCCTCACAGTGCCCGACCGCT---GGGGATTCTTGCCTCGTTTCCGGCTGGGGTCGGCTAAAGAATGGCAGACTGCCCAAAGTGCTCCAATGCGTGAATATCTCAGTGGTGTCGGAGGAGATCTGCAGTGAACTCTATGCCCCTGTGTACCACCCCAGCATGTTCTGCGCTGGCGGAGGCCAGGACCAAAAGGACTCCTGCCATGGTGACTCTGGGGGCCCCCTGGTCTGCAACGGGTCCCTGCAGGGCCTTGTGTCCTTTGGACAATCCCCCTGTGGCCAGCCCAAYGTGCCAGGCGTCTACACCAACCTCTGCAAGTTCACAGACTGGATACAGAAAACCATCCAGGCCAGTATGAAGGTGYTCCCTGCATCTGGCCTTGCTGTCCTCCTCGTCACGGCTCTGAAGTTTTCCACTGCAGCCCCCTCCCTATTTGCAGCCACCCCCAGGACCTCAAGGAACAGCTACCACCTCGCACAGGCATACCTTGACAAATATTACACAAAGAAAGGAGGGCACCAGATTGGTGAGATGATTGCAAGAGGAGGCAATTCCATGGTTAAAAACATTAAGRAGCTGCAGGCTTTCTTCGGCCTCCGAGTCACCGGGAAGTTAGACCGGGCCACCATGGATGTGATCAAGAGGCCTCGCTGTGGAGTTCCTGATGTGGCAAACTATCGCCTCTTCCCAGGTGAACCCAAATGGAAAAAAAATACTTTGACATACAGAATATCCAAATACACACCTTCCATGACTTCTGCAGAAGTGGACAAAGCAGTGGAGATGGCCCTGCAGGCCTGGAGTAGCGCCGTCCCTCTGAGCTTTGTCAGAATAAACTCAGGAGAAGCAGATATTATGATATCTTTTGAAACTGGAGATCACGGGGATTCCTATCCATTCGATGGGCCTCGGGGGACCCTAGCCCATGCATTTGCACCTGGAGGAGGCCTGGGAGGAGATACACATTTCGACAATGCTGAGAAGTGGACTATGGGAATGAATGGTTTCAATTTATTCACCGTTGCTGCTCATGAATTTGGCCACGCACTGGGCCTGGCCCATTCCACAGACCCATCAGCACTGATGTACCCAACTTATAAGTATCAGCATCCCTATGGATTCCACCTTCCCAAGGATGATGTGAAAGGGATCCAGGCACTGTACGGACCTCGGAAGACATTCCCAGGGAAGCCCGCTGTGCCCCACAGCCCCCCTCATAATCCTTCTATCCCCGACCTCTGTGACTCCAGCTCAGCCTTTGATGCTGTGACAATGCTGGGAAAGGAGCTCCTGTTCTTCAGGGACCGGATTTTCTGGCGTCGGCAGGTTCACTTGATGTCAGGGATCCGGCCCAACACCATCACCAGCTCCTTTCCCCAGCTTATATCCAATGTGGATGCAGCTTATGAAGTGGCTGAGAGGGGCACAGCTTACTTCTTTAAAGGACCCCACTACTGGATAACAAGAGGATTCCAAATGCAAGGTACTCCTCGGACTATTTATGACTTTGGGTTCCCAAGATACGTGCAGCGAATAGATGCTGCCGTCTATCTCAAGGATGCACAGAAGACCCTTTTCTTTGTGGGAGATGAATACTACAGCTATGATGAACGAAAAAGGAAAATGGAAAAAGACTATCCAAARAATACTGAAGAAGAATTTTCAGGAGTTAATGGCCAAATAGATGCTGCTATGGAGTTAAATGGCTACATTTACTTCTTTTCAGGACCCAAAGCGTACAAGTATGATACAGAGAAGGAAGATGTGGTTAGTGTGCTGAAATCTAGTTCCTGGATTGGTTGC
Stenella_frontalis           ATGGCCGGGCCAGGGTTTCGGGGCCACCCTGCTGGACTTCTCCTGCTGCTGCTGCTGCTA---------CCCCAGGCCCTGACAGAGGGACCCCTGGTCTTTGTGGCTGTGGTGTTCCGTCATGGCGACCGGGCCCCGCTGGCCTCCTATCCCACTGACCCGCACAAGGAGGCTGTATCTACCCTGTGGCCACGTGGCCTGGGCCAGCTGACTGGGGAAGGGGTCCGCCAGCAGCTGGAGCTGGGCCGCTTCCTGAGGAGTCGCTACGAGGATTTTCTGAGCCCCGAGTACCGGCGGGAGGAGGTGTACATTCGCAGCACAGACTTTGACCGGACCCTGGAGAGCGCTCAGGCCAACCTAGCGGGGCTTTTCCCTGAGGCCGCCCCAGGGCGCTCCGAGGCCACCTGGAGGCCGATCCCTGTGCACACGGTGCCCGTCACTGAGGACAAGCTGCTGAGGTTCCCTACACGAAGCTGTCCCCGATACCAGGAGCTGCTGAGGGAGGCCACGGAGGCCGCCGAGTACCAGACGGCCCTAGAGGGTTGGACGGACTTCTTGACTCACCTGGAGAACTTCACGGGGCTGTCGCTGGTCGGGGAGCCGCTCCGCAGGGCGTGGAAAGTTCTGGACACTCTTATTTGCCAGCAAGCCCACGGTCTCCCCCTCCCATCCTGGGCCTCCCCGGATGTCCTGCAGACACTGGCTCAGATCTCGGCTTTGGATATTGGGGCACACGTGGGCCCACCCGGGGCAGCAGAGAAGGCCCAGCTGTCTGGGGGAATCCTGCTGGATGCCATCCTTGCCAATTTCTCTCGGGTGCAGCACTTAGGGCTGCCCCTCAAGATGGTCATGTATTCGGCTCACGACAGCACTCTCCTGGCTCTCCAGGCGGCCCTGGGCCTCTATAATGGGCACACACCGCCTTATGCCGCCTGCCTCGGCTTTGAGTTCCGGAGGCGCCTTGGGGACCCGGAT------------------GACGACGCAGGGAATGTCACCATCTCCCTCTTCTACCGCAACGACTCTGCTGGCTTACCCTTGACCCTCAGCCTCCCCGGGTGCCCGGCGGCCTGCCCCTTAGGCCGCTTCCGCCAGCTGACGGCCCCCGCCCGGCCTCCGGCTCACGGGGTCCCCTGCCATGGCTTCTACGAGCCCGCCGCCCCCGCAGCCACCGCGGTGCCTCTGCTCGCTGGTGCTGTGGCTGTGCTGGCAGCCCTCAGCACGGGGCTGGGCCTGCTGGCCTGCAGAGCCGGCTGCCTGCGGGCCTGGGGGCGCCCCGTGATGCCAGCATTGAAGATCCCACTTTTCAAAATGAAGGACATGATACTGATCCTGTGCCTCCTGAAAATGAGTTCTGCAGTGCCGGTGTTTCCTCAGCAACCTGGGACACCAGGCATGGCTAGTTTGAGCCTTGAGACAATGAGACAGTTGGGAAGTTTGCAGGGATTAAACATGCTTTCTCAGTATTCAAGATTTGGCTTTGGGAAATCATTTAATTCTTTGTGGATGCATGGTCTCCTCCCACCACATTCCTCTTTCCCGTGGATGAGACCAAGGGAACATGAAACTCAACAGTATGAATATTCTTTGCCTGTGCATCCCCCACCTCTCCCATCGCAGCCATCCCTGCAGCCTCCACAGCCAGGACAGAAACCTTTCCTCCAGCCCACCGTTGTAACCTCCGTCCAGAACACAGTCCAGAAGGGAATACCTCAGCCTCCGATTTACCCGGGACATCCACCCTTGCAGCAATCAGAGGGGCCAATGATTCAA---CAGGTGGCACCATCAGAAAAGCCATCAAAGACCGAGTTGCCAGGAATGAATTTTGCTGATCCACAAGATCCATCGATG---TTTCCCATAGCCCGTTTGATATCTCTGGGACCAGTGCCACAAAATAAACCACCTCCACTTTATCCAGGAATATTTTACATGTCCTATGGAGCAAATCAATTGAACGCTCCTGCCAGACTTGGCATCATGAGCTCAGAAGAAATGGCTGGAGGAGGAGGAGGCCCCATGGCCTATGGAGCCATGTTCCCGGGATTTGGAGGCATGAGGCCCGGCCTTGGAGGGATGCCCCCCAATCCAGCCATGGGCGGGGACTTTACTCTGGAATTTGACTCCCCAGCCGCTGGAACCAAAGGCCCGGAGAAGGGAGAAGGAGGTGCACAAGACCCCCCTGTGCCGGAGGCCAACCCAGCCGATCTGGAAAACCCAGCTCTCCTTTCAGAGCTAGCACCTGGTGCCCTTGGAGGGCTTCTTGCTAATCCTAAAGGCAATATCCCCAACCTAGCAAGAGGCCCTGCAGGGCAGAGCAGGGGACCCCTCAGG---GTCACCCCAGCAGCTGCAGACCCACTGATGACCCCTGGATTAGCTGATGTTTATGAGACCTACAGTGCTGATGAGACCACAACTCTGGGTCTCCAGGAAGAAACCACCGTGGATTCCACAGTGACCCCTGACAGTCAGCACACATCGATGCCAGGAAACAAGGCCCAGCAGCCCCAGATTAAGCATGATGCATGGCATTTCCAAGAGCCCATGGGGACCTGGATTTTGTTTGCCTGCCTCCTGGGAGCAGCCTTCTCTATGCCTCTACCACCTCATCCTGGGCACCCTGGTTATATCAACTTCAGCTATGAGGTGCTTACCCCTCTGAAGTGGTACCAGAACGTAATAAGACACCCGTACCCGTCCTACGGTTACGAACCCATGGGTGGCTGGCTGCGTCACCAAATCATTCCCGTGGTATCCCAGCAGGCT------------GCCCTGCAGCCTCATCACCACTTCCCCATGGTGCCAGCCCAGCAGCCCGTGGGCCCCCAGCAAACCATGATGCCAATTCCTGGCCAGCACTCCATGACTCCAAGCCAACCCCACCAGCCACACCTCCCTGCGCCCGCCCAG---------------CAGCCCGTCCAGCCACAGCCTCAC------------------------------------------------------------------------------------------------------------CCGCCCCTGCTGCCCCAGCCGCCTCTGCCTCCGATGTTCCCCATGCAGCCCCTGCCCCCCATGCTTCCTGACCTGCCTCTGGAGGCTTGGCCCGCAACAGACAAGACCAAGCGGGAGGAAGTGGATATGAAGGCTACGATTCTCCTGTTTTGTCTTCTAGGATCAACTCTATCATTACCAATGCAGCTCAACCCTGCTTTGGTAGTTCCTCCAACAAAGCTGGTTCCAGGTCAGGCAACACTGCTAAACCAACAACAGCCAAATCAGGTCTTCCCTTCTTTAAGTCTAATTCCATTGACACAGATGCTCACACTGGGGTCAGACCTGCAACTGCTAAATCCTGCTGCAGGGATGGCACCTGGTACCCAGACCCTCCCACTGACCCTGGGGGGATTGAAGGTACAGCAGCAGCTGCAACCACAAGTGTTACCAGTTATTGTAGCACACCTTGGAGCCCAGGGTGCTATCCTAAGCTCAGAGGAATTGCCAGCGACCCCCCAAATCTTAACAGGATTTATCTTCCATCCCTTGTTTCCCGGAGCCATCCTGCCCACCAGTCAGGCTACTCCAGATGTCCAGAATGGAATCCTTCCTGCAGGACAAGCAGGAGCAAATCCTGCCATCCAGGGAAACTCAGAGGGACCCTTCCCAACTACCAGTGGCACAGATGACGACTTTGCAGAGACCACCCCTGTAGGCATCCAAAGGGGCATACACACCACTGAGGAAACCACCACAGGGTCACCAAAAGGAATT---ATGTTGCTGCTGCAGTGCAGGCATGAAGCTTCGTCTCCTAAGCTAGATAACCTGGTACCAAGTGGAAAAATGAAGAGTCTCCTGGTCTTTCTAGGTCTGCTTTGTTATTCCATAGCTATGCCA------ATGCAAATGCCCCGAATGCCTGGATTTAGCAGTAAAAGTGAGGAGATG---CGCTATGGTCACTTCAACTTTATGAACTCCCCACCTATGGTACACCTGGGTCCCTTGTATGGAAATGGTATGCAGCTCCCTCAGCTCTTCCTGCCGTACCAGATGCCCATGTGGCCTCAGCCACCACCCAACAAGAAGCGCCCACAGAAACCTTCATCTCCCTCAGCACCCAAACACCAGAGCAAGACTGATCAAGCCCCAGAGACTCAGAAACCCAACCAGCCTCAACTAAAACAGCCCTTACCGGAGCATCCTTTAAAGCAGCCATCACCCACCCCAACTCAGCCCCAA---GAGGAAACCCAGACACCTCAGGCATTCCCACCATTTGGCAATGGGCTATTTCCCTATCAACAGCTACCATGGCATGTTCCACATAGGGTACCACCAGGTTATGGACGTCCACCAGTCAGCAATGAAGAAGGTGGAAATCCTTACTTTGGATATTTTGGATATCATGGATTTGGGGGCCGTCCTCCTTATTATTCAGAAGAGATGTTTGAACAAGATTTTGAAAAACCAAAAGAAAAAGATCCTCCTAAAACAGAGAGTCCAGCCACTGATCCTTCGGTTAATTCAACAGTTCCTGAAACTAATTCTACCCAGTCAAATGCACCCAATCCCAGAGGGAGTCAGGGTGGAAATGACACCAGCCCAACAGGAAACAGTGTCCAGGGGTCTAACACTGTGAGCAATCCTACAGCTCAAAACAGCCCTGCAGTAAATGTTTCAGGCCAGGGAGTTCCAAGAAGTCAAACCCCACGGGGACCAAGTCAGACAAATATTCATGAAAATTATCCAAATCCTAACATCCGTAGTTTTCCTGCAGGAAGACAATGGCGACCTACTGGCACCGCTACGGGGCACAAACGTAATGGGCCTTTTTACCGAAATCAACAAATTCAAAGGGGTCCCCGGTGGAACTCCATTCTTTTGGAAGGCAAACAAGCAGTTCGTCCAGGATATCCAATATACCGCAGAGCTTATGCTTCCACTGCAAGAGGCAACTCTCCCAATTATGCAGGAAATCCAGCAAATTTCAGAAGAAAGCCTGAAGGGCCAAATAAACACCCTGTGAGAACCAATGTTGCCCCTCTGGGTCCCAAACATGGTACTGTTGGCCACAATGAAAACATCCAAAATCCAAGAGAGAAGCCAGTAAGTCAAAAAGAAGGAATAGTCATTCCTACAAGGGATCCAAGTGGCCCCTGGAGAAACTCTCAAGACTATGGAGTTAATAAATCAAACTATAAACTGCCTCACCCTGAGGACAACATGCTAGTCCCAAATTTTAATTCTATTGGTCAACGTGAAAACTCTTATTACCTGAGAGGAGATTCCAGAAGAGCTCCAAATTCTAATGGACAAACCCAAAGCCAGAATTTGCCCAAAGGGATTATTTTAGAGCCAAGAAGAATTCCATATGAGTCAGAAATTAATCAGCCAGAATTAAAGCACAGTATATATCAGCCTGTGTACCCTGAGGGATTTCCTTCCCCTGCAAGGGAACATTTTAATGCTGGAAGAAATACTTGGAACCAACAAGAAATCTCTCCACCTTTTAAGGAAGATCCTGGAAGGCATGAAGAACACTTACCTCATCCTTCCCATGGCTCTGGAGGACGTGTTTATTACCCTGACTATAACCCCTATGATCCCAGGGAAAACTCACCATACCTTAGAAGTAATACATGGGCTGAAAGAGATGATTCTCCCAATACAATGAGGCAACCTGAAAATCCACACTATCCCATGAATACTCCAGACCCAAAAAAGACAATCCCTTATAATGAAGAAGACCCAATAGAGCCAACTGGAGATGAATCTTTTCCAGGACAAAGTAGATGGAGTGTGGCGGAGTCAAGCTTTAAAGGAGACCCAACAGTTAGGCACTATGAAGGCGAGCAA---TATACCTCAAATCAACCAAAGGAATACCTTCCCTATTCCTTAGATATTAATCCATCAAAACCCAGGAAGGATTTCCCTTATGGTGAATTTTACCCCTGGAGCCCAGATGAGAATTTCCCATCATATAATACAGCTCCCACTGAACCGCGGCCAGTGGAGAGCAGGGGCTATTATGCTAATAATGCCGTTGGACAAGAAGAAAGCACTATGTTTCCTTCTTGGAATTCCTGGGACCACAGAATTCAAGCCCAAGAGCAGAAAGAAAGAAAGCCATATTTTAACAGAAATTTCTGGGATCAGCCAACAAATTTACACAAAGCCCCTGCTAGTTCACTATACCAGAAGGAGAACAAGCCTTATTCCAGTGACTCCCCAGCTGGGCTTCAGAAAAATCCAATATGGCATGAAGGTGAGAATTTGAATTATGGCATGCAGACCACTAGGTTAAATTCACCAGAAAGAGAACACTTGATTTTCCCAGACTTAATTCCTCCAAGTTACCCAGCAGTTCAAAAAGGAGCACATTTATTTCACCTAAGCCAGAGAGGCCCTTGCTGTGCTGGTGGCTCCACAGGGCCCAAGGACAATCCACTTGCTCTACAAGACTACACTCCATCTTTTGGTCTTGCACTAGGGGAGAACCAAGACACCAGCCCTGTGTATATAGAAGACAGTCAAACTACGCATGTAAGACATACTATCTCCCCGACAAGCATCCTAGCTGGCCAAAGAAACAGCTCAGAGAAAAGACTGCCTGGAGAAAGTCAAAACCCAAGTCCTTTCAGAGATGACATGTCCACTCTGAAGAGGAACACACCACGTTCTATA---AATCAGTTGGGCCAAAGGGGAATTATGCCCTTTCCCGAAACCAGTTCCCTTCAATCAAAGAATACACCTTGCCTCAAAAGTGATCTTGGAGGAGAAGGAAAC---ATTTTGGAACAAATATTTGAAGGCAACCAGCTCAATGAAAGAACTGTTGATCTTACTCCTGAGCAGCTTGTTATTGGTACACCTGATGAAGGTCCCAAGCCAGAAGGAATTCCAAGTGAAGTGCAAGGAAATGAGGGTGAAAGGCAGCAA---AGACCATCTAGCATCCTACAGTTACCATGTTTTGGCTCCAAATTAACAAAGTATCACACCTCCAGCACTGGAACTCCATCTAGCATTGGAAGGCAAGGCTCATTTGATGGGGATCCAATTACGCCTACTGAAATTCCTAACTCACTGGCTGAGTTAGCTACCAGGGCACAGTTTCAGAATATAAATGTAGACCCACTTAATGCAGATGAACACACGCTATTTGATTCTCTTCAAGTAGGGACCAATCCACAGGACCAGGTGCAAGACTGCTTACTACTTCAGGCCATGTCCATGGCAGGAAACCCCTGGGGCTGGTTCCTGGGCCACCTCCTCCTCAGTGTCACAGGATCCCTCGCCTGGGGTGGAGGCGGCGACATCATAAACGGCGAGGACTGCCACCCGCACTCGCAGCCTTGGCAGGCGGCACTGTTCTTGGAAAAGGAATTTTTCTGCGGGGGCGTCCTGGTGCATCCTCAATGGGTGCTGTCAGCCGCACACTGTTTCCAGAATTCCTATACCATCAGGCTGGGTCTGCACAGTCTTGAGGACGACCATGAACCAGGCGGTCAGATGATGGAGGCTCACCTCTCCATCCAGCACCCAGAGTACAACAGACCATCTTTTGCCAACGACCTCATGCTCATCAAGTTGGAAGAATTGGTGCCCCAGTCTGACACCATCCAAAACATCGGCGTCGCCTCACAGTGCCCGACCGCT---GGGGATTCTTGCCTCGTTTCCGGCTGGGGTCGGCTAAAGAATGGCAGACTGCCCAAAGTGCTCCAATGCGTGAATATCTCAGTGGTGTCGGAGGAGATCTGCAGTGAACTCTATGCCCCTGTGTACCACCCCAGCATGTTCTGCGCTGGCGGAGGCCAGGACCAAAAGGACTCCTGCCATGGTGACTCTGGGGGCCCCCTGGTCTGCAACGGGTCCCTGCAGGGCCTTGTGTCCTTTGGACAATCCCCCTGTGGCCAGCCCAACGTGCCAGGCGTCTACACCAACCTCTGCAAGTTCACAGACTGGATACAGAAAACCATCCAGGCCAGTATGAAGGTGCTCCCTGCATCTGGCCTTGCTGTCCTCCTCGTCACGGCTCTGAAGTTTTCCACTGCAGCCCCCTCCCTATTTGCAGCCACCCCCAGGACCTCAAGGAACAGCTACCACCTCGCACAGGCATACCTTGACAAATATTACACAAAGAAAGGAGGGCACCAGATTGGTGAGATGATTGCAAGAGGAGGCAATTCCATGGTTAAAAACATTAAGGAGCTGCAGGCTTTCTTCGGCCTCCGAGTCACCGGGAAGTTAGACCGGGCCACCATGGATGTGATCAAGAGGCCTCGCTGTGGAGTTCCTGATGTGGCAAACTATCGCCTCTTCCCAGGTGAACCCAAATGGAAAAAAAATACTTTGACATACAGAATATCCAAATACACACCTTCCATGACTTCTGCAGAAGTGGACAAAGCAGTGGAGATGGCCCTGCAGGCCTGGAGTAGCGCCGTCCCTCTGAGCTTTGTCAGAATAAACTCAGGAGAAGCAGATATTATGATATCTTTTGAAACTGGAGATCACGGGGATTCCTATCCATTCGATGGGCCTCGGGGGACCCTAGCCCATGCATTTGCACCTGGAGGAGGCCTGGGAGGAGATACACATTTCGACAATGCTGAGAAGTGGACTATGGGAATGAATGGTTTCAATTTATTCACCGTTGCTGCTCATGAATTTGGCCACGCACTGGGCCTGGCCCATTCCACAGACCCATCAGCACTGATGTACCCAACTTATAAGTATCAGCATCCCTATGGATTCCACCTTCCCAAGGATGATGTGAAAGGGATCCAGGCACTGTACGGACCTCGGAAGACATTCCCAGGGAAGCCCGCTGTGCCCCACAGCCCCCCTCATAATCCTTCTATCCCCGACCTCTGTGACTCCAGCTCAGCCTTTGATGCTGTGACAATGCTGGGAAAGGAGCTCCTGTTCTTCAGGGACCGGATTTTCTGGCGTCGGCAGGTTCACTTGATGTCAGGGATCCGGCCCAACACCATCACCAGCTCCTTTCCCCAGCTTATATCCAATGTGGATGCAGCTTATGAAGTGGCTGAGAGGGGCACAGCTTACTTCTTTAAAGGACCCCACTACTGGATAACAAGAGGATTCCAAATGCAAGGTACTCCTCGGACTATTTATGACTTTGGGTTCCCAAGATACGTGCAGCGAATAGATGCTGCCGTCTATCTCAAGGATGCACAGAAGACCCTTTTCTTTGTGGGAGATGAATACTACAGCTATGATGAACGAAAAAGGAAAATGGAAAAAGACTATCCAAAGAATACTGAAGAAGAATTTTCAGGAGTTAATGGCCAAATAGATGCTGCTATGGAGTTAAATGGCTACATTTACTTCTTTTCAGGACCCAGAGCGTACAAGTATGATACAGAGAAGGAAGATGTGGTTAGTGTGCTGAAATCTAGTTCCTGGATTGGTTGC
Steno_bredanensis            ATGGCCGGGCCAGGGTTTTGGGGCCACCCTGCTGGACTTCTCCTGCTGCTGCTGCTGCTA---------CCCCAGGCCCTGACAAAGGGACCCCTGGTCTTTGTGGCTGTGGTGTTCCGCCATGGCGACCGGGCCCCGCTGGCCTCCTATCCCACTGACCCGCACAAGGAGGCTGTATCTACCCTGTGGCCACGTGGCCTGGGCCAGCTGACTGGGGAAGGGGTCCGCCAGCAGCTGGAGCTGGGCCGCTTCCTGAGGAGTCGCTACGAGGATTTTCTGAGCCCCGAGTACCGGCGGGAGGAGGTGTACATTCGCAGCACAGACTTTGACCGGACCCTGGAGAGTGCTCAGGCCAACCTAGCGGGGCTTTTCCCTGAGGCCGCCCCAGGGCGCTCCGAGGCCACCTGGAGGCCGATCCCTGTGCACACGGTGCCCGTCACTGAGGACAAGCTGCTGAGGTTCCCTACACGAAGCTGTCCCCGATACCAGGAGCTGCTGAGGGAGGCCACGGAGGCCGCCGAGTACCAGACGGCCCTAGAGGGTTGGACGGACTTCTTGACTCACCTGGAGAACTTCACGGGGCTGTCGCTGGTCGGGGAGCCGCTCCGCAGGGCGTGGAAAGTTCTGGACACTCTTATTTGCCAGCAAGCCCACGGTCTCCCCCTCCCATCCTGGGCCTCCCCGGATGTCCTGCAGACACTAGCTCAGATCTCGGCTTTGGATATTGGGGCACACGTGGGCCCACCCGGGGCAGCAGAGAAGGCCCAGCTGTCTGGGGGAATCCTGCTGGATGCCATCCTTGCCAATTTCTCTCGGGTGCAGCACTTAGGGCTGCCCCTCAAGATGGTCATGTATTCGGCTCACGACAGCACTCTCCTGGCTCTCCAGGCGGCCCTGGGCCTCTATGATGGGCACACACCGCCTTATGCCGCCTGCCTCGGCTTTGAGTTCCGGAGGCGCCTTGGGGACCCGGAT------------------GACGACGCAGGGAATGTCACCATCTCCCTCTTCTACCGCAACGACTCTGCTGGCTTACCCTTGACCCTCAGCCTCCCCGGGTGCCCGGCGGCCTGCCCCTTAGGCCGCTTCCGCCAGCTGACGGCCCCCGCCCGGCCTCCGGCTCACGGGGTCCCCTGCCATGGCTTCTACGAGCCCGCCGCCCCCGCAGCCACCGCGGTGCCTCTGCTCGCTGGTGCCGTGGCTGTGCTGGCAGCCCTCAGCACGGGGCTGGGCCTGCTGGCCTGCAGAGCCGGCTGCCTGCGGGCCTGGGGGCGCCCCGTGATGCCAGCATTGAAGATCCCACTTTTCAAAATGAAGGACATGATACTGATCCTGTGCCTCCTGAAAATGAGTTCTGCAGTGCCGGTGTTTCCTCAGCAACCTGGGACACCAGGCATGGCTAGTTTGAGCCTTGAGACAATGAGACAGTTGGGAAGTTTGCAGGGATTAAACATGCTTTCTCAGTATTCAAGATTTGGCTTTGGGAAATCATTTAATTCTTTGTGGATGCATGGTCTCCTCCCACCACATTCCTCTTTCCCGTGGATGAGACCAAGGGAACATGAAACTCAACAGTATGAATATTCTTTGCCTGTGCATCCCCCACCTCTCCCATCGCAGCCATCCCTGCAGCCTCCACAGCCAGGACAGAAACCTTTCCTCCAGCCCACCGTTGTAACCTCCGTCCAGAACACAGTCCAGAAGGGAATACCTCAGTCTCCGATTTACCCGGGACATCCACCCTTGCAGCAATCAGAGGGGCCAATGATTCAA---CAGGTGGCACCATCAGAAAAGCCATCAAAGACCGAGTTGCCAGGAATGAATTTTCCTGATCCACAAGATCCATCGATG---TTTCCAATAGCCCGTTTGATATCTCTGGGACCAGTGCCACAAAATAAACCACCTCCACTTTATCCAGGAATATTTTACATGTCCTATGGAGCAAATCAATTGAACGCTCCTGCCAGACTTGGCATCATGAGCTCAGAAGAAATGGCTGGAGGAAGAGGAGGCCCCATGGCCTATGGAGCTATGTTCCCGGGATTTGGAGGCATGAGGCCCGGCCTTGGAGGGATGCCCCCCAATCCAGCCATGGGCGGGGACTTTACTCTGGAATTTGACTCCCCAGCCGCTGGAACCAAAGGCCCGGAGAAGGGAGAAGGAGGTGCACAAGACCCCCCTGTGCCGGAGGCCAACCCAGCCGATCTGGAAAACCCAGCTCTCCTTTCAGAGCTAGCACCTGGTGCCCTTGGAGGGCTTCTTGCTAATCCTAAAGGCAATATCCCCAACCTAGCAAGAGGCCCTGCAGGGCAGAGCAGGGGACCCCTCAGG---GTCACCCCAGCAGCTGCAGACCCACTGATGACCCCTGGATTAGCTGATGTTTATGAGACCTACAGTGCTGATGAGACCACAACTCTGGGTCTCCAGGAAGAAACCACCGTGGATTCCACAGTGACCCCTGACAGTCAGCACACATCGATGCCAGGAAACAAGGCCCAGCAGCCCCAGATTAAGCATGATGCATGGCATTTCCAAGAGCCCATGGGGACCTGGATTTTGTTTGCCTGCCTCCTGGGAGCAGCCTTCTCTATGCCCCTACCACCTCATCCTGGGCACCCTGGTTATATCAACTTCAGCTATGAGGTGCTTACCCCTCTGAAGTGGTACCAGAACGTAATAAGACACCCGTACCCGTCCTACGGTTACGAACCCATGGGTGGCTGGCTGCGTCACCAAATCATTCCCGTGGTATCCCAGCAGGCT------------GCCCTGCAGCCTCATCACCACTTCCCCATGGTGCCAGCCCAGCAGCCCGTGGGCCCCCAGCAAACCATGATGCCAATTCCTGGCCAGCACTCCATGACTCCAAGCCAACCCCACCAGCCACACCTCCCTGTGCCCGCCCAG---------------CAGCCCGTCCAGCCACAGCCTCAC------------------------------------------------------------------------------------------------------------CCGCCCCTGCTGCCCCAGCCGCCTCTGCCTCCGATGTTCCCCATGCAGCCCCTGCCCCCCATGCTTCCTGACCTGCCTCTGGAGGCTTGGCCCGCAACAGACAAGACCAAGCGGGAGGAAGTGGATATGAAGGCTACGATTCTCCTGTTTTGTCTTCTAGGATCAACTCTATCATTACCAATGCAGCTCAACCCTGCTTTGGTAGTTCCTCCAACAAAGCTGGTTCCAGGTCAGGCAACACTGCTAAACCAACAACAGCCAAATCAGGTCTTCCCTTCTTTAAGTCTAATTCCATTGACACAGATGCTCACACTGGGGTCAGACCTGAAACTGCTAAATCCTGCTGCAGGGATGGCACCTGGTACCCAGACCCTCCCACTGACCCTGGGGGGATTGAAGGTACAGCAGCAGCTGCAACCACAAGTGTTACCAGTTATTGTAGCACACCTTGGAGCCCAGGGTGCTATCCTAAGCTCAGAGGAATTGCCAGCGACCCCCCAAATCTTAACAGGATTTATCTTCCATCCCTTGTTTCCCGGAGCCATCCTGCCCACCAGTCAGGCTACTCCAGATGTCCAGAATGGAATCCTTCCTGCAGGACAAGCAGGAGCAAATCCTGCCATCTGGGGAAACTCAGAGGGCCCCTTCCCAACTACCAGTGGCACAGATGACGACTTTGCAGAGACCACCCCTGTAGGCATCCAAAGGGGCATACAGACCACTGAGGAAACCACCACAGGGTCACCAAAAGGAATT---ATGTTGCTGCTGCAGTGCAGGCATGAAGCTTCGTCTCCTAAGCTAGATAACCTGGTACCAAGTGGAAAAATGAAGAGTCTCCTGGTCTTTCTAGGTCTGCTTTGTTATTCCATAGCTATACCA------ATGCAAATGCCCCGAATGCCTGGATTTAGCAGTAAAAGTGAGGAGATG---TACTATGGTCACTTCAACTTTATGAACTCCCCACCTATGGTACACCTGGGTCCCTTGTATGGAAATGGTATGCAGCTCCCTCAGCTCTTCCTGCCGTACCAGATGCCCATGTGGCCTCAGCCACCACCCAACAAGAAGCGCCCACAGAAACCTTCATCTCCCTCAGCACCCAAACACCAGAGCAAGACTGATCAAGCCCCAGAGACCCAGAAACCCAACCAGTCTCAACTAAAACAGCCCCTACCGGAGCATCCTTTAAAGCAGCCATCACCCACCCCAACTCAGCCCCAA---GAGGAAACCCAGACACCTCAGGCATTCCCACCATTTGGCAATGGGCTATTTCCCTATCAACAGCTACCATGGCATGTTCCACATAGGGTACCACCAGGTTATGGACGTCAACCAGTCAGCAATGAAGAAGGTGGAAATCCTTACTTTGGATATTTTGGATATCATGGATTTGGGGGCCGTCCTCCTTATTATTCAGAAGAGATGTTTGAACAAGATTTTGAAAAACCAAAAGAAAAAGATCCTCCTAAAACAGAGAGTCCAGCCACTGATCCTTCGGTTAATTCAACAGTTCCTGAAACTAATTCTACCCAGTCAAATGCACCCAATCCCAGAGGGAGTCAGGGTGGAAATGACACCAGCCCAACAGGAAACACTGTCCAGGGGTCTAACACTGTGAGCAATCCTACAGCTCAAAACAGCCCTGCAGTAAATGTTTCAGGCCAGGGAGTTCCAAGAAGTCAAACCCCATGGGGACCAAGTCAGACAAATATTCATGAAAATTATCCAAATCCTAACATCCCTAGTTTTCCTGCAGGAAGACAATGGCGACCTACTGGCACTGCTACGGGGCACAAACGTAATGGGCCTTTTTACCGAAATCAACAAATTCAAAGGGGTCCCCGGTGGAACTCCTTTGTTTTGGAAGGCAAACAAGCAGTTCGCCCAGGATATCCAATATACCGCAGAGCTTATGCTTCCACTGCAAGAGGCAACTCTCCCAATTATGCAGGAAATCCAGCAAATTTCAGAAGAAAGCCTGAAGGGCCAAATAAACACCCTGTGGGAACCAATGTTGCCCCTCTGGGTCCCAAACATGGTACTGTTGGCCACAATGAAAACATCCAAAATCCAAGAGAGAAGCCAGTAAGTCAAAAAGAAGGAATAGTCATTCCTACAAGGGATCCAAGTGGCCCCTGGAGAAACTCTCAAGACTATGGAGTTAATAAATCAAACTATAAACTGCCTCACCCTGAGGACAACATGCTAGTCCCAAATTTTAATTCTATTGGTCAACGTGAAAACTCTTATTACCTGAGAGGAGATTCCAGAAGAGCTCCAAATTCTAATGGACAAACCCAAAGCCAGAATTTGCTCAAAGGGATTATTTTAGAGCCAAGAAGAATTCCATATGAGTCAGAAATTAATCAGCCAGAATTAAAGCACAGTATATATCAGCCTGTGTACCCTGAGGGATTTCCTTCCCCTGCAAGGGAACATTTTAATGCTGGAAGAAATACTTGGAACCAACAAGAAATCTCTCCACCTTTTAAGGAAGATCCTGGAAGGCATGAAGAACACTTACCTCATCCTTCCCATGGCTCTGGAGGACGTGTTTATTACCCTGACTATAACCCCTATGATCCCAGGGAAAACTCACCATACCTTAGAAGTAATACATGGGCTGAAAGAGATGATTCTCCCAATACAATGAGGCAACCTGAAAATCCACACTATCCCATGAATACTCCAGACCCAAAAAAGACAATCCCTTATAATGAAGAAGACCCAATAGAGCCAACTGGAGATGAATCTTTTCCAGGACAAAGTAGATGGAGTGTGGCGGAGTCAAGCTTTAAAGGAGACCCAACAGTTAGGCACTATGAAGGCGAGCAA---TATACCTCAAATCAACCAAAGGAATACCTTCCCTATTCCTTAGATATTAATCCATCAAAACCCAGGAAGGATTTCCCTTATGGTGAATTTTACCCCTGGAGCCCAGATGAGAATTTCCCATCATATAATACAGCTCCCACTGAACCGTGGCCAGTGGAGAGCAGGGGCTATTATGCTAATAATGCCGTTGGACAAGAAGAAAGCACTATGTTTCCTTCTTGGAATTCCTGGGACCACAGAATTCAAGCCCAAGAGCAGAAAGAAAGAAAGCCATATTTTAACAGAAATTTCTGGGATCAGCCAACAAATTTACACAAAGCCCCTGCTAGTTCACCATACCAGAAGGAGAACAAGCCTTATTCCAGTGACTCCCCAGCTGGGCTTCAGAAAAATCCAATATGGCATGAAGGTGAGAATTTGAATTATGGCATGCAGACCACTAGGTTAAATTCACCAGAAAGAGAACACTTGGTTTTCCCAGACTTAATTCCTCCAAGTTACCCAGCAGTTCAAAAAGGAGCACATTTATTTCACCTAAGCCAGAGAGGCCCTTGCTGTGCTGGTGGCTCCACAGGGCCCAAGGACAATCCACTTGCTCTACAAGACTACACTCCATCTTTTGGTCTTGCACTAGGGGAGAACCAAGACACCAGCCCTGTGTATATAGAAGACAGTCAAACTACGCATGTAAGACATACTATCTCCCCGACAAGCATCCTAGCTGGCCAAAGAAACAGCTCAGAGAAAAGACTGCCTGGAGAAAGTCAAAACCCAAGTCCTTTCAGAGATGACATGTCCACTCTGAAGAGGAACACACCACGTTCTATA---AATCAGTTGGGCCAAAGGGGAATTATGCCCTTTCCCGAAACCAGTTCCCTTCAATCAAAGAATACACCTTGCCTCAAAAGTGATCTTGGAGGAAAAGGAAAC---ATTTTGGAACAAATATTTGAAGGCAACCAGCTCAATGAAAGAACTGTTGATCTTACTCCTGAGCAGCTTGTTATTGGTACACCTGATGAAGGTCCCAAGCCAGAAGGAATTCCAAGTGAAGTGCAAGGAAATGAGGGTGAAAGGCAGCAG---AGACCATCTAGCATCCTACAGTTACCATGTTTTGGCTCCAAATTAACAAAGTATCACACCTCCAGCACTGGAACTCCATCTAGCATTGGAAGGCAAGGCTCATTTGATGGGGATCCAATTACGCCTACTGAAATTCCTAACTCACTGGCTGAGTTAGCTACCAGGGCACAGTTTCAGAATATAAATGTAGACCCACTTAACGCAGATGAACACACTCTATTTGATTCTCTTCAAGTAGGGACCAATCCACAGGACCAGGTGCAAGACTGCTTACTACTTCAGGCCATGTCCATGGCAGGAAACCCCTGGGGCTGGTTCCTGGGCCACCTCCTCCTCAGTATCACAGGATCCCTCGCCTGGGGTGGAGGCGGCGACATCATAAACGGCGAGGACTGCCACCCGCACTCGCAGCCTTGGCAGGCGGCACTGTTCTTGGAAAAGGAATTTTTCTGCGGGGGCGTCCTGGTGCATCCTCAATGGGTGCTGTCAGCCGCACACTGTTTCCAGAATTCCTATACCATCAGGCTGGGTCTGCACAGTCTTGAGGACGACCATGAACCAGGCGGTCAGATGATGGAGGCTCACCTCTCCATCCAGCACCCAGAGTACAACAGACCATCTTTTGCCAACGACCTCATGCTCATCAAGTTGGAAGAATTGGTGCCCCAGTCTGACACCATCCAAAACATCGGCGTCGCCTCACAGTGCCCGACCGCT---GGGGATTCTTGCCTCGTTTCCGGCTGGGGTCGGCTAAAGAATGGCAGACTGCCCAAAGTGCTCCAATGCGTGAATATCTCAGTGGTGTCGGAGGAGATCTGCAGTGAACTCTATGCCCCTGTGTACCACCCCAGCATGTTCTGCGCTGGCGGAGGCCAGGACCAAAAGGACTCCTGCCATGGTGACTCTGGGGGCCCCCTGGTCTGCAACGGGTTCCTGCAGGGCCTTGTGTCCTTTGGACAATCCCCCTGTGGCCAGCCCAACGTGCCAGGCGTCTACACCAACCTCTGCAAGTTCACAGACTGGATACAGAAAACCATCCAGGCCAGTATGAAAGTGCTCCCTGCATCTGGCCTTGCTGTCCTCCTCGTCACGGCTCTGAAGTTTTCCACTGCAGCCCCCTCCCTATTTGCAGCCACCCCCAGGACCTCAAGGAACAGCTACCACCTCGCACAGGCATACCTTGACAAATATTACACAAAGAAAGGAGGGCACCAGATTGGTGAGATGATTGCAAGAGGAGGCAATTCCATGGTTAAAAACATTAAGGAGCTGCAGGCTTTCTTCGGCCTCCGAGTCACCGGGAAGTTAGACCGGGCCACCATGGATGTGATCAAGAGGCCTCGCTGTGGAGTTCCTGATGTGGCAAACTATCGCCTCTTCCCAGGTGAACCCAAATGGAAAAAAAATACTTTGACATACAGAATATCCAAATACACACCTTCCATGACTTCTGCAGAAGTGGACAAAGCAGTGGAGATGGCCCTGCAGGCCTGGAGTAGCGCCGTCCCTCTGAGCTTTGTCAGAATAAACTCAGGAGAAGCAGATATTATGATATCTTTTGAAACTGGAGATCACGGGGATTCCTATCCATTCGATGGGCCTCGGGGGACCCTAGCCCATGCATTTGCACCTGGAGAAGGCCTGGGAGGAGATACACATTTCGACAATGCTGAGAAGTGGACTATGGGAATGAATGGTTTCAATTTATTCACCGTTGCTGCTCATGAGTTTGGCCACGCACTGGGCCTGGCCCATTCCACAGACCCATCAGCACTGATGTACCCAACTTATAAGTATCAGCAACCCTATGGATTCCACCTTCCCAAGGATGATGTGAAAGGGATCCAGGCACTGTACGGACCTCGGAAGACATTCCCAGGGAAGCCCGCTGTGCCCCACAGCCCCCCTCATAATCCTTCTATCCCCGACCTCTGTGACTCCAGCTCAGCCTTTGATGCTGTGACAATGCTGGGAAAGGAGCTCCTGTTCTTCAGGGACCGGATTTTCTGGCGTCGGCAGGTTCACTTGATGTCAGGGATCCGGCCCAACACCATCACCAGCTCCTTTCCCCAGCTTATATCCAATGTGGATGCAGCTTATGAAGTGGCTGAGAGGGGCACAGCTTACTTCTTTAAAGGACCCCACTACTGGATAACAAGAGGATTCCAAATGCAAGGTACTCCTCGGACTATTTATGACTTTGGGTTCCCAAGATACGTGCAGCGAATAGATGCTGCCGTCTATCTCAAGGATGCACAGAAGACCCTTTTCTTTGTGGGAGATGAATACTACAGCTATGATGAACGAAAAAGGAAAATGGAAAAAGACTATCCAAAGAATACTGAAGAAGAATTTTCAGGAGTTAATGGCCAAATAGATGCTGCTATGGAGTTAAATGGCTACATTTACTTCTTTTCAGGACCCAAAGCGTACAAGTATGATACAGAGAAGGAAGATGTGGTTAGTGTGCTGAAATCTAGTTCCTGGATTGGTTGC
Sus_scrofa                   ATGGCCGGGCCAGGGTTTCGGGGCCACCCGGCCGGACCTCTGCTGCTGCTGCTGCTGCTGCTGCTG---CGCCAGGCCCTGACGGAAGGACCCCTGGTCTTCGTGGCTGTGGTGTTCCGCCACGGCGACCGGGCTCCGCTGGCCTCCTATCCCACCGACCCCCATAAGGAGAATATTGCCACCCTGTGGCCACGTGGCCTGGGCCAGCTGACGAGGGAGGGGGTCCACCAGCAGCTGGAGCTGGGCCGCTTCCTGAGGAGCCGCTACGAGTCGTTCCTGAGCCCCCAGTACCGCCGCGAGGAGGTGTACATCCGCAGCACTGACTTTGACCGGACGCTGGAGAGCGCTCAGGCCAACCTCGCGGGGCTGTTCCCTGAGGCCAGCCCGGGCCGCTCCGAGGCCACCTGGCAGCCCATCCCTGTGCACACGGTGCCCGTCACTGAGGACAAGCTGCTGAGGTTTCCAACGCGCAGCTGTCCCCGCTACCGGGAGCTGCTGAGAGAGGCCACGGAGGCTGCGGAGTACAAGGCCGCTCTAGAGGGCTGGACGGACTTCCTGACTCGCCTGGAGAATTTTACCGGGCTGTCGCTGGTCGGGGAGCCACTCCGCAAGGCATGGAAGGTTCTGGACACTCTGATTTGCCAGCAAGCCCATGGTCTTCCCCTCCCATCCTGGGCCTCCCCGGATGTCCTGCAGACGCTAGCCCAGATCTCAGCTTTGGATATTGGGGCCCACGTGGGCCCACCCCGGGCAGCAGAGAAAGCCCAGCTGACTGGGGGGATCCTGTTGGATGCCATCCTCGCTAACTTCTCTCGGGTCCAGCACTTGGGGCTGCCCCTCAAGATGGTTATGTATTCAGCTCACGACAGCACTCTCCTGGCCCTCCAGGGGGCCCTGGGTCTTTATGACGGCCACACGCCGCCTTATGCTGCCTGCCTGGGCTTTGAGTTCCGGAGGCACCTCGGGGACCTGGAT------------------GACAACAGAGGGAATGTCACCATCTCCCTCTTCTACCGCAACGACTCTACTGGCCTGCCCTTGACGCTCAAGCTCCCCGGGTGCCCAGCCCCCTGCTCTCTAGGCCGCTTCCGCCAGCTGACAGCCCCTGCCCGGCCTTCAGTTCAAGGGATCCCCTGCCATGGCTCCCACGAGCCTGCCACCCCCGCAGCCACTGTGGTGCCCCTGCTGTCTGGGGCTGTGGCGGTGCTGGCGGTCCTCAGCATGGGGCTGGGCCTAATGGCCTGGAGACCTGGCTGCTTGCGGGCCTGGGGAGGCCCTGTGATGCCAGCATTGAAGATTCCACTTTTCAAAATGAAGGACATGGTACTGATCCTGTGCCTCCTGAAAATGAGTTCTGCAGTGCCGGCATTTCCTCGGCAACCTGGAACCCCAGGTGTGGCTAGTTTGAGCCTTGAGACAATGAGACAGTTGGGAAGTTTGCAGGGACTAAACATGCTTTCTCAGTATTCAAGATTTGGCTTTGGGAAATCATTTAATTCTCTGTGGATGCATGGTCTCCTTCCACCACACTCCTCCTTCCAATGGATGAGACCAAGGGAACATGAAACTCAACAGTATGAATATTCTTTGCCTGTGCACCCCCCACCTCTCCCATCGCAGCCATCCTTGCAGCCTCAACAGCCGGGACAGAAGCCTTTCCTCCAGCCCACTGTCGTAACCTCCATCCAGAACCCAGTCCAGAAGGGAGTACCTCAGCCTCCAATTTACCAGGGACATCCGCCCTTGCAGCAAGTAGAGGGGCCAATGGTTCAGCAGCAGGTGGCACCATCAGAAAAGCCACCAGAGGCCGAGCTACCAGGACTGGATTTTGCTGATCCACAAGATCCATCGATG---TTTCCAATAGCCCGTTTGATATCTCAGGGACCAGTGCCACAAGATAAGCCATCTCCACTTTATCCAGGAATGTTTTACATGTCCTACGGAGCAAATCAATTGAACTCTCCTGCCAGACTTGGCATCCTGAGCTCAGAAGAAATGGCGGGAGGAAGAGGAGGCCCCTTGGCCTATGGAGCCATGTTCCCAGGATTTGGAGGCATGAGGCCCAACCTTGGAGGGATGCCCCCCAACTCAGCCAAGGGTGGGGACTTTACTCTGGAGTTTGACTCCCCAGCTGCTGGAACCAAAGGCCCCGAGAAGGGAGAAGGAGGTGCAGAAGGCTCTCCAGTGGCGGAGGCCAACACAGCTGATCCTGAAAGCCCAGCTCTCTTTTCAGAGGTAGCATCTGGTGTCCTCGGAGGGCTTCTTGCTAATCCAAAGGGCAAAATTCCCAACCTAGCAAGAGGCCCTGCAGGGCGGAGCAGGGGACCCCCCGGG---GTGACCCCAGCAGATGCTGACCCACTGATGACCCCCGGATTAGCTGATGCTTATGAGACCTACGGTGCTGATGAGACCACAACTCTGGGTCTCCAGGAAGAAATGACCATGGATTCCACAGCGACCCCATACAGTGAGCATACATCAATGCCAGGCAACAAAGCCCAGCAGCCCCAGATTAAGCGTGATGCGTGGCGTTTCCAAGAGCCCATGGGGACCTGGATTTTGTTTGCTTGCCTCCTGGGAGCAGCCTTCTCTATGCCTCTACCACCTCATCCTGGGCACCCTGGTTATATCAACTTCAGCTATGAGGTGCTTACCCCTCTGAAGTGGTACCAGAACATGATAAGACATCCGTACACTTCCTATGGTTACGAACCCATGGGTGGATGGCTGCACCACCAAATCATTCCCGTGGTGTCGCAGCAGACTCCCCAGAGTCATGCCCTTCAGCCTCATCACCACATCCCCATGGTGCCAGCTCAACAGCCCGGGATCCCCCAGCAGCCAATGATGCCACTTCCTGGCCAACACTCCATGACTCCAACCCAACACCACCAGCCAAACCTCCCTCTGCCCGCCCAGCAGCCCTTCCAGCCCCAGCCCGTCCAGCCCCAGCCTCACCAGCCCCTGCAGCCC------------------------------------------------------------------------CAGTCACCCATGCACCCCATCCAGCCCTTGCTGCCACAGCCACCTCTGCCTCCGATGTTCTCCATGCAGTCTCTG---------CTTCCTGACCTGCCTCTGGAAGCTTGGCCAGCAACAGACAAGACCAAGCGGGAGGAAGTGGATATGAAGACTACAATTCTACTGTTTTGTCTCCTAGGATCAACTCTGTCATTACCRATGCAGTTCAATCCTGTTTTGGGACTTCCTCCAACAAAGCTGGTTCCAGATCAGGCAACCCTACGAAACCAACAGCAGCCAAATCAGGTCTTCCCTTCCTTAAGTCTAATACCGTTGACACAAATGCTCACACTGGGGTCAGATCTGCAACTGCTAAATCCTGCTATAGGGATGGTACCTAGTTCCCAGACCCTCCCTCTGACCCTAGGGGCACTGAACGTACAACAGCAGCTACAACCACAAATGATACCAGTTATTGTAGCACACCTTGGAGCCCAGGGTGCTATCCTAAGCTCAGAGGAATTGCCAGCCACCCGGCAAATCTTAACAGGCCTTATCTTCCATACCTTATTCCCCGGAGCCATCCTGCCCCCCAGTCCAGCTAAACCAGATGCCCAAAATGGAATCCATCCTGCAGGACAAGCAGGAGCCAATCCTGCCGTCCAGGGAACCCCACGGGGCCCCTTCCCAACTTCCAGTGGCACAGATGATGATTTTGACGTGACCACCCCTGCTGGACTCCAAAGGGGCACACACGCTACAGAGGAAACCACCACAGGGTCACCAAATGGAATGCAGATG---CTGCTTTCGTGCAGGCATGGAGCCTCTTCTCCTAAGCTAGATAACTTGGTACCAAGTGGAAAAATGAAGATTCTCCTGGTCTTTCTAGGTCTGCTTTGCTATTCTGCTGCTATGCCA------ATGCAAATGCCCCGAATGCCTGGATTTAGCAGCAAAAGTGAGGAGATGATGCGCTATGGTCACTTCAACTTTATGAACGCCCCACATATGGCACACCTGGGCACCTTGTATGGAAATGGTATGCAGCTCCCTCAGTTCTTCCCACAGTATCAGATGCCTATGTGGCCTCAGCCACCACCCAACAAGAAGCACCCACAGAAACCTTCA---------GCATCCAAACAGCAGAGCAAAACTGATCCAGCCCCAGAGAGCCAGAAACCCAACCAGCCTCAACCAAAAACCCCCACGCCAAAGCAGCCTTTAAACGAGCCGTCACCTACTCCAACTCAGCCT---GAAGAGGAAACCCAGACACCTCAGGCATTTCCACCGTTCGGCAATGGGCTATTTCCCTATCAACAGCCACTGTGGCATGTTCCACATAGGATACCACCAGGCTATGGACGTCCACCAACCAGCAATGAAGAAGGCGGGAATCCTTACTTTGGATTTTTTGGATATCATGGATTTGGGGGCCGTCCTCCTTATTACTCAGAGGAGATGTTTGAACAAGATTTTGAAAAACCAAAAGAAAAAGATCCTCCCAAAACAGAGACTCCAGCCACTGAACCTTCAGTTAATACAACAGTTCCTGAGACAAATTCTACCCAGCCAAACGCACCCAATCCCCGG------------GGAAATGACACCAGCCCAACAGGAACCAGTGGCCAGGGGCCTAACCCTAGAAGCAACCCTACAGGTCAAAACGGCCCTGCAGTTAATGTTTCAGGCCAGGGAGTTCCAAGAAGTCAAAGCCCATGGGGACCAAGGCAGACAATTATTCATGAAAATTATCCAAATCCTAACATCCGAGGTTTTCCTGCAAGAAGACAATGGCGTCCTCCTGGTCCTGCTATGGGGCACAGGCGTAATGGGCCTTTTTACCGAAATCAACAAATTCAAAGGGGTCCTCGGTGGAACTCTTTTACTTTGGAAGGCAAACAAGCAGTTCGTCCAGGATATCCAACATATCGCAGAGTTTATGGTTCTACTGCAAGAAGTAATCCCCCCAATTATGCAGGAAATTCAGCGAATCTCAGAAGAAAGCCTGAGGGGCCAAATAAGAACCCTATGGTAACCAATGTTGCTCCTCCAGGTCCCAAACATGGTACTGTTGACCAAAATGAAAACATCCAAAATCCAAGAGAGAAGCAAGTAAGTCAAAAAGAAAGAACAGTCATTCCCACAAGGGATCCAAGTGGCCCCTGGAGAAACTCTCAAGACTATGGGATTAATAAATCAAACTATAAACTGCCTCAGCCGGAGGATAACATGCTAGTCCCAAATTTTAATTCTATTGATCAACGTGAAAACTCTTATTACCCAAGAGGGGAGTCCAAAAGAGCCCCAAATTCTGATGGACAAACCCAAACCCAGATTATTCCCAAAGGGATTGTTTTAGAGCCAAGAAGAATCCCATATGAATCAGAAACTAATCAGCCAGAATTAAAGCACAGTGCCTATCAGCCTGTGTACACTGAGGGAATCCCTTCCCCTGCAAAGGAACATTTTCCTGCTGGAAGAAATACTTGGAATCAACAAGAAATCTCTCCACCTTTTAAAGAAGATCCTGGGAGGCAGGAAGAACACTTACCTCATCTTTCTCATGGCTCTAGAGTACATGTTTACTACCCTGACTATAATCCCTATGATCCTAGGGAAAATTCACCATACCTTAGAAGCAATACATGGTATGAAAGAGATGATTCTCCCAATACCATGGGGCAACCTGAAAATCCACACTACCCCATGAATACTCCAGACCCAAAAGAGACAATCCCGTATAATGAAGAAGACCCAATTGATCCAACTGGAGATGAACATTTCCCAGGACAAAGTAGATGGGATATGGAGGAGTTGAGCTTTAAAGAAGACCCAACAGTCAGGCACTACGAAGGTGAACAA---TATACCTCAAATCAGCCAAAAGAATACCTTCCCTATTCCTTAGAT---AATCCATCAAAACCCAGAGAGGATTTTCTTTATGGTGAATTTTACCCCTGGAACCCAGAGGAGAACTTCCCATCATATAATACAGCTCCCACTGTATCATCACCTGTGGAGAGCAGGGGCTATTATGCCAACAATGCTGTTGGACAAGAAGAAAGCACTATGTTTCCTTCTTGGAGCTCCTGGGATCCCAGGATTCAAGCCCAAGGGCAGAAAGAAGGGAGACCATATTTAAACAGAAATTTCTGGGATCAGTCAACAAATTTATACAAGACCCCTACTAGTTCACCACACCAGAAAGAGAACCAGCCTTATTCCAATAACTCCCCAGCTGGTCTTCAGAAAAATCCAACATGGCATGAAGGTGAGAATTTGAATTATGGTATGCAAATCACTAGGTTAAATTCACCAGAGAGAGATCATTTGGCTTTCCCAGATTTAATTCCTCCAGATTACCCAGGAGGTCAAAAAGAATCACATGTCTTTCACCTAAGCCAGAGGGGCCCTTGCTGTGCTGGTGGCTCCATGTGGCCCAAGAACAATCCACTTGCTCTACAAGACTATACTCAATCCTTTGGTCTTGCACCAGGGGAGAACCCAGACACCAGCACTGGGTATGCAGAAGATAGTCATATTAAGTATGCAAGACAGACTGTCTCCCCGACAAGCATTGTACCTGGCCAAAGAAACAGCTCAGAAAAAATACTGCCTGGAGAAAGTCAAAACCCAAGTCCTTTCAAGGATGATGTGTCCACTCTGAGGAGAAGCACACCATGCTCTGTAAAGAGTCAGTTGAGTCAAAGGGGAATTATGCCCTTGCCTGAAGCCAATTCCCTTCAATCAAAGAATACACCTTGCCTCACAAGTGATCTTGGGGGAGATGGAAACAATGTTTTGGAACAAATATTTGAAGGCAACCAGCTCAATGAAAGAACTGTTGACCTTACTCCTGAGCAGCTTGTTTTTGGTACACCTGACGAAGAGCCCAGGCCAGAAGGAATCCCAAATGAAATGCAAGGCAATGAGAGTGAAAGGCAGCAACAAAGACAATCTAGCATCCTACAGTTACCATGTTTTGGCTCCAAATTAGCAAATTATCACACCTCTAGCATTGGAACCCCATCTAGCCTTGGAAGGCAAGACTCATTTGATGGGGATCCAATTATGCCTACTGAAACTCCTAACTCTTTGGCAGGGCTAGCTACTGGGGCACAGTTTCAGAATATAAATGTAGACCCACTTAATGAAGATGAACACACTCCATTTGATTCTCTTCAAATAGGGACCAATCCACAGGACCAGGTGCAAGATTGCTTATTACTTCAGGCCATGACCGCAGCAGGAAACCCCTGGGGCTGGTTCCTGGGGTACCTCCTCCTTGGTATCACAGGATCCCTCGCCTTCATTAACGGCGGCCACATCATAAACGGCGAGGACTGCAACCCCCACTCGCAGCCCTGGCAGGCGGCACTGTTCCTGGAAGACGACTTTTTCTGCGGGGGCGTCCTGGTGCATCCGCAATGGGTGCTGTCAGCCGCACACTGCTTCCAAAATTCCTACACCATCGGGCTGGGTCTGCACAATCTTGAGCCCGAACAAGAACCCGGCAGCCAGATGATGGAGGCCAGCCTCTCCATTCAGCACCCAGAATACAACGAGCCGTCTATGGCCAACGACCTCATGCTCATCAAGTTGAAAGAATCGGTGTCGCTGTCTGACACCGTCCGGAACATCAGCGTCGTCTCCCAGTGCCCGACCCCT---GGGGATTCTTGCCTCGTTTCCGGCTGGGGTCGGCTGGCCAGTGGCAGACTGCCCCAAGTGCTGCAGTGTGTGAACATCTCCGTGGCTTCTGAGGAGGTCTGCAAGGCGCGCTACGGCCCCGTGTACCACCCCAGCATGTTCTGCGCTGGCGGAGGCCAGGACCAAAAGGACTCCTGCCACGGTGACTCTGGGGGCCCCCTCATCTGCAATGGGTCCCTGCAGGGCCTCGTGTCCTTTGGACAAGCCCAGTGTGGCCAACCCAACGTGCCAGGCGTCTACACCAACCTCTGCAAATTCACGGACTGGATACAGACGACCATCCAGGCCAGTATGAAGGTGCTCCCTGCATCTGGCCTCGCTGTCCTCCTCGTCACGGCTCTGAAGTTTTCCGCTGCAGCCCCCTCCCTATTTGCAGCCACCCCCAGGACCTCAAGGAACAACTACCACCTCGCGCAGGCTTACCTTGACAAGTATTACACAAAGAAAGGAGGACACCAGGTCGGTGAGATGGTTGCAAAGGGAGGCAATTCCATGGTGAAGAAGATTAAGGAGCTGCAGGCGTTCTTTGGCCTCCGAGTCACCGGGAAGTTAGACCGGACCACAATGGATGTGATCAAGAGGCCTCGCTGCGGAGTTCCGGATGTGGCCAACTACCGCCTCTTCCCAGGTGAACCCAAATGGAAAAAAAATACTTTGACATACAGAATATCCAAATACACACCTTCCATGACTCCTGCAGAAGTGGACAAAGCAATGGAGATGGCCCTGCAGGCCTGGAGCAGCGCTGTCCCTTTGAGCTTTGTTAGAGTAAACGCGGGAGAAGCGGATATTATGATATCCTTTGAAACTGGAGATCACGGGGATTCCTATCCATTCGATGGGCCTCGAGGGACTCTAGCCCATGCATTTGCACCTGGAGAAGGCCTGGGAGGAGATACACATTTCGACAATGCTGAGAAGTGGACTATGGGAATGAATGGTTTCAATTTATTCACTGTTGCTGCTCACGAATTTGGCCACGCACTGGGTCTGGCCCATTCCACAGACCCATCAGCACTGATGTACCCAACTTACAAGTACCAGAATCCCTATGGATTCCACCTCCCCAAGGATGATGTGAAAGGGATCCAGGCACTGTACGGACCTCGGAAAACATTCACAGGAAAGCCCACTGTGCCCCACGGCCCCCCTCACAATCCATCCCTCCCCGACATCTGTGACTCCAGCTCATCCTTTGATGCCGTGACAATGCTGGGAAAGGAGCTCTTGTTCTTCAGGGACCGGATTTTCTGGCGTCGGCAGGTCCACTTGATGTCAGGGATCCGGCCCAGCACCATCACCAGCTCCTTCCCCCAGCTTATGTCCAATGTGGATGCAGCTTACGAAGTGGCTGACAGGGGCATGGCTTACTTCTTTAAAGGACCCCACTACTGGATAACAAGAGGATTCCAAATGCAAGGTCCTCCCCGGACTATTTATGACTTTGGGTTCCCAAGATACGTGCAGCGAATAGATGCTGCCGTCCATCTCAAGGATACACAGAAGACCCTTTTCTTTGTGGGAGATGAATACTACAGCTATGATGAACGAAAAAGGAAAATGGATAAAGACTATCCAAAGAATACTGAAGAAGAATTTTCAGGAGTTAATGGCCAAATAGATGCTGCCGTGGAATTAAACGGCTACATTTACTTCTTTTCAGGACCCAAAGCATACAAGTATGACACAGAAAAGGAAGATGTGGTTAGTGTGTTGAAATCTAATTCCTGGATTGGTTGC
Tursiops_truncatus           ATGGCCGGGCCAGGGTTTCGGGGCCACCCTGCTGGACTTCTCCTGCTGCTGCTGCTGCTA---------CCCCAGGCCCTGACAGAGGGACCCCTGGTCTTTGTGGCTGTGGTGTTCCGTCATGGCGACCGGGCCCCGCTGGCCTCCTATCCCACTGACCCGCACAAGGAGGCTGTATCTACCCTGTGGCCACGTGGCCTGGGCCAGCTGACTGGGGAAGGGGTCCGCCAGCAGCTGGAGCTGGGCCGCTTCCTGAGGAGTCGCTACGAGGATTTTCTGAGCCCTGAGTACCGGCGGGAGGAGGTGTACATTCGCAGCACAGACTTTGACCGGACCCTGGAGAGCGCTCAGGCCAACCTAGCTGGGCTTTTCCCTGAGGCCGCCCCAGGGCGCTCCGAGGCCACCTGGAGGCCGATCCCTGTGCACACGGTGCCCGTCACTGAGGACAAGCTGCTGAGGTTCCCTACACGAAGCTGTCCCCGATACCAGGAGCTGCTGAGGGAGGCCACGGAGGCCGCCGAGTACCAGACGGCCCTAGAGGGTTGGACGGACTTCTTGACTCACCTGGAGAACTTCACGGGGCTGTCGCTGGTCGGGGAGCCGCTCCGCAGGGCGTGGAAAGTTCTGGACACTCTTATTTGCCAGCAAGCCCACGGTCTCCCCCTCCCATCCTGGGCCTCCCCGGATGTCCTGCAGACACTAGCTCAGATCTCGGCTTTGGCTATTGGGGCACACGTGGGCCCACCCGGGGCAGCAGAGAAGGCCCAGCTGTCTGGGGGAATCCTGCTGGATGCCATCCTTGCCAATTTCTCTCGGGTGCAGCACTTAGGGCTGCCCCTCAAGATGGTCATGTATTCGGCTCACGACAGCACTCTCCTGGCTCTCCAGGCGGCCCTGGGCCTCTATGATGGGCACACACCGCCTTATGCCGCCTGCCTCGGCTTTGAGTTCCGGAGGCGCCTTGGGGACCCGGAT------------------GACGACGCAGGGAATGTCACCATCTCCCTCTTCTACCGCAACGACTCTGCTGGCTTACCCTTGACCCTCAGCCTCCCCGGGTGCCCGGCGGCCTGCCCCTTAGGCCGCTTCCGCCAGCTGACGGCCCCCGCCCGGCCTCCGGCTCACGGGGTCCCCTGCCATGGCTTCTACGAGCCCGCCGCCCCCGCAGCCACCGCGGTGCCTCTGCTCGCTGGTGCCGTGGCTGTGCTGGCAGCCCTCAGCACGGGGCTGGGCCTGCTGGCCTGCAGAGCCGGCTGCCTGCGGGCCTGGGGGCGCCCCGTGATGCCAGCATTGAAGATCCCACTTTTCAAAATGAAGGACATGATACTGATCCTGTGCCTCCTGAAAATGAGTTCTGCAGTGCCGGTGTTTCCTCAGCAACCTGGGACACCAGGCATGGCTAGTTTGAGCCTTGAGACAATGAGACAGTTGGGAAGTTTGCAGGGGTTAAACATGCTTTCTCAGTATTCAAGATTTGGCTTTGGGAAATCATTTAATTCTTTGTGGATGCATGGTCTCCTCCCACCACATTCCTCTTTCCCGTGGATGAGACCAAGGGAACATGAAACTCAACAGTATGAATATTCTTTGCCTGTGCATCCCCCACCTCTCCCATCGCAGCCATCCCTGCAGCCTCCACAGCCAGGACAGAAACCTTTCCTCCAGCCCACCGTTGTAACCTCTGTCCAGAACACAGTCCAGAAGGGAATACCTCAGCCTCCGATTTACCCGGGACATCCACCCTTGCAGCAATCAGAGGGGCCAATGATTCAA---CAGGTGGCACCATCAGAAAAGCCATCAAAGACCGAGTTGCCAGGAATGAATTTTGCTGATCCACAAGATCCATCGATG---TTTCCAATAGCCCGTTTGATATCTCTGGGACCAGTGCCACAAAATAAACCACCTCCACTTTATCCAGGAATATTTTACATGTCCTATGGAGCAAATCAATTGAACGCTCCTGCCAGACTTGGCATCATGAGCTCAGAAGAAATGGCTGGAGGAGGAGGAGGCCCCATGGCCTATGGAGCCATGTTCCCGGGATTTGGAGGCATGAGGCCCGGCCTTGGAGGGATGCCCCCCAATCCAGCCATGGGCGGGGACTTTACTCTGGAATTTGACTCCCCAGCCGCTGGAACCAAAGGCCCGGAGAAGGGAGAAGGAGGTGCACAAGACCCCCCTGTGCCGGAGGCCAACCCAGCCGATCTGGAAAACCCAGCTCTCCTTTCAGAGCTAGCACCTGGTGCCCTTGGAGGGCTTCTTGCTAATCCTAAAGGCAATATCCCCAACCTAGCAAGAGGCCCTGCAGGGCAGAGCAGGGGACCCCTCAGG---GTCACCCCAGCAGCTGCAGACCCACTGATGACCCCTGGATTAGCTGATGTTTATGAGACCTACAGTGCTGATGAGACCACAACTCTGGGTCTCCAGGAAGAAACCACCGTGGATTCCACAGTGACCCCTGACAGTCAGCACACATCGATGCCAGGAAACAAGGCCCAGCAGCCCCAGATTAAGCATGATGCATGGCATTTCCAAGAGCCCATGGGGACCTGGATTTTGTTTGCCTGCCTCCTGGGAGCAGCCTTCTCTATGCCCCTACCACCTCATCCTGGGCACCCTGGTTATATCAACTTCAGCTATGAGGTGCTTACCCCTCTGAAGTGGTACCAGAACGTAATAAGACACCCGTACCCGTCCTACGGTTACGAACCCATGGGTGGCTGGCTGCGTCACCAAATCATTCCCGTGGTATCCCAGCAGGCT------------GCCCTGCAGCCTCATCACCACTTCCCCATGGTGCCAGCCCAGCAGCCCGTGGGCCCCCAGCAAACCATGATGCCAATTCCTGGCCAGCACTCCATGACTCCAAGCCAACCCCACCAGCCACACCTCCCTGTGCCCGCCCAG---------------CAGCCCGTCCAGCCACAGCCTCAC------------------------------------------------------------------------------------------------------------CCGCCCCTGCTGCCCCAGCCGCCTCTGCCTCCGATGTTCCCCATGCAGCCCCTGCCCCCCATGCTTCCTGACCTGCCTCTGGAGGCTTGGCCCGCAACAGACAAGACCAAGCGGGAGGAAGTGGATATGAAGGCTACGATTCTCCTGTTTTGTCTTCTAGGATCAACTCTATCATTACCAATGCAGCTCAACCCTGCTTTGGTAGTTCCTCCAACAAAGCTGGTTCCAGGTCAGGCAACACTGCTAAACCAACAACAGCCAAATCAGGTCTTCCCTTCTTTAAGTCTAATTCCATTGACACAGATGCTCACACTGGGGTCAGACCTGCAACTGCTAAATCCTGCTGCAGGGATGGCACCTGGTACCCAGACCCTCCCACTGACCCTGGGGGGATTGAAGGTACAGCAGCAGCTGCAACCACAAGTGTTACCAGTTATTGTAGCACACCTTGGAGCCCAGGGTGCTATCCTAAGCTCAGAGGAATTGCCAGCGACCCCCCAAATCTTAACAGGATTTATCTTCCATCCCTTGTTTCCCGGAGCCATCCTGCCCACCAGTCAGGCTACTCCAGATGTCCAGAATGGAATCCTTCCTGCAGGACAAGCAGGAGCAAATCCTGCCATCCGGGGAAACTCAGAGGGCCCCTTCCCAACTACCAGTGGCACAGATGACGACTTTGCAGAGACCACCCCTGTAGGCATCCAAAGGGGCATACAGACCACTGAGGAAACCACCACAGGGTCACCAAAAGGAATT---ATGTTGCTGCTGCACTGCAGGCATGAAGCTTCGTCTCCTAAGCTAGATAACCTGGTACCAAGTGGAAAAATGAAGAGTGTCCTGGTCTTTCTAGGTCTGCTTTGTTATTCCATAGCTATGCCA------ATGCAAATGCCCCGAATGCCTGGATTTAGCAGTAAAAGTGAGGAGATG---CGCTATGGTCACTTCAACTTTATGAACTCCCCACCTATGGTACACCTGGGTCCCTTGTATGGAAATGGTATGCAGCTCCCTCAGCTCTTCCTGCCGTACCAGATGCCCATGTGGCCTCAGCCACCACCCAACAAGAAGCGCCCACAGAAACCTTCATCTCCCTCAGCACCCAAACACCAGAGCAAGACTGATCAAGCCCCAGAGACCCAGAAACCCAACCAGCCTCAACTAAAACAGCCCCTACCGGAGCATCCTTTAAAGCAGCCATCACCCACCCCAACTCAGCCCCAA---GAGGAAACCCAGACACCTCAGGCATTCCCACCATTTGGCAATGGGCTATTTCCCTATCAACAGCTACCGTGGCATGTTCCACATAGGGTACCACCAGGTTATGGACGTCCACCAGTCAGCAATGAAGAAGGTGGAAATCCTTACTTTGGATATTTTGGATATCATGGATTTGGGGGCCGTCCTCCTTATTATTCAGAAGAGATGTTTGAACAAGATTTTGAAAAACCAAAAGAAAAAGATCCTCCTAAAACAGAGAGTCCAGCCACTGATCCTTCGGTTAATTCAACAGTTCCTGAAACTAATTCTACCCAGTCAAATGCACCCAATCCCAGAGGGAGTCAGGGTGGAAATGACACCAGCCCAACAGGAAACAGTGTCCAGGGGTCTAACACTGTGAGCAATCCTACAGCTCAAAACAGCCCTGCAGTAAATGTTTCAGGCCAGGGAGTTCCAAGAAGTCAAACCCCACAGGGACCAAGTCAGACAAATATTCATGAAAATTATCCAAATCCTAACATCCGTAGTTTTCCTGCAGGAAGACAATGGCGACCTACTGGCACCGCTACGGGGCACAAACGTAATGGGCCTTTTTACCGAAATCAACAAATTCAAAGGGGTCCCCGGTGGAACTCCTTTGTTTTGGAAGGCAAACAAGCAGTTCGCCCAGGATATCCAATATACCGCAGAGCTTATGCTTCCACTGCAAGAGGCAACTCTCCCAATTATGCAGGAAATCCAGCAAATTTCAGAAGAAAGCCTGAAGGGCCAAATAAACACCCTGTGGGAACCAATGTTGCCCCTCTGGGTCCCAAACATGGTACTGTTGGCCACAATGAAAACATCCAAAATCCAAGAGAGAAGCCAGTAAGTCAAAAAGAAGGAATAGTCATTCCTACAAGGGATCCAAGTGGCCCCTGGAGAAACTCTCAAGACTATGGAGTTAATAAATCAAACTATAAACTGCCTCACCCTGAGGACAACATGCTAGTCCCAAATTTTAATTCTATTGGTCAACGTGAAAACTCTTATTACCTGAGAGGAGATTCCAGAAGAGCTCCAAATTCTAATGGACAAACCCAAAGCCAGAATTTGCTCAAAGGGATTATTTTAGAGCCAAGAAGAATTCCATATGAGTCAGAAATTAATCAGCCAGAATTAAAGCACAGCATATATCAGCCTGTGTACCCTGAGGGATTTCCTTCCCCTGCAAGGGAACATTTTAATGCTGGAAGAAATACTTGGAACCAACAAGAAATCTCTCCACCTTTTAAGGAAGATCCTGGAAGGCATGAAGAACACTTACCTCATCCTTCCCATGGCTCTGGAGGACGTGTTTATTACCCTGACTATAACCCCTATGATCCCAGGGAAAACTCACCATACCCTAGAAGTAATACATGGGCTGAAAGAGATGATTCTCCCAATGCAATGAGGCAACCTGAAAATCCACACTATCCCATGAATACTCCAGACCCAAAAAAGACAATCCCTTATAATGAAGAAGACCCAATAGAGCCAACTGGAGATGAATCTTTTCCAGGACAAAGTAGATGGAGTGTGGCGGAGTCAAGCTTTAAAGGAGACCCAACAGTTAGGCACTATGAAAGCGAGCAA---TATACCTCAAATCAACCAAAGGAATACCTTCCCTATTCCTTAGATATTAATCCATCAAAACCCAGGAAGGATTTCCCTTATGGTGAATTTTACCCCTGGAGCCCAGATGAGAATTTCCCATCATATAATACAGCTCCCACTGAACCGCGGCCAGTGGAGAGCAGGGGCTATTATGCTAATAATGCCGTTGGACAAGAAGAAAGCACTATGTTTCCTTCTTGGAATTCCTGGGACCACAGAATTCAAGCCCAAGAGCAGAAAGAAAGAAAGCCATATTTTAACAGAAATTTCTGGGATCAGCCAACAAATTTACACAAAGCCCCTGCTAGTTCACCATACCAGAAGGAGAACAAGCCTTATTCCAGTGACTCCCCAGCTGGGCTTCAGAAAAATCCAATATGGCATGAAGGTGAGAATTTGAATTATGGCATGCAGACCACTAGGTTAAATTCACCAGAAAGAGAACACTTGGTTTTCCCAGACTTAATTCCTCCAAGTTACCCAGCAGTTCAAAAAGGAGCACATTTATTTCACCTAAGCCAGAGAGGCCCTTGCTGTGCTGGTGGCTCCACAGGGCCCAAGGACAATCCACTTGCTCTACAAGACTACACTCCATCTTTTGGTCTTGCACTAGGGGAGAACCAAGACACCAGCCCTGTGTATATAGAAGACAGTCAAACTACGCATGTAAGACATACTATCTCCCCGACAAGCATCCTAGCTGGCCAAAGAAACAGCTCAGAGAAAAGACTGCCTGGAGAAAGTCAAAACCCAAGTCCTTTCAGAGATGACATGTCCACTCTGAAGAGGAACACACCACGTTCTATA---AATCAGTTGGGCCAAAGGGGAATTATGCCCTTTCCCGAAACCAGTTCCCTTCAATCAAAGAATACACCTTGCCTCAAAAGTGATCTTGGAGGAGAAGGAAAC---ATTTTGGAACAAATATTTGAAGGCAACCAGCTCAATGAAAGAACTGTTGATCTTACTCCTGAGCAGCTTGTTATTGGTACACCTGATGAAGGTCCCAAGCCAGAAGGAATTCCAAGTGAAGTGCAAGGAAATGAGGGTGAAAGGCAGCAA---AGACCATCTAGCATCCTACAGTTACCATGTTTTGGCTCCAAATTAACAAAGTATCACACCTCCAGCACTGGAACTCCATCTAGCATTGGAAGGCAAGGCTCATTTGATGGGGATCCAATTACGCCTACTGAAATTCCTAACTCACTGGCTGAGTTAGCTACCAGGGCACAGTTTCAGAATATAAATGTAGACCCACTTAACGCAGATGAACACACTCTATTTGATTCTCTTCAAGTAGGGACCAATCCACAGGACCAGGTGCAAGACTGCTTACTACTTCAGGCCATGTCCATGGCAGGAAACCCCTGGGGCTGGTTCCTGGGCCACCTCCTCCTCAGTGTCACAGGATCCCTCGCCTGGGGTGGAGGCGGCGACATCATAAACGGCGAGGACTGCCACCCGCACTCGCAGCCTTGGCAGGCGGCACTGTTCTTGGAAAAGGAATTTTTCTGCGGGGGCGTCCTGGTGCATCCTCAATGGGTGCTGTCAGCCGCACACTGTTTCCAGAATTCCTATACCATCAGGCTGGGTCTGCACAGTCTTGAGGACGACCATGAACCAGGCAGTCAGATGATGGAGGCTCACCTCTCCATCCAGCACCCAGAGTACAACAGACCATCTTTTGCCAACGACCTCATGCTCATCAAGTTGGAAGAATTGGTGCCCCAGTCTGACACCATCCAAAACATCGGCGTCGCCTCACAGTGCCCGACCGCT---GGGGATTCTTGCCTCGTTTCCGGCTGGGGTCGGCTAAAGAATGGCAGACTGCCCAAAGTGCTCCAATGCGTGAATATCTCAGTGGTGTCGGAGGAGATCTGCAGTGAACTCTATGCCCCTGTGTACCACCCCAGCATGTTCTGCGCTGGCGGAGGCCAGGACCAAAAGGACTCCTGCCATGGTGACTCTGGGGGCCCCCTGGTCTGCAACGGGTCCCTGCAGGGCCTTGTGTCCTTTGGACAATCCCCCTGTGGCCAGCCCAACGTGCCAGGCGTCTACACCAACCTCTGCAAGTTCACAGACTGGATACAGAAAACCATCCAGGCCAGTATGAAGGTGCTCCCTGCATCTGGCCTTGCTGTCCTCCTCGTCACGGCTCTGAAGTTTTCCACTGCAGCCCCCTCCCTATTTGCAGCCACCCCCAGGACCTCAAGGAACAGCTACCACCTCGCACAGGCATACCTTGACAAATATTACACAAAGAAAGGAGGGCACCAGATTGGTGAGATGATTGCAAGAGGAGGCAATTCCATGGTTAAAAACATTAAGGAGCTGCAGGCTTTCTTCGGCCTCCGAGTCACCGGGAAGTTAGACCGGGCCACCATGGATGTGATCAAGAGGCCTCGCTGTGGAGTTCCTGATGTGGCAAACTATCGCCTCTTCCCAGGTGAACCCAAATGGAAAAAAAATACTTTGACATACAGAATATCCAAATACACACCTTCCATGACTTCTGCAGAAGTGGACAAAGCAGTGGAGATGGCCCTGCAGGCCTGGAGTAGCGCCGTCCCTCTGAGCTTTGTCAGAATAAACTCAGGAGAAGCAGATATTATGATATCTTTTGAAACTGGAGATCACGGGGATTCCTATCCATTCGATGGGCCTCGGGGGACCCTAGCCCATGCATTTGCACCTGGAGGAGGCCTGGGAGGAGATACACATTTCGACAATGCTGAGAAGTGGACTATGGGAATGAATGGTTTCAATTTATTCACCGTTGCTGCTCATGAATTTGGCCACGCACTGGGCCTGGCCCATTCCACAGACCCATCAGCACTGATGTACCCAACTTATAAGTATCAGCATCCCTATGGATTCCACCTTCCCAAGGATGATGTGAAAGGGATCCAGGCACTGTACGGACCTCGGAAGACATTCCCAGGGAAGCCCGCTGTGCCCCACAGCCCCCCTCATAATCCTTCTATCCCCGACCTCTGTGACTCCAGCTCAGCCTTTGATGCTGTGACAATGCTGGGAAAGGAGCTCCTGTTCTTCAGGGACCGGATTTTCTGGCGTCGGCAGGTTCACTTGATGTCAGGGATCCGGCCCAACACCATCACCAGCACCTTTCCCCAGCTTATATCCAATGTGGATGCAGCTTATGAAGTGGCTGAGAGGGGCACAGCTTACTTCTTTAAAGGACCCCACTACTGGATAACAAGAGGATTCCAAATGCAAGGTACTCCTCGGACTATTTATGACTTTGGGTTCCCAAGATACGTGCAGCGAATAGATGCTGCCGTCTATCTCAAGGATGCACAGAAGACCCTTTTCTTTGTGGGAGATGAATACTACAGCTATGATGAACGAAAAAGGAAAATGGAAAAAGACTATCCAAAGAATACTGAAGAAGAATTTTCAGGAGTTAATGGCCAAATAGATGCTGCTATGGAGTTAAATGGCTACATTTACTTCTTTTCAGGACCCAAAGCGTACAAGTATGATACAGAGAAGGAAGATGTGGTTAGTGTGCTGAAATCTAGTTCCTGGATTGGTTGC
Ziphius_cavirostris          ATGGCCGGGCCAGGGTTTCGGGGCCACACAGCTGGACTTCTCCTGCTGCTGCTGCTGCTA---------CCCCAGGCCCTGACAGAGGGACCCCTGGTCTTTGTGGCTGTGGTGTTCCGCCATGGTGACCGGGCCCCGCTGGCCTCCTATCCCACTGACCCGCACAAGGAGGCTGTATCTACCCTGTGGCCACGTGGCCTGGGCCAGCTGACCTCGGAAGGGGTCCGCCAGCAGCTGGAGCTGGGCCGCTTCCTGAGGAGTCGCTACGAGGATTTTCTGAGCCCCGAGTACCGGCGGGAGGAGGTATACATTCGCAGCACAGACTCTGACCGGACCCTGGAGAGCGCTCAGGCCAACCTAGCGGGGCTGTTCCCTGAGGCCGCCCCAGGGCGCTCCGAGGCCACCTGGAGGCCGATCCCTGTGCACACGGTGCCCGTCAGTGAGGACAAGCTGCTGAGGTTCCCTACACGCAGCTGTCCCCGATACCAGGAGCTGCTGAGGGGGGCCACGGAGGCCGCCGAGTACCAGACGGCCCTAGAGGGTTGGACGGACTTCTTGACTCACCTGGAGAACTTCACGGGGCTGTCGCTGGTCGGGGAGCCGCTCCGCAGGGCGTGGAAAGTTCTGGACACTCTTACTTGCCAGCAAGCCCACGGTCTCCCCCTCCCATCCTGGGCCTCCCCGGATGTCCTGCAGACACTAGCTCAGATCTCGGCTTTGGATGTTGGGGCACACGTGGGCCCACCCGGGGCAGCAGAGAAGGCCCAGCTGTCTGGGGGAATCCTGTTGGATGCCATCCTTGCCAACTTCTCTCGGGCGCAGCACTTGGGGCTGCCCCTCAAGATGGTTATGTATTCCGCTCACGACAGCACTCTCCTGGCCCTCCAGGGGGCCCTGGGTCTCTATGACGGGCACACACCGCCTTATGCCGCCTGCCTCGGCTTTGAGTTCCGGAGGCGCCTTGGGGACCCGGAT------------------GACGACACAGGGAATGTCACCATCTCCCTCTTCTACCGCAACGACTCTGCTGGCTTACCCTTGACCCTCAGCCTCCCCGGGTGCCCGGCGGCCTGCCCCCTAGGGCGCTTCCGCCAGCTGACTGCCCCCGCCCGGCCTCCGGCTCACGGGATCCCCTGCCATGGCTTCTACGAGCCCGCCACCCCCGCAGCCACCGTGGTGCCCCTGCTGGCTGGGGCTGTGGCCGTGCTGGCAGCCCTCAGCATGGGGCTGGGCCTGCTGGCCTGCAGAGCCGGCTGCCTGCGGGCCTGGGGGGGCCCCGTGATGCCAGCATTGAAGATCCCACTTTTCAAAATGAAGGACATGATACTGATCTTGTGCCTCCTGAAAATGAGTTCTGCTGTGCCGGTGTTTCCTCAGAAACCTAGGACACCAGGCATGGCTAGTTTGAGCCTTGAGACAATGAGACAGTTGGGAAGTTTGCAGGGATTAAACATGCTTTCTCAGTATTCAAGATTTGGCTTTGGGAAATCATTTAATTCTTTGTGGATGCATGGTCTCCTCCCACCACATTCCTCTTTCCCGTGGATGAGACCAAGGGAACATGAAACTCAACAGTATGAATATTCTTTGCCTGTGCATCCCCCACCTCTCTCATCGCAGCCATCCCTGCAGCCTCCACAGCCAGGACAGAAACCTTTCCTCCAGCCCACCGTTGTAACCTCCGTCCAGAACACAGTCCAGAAGGGAATACCCCAGCCTCCAATTTACCTGGGACAGCCGCCCTTGCAGCAATCAGAGGGGCCAATGATTCAA---CAGGTGGCACCATCAGAAAAGCCACCAAAGACCGAGTTGCCAGGAATGAATTTTGCTGATCCACAAGATCCATCGATG---TTTCCAATAGCCCGTTTGATATCTCGGGGACCGGTGCCACAAAATAAACCACCTCCACTTTATCCAGGAATATTTTACATGTCCTATGGAGCAAATCAATTGAACGCTCCTGCCAGACTTGGCATCATGAGCTCAGAAGAAATGGCTGGAGGAATAGGAGGCCCCATGGCCTATGGAGCCACGTTCCCAGGATTTGGAGGCATGAGGCCCGGCCTTAGAGGGATGCCCCCCAATCCAGCCATGGGCGGGGACTTTACTCTGGAATTTGACTCCCCAGTCGCTGGAACCAAAGGCCCGGAGAAGGGAGAAGGAGGTGCACAAGACCCCCCTGTGCCGGAGGCCAACCCAGCCGATCCGGAAAACCCAGCACTCCTTTCAGAGCTAGCACCTGGTGCCCTCGAAGGGCTTCTTGCTAATCCTAAAGGCAATATCCCCAACCTAGCAAGAGGTCCTGCAGGGCAGAGCAGGGGACCCCTCAGG---GTCACCCTAGCAGCCGCAGACCCACTGATGACCCCTGGATTAGCTGATGTTTATGAGACCTACAGTGCTAATGAGACCACAACTCTGGGTCTCCAGGAAGAAACCACCGTGGATTCCACAGTGACCCCTGACAGTCAGCACACATCAATGCCAGGAAACAAGGCCCAGCAGCCCCAGATTAAGCATGATGCATGGCATTTCCAAGAGCCCATGGGGACCTGGATTTTGTTTGCCTGCCTCCTGGGAGCAGCCTTCTCTATGCCCTTACCACCTCATCCCGGGCACCCTGGTTATATCAACTTCAGCTATGAGGTGCTTACCCCTCTGAAGTTGTACCAGAACATAATAAGACACCCGTACCAGTCCTACGGTTACGAACCCATGGGTGGCTGGCTGCACCACCAAATCATTCCCGTGGTATCCCAGCAGGCT------------GCCCTGCAGCCTCATCACCACTTCCCCATGGTGCCAGCCCAGCAGCCCGCGGTCCCCCAGCATACCATGATGCCACTTCCCGGCCAGCACTCCATGACTCCAAGCCAACCCCACCAGCCACACCTCCCTGTGCCCGCCCAG---------------CAGCCCATCCAGCCGCAGCCTCAC------------------------------------------------------------------------------------------------------------CCGCCCCTGCTGTCCCAGCCGCCTCTGCCTCCGATGTTCCCCATGCAGCCCCTGCCCCCCATGCTTCCTGACCTGCCTCTGGAGGCTTGGCCCGCAACAGACAAGACCAAGCGGGAGGAAGTGGATATGAAGACTACGATTCTACTGTTTTGTCTTCTAGGATCAACTCTGTCATTACCAATGCAGCTCAACCCTGCTTTGGTACTTCCTTCAACAAAGCTGGTTCCAGATCAGGCGACACTGCTAAACCAACAACAGCCAAATCAGGTCTTCCCTTCTTTAAGTCTAATTCCATTGACACAGATGCTCACACTGGGGTCAGACCTGCAACTGCTAAATCCTGCTGCAGGGATGGCACCTGGTACMCAGACCCTCCCACTGACCCTGGGGGGATTGAAGGTACAGCAGCAGCTGCAACCACAAGTGTTACCAGTTATTGTAGCACACCTTGGAGCTCAGGGTGCTATCCTAAGCTCAGAGGAATTGCCAGCAACCCCCCAAATCTTAACAGGATTTATCTTCCATCTCTTGTTTCCCGGAGTCATCCTGCCCACCAGTCAGGCTACTCCAGATGTCCAGAATGGAATCCTTCCTGCAGGACAAGCAGGAGCAAATCCTGCCATCCAGGGAACCCCAGAGGGCCCCTTCCCAACTACCACTGGCACAGATGACGACTTTGCAGAGACCATCCCTGCAGGCATCCAAAGGGGCACACACACCACTGAGGAAACCACCACAGGGTCACCAAAAGGAATT---ATGTTGCTGCTGCAGTGCAGGCATGAAGCCTCGTCTCCTAAGCTAGATAACCTGGTACCAAGTGGAAAAATGAAGATTCTCCTGGTCTTTCTAGGTCTGCTTTGTTATTCCATAGCTATGCCA------ATACAAATGCCCCAAATGCCTGGATTTAGCAGTAAAAGTGAGGAGATGATGCGCTATGGTCACTTCAACTTTATGAACTCCCCACCTATGGCACACCTGGGTCCCTTGTATGGAAATGGTATGCAGCTCCCTCAGCTCTTCCTGCCGTACCAGATGCCCATGTGGCCTCAGCCACCACCCAACAAGAAGCGCCTACAGAAACCTTCATCTCCCTCAGCACCCAAACACCAGAGCAAGACTGATCAAGCCCCAGAGACCCAGAAACCCAACCAGCCTCAACTAAAACAGCCCCTACCGGAGCATCCTTCTAGGCAGCCATCACCCACCCCAACTCAGCCCCAA---GAGGAAACCCAGACACCTCAGGCATTCCCACCATTTGGCAATGGGCTATCTCCCTATCAACAGCCACCGTGGCATGTTCCACATAGGGTACCACCAGGTTATGGAAGTCCACCAGTCAGCAATGAAGAAGGTGGGAATCCTTACTTTGGATATTTTGGATATCATGGATTTGGGGGCCGTCCTCCTTATTATTCAGAAGAGATGTTTGAACAAGATTTTGAAAAACCAAAAGAAAAAGATACTCCTAAAACAGAGAGTTCAGCCACTGATCCTTTGGCTAATTCAACAGTTCCTGAAACTAATTCTACCCAGTCAAATGCACCCAATCCCAGAGGGAGTCAGGGTGGAAATGACACCAGCCTAACAGGAAACAGTGTCCAGGGGTCTAACACTGTGAGCAATCCTACAGCTCAAAACAGCCCTGCAGTAAATGTTTCAGGCCAGGGAGTTCTAAGAAGTCAAACCCCACGGGGACCAAGTCAGACAAATGTTCATGAAAATTATCCAAATCCTAACATCCGAAGTTTTCCTACAGGAAGACAATGGCGACCTACTGGCACCGCTATGGGGCACAGATGTAATGGGCCTTTTTACCAAAATCAACAAATTCAAAGGGGTCCCTGGTGGAACTCCTTTGCTTTGGAAGGCAAACAAGCAGTTCATCCAGGATATCCAATATATCGCAGAGCTTATGCTTCCACTGCAAGAGGCAATTCTCCCAATTATGCAGGAAATCCAGCAAATTTCAGAAGAAAGCCTGAAGGGCCAAATATACACCCTGTGGAAACCAATGTTCCCCCTCTGGGTCCCAAACATGGTACTGTTGGCCACAATGAAAACATCCAAAATCCAAGAGAGAAGCCAGTAAGTCAAAAAGAAAGAATAGTCATTCCTACAAGGGATCCAAATGGCCCCTGGAGAAACTCTCAAGACTACGGAGTTAATAAATCAAACTATAAACTGCCTCACCCTGAGGATAACATGCTAGTCCCAAATTTTAATTCTACTGGTCAACGTGAAAACTCTTATTACCTGAGAGGAGATTCCAGAAGAGCTCCAAATTCTAATGGACAAACCCAAAGCCAGAATTTGCTCAAAGGGATTATCTTAGAGCCAAGAAGAATTCCATATGAATCAGAAATTAATCAGCCAGAATTAAAGCACAGTATATATCAGCCTGTGTACCCTGAGGGATTCCCTTCCCCTGCAAGGGAACATTTTAATGCTGGAAGAAATACTTGGAACCAACAAGAAATCTCTCCACCTTTTAAGGAAGATCTTGGAAGGCATGAAGAACACTTACCTCATCCTTCCCATGGCTCTGGAGGACGTGTTTACTACCCTGACTATAACTCCTATGATCCCAGGGAAAACTCACCATACCTTAGAAGTAATACATGGGCTGAAAGAGATGATTCTCCCAATACAATGAGGCAACCTGAAAATCCACACTATCCCATGAATACTCCAGACCCAAAAAAGACAATCCCTTATAATGAAGAAGACCCAATAGATCCAACTGGAGACGAATCTTTCCCAGGACAAAGTAAATGGGGTGTGGTGGAGTCAAGCTTTAGAGGAGACCCAACAGTGAGGCACTATGAAGGCGAGCAA---TATACCTCAAATCAACCAAAGGAATACCTTCCCTATTCCTTAGAT---AATCCATCAAAACCCAGGGAGGATTTCCCTTATGGTGAATTTTACCCCTGGAGCCCAGATGAGAATTTCCCATCATATAATACAGCTCCCACTGAACCACGGCCGGTGGAGAGCAGGGGCTATTATGCTAATAATGCCGTTGGACAAGAAGAAAGCACTATGTTTCCTTCTTGGAACTCCTGGGACCACAGGATTCAAGCCCAAGAGCAGAAAGAAAGCAAGCCATATTTTAACAGAAATTTCTGGGATCAGCCAACAAATTTACACAAAGCCCCTGCTAGTTCACCATACCAGAAAGAAAACAAGCCTTATTCCAGTGACTCCCCAGCTGGGCTTCAGAAAAATCCAATATGGCATGAAGGTGAGAATTTGAATTATGGCATGCAGATCACTAGGTTAAATTTACCAGAGAGAGAACATTTGGCTTTCCCAGACTTAATTCCTCCAAGTTACCCA---GGTCAAAAAGGAGCACATTTATTTCACCTAAGCCAGAGGGGCCCCTGCTGTGTTGGTGGCTCCACAGGTCCCAAGGACAATCCACTTGCTCTACAAGACTACATTCCATCTTTTGGTCTTGCACCAGGGGAGAACCAAGACACCAGCCCTGTGTATACAGAAGACAGTCATACTAAGCATGTAAGACATACTATCTCCCCGACAAGCATCCTACCTGGCCAAAGAAACAGTTCAGAAAAAAGACTGTCTGGAGAAAGTCAAAACCCAAGTCCTTTCAGAGATGACATGTCCACTCTGAAGAGGAACACACCATGTTCTATA---AATCAGTTGGGCCAAAGGGGAATTATGCCCTTTCCTGAAACCAGTTCCCTTCAATCAAAGAATACACCTTGCCTCAAAAGTGATCTTGGAGGAGAAGGAAAC---ATTTTGGAACAAATATTTGAAGGCAACCAGCTCAATGAAAGAACTGTTGATCTTACTCCTGAGCAGCTTGTTATTGATACACCTGACGAAGGTCCCAAGCCAGAAGGAATTCCAAGTGAAGTGCAAGGAAATGAGGGTGAAAGGCAGCAG---AGACCATCTAGCATCCTACAGTTACCATGTTTTGGCTCCAAATTAACAGAGTATCACACCTCCAGCACTGGAACTCCATCTAGCGTTGGAAGGCAAGGCTCATTTGATGGGGATCCAATTACGCCTACTGAAATTCCTAACTCATTGGCTGAGTTAGCTACCAGGGCACAGTTTCAGAATATAAATGCAGACCCACTTAATGCAGATGAACACACTCTATTTGATTCTCTTCAAGTAGGGACCAATCCACAGGACCAGGTGCAAGACTGCTTACTACTTCAGGCCATGTCCAAGGCAGGAAAGCCCTGGGGCTGGTTCCTGGGCCACCTCCTCCTCAGTGTCACAGGATCCCTCGCCTGGGGTGGAGGCAGCCACATCATAAACGGCGAGGACTGCCACCCGCACTCGCAGCCTTGGCAGGCGGCACTGTTCTTGGAAAAGGAATTTCTCTGCGGGGGCGTCCTGGTGCATCCTCAATGGGTGCTGTCAGCTGCACACTGTTTCCAGAATTCCTATACCATCGGGCTGGGCCTGCACAGTCTTGAGGACGACCATGAACCAGGCGGTCAGATGATGGAGGCTCACCTCTCCATCCAGCACCCAGAGTACAACAGAGCATCTTTTGCCAACGATCGCATGCTCATCAAGTTGGAAGAATTGGTGCCCCAGTCTGACACCATCCAGAGCATCAGCATCGCCTCACAGTGCCCGACCGCT---GGGGATTCTTGCCTCATTTCCGGCTGGGGTCGGCTAGCGAATGGTGGACTGCCCAGAGTGCTCCAATGCGTGAATATCTCAGTGGTGTCGGAGGAGATCTGCAGTGAACTCTATGCCCCCGTGTACCACCCCAGCATGTTCTGTGCTGGCAGAGGCCAGGACCAAAAGGACTCCTGCCATGGTGACTCTGGGGGCCCCCTGGTCTGCAACGGGTCCCTGCAGGGCCTTGTGTCCTTTGGACAATCCCCGTGTGGCCAGCCCAACGTGCCAGGCGTCTACACCAACCTCTGCAAGTTCACAGACTGGATACAGAAAACCATCCAGGCCAGTATGAAGGTGCTCCCTGTATCTGGCCTTGCTGTCCTCCTCGTCACGACTCTGAAGTTTTCCACTGCAGCCCCCTTCCTATTTGCAGCCACCCCCAGGACCTCAAGGAACAGCTACCACCTCGCACAGGCATACCTTGACAAATATTACACAAAGAAAGGAGGGCACCAGATTGGTGAGATGATTGCAAGAGGAGGCAATTCCACGGTTAAAAACATTAAGGAGCTGCAGGCTTTCTTCGGCCTCCAAGTCACGGGGAAGTTAGACCGGGCCACCATGGATGTGATCAAGAGGCCTCGCTGTGGAGTTCCTGATGTGGCAAACTATCGCCTCTTCCCAGGTGAACCCAAATGGAAAAAAAATACTTTGACATACAGAATATCCAAATACACACCTTCCATGACTTCTGCAGAAGTGGACAAAGCAGTGGAGATGGCCCTGCAGGCCTGGAGTAGCGCCGTTCCTCTGAGCTTTGTCAGAATAAACTCAGGAGAAGCAGATATTATGATATCTTTTGAAACTGGAGATCATGGGGATTCCTATCCATTCGATGGGCCTCGGGGGACTCTAGCCCATGCATTTGCACCTGGAGAAGGCCTGGGAGGAGATACACATTTCGACAATGCTGAGAAGTGGACTATGGGACTGAATGGTTTCAATTTATTCACTGTTGCTGCTCATGAATTTGGCCACGCACTGGGCCTGGCCCATTCCAAAGACCCATCAGCACTGATGTACCCAACTTATAAGTATCAGCATCCCTATGGATTCCACCTTCCCAAGGATGATGTGAAAGGGATCCAGGCACTGTACGGACCTCGGAAGACATTCCCAGGGAAGCCCGCTGTGCCCCACAGCCCCCCTCGTAATCCTTCTATCCCCGACCTCTGTGACTCCAGCTCAGCCTTTGATGCTGTCACGACGCTGGGAAAGGAGCTCCTGTTCTTCAGGGACCGGATTTTCTGGCGTCGGCAGGTTCACTTGACGTCAGGGATCCAGCCCAGCACCATCACCAGCTCCTTTCCCCAGCTTATGTCCAATGTGGATGCAGCTTATGAAGTGGCTGAGAGGGGCACAGCTTACTTCTTTAAAGGACCCCACTACTGGATAACAAGAGGATTCCACATGCAAGGTACTCCTCGGACTATTTATGACTTTGGGTTCCCAAGATATGTGCAGCGAATAGATGCTGCTGTCTATCTCAAGGATGCACAGAAGACCCTTTTCTTTGTGGGAGATGAATACTACAGCTATGATGAACGAAAAAGGAAAATGGAAAAAGACTATCCAAAGAATACTGAAGAAGAATTTTCAGGAGTTAATGGCCAAATAGATGCTGCTGTGGAGTTAAATGGCTACATTTACTTCTTTTCAGGACCCAAAGCGTACAAGTATGATTCAGAGAAGGAAGATGTGGTTAGTGTGCTGAAATCTAGTTCCTGGATTGGTTGC
