# Supplementary material for: Molecular Evidence for Relaxed Selection on the Enamel Genes of Toothed Whales (Odontoceti) with Degenerative Enamel Phenotypes
Source: Genes (Basel). 2024 Feb 10;15(2):228. doi: 10.3390/genes15020228 (PMC10888366; doi:10.3390/genes15020228)
Supplement: Supplementary file 1 [file genes-15-00228-s001.zip › Supplementary Materials/codeml Files/37TaxaFree.tree]

(((((((((((((((Tursiops_truncatus,(Stenella_attenuata,Stenella_frontalis)),(((Stenella_clymene,Lagenodelphis_hosei),(Delphinus_delphis_delphis,Delphinus_delphis_bairdii)),Stenella_coeruleoalba)),(((((Globicephala_macrorhynchus,Globicephala_melas),Pseudorca_crassidens),Grampus_griseus),Steno_bredanensis),Orcaella_brevirostris)),(Cephalorhynchus_hectori,Sagmatias_obscurus)),Lagenorhynchus_albirostris),Orcinus_orca),Leucopleurus_acutus),((Delphinapterus_leucas,Monodon_monoceros),(Neophocaena_asiaeorientalis,Phocoena_phocoena))),(Inia_geoffrensis,Pontoporia_blainvillei)),((Mesoplodon_densirostris,Ziphius_cavirostris),Berardius_bairdii)),(Platanista_gangetica,Platanista_minor)),((Kogia_breviceps,Kogia_sima),Physeter_macrocephalus)),Hippopotamus_amphibius),Bos_mutus),Camelus_bactrianus,Sus_scrofa);
