# Supplementary material for: Molecular Evidence for Relaxed Selection on the Enamel Genes of Toothed Whales (Odontoceti) with Degenerative Enamel Phenotypes
Source: Genes (Basel). 2024 Feb 10;15(2):228. doi: 10.3390/genes15020228 (PMC10888366; doi:10.3390/genes15020228)
Supplement: Supplementary file 1 [file genes-15-00228-s001.zip › Supplementary Materials/codeml Files/37TaxaAccTran.tree]

(((((((((((((((Tursiops_truncatus,(Stenella_attenuata,Stenella_frontalis)),(((Stenella_clymene,Lagenodelphis_hosei),(Delphinus_delphis_delphis,Delphinus_delphis_bairdii)),Stenella_coeruleoalba)),
(((((Globicephala_macrorhynchus,Globicephala_melas),Pseudorca_crassidens),Grampus_griseus),Steno_bredanensis),Orcaella_brevirostris)),(Cephalorhynchus_hectori,Sagmatias_obscurus)),
Lagenorhynchus_albirostris),Orcinus_orca),Leucopleurus_acutus),((Delphinapterus_leucas#6,Monodon_monoceros#3)#12,(Neophocaena_asiaeorientalis#7,Phocoena_phocoena#7)#7)#8)$9,
(Inia_geoffrensis#10,Pontoporia_blainvillei#9)#9),((Mesoplodon_densirostris#2,Ziphius_cavirostris#1)#3,Berardius_bairdii#5)#7)$9,(Platanista_gangetica#11,Platanista_minor#11)#10)$9,
((Kogia_breviceps#5,Kogia_sima#5)#5,Physeter_macrocephalus#4)#7)#10,
Hippopotamus_amphibius),Bos_mutus),Camelus_bactrianus,Sus_scrofa)$11;
