# Supplementary material for: Molecular Evidence for Relaxed Selection on the Enamel Genes of Toothed Whales (Odontoceti) with Degenerative Enamel Phenotypes
Source: Genes (Basel). 2024 Feb 10;15(2):228. doi: 10.3390/genes15020228 (PMC10888366; doi:10.3390/genes15020228)
Supplement: Supplementary file 1 [file genes-15-00228-s001.zip › Supplementary Materials/codeml Files/37TaxaDelTran.tree]

(((((((((((((((Tursiops_truncatus,(Stenella_attenuata,Stenella_frontalis)),(((Stenella_clymene,Lagenodelphis_hosei),(Delphinus_delphis_delphis,Delphinus_delphis_bairdii)),Stenella_coeruleoalba)),
(((((Globicephala_macrorhynchus,Globicephala_melas),Pseudorca_crassidens),Grampus_griseus),Steno_bredanensis),Orcaella_brevirostris)),(Cephalorhynchus_hectori,Sagmatias_obscurus)),
Lagenorhynchus_albirostris),Orcinus_orca),Leucopleurus_acutus),((Delphinapterus_leucas#4,Monodon_monoceros#3)#5,(Neophocaena_asiaeorientalis#5,Phocoena_phocoena#5)#5)#6),
(Inia_geoffrensis#8,Pontoporia_blainvillei))$7,((Mesoplodon_densirostris#2,Ziphius_cavirostris#1)#3,Berardius_bairdii#3)#5)#8,(Platanista_gangetica,Platanista_minor)),
((Kogia_breviceps#3,Kogia_sima#3)#3,Physeter_macrocephalus#2)#6),
Hippopotamus_amphibius),Bos_mutus),Camelus_bactrianus,Sus_scrofa)$9;
