# Supplementary material for: Molecular Evidence for Relaxed Selection on the Enamel Genes of Toothed Whales (Odontoceti) with Degenerative Enamel Phenotypes
Source: Genes (Basel). 2024 Feb 10;15(2):228. doi: 10.3390/genes15020228 (PMC10888366; doi:10.3390/genes15020228)
Supplement: Supplementary file 1 [file genes-15-00228-s001.zip › Supplementary Materials/codeml Files/37TaxaMPR.tree]

(((((((((((((((Tursiops_truncatus,(Stenella_attenuata,Stenella_frontalis)),(((Stenella_clymene,Lagenodelphis_hosei),(Delphinus_delphis_delphis,Delphinus_delphis_bairdii)),Stenella_coeruleoalba)),
(((((Globicephala_macrorhynchus,Globicephala_melas),Pseudorca_crassidens),Grampus_griseus),Steno_bredanensis),Orcaella_brevirostris)),(Cephalorhynchus_hectori,Sagmatias_obscurus)),
Lagenorhynchus_albirostris),Orcinus_orca),Leucopleurus_acutus),((Delphinapterus_leucas#5,Monodon_monoceros#3)#6,(Neophocaena_asiaeorientalis#7,Phocoena_phocoena#7)#7)#9),
(Inia_geoffrensis#12,Pontoporia_blainvillei))$10,((Mesoplodon_densirostris#2,Ziphius_cavirostris#1)#3,Berardius_bairdii#4)#7)#11,(Platanista_gangetica#14,Platanista_minor#14)#13)#12,
((Kogia_breviceps#4,Kogia_sima#4)#4,Physeter_macrocephalus#3)#8)#13,
Hippopotamus_amphibius),Bos_mutus),Camelus_bactrianus,Sus_scrofa)$14;
