# Supplementary material for: Molecular Evidence for Relaxed Selection on the Enamel Genes of Toothed Whales (Odontoceti) with Degenerative Enamel Phenotypes
Source: Genes (Basel). 2024 Feb 10;15(2):228. doi: 10.3390/genes15020228 (PMC10888366; doi:10.3390/genes15020228)
Supplement: Supplementary file 1 [file genes-15-00228-s001.zip › Supplementary Materials/Nexus CDS Alignments/ACP4.nex]

#NEXUS 

Begin data;
	Dimensions ntax=93 nchar=1315;
	Format datatype=dna gap=-;
	Matrix
Balaena_mysticetus           GTGGCCGGGCCAGGGTTTCGGGGCCACCCTGCTGGACTTCTCCTG---------CTGTTA---------CCCCAGGCCCTGACAGAGGGATCCCCGGTCTTTGTGGCTGTGGTGTTCTGCCATGGCGACCGGGCCCCGCTGGCC----TCCTATCCCACTGACCCGCACAAGGAGGCTGTATCCACCCTGTGGCCACGTGGCCTGGGCCAGCTGACCGGGGAAGGGGTCCACCAGCAGCTGGAGCTTGGCCGCTTCCTGAGGAGTCGCTACGAGGATTTTCTGAGCCCCGAGTACCGGCGGGAGGAGGTGTACATTCGCAGCACAGACTTTGACCGGACCCTGGAGAGCGCTCAGGCCAACCTAGC-------GGGGCTGTTCCCTGAGGCCGCCCCAGGGCGCTCCGAGGCCACCTGGAGGCCAATCCCTGTGCACACGGTGCC-GTCACTGAGGACAAGCTGCTGAGGTTCCCTACACGCAGCTGTCCCC-ATACCAGGAACTGCTGAGGAAGGCCACGGAGGCCGCCGAGTACCAGACGGCCCTAGAGGGTTGGACGGATTTCTTGACTCACCTGGAGAACTTCACGGGGCTGTCGCTGGTCGGGGAGCCGCTCCGCAGGGCGTGGAAAGTTCTGGACACTCTTATTTGCCAGCAAGCCCACGGTCTCCCCCTCCCATCCTGGGCCTCCCCGGATGTCCTGCAGACACTAGCTCAGATCTCGGCTTTGGATACTGGGGCACACGTGGGCCCACCCGGGGCAGCAGAGAAGGCCCAGCTGTCTGGGGGAATCCTGCTGG-ATGCCATCCTTGCCGACTTCTCTCGGGTGCAGCACTTGGGGCTGCCCCTCAAGATGGTTATGTATTCGGCTCACGACAGCACTCTCCTGGCCCTCCAGGGGGCCCTGGGTCTCTATGACGGGCACACACCGCCTTATGCCGCCTGCCTCGGCTTTGAGTTCCGGAGGCGCCTTGGGGACCCGGAT------------------GACGACGCAGGGGATGTCACCATCTCCCTCTTCTACCGCAACGACTCTGCCGGCTTACCCTTGACCCTCAGCCTCCCCGGGTGCCCGGAGGCCT-GCCCCTTAGGCCGCTTCCGCCAGCTGACTGCCCCCCGCCCGGCCTCCGGCTCCCGGGATCCCCTGCCATGGCTTCCGCGAGCCCGCCACCCCCGCAGCCACCGTGGTGCCCCTGCTGGCTGGGGCTGGGGCCGTGCTGGCAGCCCTCAGCATGGGGCTGTGCCTGCTGGCCTGCAGAGCCGGCTGCCTGCGGACCTGGGGGGG--CCCCG--TGA
Balaenoptera_acutorostrata   ---------------------------------------------------------------------------------------------------------------GTGTTCCGCCATGACGACCGGGCCCCGCTGGCC----TCCTATCCCACTGACCCCCACAAGGAGGCTGTATCTACCCCGTGGCCACGTGGCCTGGGCCAGCTGACCGGGGAAGGGGTCCGCCAGCAGCTGGAGCTGGGCCGCTTCCTGAGGAGTCGCTACGAGGATTTTCTGAGCCCCAAGTACCGGTGGGAGGAGGTGTACATTCGCAGTACAGACTTTGACCGGACCCTGGAGAGCGCTCAGGCCAACCTAGC-------AGGGCTGTTCCCTGAGGCCGCCCCAGGGCGCTCCGAGGCCACCTGGAGGCCAATCCCTGTGCACACGGTGCC-GTCACTGAGGACAAGCTGCTGAGGTTCCCTACACGCAGCTGTCCCC-ATACCAGGAGCTGCTGAGGGAGGCCACGGAGGCCGCCGAGTACCAGACGGCCCTGGAGGGTTGGACGGACTTCTTGACTCACCTGGAGAACTTCACGGGGCTGTCGCTGGTCGGGGAGCCGCTCCGCAGGGCGTGGAAAGTTCTGGACACTCTTATTTGCCAGCAAGCCCACGGTCTCCCCCTCCCATCCTGGGCCTCCCCGGATGTCCTGCAGACACTAGCTCAGATCTCGGCTTTGGATATTGGGGCACACGTGGGCCCACCCGGGGCAGCAGAGAAGGCCTAGCTGTCTGGGGGAATCCTGCTGG-ATGCCATCCTTGCCGACTTCTCTCGGGTGCAGCACTTGGGGCTGCCCCTCAAGATGGTTATGTATTCGGCTCGCGACAGCGCTCTCCTGGCCCTCCAGGGGGCCCTGGGTCTCTATGACGGGCACACACCGCCTTATGCCGCCTGCCTCGGCTTTGAGTTCCGGAGGCGCCTTGGGGACCCGGAT------------------GACGACGCAGGGGATGTCACCATCTCCCTCTTCTACCGCAACGACTCTGCCGGCTTACCCTTGACCCTCAGCCTCCCCGGGTGCCCGGAGGCCT-GCCCTTTAGGCCGCTTCCGCCAGCTGACTG-CCCCCGCCCGGTCTCCGGCTCGCGGGATCCCCTGCCACGGCTTCCACGAGCCCGCCACCCCCGCAGCCACCGTGGTGCCCCTGCTGGCTGGCGCTGGGGCCGGGCTGGCAGCCCACAGCAT-GGGCTGGGCCTGCTGGCCTGCAGAGCCGGCTGCCTGCGGGCCTGGGGGGG--CCCCCTGTGA
Balaenoptera_bonaerensis     ---------------------------------------------------------------------------------------------------------------GTGTTCCGCCATGGCGACCGGGCCCCGCTGGCC----TCCTATCCCACTGACCCGCACAAGGAGGCTGTATCTACCCTGTGGCCACGTGGCCTGGGCCAGCTGGCCGGGGAAGGGGTCCGCCAGCAGCTGGAGCTGGGCCGCTTCCTGAGGAGTCGCTACGAGGATTTTCTGAGCCCCGAGTACCGGCGGGAGGAGGTGTACATTCGCAGCACAGACTTTGACCGGACCCTGGAGAGCGCTCAGGCCAACCTAGC-------GGGGCTGTTCCCTGAGGCCGCCCCAGGGCGCTCCGAGGCCACCTGGAGGCCAATCCCTGTGCACACGGTGCC-GTCACTGAGGACAAGCTGCTGAGGTTCCCTACACGCAGCTGTCCCC-ATACCAGGAGCTGCTGAGGGAGGCCACGGAGGCCGCCGAGTACCAGACGGCCCTGGAGGGTTGGACGGACTTCTTGACTCACCTGGAGAACTTCACGGGGCTGTCGCTGGTCGGGGAGCCGCTCCGCAGGGCGTGGAAAGTTCTGGACACTCTTATTTGCCAGCAAGCCCACGGTCTCCCCCTCCCATCCTGGGCCTCCCCGGATGTCCTGCAGACACTAGCTCAGATCTCGGCTTTGGATATTGGGGCACAGGTGGGCCCACCCGGGGCAGCAGAGAAGGCCTAGCTGTCTGGGGGAATCCTGCTGG-ATGCCATCCTTGCCGACTTCTCTCGGGTGCAGCACTTGGGGCTGCCCCTCAAGATGGTTATGTATTCGGCTCGCGACAGCGCTCTCCTGGCCCTCCAGGGGGCCCTGGGTCTCTATGACGGGCACACACCGCCTTATGCCGCCTGCCTCGGCTTTGAGTTCCGGAGGCCCCTTGGGGACCCGGAT------------------GACGACGCAGTGGATGTCACCATCTCCCTCTTCTACCGCAACGACTCTGCCGGCTTACCCTTGACCCTCAGCCTCCCCGGGTGCCCAGAGGCCT-GCCCCTTAGGCC---------------------------------------------ATCCCCTGCCACGGCTTCCACGAGCCCGCCACCCCCGCAGCCACCGTG------------------------------------------------------------------------GCC---TGCCTGCGGGCCTGGGGGGG--CCCCCTGTGA
Balaenoptera_borealis        ---------------------------------------------------------------------------------------------------------------GTGTTCCGCCATGGCGACAGGGCCCCGCTGGCC----TCCTATCCCACTGACCCGCACAAGGAGGCTGTATCTACCCTGTGGCCACGTGGCCTGGGCCAGCTGGCCGGGGAAGGGGTCCGCCAGCAGCTGGAGCTGGGCCGCTTCCTGAGGAGTCGCTACGAGGATTTTCTGAGCCCCGAGTACCGGTGGGAGGAGGTGTACATTCGCAGCACAGACTTTGACCGGACCCTGGAGAGCGCTCAGGCCAACCTAGCACCTAGTGGGGCTGTTCCCTGAGGCCGCCCCAGGGCGCTCCGAGGCCACCTGGAGGCC-ATCCCTGTGCACACGGTGCC-GTCACTGAGGACAAGCTGCTGAGGTTCCCTACACGCAGCTGTCCCCGATACCAGGAGCTGCTGAGGGAGGCCACGGAGGCCGCCGAGTACCAGACCGCCCTAGAGGGTTGGACGGACTTCTTGACTCACCTGGAGAACTTCACGGGGCTGTCGCTGGTCGGGGAGCCGCTCCGCAGGGCGTGGAAAGTTCTGGACACTCTTATTTGCCAGCAAGCCCGCGGTCTCCCCCTCCCATCCTGGGCCTCCCCGGATGTCCTGCAGACACTAGCTCAGATCTCGGCTTTGGATACTGGGGCACACGTGGGCCCCCCCGGGGCAGCAGAGAAGGCCCAGCTGTCT-GGGGAATCCTGCTGG-ATGCCATCCTTGCCGACTTCTCTCGGGTGCAGCACTTGGGGCTGCCCCTCAAGATGGTTATGTATTCGGCTCGCGACAGCGCTCTCCTGGCCCTCCAGGKGGCCCTGGGTCTCTATGACGGGCACACACCGCCTTATGCCGCCTGCCTCGGCTTTGAGTTCCGGAGGCGCCTTGGGGACCCGGAT------------------GACGACGCAGGGGATGTCACCATCTTCCTCTTCTACCGCAACGACTCTGCCGGCTTACCCTTGACCCTCAGCCTCCCCGGGTGCCTGGAGGCCT-GCCCCTTTGGCCGCTTCCGCCAGCTGACTTCCCCCTGCCCGGCCTCCGGCTTGCGGGATCCCCTGCCACGGCTTCCACGAGCCCGCCACCCCCGCAGCCACCGTGGCGCCCCTGCTGGCTGGGGCTGGGGCCGTGCTGGCAGCCCTTAGCATGGGGGYGGGCYTGCTGGCCTGCAGAGCCGGCTGCCTGCGGGCCTGGGGGGG--CCCCGTGTGA
Balaenoptera_ricei           ---------------------------------------------------------------------------------------------------------------GTGTTCCGCCATGGCGACCGGGCCCCGCTGGCC----TCCTATCCCACTGACCCGCACAAGGAGGCTGTATCTACCCTGTGGCCACGTGGCCTGGGCCAGCTGGCCGGGGAAGGGGTCCGCCAGCAGCTGGAGCTGGGCCGCTTCCTGAGGAGTCGCTACGAGGATTTTCTGAGCCCCGAGTACCGGTGGGAGGAGGTGTACATTCGCAGCACAGACTTTGACCGGACCCTGGAGAGCGCTCAGGCCAACCTAGCACCTAGTGGGGCTGTTCCCTGAGGCCGCCCCAGGGCGCTCCGAGGCCACCTGGAGGCC-ACCCCTGTGCACACGGTGCC-GTCACTGAGGACAAGCTGCTGAGGTTCCCTACACGCAGCTGTCCCCGATACCAGGAGCTGCTGAGGGAGGCCACGGAGGCCGCCGAGTACCAGACCGCCCTAGAGGGTTGGACGGACTTCTTGACTCACCTGGAGAACTTCACGGGGCTGTCGCTGGTCGGGGAGCCGCTCCGCAGGGCGTGGAAAGTTCTGGACACTCTTATTTGCCAGCAAGCCCGCGGTCTCCCGCTCCCATCCTGGGCCTCTCCGGATGTCCTGCAGACACTAGCTCAGATCTCGGCTTTGGATACTGGGGCACACGTGGGCCCCCCCGGGGCAGCAGAGAAGGCCCAGCTGTCTGGGGGAATCCTGCTGG-ATGCCATCCTTGCCGACTTCTCTCGGGTGCAGCACTTGGGGCTGCCCCTCAAGATGGTTATGTATTCGGCTCGCGACAGCGCTCTCCTGGCCCTCCAGGGGGCCCTGGGTCTCTATGACGGGCACACACCGCCTTATGCCGCCTGCCTCGGCTTTGAGTTCCGGAGGCGCCTTGGGGACCCGGAT------------------GACGACGCAGGGGATGTCACCATCTCCCTCTTCTACCGCAACGACTCTGCCGGCTTACCCTTGACCCTCAGCCTCCCCGGGTGCCCGGAGGCCT-GCCCCTTAGGCCGCTTCCGCCAGCTGACTTCCCCCTGCCCGGCCTCCGGCTCGCGGGATCCCCTGCCACGGCTTCCACGAGCCCGCCACCCCCGCAGCCACCGTGGCGCCCCTCCTGGCTGGGGCTGGGGCCGTGCTGGCAGCCCTTAGCATGGGGCCGGGCTTGCTGGCCTGCAGAGCCGGCTGCCTGCGGGCCTGGGGGGG--CCCCGTGTGA
Balaenoptera_musculus        ---------------------------------------------------------------------------------------------------------------GTGTTCCGCCATGGCGACCGGGCCCCGCTGGCC----TCCTATCCCACTGACCCGCACAAGGAGGCTGCATCTACCCTGTGGCCACGTGGCCTGGGCCAGCTGGCCGGGGAAGGGGTCCGCCAGCAGCTGGAGCTGGGCCGCTTCCTGAGGAGTCGCTACGAGGATTTTCTGAGCCCCGAGTACCGGTGGGAGGAGGTGTACATTCGCAGCACAGACTTTGACCGGACCCTGGAGAGCGCTCAGGCCAACCTAGC-------GGGGCTGTTCCCTGAGGCCGCCCCAGGGCGCTCCGAGGCCACCTGGAGGCCAATCCCTGTGCACACGGTGCC-GTCACTGAGGACAAGCTGCTGAGGTTCCCTACACGCAGCTGTCCCC-ATACCAGGAGCTGCTGAGGGAGGCCACGGAGGCCGCCGAGTACCAGACGGCCCTAGAGGGTTGGACGGACTTCTTGACTCACCTGGAGAACTTCACGGGGCTGTCGCTGGTCGGGGAGCCGCTCCGCAGGGCGTGGAAAGTTCTGGACACTCTTATTTGCCAGCAAGCCCACGGTCTCCCCCTCCCATCCTGGGCCTCCCCGGATGTCCTGCAGACACTAGCTCAGATCTCGGCTTTGGATATTGGGGCACACGTGGGCCCACCTGGGGCAGCAGAGGAGGCCCAGCTGTATGGGGGAATCCTGCTGG-ATGCCATGCTTGCCGACTTCTCTCGGGTGCAGCACTTGGGGCTGCCCCTCAAGATGGTTATGTATTCGGCTCGCGACAGCGCTCTCCTGGCCCTCCAGGGGACCCTGGGTCTCTATGACGGGCACACACCGCCTTATGCCGCCTGCCTCGGCTTTGAGTTCCGGAGGCGCCTTGGGGACCCGGAT------------------GATGATGCAGGGGATGTCACCATCTCCCTCTTCTACCGCAACGACTCTGCCGGCTTACCCTTGACCCTCAGCCTCCCCGGGTGCCCGGAGGCCT-GCCCCTTAGGCCGCTTCCGCCAGCTGACTGCCCCCCGCCTGGCCTCCGGCTCGCGGGATCCCCTGCCATGGCTTCCACGAGCCCGCCACCCCCGCAGCCACCGTGGCGCCCCTGCTGGCTGGGGCTGGGGCCGTGCTGGCAGCCCTTAGCATGGGGCTGGGCCTGCTGACCTGCAGAGCCGGCTGCCTGCGGGCCTGGGGGGGGGCCCCGTGTGA
Balaenoptera_physalus        ---------------------------------------------------------------------------------------------------------------GTGTTCCGCCATGGCGACCGGGCCCCGCTGGCC----TCCTATCCCACTGACCCGCACAAGGAGGCTGCATCTACCCTGTGGCCACATGGCCTGGGCCAGCTGGCCGGGGAAGGGGTCCGCCAGCAGCTGGAGCTGGGCCGCTTCCTGAGGAGTCGCTACGAGGATTTTCTGAGCCCCGAGTACCGGTGGGAGGAGGTGTACATTCGCAGCACAGACTTTGACCGGACCCTGGAGAGCGCTCAGGCCAACCTAGT-------GGGGCTGTTCCCTGAGGCCGCCCCAGGGCGCTCCGAGGCCACCTGGAGGCC-ATCCCTGTGCACACGGTGCC-GTCACTGAGGACAAGCTGCTGAGGTTCCCTACACGCAGCTGTCCCC-ATACCAGGAGCTGCTGAGGGAGGCCACGGAGGCCGCCGAGTACCAGACCGCCCTAGAGGGTTGGACGGACTTCTTGACTCACCTGGAGAACTTCACGGGGCTGTCGCTGGTCGGGGAGCCGCTCCGCAGGGCGTGGAAAGTTCTGGACACTCTTATTTGCCAGCAAGCCCACGGTCTCCCCCTCCCATCCTGGGCCTCTCCGGATGTCCTGCAGACACTAGCTCAGATCTCGGCTTTGGATACTGGGGAACACGTGGGCCCACCCGGGGCAGCAGAGGAGGCCCAGCTGTATGGGGGAATCCTGCTGG-ATGCCATCCTTGCCGACTTCTCTCGGGTGCAGCACTTGGGGCTGCCCCTCAAGATGGTTATGTATTCGGCTCGCGACAGCRCTCTCCTGGCCCTCCAGGGGGCCCTGGGTCTCTATGASGGGCACACACCGCCTTATGCCGCCTGCCTCGGCTTTGAGTTCCGGAGGCGCCTTGGGGACCCGGAT------------------GACGACGCAGGGGATGTCACCATCTCCCTCTTCTACCGCAACGACTCTGCCGGCTTACCCTTGACCCTCAGCCTCCCCGGGTGCCCGGAGGCCT-GCCCCTTAGGCCGCTTCCGCCAGCTGACTG-CCCCCGCCCGGCCTCCGGCTCGCGGGATCCCCTGCCATGGCTTCCACGAGCCCGCCACCCCCGCAGCCACCTTGGTGCCCCTGCTG--------------------------------------GCTGGGCCTGCTGGCCTGCAGAGCCGGCTGCCTGCGGGCCTGGGGGGG--CCCCGTGTGA
Berardius_arnuxii            ATGGCCGGGCCAGGGTTTCGGGGCCACACAGCTGGACTTCTCCTGCTGCTGCTGCTGCTA---------CCCGAGGCCCTGACAGAGGGACCCCTGGTCTTTGTGGCTGTGGTGTTCCGCCATGGTGACCGGGCCCCGCTGGCC----TCCTATCCCACTGACCCGCACAAGGAGGCTGTATCTACCCTGTGGCCACGTGGCTTGGGCCAGCTGACCTCGGAAGGGGTCCGCCAGCAGCTGGAGCTGGGCCGCTTCCTGAGGAGTCGCTACGAGGATTTTCTGAGCCCCGAGTACCGGCGGGAGGAGGTGTACATTCGCAGCACAGACTTTGACCGGACCCTGGAGAGCGCTCAGGCCAACCTAGC-------GGGGCTGTTCCCTGAGGCCGCCCCAGGGCGCTCCGAGGCCACCTGGAGGCCGATCCCTGTGCACACGGTGCCCGTCACTGAGGACAAGCTGCTGAGGTTCCCTACACGCAGCTGTCCCCGATACCAGGAGCTGCTGAGGGAGGCCACGGAGGCCGCCGAGTACCAGACGGCCCTAGARGGTTGGACGGACTTCTTGACTCACCTGGAGAACTTCACGGGGCTGTCGCTGGTCGGGGAGCCGCTGCGCAGGGCGTGGAAAGTTCTGGACACTCTTATTTGCCAGCAAGCCCACGGTCTCCCCCTCCCATCCTGGGCCTCCCCGGATGTCCTGCAGACACTAGCTCAGATCTCGGCTTTGGATGTTGGGGCACACGTGGGCCCACCCGGGGCAGCAGAGAAGGCCCAGCTATCTGGGGGAATCCTGTTGG-ATGCCATCCTTGCCAACTTCTCTCGGGCGCAGCACTTGGGGCTGCCCCTCAAGATGGTTATGTATTCGGCTCACGACGGCACTCTCCTGGCCCTCCAGGGGGCCCTGGGTCTCTATGACGGGCACACACCGCCTTACGCAGCCTGCCTCGGCTTTGAGTTCCGGAGGCGCCTTGGGGACCCGGAT------------------GACGATGCAGGGAATGTCACCATCTCCCTCTTCCACCGCAACGACTCTGCTGCCTTACCCTTGACCCTCAGCCTCCCCGGGTGCCCAGCGGCCT-GCCCCTTAGGCCACTGCCGCCAGCTGACTG-CCCCTGCCCGGCCTCCGGCTCACGGGATCCCCTGCCATGGCTTCTACGAGCCCGCCACGCCCGCAGCCMCCGTGGTGCCTCTGCTGGCTGGGGCTGTGGCCGTGCTGGCAGCCCTCAGTATGGGGCTGGGCCTGCTGGCCTGCAGAGCCGGCTGCCTGCGGGCCTGGGGGGG--CCCCGTGTGA
Berardius_bairdii            ATGGCCGGGCCAGGGTTTCGGGGCCACACAGCTGGACTTCTCCTGCTGCTGCTGCTGCTA---------CCCGAGGCCCTGACAGAGGGACCCCTGGTCTTTGTGGCTGTGGTGTTCCGCCATGGTGACCGGGCCCCGCTGGCC----TCCTATCCCACTGACCCGCACAAGGAGGCTGTATCTACCCTGTGGCCACGTGGCTTGGGCCAGCTGACCTCGGAAGGGGTCCGCCAGCAGCTGGAGCTGGGCTGCTTCCTGAGGAGTCGCTACGAGGATTTTCTGAGCCCCGAGTACCGGCGGGAGGAGGTGTACATTCGCAGCACAGACTTTGACCGGACCCTGGAGAGCGCTCAGGCCAACCTAGC-------GGGGCTGTTCCCTGAGGCCGCCCCAGGGCGCTCCGAGGCCACCTGGAGGCCGATCCCTGTGCACACGGTGCCCGTCACTGAGGACAAGCTGCTGAGGTTCCCTACACGCAGCTGTCCCCGATACCAGGAGCTGCTGAGGGAGGCCACGGAGGCCGCCGAGTACCAGACGGCCCTAGAGGGTTGGACGGACTTCTTGACTCACCTGGAGAACTTCACGGGGCTGTCGCTGGTCGGGGAGCCGCTGCGCAGGGCGTGGAAAGTTCTGGACACTCTTATTTGCCAGCAAGCCCACGGTCTCCCCCTCCCATCCTGGGCCTCCCCGGATGTCCTGCAGACACTAGCTCAGATCTCGGCTTTGGATGTTGGGGCACACGTGGGCCCACCCGGGGCAGCAGAGAAGGCCCAGCTATCTGGGGGAATCCTGTTGG-ATGCCATCCTTGCCAACTTCTCTCGGGCGCAGCACTTGGGGCTGCCCCTCAAGATGGTTATGTATTCGGCTCACGACGGCACTCTCCTGGCCCTCCAGGGGGCCCTGGGTCTCTATGACGGGCACACACCGCCTTACGCAGCCTGCCTCGGCTTTGAGTTCCGGAGGCGCCTTGGGGACCCGGAT------------------GACGATGCAGGGAATGTCACCATCTCCCTCTTCCACCGCAACGACTCTGCTGCCTTACCCTTGACCCTCAGCCTCCCCGGGTGCCCAGCGGCCT-GCCCCTTAGGCCACTTCCGCCAGCTGACTG-CCCCTGCCCGGCCTCCGGCTCACGGGATCCCCTGCCATGGCTTCTACGHGCCCGCCACGCCCGCAGCCACCGTGGTGCCTCTGCTGGCTGGGGCTGTGGCCGTGCTGGCAGCTCTCAGTATGGGGCTGGGCCTGCTGGCCTGCAGAGCCGGCTGCCTGCGGGCCTGGGGGGG--GCCCGTGTGA
Bison_bison                  ATGGCCGGGCCAGGGTTTCGGGGCCACCCCGCCGGACCTCTCCTGCTGCTGCTGCTGCTACTGCTG---CCCCCAGCCCTGACGGAAGGACCCCTGGTCTTCGTGGCGGTGGTGTTCCGCCATGGCGACCGGGCCCCACTGGCC----TCCTACCCCACTGACCCGCACAAGGAGGTTGCATCCACCCTGTGGCCACGTGGCCTGGGCCAGCTGACCGAGGAGGGGGTCCGCCAGCAGCTGGAGCTGGGCCGCTTCCTGAGGAGCCGCTACGAGGACTTTCTGAGCCCCGAGTACCGGCGGGAAGAGGTGTACATTCGCAGCACAGACTTTGACCGGACACTGGAGAGTGCTCAGGCCAACCTGGC-------CGGGCTGTTCCCTGAGGCCGCCCCAGGGCGCTCCGAGGCCACCTGGAGACCCATCCCTGTGCACACGGTGCCGGTCACTGAGGACAAGCTGCTGAGGTTCCCTACGCGCAGCTGTCCCCGATACCGTGAGCTGCTGAGGGAGGCCACGGAGGCCGCCGAGTACAAGACCGCCTTGAAGGGCTGGACGGACTTCTTGACTCGCCTGGAGAACTTCACGGGGCTGCCGCTGGTCGGGGAGCCGCTGCGCAAGGCGTGGAAGGTCCTGGACACTCTGATTTGCCAGCAAGCCCATGGTCTTTCCCTACCATCCTGGGCCTCCCCAGATGTCCTGCAGACACTAGCTCAGATCTCGGCTTTGGATATCGGAGCTCACGTGGGCCCACCCCAGGCAGCGGAGAAGGCCCAGCTGAGTGGGGGAATCCTGCTAG-ATGCCATCCTGGCCAACTTCTCCCGGGTGCAGCGCTTGGGGCTGCCACTCAAGATGGTTATGTATTCCGCTCACGACAGCACTCTCCTGGCCCTCCAGGGGGCCCTGGGTCTCTACGATGGGCACACACCGCCTTACGCCGCCTGCCTCGGCTTTGAGTTCCGGCGGCGCTTGGGCGACGCAGACCGCGACAACGCAGACGGCGACCACTCAGGAAATGTCACCGTCTCCCTCTTCTACCGCAACGACTCTGCTGGTCTGCCTTTGACTCTCCGCCTCCCCGGGTGCCCAGCCCCCT-GCCCACTAAGCCGATTCCGCCAGCTGACGG-CCCCCGCCCGGCCTCCGGCTCACGGGATCCCCTGCCACGGCTCCCACGAGCCCGCCACCCCCGCAGCCACCGTGGTGCCCCTGTTGGCTGGGGCTGTGGCCGTGCTGGCGGCCCTCAGCATGGGGCTGGGCCTACTGGCCTGGGGACCCGGCTGCTTGCGGGCCTGGGGGGG--CCCCGTGTGA
Bos_mutus                    ATGGCCGGGCCAGGGTTTCGGGGCCACCCCGCCGGACCTCTCCTGCTGCTGCTGCTGCTACTGCTG---CCCCCAGCCCTGACGGAAGGACCCCTGGTCTTCGTGGCGGTGGTGTTCCGCCATGGCGACCGGGCCCCACTGGCC----TCCTACCCCACTGACCCGCACAAGGAGGTTGCATCCACCCTGTGGCCACGTGGCCTGGGCCAGCTGACCGAGGAGGGGGTCCGCCAGCAGCTGGAGCTGGGCCGCTTCCTGAGGAGCCGCTACGAGGACTTTCTGAGCCCCGAGTACCGGCGGGAAGAGGTGTACATTCGCAGCACAGACTTTGACCGGACACTGGAGAGTGCTCAGGCCAACCTGGC-------CGGGCTGTTCCCTGAGGCCGCCCCAGGGCGCTCCGAGGCCACCTGGAGACCCATCCCTGTGCACACGGTGCCGGTCACTGAGGACAAGCTGCTGAGGTTCCCTACGCGGAGCTGTCCCCGATACCGTGAGCTGCTGAGGGAGGCCACGGAGGCCGCCGAGTACAAGACCGCCTTGAAGGGCTGGACGGACTTCTTGACTCGCCTGGAGAACTTCACGGGGCTGCCGCTGGTCGGGGAGCCGCTGCGCAAGGCGTGGAAGGTCCTGGACACTCTGATTTGCCAGCAAGCCCTGGGTCTTCCCCTCCCATCCTGGGCCTCCCCAGATGTCCTGCAGACACTAGCTCAGATCTCGGCTTTGGATATCGGAGCTCACGTGGGCCCACCCCAGGCAGCGGAGAAGGCCCAGCTGAGTGGGGGAATCCTGCTAG-ATGCCATCCTGGCCAACTTCTCCCGGGTGCAGCGCTTGGGGCTGCCACTCAAGATGGTTATGTATTCCGCTCACGACAGCACTCTCCTGGCCCTCCAGGGGGCCCTGGGTCTCTACGATGGGCACACACCGCCTTACGCCGCCTGCCTCGGCTTTGAGTTCCGGCGGCGCTTGGGCGACGCAGACCGCGACAACGCAGACGGCGACCACTCAGGGAATGTCACGGTCTCCCTCTTCTACCGCAACGACTCTGCTGGTCTGCCTTTGACTCTCCGCCTCCCCGGGTGCCCAGCCCCCT-GCCCACTAAGCCGATTCCGCCAGCTGACGG-CCCCCGCCCGGCCTCCGGCTCACGGGATCCCCTGCCACGGCTCCCACGAGCCCGCCACCCCCGCAGCCACCGTGGTGCCCCTGTTGGCTGGGGCTGTGGCCGTGCTGGCGGCCCTCAGCATGGGGCTGGGCCTACTGGCCTGGAGACCTGGCTGCTTGCGGGCCTGGGGGGG--CCCCGTGTGA
Bubalus_bubalis              ATGGCCGGGCCAGGGTTTCGGGGCCACCCTGCCGGACCTCTCCTGCTACTGCTGCTGCTGCTGCTG---CCCCCAGCCCTGACGGAAGGACCCCTGGTCTTCGTGGCGGTGGTGTTCCGCCATGGCGACCGGGCCCCACTGGCC----TCCTACCCCACTGACCCGCACAAGGAGATTGCATCCACCCTGTGGCCACGTGGCCTGGGCCAGCTGACCGAGGAGGGGGTCCGCCAGCAGCTGGAGCTGGGCCGCTTCCTGAGGAGCCGCTACGAGGACTTTCTGAGCCCCGAGTACCGGCGGGAAGAGGTGTACATTCGCAGCACAGACTTTGACCGGACACTGGAGAGTGCTCAGGCCAACCTGGC-------GGGGCTGTTCCCTGAGGCCGCCCCAGGGCGCTCCGAGGCCACCTGGAGACCCATCCCTGTGCACACTGTGCCGGTCACTGAGGACAAGCTGCTGAGGTTCCCTACGCGCAGCTGTCCCCGATACCGTGAGCTGCTGAGGGAGGCCACGGAGGCCGCCGAGTACAAGACCGCCTTGAAGGGCTGGACGGACTTCTTGACTCGCCTGGAGAACTTCACGGGGCTGCCGCTGGTCGGGGAGCCGCTGCGCAAGGCGTGGAAGGTCCTGGACACTCTGATTTGCCAGCAAGCTCATGGTCTTTCACTACCATCCTGGGCCTCCCCAGATGTCCTGCAGACACTAGCTCAGATCTCGGCTTTGGATATCGGAGCTCATGTGGGCCCACCCCAGGCAGCAGAGAAGGCCCAGCTGAGTGGGGGAATCCTGCTAG-ATGCCATCTTGGCCAACTTCTCCCGGGTGCAGCACTTGGGGCTGCCACTCAAGATGGTTATGTATTCCGCTCACGACAGCACTCTCCTGGCCCTCCAGGGGGCCCTGGGTCTCTACGATGGGCACACACCGCCTTACGCCGCCTGCCTCGGCTTTGAGTTCCGGCGGCGCTTGGGCGACGCGGACCGCGACAACGCAGATGGCGACCACTCAGGGAATGTCACCGTCTCCCTCTTCTACCGCAACGACTCTGCTGGTCTGCCTTTGACTCTCCGCCTCCCCGGGTGCCCAGCCCCCT-GCCCACTAAGCCGATTCCGCCAGCTGACGG-CCCCCGCCCGGCCTCCGGCTCACGGGATCCCCTGCCACGGCTCCCACGAGCTGGCCACCCCCGCAGCCACCGTGGTGCCCCTGTTGGCTGGGGCTGTGGCCGTGCTGGCGGCCCTCAGCATGGGGCTGGGCCTACTGGCCTGGAGACCTGGCTGCTTGCGGGCCTGGGGGGG--CCCCGTGTGA
Camelus_bactrianus           ATGGCCGGGCCAGGGTTTCGGGGCCACCCCACAGGACCCCTCCTGCTGCTGCTGCCGCTGCTGCTGCCGCCCCAGGCTCTGTCGGAAGGACCCCTGGTCTTCGTGGCTGTGGTCTTCCGCCATGGCGACCGGGCCCCGCTGGCC----TCTTACCCCACCGACCCGCACAAGGAGGTTGCATCCACCCTGTGGCCGCGTGGCCTGGGCCAGCTGACCGGGGAGGGGGTCCGCCAGCAGCTGGAGCTGGGCCGCTTCCTGAGGAGCCGCTATGAGGCCTTTCTGAGCCCCGAATATCAGCGGGAGGAGGTGTACATTCGCAGCACAGACTTTGACCGGACGCTGGAGAGCGCGCAGGCCAACCTCGC-------GGGGCTGTTCCCTGAGGCCGCCCCAGGGCGCTCGGAGGCCACCTGGAAGCCCATCCCTGTGCACACGGTGCCGGTTGCTGAGGACAAGCTGCTAAGGTTCCCCATGCGCAGCTGTCCCCGATACCATGAACTACTGAGGGAGGCCACTGAGGCCACCGAGTACCAGACCGCCCTAGAGGGCTGGACGGACTTCTTGACCCGCCTGGAGAACTTCACCGGGCTATCGCTGGTTGGGGAGCCGCTACGCAGGGCGTGGAAGGTTCTGGACACTCTGATTTGCCAGCAAGCCCATGGTCTTCCCCTTCCATCCTGGGCCTCCCCAGATGTCCTGCAGACGCTAGCCCGGATCTCAGCTTTGGATATTGGGGCCCACGTGGGCCCACCCCGGGCAGCAGAGAAGGCCCAGCTGACTGGGGGAGTCCTGCTGG-ATGCCATCCTTGCCAACTTCTCACGAGTCCAGCGCTTGGGGCTGCCACTCAAGATGGTGATGTATTCAGCTCACGACAGCACTCTGCTGGCCCTCCAGGGTGCCCTGGGTCTCTATGACGGGCACACACCCCCTTATGCTGCCTGCCTCGGCTTTGAGTTCCGGAAGCGCCTCGGGGACCCGGAG------------------GACGACGCAGGGAATGCCACCGTCTCCCTTTTCTACCGAAACGACTCTGCTGGCCTGCCCTTGACCCTCAGCCTCCCCGGGTGCCCAGCCCCCT-GCCCACTAGGCCGTTTCCGCCAGCTGACAG-CCCCTGCCCGGCCCCCGGCTAAGGGGATCCCCTGCCATGGCTCCCAGAAGCCTGCCACTCCTGCAGCCACCACAGTGCCCCTGCTGGCTGGGGCTGTGGCCGTGCTGGCAGCACTCAGCGTGGGGCTGGGTCTGCTGGCCTGGAGACCAGGCTGCCTGCGGGCCTGGGGGGG--CCCCGTGTGA
Caperea_marginata            ---------------------------------------------------------------------------------------------------------------GTGTTCTGCCATGGCGACTGGGCCCCGCTGGCC----TCCTATCCCACTGACCCGCACAAGGAGGCTGTATCTACCCTGTGGCCACGTGGCCTGGGCCAGCTGACCGGGGAAGGGGTCCGCCAGCAGCTGGAGCTGGGCCGCTTCCTGAGGAGTCGCTACAGGGATTTTCTGAGCCCCGAGTACCAGCGGGAGGAGGTGTACATTCGCAGCACAGACTTTGACCGGACCCTGGAGAGCGCTCCGGCCAACCTAGC-------GGKGCTGTTCCCTGAGGCCGCCCCAGGGTGCTCCGAGGCCACCTGGAGGCCAATCCCTGTGCACACGGTGCC-GTCACTGAGGACAAGCTGCTGAGGTTCCCTACACGCAGCTGTCCCCGATACCAGGAGCTGCTGAGGGAGGCCACGGAGGCCGCCGAGTACCAGACCGCCCTAGAGGGTTGGACGGACTTCTTGACTCACCTGGAGAACTTCACAGGGCTGTCGCTGGTCGGGGCGCCGCTCCGCAGGGCGTGGAAAGTTCTGGACACTCTTATTTGCCAGCAAGCCCACGGTCTCCCCCTYCCATCCTGGGCCTCCCCGGATGTCCTGCAGACACGAGCTCAGATCTCGGCTTTGGATACTGGGGCACACGTGGGCCCACCCGGGGCAGCAGAGAAGGCCCAGCTGTCTGGGGGAATCCTGCTGG-ATGCCATCCTTGCCGACTTCTCTTGGGTGCAGCACTTGGGGCTGCCCCTCAAGATGGTTATGTATTCGGCTCGCGACAGCGCTCTCCTGGCCCTCCAGGGGACCCTGGGTCTCTATGACGGGCACACACCGCCTTATGCCGCCTGCCTCGGCTTTGAGTTCCGGAGGCGCCTTGGGGACCCAGAT------------------GACGATGCAGGGGATGTCACCATCTCCCTCTTCTACCGCAACGACTCTGCCCGCTTACCCTTGACCCTCAGCCTCCCCGGGTGCCCGGAGGCCT-GCCCCTTAGGCCGCTTCCGCCAGCTGACTGCCCCCCGCCCCGCCTCCGGCTCGCGGGATCCCCTGCCATGGCTTCCACGAGCCCGCCACCCCCGCAGCCACCGTGGCGCCCCTGCTGGCTAGGGCTGGGGCCGTGCTGGCAGCTCTCAGCATGGGGCTGGGCCTGCTGGCCTGCAGAGCCGGCTGCCTGCGGGCCT-GGGGGG--CCCCGTGTGA
Capra_hircus                 ATGGCCGGGCCAGGGTTTCGGGGCCACCCCGCCGGACCTCTCCTGCTGCTGCTGCTGCTG---------CCCCCGGCCCTGACGGAAGGACCCCTGGTCTTCGTGGCGGTGGTGTTCCGCCATGGCGACCGGGCCCCGCTGGCC----TCCTACCCCACTGACCCGCACAAGGAGGTTGCATCCACCCTGTGGCCACGTGGCCTGGGCCAGCTGACCGAGGAGGGGGTCCGCCAGCAGCTGGAGCTGGGCCGCTTCCTGAGGAGCCGCTACGAGGACTTTCTGAGCCCCGAGTACCGGCGGGAAGAGGTGTACATTCGCAGCACAGACTTTGACCGGACACTGGAGAGTGCTCAGGCCAACCTGGC-------AGGGCTGTTCCCTGAGGCTGCCCCAGGGCGCTCCGAGGCCACCTGGAGACCCATCCCTGTGCACACGGTGCCGGTCGCTGAGGACAAGCTGCTGAGGTTCCCTACGCGCAGCTGTCCCCGATACCGTGAGCTGCTGAGGGAGGCCACGGAGGCCGCCGAGTACAAGACAGCCCTGGAGGGCTGGACGGACTTCTTGACTCGCCTGGAGAACTTCACGGGGCTGCCGCTGGTTGGGGAGCCGCTGCGCAAGGCGTGGAAGGTCCTGGACACTCTGATTTGCCAGCAAGCCCATGGTCTTTCCCTCCCATCCTGGGCCTCTCCAGATGTCCTGCAGACACTAGCTCAGATCTCGGCTTTGGATATCGGAGCTCACGTGGGCCCACCCCAGGCAGCGGAGAAGGCCCAGCTGAGCGGAGGAATCCTGCTAG-ATGCCATCCTGGCCAACTTCTCCCGGGTGCAGCGCTTGGGGCTGCCACTCAAGATGGTTATGTATTCTGCTCACGACAGCACTCTCCTGGCCCTCCAGGGGGCCCTGGGTCTCTACGACGGGCACACACCGCCTTACGCCGCCTGCCTCGGCTTTGAGTTCCGGCGGCGCTTGAGCGACACGGACCGCGACAACGCAGATGGCGACCGCCCAGGGAATGTCACCGTCTCCCTCTTCTACCGCAACGACTCTGCTGGTCTGCCCTTGACTCTCCGCCTCCCCGGGTGCCCAGCCCCCT-GTCCACTAAGCCGATTCCGCCAGCTGACGG-CCCCCGCCCGGCCTCCAGCTCACGGGATCCCCTGCCACGGCTCCCACGAGCCCGCTACCCCCGCAGCCACCGTGGTGCCCCTGTTGGCTGGGGCTGTGGCCGTGCTGGCGGCCCTCAGCATGGGGCTGGGCCTACTGGCCTGGAGACCTGGCTGCCTGCGGGCCTGGGGGGG--CCCCGTGTGA
Catagonus_wagneri            ATGGCCAGGCCAGGGTTTCGGGGCCACCCGGCCGGACCTCTCCTGCTATTGCTGCTGCTG---------CCCCAGGCCCTGACGGAAGGACCCCTGGTCTTCGTGGCTGTGGTGTTCCGCCACGGCGACCGGGCCCCGCTGGCC----TCCTATCCCACTGACCCCCATAAGGAGGATGTCGCCACGCTGTGGCCACGTGGCCTGGGCCAGCTGACTGGGGAGGGAGTCCGCCAGCAGCTGGAGCTGGGCCGCTTCCTGAGGAGCCGCTATGCAATGTTCCTGAGCCCCCAGTACCACCGGGAGGAGGTGTACATCCGCAGCACTGACTTTGACCGGACGCTGGAGAGCGCTCAGGCCAACCTCGC-------GGGGCTGTTCCCTGAGGCCAGCCCCGGGCGCTCCGAGGCCACCTGGCGGCCCATCCCTGTGCACACGGAGCCCGTCACTGAGGACAAGCTGCTGAGGTTTCCGACGCGCAGCTGTCCCCGCTACCGCGAGCTGCTGAAAGAGGCCACCGAGGCTGCAGAGTACCAGGCCGCTCTAGAGGGCTGGAAGGACTTCCTGACTCGCCTGGAGAATTTCACCGGGCTGTCGCTGGTCGGGGAGCCGCTCCGCAAGACGTGGAAGGTTCTGGACACTCTGATTTGCCAGCAAGCCCATGGTCTTCCTCTCCCATCCTGGGCCTCCCCGGATGTCTTGCAGACACTAGCCCAGATCTCAGCTTTGGATATTGGAGCCCATGTGGGCCCACCCCGGGCAGCAGAGAAAGCCCAACTGACTGGGGGGATCCTGCTGG-ATGCCATCCTCGCGAACTTCTCTCGGGTCCAGCGCTTGGGGCTGCCCCTCAAGATGGTCATGTATTCGGCTCACGACAGCACTCTCCTGGCTCTCCAGGGGGCCCTGGGTCTCTATGATGGCCACACGCCACCTTATGCTGCCTGCCTTGGCTTTGAGTTCCGGAGGCACCTTGGGGACCCGGAT------------------GAGGATGCAGGGAACGTCACCGTCTCTCTCTTCTACCGCAATGACTCTACTGGCCTGCCCTTGACCCTCAAGCTCCCCGGGTGCCCAGCCCCCT-GCTCCCTAGGCCGCTTCCGCCAGCTGACAG-CCCCCGCCCGGCCTCCAGCTCAAGGGATCCCCTGCCATGGCTCCCACGAGCCTGCCACCCCCGCAGCCACCGTGGTGCCCCTGCTGTCTGGGGCTGTGGCGGTGCTGGCGGTCCTCAGCATGGGGCTGGGCCTGATGGCCTGGAGACCCAGCTGCCTGCGGGCCTGGGGAGG--CCCAGTGTGA
Cephalorhynchus_commersonii  ATGGCCGGGCCAGGGTTTCGGGGCCACACTGCTGGACTTCTCCTGCTGCTGCTGCTGCTA---------CCCCAGGCCCTGACAGAGGGACCCCTGGTCTTTGTGGCTGTGGTGTTCCGCCATGGCGACCGGGCCCCGCTGGCC----TCCTATCCCACTGACCCGCACAAGGAGGCTGTATCTACCCTGTGGCCACGTGGCCTGGGCCAGCTGACTGGGGAAGGGGTCCGCCAGCAGCTGGAGCTGGGCCGCTTCCTGAGAAGTCGCTACGAGGATTTTCTGAGCCCCGAGTACCGGCGGGAGGAGGTGTACATTCGCAGCACAGACTTTGACCGGACCCTGGAGAGCGCTCAGGCCAACCTAGC-------GGGGCTTTTCCCTGAGGCCGCCCCAGGGCGCTCCGAGGCCACCTGGAGGCCGATCCCTGTGCACACGGTGCCCGTCACTGAGGACAAGCTGCTGAGGTTCCCTACACGAAGCTGTCCTCGATACCAGGAGCTGCTGAGGGAGGCCACGGAGGCCGCCGAGTACCAGACGGCCCTAGAGGGTTGGACGGACTTCTTGACTCACCTGGAGAACTTCACGGGGCTGTCGCTGGTCGGGGAGCCGCTCCGGAGGGCGTGGAAAGTTCTGGACACTCTTATTTGCCAGCAAGCCCACGGTCTCCCCCTCCCATCCTGGGCCTCCCCGGATGTCCTGCAGACACTAGCTCAGATCTCGGCTTTGGATATTGGGGCACACGTGGGCCCACCCGGGGCAGCAGAGAAGGCCCAGCTGTCTGGGGGAATCCTGCTGG-ATGCCATCCTTGCCAATTTCTCTCGGGTGCAGCACTTAGGGCTGCCCCTCAAGATGGTCATGTATTCGGCTCACGACAGCACTCTCCTGGCTCTCCAGGCGGCCCTGGGCCTCTATGATGGGCACACACCGCCTTATGCCGCCTGCCTCGGCTTTGAGTTCCGGAGGCGCCTTGGGGACCCGGAT------------------GACGACGCAGGGAATGTCACCGTCTCCCTCTTCTACCGCAACGACTCTGCTGGCTTACCCTTGACCCTCAGCCTCCCCGGGTGCCCGGCAGCCT-GCCCCTTAGGCCGCTTCCGCCAGCTGACGG-CCCCCGCCCGGCCTCCGGCTCACGGGGTCCCCTGCCGTGGCTTCTACGAGCCCGCCGCCCCCGCAGCCACCGCGGTGCCCCTGCTGGCTGGTGCCGTGGCTGTGCTGGCAGCCCTCAGCACGGGGCTGGGCCTGCTGGCCTGCAGAGCCGGCTGCCTGCGGGCCTGGGGGTG--CCCCGTGTGA
Cephalorhynchus_eutropia     ATGGCCGGGCCAGGGTTTCGGGGCCACACTGCTGGACTTCTCCTGCTGCTGCTGCTGCTA---------CCCCAGGCCCTGACAGAGGGACCCCTGGTCTTTGTGGCTGTGGTGTTCCGCCATGGCGACCGGGCCCCGCTGGCC----TCCTATCCCACTGACCCGCACAAGGAGGCTGTATCTACCCTGTGGCCACGTGGCCTGGGCCAGCTGACTGGGGAAGGGGTCCGCCAGCAGCTGGAGCTGGGCCGCTTCCTGAGAAGTCGCTACGAGGATTTTCTGAGCCCCGAGTACCGGCGGGAGGAGGTGTACATTCGCAGCACAGACTTTGACCGGACCCTGGAGAGCGCTCAGGCCAACCTAGC-------GGGGCTTTTCCCTGAGGCCGCCCCAGGGCGCTCCGAGGCCACCTGGAGGCCGATCCCTGTGCACACGGTGCCCGTCACTGAGGACAAGCTGCTGAGGTTCCCTACACGAAGCTGTCCTCGATACCAGGAGCTGCTGAGGGAGGCCACGGAGGCCGCCGAGTACCAGACGGCCCTAGAGGGTTGGACGGACTTCTTGACTCACCTGGAGAACTTCACGGGGCTGTCGCTGGTCGGGGAGCCGCTCCGGAGGGCGTGGAAAGTTCTGGACACTCTTATTTGCCAGCAAGCCCACGGTCTCCCCCTCCCATCCTGGGCCTCCCCGGATGTCCTGCAGACACTAGCTCAGATCTCGGCTTTGGATATTGGGGCACACGTGGGCCCACCCGGGGCAGCAGAGAAGGCCCAGCTGTCTGGGGGAATCCTGCTGG-ATGCCATCCTTGCCAATTTCTCTCGGGTGCAGCACTTAGGGCTGCCCCTCAAGATGGTCATGTATTCGGCTCACGACAGCACTCTCCTGGCTCTCCAGGCGGCCCTGGGCCTCTATGATGGGCACACACCGCCTTATGCCGCCTGCCTCGGCTTTGAGTTCCGGAGGCGCCTTGGGGACCCGGAT------------------GACGACGCAGGGAATGTCACCGTCTCCCTCTTCTACCGCAACGACTCTGCTGGCTTACCCTTGACCCTCAGCCTCCCCGGGTGCCCGGCAGCCT-GCCCCTTAGGCCGCTTCCGCCAGCTGACGG-CCCCCGCCCGGCCTCCGGCTCACGGGGTCCCCTGCCGTGGCTTCTACGAGCCCGCCGCCCCCGCAGCCACCGCGGTGCCCCTGCTGGCTGGTGCCGTGGCTGTGCTGGCAGCCCTCAGCACGGGGCTGGGCCTGCTGGCCTGCAGAGCCGGCTGCCTGCGGGCCTGGGGGTG--CCCCGTGTGA
Cephalorhynchus_heavisidii   ATGGCCGGGCCAGGGTTTCGGGGCCACACTGCTGGACTTCTCCTGCTGCTGCTGCTGCTA---------CCCCAGGCCCTGACAGAGGGACCCCTGGTCTTTGTGGCTGTGGTGTTCCGCCATGGCGACCGGGCCCCGCTGGCC----TCCTATCCCACTGACCCGCACAAGGAGGCTGTATCTACCCTGTGGCCACGTGGCCTGGGCCAGCTGACTGGGGAAGGGGTCCGCCAGCAGCTGGAGCTGGGCCGCTTCCTGAGAAGTCGCTACGAGGATTTTCTGAGCCCCGAGTACCGGCGGGAGGAGGTGTACATTCGCAGCACAGACTTTGACCGGACCCTGGAGAGCGCTCAGGCCAACCTAGC-------GGGGCTTTTCCCTGAGGCCGCCCCAGGGCGCTCCGAGGCCACCTGGAGGCCGATCCCTGTGCACACGGTGCCCGTCACTGAGGACAAGCTGCTGAGGTTCCCTACACGAAGCTGTCCTCGATACCAGGAGCTGCTGAGGGAGGCCACGGAGGCCGCCGAGTACCAGACGGCCCTAGAGGGTTGGACGGACTTCTTGACTCACCTGGAGAACTTCACGGGGCTGTCGCTGGTCGGGGAGCCGCTCCGGAGGGCGTGGAAAGTTCTGGACACTCTTATTTGCCAGCAAGCCCACGGTCTCCCCCTCCCATCCTGGGCCTCCCCGGATGTCCTGCAGACACTAGCTCAGATCTCGGCTTTGGATATTGGGGCACACGTGGGCCCACCCGGGGCAGCAGAGAAGGCCCAGCTGTCTGGGGGAATCCTGCTGG-ATGCCATCCTTGCCAATTTCTCTCGGGTGCAGCACTTAGGGCTGCCCCTCAAGATGGTCATGTATTCGGCTCACGACAGCACTCTCCTGGCTCTCCAGGCGGCCCTGGGCCTCTATGATGGGCACACACCGCCTTATGCCGCCTGCCTCGGCTTTGAGTTCCGGAGGCGCCTTGGGGACCCGGAT------------------GACGACGCAGGGAATGTCACCGTCTCCCTCTTCTACCGCAACGACTCTGCTGGCTTACCCTTGACCCTCAGCCTCCCCGGGTGCCCGGCAGCCT-GCCCCTTAGGCCGCTTCCGCCAGCTGACGG-CCCCCGCCCGGCCTCCGGCTCACGGGGTCCCCTGCCGTGGCTTCTACGAGCCCGCCGCCCCCGCAGCCACCGCGGTGCCCCTGCTGGCTGGTGCCGTGGCTGTGCTGGCAGCCCTCAGCACGGGGCTGGGCCTGCTGGCCTGCAGAGCCGGCTGCCTGCGGGCCTGGGGGTG--CCCCGTGTGA
Cephalorhynchus_hectori      ATGGCCGGGCCAGGGTTTCGGGGCCACACTGCTGGACTTCTCCTGCTGCTGCTGCTGCTA---------CCCCAGGCCCTGACAGAGGGACCCCTGGTCTTTGTGGCTGTGGTGTTCCGCCATGGCGACCGGGCCCCGCTGGCC----TCCTATCCCACTGACCCGCACAAGGAGGCTGTATCTACCCTGTGGCCACGTGGCCTGGGCCAGCTGACTGGGGAAGGGGTCCGCCAGCAGCTGGAGCTGGGCCGCTTCCTGAGAAGTCGCTACGAGGATTTTCTGAGCCCCGAGTACCGGCGGGAGGAGGTGTACATTCGCAGCACAGACTTTGACCGGACCCTGGAGAGCGCTCAGGCCAACCTAGC-------GGGGCTTTTCCCTGAGGCCGCCCCAGGGCGCTCCGAGGCCACCTGGAGGCCGATCCCTGTGCACACGGTGCCCGTCACTGAGGACAAGCTGCTGAGGTTCCCTACACGAAGCTGTCCTCGATACCAGGAGCTGCTGAGGGAGGCCACGGAGGCCGCCGAGTACCAGACGGCCCTAGAGGGTTGGACGGACTTCTTGACTCACCTGGAGAACTTCACGGGGCTGTCGCTGGTCGGGGAGCCGCTCCGGAGGGCGTGGAAAGTTCTGGACACTCTTATTTGCCAGCAAGCCCACGGTCTCCCCCTCCCATCCTGGGCCTCCCCGGATGTCCTGCAGACACTAGCTCAGATCTCGGCTTTGGATATTGGGGCACACGTGGGCCCACCCGGGGCAGCAGAGAAGGCCCAGCTGTCTGGGGGAATCCTGCTGG-ATGCCATCCTTGCCAATTTCTCTCGGGTGCAGCACTTAGGGCTGCCCCTCAAGATGGTCATGTATTCGGCTCACGACAGCACTCTCCTGGCTCTCCAGGCGGCCCTGGGCCTCTATGATGGGCACACACCGCCTTATGCCGCCTGCCTCGGCTTTGAGTTCCGGAGGCGCCTTGGGGACCCGGAT------------------GACGACGCAGGGAATGTCACCGTCTCCCTCTTCTACCGCAACGACTCTGCTGGCTTACCCTTGACCCTCAGCCTCCCCGGGTGCCCGGCAGCCT-GCCCCTTAGGCCGCTTCCGCCAGCTGACGG-CCCCCGCCCGGCCTCCGGCTCACGGGGTCCCCTGCCGTGGCTTCTACGAGCCCGCCGCCCCCGCAGCCACCGCGGTGCCCCTGCTGGCTGGTGCCGTGGCTGTGCTGGCAGCCCTCAGCACGGGGCTGGGCCTGCTGGCCTGCAGAGCCGGCTGCCTGCGGGCCTGGGGGTG--CCCCGTGTGA
Choeropsis_liberiensis       ATGGCCGGGCCAGGGTTTGGGGGCCACCCCGCCGGACCTCTCCTGCTGTTGCTGCTGCTG---------CCACAGGCCCTGACGGAGGGACCCCTGGTCTTCGTGGCTGTGGTGTTCCGCCATGGCGACCGGGCCCCGCTGGCC----TCCTATCCCAGTGACCCACACAAGGAGGTTGTAGCCACTCTGTGGCCACGTGGCCTGGGCCAGCTGACTGGGGAGGGGGTCCGCCAGCAGCTGGAGCTGGGCCGCTTCCTGAGGAGCCGCTACGAGGACTTTCTGAGCCCCGAGTACCGACGGGAAGAGGTGTACATTCGCAGCACAGACTTTGACCGGACGCTGGAGAGCGCTCAGGCCAACCTGGC-------AGGGCTGTTCCCTGAGGCCGCCCCAGGGCGCTCCGAAGCCACCTGGAGGCCCATCCCTGTGCACACGGTGCCGGCCACTGAGGACAAGCTGCTGAGGTTCCCTACACGCAGCTGTCCCCGATACCGTGAGCTGCTGAGGGAGGCCACGGAGGCTGCCGAGTACCAGACCGCGCTAGGCGGCTGGACGGACTTCTTGACGCGCCTAGAGAACTTCACGGGGCTGTCGCTGGTCGGGGAGCCGCTCCGCAGGGCGTGGAAGGTTCTGGACACTCTGATTTGCCAGCAAGCCCACGGTCTTCCCCTCCCATCCTGGGCCTCCTCGGATGTCCTGCAGACGCTGGCTCAGATCACGGCTTTGGATATTGGGGCCCACGTGGGCCCACCCCGGGCAGCAGAGAAGGCCCAGCTGTCGGGGGGAATCCTGCTGG-ATGCCATCCTTGCCAACTTCTCTCGGGTGCAGCGCTTGGGGTTGCCCCTCAAGATGGTTATGTATTCGGCTCACGACAGCACTCTGCTGGCCCTCCAGGGGGCCCTGGGTCTCTATGACGGGCACACACCGCCTTATGCCGCCTGCCTCGGCTTTGAGTTCCGGAGGCGCCTGGGGGACCCGGAT------------------GGCGACGCAGGGAATGTCACCATCTCCCTCTTCTACCGCAACGATTCTGCTGGCCTGCCCTTGACCCTCAGCCTCCCCGGGTGCCCGGCCTCCT-GCCCGCTGGGCCGCTTCCGCCGGCTGACGG-CCCCTGCCCGGCCTCCGGCTCACGGGATCCCCTGTCACGGTTTCCACGAGCCCGCCACCCCCGCAGCCACCGTGGTGCCCCTCCTGGCTGGGGCTGTGGCCGTGCTGGCGGCCCTCAGTATGGGGCTGGGCCTGCTGGCCTGGAGACCCAGCTGCTTGCGGGCCTGGGGGGG--CCCCGTGTGA
Delphinapterus_leucas        ATGGCCAGGCCAGGGTTTCGGGGCCACCCTGCTGGACTTCTCCTGCTGCTGCTGCTGCTA---------CCCCAGGCCCTGACAGAGGGACCCCTGGTCTTTGTGGCTGTGGTGTTCCGCCATGGCGACCGGGCCCCGCTGGCC----TCCTATCCCACTGATCCGCACAAGGAGGCTGTATCTACCCTGTGGCCACGTGGCCTGGGCCAGCTGACCGGGGAAGGGGTCCGCCAGCAGCTGGAGCTGGGCCGCTTCCTGAGGAGTCGCTACGAGGATTTTCTGAGCCCTGAGTACCGGCGGGAGGAGGTGTACATTCGCAGCACAGACTTTGACCGGACCCTGGAGAGCGCTCAGGCCAACCTCGC-------GGGGCTTTTCCCTGAGGCCGCCCCAGGGCGCTCCAAGGCCACCTGGAGGCCGATCCCTGTGCACACTGTGCCCGTCACTGAGGACAAGCTGCTGAGGTTCCCTACACGAAGCTGTCCTCGATACCAGGAGCTGCTGAGGGAGGCCACGGAGGCCGCCGAGTACCAGACGGCCCTAGAGGGTTGGACGGACTTCTTGACTCACCTGGAGAACTTCACGGGGCTGTCGCTCGTCGGGGAGCCGCTCCGCAGGGCGTGGAAAGTTCTGGACACTCTTATTTGCCAGCAAGCCCACGGTCTCCC-CTCCCATCCTGGGCCTCCCCGGATGTCCTGCAGACACTAGCTCAGATCTCGGCTTTGGATATTGGGGCACACGTGGGCCCACCCGGGGCAGCAGAGAAGGCCCAGCTGTCTGGGGGAATCCTGCTGG-ATGCCATCCTTGCCAATTTCTCTCGGGTGCAGCACTTGGGGCTGCCCCTCAATATGGTTATGTATTCGGCTCACGACAGCACTCTCCTGGCTCTCCAGGCGGCCCTGGGTCTCTATGATGGGCACACACCACCTTATGCCGCCTGCCTCGGCTTTGAGTTCCGGAGGCGCCTTGGGGACCCGGAT------------------GACGACGCAGGGAATGTCACCATCTCC---TTCTACCGCAACGACTCTGCTGGCTTACCCTTGACCCTCAGCCTCCCCGGGTGCCCGGCGGCCT-GCCCCTTAGGCCGCTTCCGCCAGCTGACTG-CCCCCGCCCGGCCTCCGGCTCACGGGGTCCCCTGCCATGGCTTGTACGAGCCCGCCACCCCCGCAGCCACCGTGGTGCCTCTGCTGGCTGGTGCTGTGGCTGTGCTGGCAGCCCTCAGCATGGGGCTGGGCCTGCTGGCCTGCACAGCCGGCTGCCTGCGGGACTGGAGGTG--CCCCGTGTGA
Delphinus_delphis_bairdii    ATGGCCGGGCCAGGGTTTCGGGGCCACCCTGCTGGACTTCTCCTGCTGCTGCTGCTGCTA---------CCCCAGGCCCTGACAGAGGGACCCCTGGTCTTTGTGGCTGTGGTGTTCCGTCATGGCGACCGGGCCCCGCTGGCC----TCCTATCCCACTGACCCGCACAAGGAGGCTGTATCTACCCTGTGGCCACGTGGCCTGGGCCAGCTGACTGGGGAAGGGGTCCGCCAGCAGCTGGAGCTGGGCCGCTTCCTGAGGAGTCGCTACGAGGATTTTCTGAGCCCCGAGTACCGGCGGGAGGAGGTGTACATTCGCAGCACAGACTTTGACCGGACCCTGGAGAGCGCTCAGGCCAACCTAGC-------GGGGCTTTTCCCTGAGGCCGCCCCAGGGCGCTCCGAGGCCACCTGGAGGCCGATCCCTGTGCACACGGTGCCCGTCACTGAGGACAAGCTGCTGAGGTTCCCTACACGAAGCTGTCCCCGATACCAGGAGCTGCTGAGGGAGGCCACGGAGGCCGCCGAGTACCAGACGGCCCTAGAGGGTTGGACGGACTTCTTGACTCACCTGGAGAACTTCACGGGGCTGTCGCTGGTCGGGGAGCCGCTCCGCAGGGCGTGGAAAGTTCTGGACACTCTTATTTGCCAGCAAGCCCACGGTCTCCCCCTCCCATCCTGGGCCTCCCCGGATGTCCTGCAGACACTAGCTCAGATCTCGGCTTTGGATATTGGGGCACACGTGGGCCCACCCGGGGCAGCAGAGAAGGCCCAGCTGTCTGGGGGAATCCTGCTGG-ATGCCATCCTTGCCAATTTCTCTCGGGTGCAGCACTTAGGGCTGCCCCTCAAGATGGTCATGTATTCGGCTCACGACAGCACTCTCCTGGCTCTCCAGGCGGCCCTGGGCCTCTATAATGGGCACACACCGCCTTATGCCGCCTGCCTCGGCTTTGAGTTCCGGAGGCGCCTTGGGGACCCGGAT------------------GACGACGCAGGGAATGTCACCATCTCCCTCTTCTACCGCAACGACTCTGCTGGCTTACCCTTGACCCTCAGCCTCCCCGGGTGCCCGGCGGCCT-GCCCCTTAGGCCGCTTCCGCCAGCTGACGG-CCCCCGCCCGGCCTCCGGCTCACGGGGTCCCCTGCCATGGCTTCTACGAGCCCGCCGCCCCCGCAGCCACCGCGGTGCCTCTGCTCGCTGGTGCYGTGGCTGTGCTGGCAGCCCTCAGCACGGGGCTGGGCCTGCTGGCCTGCAGAGCCGGCTGCCTGCGGGCCTGGGGGCG--CCCCGTGTGA
Delphinus_delphis_delphis    ATGGCCGGGCCAGGGTTTCGGGGCCACCCTGCTGGACTTCTCCTGCTGCTGCTGCTGCTA---------CCCCAGGCCCTGACAGAGGGACCCCTGGTCTTTGTGGCTGTGGTGTTCCGTCATGGCGACCGGGCCCCGCTGGCC----TCCTATCCCACTGACCCGCACAAGGAGGCTGTATCTACCCTGTGGCCACGTGGCCTGGGCCAGCTGACTGGGGAAGGGGTCCGCCAGCAGCTGGAGCTGGGCCGCTTCCTGAGGAGTCGCTACGAGGATTTTCTGAGCCCCGAGTACCGGCGGGAGGAGGTGTACATTCGCAGCACAGACTTTGACCGGACCCTGGAGAGCGCTCAGGCCAACCTAGC-------GGGGCTTTTCCCTGAGGCCGCCCCAGGGCGCTCCGAGGCCACCTGGAGGCCGATCCCTGTGCACACGGTGCCCGTCACTGAGGACAAGCTGCTGAGGTTCCCTACACGAAGCTGTCCCCGATACCAGGAGCTGCTGAGGGAGGCCACGGAGGCCGCCGAGTACCAGACGGCCCTAGAGGGTTGGACGGACTTCTTGACTCACCTGGAGAACTTCACGGGGCTGTCGCTGGTCGGGGAGCCGCTCCGCAGGGCGTGGAAAGTTCTGGACACTCTTATTTGCCAGCAAGCCCACGGTCTCCCCCTCCCATCCTGGGCCTCCCCGGATGTCCTGCAGACACTAGCTCAGATCTCGGCTTTGGATATTGGGGCACACGTGGGCCCACCCGGGGCAGCAGAGAAGGCCCAGCTGTCTGGGGGAATCCTGCTGG-ATGCCATCCTTGCCAATTTCTCTCGGGTGCAGCACTTAGGGCTGCCCCTCAAGATGGTCATGTATTCGGCTCACGACAGCACTCTCCTGGCTCTCCAGGCGGCCCTGGGCCTCTATAATGGGCACACACCGCCTTATGCCGCCTGCCTCGGCTTTGAGTTCCGGAGGCGCCTTGGGGACCCGGAT------------------GACGACGCAGGGAATGTCACCATCTCCCTCTTCTACCGCAACGACTCTGCTGGCTTACCCTTGACCCTCAGCCTCCCCGGGTGCCCGGCGGCCT-GCCCCTTAGGCCGCTTCCGCCAGCTGACGG-CCCCCGCCCGGCCTCCGGCTCACGGGGTCCCCTGCCATGGCTTCTACGAGCCCGCCGCCCCCGCAGCCACCGCGGTGCCTCTGCTCGCTGGTGCCGTGGCTGTGCTGGCAGCCCTCAGCACGGGGCTGGGCCTGCTGGCCTGCAGAGCCGGCTGCCTGCGGGCCTGGGGGCG--CCCCGTGTGA
Elaphurus_davidianus         ATGGCCGGGCCAGGGTTTCGGGGCCACCCCGTCGGACCTCTCCTGCTGCTGCTGCTGCTG---------CCCCCAGCCCTGACGGAAGGACCCCTGGTCTTCGTGGCGGTGGTGTTCCGCCATGGCGACCGGGCCCCGCTGGCC----TCCTACCCCACTGACCCGCACAAGGAGGTTGCATCCACCCTGTGGCCACGTGGCCTGGGCCAGCTGACCGAGGAGGGGGTCCGCCAGCAGCTGGAGCTGGGCCGCTTCCTGAGGAGCCGCTACGAGGACTTTCTGAGCCCTGAGTACCGGCGGGAAGAGGTGTACATTCGCAGCACAGACTTTGACCGGACACTGGAGAGTGCTCAGGCCAACCTGGC-------GGGGCTGTTCCCTGAGGCCGCCCCAGGGCGCTCCGAGGCTGCCTGGAGGCCCATCCCTGTGCACACCGTGCCGGTCACTGAGGACAAGCTGCTGAGGTTCCCTACGCGCAGCTGTCCCCGATACCGTGAGCTGCTGAGGGAGGCCACGGAGGCCGCTGAGTACCAGACCGCCCTGGAGGGCTGGACGGACTTCTTGACTCGCCTGGAGAACTTCACGGGGCTGTCGCTGGTCGGGGAGCCGCTGCGCAAGGCGTGGAAGGTCCTGGACACTCTGATTTGCCAGCAAGCCCATGGTCTTTCCCTCCCATCCTGGGCCTCCCCAGATGTCCTGCAGACACTAGCTCAGATCTCGGCTCTGGATATCGGAGCTCACGTGGGACCACCCCAGGCAGCAGAGAAGGCCCAGCTGAGTGGGGGAATCCTGCTAG-ATGCCATCCTGGCTAACTTCTCCCGGGTGCAGCGCTTGGGGCTGCCACTCAAGATGGTTATGTATTCCGCTCACGACAGCACTCTCCTGGCCCTCCAGGGGGCCCTGGGTCTGTACGACGGGCACACACCGCCTTACGCCGCCTGCCTCGGCTTTGAGTTCCGGCGGCGCTTGGCCGACGCGGACCGCGACGACGCAGACCGCGACCACCCAGGGAACGTCACCGTCTCCCTCTTCTACCGCAACGACTCTGCTGGCCTGCCCTTGACTCTCCGCCTCCCCGGGTGCCCAGCCCCCT-GCCCACTAAGCCGATTCCGCCAGCTGACGG-CCCCCGCCCGGCCTCCGGCTCACGGGATCCCCTGCCACGGCTCCCACGAGCCCGCCACCCCCGCAGCCACCGTGGTGCCCCTGTTGGCTGGGGCTGTGGCCGTGCTGGCGGCCCTCAGCATGGGGCTGGGCCTGCTGGCCTGGAGACCTGGCTGCTTGCGGGCCTGGGGGGG--CCCCGTGTGA
Eschrichtius_robustus        ---------------------------------------------------------------------------------------------------------------GTGTTCCGCCATGGCGACCGGGCCCCGCTGGCC----TCCTATCCCACTGACCCGCACAAGGAGGCTGCATCTACCCTGTGGCCACGTGGTCTGGGCCAGCTGACCGGGGAAGGGGTCCGCCAGCAGCTGGAGCTGGGCCGCTTCCTGGGGAGTCGCTACGAGGATTTTCTGAGCCCCGAGTACCAGTGGGAGGAGGTGTACATTCGCAGCACAGACTTTGACCGGACCCTGGAGAGCGCTCAGGCCAACCTAGT-------GGGGCTGTTCCCTGAGGCCGCCCCAGGGCGCTCCGAGGCCACCTGGAGGCC-ATCCCTGTGCACACGGTGCC-GTCACTGAGGACAAGCTGCTGAGGTTCCCTACACGCAGCTGTCCCC-ACACCAGGAGCTGCTGAGGGAGGCCACGGAGGCCGCCGAGTACCAGACCGCCCTAGACGGTTGGACGGACTTCTTGACTCACCTGGAGAACTTCACGGGGCTGTCGCTGGTCGGGGAGCCGCTCCGCAGGGCGTGGAAAGTTCTGGACCCTCTTATTTGCCAGCAAGCCCATGGTCTCCTCCTCCCATCCTGGGCCTCCCCGGATGTCCTGCAGACACTAGCTCAGATCTCGGCTTTGGATACTGGGGCACACGTGGGCCCACCCGGGGCAGCAGAGAAGGCCCAGCTGTCTGGGGGAATCCTGCTGG-ATGCCATCCTTGCCGACTTCTCTCGGGTGCAGCACTTGGGGCTGCCCCTCAAGATGGTTATGTATTCGGCTCGCGACAGCGCTCTCCTGGCCTTCCAGGGGGCCCTGGGTCTCTATGACGGGCACACACCGCCTTATGCCGCCTGCCTCGGCTTTGAGTTCCGGAGGCGCCTTGGGGACCCGGAT------------------GACGACGCAGGGGATGTCACCATCTCCCTCTTCTACCGCAACGACTCTGCTGGCTTACCCTTGACCCTCAGCCTCCCCGGGTGCCCGGAGGCCT-GCCCCTTAGGCCGCTTCCGCCAGCTGACTG-CCCCCGCCCGGCCTCCGGCTCGCGGGATCCCCTGCCATGGCTTCCACGAGCCCGCCACCCCCGCAGCCACCGTGGTGCCCCTGCTGGCTGGGGCTGGGGCCGTGCTGGCAGCCCTCAGCATGGGGCTGGGCCTGCTGGCCTGCAGAGCCGGCTGCCTGCGGGCCTGGGGGGGG-GCCCCTGTGA
Eubalaena_australis          ----------------------------------------------------------------------------------------------------------------------------------------------------------------------------------------------------------------------------GAAGGGGTCCACCAGCAGCTGGAGCTCGGCCGCTTCCTGAGGAGTCGCTACGAGGATTTTCTGAGCCCCGAGTACCGGCGGGAGGAGGTGTACATTCGCAGCACAGACTTTGACCGGACCCTGGAGAGCGCTCAGGCCAACCTAGC-------GGGGCTGTTCCCTGAGGCCGCCCCAGGGCGCTCCGAGGCCACCTGGAGGCCAATCCCTGTGCACACGGTGCC-GTCACTGAGGACAAG---------------------------------------------------------------------------------------------------GATTTCTTGACTCACCTGGAGAACTTCACGGGGCTGTCGCTGGTCGGGGAGCCGCTCCGCAGGGCGTGGAAAGTTCTGGACACTCTTATTTGCCAGCAAGCCCACGGTCTCCCCCTCCCATCCTGGGCCTCCCCGGATGTCCTGCAGACACTAGCTCAGATCTCGGCTTTGGATACTGGGGCACACGTGGGCCCACCCGGGGCAGCAGAGAAGGCCCAGCTGTCTGGGGGAATCCTGCTGG-ATGCCATCCTTGCCGACTTCTCTCGGGTGCAGCACTTGGGGCTGCCCCTCAAGATGGTTATGTATTCGGCTCACGACACCACTCTCCTGGCCCTCCAGGGGGCCCTGGGTCTCTATGACGGGCACACACCGCCTTATGCCGCCTGCCTCGGCTTTGAGTTCCGGAGGCGCCTTGGGGACCCAGAT------------------GACGACGCAGGGGATGTCACCATCTCCCTCTTCTACCGCAACGACTCTGCCGGCTTACCCTTGACCCTCAGCCTCCCCGGGTGCCCGGAGGCCT-ACCCCTTAGGCCGCTTCCGCCAGCTGACTGCCCCCCGCCCGGCCTCCGGCTCGCGGCATCCCCTGCCATGGCTTCCGCGAGCCCGCCACCCCCGCAGCCACCGTGGTGCCCCTGCTGGCTGGGGCTGGGGCCGTGCTGGCAGCCCTCAGCATGGGGCTGGGTCTGCTGGCCTGCAGAGCCGGCTGCCTGCGGGCCTGGGGGGG--CCCCGTGTAA
Eubalaena_glacialis          GTGGCCGGGCCAGGGTTTCGGGGCCACCCTGCTGGACTTC?????????????------------------???????????????????????CGGTCTTTGTGGCTGTGGTGTTCCGCCATGGCGACCGGGCCCCGCTGGCC----TCCTATCCCACTGACCCGCACAAGGAGGCTGTATCCACCCTGTGGCCATGTGGCCTGGGCCAGCTGACCGGGGAAGGGGTCCACCAGCAGCTGGAGCTCGGCCGCTTCCTGAGGAGTCGCTACGAGGATTTTCTGAGCCCCGAGTACCGGCGGGAGGAGGTGTACATTCGCAGCACAGACTTTGACCGGACCCTGGAGAGCGCTCAGGCCAACCTAGC-------GGGGCTGTTCCCTGAGGCCGCCCCAGGGCGCTCCGAGGCCACCTGGAGGCCAATCCCTGTGCACACGGTGCC-GTCACTGAGGACAAGCTGCTGAGGTTCCCTACACACAGCTGTCCCC-ATACCAGGAGCTGCTGAGGGAGGCCACGGAGGCCGCCGAGTACCAGACGGCCCTAGAGGGTTGGACGGATTTCTTGACTCACCTGGAGAACTTCACGGGGCTGTCGCTGGTCGGGGAGCCGCCCCGCAGGGCGTGGAAAGTTCTGGACACTCTTATTTGCCAGCAAGCCCACGGTCTCCCCCTCCCATCCTGGGCCTCCCCGGATGTCCTGCAGACACTAGCTCAGATCTCGGCTTTGGATACTGGGGCACACGTGGGCCCACCCGGGGCAGCAGAGAAGGCCCAGCTGTCTGGGGGAATCCTGCTGG-ATGCCATCCTTGCCGACTTCTCTCGGGTGCAGCACTTGGGGCTGCCCCTCAAGATGGTTATGTATTCGGCTCACGACACCACTCTCCTGGCCCTCCAGGGGGCCCTGGGTCTCTATGACGGGCACACACCGCCTTATGCCGCCTGCCTCGGCTTTGAGTTCCGGAGGCGCCTTGGGGACCCAGAT------------------GACGACGCAGGGGATGTCACCATCTCCCTCTTCTACCGCAACGACTCTGCCGGCTTACCCTTGACCCTCAGCCTCCCCGGGTGCCCGGAGGCCT-GCCCCTTAGGCCGCTTCCGCCAGCTGACTGCCCCCCGCCCGGCCTCCGGCTCGCGGCATCCCCTGCCATGGCTTCCGCGAGCCCGCCACCCCCGCAGCCACCGTGGTGCCCCTGCTGGCTGGGGCTGTGGCCGTGCTGGCAGCCCTCAGCATGGGGCTGGGCCTGCTGGCCTGCAGAGCCGGCTGCCTGCGGGCCTGGGGGGG--CCCCGTGTGA
Eubalaena_japonica           GTGGCCGGGCCAGGGTTTCGGGGCCACCCTGCTGGACTTCTCCTGCTG------CTGCTA---------CCCCAGGCCCTGACAGAGGGATCCCCGGTCTTTGTGGCTGTGGTGTTCCGCCATGGCGACCGGGCCCCGCTGGCC----TCCTATCCCACTGACCCGCACAAGGAGGCTGTATCCACCCTGTGGCCATGTGGCCTGGGCCAGCTGACCGGGGAAGGGGTCCACCAGCAGCTGGAGCTCGGCCGCTTCCTGAGGAGTCGCTACGAGGATTTTCTGAGCCCCGAGTACCGGCGGGAGGAGGTGTACATTCGCAGCACAGACTTTGACCGGACCCTGGAGAGCGCTCAGGCCAACCTAGC-------GGGGCTGTTCCCTGAGGCCGCCCCAGGGCGCTCCGAGGCCACCTGGAGGCCAATCCCTGTGCACACGGTGCC-GTCACTGAGGACAAGCTGCTGAGGTTCCCTACACGCAGCTGTCCCG-ATACCAGGAGCTGCTGAGGGAGGCCACGGAGGCCGCCGAGTACCAGACGGCCCTAGAGGGTTGGACGGATTTCTTGACTCACCTGGAGAACTTCACGGGGCTGTCGCTGGTCGGGGAGCCGCTCCGCAGGGCGTGGAAAGTTCTGGACACTCTTATTTGCCAGCAAGCCCACGGTCTCCCCCTCCCATCCTGGGCCTCCCCGGATGTCCTGCAGACACTAGCTCAGATCTCGGCTTTGGATACTGGGGCACACGTGGGCCCACCCGGGGCAGCAGAGAAGGCCCAGCTGTCTGGGGGAATCTTGCTGG-ATGCCATCCTTGCCGACTTCTCTCGGGTGCAGCACTTGGGGCTGCCCCTCAAGATGGTTATGTATTCGGCTCACGACAGCACTCTCCTGGCCCTCCAGGGGGCCCTGGGTCTCTATGACGGGCACACACCGCCTTATGCCGCCTGCCTCGGCTTTGAGTTCCGGAGGCGCCTTGGGGACCCGGAT------------------GACGACGCAGGGGATGTCACCATCTCCCTCTTCTACCGCAACGACTCTGCCGGCTTACCCTTGACCCTCAGCCTCCCTGGGTGCCCGGAGGCCT-GCCCCTTAGGCCGCTTCCGACAGCTGACTGCCCCCCGCCCGGCCTCCGGCTCGCAGCATCCCCTGCCATGGCTTCCGCGAGCCCGCCACCCCCGCAGCCACCGTGGTGCCCCTGCTGGCTGGGGCTGGGGCCGTGCTGGCAGCCCTCAGCATGGGGCTGGGCCTGCTGGCCTGCAGAGCCAGCTGCCTGCGGGCCTGGGGGGG--CCCCGTGTGA
Feresa_attenuata             ATGGCCGGGCCAGGGTTTCGGGGCCACACTGCTGGACTTCTCCTGCTGCTGCTGCTGCTA---------CCCCAGGCCCTGACAGAGGGACCCCTGGTCTTTGTGGCTGTGGTGTTCCGCCATGGCGACCGGGCCCCGCTGGCC----TCCTATCCCACTGACCCGCACAAGGAGGCTGTATCTACCCTGTGGCCACGTGGCCTGGGCCAGCTGACTGGGGAAGGGGTCCGCCAGCAGCTGGAGCTGGGCCGCTTCCTGAGAAGTCGCTACGAGGATTTTCTGAGCCCCGAGTACCGGCGGGAGGAGGTGTACATTCGCAGCACAGACTTTGACCGGACCCTGGAGAGTGCTCAGGCCAACCTAGC-------GGGGCTTTTCCCTGAGGCCGCCCCAGGGCGCTCCGAGGCCACCTGGAGGCCGATCCCTGTGCACACGGTGCCCGTCACTGAGGACAAGCTGCTGAGGTTCCCTACACGAAGCTGTCCCCGATACCAGGAGCTGCTGAGGGAGGCCACGGAGGCCGCCGAGTACCAGACGGCCCTAGAGGGTTGGACGGACTTCTTGACTCACCTGGAGAACTTCACGGGGCTGTCGCTGGTCGGGGAGCCGCTCCGCAGGGCGTGGAAAGTTCTGGACACTCTTATTTGCCAGCAAGCCCACGGTCTCCCCCTCCCATCCTGGGCCTCCCCGGATGTCCTGCAGACACTAGCTCAGATCTCGGCTTTGGATATTGGGGCACACGTGGGCCCACCCGGGGCAGCAGAGAAGGCCCAGCTGTCTGGGGGAATCCTGCTGG-ATGCCATCCTTGCCAATTTCTCTCGGGTGCAGCACTTAGGGCTGCCCCTCAAGATGGTCATGTATTCGGCTCACGACAGCACTCTCCTGGCTCTCCAGGCGGCCCTGGGCCTCTATGATGGGCACACACCGCCTTATGCCGCCTGCCTCGGCTTTGAGTTCCGGAGGCGCCTTGGGGACCCGGAT------------------GACGACGCAGGGAATGTCACCATCTCCCTCTTCTACCGCAACGACTCTGCTGGCTTACCCTTGACCCTCAGCCTCCCCGGGTGCCCGGCGGCCT-GCCCCTTAGGCCGCTTCCGCCAGCTGACGG-CCCCCGCCCGGCCTCCGGCTCACGGGGTCCCCTGCCATGGCTTCTACGAGCCCGCCGCCCCCGCAGCCACCGCGGTGCCTCTGCTCGCTGGTGCTGTGGCTGTGCTGGCAGCCCTCAGCACGGGGCTGGGCCTGCTGCCCTGCAGAGCCGGCTGCCTGCGGGCCTGGGGGCG--CCCCGTGTGA
Giraffa_camelopardalis       ATGGCCGGGCCAGGGTTTCGGGGCCACCCCGCCGGACCTCTCCTGCTGCTGCTGCTGCTG---------CCCCAGGCCCTGACGGAAGGACCCCTGGTCTTCGTGGCAGTGGTGTTCCGCCATGGCGACCGGGCCCCGCTGGCC----TCCTACCCCACTGACCCGCACAAGGAGGTTGCATCCACTCTGTGGCCACGTGGCCTGGGCCAGCTGACCGAGGAGGGGGTCCGCCAGCAGCTGGAGCTGGGCCGCTTCCTGAGGAGCCGCTACGAGGACTTTCTGAGCCCCGAGTACCGGCGGGAAGAGGTGTACATTCGCAGCACAGACTTTGACCGGACACTGGAGAGTGCTCAGGCCAACCTGGC-------GGGGCTGTTCCCTGAGGCCGCCCCAGGGCGCTCCGAGGCCACCTGGAGACCCATCCCTGTGCACACGGTGCCGGTCACTGAGGACAAGCTGCTGAGGTTCCCTACGCGCAGCTGTCCCCGATACCGTGAGCTGCTGAGGGAGGCCACGGAGGCCGCCGAGTACCGGACCGCCCTGGAGGGCTGGACGGACTTCTTGACTCGCCTGGAGAACTTCACGGGGCTGTCGCTGGTCGGGGAGCCGCTGCGTAAGGCGTGGAAGGTCCTGGACACTCTGATTTGCCAGCAAGCCCATGGTCTTTCCCTCCCATCCTGGGCCTCCCCAGATGTCCTGCAGACACTAGCTCAGATCTCGGCTTTGGATATTGGAGCTCACGTGGGCCCACCCCAGGCAGCGGAGAAGGCCCAGCTGAGTGGGGGAATCCTGCTAG-ATGCCATCCTGGCCAACTTCTCCCGGGTGCAGCGCTTGGGGCTGCCACTCAAGATGGTTATGTATTCCGCTCACGACAGCACTCTCCTGGCCCTCCAGGGGGCCCTGGGTCTCTACGACGGGCACACACCGCCTTACGCCGCCTGCCTCGGCTTTGAGTTCCGGCAGCGCTTGGGCGACGCTGACGGCGACGACGCAGATGTCGACGACCCAGGGAATGTCACCGTCTCCCTCTTCTACCGCAACGACTCTGCTGGCCTGCCCTTGACTCTCCGCCTCCCCGGTTGCCCAGCCCCCT-GCCCACTAAGCCGATTCCGCCAACTGACGG-CCCCCGCCCGGCCTCCGGCTCACGGGATCCCCTGCCACGGCTCCCACGAGCCCGCCACCCCCGCAGCCACCGTGGTGCCCCTGTTGGCTGGGGCTGTGGCCGTGCTGGCGGCCCTCAGCATGGGGCTCGGCCTGCTGGCCTGGAGACCTGGCTGCCTGCGGGCCTGGGGGGG--CCCCGTGTGA
Globicephala_macrorhynchus   ATGGCCGGGCCAGGGTTTCGGGGCCACACTGCTGGACTTCTCCTGCTGCTGCTGCTGCTA---------CCCCAGGCCCTGACARAGGGACCCCTGGTCTTTGTGGCTGTGGTGTTCCGCCATGGCGACCGGGCCCCGCTGGCC----TCCTATCCCACTGACCCGCACAAGGAGGCTGTATCTACCCTGTGGCCACGTGGCCTGGGCCAGCTGACTGGGGAAGGGGTCCGCCAGCAGCTGGAGCTGGGCCGCTTCCTGAGAAGTCGCTACGAGGATTTTCTGAGCCCCGAGTACCGGCGGGAGGAGGTGTACATTCGCAGCACAGACTTTGACCGGACCCTGGAGAGCGCTCAGGCCAACCTAGC-------GGGGCTTTTCCCTGAGGCCGCCCCAGGGCGCTCCGAGGCCACCTGGAGGCCGATCCCTGTGCACACGGTGCCCGTCACTGAGGACAAGCTGCTGAGGTTCCCTACACGAAGCTGTCCCCGATACCAGGAGCTGCTGAGGGAGGCCACGGAGGCCGCCGAGTACCAGACGGCCCTAGAGGGTTGGACGGACTTCTTGACTCACCTGGAGAACTTCACGGGGCTGTCGCTGGTCGGGGAGCCGCTCCGCAGGGCGTGGAAAGTTCTGGACACTCTTATTTGCCAGCAAGCCCACGGTCTCCCCCTCCCATCCTGGGCCTCCCCGGATGTCCTGCAGACACTAGCTCAGATCTCGGCTTTGGATATTGGGGCACACGTGGGCCCACCCGGGGCAGCAGAGAAGGCCCAGCTGTCTGGGGGAATCCTGCTGG-ATGCCATCCTTGCCAACTTCTCTCGGGTGCAGCACTTAGGGCTGCCCCTCAAGATGGTCATGTATTCGGCTCACGACAGCACTCTCCTGGCTCTCCAGGCGGCCCTGGGCCTCTATGATGGGCACACACCGCCTTATGCCGCCTGCCTCGGCTTTGAGTTCCGGAGGCGCCTTGGGGACCCGGAT------------------GACGACGCAGGGAATGTCACCATCTCCCTCTTCTACCGCAACGACTCTGCTGGCTTACCCTTGACCCTCAGCCTCCCCGGGTGCCCGGCGGCCT-GCCCCTTAGGCCGCTTCCGCCAGCTGACGG-CCCCCGCCCGGCCTCCGGCTCACGGGGTCCCCTGCCATGGCTTCTACGAGCCCGCCGCCCCCGCAGCCACCGCGATGCCTCTGCTCGCTGGTGCTGTGGCTGTGCTGGCAGCCCTCAGCACGGGGCTGGGCCTGCTGCCCTGCAGAGCCGGCTGTCTGCGGGCCTGGGGGCG--CCCCGTGTGA
Globicephala_melas           ATGGCCGGGCCAGGGTTTCGGGGCCACACTGCTGGAATTCTCCTGCTGCTGCTGCTGCTA---------CCCCAGGCCCTGACAGAGGGACCCCTGGTCTTTGTGGCTGTGGTGTTCCGCCATGGCGACCGGGCCCCGCTGGCC----TCCTATCCCACTGACCCGCACAAGGAGGCTGTATCTACCCTGTGGCCACGTGGCCTGGGCCAGCTGACTGGGGAAGGGGTCCGCCAGCAGCTGGAGCTGGGCCGCTTCCTGAGAAGTCGCTACGAGGATTTTCTGAGCCCCGAGTACCGGCGGGAGGAGGTGTACATTCGCAGCACAGACTTTGACCGGACCCTGGAGAGCGCTCAGGCCAACCTAGC-------GGGGCTTTTCCCTGAGGCCGCCCCAGGGCGCTCCGAGGCCACCTGGAGGCCGATCCCTGTGCACACGGTGCCCGTCACTGAGGACAAGCTGCTGAGGTTCCCTACACGAAGCTGTCCCCGATACCAGGAGCTGCTGAGGGAGGCCACGGAGGCCGCCGAGTACCAGACGGCCCTAGAGGGTTGGACGGACTTCTTGACTCACCTGGAGAACTTCACGGGGCTGTCGCTGGTCGGGGAGCCGCTCCGCAGGGCGTGGAAAGTTCTGGACACTCTTATTTGCCAGCAAGCCCACGGTCTCCCCCTCCCATCCTGGGCCTCCCCGGATGTCCTGCAGACACTAGCTCAGATCTCGGCTTTGGATATTGGGGCACACGTGGGCCCACCCGGGGCAGCAGAGAAGGCCCAGCTGTCTGGGGGAATCCTGCTGG-ATGCCATCCTTGCCAACTTCTCTCGGGTGCAGCACTTAGGGCTGCCCCTCAAGATGGTCATGTATTCGGCTCACGACAGCACTCTCCTGGCTCTCCAGGCGGCCCTGGGCCTCTATGATGGGCACACACCGCCTTATGCCGCCTGCCTCGGCTTTGAGTTCCGGAGGCGCCTTGGGGACCCGGAT------------------GACGACGCAGGGAATGTCACCATCTCCCTCTTCTACCGCAACGACTCTGCTGGCTTACCCTTGACCCTCAGCCTCCCCGGGTGCCCGGCGGCCT-GCCCCTTAGGCCGCTTCCGCCAGCTGACGG-CCCCCGCCCGGCCTCCGGCTCACGGGGTCCCCTGCCATGGCTTCTACGAGCCCGCCGCCCCCGCAGCCACCGCGATGCCTCTGCTCGCTGGTGCTGTGGCTGTGCTGGCAGCCCTCAGCACGGGGCTGGGCCTGCTGCCCTGCAGAGCCGGCTGTCTGCGGGCCTGGGGGCG--CCCCGTGTGA
Grampus_griseus              ATGGCCGGGCCAGGGTTTCGGGGCCACACTGCTGGACTTCTCCTGCTGCTGCTGCTGCTA---------CCCCAGGCCCTGACAGAGGGACCCCTGGTCTTTGTGGCTGTGGTGTTCCGCCATGGCGACCGGGCCCCGCTGGCC----TCCTATCCCACTGACCCGCACAAGGAGGCTGTATCTACCCTGTGGCCACGTGGCCTGGGCCAGCTGACTGGGGAAGGGGTCCGCCAGCAGCTGGAGCTGGGTCGCTTCCTGAGAAGTCGCTACGAGGATTTTCTGAGCCCCGAGTACCGGCGGCAGGAGGTGTACATTCGCAGCACAGACTTTGACCGGACCCTGGAGAGCGCTCAGGCCAACCTAGC-------GGGGCTTTTCCCTGAGGCCGCCCCAGGGCGCTCCGAGGCCACCTGGAGGCCGATCCCTGTGCACACGGTGCCCGTCACTGAGGACAAGCTGCTGAGGTTCCCTACACGAAGCTGTCCCCGATACCAGGAGCTGCTGAGGGAGGCCACGGAGGCCGCCGAGTACCAGACGGCCCTAGAGGGTTGGACGGACTTCTTGACTCACCTGGAGAACTTCACGGGGCTGTCGCTGGTCGGGGAGCCGCTCCGCAGGGCGTGGAAAGTTCTGGACACTCTTATTTGCCAGCAAGCCCACGGTCTCCCCCTCCCATCCTGGGCCTCCCCGGATGTCCTGCAGACACTAGCTCAGATCTCGGCTTTGGATATTGGGGCACACGTGGGCCCACCCGGGGCAGCAGAGAAGGCCCAGCTGTCTGGGGGAATCCTGCTGG-ATGCCATCCTTGCCAATTTCTCTCGGGTGCAGCACTTAGGGCTGCCTCTCAAGATGGTCATGTATTCGGCTCACGACAGCACTCTCCTGGCTCTCCAGGCGGCCCTGGGCCTCTATGATGGGCACACACCGCCTTATGCCGCCTGCCTCGGCTTTGAGTTCCGGAGGCGCCTTGGGGACCCGGAT------------------GACGACGCAGGGAATGTCACCATCTCCCTCTTCTACCGCAACGACTCTGCTGGCTTACCCTTGACCCTCAGCCTCCCCGGGTGCCCGGCGGCCT-GCCCCTTAGGCCGCTTCCGCCAGCTGACGG-CCCCCGCCCGGCCTCCGGCTCACGGGGTCCCCTGCCATGGCTTCTACGAGCCCGCCGCCCCCGCAGCCACCGCGGTGCCTCTGCTCGCTGGTGCTGTGGCTGTGCTGGCAGCCCTCAGCACGGGGCTGGGCCTGCTGCCCTGCAGAGCCGGCTGCCTGCGGGCCTGGGGGCG--CCCCGTGTGA
Hippopotamus_amphibius       ATGGCCGGGCCAGGGTTTGGGGGCCACCCCGCCGGACCTCTCCTGCTGTTGCTGCTGCTG---------CCACAGGCCCTGACGGAGGGACCCCTGGTCTTCGTGGCTGTGGTGTTCCGCCATGGCGACCGGGCCCCGCTGGCC----TCCTATCCCAGTGACCCACACAAGGAGGTTGTAGCCACTCTGTGGCCACGTGGCCTGGGCCAGCTGACTGGGGAGGGGGTCCGCCAGCAGCTGGAGCTGGGCCGCTTCCTGAGGAGCCGCTACGAGGACTTTCTGAGCCCCGAGTACCGACGGGAAGAGGTGTACATTCGCAGCACAGACTTTGACCGGACGCTGGAGAGCGCTCAGGCCAACCTGGC-------AGGGCTGTTCCCTGAGGCCGCCCCAGGACACTCCGAGGCCACCTGGAGGCCCATCCCTGTGCACACGGTGCCGGCCACTGAGGACAAGCTGCTGAGGTTCCCTACACGCAGCTGTCCCCGATACCGTGAGCTGCTGAGGGAGGCCACGGAGGCTGCCGAGTACCAGACCGCGCTAGACGGCTGGACGGACTTCTTGACGCGCCTAGAGAACTTCACGGGGCTGTCGCTGGTCGGGGAGCCGCTCCGCAGGGCGTGGAAGGTTCTGGACACTCTGATTTGCCAGCAAGCCCACGGTCTTCCCCTCCCATCCTGGGCCTCCTCGGATGTCCTGCAGACGCTGGCTCAGATCACGGCTTTGGATATTGGGGCCCACGTGGGCCCACCCCGGGCAGCAGAGAAGGCCCAGCTGTCGGGGGGAATCCTGCTGG-ATGCCATCCTTGCCAACTTCTCTCGGGTGCAGCGCTTGGGGTTGCCCCTCAAGATGGTTATGTATTCGGCTCACGACAGCACTCTGCTGGCCCTCCAGGGGGCCCTGGGTCTCTATGACGGGCACACACCGCCTTATGCCGCCTGCCTCGGCTTTGAGTTCCGGAGGCGCCTGGGGGACCCGGAT------------------GGCGACGCAGGGAATGTCACCATCTCCCTCTTCTACCGCAACGATTCTGCTGGCCTGCCCTTGACCCTCAGCCTCCCCGGGTGCCCGGCCTCCT-GCCCGCTGGGCCGCTTCCGCCGGCTGACGG-CCCCTGCCCGGCCTCCGGCTCACGGGATCCCCTGTCACGGTTTCCACGAGCCCGCCACCCCCGCAGCCACCGTGGTGCCCCTCCTGGCTGGGGCTGTGGCCGTGCTGGCGGCCCTCAGTATGGGGCTGGGCCTGCTGGCCTGGAGACCCAGCTGCTTGCGGGCCTGGGGGGG--CCCCGTGTGA
Hyperoodon_ampullatus        ATGGCCGGGCCAGGGTTTCGGGGCCACACAGCTGGACTTCTCCTGCTGCTGCTGCTGCTA---------CGCCAGGCCCTGACAGAGGGACCCCTGGTCTTTGTGGCTGTGGTGTTCCGCCATGGTGACCGGGCCCCGCTGGCC----TCCTATCCCACTGACCCGCACAAGGAGGCTGTATCTACCCTGTGGCCACGTGGCCTGGGCCAGCTGACCTCGGAAGGGGTCCGCCAGCAGCTGGAGCTGGGCCGCCTCCTGAGGAGTCGCTACGAGGATTTTCTGAGCCCCGAGTACCGGCGGGAGGAGGTATACATTCGCAGCACAGACTTTGACCGGACCCTGGAGAGCGCTCAGGCCAACCTAGC-------GGGGCTGTTCCCTGAGGCCGCCCCAGGGCGCTCCGAGGCCACCTGGAGGCCGATCCCTGTGCACACGGTGCCCATCAGTGAGGACAAGCTGCTGAGGTTCCCTGCACGCAGCTGTCCCCGATACCAGGAGCTGCTGAGGGAGGCCACGGAGGCCGCCGAGTACCAGACGGCCCTAGAGGGTTGGACGGACTTCTTGACTCACCTGGAGAACTTCACGGGGCTGTCGCTGGTCGGGGAGCCGCTCCGCAGGGCGTGGAAAGTTCTGGACACTCTTACTTGCCAGCAAGCCCACGGTCTCCCCCTCCCATCCTGGGCCTCCCCGGATGTCCTGCAGACACTAGCTCAGATCTCGGCTTTGGACGTTGGGGCACACGTGGGCCCACCCGGGGCAGCAGAGAAGGCCCAGCTGTCTGGGGGAATCCTGTTGG-ATGCCATCCTTGCCAACTTCTCTCGGGCGCAGCACTTGGGGCTGCCCCTCAAGATGGTTATGTATTCGGCTCACGACGGCACTCTCCTGGCCCTCCAGGGGGCCCTGGGTCTCTATGACGGGCACACACCGCCTTACGCAGCCTGCCTCGGTTTTGAGTTCCGGAGGCGCCTTGGGGACCCGGAT------------------GACGACGCAGGGAATGTCACCGTCTCCCTCTTCTACCGCAACGACTCTGCTGCCTTACCCTTGACCCTCAGCCTCCCCAGGTGCCCGGCGGCCT-GCCCCTTAGGGCGCTTCCGCCAGCTGACTG-CCCCCGCCCGGCCTCCGGCTCACGGGATCCCCTGCCATGGCGTCTACGAGCCCGCCACCGCCGCAGCCACCGTGGTGCCCCTGCTGGCTGGGGCTGTGGCCGTGCTGGCAGCCCTCAGCATGGGGCTGGGCCTGCTGGCCTGCAGAGCCGTCTGCCTGCGGGCCTGGGGGGA--CCCCGTGTGA
Hyperoodon_planifrons        ATGGGCGGGCCAGGGTTTCGGGGCCACACAGCTGGACTTCTCCTGCTGCTGCTGCTGCTA---------CCCCAGGCCCTGACAGAGGGACCCCTGGTCTTTGTGGCTGTGGTGTTCCGCCATGGTGACCGGGCCCCGCTGGCC----TCCTATCCCACTGACCCGCACAAGGAGGCTGTATCTACCCTGTGGCCACGTGGCCTGGGCCAGCTGACCTCGGAAGGGGTCCGCCAGCAGCTGGAGCTGGGCCGCTTCCTGAGGAGTCGCTACGAGGATTTTCTGAGCCTCGAGTACCGGCGGGAGGAGGTATACATTCGCAGCACAGACTTTGACCGGACCCTGGAGAGCGCTCAGGCCAACCTAGC-------GGGGCTGTTCCCTGAGGCCGCCCCAGGGCGCTCCGAGGCCACCTGGAGGCCGATCCCTGTGCACACGGTGCCCGTCAGTGAGGACAAGCTGCTGAGGTTCCCTGCACGCAGCTGTCCCCGATACCAGGAGCTGCTGAGGGAGGCCACGGAGGCCGCCGAGTACCAGACGGCCCTAGAGGGTTGGACGGACTTCTTGACTCACCTGGAGAACTTCACGGGGCTGTCGCTGGTCGGGGAGSCGCTCCGCAGGGCGTGGAAAGTTCTGGACACTCTTACTTGCCAGCAAGCCCACGGTCTCCCCCTCCCATCCTGGGCCTCCCCGGATGTCCTGCAGACACTARCKCAGATCTCGGCTTTGGACGTTGGGGCACACGTGGGCCCACCCGGGGCAGCAGAGAAGGCCCAGCTGTCTGGGGGAATCCTGTTGG-ATGCCATCCTTGCCAACTTCTCTCGGGCGCAGCACTTGGGGCTGCCCCTCAAGATGGTTATGTATYCGGCTCACGACGGGACTCTCCTGGCCCTCCAGGGGGCCCTGGGTCTCTATGACGGGCACACACCGCCTTACGCAGCCTGCCTCGGYTTTGAGTTCCGGAGGCGCCTTGGGGRCCCGGAT------------------GACGACGCAGGGAAYGTCACCGTCTCCCTCTTCTACCGCAACGACTCTGCTGCCTTACCCTTGACCCTCAGCCTCCCCGGGTGCCCGGCGGCCT-GCCCCTTAGGSCGCTTCCGCCAGCTGACTG-CCCCCGCCCGGCCTCCGGCTCACGGGATCCCCTGCCATGGCTTCTACGAGCCCGCCACCGCYGCAGCCACCGTGGTGCCCCTGCTGGCTGGGGCTGTGGCCGTGCTGGCAGCCCTCAGCATGGGGCTGGGCCTGCTGGCCTGCAGAGCCGKCTGCCTGCGGGCCTGGGGGGA--CCCCGTGTGA
Indopacetus_pacificus        ATGGCCGGGCCAGGGTTTCGGGGCCACACAGCTGGACTT---CTGTTGCTGCTGCTGCTA---------CCCCAGGCCCTGACAGAGGGACCCCTGGTCTTTGTGGCTGTGGTGTTCCGCCATGGTGACCGGGCCCCGCTGGCC----TCCTATCCCACTGACCCGCACAAGGAGGCTGTATCTACCCTGTGGCCACGTGGCCTGGGCCAGCTGACCTCGGAAGGGGTCCGCCAGCAGCTGGAGCTGGGCCGCTTCCTGAGGAGTCGCTACGAGGATTTTCTGAGCCTCGAGTACCGGCGGGAGGAGGTATACATTCGCAGCACAGACTTTGACCGGACCCTGGAGAGCGCTCAGGCCAACCTAGC-------GGGGCTGTTCCCTGAGGCCGCCCCAGGGCGCTCCGAGGCCACCTGGAGGCCGATCCCTGTGCACACGGTGCCCGCCAGTGAGGACAAGCTGCTGAGGTTCCCTGCACGCAGCTGTCCCCGATACCAGGAGCTGCTGAGGGAGGCCACGGAGGCCGCCGAGTACCAGACGGCCCTAGAGGGTTGGACGGACTTCTTGACTCACCTGGAGAACTTCACGGGGCTGTCGCTGGTCGGGGAGCCGCTCCGCAGGGCGTGGAAAGTTCTGGACACTCTTACTTGCCAGCAAGCCCACGGACTCCCCCTCCCATCCTGGGCCTCCCCGGATGTCCTGCAGACACTAGCTCAGATCTCGGCTTTGGATGTTGGGGCACACGTGGGCCCACCCGGGGCAGCAGAGAAGGCCCAGCTGTCTGGGGGAATCCTGTTGG-ATGCCATCCTTGCCAACTTCTCTCGGGCGCAGCACTTGGGGCTGCCCCTCAAGATGGTTATGTATTCGGCTCACGACGGCACTCTCCTGGCCCTCCAGGGGGCCCTGGGTCTCTATGACGGGCACACACCGCCTTACGCAGCCTGCCTCGGCTTTGAGTTCCGGAGGCGCCTTGGGGACCCGGAT------------------GACGACGCAGGGAATGTCACCATCTCCCTCTTCTACCGCAACGACTCTGCTGCCTTACCCTTGACCCTCAGCCTCCCCGGGTGCCCGGCGGCCT-GCCCCTTAGGCCGCTTCTGCCAGCTGACTG-CCCCCGCCCGGCCTCCGGCTCACGGGATCCCCTGCCATGGCTTCTACGAGCCCGCCACCCCCGCAGCCACCGTGGTGCCCCTGCTGGCTGGGGCTGTGGCCGTGCTGGCAGCCCTCAGCATGGGGCTGGGCCTGCTGGCCTGCAGAGCCGGCTGCCTGCGGGCCTGGGGGGA--CCCCGTGTGA
Inia_geoffrensis             ATGGCCGGGCCAGGGTTTCGGGGCCACCCTGCTGGACTTCTCCTGCTGCTGCTGCTGCTC---------CCCCAGGCCCTGACAGAGGGACCCCTGGTCTTTGTGGCTGTGGTGTTCCGCCATGGCGACCGGGCCCCGCTGGCC----TCCTATCCCACTGACCCGCACAAGGAGGCTGTATCTACCCTGTGGCCACGTGGCCTGGGCCAGCTGACTGGGGAAGGGGTCCGCCAGCAGCTGGAGCTGGGCCGCTTCCTGAGGAGTCGCTACGAGGATTTTCTGAGCCCCGAGTACCGGCGGGAGGAGGTGTACATTCGCAGCACAGACTTTGACCGGACGCTGGAGAGCGCTCAGGCCAACCTAGC-------GGGGCTGTTCCCTGAGGCCGCCCCAGGGCGCTCCGAGGCCACCTGGAGGCCGATCCCTGTGCACTCGGTGCCCGTCACTGAGGACAAGCTGCTGAGGTTCCCTACACGCAGCTGTCCCCGATACCAGGAGCTGCTGAGGGAGGCCACGGAGGGCCCCGAGTACCAGACGGCCCTAGAGGGTTGGACGGACTTCTTGACTCACCTGGAGAACTTCACGGGGCTGCCGCTGGTCGGGGAGCCGCTCCGCAGGGCGTGGAAAGTTCTGGACACTCTTATTTGCCAGCAAGCCCACGGTCTCCCTCTCCCATCCTGGGCCTCCCCAGATGTTCTGCAGACACTAGCTCAGATCTCGGCTTTGGATATTGGGGCCCACGTGGGCCCACCCAGGGCAGCAGAGAAGGCCCAGCTGTCTGGGGGAATCCTGCTGG-ATGCCATCCTTGCCAATTTCTCGCGGGTGCAGCACTTGGGGCTGCCCCTCAAGATGGTTATGTATTCAGCTCACGACAGCACTCTCCTGGCCCTCCAGGGGGCCCTGGGTCTCTATGACGGGCACACACCGCCTTATGCCGCCTGCCTCGGCTTTGAGTTCCGGAGGCGCCTTGGGGACCCGGAT------------------GACGACGCAGGGGATGTCACCATCTCCCTCTTCTACCGCAACGACTCTGCTGGCTTACCCTTGACCCTCAGCCTCCCCGGGTGCCCGGCGGCCT-GCCCCTTAGGCCGCTTCCGCCAGCTGACTG-CCCCCGCCCGGCCTCCGGCTCACGGGGTCCCCTGCCATGGCTTCTACGAGCCCGCCACCGCCGCAGCCACCGTGGTGCCTCTGCTGGCTGGGGCTGTGGCCGTGCTGGCAGCCCTCAGCATGGGGCTGTGCCTGCTGGCCTTTAGAGCCAGCTGCCTGCGGGCCTGGGGGGG--CCCCGTGTGA
Kogia_breviceps              -------------------------------------------------------------------------------------------------------------------------------------------------------------------------------------------------------------------------------------------------------------------------------------------------------------------GTGTACATTCGCAGCACAGACCTTGACCGGACCCTGGAGAGCGCTCAGGCCAACCTAGC-------GGGGCTGTTCCCTGAGGCCGCCCCAAGGCGCCCCGAGGCCACCTGGAGGCCAATCCCTGTGCACAAGGTGCCCGTCACTGAGGACAAGCTGCTGAGGTTCCCTACACGCAGCTGTCCCCGATACCAGGAGCTGAGGAGGGAGGCCACGGAGGCCGCCGAGTACCAGACGGCCCTAGAGGGTTGGACGGACTTCTTGACTCACCTGGAGAACTTCACGGGGCTGTCGCTGGTCGGGGAGCCGCTCCGCAGGGCGTGGAAAGTTCTGGACACTCTTATTTGCCAGCAAGCCCACGGTCTCCCCCTCCCATCCTGGGCCTCCCCGGATGTCCTGCAGACACTAGCTCAGATCTCGGCTTTGGATATTGGGGCACACGTGGGCCCACCCGGGGCA---------GCCCAGCTGTCTGGGGGAATCCTGCTGG-ATGCCATCCTTGCCAACGTTTCTCGGGTGCAGCACTTGGGGCTGCCCCTCAAGATGGTTATGTATTCGGCTCACGACAGCACACTCCCGGCCCTCCA-GGGGCCCTGGGTCTCTATGACGGGCACACCCCGCCTTATGCCGCCTGCCTCGGCTTTGAGTTCCGGAGGCGCCTTGGGGACCCGGAT------------------GACGACACAGGGAATGTCACCATCTCCCTCTTCTACCGCAACCACTCTGCTGGCTTACCCTTGACCCTCAGCCTCCCCGGGTGCCCGGCCGCCTAACCCCTTGGGCCGCGTCCGCCAGCTGACTG-CCCCCGCCTGGCCTCTGGCTCACGGGGTCCCCTGCCTTGGCTTCCACGAGCCCGCCACCGCCGCAG----------------------------------------------------------------------------------------------------------------------
Kogia_sima                   -------------------------------------------------------------------------------------------------------------------------------------------------------------------------------------------------------------------------------------------------------------------------------------------------------------------GTGTACATTCGCAGCACAGACTTTGACCGGACCCTGGAGAGCGCTCAGGCCAACGTAGC-------GGGGCTGTTCCCTGAGGCCGCCCCAGGGCGCTCCGAGGCCACCTGGAGGCCAACCCCTGTGCACAAGGTGCCCGTCGCTGAGGACAAGCTGCTGAGCTTCCCTACACGCAGCTGTCCCCGATACCAGGAGCTGAGGAGGGAGGCCACGGAGGCCGCCGMGTACCAGACGGCCCTAGAGGGTTGGACGGACTTCTTGACTCACCTGGAGAACTTCACGGGGCTGTCGCTGGTCGGGGAGCCGCTCCGCAGGGCGTGGAAAGTTCTGGACACTCTTATTTGCCAGCAAGCCCACGGTCTCCCCCTCCCATCCTGGGCCTCCCCGGATGTCCTGCAGACACCAGCTCAGATCTCGGCTTTGGATATTRGGGCCCACGTGGGCCCACCCGGGGCAGCAGAGAAGGCCCAGYCGTCTGGGGGAATCCTGCTGG-ATGCCATCCTTGCCAACTTCTCTCGGGTGCAGCACTTGGGGCTGCCCCTCAAGATGGTTATGTATTCGGCTCACGAYAGCACAYTCCTGGCCCTCCGGGGGNCCCTGGGTCTCTATGACGGGCACACACCCCCTTMCGCCGCCTGCCTCGGCTTTGAGTYCCGGAGGCGCCTTGGGGACCCGGAT------------------GACGACACAGGGAATGTCACCGTCTCCCTCTTCTACCGCAACCACTCTGCYGGCTTACCCTTGACCCTCAGCCTCCCCGGGTGCCCGGCCGCCT-GCCCCTTASGCCGCTTCCGCCAGCTRACTG-CCCCCGCCCGGCCTCTGGCTCACGGGGYCCCCTGCCATGGCTTCCACGAGCCCGCCACCCCCGCAG----------------------------------------------------------------------------------------------------------------------
Lagenodelphis_hosei          ATGGCCGGGCCAGGGTTTCGGGGCCACTCTGCTGGACTTCTCCTGCTGCTGCTGCTGCTA---------CCCCAGGCCCTGACAGAGGGACCCCTGGTCTTTGTGGCTGTGGTGTTCCGTCATGGCGACCGGGCCCCGCTGGCC----TCCTATCCCACTGACCCGCACAAGGAGGCTGTATCTACCCTGTGGCCACGCGGCCTGGGCCAGCTGACTGGGGAAGGGGTCCGCCAGCAGCTGGAGCTGGGCCGCTTCCTGAGGAGTCGCTACGAGGATTTTCTGAGCCCCGAGTACCGGCGGGAGGAGGTGTACATTCGCAGCACAGACTTTGACCGGACCCTGGAGAGCGCTCAGGCCAACCTAGC-------GGGGCTTTTCCCTGAGGCCGCCCCAGGGCGCTCCGAGGCCACCTGGAGGCCGATCCCTGTGCACACGGTGCCCGTCACTGAGGACAAGCTGCTGAGGTTCCCTACACGAAGCTGTCCCCGATACCAGGAGCTGCTGAGGGAGGCCACGGAGGCCGCCGAGTACCAGACGGCCCTAGAGGGTTGGACGGACTTCTTGACTCACCTGGAGAACTTCACGGGGCTGTCGCTGGTCGGGGAGCCGCTCCGCAGGGCGTGGAAAGTTCTGGACACTCTTATTTGCCAGCAAGCCCACGGTCTCCCCCTCCCATCCTGGGCCTCCCCGGATGTCCTGCAGACACTAGCTCAGATCTCGGCTTTGGATATTGGGGCACACGTGGGCCCACCCGGGGCAGCAGAGAAGGCCCAGCTGTCTGGGGGAATCCTGCTGG-ATGCCATCCTTGCCAATTTCTCTCGGGTGCAGCACTTAGGGCTGCCCCTCAAGATGGTCATGTATTCGGCTCACGACAGCACTCTCCTGGCTCTCCAGGCGGCCCTGGGCCTCTATAATGGGCACACACCGCCTTATGCCGCCTGCCTCGGCTTTGAGTTYCGGAGGCGCCTTGGGGACCCGGAT------------------GACGACGCAGGGAATGTCACCATCTCCCTCTTCTACCGCAACGACTCTGCTGGCTTACCCTTGACCCTCAGCCTCCCCGGGTGCCCGGCGGCCT-GCCCCTTAGGCCGCTTCCGCCAGCTGACGG-CCCCCGCCCGGCCTCCGGCTCACGGGGTCCCCTGCCATGGCTTCTACGAGCCCGCCGCCCCCGCAGCCACCGCGGTGCCTCTGCTCGCTGGTGCCGTGGCTGTGCTGGCAGCCCTCAGCACGGGGCTGGGCCTGCTGGCCTGCAGAGCCGGCTGCCTGCGGGCCTGGGGGCG--CCCCGTGTGA
Leucopleurus_acutus          ATGGCCAGGCCAGGGTTTCGGGGCCACCCTGCTGGACTTCTCCTGCCGCTGCTGCTGCTA---------CCCCAGGCCCTGACAGAGGGACCCCTGGTCTTTGTGGCTGTGGTGTTCCGCCATGGCGACTGGGCCCCGCTGGCC----TCCTATCCCACTGACCCGCACAAGGAGGCTGTACCCACCCTGTGGCCACGTGGCCTGGGCCAGCTGACCGGGGAAGGGGTCCGCCAGCAGCTGGAGCTGGGTCGCTTCCTGAGGAGTCGCTACGAGGATTTTCTGAGCCCCGAGTACCGGCGGGAGGAGGTGTACATTCGCAGCACAGACTTTGACCGGACCCTGGAGAGCGCTCAGGCCAACCTAGC-------GGGGCTTTTCCCTGAGGCCGCCCCAGGGCGCTCCGAGGCCACCTGGAGGCCGATCCCTGTGCACACGGTGCCCGTTACTGAGGACAAGCTGCTGAGGTTCCCTACACGAAGCTGTCCTCGATACCAGGAGCTGCTGAGGGAGGCCACGGAGGCCGCCGAGTACCAGACGGCCCTAGAGGGTTGGACGGACTTCTTGACTCACCTGGAGAACTTCACGGGGCTGTCGCTGGTCGGGGAGCCGCTCCGCAGGGCGTGGAAAGTTCTGGACACTCTTATTTGCCAGCAAGCCCACGGTCTCCCCCTCCCATCCTGGGCCTCCCCGGATGTCCTGCAGACACTAGCTCAGATCTCGGCTTTGGATATTGGGGCACACGTGGGCCCACCCGGGGCAGCAGAGAAGGCCCAGCTGTCTGGGGGAATCCTGCTGG-ATGCCATCCTTGCCAATTTCTCTCGGGTGCAGCACTTGGGGCTGCCCCTCAAGATGGTCATGTATTCGGCTCACGACAGCACTCTCCTGGCTCTCCAGGCGGCCCTGGGTCTCTATGATGGGCACACACCGCCTTATGCCGCCTGCCTCGGCTTTGAGTTCCGGAGGCGCCTTGGGGACCCGGAT------------------GACGACGCAGGGAATGTCACCATCTCCCTCTTCTACCGCAACGACTCTGCTGGCTTACCCTTGACCCTCAGCCTCCCCGGGTGCCCGGCGGCCT-GCCCCTTAGGCCGCTTCCGCCAGCTGACTG-CCCCCGCCCGGCCTCCGGCTCACGGGGTCCCCTGCCATGGCTTCTACGAGCCCGCCGCCCCCGCAGCCACCGTGGTGCCTCTGCTGGCTGGTGCTGTGGCTGTGCTGGCAGCCCTCAGCATGGGGCTGGGCCTGCTGGCCTGCAGAGCCGGCTGCCTGCGGGCCTGGGGGCG--CCCCGTGTGA
Lagenorhynchus_albirostris   ATGGCCGGGCCAGGGTTTCGGGGCCACCCTGCTGGACTTCTCCTGCTGCTGCTGCTGCTA---------CCCCAGGCCCTGACAGAGGGACCCCTGGTCTTTGTGGCTGTGGTGTTCCGCCATGGCGACCGGGCCCCGCTGGCC----TCCTATCCCACTGACCCGCACAAGGAGGCTGTATCTACCCTGTGGCCACGTGGCCTGGGCCAGCTGACCGGGGAAGGGGTCCGCCAGCAGCTGGAGCTGGGCCGCTTCCTGAGGAGTCGCTACGAGGATTTTCTGAGCCCCGAGTACCGGCGGGAGGAGGTGTACATTCGCAGCACAGACTTTGACCGGACCCTGGAGAGCGCTCAGGCCAACCTAGC-------GGGGCTTTTCCCTGAGGCCGCCCCAGGGCGCTCCGAGGCCACCTGGAGGCCGATCCCTGTGCACACGGTGCCCGTCACTGAGGACAAGCTGCTGAGGTTCCCTACACGAAGCTGTCCCCGATACCAGGAGCTGCTGAGGGAGGCCACGGAGGCCGCCGAGTACCAGACGGCCCTAGAGGGTTGGACGGACTTCTTGACTCACCTGGAGAACTTCACGGGGCTGTCGCTGGTCGGGGAGCCGCTCCGCAGGGCGTGGAAAGTTCTGGACACTCTTATTTGCCAGCAAGCCCACGGTCTCCCCCTCCCATCCTGGGCCTCCCCGGATGTCCTGCAGACACTAGCTCAGATCTCGGCTTTGGATATTGGGGCACACGTGGGCCCACCCGGGGCAGCAGAGAAGGCCCAGCTGTCTGGGGGAATCCTGCTGG-ATGCCATCCTTGCCAATTTCTCTCGGGTGCAGCACTTAGGGCTGCCCCTCAAGATGGTCATGTATTCGGCTCACGACAGCACTCTCCTGGCTCTCCAGGCGGCCCTGGGCCTCTATGATGGGCACACACCGCCTTATGCCGCCTGCCTCGGCTTTGAGTTCCGGAGGCGCCTTGGGGACCCGGAT------------------GACGACGCAGGGAATGTCACCATCTCCCTCTTCTACCGCAACGACTCTGCTGGCTTACCCTTGACCCTCAGCCTCCCCGGGTGCCCGGCGGCCT-GCCCCTTAGGCCGCTTCCGCCAGCTGACGG-CCCCCGCCCGGCCTCCGGCTCACGGGGTCCCCTGCCATGGCTTCTACGAGCCCGCCGCCCCCGCAGCCACCGCGGTGCCTCTGCTCGCTGGTGCTGTGGCTGTGCTGGCAGCCCTCAGCACGGGGCTGGGCCTGCTGGCCTGCAGAGCCGGCTGCCTGCGGGCCTGGGGGCG--CCCCGTGTGA
Sagmatias_obliquidens        ATGGCCGGGCCAGGGTTTCGGGGCCACACTGCTGGACTTCTCCTGCTGCTGCTGCTGCTA---------CCCCAGGCCCTGACAGAGGGACCCCTGGTCTTTGTGGCTGTGGTGTTCCGCCATGGCGACCGGGCCCCGCTGGCC----TCCTATCCCACTGACCCGCACAAGGAGGCTGTATCTACCCTGTGGCCACGTGGCCTGGGCCAGCTGACTGGGGAAGGGGTCCGCCAGCAGCTGGAGCTGGGCCGCTTCCTGAGAAGTCGCTACGAGGATTTTCTGAGCCCCGAGTACCGGCGGGAGGAGGTGTACATTCGCAGCACAGACTTTGACCGGACCCTGGAGAGCGCTCAGGCCAACCTAGC-------GGGGCTTTTCCCTGAGGCCGCCCCAGGGCGCTCCGAGGCCACCTGGAGGCCGATCCCTGTGCACACGGTGCCCGTCACTGAGGACAAGCTGCTGAGGTTCCCTACACGAAGCTGTCCTCGATACCAGGAGCTGCTGAGGGAGGCCACGGAGGCCGCCGAGTACCAGACGGCCCTAGAGGGTTGGACGGACTTCTTGACTCACCTGGAGAACTTCACGGGGCTGTCGCTGGTCGGGGAGCCGCTCCGGAGGGCGTGGAAAGTTCTGGACACTCTTATTTGCCAGCAAGCCCACGGTCTCCCCCTCCCATCCTGGGCCTCCCCGGATGTCCTGCAGACACTAGCTCAGATCTCGGCTTTGGATATTGGGGCACACGTGGGCCCACCCGGGGCAGCAGAGAAGGCCCAGCTGTCTGGGGGAATCCTGCTGG-ATGCCATTCTTGTCAATTTCTCTCGGGTGCAGCAGTTAGGGCTGCCCCTCAAGATGGTCATGTATTCGGCTCACGACAGCACTCTCCTGGCTCTCCAGGCGGCCCTGGGCCTCTATGATGGGCACACACCGCCTTATGCCGCCTGCCTCGGCTTTGAGTTCCGGAGGCGCCTTGGGGACCCGGAT------------------GACGACGCAGGGAATGTCACCGTCTCCCTCTTCTACCGCAACGACTCTGCTGGCTTACCCTTGACCCTCAGCCTCCCCGGGTGCCCGGCGGCCT-GCCCCTTAGGCCGCTTCCGCCAGCTGACGG-CCCCCGCCCGGCCTCCGGCTCACGGGGTCCCCTGCCGTGGCTTCTACGAGCCCGCCGCCCCCGCAGCCACCGCGGTGCCTCTGCTGGCTGGTGCCGTGGCTGTGCTGGCAGCCCTCAGCACGGGGCTGGGCCTGCTGGCCTGCAGAGCCGGCTGCCTGCGGGCCTGGGGGTG--CCCCGTGTGA
Sagmatias_obscurus           ATGGCCRGGCCAGGGTTTCGGGGCCACACTGCTGGACTTCTCCTGCTGCTGCTGCTGCTA---------CCCCAGGCCCTGACAGAGGGACCCCTGGTCTTTGTGGCTGTGGTGTTCCGCCATGGCGACCGGGCCCCGCTGGCC----TCCTATCCCACTGACCCGCACAAGGAGGCTGTATCTACCCTGTGGCCACGTGGCCTGGGCCAGCTGACTGGGGAAGGGGTCCGCCAGCAGCTGGAGCTGGGCCGCTTCCTGAGAAGTCGCTACGAGGATTTTCTGAGCCCCGAGTACCGGCGGGAGGAGGTGTACATTCGCAGCACAGACTTTGACCGGACCCTGGAGAGCGCTCAGGCCAACCTAGC-------GGGGCTTTTCCCTGAGGCCGCCCCAGGGCGCTCCGAGGCCACCTGGAGGCCGATCCCTGTGCACACGGTGCCCGTCACTGAGGACAAGCTGCTGAGGTTCCCTACACGAAGCTGTCCTCGATACCAGGAGCTGCTGAGGGAGGCCACGGAGGCCGCCGAGTACCAGACGGCCCTAGAGGGTTGGACGGACTTCTTGACTCACCTGGAGAACTTCACGGGGCTGTCGCTGGTCGGGGAGCCGCTCCGGAGGGCGTGGAAAGTTCTGGACACTCTTATTTGCCAGCAAGCCCACGGTCTCCCCCTCCCATCCTGGGCCTCCCCGGATGTCCTGCAGACACTAGCTCAGATCTCGGCTTTGGATATTGGGGCACACGTGGGCCCACCCGGGGCAGCAGAGAAGGCCCAGCTGTCTGGGGGAATCCTGCTGG-ATGCCATCCTTGCCAATTTCTCTCGGGTGCAGCAGTTAGGGCTGCCCCTCAAGATGGTCATGTATTCRGCTCACGACAGCACTCTCCTGGCTCTCCAGGCGGCCCTGGGCCTCTATGATGGGCACACACCGCCTTATGCCGCCTGCCTCGGCTTTGAGTTCCGGAGGCGCCTTGGGGACCCGGAT------------------GACGACGCAGGGAATGTCACCGTCTCCCTCTTCTACCGCAACGACTCTGCTGGCTTACCCTTGACSCTCAGCCTCCCCGGGTGCCCGGCAGCCT-GCCCCTTAGGCCGCTTCCGCCAGCTGACGG-YCCCCGCCCGGCCTCCGGCTCACGGGGTCCCCTGCCGTGGCTTCTACGAGCCCGCCGCCCCCGCAGCCACCGCGGTGCCCCTGCTGGCTGGTGCCGTGGCTGTGCTGGCAGCCCTCAGCACGGGGCTGGGCCTGCTGGCCTGCAGAGCCGGCTGCCTGCGGGCCTGGGGGTG--CCCCGTGTGA
Lipotes_vexillifer           ATGGCCGGGCCAGGGTTTCGGGGCCACCCTGCTGGACTTCTCCTGCTGCTGCTGCTGCTA---------CCCCAGGCCCTGACAGAGGGACCCCTGGTCTTTGTGGCTGTGGTGTTCCGCCATGGCGACCGGGCCCCGCTGGCC----TCCTATCCCACTGACCCGCACAAGGAGGCTGTATCTACCCTGTGGCCACGTGGCCTGGGCCAGCTGACCGGGGAAGGGGTCCGCCAGCAGCTGGAGCTGGGCCGCTTCCTGAGGAGTCGCTACGAGGATTTTCTGAGCCCCGAGTACCGGCGGGAGGAGGTGTACATTCGCAGCACAGACTTTGACCGGACCCTGGAGAGCGCTCAGGCCAACCTAGC-------GGGGCTGTTCCCTGAGGCCGCCCCAGGGCGCTCCGAGGCCACCTGGAGGCCGATCCCTGTGCACACGGTGCCCGTCACTGAGGACAAGCTGCTGAGGTTCCCTATACGCAGCCGTCCCCCATACNNNNNNNNNNNNNNNNNNNNNNNNNNNNNNNNNNNNNNNNNNNNNNNNNNNNNNNNNNNNNNNGACTTCTTGGCTCACCTGGAGAACTTCACGGGGCTGTCGCTGGTCGGGGAGCCGCTCCGCAGGGCGTGGAAAGTTCTGGACACTCTTATTTGCCAGCAAGCCCACGGTCTCCCCCTCCCGTCCTGGGCCTCCCCGGATGTCCTGCAGACACTAGCTCAGATCTCAGCTTTGGATATTGGGGCACATGTGGGCCCACCCGGGGCAGCAGAGAAGGCTCAGCTGTCTGGGGGAATCCTGCTGG-ATGCCATCCTTGCCAATTTCTCTCGGGTGCAGCGCTTGGGGCTGCCCCTCAAGATGGTTATGTATTCGGCTCACGACAGCACTCTCCTGGCCCTCCAGGGGGCCCTGGGTCTCTATGACGGGCACACACCGCCTTATGCCGCCTGCCTCGGCTTTGAGTTCCGGAGGCGCCTTGGGGACCCGGAT------------------GACGACGCAGGGAATGTCACCATCTCCCTCTTCTACCGCAACGACTCCGCTGGAGTACCCTTGACCCTCAGCCTCCCCGGGTGCCCGGCGGCCT-GCCCCTTAAGCCGCTTCCGCCAGCTGACTG-CCCCCGCCCGGCCTCCGGCTCACGGGGTCCCCTGCCATAGCTTCTACGAGCCCGCCACCCCCGCAGCCACCGTGGTGCCCCTGCTGGCTGGGGCTGTGGCCGTGCTGGCAGCCCTCAGCATGGGGCTGGGCCTGCTGGCCTGCAGAGCCGGCTGCCTGCGGGCCTGGGGGGG--CCCCGTGTGA
Lissodelphis_borealis        ATGGCCGGGCCAGGGTTTCGGGGCCACACTGCTGGACTTCTCCTGCTGCTGCTGCTGCTA---------CCCCAGGCCCTGACAGAGGGACCCCTGGTCTTTGTGGCTGTGGTGTTCCGCCATGGCGACCGGGCCCCGCTGGCC----TCCTATCCCACTGACCCGCACAAGGAGGCTGTATCTACCCTGTGGCCACGTGGCCTGGGCCAGCTGACTGGGGAAGGGGTCCGCCAGCAGCTGGAGCTGGGCCGCTTCCTGAGAAGTCGCTACGAGGATTTTCTGAGCCCCGAGTACCGGCGGGAGGAGGTGTACATTCGCAGCACAGACTTTGACCGGACCCTGGAGAGCGCTCAGGCCAACCTAGC-------GGGGCTTTTCCCTGAGGCCGCCCCAGGGCGCTCCGAGGCCACCTGGAGGCCGATCCCTGTGCACACGGTGCCCGTCACTGAGGACAAGCTGCTGAGGTTCCCTACACGAAGCTGTCCTCGATACCAGGAGCTGCTGAGGGAGGCCACGGAGGCCGCCGAGTACCAGACGGCCCTAGAGGGTTGGACGGACTTCTTGACTCACCTGGAGAACTTCACGGGGCTGTCGCTGGTCGGGGAGCCGCTCCGGAGGGCGTGGAAAGTTCTGGACACTCTTATTTGCCAGCAWGCCCACGGTCTCCCCCTCCCATCCTGGGCCTCCCCGGATGTCCTGCAGACACTAGCTCAGATCTCGGCTTTGGATATTGGGGCACACGTGGGCCCACCCGGGGCAGCAGAGAAGGCCCAGCTGTCTGGGGGAATCCTGCTGG-ATGCCATCCTTGCCAATTTCTCTCGGGTGCAGCAGTTAGGGCTGCCCCTCAAGATGGTCATGTATTCRGCTCACGACAGCASTCTCCTGGCTCTCCAGGCGGCCCTGGGCCTCTATGATGGGCACACACCGCCTTATGCCGCCTGCCTCGGCTTTGAGTTCCRGAGGCGCCTTGGGGACCCGGAT------------------GACGACGCAGGGAATGTCACCGTCTCCCTCTTCTACCGCAACGACTCTGCTGGCTTACCCTTGACCCTCAGCCTCCCCGGGTGCCCGGCGGCCT-GCCCCTTAGGCCGCTTCCGCCAGCTGACGG-CCCCCGCCCGGCCTCCGGCTCACGGGGTCCCCTGCCGTGGCTTCTACGAGCCCGCCGCCCCCGCAGCCACCGCGGTGCCCCTGCTGGCTGGTGCCGTGGCTGTGCTGGCAGCCCTCAGCACGGGGCTGGGCCTGCTGGCCTGCAGAGCCGGCTGCCTGCGGGCCTGGGGGTG--CCCCGTGTGA
Lissodelphis_peronii         ATGGCCGGGCCAGGGTTTCGGGGCCACACTGCTGGACTTCTCCTGCTGCTGCTGCTGCTA---------CCCCAGGCCCTGACAGAGGGACCCCTGGTCTTTGTGGCTGTGGTGTTCCGCCATGGCGACCGGGCCCCGCTGGCC----TCCTATCCCACTGACCCGCACAAGGAGGCTGTATCTACCCTGTGGCCACGTGGCCTGGGCCAGCTGACTGGGGAAGGGGTCCGCCAGCAGCTGGAGCTGGGCCGCTTCCTGAGAAGTCGCTACGAGGATTTTCTGAGCCCCGAGTACCGGCGGGAGGAGGTGTACATTCGCAGCACAGACTTTGACCGGACCCTGGAGAGCGCTCAGGCCAACCTAGC-------GGGGCTTTTCCCTGAGGCCGCCCCAGGGCGCTCCGAGGCCACCTGGAGGCCGATCCCTGTGCACACGGTGCCCGTCACTGAGGACAAGCTGCTGAGGTTCCCTACACGAAGCTGTCCTCGATACCAGGAGCTGCTGAGGGAGGCCACGGAGGCCGCCGAGTACCAGACGGCCCTAGAGGGTTGGACGGACTTCTTGACTCACCTGGAGAACTTCACGGGGCTGTCGCTGGTCGGGGAGCCGCTCCGGAGGGCGTGGAAAGTTCTGGACACTCTTATTTGCCAGCAAGCCCACGGTCTCCCCCTCCCATCCTGGGCCTCCCCGGATGTCCTGCAGACACTAGCTCAGATCTCGGCTTTGGATATTGGGGCACACGTGGGCCCACCCGGGGCAGCAGAGAAGGCCCAGCTGTCTGGGGGAATCCTGCTGG-ATGCCATCCTTGCCAATTTCTCTCGGGTGCAGCASTTAGGGCTGCCCCTCAAGATGGTCATGTATTCGGCTCACGACAGCACTCTCCTGGCTCTCCAGGCGGCCCTGGGCCTCTACGATGGGCACACACCGCCTTATGCCGCCTGCCTCGGCTTTGAGTTCCGGAGGCGCCTTGGGGACCCGGAT------------------GACGACGCAGGGAATGTCACCGTCTCCCTCTTCTACCGCAACGACTCTGCTGGCTTACCCTTGACCCTCAGCCTCCCCGGGTGCCCGGCAGCCT-GCCCCTTAGGCCGCTTCCGCCAGCTGACGG-CCCCCGCCCGGCCTCCGGCTCACGGGGTCCCCTGCCGTGGCTTCTACGAGCCCGCCGCCCCCGCAGCCACCGCGGTGCCCCTGCTGGCTGGTGCCGTGGCTGTGCCGGCAGCCCTCAGCACGGGGCTGGGCCTGCTGGCCTGCAGAGCCGGCTGCCTGCGGGCCTGGGGGTG--CCCCGTGTGA
Megaptera_novaeangliae       ---------------------------------------------------------------------------------------------------------------GTGTTCCGCCATGGCGACCGGGCCCCGCTGGCC----TCCTATCCCACTGACCCGCACAAGGAGGCTGCATCTACCCTGTGGCCACGTGGCCTGGGCCAGCTGGCCGGGGAAGGGGTCCRCCAGCAGCTGGAGCTGGGCCGCTTCCTGAGGAGTCGCTACGAGGATTTTCTGAGCCCCGAGTACCGGTGGGAGGAGGTGTACATTCGCAGCACAGACTTTGACCGGACCCTGGAGAGCGCTCAGGCCAACCTAGC-------GGGGCTGTTCCCTGAGGCCGCCCCAGGGCGCTCCGAGGCCACCTGGAGGCC-ATCCCTGTGCATACGGTGCC-GTCACTGAGGACAAGCTGCTGAGGTTCCCTACACGCCGCTGTCCCC-ATACCAGGAGCTGCTGAGGGAGGCCACGGAGGCCGCCGAGTACCASACCGCCCTAGAGGGTTGGACGGACTTCTTGACTCACCTGGAGAACTTCACGGGGCTGTCGCTGGTCGGGGAGCCGCTCCGCAGGGCGTGGAAAGTTCTGGACACTCTTATTTGCCAGCAAGCCCACGGTCTCCCCCTCCCATCCTGGGCCTCCCCGGATGTCCTGCAGACACTAGCTCAGATCTCGGCTTTGGATACTGGGGCACACGTGGGCCCACCCGGGGCAGCAGAGAAGGCCCAGCTGTCTGGGGGAATCCTGCTGG-ATGCCATCCTTGCCGACTTCTCTCGGGTGCAGCACTTGGGGCTGCCCCTCAAGATGGTTATGTATTCGGCTCGCGACAGCGCTCTCCTGGCCCTCCAGGGGGCCCTGGGTCTCTATGACGGGCACACACCGCCTTATGCCGCCTGCCTCGGCTTTGAGTTCCGGAGGCGCCTTGGGGACCCGGAT------------------GACGACGCAGGGGATGTCACCATCTCCCTCTTCTACCGCAACGACTCTGCCGGCTTACCCTTGACCCTCAGCCTCCCCGGGTGCCCGGAGGCCT-GCCCCTTAGGCCGCTTCCGCCAGCTGACTG-CCCCCGCCCGGCCTCCGGCTCGCGGGATCCCCTGCCACGGCTTCCACGAGCCCGCCACCCCCGCAGCCACCGTGGTGCCCCTGCTGGCTGGGGCTGGGGCCGTGCTGGCAGCCCTCAGCATGGGGCTGGGCCTGCTGGCCTGCAGAGCCGGCTGCCTGCGGGCCTGGGGGGG--CCCCGTGTGA
Mesoplodon_bidens            ATGGACGGGCCAGGGTTTCGGGGCCACACAGCTGGACTTCTCCTGCTGCTGCTGCTGCTA---------CCCCAGGCCCTGACAGAGGGACCCCTGGCCTTTGTGGCTGTGGTGTTCTGCCATGGTGACCGGGCCCCGCTGGCCTCCTTCCTATCCCACTGAGCCGCACAAGGAGGCTGTATCTACCCTGTGGCCACGTGGCCTGGGCCAGCTGACCTCGGAAGGGGTCCGCCAGCAGCTGGAGCTGGGCCGCTTCTTGAGGAGTCGCTACGAGGATTTTCTGAGCCCCGAGTACCGGCGGGAGGAGGTATACATTCGCAGCACAGACTTTGACCAGACCCTGGAGAGCGCTCAGGCCAACCTAGC-------GGGGCTGTTCCCTGAGGCCGCCCCAGGGCGCTCCGAGGCCACCTGGAGGCCGATCCCTGTGCACACGGTGCCCGTCAGTGAGGACAAGCTGCTGAGGTTCCCTGCACGCAGCTGTCCCCGATACCAGGAGCTGCTGAGGGAGGCCACGGAGGCCGCCGAGTAC--------CCTAGAGGGTTGGACTGACTTCTTGACTCACCTGGAGAACTTCACGGGGCTGTCGCTGGTCGGGGAGCCGCTCCGCAGGGCGTGGAAAGTTCTGGACACTCTTACTTGCCAGCAAGCCCACGGTGTCCCCCTCCCATCCTGGGCCTCCCCGGATGTCCTGCAGACACTAGCTCAGATCTCGGCTTTGGATGTTGGGGCACACGTGGGCCCACCCGGGGCAGCAGAGAAGGCCCAGCTGTCTGGGGGAATCCTGTTGG-ATGCCATCCTTGCCAACTTCTCTCGGGCGCAGCACTTGGGGCTGCCCCTCAAGATGGTTATGTATTCGGCTCACCACGGCCCTCTCCTGGCCCTCCAGGGGGCCCTGGGTCTCTACGACGGGCACACACCGCCTTACGCAGCCTGCCTCGGCCTTGAGTTCCGGAGGCGCCCTGGGGACCCGGAT------------------GACGACGCAGGGAATGTCACCATCTCCCTCTTCTACCGCAACGACTCTGCTGCCTTACCCTTGACCCTCAGCCTCCCCGGGTGCCCGGCGGCCT-GCCCCTTAGGCCGCTTCCGCCAGCTGACTG-CCCCCGCCCGGCCTCCGGCTCACGGGATCCCCTGCCATGGCTTCTACGAGCCCGCCACCCCCGCAGCCACCGTGGTGCCCCTGCTGGCTGGGGCTGTGGCCGTGCTGGCAGCCCTCAGCATGGGGCTGGGCCTGCTGGCCTGCAGAGCCGGCTGCCTGCGGGCCTGGGGGGA--CCCCGTGTGA
Mesoplodon_bowdoini          ATGGCCGGGCCAGGGTTTCGGGGCCACACAGCTGGACTTCTCCTGCTGCTTCTGCTGCTA---------CTCCAGGCCCTGACAGAGGGACCCCTGGTCTTTGTGGCTGTGGTGTTCCGCCATGGTGACCGGGCCCCGCTGGCC----TCCTATCCCACTGACCCGCACAAGGAGGCTGTATCTACCCTGTGGCCACGTGGCCTGGGCCAGCTGACCTCGGAAGGGGTCCGCCAGCAGCTGGAGCTGGGCTGCTTCTTGAGGAGTCGCTACGAGGATTTTCTGAGCCCTGAGTACCGGCGGGAGGAGGTATACATTCGCAGCACAGACTTTGACCGGACCCTGGAGAGCGCTCAGGCCAACCTGGC-------GGGGCTGTTCCCTGAGGCCGCCCCAGGGCGCTCCGAGGCCACCTGGAGGCCGATCCCTGTGCACACGGTGCCCGTCAGTGAGGACAAGCTGCTGAGGTTCCCTACACGCAGCTGTCCCCGATACCAGGAGCTGGTGAGGGAGGCCACGGAGGCCGCCGAGTTCCAGACGGCCCTAGAGGGTTGGACGGACTTCTTGACTCACCTGGAGAACTTCACGGGGCTGTCGCTGGTCGGGGAGCCGCTCCGCAGGGCGTGGAAAGTTCTGGACACTCTTACTTGCCAGCAAGCCCACGGTCTCCCCCTCCCATCCTGGGCCTCCCCGGATGTCCTGCAGACACTAGCTCAGATCTCGGCTTTGGATGTTGGGGCACACGTGGGCCCACCCGGGGCAGCAGAGAAGGCCCAGCTGTCTGGGGGAATCCTGTTGG-ATGCCATCCTTGCCAACTTCTCTYGGGCGCAGCACTTGGGGCTGCCCCTCAAGATGGTTATGTATTCGGCTCACGACGGCACTCTCCTGGCCCTCCAGGGGGCCCTGGGTCTCTATGACGGGCACACACCGCCTTACGCAGCCTGCCTCGGCTTTGAGTTCCGGAGGCGCCTTGGGGACCCGGAT------------------GACGACGCAGGGAATGTCACCATCTCCCTCTTCTATCGCAACGACTCTGCTGCCTTACCCTTGACCCTCAGCCTCCCCGGGTGCCCGGCGGCCT-GCCCCTTAGGCCGCTTCCGCCAGCTGACTG-CCCCCGCCCGGCCTCCGGCTCACGGGATCCCCTGCCATGGCTTCTACGAGCCCGCCACCCCCGCAGCCACCGTGGTGCCCCTGCTGGCTGGGGCTGTGGCCGTGCTGGCAGCCCTCAGCATGGGGCTGGGCCTGCTGGCCTGCAGAGCTGGCTGCCTGTGGGCCTGGGGGGA--CCCCGTGTGA
Mesoplodon_carlhubbsi        ATGGCCGGGCCAGGGTTTCGGGGCCACACAGCTGGACTTCTCCTGCTGCTGCTGCTGCTA---------CTCCAGGCCCTGACAGAGGGACCCCCGGTCTTTGTGGCTGTGGTGTTCCGCCATGGTGACCGGGCCCCGCTGGCC----TCCTATCCCACTGACCCGCACAAGGAGGCTGTATCTACCCTGTGGCCACGTGGCCTGGGCCAGCTGACCTCGGAAGGGGTCCGCCAGCAGCTGGAGCTGGGCCGCTTCTTGAGGAGTCGCTACGAGGATTTTCTGAGCCCCGAGTACYGGCGGGAGGAGGTATACATTCGCAGCACAGACTTTGACCGGACCCTGGAGAGCGCTCAGGCCAACCTGGC-------GGGGCTGTTCCCTGAGGCCGCCCCAGGGCGCTCCGAGGCCACCTGGAGGCCGATCCCTGTGCACACGGTGCCCGTCAGTGAGGACAAGCTGCTGAGGTTCCCTACACGCAGCTGTCCCCGATACCAGGAGCTGGTGAGGGAGGCCACGGAGGCCGCCGAGTTCCAGAYGGCCCTAGAGGGTTGGACGGACTTCTTGACTCACCTGGAGAACTTCACGGGGCTGTCGCTGGTCGGGGAGCCGCTCCGCAGGGCGTGGAAAGTTCTGGACACTCTTACTTGCCAGCAAGCCCACGGTCTCCCCCTCCCATCCTGGGCCTCCCCGGATGTCCTGCAGACACTAGCTCAGATCTCGGCTTTGGATGTTGGGGCACACGTGGGCCCACCCGGGGCAGCAGAGAAGGCCCAGCTGTCTGGGGGAATCCTGTTGG-ATGCCATCCTTGCCAACTTCTCTCGGGCGCAGCACTTGGGGCTGCCCCTCAAGATGGTTATGTATTCGGCTCACGACRGCACTCTCCTGGCCCTCCAGGGGGCCCTGGGTCTCTATGACGGGCACACACCGCCTTACGCAGCCTGCCTCGGCTTTGAGTTCCGGAGGCGCCTTGGGGACCCGGAT------------------GACGACGCAGGGAATGTCACCATCTCCCTCTTCTACCGCAACGACWMTGCTGCCTTACCCTTGACCCTCAGCCTCCCCGGGTGCCCGGCGGCCT-GCCCCTTAGGCCGCTTCCACCAGCTGACTG-CCCCCGCCCGGCCTCCGGCTCACGGGATCCCCTGCCATGGCTTCTACGAGCCCACCACCCCCGCAGCCACCRTGGTGCCCCTGCTGGCTGGGGCTGTGGCCGTGCTGGCAGCCCTCAGCATGGGGCTGGGCCTGCTGGCCTGCAGAGCCGGCTGCCTGCGGGCCTGGGGGGA--CCCCGTGTGA
Mesoplodon_densirostris      ATGGCAGGGCCAGGGTTTCGGGGCCACACAGCTGGACTTCTCCTGCTGCTGCTGCTGCTA---------CCCCAGGCCCTGACAGAGGGACCCCTGGTCTTTGTGGCTGTGGTGTTCCGCCATGGTGACCGGGCCCCGCTGGCC----TCCTATCCCACTGACCCGCACAAGGAGGCTGTATCTACCCTGTGGCCACGTGGCCTGGGCCAGCTGACCTCGGAAGGGGTCCGCCAGCAGCTGGAGCTGGGCCGCTTCTTGAGGAGTCGCTACGAGGATTTTCTGAGCCCCGAGTACCGGCGGGAGGAGGTATACATTCGCAGCACAGACTTTGACCGGACCCTGGAGAGCGCTCAGGCCAACCTGGC-------GGGGCTGTTCCCTGAGGCCGCCCCAGGGCGCTCCGAGGCCACCTGGAGGCCGATCCCTGTGCACACGGTGCCCGTCAGTGAGGACAAGCTACTGAGGTTCCCTACACGCAGCTGTCCCCGATACCAGGAGCTGGTGAGGGAGGCCACGGAGGCCGCCGAGTTCTAGACGGCCCTAGAGGGTTGGACGGACTTCTTGACTCACCTGGAGAACTTCACGGGGCTGTCGCTGGTCGGGGAGCCGCTCCGCAGGGCGTGGAAAGTTCTGGACACTCTTACTTGCCAGCAAGCCCACGGTCTCCCCCTCCCATCCTGGGCCTCCCCGGATGTCCTGCAGACACTAGCTCAGATCTTGGCTTTGGATGTTGGGGCACACGTGCGCCCGCCCGGGGCAGCAGAGAAGGCCCAGCTGTCTGGGGGAATCCTGTTGG-ATTCCATCCTTGCCAACTTCTCTCGGGCGCAGCACTTGGGGCTGCCCCTCAAGATGGCTATGTATTCGGCTCACGACGGCACTCTCCTGGCCCTCCAGGGGGCCCTGGGTCTCTATGACGGGCACACACCGCCTTACGCAGCCTGCCTCGGCTTTGAGTTCCGGAGGCGCCTTGGGGACCCGGAT------------------GACGACGCAGGGAATGTCACCATCTCCCTCTTCTACCGCAACGACTCTGCCGCCTTACCCTTGACCCTCAGCCTCCCCGGGTGCCCGGCGGCCT-GCCCCTTAGGCCGCTTCCGCCAGCTGACTG-CCCCCGCCCAGCCTCCGGCTCACGGGATCCCCTGCCATGGCTTCTACGAGCCCACCACCCCCGCAGCCACCGTGGTGCCCCTG---------------------CCGGCAGCCCTCAGCATGGGGCTGGGCCTGCTGGCCTGCAGAACCGGCTGCCTGCGGGCCTGGGGGGA--CCCCGTGTGA
Mesoplodon_europaeus         ATGGCCGGGCCAGGGTTTCGGGGCCACACAGCTGGACTTCTCCTGCTGCTGCTGCTG------------CCCCAGGCCCTGACAGAGGGACCCCTGGTCTTTGTGGCTGTGGTGTTCCGCCATGGTGACCGGGCCCCGCTGGCC----TCCTATCCCACTGACCCGCACAAGGAGGCTGTATCTACCCTGTGGCCACGTGGCCTGGGCCAGCTGACCTCGGAAGGGGTCCGCCAGCAGCTGGAGCTGGGCCGCTTCTTGAGGAGTCGCTACGAGGATTTTCTGAGCCCCGAGTACCGGCGGGAGGAGGTATACATTCGCAGCACAGACTTTGACCGGACCCTGGAGAGCGCTCAGGCCAACCTAGC-------GGGGCTGTTCCCTGAGGCCGCCCCAGGGCGCTCCGAGGCCACCTGGAGGCCGATCCCTGTGCACACGGTGCCCGTCAGTGAGGACAAGCTGCTGAGGTTCCCTACACGCAGCTGTCCCCGATACCAGGAGCTGCTGAGGGAGGCCACGGAGGCCGCCGAGTACCAGACGGCCCTAGAGGGTTGGACGGACTTCTTGACTCACCTGGAGAACTTCACGGGGCTGTCGCTGGTCGGGGAGCCGCTCCGCAGGGCGTGGAAAGTTCTGGACACTCTTACTTGCCAGCAAGCCCACGGTCTCCCCCTCCCATCCTGGGCCTCCCCGGATGTCCTGCAGACACTAGTTCAGATCTCGGCTTTGGATGTTGGGGCACACGTGGGCCCACCCGGGGCAGCAGAGAAGGCCCAGCTGTCTGGGGGAATCCTGTTGG-ATGCCATCCTTGCCAACTTCTCTCGGGCGCAGCACTTGGGGCTGCCCCTCAAGATGGTTATGTATTCGGCTCACGACGGCACTCTCCTGGCCCTCCAGGGGGCCCTGGGTCTCTATGACGGGCACACACCGCCTTACGCAGCCTGCCTCGGCTTTGAGTTCCGGAGGCGCCTTGGGGACCCGGAT------------------GACGACGCAGGGAATGTCACCATCTCCCTCTTCTACCGCAACGACTCTGCTGCCTTACCCTTGACCCTCAGCCTCCCCGGGTGCCCGGCGGCCT-GCCCCTTAGGCCGCTTCCGCCAGCTGACTG-CCCCCGCCCGGCCTCCGGCTCACGGGATCCCCTGCCATGGCTTCTACGAGCCCGCCACCCCCGCAGCCACCGTGGTGCCCCTGCTGGCTGGGGCTGTGGCCGTGCTGGCAGCCCTCAGCATGGGGCTGGGCCTGCTGGCCTGCAGAGCCGGCTGCCTGTGGGCCTGGGGGGA--CCCCGTGTGA
Mesoplodon_ginkgodens        ATGGCCGGGCCAGGGTTTCGGGGCCACACAGCTGGACTTCTCCTGCTCCTGCTGCTGCTA---------CCCCAGGCCCTGACAGAGGGACCCCTGGTCTTTGTGGCTGTGGTGTTCCGCCATGGTGACCGGGCCCCGCTGGCC----TCCTATCCCACTGACCCGCACAAGGAGGCTGTATCTACCCTGTGGCCACGTGGCCTGGGCCAGCTGACCTCGGAAGGGGTCCGCCAGCAGCTGGAGCTGGGCCGCTTCTTGAGGAGTCGCTACGAGGATTTTCTGAGCCCCGAGTACCGGMGGGAGGAGGTATACATTCGCAGCACAGACTTTGACCGGACCCTGGAGAGCGCTCAGGCCAACCTAGC-------GGGGCTGTTCCCTGAGGCCGCCCCAGGGCGCTCCGAGGCCACCTGGAGGCCGATCCCTGTGCACACGGTGCCCGTCAGTGAGGACAAGCTGCTGAGGTTCCCTACACGCAGCTGTCCCCGATACCAGGAGCTGCTGAGGGAGGCCACGGAGGCCGCCGAGTACCAGACGGCCCTAGAGGGTTGGACGGACTTCTTGACTCACCTGGAGAACTTCACGGGGCTGTCGCTGGTCGGGGAGCCGCTCCGCAGGGCGTGGAAAGTTCTGGACACTCTTACTTGCCAGCAAGCCCACGGTCTCCCCCTCCCATCCTGGGCCTCCCYGGATGTCCTGCAGACACTAGCTCAGATCTCGGCTTTGGATGTTGGGGCACACGTGGGCCCACCCGGGGCAGCAGAGAAGGCCCAGCTGTCTGGGGGAATCCTGTTGG-ATGCCATCCTTGCCAACTTCTCTCGGGCGCAGCACTTGGGGCTGCCCCTCAAGATGGTTATGTATTCGGCTCACGACGGCACTCTCCTGGCCCTCCAGGGGGCCCTGGGTCTCTATGACGGGCACACACCGCCTTACGCAGCCTGCCTCGGCTTTGAGTTCCGGAGGCGCCTTGGGGACCCGGAT------------------GATGACGCAGGGAATGTCACCATCTCCCTCTTCTACCGCAACGACTCTGCTGCCTTACCCTTGACCCTCAGCCTCCCCGGGTGCCCGGCGGCCT-GCCCCTTAGGCCGCTTCCGCCAGCTGACTG-CCCCCGCCCGGCCTCCGGCTCACGGGATCCCCTGCCRTGGCTTCTACGAGCCCGCCACCCCCGCAGCCACCGTGGTGCCCCTGCTGGCTGGGGCTGTGGCCGTGCTGGCAGCCCTCAGCATGGGGCTGGGCCTGCTGGCCTGCAGAGCCGGCTGCCTGTGGGCCTGGGGGGA--CCCCGTGTGA
Mesoplodon_grayi             ATGGCAGGGCCAGGGTTTCGGGGCCACACAGCTGGACTTCTCCTGCTGCTGCTGCTGCTA---------CCCCAGGCCCTGACAGAGGGACCCCTGGTCTTTGTGGCTGTGGTGTTCCGCCATGGTGACCGGGCCCCGCTGGCC----TCCTATCCCACTGACCCGCACAAGGAGGCTGTATCTACCCTGTGGCCACGTGGCCTGGGCCAGCTGACCTCGGAAGGGGTCCGCCAGCAGCTGGAGCTGGGCCGCTTCTTGAGGAGTCGCTACGAGGATTTTCTGAGCCCCGAGTACCGGCGGGAGGAGGTATACATTCGCAGCACAGACTTTGACCGGACCCTGGAGAGCGCTCAGGCCAACCTAGC-------GGGGCTGTTCCCTGAGGCCGCCCCAGGGCGCTCCGAGGCCACCTGGAGGCCGATCCCTGTGCACACGGTGCCCGTCAGTGAGGACAAGCTGCTGAGGTTCCCTGCACGCAGCTGTCCCCGATACCAGGAGCTGCTGAGGGAGGCCACGGAGGCCGCCGAGTACCAGACGGCCCTAGAGGGTTGGACGGACTTCTTGACTCACCTGGAGAACTTCACGGGGCTGTCGCTGGTCGGGGAGCCGCTCCGCAGGGCGTGGAAAGTTCTGGACACTCTTACTTGCCAGCAAGCCCACGGTCTCCCCCTCCCATCCTGGGCCTCCCCGGATGTCCTGCAGACACTAGCTCAGATCTCGGCTTTGGATGTTGGGGCACACGTGGGCCCACCCGGGGCAGCAGAGAAGGCCCAGCTGTCTGGGGGAATCCTGTTGGNACGCCATCCTTGCCAACTTCTCTCGGGCGCAGCACTTGGGGCTGCCCCTCAAGATGGCTATGTATTCGGCTCACGACGGCACTCTCCTAGCCCTCCAGGGTGCCCTGGGTCTCTATGACGGGCACACACCGCCTTACGCAGCCTGCCTCGGCTTTGAGTTCCGGAGGCGCCTTGGGGACCCGGAT------------------GACGACGCAGGGAATGTCACCATCTCCCTCTTCTACCGCAACGACTCTGCTGCCTTACCCTTGACCCTCAGCCTCCCCGGGTGCCCGGCGGCCT-GCCCCTTAGGCCGCTTCCGCCAGCTGACTG-CCCCCGCCCGGCCTCCGGCTCAGGGGATCCCCTGCCATGGCTTYTACGAGCCCGCCACCCCCGCAGCCACCGTGGTGCCCCTGCTGGCTGGGGCTGTGGCCGTGCTGGCAGCCCTCAGCATGGGGCTGGGGCTGCTGGCCTGCAGAGCCGGCTGCCTGCGGGCCTGGGGGGA--CCCCGTGTGA
Mesoplodon_layardii          ATGGCCGGGCCAGGGTCTCGGGGCCACACAGCTGGACTTCTCCTGCTGCTGCTGCTGCTA---------CTCCAGGCCCTGACAGAGGGACCCCTGGTCTTTGTGGCTGTGGTGTTCYGCCATGGTGACCGGGCCCCGCTGGCC----TCCTATCCCACTGACCCKCACAAGGAGGCTGTATCTACCCTGTGGCCACGTGGCCTGGGCCAGCTGACCTCGGAAGGGGTCCGCCAGCAGCTGGAGCTGGGCCGCTTCTTGAGGAGTCGCTACGAGGATTTTCTGAGCCCCGAGTACCGGCGGGAGGAGGTATACATTCGCAGCACAGACTTTGACCGGAYCCTGGAGAGCGCTCAGGCCAACCTGGC-------GGGGCTGTTCCCTGAGGCCGCCCCAGGGCGCTCCGAGGCCACCTGGAGGCCGATCCCTGTGCACACGGTGCCCGTCAGTGAGGACAAGCTGCTGAGGTTCCCTACACGCAGCTGTCCCCGATACCAGGAGCTGGTGAGGGAGGCCACGGAGGCCGCCGAGTTCCAGACGGCCCTAGAGGGTTGGACGGACTTCTTGACTCACCTGGAGAACTTCACGGGGCTGTCGCTGGTCGGGGAGCCGCTCCGCAGGGCGTGGAAAGTTCTGGACACTCTTACTTGCCAGCAAGCCCACGGTCTCCCCCTCCCATCCTGGGCCTCCCCGGATGTCCTGCAGACACTAGCTCAGATCTCGGCTTTGGATGTTGGGGCACACGTGGGCCCACCCGGGGCAGCAGAGAAGTCCCAGCTGTCTGGGGGAATCCTGTTGG-ATGCCATCCTTGCCAACTTCTCTCGGGCGCAGCACTTGGGGCTGCCCCTCAAGATGGTTATGTATTCGGCTCACGACGGCACTCTCCTGGCCCTCCAGGGGGCCCTGGGTCTCTATGACGGGCACACACCGCCTTACGCAGCCTGCCTCGGCTTTGAGTTCCGGAGGCGCCTTGGGGACCCGGAT------------------GACGACGCAGGGAATGTCACCATCTCCCTCTTCTACCGCAACGACTCTGCTGCCTTACCCTTGACCCTCAGCCTCCCCGGGTGCCCGGCGGCCT-GCCCCTTAGGCCGCTTCCGCCAGCTGACTG-CCCCCGCCCGGCCTCCGGCTCACGGGATCCCCTGCCATGGCTTCTACGAGCCCGCCACYCCCGCAGCCACCGTGGTGCCCCTGCTGGCTGGGGCTGTGGCCGTGCTGGCAGCTCTCAGCATGGGGCTGGGCCTGCTGGCCTGCAGAGCCGGCTGCCTGCGGGCCTGGGGGGA--CCCCGTGTGA
Mesoplodon_mirus             ATGGCCGGGCCAGGGTTTCGGGGCCACACAGCTGGACTTCTCNNNNNNCTGCTGCTGCTA---------CCCCAGGCCCTGACAGAGGGACCCCTGGTCTTTGTGGCTGTGGTGTTCCGCCATGGTGACCGGGCCCCGCTGGCC----TCCTATCCCACTGACCCGCACAAGGAGGCTGTATCTACCCTGTGGCCACGTGGCCTGGGCCAGCTGACCTCGGAAGGGGTCCGCCAGCAGCTGGAGCTGGGCCGCTTCTTGAGGAGTCGCTACGAGGATTTTCTGAGCCCCGAGTACCGGCGGGAGGAGGTATACATTCGCAGCACAGACTTTGACCGGACCCTGGAGAGCGCTCAGGCCAACCTAGC-------GGGGCTGTTCCCTGAGGCCGCCCCAGGGCGCTCCGAGGCCACCTGGAGGCCGATCCCTGTGCACACGGTGCCCGTCAGTGAGGACAAGCTGCTGAGGTTCCCTACACGCAGCTGTCCCCGATACCAGGAGCTGCTGAGGGAGGCCACGGAGGCCGCCGAGTACCAGACGGCCCTAGAGGGTTGGACGGACTTCTTGACTCACCTGGAGAACTTCACGGGGCTGTCGCTGGTCGGGGAGCCGCTCCGCAGGGCGTGGAAAGTTCTGGACACTCTTACTTGCCAGCAAGCCCACGGTCTCCCCCTCCCATCCTGGGCCTCCCCGGATGTCCTGCAGACACTAGTTCAGATCTCGGCTTTGGATGTTCGGGCACATGTGGGCCCACCCGGGGCAGCAGAGAAGGCCCAGCTGTCTGGGGGAATCCTGTTGG-ATGCCATCCTTGCCAACTTCTCTCGGGCGCAGCACTTGGGGCTGCCCCTCAAGATGGTTATGTATTCGGCTCACGACGGCACTCTCCTGGCCCTCCAGGGGGCCCTGGGTCTCTATGACGGGCACACACCGCCTTACGCAGCCTGCCTCGGCTTTGAGTTCCGGAGGCGCCTTGGGGACCCAGAT------------------GACGACGCAGGGAATGTCACCATCTCCCTCTTCTACCGCAACGACTCTGCTGCCTTACCCTTGACCCTCAGCCTCCCCGGGTGCCCGGCGGCCT-GCCCCTTAGGCCGCTTCCGCCAGCTGACTG-CCCCCGCCCGGCCTCCGGCTCACGGGATCCCCTGCCATGGCTTCTACGAGCCCGCCACCCCCGCAGCCACCGTGGTGCCCCTGCTGGCTGGGGCTGTGGCCGTGCTGGCAGCCCTCAGCATGGGGCTGGGCCTGCTGGCCTGCAGAGCCRGCTGCCTGCGGGCCTGGGGGGA--CCCCGTGTGA
Mesoplodon_perrini           ATGGCAGGGCCAGGGTTTCGGGGCCACACAGCTGGACTTCTCCTGCTGCTGCTGCTGCTA---------CCCCAGGCCCTGACAGAGGGACCCCTGGTCTTTGTGGCTGTGGTGTTCCGCCATGGTGACCGGGCCCCGCTGGCC----TCCTATCCCACTGACCCGCACAAGGAGGCTGTATCTACCCTGTGGCCACGTGGCCTGGGCCAGCTGACCTCGGAAGGGGTCCGCCAGCAGCTGGAGCTGGGCCGCTTCTTGAGGAGTCGCTATGAGGATTTTCTGAGCCCCGAGTACCGGCGGGAGGAGGTATACATTCGCAGCACAGACTTTGACCGGACCCTGGAGAGCGCTCAGGCCAACCTGGC-------GGGGCTGTTCCCTGAGGCCGCCCCAGGGCGCTCCGAGGCCACCTGGAGGCCGATCCCTGTGCACACGGTGCCCGTCAGTGAGGACAAGCTGCTGAGGTTCCCTACACGCAGCTGTCCCCGATACCAGGAGCTGGTGAGGGAGGCCACGGAGGCCGCCGAGTTCCAGACGGCCCTAGAGGGTTGGACGGACTTCTTGACTCACCTGGAGAACTTCACGGGGCTGTCGCTGGTCGGGGAGCCGCTCCGCAGGGCGTGGAAAGTTCTGGACACTCTTACTTGCCAGCAAGCCCACGGTCTCCCCCTCCCATCCTGGGCCTCCCCGGATGTCCTGCAGACACTAGCTCAGATCTTGGCTTTGGATGTTGGGGCACACGTGGGCCCACCCGGGGCAGCAGAGAAGGCCCAGCTGTCTGGGGTAATCCTGTTGG-ATGCCATCCTTGCCAACTTCTCTCGGGCGCAGCACTTGGGGCTGCCCCTCAAGATGGCTATGTATTCGGCTCACGACGGCACTCTCCTGGCCCTCCAGGGGACCCTGGGTCTCTATGACGGGCACACACCGCCTTACGCAGCCTGCCTCGGCTTCGAGTTCCGGAGGCGCCTTGGGGACCCGGAT------------------GACGACGCAGGGAATGTCACCATCTCCCTCTTCTACCGCAACGACTCTGCTGCCTTACCCTTGACCCTCAGCCTCCCCGGGTGCCCGGCGGCCT-GCCCCTTAGGCCGCTTCCGCCAGCTGACTG-CCCCCGCCCGGCCTCCGGCTCACGGGATCCCCTGCCATGGCTTCTACGAGCCCGCCACCCCCGCAGCCACCGTGGTGCCCCTGCTGGCTGGGGCTGTGGCCGTGCTGGCAGCCCTCAGCATGGGGCTGGGCCTGCTGGCCTGCAGAGCCGGCTGCCTGCGGGCCTGGGGGGA--CGCCGTGTGA
Mesoplodon_peruvianus        ATGGCAGGGCCAGGGTTTCGGGGCCACACAGCTGGACTTCTCCTGCTGCTGCTGCTGCTA---------CCCCAGGCCCTGACAGAGGGACCCCTGGTCTTTGTGGCTGTGGTGTTCCGCCATGGTGACCGGGCCCCGCTGGCC----TCCTATCCCACTGACCCGCACAAGGAGGCTGTATCTACCCTGTGGCCACGTGGCCTGGGCCAGCTGACCTCGGAAGGGGTCCGCCAGCAGCTGGAGCTGGGCCGCTTCTTGAGGAGTCGCTACGAGGATTTTCTGAGCCCCGAGTACCGGCGGGAGGAGGTATACATTCGCAGCACAGACTTTGACCGGACCCTGGAGAGCGCTCAGGCCAACCTGGC-------GGGGCTGTTCCCTGAGGCCGCCCCAGGGCGCTCCGAGGCCACCTGGAGGCCGATCCCTGTGCACACGGTGCCCGTCAGTGAGGACAAGCTGCTGAGGTTCCCTACACGCAGCTGTCCCCGATACCAGGAGCTGGTGAGGGAGGCCACGGAGGCCGCCGAGTTCCAGACGGCCCTAGAGGGTTGGACGGACTTCTTGACTCACCTGGAGAACTTCACGGGGCTGTCGCTGGTCGGGGAGCCGCTCCGCAGGGCGTGGAAAGTTCTGGACACTCTTACTTGCCAGCAAGCCCACGGTCTCCCCCTCCCATCCTGGGCCTCCCCGGATGTCCTGCAGACACTAGCTCAGATCTTGGCTTTGGATGTTGGGGCACACGTGGGCCCACCCGGGGCAGCAGAGAAGGCCCAGCTGTCTGGGGGAATCCTGTTGG-ATGCCATCCTTGCCAACTTCTCTCGGGCGCAGCACTTGGGGCTGCCCCTCAAGATGGCTATGTATTCGGCTCACGACGGCACTCTCCTGGCCCTCCAGGGGGCCCTGGGTCTCTATGACGGGCACACACCGCCTTACGCAGCCTGCCTCGGCTTCGAGTTCCGGAGGCGCCTTGGGGACCCGGAK------------------GACGACGCAGGGAATGTCACCATCTCCCTCTTCTACCGCAACGACTCTGCTGCCTTACCCTTGACCCTCAGCCTCCCCGGGTGCCCGGCGGCCT-GCCCCTTAGGCCGCTTCCGCCAGCTGACTG-CCCCCGCCCAGCCTCCGGCTCACGGGATCCCCTGCCATGGCTTCTACGAGCCCACCACCCCYGCAGCCACCGTGGTGCCCCTGCTGGCTGGGGCTGTGGCCGTGCTGGCARCCCTCAGCATGGGRCTGGGCYTGCTGGCCTGCAGAACCGGCTGCCTGCGGGCCTGGGGGGA--CCCCGTGTGA
Mesoplodon_stejnegeri        ATGGCAGGGCCAGGGTTTCGGGGCCACCCAGCTGGACTTCTCCTGCTGCTGCTGCTGCTA---------CCCCAGGCCCTGACAGAGGGACCCCTGGTCTTTGTGGCTGTGGTGTTCCGCCATGGTGACCGGGCCCCGCTGGCC----TCCTATCCCACTGGCCCGCACAAGGAGGCTGTATCTACCCTGTGGCCACGTGGCCTGGGCCAGCTGACCTCGGAAGGGGTCCGCCAGCAGCTGGAGCTGGGCCGCTTCTTGAGGAGTCGCTACGAGGATTTTCTGAGCCCCGAGTACCGGCGGGAGGAGGTATACATTCGCAGCACAGACTTTGACCGGACCCTGGAGAGCGCTCAGGCCAACCTGGC-------GGGGCTGTTCCCTGAGGCCGCCCCAGGGCGCTCCGAGGCCACCTGGAGGCCGATCCCTGTGCAGACGGTGCCCGTCAGTGAGGACAAGCTGCTGAGGTTCCCTACACGCAGCTGTCCCCGATACCAGGAGCTGGTGAGGGAGGCCACGGAGGCCGCCGAGTTCCAGACGGCCCTAGAGGGTTGGACGGACTTCTTGACTCACCTGGAGAACTTCACGGGGCTGTCGCTGGTCGGGGAGCCGCTCCGCAGGGCGTGGAAAGTTCTGGACACTCTTACTTGCCAGCAAGCCCACGGTCTCCCCCTCCCATCCTGGGCCTCCCCGGATGTCCTGCAGACACTAGCTCAGATCTTGGCTTTGGATGTTGGGGCACACGTGGGCCCACCCGGGGCAGCAGAGAAGGCCCAGCTGTCTGGGGGAATCCTGTTGG-ATGCCATCCTTGCCAACTTCTCTCGGGCGCAGCACTTGGGGCTGCCCCTCAAGATGGCTATGTATTCGGCTCTG------ACTCTCCTGGCCCTCCAGGGGGCCCTGGGTCTCTATGACGGGCACACACCGCCTTACGCAGCCTGCCTCGGCTTTGAGTTCCGGAGGCGCCTTGGGGACCCGGAT------------------GACGACGCAGGGAATGTCACCATCTCCCTCTTCTACCGCAACGACTCTGCTGCCTTACCCTTGACCCTCAGCCTCCCCGGGTGCCCGGCGGCCT-GCCCCTTAGGCCGCTTCCGCCAGCTGACTG-CCCCCGCCCGGCCTCCGGCTCACGGGATCCCCTGCCATGGCTTCTACGAGCCCGCCACCCCCGCAGCCACTGTGGTGCCCCTGCTGGCTGGGGCTGTGGCCGTGCTGGCAGCCCTCAGCATGGGGCTGGGCCTGCTGGCCTGCAGAGCCGGCTGCCTGCGGGCCTGGGGGCA--CCCCGTGTGA
Monodon_monoceros            ATGGCCGGGCCAGGGTTTCGGGGCCACCCTGCTGGACTTCTCCTGCTGCTGCTGCTGCTA---------CCCCAGGCCCTGACAGAGGGACCCCTGGTCTTTGTGGCTGTGGTGTTCCGCCATGGCGACCGGGCCCCGCTGGCC----TCCTATCCCACTGACCCGCACAAGGAGGCTGTATCTACCCTGTGGCCACGTGGCCTGGGCCAGCTGACCGGGGAAGGGGTCCGCCAGCAGCTGGAGCTGGGCCGCTTCCTGAGGAGTCGCTACGAGGATTTTCTGAGCCCTGAGTACTGGCGGGAGGAGGTGTACATTCGCAGCACAGACTTTGACCGGACCCTGGAGAGCGCTCAGGCCAACCTCGC-------GGGGCTTTTCCCTGAGGCCGCCCCAGGGCGCTCCGAGGCCACCTGGAGGCCGATCCCTGTGCACACTGTGCCCGTCACCGAGGACAAGCTGCTGAGGTTCCCTACACGAAGCTGTCCTCGATACCAGGAGCTGCTGAGGGAGGCCATGGAGGCCGCCCAGTACCAGACGGCCCTAGAGGGTTGGACGGACTTCTTGACTCACCTGGAGAACTTCACGGGGCTGTCGCTCGTCGGGGAGCCGCTCCGCAGGGCGTGGAAAGTTCTGGACACTCTTATTTGCCAGCAAGCCCACGGTCTCCCCCTCCCATCCTGGGCCTCCCCGGATGTCCTGCAGACACTAGCTCAGATCTCGGCTTTGGATATTGGGGCACACGTGGGCCCACCCGGGGCAGCAGAGAAGGCCCAGCTGTCTGGGGGAATCCTGCTGG-ATGCCATCCTTGCCAATTTCTCTCGGGTGCAGCACTTGGGGCTGCCCCTCAATATGGTTATGTATTCGGCTCACGACAGCACTCTCCTGGCTCTCCAGGCGGCCCTGGGTCTCTATGATGGGCACACACCACCTTATGCCGCCTGCCTCGGCTTTGAGTTCCGGAGGCGCCTTGGGGACCCGGAT------------------GACGACGCAGGGAATGTCACCATCTCCCTCTTCTACCGCAACGACTCTGCTGGCTTACCCTTGACCCTCAGCCTCCCCGGGTGCCCGGCAGCCT-GCCCCTTAGGCCGCTTCCGCCAGCTGACTG-CCCCCGCCCGGCCTCCGGCTCACGGGGTCCCCTGCCATGGCTTCTACGAGCCCGCCACCCCCGCAGCCACCGTGGTGCCTCTGCTGGCTGGTGCTGTGGCTGTGCTGGCAGCCCTCAGCATGGGGCTGGGCCTGCTGGCCTGCACAGCCGGCTGCCTGCGGGACTGGAGGTG--CCCCGTGTGA
Moschus_moschiferus          ATGGCCAGGCCAGGGTTTCAGGGCCACCCCGCCGGACCTCTTCTGCTGCTGCTGCTGCTG---------CCCCCGGCCCTGACGGAAGGACCCCTGGTCTTCGTGGCGGTGGTGTTCCGCCATGGCGACCGGGCCCCGCTGGCC----TCTTACCCCACTGACCCGCACAAGGAGGTTGCATCCACCCTGTGGCCACGTGGCCTGGGCCAGCTGACTGAGGAGGGGGTCCGCCAGCAGCTGGAGCTGGGCCGCTTCCTGAGGAGCCGCTACAAGGACTTTCTGAGCCCCGAGTACCGGCGGGAAGAGGTGTACATTCGCAGCACAGACTTTGACCGGACACTGGAGAGTGCTCAGGCCAACCTGGC-------GGGGCTGTTCCCTGAGGCCGCCCCAGGGCGCTCCGAGGCCACCTGGAGACCCATCCCTGTGCACACGGTGCCGGTCACTGAGGACAAGCTGCTAAGGTTCCCTACGCGCAGCTGTCCCCGATACCGTGAGCTGCTGAGGGAGGCCACGGAGGCCGCCGAGTACCAGACCGCCCTGGAGGGCTGGACGGACTTCTTGACTCGCCTGGAGAACTTCACGGGGCTGCCGCTGGTCGGGGAGCCGCTGCGCAAGGCGTGGAAGGTCCTGGACACTCTGATTTGCCAGCAAGCCCATGGTCTTTCCCTCCCGTCCTGGGCCTCCCCAGATGTCCTGCAGACACTAGCTCAGATCTCAGCTTTGGATATTGGAGCTCACGTGGGCCCACCCCAGGCAGCGGAGAAGGCCCAGCTGAGTGGCGGAATCCTGCTAG-ATGCCATCCTGGCCAACTTCTCCCGGGTGCAGCGCTTGGGGCTACCACTCAAGATGGTTATGTATTCCGCTCACGACAGCACTCTCCTGGCCCTCCAGGGGGCCCTGGGTCTCTACGACGGGCACACACCGCCTTACGCCGCCTGCCTCGGCTTTGAGTTCCGGCGGCGCTCGGGCGACACGGACCGCGAGGGCGCAGATGGCGACCACCCAGGGAATGTCACCGTCTCCCTCTTCTACCGCAACGACTCTGCTGGTCAGCCCTTGACTCTCCGCCTCCCCGGGTGCCCAGCTCCCT-GCCCACTAAGCCGATTCCGCCAGCTGACGG-CCCTCGCCCGGCCTCCGGCTCACGGGATCCCCTGCCACGGCTCCCACGAGCCTGCCACCCCCGCAGCCACTGTGGTGCCCCTGTTGGCTGGGGCTGTGGCCGTGCTGGCGGCCCTCAGCATGGGGCTGGGCCTGCTGGCCTGGAGACCTGGCTGCCTGCGGGCCTGGGGGGG--CCCCGTGTGA
Neophocaena_asiaeorientalis  ATGGCCGGGCCAGGGTTTCGGGGCCACCCTGCTGGACGTCTCCTGCTGCTGCTGCCGCTA---------CCCCAGGCCCTGACAGAGGGACCCCTGGTCTTTGTGGCTGTGGTGTTCCGCCATGGCGACCGGGCCCCGCTGGCC----TCCTATCCCACTGACCCGCACAAGGAGGCTGTATCTACCCTGTGGCCACGTGGCCTGGGCCAGCTGACCGGGGAAGGGGTCTGCCAGCAGCTGGAGCTGGGCCGCTTCCTGAGGAGTCGCTACGAGGATTTTCTGAGCCCTGAGTACCGGCGGGAGGAGGTGTACATTCTCAGCACAGACTTTGACCGGACCCTGGAGAGCGCTCAGGCCAACCTAGC-------GGGGCTTTTCCCTGAGGCCGCCCCAGGGCGCTCCGAGGCCACCTGGAGGCCGATCCCGGTGCACACGGTGCCCGTCACTGAGGACAAGCTGCTGAGGTTCCCTACACGAAGCTGTCCTCGATACCAGGAGCTGCTGAGGGAGGCCACGGAGGCCGCCGAGTGCCAGACGGCCCTAGAGGGTTGGACGGACTTCTTGACTCACCTGGAGAACTTCACGGGGCTGTCGCTGGTCGGGGAGCCGCTCCGCAGGGCGTGGAAAGTTCTGGACACTCTTATTTGCCAGCAAGCCCACGGTCTCCCCCTCCCATCCTGGGCCTCCCCGGATGTCCTGCAGACACTAGCTCAGATCTCGGCTTTGGATATTGGGGCACACGTGGGCCCACCCGGGGCAGCAGAGAAGGCCCAGATGTCTGGGGGAATCCTGCTGG-ATGCCATCCTTGCCAATTTCTCTCGGGTGCAGCACTTGGGGCTGCCCCTCAAGATGGTTATGTATTCGGCTCACAACAGCACCCGCCTGGCTCTCCAGGCGGCCCTGGGTCTCTATGATGGGCACACACCGCCTTATGCCGCCTGCCTCGGCTTTGAGTTCCGGAGGCGCCTTGGGGACCCGGAT------------------GACGACGCAGGGAATGTCACCATCTCCCTCTTCTACCGCAACGACTCTGCTGGCTTACCCTTGACCCTCGGCCTCCCCGGGTGCCCGGCGGCCT-GCCCCTTAGGCTGCTTCCGCCAGCTGACTG-CCCCCGCCCGGCCTCCGGCTCACTGGGTCCCCTGCCATGGCTTCTACGAGCCCACCACCCCCACAGCCACCGTGGTGCCTCTGCTGGCTGGTGCTGTGGCTGTGCTGGCAGCCCTCAGCATGGGGCTGGGCCTGCTGGCCTGCAGAGCCGGCTGCCTGCGGGACTGGAGGTG--CCCCGTGTGA
Odocoileus_virginianus       ATGGCCGGGCAAGGGTTTCGGGGCCACCCCGCCGGACCTCTCCTGCTGCTGCTGCTGCTGCTG------CCCCCGGCCCTGACGGAAGGACCCCTGGTCTTCGTGGCGGTGGTGTTCCGCCATGGCGACCGGGCCCCGCTGGCC----TCCTACCCCACTGACCCGCACAAGGAGGTTGCATCCACCCTGTGGCCACGTGGCCTGGGCCAGCTGACCGAGGAGGGGGTCCGCCAGCAGCTGGAGCTGGGCCGCTTCCTGAGGAGCCGCTACGAGGACTTTCTGAGTCCCGAGTACCGGCGGGAAGAGGTGTACATTCGCAGCACAGACTTTGACCGGACACTGGAGAGTGCTCAGGCCAACCTGGC-------GGGGCTGTTCCCTGAGGCCGCCCCAGGGCGCTCCGAGGCCGCCTGGAGGCCAATCCCTGTGCACACCGTGCCGGTCACTGAGGACAAGCTGCTGAGGTTCCCTACGCGCAGCTGTCCCCGATACCGTGAGCTGCTGAGGGAGGCCACGGAGGCCGCTGAGTACCAGACCGCCCTGGAGGGCTGGACGGACTTCTTGACTCGCCTGGAGAACTTCACGGGGCTGTCGCTGGTCGGGGAGCCGCTGCGCAAGGCGTGGAAGGTTCTGGACACTCTGATTTGCCAGCAAGCCCATGGTCTTTCCCTCCCATCCTGGGCCTCCCCAGACGTCCTGCAGACACTAGCTCAGATCTCGGCTCTGGATATCGGAGCTCATGTGGGCCCACCCCAGGCAGCGGAGAAGGCCCAGCTGAGTGGGGGAATCCTGCTAG-ATGCCATCCTGGCTAACTTCTCCCGGGTGCAGCGCTTGGGGCTGCCACTCAAGATGGTGATGTATTCTGCTCACGACAGCACTCTCCTGGCCCTCCAGGGGGCCCTGGGTCTGTACGACGGGCACACACCGCCTTACGCCGCCTGCCTCGGCTTTGAGTTCCGGCGGCGCTTGGCCGACGCGGACCACGACGACACAGACGGCGACCACCCAGGGAACGTCACCGTCTCCCTCTTCTACCGCAACGACTCTGCTGGCCTGCCCTTGACTCTCCGCCTCCCCGGGTGCCCAGCCCCCT-GCCCACTAAGCCGATTCCGCCAGCTGACGG-CCCCCGCCCGGCCTCCGGCTCACGGGATCCCCTGCCACGGCTCCCACGAGCCCGCCACCCCCGCAGCCACCGTGGTGCCCCTGTTGGCTGGGGCTGTGGCCGTGCTGGCGGCCCTCAGCATGGGGCTGGGCCTGCTGGCCTGGAGACCTGGCTGCTTGCGGGCCTGGGGGGG--CCCCGTGTGA
Okapia_johnstoni             ATGGCCGGGCCAGGGTTTCGGGGCCACCCCGCCGGACCTCTCCTGCTGCTGCTGCTGCTG---------CCCCAGGCCCTGACGGAAGGACCCTTGGTCTTCGTGGCGGTGGTGTTCCGCCATGGCGACCGGGCCCCGCTGGCC----TCCTACCCCACTGACCCGCACAAGGAGGTTGCATCCACCCTGTGGCCACGTGGCCTGGGCCAGCTGACCGAGGAGGGGGTCCGCCAGCAGCTGGAGCTGGGCCGCTTCCTGAGGAACCGCTACGAGGACTTTCTGAGCCCCGAGTACCGGCGGGAAGAGGTGTACATTCGCAGCACAGACTTTGACCGGACACTGGAGAGTGCTCAGGCCAACCTGGC-------GGGGCTGTTCCCTGAGGCCGCCCCAGGGCGCTCCGAGGCCACCTGGAGACCCATCCCTGTGCACACGGTGCCGGTCACTGAGGACAAGCTGCTGAGGTTCCCTACGCGCAGCTGTCCCCGATACCGTGAGCTGCTGAGGGAGGCCACGGAGGCCGCCGAGTACCGGACCGCCCTGGAGGGCTGGACGGACTTCTTGACTCGCCTGGAGAACTTCACGGGGCTGTCGCTGGTCGGGGAGCCGCTGCGTAAGGCGTGGAAGGTCCTAGACACTCTGATTTGCCAGCAAGCCCATGGTCTTTCCCTCCCATCCTGGGCCTCCCCAGATGTCCTGCAGACACTAGCTCAGATCTCGGCTTTGGATATTGGAGCTCACGTGGGCCCACCCCAGGCAGCGGAGAAGGCCCAGCTGAGTGGGGGGATCCTACTAG-ATGCCATCCTGGCCAACTTCTCCCGGGTGCAGCGCTTGGGGCTGCCACTCAAGATGGTTATGTATTCCGCTCACGACAGCACTCTCCTGGCCCTCCAGGGGGCCCTGGGTCTCTACGACGGGCACACACCGCCTTACGCCGCCTGCCTCGGCTTTGAGTTCCGGCAGCGCTTGCGCGACGCTGACGGCGACGACGCAGATGTCGACGACCCAGGGAATGTCACCGTCTCCCTCTTCTACCGCAACGACTCTGCTGGCCTGCCCTTGACTCTCCGCCTCCCCGGTTGCCCAGCCCCAT-GCCCACTAAGCCGATTCCGCCAGCTGACGG-CCCCCGCCCGGCCTCCGGCTCACGGCATCCCCTGCCACGGCTCCCACGAGCCCGCCACCCCCGCAGCCACCGTGGTGCCCCTGTTGGCTGGGGCTGTGGCCGTGCTGGCGGCCCTCAGCATGGGGCTTGGCCTGCTGGCCTGGAGACCTGGCTGCCTGCGGGCCTGGGGGGG--CCCCGTGTGA
Orcaella_brevirostris        ATGGCCGGGCCAGGGTTTCGGGGCCACACTGCTGGACTTCTCCTGCTGCTGCTGCTGCTA---------CCCCAGGCCCTGACAGAGGGACCCCTGGTCTTTGTGGCTGTGGTGTTCCGCCATGGCGACCGGGCCCCGCTGGCC----TCCTATCCCACTGACCCGCACAAGGAGGCTGTATCTACTCTGTGGCCACGTGGCCTGGGCCAGCTGACTGGGGAAGGGGTCCGCCAGCAGCTGGAGCTGGGCCGCTTCCTGAGAAGTCGCTACGAGGATTTTCTGAGCCCCGAGTACCGGCGGGAGGAGGTGTACATTCGCAGCACAGACTTTGACCGGACCCTGGAGAGCGCTCAGGCCAACCTAGC-------GGGGCTTTTCCCTGAGGCCGCCCCAGGGCGCTCCGAGGCCACCTGGAGGCCGATCCCTGTGCACACGGTGCCCGTCACTGAGGACAAGCTGCTGAGGTTCCCTACACGAAGCTGTCCCCGATACCAGGAGCTGCTGAGGGAGGCCACGGAGGCCGCCGAGTACCAGACGGCCCTAGAGGGTTGGACGGACTTCTTGACTCACCTGGAGAACTTCACGGGGCTGTCGCTGGTCGGGGAGCCGCTCCGCAGGGCGTGGAAAGTTCTGGACACTCTTATTTGCCAGCAAGCCCACGGTCTCCCCCTCCCATCCTGGGCCTCCCCGGATGTCCTGCAGACACTAGCTCAGATCTCGGCTTTGGATATTGGGGCACACGTGGGCCCACCCGGGGCAGCAGAGAAGGCCCAGCTGTCTGGGGGAATCCTGCTGG-ATGCCATCCTTGCCAATTTCTCTCGGGTGCAGCACTTAGGGCTGCCCCTCAAGATGGTCATGTATTCGGCTCACGACAGCACTCTCCTGGCTCTCCAGGCGGCCCTGGGCCTCTATGATGGGCACACACCGCCTTATGCCGCCTGCCTCGGCTTTGAGTTCCGGAGGCGCCTTGGGGACCCGGAT------------------GACGACGCAGGGAATGTCACCATCTCCCTCTTCTACCGCAACGACTCTGCTGGCTTACCCTTGACCCTCAGCCTCCCCGGGTGCCCGGCGGCCT-GCCCCTTAGGCCGCTTCCGCCAGCTGACGG-CCCCCGCCCGGCCTCCGGCTCACGGGGTCCCCTGCCATGGCTTCTACGAGCCCGCCGCCCCCGCAGCCANNNNNNNNNNNCTGCTCGCTGGTGCTGTGGCTGTGCTGGCAGCCCTCAGCACGGGGCTGGGCCTACTGGCCTGCAGAGCCGGCTGCCTGCGGGCCTGGGGGCG--CCCCGTGTGA
Orcaella_heinsohni           ATGGCCGGGCCAGGGTTTCGGGGCCACACTGCTGGACTTCTCCTGCTGCTGCTGCTGCTA---------CCCCAGGCCCTGACAGAGGGACCCCTGGTCTTTGTGGCTGTGGTGTTCCGCCATGGCGACCGGGCCCCGCTGGCC----TCCTATCCCACTGACCCGCACAAGGAGGCTGTATCTACCCTGTGGCCACGTGGCCTGGGCCAGCTGACTGGGGAAGGGGTCCGCCAGCAGCTGGAGCTGGGCCGCTTCCTGAGAAGTYGCTACGAGGATTTTCTGAGCCCCGAGTACCGGCGGGAGGAGGTGTACATTCGCAGCACAGACTTTGACCGGACCCTGGAGAGCGCTCAGGCCAACCTAGC-------GGGGCTTTTCCCTGAGGCCGCTCCAGGGCGCTCCGAGGCCACCTGGAGGCCGATCCCTGTGCACACGGTGCCCGTCACTGAGGACAAGCTGCTGAGGTTCCCTACACGAAGCTGTCCCCGATACCAGGAGCTGCTGAGGGAGGCCACGGAGGCCGCCGAGTACCAGACGGCCCTAGAGGGTTGGACGGACTTCTTGACTCACGTGGAGAACTTCACGGGGCTGTCGCTGGTCGGGGAGCCGCTCCGCAGGGCGTGGAAAGTTCTGGACACTCTTATTTGCCAGCAGGCCCACGGTCTCCCCCTCCCATCCTGGGCCTCCCCGGATGTCCTGCAGACACTAGCTCAGATCTCGGCTTTGGATATTGGGGCACACGTGGGCCCACCCGGGGCAGCAGAGAAGGCCCAGCTGTCTGGGGGAATCCTGCTGG-ATGCCATCCTTGCCAATTTCTCTCGGGTGCAGCACTTAGGGCTACCCCTCAAGATGGTCATGTATTCGGCTCACGACAGCACTCTCCTGGCTCTCCAGGCGGCCCTGGGCCTCTATGATGGGCACACACCGCCTTATGCCGCCTGCCTCGGCTTTGAGTTCCGGAGGCGCCTTGGGGACCCGGAT------------------GACGACGCAGGGAATGTCACCATCTCCCTCTTCTACCGCAACGACTCTGCTGGCTTACCCTTGACCCTCAGCCTCCCCGGGTGCCCGGCGGCCT-GCCCCTTAGGCCGCTTCCGCCAGCTGACGG-CCCCCGCCCGGCCTCCGACTCACGGGGTCCCCTGCCATGGCTTCTACGAGCCCGCCGCCCCCGCAGCCACCGCGGTGCCTCTGCTCGCTGGTGCTGTGGCTGTGCTGGCAGCCCTCAGCACGGGGCTGGGCCTGCTGGCCTGCAGAGCCGGCTGCCTGCGGGCCTGGGGGCG--CCCCGTGTGA
Orcinus_orca                 ATGGCCGGGCCAGGGTTTCGGGGCCACCCTGCTGGACTTCTCCTGCTGCTGCTGCTGCTA---------CCCCAGGCCCTGACAGAGGGACCCCTGGTCTTTGTGGCTGTGGTGTTCCGCCATGGCGACCGGGCCCCGCTGGCC----TCCTATCCCACTGACCCGCACAAGGAGGCTGTATCTACCCTGTGGCCACGTGGCCTGGGCCAGCTGACCGGGGAAGGGGTCCGCCAGCAGCTGGAGCTGGGCCGCTTCCTGAGGAGTCGCTACGAGGATTTTCTGAGCCCCGAGTACCGGCGGGAGGAGGTGTACATTCGCAGCACAGACTTTGACCGGACCCTGGAGAGCGCTCAGGCCAACCTAGC-------GGGGCTTTTCCCTGAGGCCGCCCCAGGGCGCTCCGAGGCCACCTGGAGGCCGATCCCTGTGCACACGGTGCCCGTCACTGAGGACAAGCTGCTGAGGTTCCCTACACGAAGCTGTCCCCGATACCAGGAGCTGCTGAGGGAGGCCACGGAGGCCGCCGAGTACCAGACGGCCCTGGAGGGTTGGACGGACTTCTTGACTCACCTGGAGAACTTCACGGGGCTGTCGCTGGTCGGGGAGCCGCTCCGCAGGGCGTGGAAAGTTCTGGACACTCTTATTTGCCAGCAAGCCCACGGTCTCCCCCTCCCATCCTGGGCCTCCCCGGATGTCCTGCAGACACTAGCTCAGATCTCGGCTTTGGATATTGGGGCACACGTGGGCCCACCCGGGGCAGCAGAGAAGGCCCAGCTGTCTGGGGGAATCCTGCTGG-ATGCCATCCTTGCCAATTTCTCTCGGGTGCAGCACTTAGGGCTGCCCCTCAAGATGGTCATGTATTCGGCTCACGACAGCACTCTCCTGGCTCTCCAGGCGGCCCTGGGCCTCTATGATGGGCACACACCGCCTTATGCCGCCTGCCTCGGCTTTGAGTTCCGGAGGCGCCTTGGGGACCCGGAT------------------GACGACGCAGGGAATGTCACCATCTCCCTCTTCTACCGCAACGACTCTGCTGGCTTACCCTTGACCCTCAGCCTCCCCGGGTGCCCGGCGGCCT-GCCCCTTAGGCCGCTTCCGCCAGCTGACGG-CCCCCGCTCGGCCTCCGGCTCACGGGGTCCCCTGCCATGGCTTCTACGAGCCCGCCGCCCCCGCAGCCACCGCGGTGCCTCTGCTCGCTGGTGCTGTGGCTGTGCTGGCAGCCCTCAGCACGGGGCTGGGCCTGCTGGCCTGCAGAGCCGGCTGCCTGCGGGCCTGGGGGCG--CCCCGTGTGA
Ovis_aries                   ATGGCCGGGCCAGGGTTTCGGGGCCACCCCGCCGGACCTCTCCTCCTGCTGCTGCTGCTG---------CCCCCGGCCCTGACGGAAGGACCCCTGGTCTTCGTGGCGGTGGTGTTCCGCCATGGCGACCGGGCCCCGCTGGCC----TCCTACCCCACTGACCCGCACAAGGAGGTTGCATCCACCCTGTGGCCACGTGGCCTGGGCCAGCTGACCGAGGAGGGGGTCCGCCAGCAGCTGGAGCTGGGCCGCTTTCTGAGGAGCCGCTACGAGGACTTTCTGAGCCCCGAGTACCGGCGGGAAGAGGTGTACATTCGCAGCACAGACTTTGACCGGACACTGGAGAGTGCTCAGGCCAACCTGGC-------GGGGCTGTTCCCTGAAGCTGCCCCAGGGCGCTCCGAGGCCACCTGGAGACCCATCCCTGTGCACACGGTGCCGGTCACTGAGGACAAGCTGCTGAGGTTCCCTACGCGCAGCTGTCCCCGATACCGTGAGCTGCTGAGGGAGGCCACGGAGGCCGCCGAGTACAAGACAGCCCTGGAGGGCTGGACGGACTTCTTGACTCGCCTGGAGAACTTCACGGGGCTGCCGCTGGTTGGGGAGCCGCTGCGCAAGGCGTGGAAGGTCCTGGACACTCTGATTTGCCAGCAAGCCCATGGTCTTTCCCTCCCATCCTGGGCCTCTCCAGATGTCCTGCAGACACTAGCTCAGATCTCGGCTTTGGATATCGGAGCTCACGTGGGCCCACCCCAGGCAGCGGAGAAGGCCCAGCTGAGCGGAGGAATCCTGCTAG-ATGCCATCCTGGCCAACTTCTCCCGGGTGCAGCGCTTGGGGCTGCCACTCAAGATGGTTATGTATTCCGCTCACGACAGCACTCTCCTGGCCCTCCAGGGGGCCCTGGGTCTCTACGACGGGCACACACCGCCTTACGCCGCCTGCCTCGGCTTTGAGTTCCGGCGGCGCCTGGGCGACACGGACCGCGACAACGCAGATGGCCACCGCCCAGGGAATGTCACCGTCTCCCTCTTCTACCGCAACGACTCTGCTGGTCTGCCCTTGACTCTCCGCCTCCCCGGGTGCCCAGCCCCCT-GTCCACTAAGCCGATTCCGCCAGCTGACGG-CCCCCGCCCGGCCTCCGGCTCACGGGATCCCCTGCCACGGCTCCCACGAGCCCGCTACCCCCGCAGCCACCGTGGTGCCCCTGTTGGCTGGGGCTGTGGCCGTGCTGGCGGCCCTCAGCATGGGGCTGGGCCTACTGGCCTGGAGACCTGGCTGCCTGCGGGCCTGGGGGGG--CCCCGTGTGA
Peponocephala_electra        ATGGCCGGGCCAGGGTTTCGGGGCCACACTGCTGGACTTCTCCTGCTGCTGCTGCTGCTA---------CCCCAGGCCCTGACAGAGGGACCCCTGGTCTTTGTGGCTGTGGTGTTCCGCCATGGCGACCGGGCCCCGCTGGCC----TCCTATCCCACTGACCCGCACAAGGAGGCTGTATCTACCCTGTGGCCACGTGGCCTGGGCCAGCTGACTGGGGAAGGGGTCCGCCAGCAGCTGGAGCTGGGCCGCTTCCTGAGAAGTCGCTACGAGGATTTTCTGAGCCCCGAGTACCGGCGGGAGGAGGTGTACATTCGCAGCACAGACTTTGACCGGACCCTGGAGAGTGCTCAGGCCAACCTAGC-------GGGGCTTTTCCCTGAGGCCGCCCCAGGGCGCTCCGAGGCCACCTGGAGGCCGATCCCTGTGCACACGGTGCCCGTCACTGAGGACAAGCTGCTGAGGTTCCCTACACGAAGCTGTCCCCGATACCAGGAGCTGCTGAGGGAGGCCACGGAGGCCGCCGAGTACCAGACGGCCCTAGAGGGTTGGACGGACTTCTTGACTCACCTGGAGAACTTCACGGGGCTGTCGCTGGTCGGGGAGCCGCTCCGCAGGGCGTGGAAAGTTCTGGACACTCTTATTTGCCAGCAAGCCCACGGTCTCCCCCTCCCATCCTGGGCCTCCCCGGATGTCCTGCAGACACTAGCTCAGATCTCGGCTTTGGATATTGGGGCACACGTGGGCCCACCCGGGGCAGCAGAGAAGGCCCAGCTGTCTGGGGGAATCCTGCTGG-ATGCCATCCTTGCCAATTTCTCTCGGGTGCAGCACTTAGGGCTGCCCCTCAAGATGGTCATGTATTCGGCTCACGACAGCACTCTCCTGGCTCTCCAGGCAGCCCTGGGCCTCTATGATGGGCACACACCGCCTTATGCCGCCTGCCTCGGCTTTGAGTTCCGGAGGCGCCTTGGGGACCCGGAT------------------GACGACGCAGGGAATGTCACCATCTCCCTCTTCTACCGCAACGACTCTGCTGGCTTACCCTTGACCCTCAGCCTCCCCGGGTGCCCGGCGGCCT-GCCCCTTAGGCCGCTTCCGCCAGCTGACGG-CCCCCGCCCGGCCTCCGGCTCACGGGGTCCCCTGCCATGGCTTCTACGAGCCCGCCGCCCCCGCAGCCACCGCGGTGCCTCTGCTCGCTGGTGCTGCGGCTGTGCTGGCAGCCCTCAGCACGGGGCTGGGCCTGCTGCCCTGCAGAGCCGGCTGTCTGCGGGCCTGGGGGCG--CCCCGTGTGA
Phocoena_phocoena            ATGGCCGGGCCAGGGTTTCGGGGCCACCCTGCTGGACGTCTCCTGCTGCTGCTGCCGCTA---------CCCCAGGCCCTGACAGAGGGACCCCTGGTCTTTGTGGCTGTGGTGTTCCGCCATGGCGACCGGGCCCCGCTGGCC----TCCTATCCCACTGACCCGCACAAGGAGGCTGTATCTACCCTGTGGCCACGTGGCCTGGGCCAGCTGACCGGGGAAGGGGTCTGCCAGCAGCTGGAGCTGGGCCGCTTCCTGAGGAGTCGCTACGAGGATTTTCTGAGCCCTGAGTACCGGCGGGAGGAGGTGTACATTCTCAGCACAGACTTTGACCGGACCCTGGAGAGCGCTCAGGCCAACCTAGC-------GGGGCTTTTCCCTGAGGCCGCCCCAGGGCGCTCCGAGGCCACCTGGAGGCCGATCCCGGTGCACACGGTGCCCGTCACTGAGGACAAGCTGCTGAGGTTCCCCACACGAAGCTGTCCTCGATACCAGGAGCTGCTGAGGGAGGCCACGGAGGCCGCCGAGTACCAGACGGCCCTAGAGGGTTGGACGGACTTCTTGACTCACCTGGAGAACTTCACGGGGCTGTCGCTGGTCGGGGAGCCGCTCCGCAGGGCGTGGAAAGTTCTGGACACTCTTATTTGCCAGCAAGCCCACGGTCTCCCCCTCCCATCCTGGGCCTCCCCGGATGTCCTGCAGACACTAGCTCAGATCTCGGCTTTGGATATTGGGGCACACGCGGGCCCACCCGGGGCAGCAGAGAAGGCCCAGATGTCTGGGGGAATCCTGCTGG-ATGCCATCCTTGCCAATTTCTCTCGGGTGCAGCACTTGGGGCTGCCCCTCAAGATGGTTATGTATTCGGCTCACAACAGCACCCGCCTGGCTCTCCAGGCGGCCCTGGGTCTCTATGATGGGCACACACCGCCTTATGCCGCCTGCCTCGGCTTTGAGTTCCGGAGGCGCCTTGGGGACCCGGAT------------------GACGACGCAGGGAATGTCACCATCTCCCTCTTCTACCGCAACGACTCTGCTGGCTTACCCTTGACCCTCGGCCTCCCCGGGTGCCCGGCGGCCT-GCCCCTTAGGCTGCTTCCGCCAGCTGACTG-CCCCCGCCCGGCCTCCGGCTCACTGGGTCCCCTGCCATGGCTTCTACGAGCCCACCACCCCCACAGCCACCGTGGTGCCTCTGCTGGCTGGTGCTGTGGCTGTGCTGGCAGCCCTCAGCATGGGGCTGGGCCTGCTGGCCTGCAGAGCCGGCTGCCTGCGGGACTGGAGGTG--CCCCGTGTGA
Phocoena_sinus               ATGGCCGGGCCAGGGTTTCGGGGCCACCCTGCTGGACGTCTCCTGCTGCTGCTGCCGCTA---------CCCCAGGCCCTGACAGAGGGACCCCTGGTCTTTGTGGCTGTGGTGTTCCGCCATGGCGACCGGGCCCCGCTGGCC----TCCTATCCCACTGACCCACACAAGGAGGCTGTATCTACCCTGTGGCCACGTGGCCTGGGCCAGCTGACCAGGGAAGGGGTCTGCCAGCAGCTGGAGCTGGGCCGCTTCCTGAGGAGTCGCTACGAGGATTTTCTGAGCCCTGAGTACCGGCGGGAGGAGGTGTACATTCTCAGCACAGACTTTGACCGGACCCTGGAGAGCGCTCAGGCCAACCTAGC-------GGGGCTTTTCCCTGAGGCCGCCCCAGGGCGCTCCGAGGCCACCTGGAGGCCGATCCCGGTGCACACGGTGCCCGTCACTGAGGACAAGCTGCTGAGGTTCCCTACACGAAGCTGTCCTCGATACCAGGAGCTGCTGAGGGAGGCCACGGAGGCCGCCGAGTACCAGACGGCCCTAGAGGGTTGGACGAACTTCTTGACTCACCTGGAGAACTTCACGGGGCTGTCGCTGGTCGGGGAGCCGCTCCGCAGGGCGTGGAAAGTTCTGGACACTCTTATTTGCCAGCAAGCCCACGGTCTCCCCCTCCCATCCTGGGCCTCCCCGGATGTCCTGCAGACACTAGCTCAGATCTCGGCTTTGGATATTGGGGCACACGCGGGCCCACCCGGGGCAGCAGAGAAGGCCCAGATGTCTGGGGGAATCCTGCTGG-ATGCCATCCTTGCCAATTTCTCTCGGGTGCAGCACTTGGGGCTGCCCCTCAAGATGGTTATGTATTCGGCTCACAACAGCGCCCGCCTGGCTCTCCAGGCGGCCCTGGGTCTCTATGATGGGCACACACCGCCTTATGCCGCCTGCCTCGGCTTTGAGTTCCGGAGGCGCCTTGGGGACCCGGAT------------------GACGACGCAGGGAATGTCACCATCTCCCTCTTCTACCGCAACGACTCTGCTGGCTTACCCTTGACCCTCGGCCTCCCCGGGTGCCCGGCGGCCT-GCCCCTTAGGCTGCTTCCGCCAGCTGACTG-CCCCCGCCCGGCCTCCGGCTCACTGGGTCCCCTGCCATGGCTTCTACGAGCCCACCACCCCCACAGCCACCGTGGTGCCTCTGCTGGCTGGTGCTGTGGCTGTGCTGGCAGCCCTCAGCATGGGGCTGGGCCTGCTGGCCTGCAGAGCCGGCTGCCTGCGGGACCGGAGGTG--CCCCGTGTGA
Physeter_macrocephalus       ATGGCCGGGCCAGGGTTTCGGGGCCACCCTGCTGGACTT---CTGCTGCTGCTACTGCTA---------CCCCAGACCCTGACAGAGGGACCCCTGGTCTTTGTGGCTGTGGTGTTCCGCCATGGCGACCGGGCCCCGCTGGCC----TCCTATCCCACTGACCCACACAAGGAGGCTGTATCTACCCTGTGGCCACGTGGCCTGGGCCAGCTGACCGGGGAAGGGGTCCGCCAGCAGCTGGAGCTGGGCCGCTTCCTGAGCAGTCGCTACGAGGATTTTCTGAGCCCCGAGTACCGGCAGGAGGAGGTGTACATTCGCAGCACAGACTTTGACCGGACCCTGGAGAGCGCTCAGGCCAACCTAGC-------GGGGCTGTTCCCTGAGGCCGCCCCAGGGCGCTCCGAGGCCACCTGGAGGCCAA-CCCTGTGCACACGGTGCCCGTCACTGAGGACAAGCTGCTGAGGTTCCCTACACGCAGCTGTCCCCGATACCGGGAGCTGCTGAGGGAGGCCACGGAGGCCGCCGAGTACCAGACGGCCCTAGAGGGTTGGACGGACTTCTTGACTCACCTGGAGAACTGCACGGGGCTGTCGCTGGTCGGGGAGCCGCTCCGCAGGGCGTGGAAAGTTCTGGACACTCTTATTTGCCAGCAAGCCCACGGTCTCCCCCTCCCATCCTGGGCCTCCCCGGATGTCCTGCAGACACTAGCTCAGCTCTCGGCTTTGGATACTGGGGCACACGTGGGCCCACCCGGGGCGGCAGAGAAGGCCCAGCTGTCTGGGGGAATCCTGCTGG-ATGCCATCCTTGGCAACTTCTCTCGGGTGCAGCACTTGGGGCTGCCCCTCAAGATGGTTATGTATTCGGCTCACGACAGCACTCTCCTGGCCCTCCAGGGGGCCCCGGGTCTCTATGACGGGCACACACCGCCTTATGCCGCCTGCCTCGGCTTTGAGTTCCGGAGGCGCCTTGGGGACCCGGAT------------------GACGACGCA-GGAATGTCACCATCTCCCTCTTCTACCGCAACGACTCTGCTGGCTTACCCTTGACCCTCAGCCTCCCCGGGTGCCCGGCCGCCT-GCCCCTTAGGTGGCTTCCGCCAGCTGACTA--CCCCGCCCGGCCTCCGGCTCACGGGATCCCCTGCCGTGGCTCCCACGAGCCCGCCACCCCCGCAGCCACCGTGGTGCCCCCGCTGGCTGGGGCTGGGGCCGTGCTGGCAGCCCTCAGCATGGGGCTGGGCCAGCTGGCCTGCAGAGCCGGCTGCCTGCGGGCCTGGGGGGG--CCCCGTGTGA
Platanista_gangetica         ATGGCCGGGCCAGGGTTTCGGGGCCATCCTGCTGGACTTCTCCTGCTGCTGCTGCTGCTA---------CCCCAGGCCCTGACAGAGGGACCCCTGGTCTTTGTGGCTGTGGTGTTCCGCCATGGTGACCGGGCCCCGCTGGCC----TCCTATCCCACTGACCCGCACAAGGAGGCTGTATCTACACTGTGGCCACGTGGTCTGGGCCAGCTGACCGGGGAAGGGGTCCGCCAGCAGCTGGAGCTGGGCCGCTTCCTGAGGAGTCGCTACAAGGATTTTCTGAGCCCCGAGTACCGGCGGGAGGAGGTGTACATTCGCAGCACAGACTTTGACCGGACCCTGGAGAGCGCTCAGGCCAACCTAGC-------GGGGCTGTTCCCTGAGGCCGCCCCAGGGAGCTCCGAGGCCACCTGGAGGCCGATCCCTGTGCACACGGTGCCCATCACTGAGGAAAAGCTGCTGAGGTTCCCTGCACGCAGCTGTCCCCGATACCAGGAGCTGCTGAGGGAGGCCACGGAGGCCGCCGAGTACAAGACGGCCCTAGAGGGTTGGACGGACTTCTTGACTCGCCTGGAGAACTTCACGGGGCTGTCGCTGGTCGGGGAGCCGCTCCGCAGGGCGTGGAAAGTTCTGGACACTCTTATTTGCCAGCAAGCCCACGGTCTCCCCCTCCCATCCTGGGCCTCCCCGGATGTCCTGCAGACACTAGCTCAGATCTCGGCTTTGGATATCGGGGCACACGTGGGCCCACCCGGGGCAGCAGAGAAGGCGCAGCTGTCTGGGGGAATCCTGCTGG-ATGCCATCCTTGCCAACTTCTCTCGGGTGCAGCACTTGGGGCTGCCCCTCAAGATGGTTATGTATTCGGCTCACGACAGCACTCTCCTGGCCCTCCAGGGGGCCCTGGGGCTCTATGACGGGCACACACCGCCTTATGCTGCCTGCCTCGGCTTTGAGTTCCGGAGGCGCCTTGGGGACCCGGAT------------------GACGACGCAGGGAATGTCACCATCTCCCTCTTCTACCGCAACGACTCTGCTGGCTCAGCCTTGACCGTCAGCCTCCCCGGGTGCCCGGCGGCCT-GCCCCTTAGGCCGCTTCCGCCAGCTGACTG-CCCCCGCCCGGCCTCCGGGTCACGGGATCCCCTGCCATGGCTTCCACGGGCCCGCCACCCCTGCAGCCACCGTGGTGCCCTTGCTAGCTGGGGCTGTGGCCGTGCTGGCAGCCCTCAGCATGGGGCTGGGCCTGCTGGCATGCAGAGCCGGCTGCCTGCGGGCCTGGGGGGG--CCCCGTGTGA
Platanista_minor             ATGGCCGGGCCAGGGTTTCGGGGCCATCCTGCTGGACTTCTCCTGCTGCTGCTGCTGCTA---------CCCCAGGCCCTGACAGAGGGACCCCTGGTCTTTGTGGCTGTGGTGTTCCGCCATGGTGACCGGGCCCCGCTGGCC----TCCTATCCCACTGACCCGCACAAGGAGGCTGTATCTACACTGTGGCCACGTGGTCTGGGCCAGCTGACCGGGGAAGGGGTCCGCCAGCAGCTGGAGCTGGGCCGCTTCCTGAGGAGTCGCTACGAGGATTTTCTGAGCCCCGAGTACCGGCGGGAGGAGGTGTACATTCGCAGCACAGACTTTGACCGGACCCTGGAGAGCGCTCAGGCCAACCTAGC-------GGGGCTGTTCCCTGAGGCCGCCCCAGGGAGCTCCGAGGCCACCTGGAGGCCGATCCCTGTGCACACGGTGCCCATCACTGAGGAAAAGCTGCTGAGGTTCCCTGCACGCAGCTGTCCCCGATACCAGGAGCTGCTGAGGGAGGCCACGGAGGCCGCCGAGTACAAGACGGCCCTAGAGGGTTGGACGGACTTCTTGACTCGCCTGGAGAACTTCACGGGGCTGTCGCTGGTCGGGGAGCCGCTCCGCAGGGCGTGGAAAGTTCTGGACACTCTTATTTGCCAGCAAGCCCACGGTCTCCCCCTCCCATCCTGGGCCTCCCCGGATGTCCTGCAGACACTAGCTCAGATCTCGGCTTTGGATATCGGGGCACACGTGGGCCCACCCGGGGCAGCAGAGAAGGCGCAGCTGTCTGGGGGAATCCTGCTGG-ATGCCATCCTTGCCAACTTCTCTCGGGTGCAGCACTTGGGGCTGCCCCTCAAGATGGTTATGTATTCGGCTCACGACAGCACTCTCCTGGCCCTCCAGGGGGCCCTGGGGCTCTATGACGGGCACACACCGCCTTATGCTGCCTGCCTCGGCTTTGAGTTCCGGAGGCGCCTTGGGGACCCGGAT------------------GACGACGCAGGGAATGTCACCATCTCCCTCTTCTACCGCAACGACTCTGCTGGCTCAGCCTTGACCGTCAGCCTCCCCGGGTGCCCGGCGGCCT-GCCCCTTAGGCCGCTTCCGCCAGCTGACTG-CCCCCGCCCGGCCTCCGGGTCACGGGATCCCCTGCCATGGCTTCCACGGGCCCGCCACCCCTGCAGCCACCGTGGTGCCCTTGCTAGCTGGGGCTGTGGCCGTGCTGGCAGCCCTCAGCATGGGGCTGGGCCTGCTGGCATGCAGAGCCGGCTGCCTGCGGGCCTGGGGGGG--CCCCGTGTGA
Pontoporia_blainvillei       ATGGCGGGGCCAGGGTTTCGGGGCCACCCTGCTGGACTTCTCCTGCTGCTGCTGCTGCTA---------CCCCAGGCCCTGACAGAGGGACCCCTGGTCTTTGTGGCTGTGGTGTTCCGCCATGGCGACCGGGCCCCGCTGGCC----TCCTATCCCACTGACCCGCACAAGGAGGCTGTATCTACCCTGTGGCCACGTGGCTTGGGCCAGCTGACCGGGGAAGGGGTCCGCCAGCAGCTGGAGCTGGGCCGCTTCCTGAGGAGTCGCTACGAGGATTTTCTGAGCCCCGAGTACCGGCGGGAGGAGGTGTACATTCGCAGCACAGACTTTGACCGGACGCTGGAGAGCGCTCAGGCCAACCTAGC-------GGGGCTGTTCCCTGAGGCCGCCCCAGGGCGCTCCGAGGCCACCTGGAGGCCGATCCCTGTGCACACGGTGCCCGTCACTGAGGACAAGCTGCTGAGGTTCCCTACACGCAGCTGTCCCCGATACCAGGAGCTGCTGAGGGAGGCCACGGAGGCCGCCGAGTACCAGACGGCCCTGGAGGGTTGGACCGACTTCTTGACTCACCTGGAGAACTTCACGGGGCTGCCGCTGGTCGGGGAGCCGCTCCGCAGGGCGTGGAAAGTTCTGGACACTCTTATTTGCCAGCAAGCCCACGGTCTCCCTCTCCCATCCTGGGCCTCCCCGGATGTCCTGCAGACACTAGCTCAGATCTCGGCTTTGGATATTGGGGCACACGTGGGCCCACCCGGGGCAGCAGAGAAGGCCCAGCTGTCTGGGGGAATCCTGCTGG-ATGCCATCCTTGCCAATTTCTCTCGGGTGCAGCACTTGGGGCTGCCCCTCAAGATGGTTATGTATTCAGCTCACGACAGCACTCTCCTGGCCCTCCAGGGGGCCCTGGGTCTCTATGACGGGCACACACCGCCTTATGCCGCCTGCCTCGGCTTTGAGTTCCGGAGGCGCCTTGGGGACCCGGAT------------------GACGACGCAGGGGACGTCACCATCTCCCTCTTCTACCGCAACGACTCTGCTGGCTTACCCTTGACCCTCAGCCTCCCCGGGTGCCCGGCGGCCT-GCCCCTTAGGCCGCTTCCGCCAGCTGACTG-CCCCCGCCCGGCCTCCGGCTCACGGGGTCCCCTGCCATGGCTTCTACGAGCCCGCCACCCCCGCAGCCACCGTGGTGCCTCTGCTCGCTGGGGCTGTGGCCGTGCTGGCAGCCCTCAGCATGGGGCTGGGCCTGCTGGCCTGCAGAGCCGGCGGCCTGCGGGCCTGGGGGGG--CCCCGTGTGA
Pseudorca_crassidens         ATGGCCGGGCCAGGGTTTCGGGGCCACACTGCTGGACTTCTCCTGCTGCTGCTGCTGCTA---------CCCCAGGCCCTGACAGAGGGACCCCTGGTCTTTGTGGCTGTGGTGTTCCGCCATGGCGACCGGGCCCCGCTGGCC----TCCTATCCCACTGACCCGCACAAGGAGGCTGTATCTATCCTGTGGCCACGTGGCCTGGGCCAGCTGACTGGGGAAGGGGTCCGCCAGCAGCTGGAGCTGGGCCGCTTCCTGAGAAGTCGCTACGAGGATTTTCTGAGCCCCGAGTACCGGCGGGAGGAGGTGTACATTCGCAGCACAGACTTTGACCGGACCCTGGAGAGTGCTCAGGCCAACCTAGC-------GGGGCTTTTCCCTGAGGCCGCCCCAGGGCGCTCCGAGGCCACCTGGAGGCCGATCCCTGTGCACACGGTGCCCGTCACTGAGGACAAGCTGCTGAGGTTCCCTACACGAAGCTGTCCCCGATACCAGGAGCTGCTGAGGGAGGCCACGGAGGCCGCCGAGTACCAGACGGCCCTAGAGGGTTGGACGGACTTCTTGACTCACCTGGAGAACTTCACGGGGCTGTCGCTGGTCGGGGAGCCGCTCCGCAGGGCGTGGAAAGTTCTGGACACTCTTATTTGCCAGCAAGCCCACGGTCTCCCCCTCCCATCCTGGGCCTCCCCGGATGTCCTGCAGACACTAGCTCAGATCTCGGCTTTGGATATTGGGGCACACGTGGGCCCACCCGGGGCAGCAGAGAAGGCCCAGCTGTCTGGGGGAATCCTGCTGG-ATGCCATCCTTGCCAATTTCTCTCGGGTGCAGCACTTAGGGCTGCCCCTCAAGATGGTCATGTATTCGGCTCACGACAGCACTCTCCTGGCTCTCCAGGCGGCCCTGGGCCTCTATGATGGGCACACACCGCCTTATGCCGCCTGCCTCGGCTTTGAGTTCCGGAGGCGCCTTGGGGACCCGGAT------------------GACGACGCAGGGAATGTCACCATCTCCCTCTTCTACCGCAACGACTCTGCTGGCTTACCCTTGACCCTCAGCCTCCCCGGGTGCCCGGCGGCCT-GCCCCTTAGGTCGCTTCCGCCAGCTGACGG-CCCCCGCCCGGCCTCCGGCTCACGGGGTCCCCTGCCATGGCTTCTACGAGCCCGCCGCCCCCGCAGCCACCGCGGTGCCTCTGCTCGCTGGTGCTGTGGCTGTGCTGGCAGCCCTCAGCACGGGGCTGGGCCTGCTGCCCTGCAGAGCCGGCTGCCTGCGGGCCTGGGGGCG--CCCCGTGTGA
Sousa_chinensis              ATGGCCGGGCCAGGGTTTCGGGGCCACCCTGCTGGACTTCTCCTGCTGCTGCTGCTGCTA---------CCCCAGGCCCTGACAGAGGGACCCCTGGTCTTTGTGGCTGTGGTGTTCCGCCATGGCGACCGGGCCCCGCTGGCC----TCCTATCCCACTGACCCGCACAAGGAGGCTGTATCTACCCTGTGGCCACGTGGCCTGGGCCAGCTGACTGGGGAAGGGGTCCGCCAGCACCTGGAGCTGGGCCGCTTCCTGAGGAGTCGCTACGAGGATTTTCTGAGCCCCGAGTACCGGCGGGAGGAGGTGTACATTCGCAGCACAGACTTTGACCGGACCCTGGAGAGCGCTCAGGCCAACCTAGC-------GGGGCTTTTCCCTGAGGCCGCCCCAGGGCGCTCCGAGGCCACCTGGAGGCCGATCCCTGTGCACACGGTGCCCGTCACTGAGGACAAGCTGCTGAGGTTCCCTACACGAAGCTGTCCCCGATACCAGGAGCTGCTGAGGGAGGCCACGGAGGCCGCCGAGTACCAGACGGCCCTAGAGGGTTGGACGGACTTCTTGACTCACCTGGAGAACTTCACGGGGCTGTCGCTGGTCGGGGAGCCGCTCCGCAGGGCGTGGAAAGTTCTGGACACTCTTATTTGCCAGCAAGCCCACGGTCTCCCCCTCCCATCCTGGGCCTCCCCGGATGTCCTGCAGACACTAGCTCAGATCTCGGCTTTGGATATTGGGGCACACGTGGGCCCACCCGGGGCAGCAGAGAAGGCCCAGCTGTCTGGGGGAATCCTGCTGG-ATGCCATCCTTGCCAATTTCTCTCGGGTGCAGCACTTAGGGCTGCCCCTCAAGATGGTCATGTATTCGGCTCACGACAGCACTCTCCTGGCTCTCCAGGCGGCCCTGGGCCTCTATGATGGGCACACACCGCCTTATGCCGCCTGCCTCGGCTTTGAGTTCCGGAGGCGCCTTGGGGACCCGGAT------------------GACGACGCAGGGAATGTCACCATCTCCCTCTTCTACCGCAACGACTCTGCTGGCTTACCCTTGACCCTCAGCCTCCCCGGGTGCCCGGCGGCCT-GCCCCTTAGGCCGCTTCCGCCAGCTGACGG-CCCCCGCCCGGCCTCCGGCTCACGGGGTCCCCTGCCATGGCTTCTACGAGCCCGCCGCCCCCGCAGCCACCGCGGTGCCTCTGCTCGCTGGTGCTGTGGCTGTGCTGGCAGCCCTCAGCACGGGGCTGGGCCTGCTGGCCTGCAGAGCCGGCTGCCTGCGGGCCTGGGGGCG--CCCCGTGTGA
Stenella_attenuata           ATGGCCGGGCCAGGGTTTCGGGGCCACCCTGCTGGACTTCTCCTGCTGCTGCTGCTGCTA---------CCCCAGGCCCTGACAGAGGGACCCCTGGTCTTTGTGGCTGTGGTGTTCCGTCATGGCGACCGGGCCCCGCTGGCC----TCCTATCCCACTGACCCGCACAAGGAGGCTGTATCTACCCTGTGGCCACGTGGCCTGGGCCAGCTGACTGGGGAAGGGGTCCGCCAGCAGCTGGAGCTGGGCCGCTTCCTGAGGAGTCGCTACGAGGATTTTCTGAGCCCCGAGTACCGGCGGGAGGAGGTGTACATTCGCAGCACAGACTTTGACCGGACCCTGGAGAGCGCTCAGGCCAACCTAGC-------GGGGCTTTTCCCTGAGGCCGCCCCAGGGCGCTCCGAGGCCACCTGGAGGCCGATCCCTGTGCACACGGTGCCCGTCACTGAGGACAAGCTGCTGAGGTTCCCTACACGAAGCTGTCCCCGATACCAGGAGCTGCTGAGGGAGGCCACGGAGGCCGCCGAGTACCAGACGGCCCTAGAGGGTTGGACGGACTTCTTGACTCACCTGGAGAACTTCACGGGGCTGTCGCTGGTCGGGGAGCCGCTCCGCAGGGCGTGGAAAGTTCTGGACACTCTTATTTGCCAGCAAGCCCACGGTCTCCCCCTCCCATCCTGGGCCTCCCCGGATGTCCTGCAGACACTAGCTCAGATCTCGGCTTTGGATATTGGGGCACACGTGGGCCCACCCGGGGCAGCAGAGAAGGCCCAGCTGTCTGGGGGAATCCTGCTGG-ATGCCATCCTTGCCAATTTCTCTCGGGTGCAGCACTTAGGGCTGCCCCTCAAGATGGTCATGTATTCGGCTCACGACAGCACTCTCCTGGCTCTCCAGGCGGCCCTGGGCCTCTATAATGGGCACACACCGCCTTATGCCGCCTGCCTCGGCTTTGAGTTCCGGAGGCGCCTTGGGGACCCGGAT------------------GACGACGCAGGGAATGTCACCATCTCCCTCTTCTACCGCAACGACTCTGCTGGCTTACCCTTGACCCTCAGCCTCCCCGGGTGCCCGGCGGCCT-GCCCCTTAGGCCGCTTCCGCCAGCTGACGG-CCCCCGCCCGGCCTCCGGCTCACGGGGTCCCCTGCCATGGCTTCTACGAGCCCGCCGCCCCCGCAGCCACCGCGGTGCCTCTGCTCGCTGGTGCCGTGGCTGTGCCGGCAGCCCTCAGCACGGGGCTGGGCCTGCTGGCCTGCAGAGCCGGCTGCCTGCGGGCCTGGGGGCG--CCCCGTGTGA
Stenella_clymene             ATGGCCGGGCCAGGGTTTCGGGGCCACCCTGCTGGACTTCTCCTGCTGCTGCTGCTGCTA---------CCCCAGGCCCTGACAGAGGGACCCCTGGTCTTTGTGGCTGTGGTGTTCCGTCATGGCGACCGGGCCCCGCTGGCC----TCCTATCCCACTGACCCGCACAAGGAGGCTGTATCTACCCTGTGGCCACGCGGCCTGGGCCAGCTGACTGGGGAAGGGGTCCGCCAGCAGCTGGAGCTGGGCCGCTTCCTGAGGAGTCGCTACGAGGATTTTCTGAGCCCCGAGTACCGGCGGGAGGAGGTGTACATTCGCAGCACAGACTTTGACCGGACCCTGGAGAGCGCTCAGGCCAACCTAGC-------GGGGCTTTTCCCTGAGGCCGCCCCAGGGCGCTCCGAGGCCACCTGGAGGCCGATCCCTGTGCACACGGTGCCCGTCACTGAGGACAAGCTGCTGAGGTTCCCTACACGAAGCTGTCCCCGATACCAGGAGCTGCTGAGGGAGGCCACGGAGGCCGCCGAGTACCAGACGGCCCTAGAGGGTTGGACGGACTTCTTGACTCACCTGGAGAACTTCACGGGGCTGTCGCTGGTCGGGGAGCCGCTCCGCAGGGCGTGGAAAGTTCTGGACACTCTTATTTGCCAGCAAGCCCACGGTCTCCCCCTCCCATCCTGGGCCTCCCCGGATGTCCTGCAGACACTAGCTCAGATCTCGGCTTTGGATATTGGGGCACACGTGGGCCCACCCGGGGCAGCAGAGAAGGCCCAGCTGTCTGGGGGAATCCTGCTGG-ATGCCATCCTTGCCAATTTCTCTCGGGTGCAGCACTTAGGGCTGCCCCTCAAGATGGTCATGTATTCGGCTCACGACAGCACTCTCCTGGCTCTCCAGGCGGCCCTGGGCCTCTATAATGGGCACACACCGCCTTATGCCGCCTGCCTCGGCTTTGAGTTCCGGAGGCGCCTTGGGGACCCGGAT------------------GACGACGCAGGGAATGTCACCATCTCCCTCTTCTACCGCAACGACTCTGCTGGCTTACCCTTGACCCTCAGCCTCCCCGGGTGCCCGGCGGCCT-GCCCCTTAGGCCGCTTCCGCCAGCTGACGG-CCCCCGCCCGGCCTCCGGCTCACGGGGTCCCCTGCCATGGCTTCTACGAGCCCGCCGCCCCCGCAGCCACCGCGGTGCCTCTGCTCGCTGGTGCTGTGGCTGTGCTGGCAGCCCTCAGCACGGGGCTGGGCCTGCTGGCCTGCAGAGCCGGCTGCCTGCGGGCCTGGGGGCG--CCCCGTGTGA
Stenella_coeruleoalba        ATGGCCGGGCCAGGGTTTCGGGGCCACCCTGCTGGACTTCTCCTGCTGCTGCTGCTGCTA---------CCCCAGGCCCTGACAGAGGGACCCCTGGTCTTTGTGGCTGTGGTGTTCCGTCATGGCGACCGGGCCCCGCTGGCC----TCCTATCCCACTGACCCGCACAAGGAGGCTGTATCTACCCTGTGGCCACGTGGCCTGGGCCAGCTGACTGGGGAAGGGGTCCGCCAGCAGCTGGAGCTGGGCCGCTTCCTGAGGAGTCGCTACGAGGATTTTCTGAGCCCCGAGTACCGGCGGGAGGAGGTGTACATTCGCAGCACAGACTTTGACCGGACCCTGGAGAGCGCTCAGGCCAACCTAGC-------GGGGCTTTTCCCTGAGGCCGCCCCAGGGCGCTCCGAGGCCACCTGGAGGCCGATCCCTGTGCACACGGTGCCCGTCACTGAGGACAAGCTGCTGAGGTTCCCTACACGAAGCTGTCCCCGATACCAGGAGCTGCTGAGGGAGGCCACGGAGGCCGCCGAGTACCAGACGGCCCTAGAGGGTTGGACGGACTTCTTGACTCACCTGGAGAACTTCACGGGGCTGTCGCTGGTCGGGGAGCCGCTCCGCAGGGCGTGGAAAGTTCTGGACACTCTTATTTGCCAGCAAGCCCACGGTCTCCCCCTCCCATCCTGGGCCTCCCCGGATGTCCTGCAGACACTAGCTCAGATCTCGGCTTTGGATATTGGGGCACACRTGGGCCCACCCGGGGCAGCAGAGAAGGCCCAGCTGTCTGGGGGAATCCTGCTGG-ATGCCATCCTTGCCAATTTCTCTCGGGTGCAGCACTTAGGGCTGCCCCTCAAGATGGTCATGTATTCGGCTCACGACAGCACTCTCCTGGCTCTCCAGGCGGCCCTGGGCCTCTATRATGGGCACACACCGCCTTATGCCGCCTGCCTCGGCTTTGAGTTCCGGAGGCGCCTTGGGGACCCGGAT------------------GACGACGCAGGGAATGTCACCATCTCCCTCTTCTACCGCAACGACTCTGCTGGCTTACCCTTGACCCTCAGCCTCCCCGGGTGCCCGGCGGCCT-GCCCCTTAGGCCGCTTCCGCCAGCTGACGG-CCCCCGCCCGGCCTCCGGCTCACGGGGTCCCCTGCCATGGCTTCTACGAGCCCGCCGCCCCCGCAGCCACCGCGGTGCCTCTGCTCGCTGGTGCCGTGKYTGTGCTGGCAGCCCTCAGCACGGGGCTGGGCCTGCTGGCCTGCAGAGCCGGCTGCCTGCGGGCCTGGGGGCG--CCCCGTGTGA
Stenella_frontalis           ATGGCCGGGCCAGGGTTTCGGGGCCACCCTGCTGGACTTCTCCTGCTGCTGCTGCTGCTA---------CCCCAGGCCCTGACAGAGGGACCCCTGGTCTTTGTGGCTGTGGTGTTCCGTCATGGCGACCGGGCCCCGCTGGCC----TCCTATCCCACTGACCCGCACAAGGAGGCTGTATCTACCCTGTGGCCACGTGGCCTGGGCCAGCTGACTGGGGAAGGGGTCCGCCAGCAGCTGGAGCTGGGCCGCTTCCTGAGGAGTCGCTACGAGGATTTTCTGAGCCCCGAGTACCGGCGGGAGGAGGTGTACATTCGCAGCACAGACTTTGACCGGACCCTGGAGAGCGCTCAGGCCAACCTAGC-------GGGGCTTTTCCCTGAGGCCGCCCCAGGGCGCTCCGAGGCCACCTGGAGGCCGATCCCTGTGCACACGGTGCCCGTCACTGAGGACAAGCTGCTGAGGTTCCCTACACGAAGCTGTCCCCGATACCAGGAGCTGCTGAGGGAGGCCACGGAGGCCGCCGAGTACCAGACGGCCCTAGAGGGTTGGACGGACTTCTTGACTCACCTGGAGAACTTCACGGGGCTGTCGCTGGTCGGGGAGCCGCTCCGCAGGGCGTGGAAAGTTCTGGACACTCTTATTTGCCAGCAAGCCCACGGTCTCCCCCTCCCATCCTGGGCCTCCCCGGATGTCCTGCAGACACTGGCTCAGATCTCGGCTTTGGATATTGGGGCACACGTGGGCCCACCCGGGGCAGCAGAGAAGGCCCAGCTGTCTGGGGGAATCCTGCTGG-ATGCCATCCTTGCCAATTTCTCTCGGGTGCAGCACTTAGGGCTGCCCCTCAAGATGGTCATGTATTCGGCTCACGACAGCACTCTCCTGGCTCTCCAGGCGGCCCTGGGCCTCTATAATGGGCACACACCGCCTTATGCCGCCTGCCTCGGCTTTGAGTTCCGGAGGCGCCTTGGGGACCCGGAT------------------GACGACGCAGGGAATGTCACCATCTCCCTCTTCTACCGCAACGACTCTGCTGGCTTACCCTTGACCCTCAGCCTCCCCGGGTGCCCGGCGGCCT-GCCCCTTAGGCCGCTTCCGCCAGCTGACGG-CCCCCGCCCGGCCTCCGGCTCACGGGGTCCCCTGCCATGGCTTCTACGAGCCCGCCGCCCCCGCAGCCACCGCGGTGCCTCTGCTCGCTGGTGCTGTGGCTGTGCTGGCAGCCCTCAGCACGGGGCTGGGCCTGCTGGCCTGCAGAGCCGGCTGCCTGCGGGCCTGGGGGCG--CCCCGTGTGA
Stenella_longirostris        ATGGCCGGACCAGGGTTTCGGGGCCACCCTGCTGGACTTCTCCTGCTGCTGCTGCTGCTA---------CCCCAGGCCCTGACAGAGGGACCCCTGGTCTTTGTGGCTGTGGTGTTCCGTCATGGCGACCGGGCCCCGCTGGCC----TCCTATCCCACTGACCCGCACAAGGAGGCTGTATCTACCCTGTGGCCACGTGGCCTGGGCCAGCTGACTGGGGAAGGGGTCCGCCAGCAGCTGGAGCTGGGCCGCTTCCTGAGGAGTCGCTACGAGGATTTTCTGAGCCCCGAGTACCGGCGGGAGGAGGTGTACATTCGCAGCACAGACTTTGACCGGACCCTGGAGAGCGCTCAGGCCAACCTAGC-------GGGGCTTTTCCCTGAGGCCGCCCCAGGTCGCTCCGAGGCCACCTGGAGGCCGATCCCTGTGCACACGGTGCCCGTCACTGAGGACAAGCTGCTGAGGTTCCCTACACGAAGCTGTCCCCGATACCAGGAGCTGCTGAGGGAGGCCACGGAGGCCGCCGAGTACCAGACGGCCCTAGAGGGTTGGACGGACTTCTTGACTCACCTGGAGAACTTCACGGGGCTGTCGCTGGTCGGGGAGCCGCTCCGCAGGGCGTGGAAAGTTCTGGACACTCTTATTTGCCAGCAAGCCCACGGTCTCCCCCTCCCATCCTGGGCCTCCCCGGATGTCCTGCAGACACTAGCTCAGATCTCGGCTTTGGATATTGGGGCACACGTGGGCCCACCCGGGGCAGCAGAGAAGGCCCAGCTGTCTGGGGGAATCCTGCTGG-ATGCCATCCTTGCCAATTTCTCTCGGGTGCAGCACTTAGGGCTGCCCCTCAAGATGGTCATGTATTCGGCTCACGACAGCACTCTCCTGGCTCTCCAGGCGGCCCTGGGCCTCTATGATGGGCACACACCGCCTTACGCCGCCTGCCTCGGCTTTGAGTTCCGGAGGCGCCTTGGGGACCCGGAT------------------GACGACGCAGGGAATGTCACCATCTCCCTCTTCTACCGCAACGACTCTGCTGGCTTACCCTTGACCCTCAGCCTCCCCGGGTGCCCGGCGGCCT-GCCCCTTAGGCCGCTTCCGCCAGCTGACGG-CCCCCGCCCGGCCTCCGGCTCACGGGGTCCCCTGCCATGGCTTCTACGAGCCCGCCGCCCCCGCAGCCACCGCGGTGCCTCTGCTCGCTGGTGCTGTGGCTGTGCTGGCAGCCCTCAGCACGGGGCTGGGCCTGCTGGCCTGCAGAGCCGGCTGCCTGCGGGCCTGGGGGCG--CCCCGTGTGA
Steno_bredanensis            ATGGCCGGGCCAGGGTTTTGGGGCCACCCTGCTGGACTTCTCCTGCTGCTGCTGCTGCTA---------CCCCAGGCCCTGACAAAGGGACCCCTGGTCTTTGTGGCTGTGGTGTTCCGCCATGGCGACCGGGCCCCGCTGGCC----TCCTATCCCACTGACCCGCACAAGGAGGCTGTATCTACCCTGTGGCCACGTGGCCTGGGCCAGCTGACTGGGGAAGGGGTCCGCCAGCAGCTGGAGCTGGGCCGCTTCCTGAGGAGTCGCTACGAGGATTTTCTGAGCCCCGAGTACCGGCGGGAGGAGGTGTACATTCGCAGCACAGACTTTGACCGGACCCTGGAGAGTGCTCAGGCCAACCTAGC-------GGGGCTTTTCCCTGAGGCCGCCCCAGGGCGCTCCGAGGCCACCTGGAGGCCGATCCCTGTGCACACGGTGCCCGTCACTGAGGACAAGCTGCTGAGGTTCCCTACACGAAGCTGTCCCCGATACCAGGAGCTGCTGAGGGAGGCCACGGAGGCCGCCGAGTACCAGACGGCCCTAGAGGGTTGGACGGACTTCTTGACTCACCTGGAGAACTTCACGGGGCTGTCGCTGGTCGGGGAGCCGCTCCGCAGGGCGTGGAAAGTTCTGGACACTCTTATTTGCCAGCAAGCCCACGGTCTCCCCCTCCCATCCTGGGCCTCCCCGGATGTCCTGCAGACACTAGCTCAGATCTCGGCTTTGGATATTGGGGCACACGTGGGCCCACCCGGGGCAGCAGAGAAGGCCCAGCTGTCTGGGGGAATCCTGCTGG-ATGCCATCCTTGCCAATTTCTCTCGGGTGCAGCACTTAGGGCTGCCCCTCAAGATGGTCATGTATTCGGCTCACGACAGCACTCTCCTGGCTCTCCAGGCGGCCCTGGGCCTCTATGATGGGCACACACCGCCTTATGCCGCCTGCCTCGGCTTTGAGTTCCGGAGGCGCCTTGGGGACCCGGAT------------------GACGACGCAGGGAATGTCACCATCTCCCTCTTCTACCGCAACGACTCTGCTGGCTTACCCTTGACCCTCAGCCTCCCCGGGTGCCCGGCGGCCT-GCCCCTTAGGCCGCTTCCGCCAGCTGACGG-CCCCCGCCCGGCCTCCGGCTCACGGGGTCCCCTGCCATGGCTTCTACGAGCCCGCCGCCCCCGCAGCCACCGCGGTGCCTCTGCTCGCTGGTGCCGTGGCTGTGCTGGCAGCCCTCAGCACGGGGCTGGGCCTGCTGGCCTGCAGAGCCGGCTGCCTGCGGGCCTGGGGGCG--CCCCGTGTGA
Sus_scrofa                   ATGGCCGGGCCAGGGTTTCGGGGCCACCCGGCCGGACCTCTGCTGCTGCTGCTGCTGCTGCTGCTG---CGCCAGGCCCTGACGGAAGGACCCCTGGTCTTCGTGGCTGTGGTGTTCCGCCACGGCGACCGGGCTCCGCTGGCC----TCCTATCCCACCGACCCCCATAAGGAGAATATTGCCACCCTGTGGCCACGTGGCCTGGGCCAGCTGACGAGGGAGGGGGTCCACCAGCAGCTGGAGCTGGGCCGCTTCCTGAGGAGCCGCTACGAGTCGTTCCTGAGCCCCCAGTACCGCCGCGAGGAGGTGTACATCCGCAGCACTGACTTTGACCGGACGCTGGAGAGCGCTCAGGCCAACCTCGC-------GGGGCTGTTCCCTGAGGCCAGCCCGGGCCGCTCCGAGGCCACCTGGCAGCCCATCCCTGTGCACACGGTGCCCGTCACTGAGGACAAGCTGCTGAGGTTTCCAACGCGCAGCTGTCCCCGCTACCGGGAGCTGCTGAGAGAGGCCACGGAGGCTGCGGAGTACAAGGCCGCTCTAGAGGGCTGGACGGACTTCCTGACTCGCCTGGAGAATTTTACCGGGCTGTCGCTGGTCGGGGAGCCACTCCGCAAGGCATGGAAGGTTCTGGACACTCTGATTTGCCAGCAAGCCCATGGTCTTCCCCTCCCATCCTGGGCCTCCCCGGATGTCCTGCAGACGCTAGCCCAGATCTCAGCTTTGGATATTGGGGCCCACGTGGGCCCACCCCGGGCAGCAGAGAAAGCCCAGCTGACTGGGGGGATCCTGTTGG-ATGCCATCCTCGCTAACTTCTCTCGGGTCCAGCACTTGGGGCTGCCCCTCAAGATGGTTATGTATTCAGCTCACGACAGCACTCTCCTGGCCCTCCAGGGGGCCCTGGGTCTTTATGACGGCCACACGCCGCCTTATGCTGCCTGCCTGGGCTTTGAGTTCCGGAGGCACCTCGGGGACCTGGAT------------------GACAACAGAGGGAATGTCACCATCTCCCTCTTCTACCGCAACGACTCTACTGGCCTGCCCTTGACGCTCAAGCTCCCCGGGTGCCCAGCCCCCT-GCTCTCTAGGCCGCTTCCGCCAGCTGACAG-CCCCTGCCCGGCCTTCAGTTCAAGGGATCCCCTGCCATGGCTCCCACGAGCCTGCCACCCCCGCAGCCACTGTGGTGCCCCTGCTGTCTGGGGCTGTGGCGGTGCTGGCGGTCCTCAGCATGGGGCTGGGCCTAATGGCCTGGAGACCTGGCTGCTTGCGGGCCTGGGGAGG--CCCTGTGTGA
Tasmacetus_shepherdi         ATGGCCGGGCCAGGGTTTCGGGGCCACACAGCTGGACTTCTCCTGCTGCTGCTGCTGCTA---------CCCCAGGCCCTGACAGAGGGACCCCTGGTCTTTGTGGCTGTGGTGTTCCGCCATGGTGACCGGGCCCCGCTGGCC----TCCTATCCCACTGACCCGCACAAGGAGGCTGTATCTACCCTGTGGCCACGTGGCCTGGGCCAGCTGACCTCGGAAGGGGTCCGCCAGCAGCTGGAGCTGGGCCGCTTCCTGAGGAGTCGCTACGAGGATTTTCTGAGCCTCGAGTACCGGCGGGAGGAGGTATACATTCGCAGCACAGACTTTGACCGGACCCTGGAGAGCGCTCAGGCCAACCTAGC-------GGGGCTGTTCCCTGAGGCCGCCCCAGGGCGCTCCGAGGCCACCTGGAGGCCGATCCCTGTGCACACGGTGCCCGTCAGTGAGGACAAGCTGCTGAGGTTCCCTACACGCAGCTGTCCCCAATACCAGGAGCTGCTGAGGGAGGCCACGGAGGCCGCCGAGTACCAGACGGCCCTAGAGGGTTGGACGGACTTCTTGACTCACCTGGAGAACTTCACGGGGCTGTCGCTGGTCGGGGAGCCGCTCCGCAGGGCGTGGAAAGTTCTGGACACTCTTACTTGCCAGCAAGCCCACGGTCTCCCCCTCCCATCCTGGGCCTCCCCGGATGTCCTGCAGACACTAGCTCAGATCTCGGCTTTGGATGTTGGGGCACACGTGGGCCCACCCAGGGCAGCAGAGAAGGCCCAGCTGTCTGGGGGAATCCTGTTGG-ATGCCATCCTTGCCAACTTCTCTCGGGCGCAGCACTTGGGGCTGCCCCTCAAGATGGTTATGTATTCGGCTCACGACGGCACTCTCCTGGCCCTCCAGGGGGCCCTGGGTCTCTATGACGGGCACACACCGCCTTACGCAGCCTGCCTCGGCTTTGAGTTCCGGAGGCGCCTTGGGGACCCGGAT------------------GACGACKCAGGGAATGTCACCATCTCCCTCTTCTACCGCAACGACTCTGCTGGCTTRCCCTTGACCCTCAGCCTCCCCGGGTGCCCGGCGGCCT-GCCCCTTAGGCCGCTTCCGCCAGCTGACTG-CCCCTGCCCGGCCTCCGGCTCACGGGATCCCCTGCCATGGCTTCTACGAGCCCGCCACCCCCGCAGCCACCATGGTGCCTCTGCTGGCTGGGGCTGTGGCCGTGCTGGCAGCCCTCAGTATGGGGCTGGGCCTCCTGGCCTGCAGAGCCGGCTGCCTGCGGGCCTGGGGGGG--CCCCGTGTGA
Tragulus_javanicus           ATGGCCGGGCCAGGGTTTGGGGGCCATCCCGCCGGATGGCTTCTGCTGCTGCTGCTGCTG---------CCCCAGGCCCTGACGGAAGGACCCCTGGTCTTCGTGGCTGTGGTGTTCCGCCATGGCGACCGGGCCCCGCTGGCC----TCCTACCCCACTGACCCGCACAAGGAGGCTGGATCCAGCCTGTGGCCACGCGGCCTGGGCCAGCTGACCGGGGAGGGGGTCCGCCAGCAGCTGGAGCTGGGCCGCTTCCTGAGGAGCCGCTATGAGGACTTTCTGAGCCCCGAGTACCGGCGGGAGGAGGTGTACATTCGCAGCACTGACTTTGACCGGACCCTGGAGAGTGCTCAGGCCAACCTGGC-------GGGGCTGTTCCCCGAGGCCGCCCCGGGGCGCTCTGAGGCCACCTGGAGGCCCATCCCTGTGCACACGGTGCCAGTCACTGAGGACAAGCTGCTGAGGTTCCCTACGCGCAGCTGTCCCCGATACCGTGAGCTGCTGAGGGAGGCCACGGAGGCCATCGAGTACCAGACCGCCCTGGAAGGCTGGACGGACTTCTTAACTCGCCTGGAGAACTTCACCGGGCTGTCGCTGGTTGGGGAGCCGCTGCGCAAGGCGTGGAAGGTTCTGGACACTCTGATTTGCCAGCAAGCCCATGGTCTTCCCCTCCCCTCCTGGGCCTCCCCAGATGTCCTGCAGACGCTCGCTCAGGTCTCAGCTCTGGATATTGGCGCCCATGTGGGCCCTCCCCGGGCAGCGGAGAAGGCCCAGCTGAGTGGGGGAATCCTGCTGG-ATGCCATCCTGGCCAACTTCTCCCGGGTGCAGCGCTTGGGGCTGCCTCTCAAGATGGTCATGTATTCGGCTCACGACAGCACTCTCCTGGCCCTCCAGGGGGCCCTGGGTCTCTACGACGGGCATACGCCCCCATACGCCGCCTGCCTCGGCTTTGAGTTCCGGAGGCGCTCGGGAGACCCTGAG---GAC------------GGCGACGCAGGGAACGTCACCATCTCCCTCTTCTACCGCAACGACTCCGCGGGCCTGCCCTTGACCCTCAGCCTCCCCGGCTGCCCAGGCCCCT-GTCCCCTAGGCCGCTTCCGCCAGCTGACGG-CCCGCGCCCGGCCTCCAGCTCACGGGATCCCCTGCCACGGCTCCCACGAGCCCGCC---CCCGCAGCCACCGTGGTGCCCCTGTTGGCTGGGGCCGTGGCCGTGCTGGCGGCCCTCAGCACAGGGCTGGGCCTGCTGGCCTGGAGACCCGCCTGCCTGCGGGCGTGGGGGGG--CCCCGTGTGA
Tursiops_aduncus             ATGGCCGGGCCAGGGTTTCGGGGCCACCCTGCTGGACTTCTCCTGCTGCTGCTGCTGCTA---------CCCCAGGCCCTGACAGAGGGACCCCTGGTCTTTGTGGCTGTGGTGTTCCGTCATGGCGACCGGGCCCCGCTGGCC----TCCTATCCCACTGACCCGCACAAGGAGGCTGTATCTACCCTGTGGCCACGTGGCCTGGGCCAGCTGACTGGGGAAGGGGTCCGCCAGCAGCTGGAGCTGGGCCGCTTCCTGAGGAGTCGCTACGAGGATTTTCTGAGCCCCGAGTACCGGCGGGAGGAGGTGTACATTCGCAGCACAGACTTTGACCGGACCCTGGAGAGCGCTCAGGCCAACCTAGC-------GGGGCTTTTCCCTGAGGCCGCCCCAGGGCGCTCCGAGGCCACCTGGAGGCCGATCCCTGTGCACACGGTGCCCGTCACTGAGGACAAGCTGCTGAGGTTCCCTACACGAAGCTGTCCCCGATACCAGGAGCTGCTGAGGGAGGCCACGGAGGCCGCCGAGTACCAGACGGCCCTAGAGGGTTGGACGGACTTCTTGACTCACCTGGAGAACTTCACGGGGCTGTCGCTGGTCGGGGAGCCGCTCCGCAGGGCGTGGAAAGTTCTGGACACTCTTATTTGCCAGCAAGCCCACGGTCTCCCCCTCCCATCCTGGGCCTCCCCGGATGTCCTGCAGACACTAGCTCAGATCTCGGCTTTGGATATTGGGGCACACGTGGGCCCACCCGGGGCAGCAGAGAAGGCCCAGCTGTCTGGGGGAATCCTGCTGG-ATGCCATCCTTGCCAATTTCTCTCGGGTGCAGCACTTAGGGCTGCCCCTCAAGATGGTCATGTATTCGGCTCACGACAGCACTCTCCTGGCTCTCCAGGCGGCCCTGGGCCTCTATAATGGGCACACACCGCCTTATGCCGCCTGCCTCGGCTTTGAGTTCCGGAGGCGCCTTGGGGACCCGGAT------------------GACGACGCAGGGAATGTCACCATCTCCCTCTTCTACCGCAACGACTCTGCTGGCTTACCCTTGACCCTCAGCCTCCCCGGGTGCCCGGCGGCCT-GCCCCTTAGGCCGCTTCCGCCAGCTGACGG-CCCCCGCCCGGCCTCCGGCTCACGGGGTCCCCTGCCATGGCTTCTACGAGCCCGCCGCCCCCGCAGCCACCGCGGTGCCTCTGCTCGCTGGTGCCGTGGCTGTGCTGGCAGCCCTCAGCACGGGGCTGGGCCTGCTGGCCTGCAGAGCCGGCTGCCTGCGGGCCTGGGGGCG--CCCCGTGTGA
Tursiops_truncatus           ATGGCCGGGCCAGGGTTTCGGGGCCACCCTGCTGGACTTCTCCTGCTGCTGCTGCTGCTA---------CCCCAGGCCCTGACAGAGGGACCCCTGGTCTTTGTGGCTGTGGTGTTCCGTCATGGCGACCGGGCCCCGCTGGCC----TCCTATCCCACTGACCCGCACAAGGAGGCTGTATCTACCCTGTGGCCACGTGGCCTGGGCCAGCTGACTGGGGAAGGGGTCCGCCAGCAGCTGGAGCTGGGCCGCTTCCTGAGGAGTCGCTACGAGGATTTTCTGAGCCCTGAGTACCGGCGGGAGGAGGTGTACATTCGCAGCACAGACTTTGACCGGACCCTGGAGAGCGCTCAGGCCAACCTAGC-------TGGGCTTTTCCCTGAGGCCGCCCCAGGGCGCTCCGAGGCCACCTGGAGGCCGATCCCTGTGCACACGGTGCCCGTCACTGAGGACAAGCTGCTGAGGTTCCCTACACGAAGCTGTCCCCGATACCAGGAGCTGCTGAGGGAGGCCACGGAGGCCGCCGAGTACCAGACGGCCCTAGAGGGTTGGACGGACTTCTTGACTCACCTGGAGAACTTCACGGGGCTGTCGCTGGTCGGGGAGCCGCTCCGCAGGGCGTGGAAAGTTCTGGACACTCTTATTTGCCAGCAAGCCCACGGTCTCCCCCTCCCATCCTGGGCCTCCCCGGATGTCCTGCAGACACTAGCTCAGATCTCGGCTTTGGCTATTGGGGCACACGTGGGCCCACCCGGGGCAGCAGAGAAGGCCCAGCTGTCTGGGGGAATCCTGCTGG-ATGCCATCCTTGCCAATTTCTCTCGGGTGCAGCACTTAGGGCTGCCCCTCAAGATGGTCATGTATTCGGCTCACGACAGCACTCTCCTGGCTCTCCAGGCGGCCCTGGGCCTCTATGATGGGCACACACCGCCTTATGCCGCCTGCCTCGGCTTTGAGTTCCGGAGGCGCCTTGGGGACCCGGAT------------------GACGACGCAGGGAATGTCACCATCTCCCTCTTCTACCGCAACGACTCTGCTGGCTTACCCTTGACCCTCAGCCTCCCCGGGTGCCCGGCGGCCT-GCCCCTTAGGCCGCTTCCGCCAGCTGACGG-CCCCCGCCCGGCCTCCGGCTCACGGGGTCCCCTGCCATGGCTTCTACGAGCCCGCCGCCCCCGCAGCCACCGCGGTGCCTCTGCTCGCTGGTGCCGTGGCTGTGCTGGCAGCCCTCAGCACGGGGCTGGGCCTGCTGGCCTGCAGAGCCGGCTGCCTGCGGGCCTGGGGGCG--CCCCGTGTGA
Vicugna_pacos                ATGGCCGGGCCAGGGTTTCGGGGCCACCCCACAGGACCCCTCCTGCTGCTGCTGCCGCTGCTGCTGCCGCCCCAGGCTCTGACGGAAGGACCCCTGGTCTTCGTGGCTGTGGTCTTCCGCCATGGCGACCGGGCCCCGCTGGCC----TCTTATCCCACCGACCCGCACAAGGAGGTTGCATCCACCCTGTGGCCGCGTGGCCTGGGCCAGCTGACCGGGGAGGGGGTCCGCCAGCAGCTGGAGCTGGGCCGCTTCCTGAGGAGCCGCTATGAGGCCTTTCTGAGCCCCGAATATCAGCGGGAGGAGGTGTACATTCGCAGCACAGACTTTGACCGGACGCTGGAGAGCGCGCAGGCCAACCTCGC-------GGGGCTGTTCCCTGAGGCCGCCCCAGGGCGCTCGGAGGCCACCTGGAAGCCCATCCCTGTGCACACGGTGCCGGTTGCTGAGGACAAGCTGCTAAGGTTCCCCATGCGCAGCTGTCCCCGATACCATGAACTACTGAGGGAGGCCACTGAGGCCACCGAGTACCAGACCGCCCTAGAGGGCTGGACGGACTTCTTGACCCGCCTGGAGAACTTCACCGGGCTATCGCTGGTTGGGGAGCCGCTACGCAGGGCGTGGAAGGTTCTGGACACTCTGATTTGCCAGCAAGCCCACGGTCTTCCCCTTCCATCCTGGGCCTCCCCAGATGTCCTGCAGACGCTAGCCCGGATCTCAGCTTTGGATATTGGGGCCCATGTGGGCCCACCCCGGGCAGCAGAGAAGGCCCAGCTGACTGGGGGAGTCCTGCTGG-ATGCCATCCTTGCCAACTTCTCACGAGTCCAGCGCTTGGGGCTGCCACTCAAGATGGTGATGTATTCAGCTCACGACAGCACTCTGCTGGCCCTCCAGGGGGCCCTGGGTCTCTATGATGGGCACACACCCCCTTATGCTGCCTGCCTCGGCTTTGAGTTCCGGAAGCGCCTCGGGGACCCGGAG------------------GACAACGCAGGGAATGTCACCGTCTCCCTTTTCTACCGAAACGACTCTGCTGGCCTGCCCTTGACCCTCAGCCTCCCCGGGTGCCCAGCCCCCT-GCCCACTAGGCCGTTTCCACCAGCTGACAG-CCCCTGCCCGGCCCCCGGCCAAGGGGATCCCCTGCCATGGCTCCCAGAAGCCTGCCACTCCTGCAGCCACCACAGTGCCCCTGCTGGCTGGGGCTGTGGCCGTGCTGGCAGCACTCAGCGTGGGGCTGGGTCTGCTGGCCTGGAGACCAGGCTGCCTGCGGGCCTGGGGGGG--CCCCGTGTGA
Ziphius_cavirostris          ATGGCCGGGCCAGGGTTTCGGGGCCACACAGCTGGACTTCTCCTGCTGCTGCTGCTGCTA---------CCCCAGGCCCTGACAGAGGGACCCCTGGTCTTTGTGGCTGTGGTGTTCCGCCATGGTGACCGGGCCCCGCTGGCC----TCCTATCCCACTGACCCGCACAAGGAGGCTGTATCTACCCTGTGGCCACGTGGCCTGGGCCAGCTGACCTCGGAAGGGGTCCGCCAGCAGCTGGAGCTGGGCCGCTTCCTGAGGAGTCGCTACGAGGATTTTCTGAGCCCCGAGTACCGGCGGGAGGAGGTATACATTCGCAGCACAGACTCTGACCGGACCCTGGAGAGCGCTCAGGCCAACCTAGC-------GGGGCTGTTCCCTGAGGCCGCCCCAGGGCGCTCCGAGGCCACCTGGAGGCCGATCCCTGTGCACACGGTGCCCGTCAGTGAGGACAAGCTGCTGAGGTTCCCTACACGCAGCTGTCCCCGATACCAGGAGCTGCTGAGGGGGGCCACGGAGGCCGCCGAGTACCAGACGGCCCTAGAGGGTTGGACGGACTTCTTGACTCACCTGGAGAACTTCACGGGGCTGTCGCTGGTCGGGGAGCCGCTCCGCAGGGCGTGGAAAGTTCTGGACACTCTTACTTGCCAGCAAGCCCACGGTCTCCCCCTCCCATCCTGGGCCTCCCCGGATGTCCTGCAGACACTAGCTCAGATCTCGGCTTTGGATGTTGGGGCACACGTGGGCCCACCCGGGGCAGCAGAGAAGGCCCAGCTGTCTGGGGGAATCCTGTTGG-ATGCCATCCTTGCCAACTTCTCTCGGGCGCAGCACTTGGGGCTGCCCCTCAAGATGGTTATGTATTCCGCTCACGACAGCACTCTCCTGGCCCTCCAGGGGGCCCTGGGTCTCTATGACGGGCACACACCGCCTTATGCCGCCTGCCTCGGCTTTGAGTTCCGGAGGCGCCTTGGGGACCCGGAT------------------GACGACACAGGGAATGTCACCATCTCCCTCTTCTACCGCAACGACTCTGCTGGCTTACCCTTGACCCTCAGCCTCCCCGGGTGCCCGGCGGCCT-GCCCCCTAGGGCGCTTCCGCCAGCTGACTG-CCCCCGCCCGGCCTCCGGCTCACGGGATCCCCTGCCATGGCTTCTACGAGCCCGCCACCCCCGCAGCCACCGTGGTGCCCCTGCTGGCTGGGGCTGTGGCCGTGCTGGCAGCCCTCAGCATGGGGCTGGGCCTGCTGGCCTGCAGAGCCGGCTGCCTGCGGGCCTGGGGGGG--CCCCGTGTGA
	;
End;
begin sets;
charset exon1 = 1-111;
charset exon2 = 112-220;
charset exon3 = 221-307;
charset exon4 = 308-461;
charset exon5 = 462-560;
charset exon6 = 561-656;
charset exon7 = 657-789;
charset exon8 = 790-873;
charset exon9 = 874-1016;
charset exon10 = 1017-1197;
charset exon11 = 1198-1315;
end;
