# Supplementary material for: Molecular Evidence for Relaxed Selection on the Enamel Genes of Toothed Whales (Odontoceti) with Degenerative Enamel Phenotypes
Source: Genes (Basel). 2024 Feb 10;15(2):228. doi: 10.3390/genes15020228 (PMC10888366; doi:10.3390/genes15020228)
Supplement: Supplementary file 1 [file genes-15-00228-s001.zip › Supplementary Materials/Nexus CDS Alignments/KLK4.nex]

#NEXUS 

Begin data;
	Dimensions ntax=88 nchar=769;
	Format datatype=dna gap=-;
	Matrix
Balaena_mysticetus               ATGACCATGGCAGGAAACCCCTGGGGCTGGTTCCTGGGCCACCTCTTCCTCAGTGCCACAGGATCCCTCGCCTGGGGTGGCGGCAGCCACATCATAAACGGCGAGGACTGCCACCCGCACTCGCAGTCTTGGCAGGAGGCACTGTTCTTAGAAAAGGAATTTTTCTGCGGGGGCGTCCTGGTGCATCCTCAATGGGTGCTGTCAGCCGCACACTGTTTCCAGAATTCCTATACCATCGGGCTGGGCCTGCACAGTCTTGAGGACGACCAAGAGCCAGGCGGTCGGATGATGGAGGCTCACCTCTCCATCCAGCACCCCGAGTACAACAGACCATCTCTTGCCAACGACCTCATGCTCATCAAGTTGGAAGAACTGGTGCCCCAGTCTGACACCATC-AGCACGTCAGCAT-CGCTTCACAGTGCCCGACCGCT---GGGGATTCTTGCCTCGTTTCCGGCTGGGGTCGGCTAGCGAATGGCCGACTGCCCAAAGTGCTCCAGTGCGTGAATATCTCAGTGGTGTCGGAGGAGATCTGCAGTGAACTCTATGCCCCTGTGTACCACCCCAGCATGTTCTGCGCTGGCGGAGGCCAGGACCAAAAGGACTCCTGCCATGGTGACTCTGGGGGCCCCCTGGTCTGCAACGGGTCCCTGCAGGGCCTTGTGTCCTTTGGACAATCCCCGTGTGGCCAGCCCAACGTGYCAGGCGTCTACACCAACCTCTGCAAGTTCACAGACTGGATACAGAAAACCATCCAGGCCAGTTAA
Balaenoptera_acutorostrata       ATGACCATGGCAGGAAACCCCTGGGGCTGGTTCCTGGGCCACCTCCTCTTCAGTGCCATAGGATCCCTCGCCTGGGGTGGCGGCAGCCGCATCATAAACGGCGAGGACTGCCACCCGCACTCGCAGCCTTGGCAGGCGGCACTGTTGTTGGAAAAGGAATTTTTCTGCGGGGGCGTCTTGGTGCATCCTCAATG-GTGCTGTCAGC-GCGCACTGTTTCCGGAATTCCTGTACCATCGGGCTGGGCCTGCACAGTCTCGAGGACGACCAAGAGCCAGGCGGTCGGATGATGGCGGCTCACCTCTCCATCCAGCACCCCGAGTACAACAGACCATCTCTTGCCAACGACCTCATGCTCATCAAGTTGGAAGAACTGGTGCCCCAGTCTGACACCATC-AGCACGTCAGCGT-CGCCTCACAGTGCCCGACCGCT---GGGGATTCTTGCCTCGTTTCCGGCTGGGGTCGGCTAGCGAATGGCCGACTGCCCAAAGTGCTCCAATGCGTGAATATCTCAGTGGTGTCGGAGGAGATCTGCAGTGAACTCTACGCCCCCGTGTACCACCCCAGCATGTTCTGCGCTGGCGGAGGCCAGGACCGAAAGGACTCCTGCCATGGTGACTCTGGGGGCCCCCT-GTCTGCAACGGGTCCCTGCAGGGCCTTGTGTCCTTTGGACAATCCCTGTGTGACCAGCCCAACGTGCCAGGTGTCTACACCAACCTCTGCAAGTTCACAGACTGGATACAGAAAACCGTCCAGGCCAGTTAA
Balaenoptera_bonaerensis         ATGACCATGGCAGGAAACCCCTGGGGCTGGTTCCTGGGCCACCTCCTCGTCAGTGCCACAGGATCCCTCGCCTGGGGTGGCGGCAGCCGCATCATAAACGGCGAGGACTGCCACCCGCACTCGCAGCCTTGGCAGGCGGCACTGTTGTTGGAAAAGGAATTTTTCTGCGGGGGCGTCTTGGTGCATCCTCAATG-GTGCTGTCAGC-GCGCACTGTTTCCGGAATTCCTGTACCATCGGGCTGGGCCTGCACAGTCTCGAGGACGACCAAGAGCCAGGTGGTCGGATGATGGCGGCTCACCTCTCCATCCAGCACCCCGAGTACAACAGACCATCTCTTGCCAACGACCTCATGCTCATCAAGTTGGAAGAACTGGTGCCCCAGTCTGACACCATC-AGCACGTCAGCGTTCGCCTCACAGTGCCCGACCGCT---GGGGATTCTTGCCTCGTTTCCAGCTGGGGTCGGCTAGCGAATGGCCGACTGCCCAAAGTGCTCCAATGCGTGAATATCTCAGTGGTGTCGGAGGAGATCTGCAGTGAACTCTACGCCCCCGTGTACCACCCCAGCATGTTCTGCGCTGGCGGAGGCCAGGACCGAAAGGACTCCTGCCATGGTGACTCTGGGGGCCCCCT-GTCTGCAACGGGTCCCTGCAGGGCCTTGTGTCCTTTGGACAATCCCCGTGTGACCAGCCCAACGTGCCAAGCGTCTACACCAACCTCTGCAAGTTCACAGACTGGATACAGAAAACCATCTAGGCCAGTTAA
Balaenoptera_musculus            ATGACCATGGCAGGAAACCCCTGGGGCTGGTTCCTGGGGCACCTCCTCTTCAGTGCCACAGGATCCCTCGCCTGGGGTGGCGGCAGCCACATCATAAACGGCGAGGACTGCCACCCGCACTCGCAGCCTTGGCAGGCGGCACTGTTGTTGGAAAAGGAATTTTTCTGCGGGGGCGTCCTGGTGCCTCCTCAATG-GTGCTGTCAGCCGCGCACTGTTTCCAGAATTCCTGTACCATCGGGCTGGGCCTGCACAGTCTCGAGGACGACCAAGAGCCAGGCGGTCGGATGATGGCGGCTCACCTCTCCATCCAGCACCCCGAGTACAACAGACCATCTCTTGCCAACGACCTCATGCTCATCAAGTTGGAAGAACTGGTGCCCCAGTCTGACACCATC-AGCACGTCAGCGT-CGCCTCACAGTGCCCGACCGCT---GGGGATTCTTGCCTCGTTTCCGGCTGGGGTCGGCTAGCCAATGGCCGACTGCCCAAAGTGCTCCAGTGCGTGAATATCTCAGTGGTGTCGGAGGAGATCTGCAGTGAACTCTACGCCCCCGTGTACCACCCCAGCATGTTCTGCGCTGGCGGAGCCCAGGACCAAAAGGACTCCTGCCATGGTGACTCTGGGGGCCCCCT-GTCTGCAACAGGTCCCTGCAGGGCCTTGTGTCCTTTGGACAATCCCCGTGTGACCAGCCCAACGTGCCAAGCGTCTACACCAACCTCTGCAAGTTCACAGACTGGATACAGAAAACCATCCAGGCCAGTTAA
Balaenoptera_physalus            ATGACCATAGCAGGACACCCCTGGGGCTGGTTCCTGGGGCACCTCCTGGTCAGTGTCACAGGATCCCTCGCCTGGGGTGGCGGCAGCCACATCATAAACGGCGAGGACTGCCACCCGCACTCGCAGCCTTGGCAGGCGGCACTGTTGTTGGAAAAGGAATTTTTCTGCGGGGGCGTCCTGGTGCCTCCTCAATG-GTGCTGTCAGC-GCGCACTGTTTCTGGAATTCCTGTACCATCGGGCTGGGCCTGCACAGTCTCGAGGACGACCAAGAGCCAGGCGGTCGGATGATGGCGGCTCACCTCTCCATCCAGCACCCCGCGTACAACAGACCATCTCTTGCCAACGACCTCATGCTCATCAAGTTGGAAGAACTGGTGCCCCAGTCTGACACCATC-AGCACGTCAGCGT-CGCCTCACAGTGCCCGACCGCT---GGGGATTCTTGCCTCGTTTCCGGCTGGGGTCGGCTAGYGAATGGCCGACTGCCCAAAGTGCTCCAGTGCGTGACTATCTCAGTGGTGTCGGAGGAGATCTGCAGTGAACTCTACGCCCCCGTGTACCACCCCAGCATGTTCTGCGCTGGCGGACTCCAGGACCAAAAGGACTCCTGCCATGGTGACTCTGGGGGCCCCCT-GTCTGCAACGGGTCCCTGCAGGGCCTTGTGTCCTTTGGACAATCCCCGTGTGACCAGCCCAACGTGCCAAGCGTCTACACCAACCTCTGCAAGTTCACAGACTGGATACAGAAAACCATCCAGGCCAGTTAA
Berardius_arnuxii                ATGTCCATGGCAGGAAAGCCCTGGGGCTGGTTCCTGGGCCACCTCCTCCTCAGTGTCACAGGATCCCTCGCCTGGGGTGGAGGCAGCCACATCATAAACGGCGAGGACTGCCACCCGCACTCGCAGCCTTGGCAGGCGGCGCTGTTCTTGGAAAAGGAATTTCTCTGCGGGGGCGTCCTGGTGCATCCTCAGTGGGTGCTGTCAGCCGCACACTGTTTCCAGAATTCCTATACCATCGGGCTGGGCCTGCACAGTCTTGAGGACGACCATGAACCAGGCTGTAAGATGATGGAGGCTCACCTCTCCATCCAGCACCCAGAGTACAACAGAGCATCTTTTGCCAACGACCTCATGCTCATCAAGTTGGAAGAATTGGTGCCCCAGTCTGACACCATCCAGACCATCAGCAT-CGCCTCACAGTGCCCGACCGCT---GGGGATTCTTGCCTCGTTTCCGGCTGGGGTCGGCTAGCGAATGGCGGACTGCCCAGAGTGCTCCAATGCGTGAATATCTCAGTGGTGTCGGAGGAGATCTGCAGTGAACTCTATGCCCCCGTGTACCACCCCAGCATGTTCTGTGCTGGCGGAGGCCAGGACCAAAAGGACTCCTGCCATGGTGACTCTGGGGGCCCCCTGGTCTGCAACGGGTCCCTGCAGGGCCTTGTGTCCTTTGGACAACCCCCGTGTGGCCAGCCCTACGTGCCAGGCGTCTACACCAATCTCTGCAAGTTCACAGACTGGATACAGAAAACCATCCAGGCCAGTTAA
Berardius_bairdii                ATGTCCATGGCAGGAAAGCCCTGGGGCTGGTTCCTGGGCCACCTCCTCCTCAGTGTCACAGGATCCCTCGCCTGGGGTGGAGGCAGCCACATCATAAACGGCGAGGACTGCCACCCGCACTCGCAGCCTTGGCAGGCGGCGCTGTTCTTGGAAAAGGAATTTCTCTGCGGGGGCGTCCTGGTGCATCCTCAGTGGGTGCTGTCAGCCGCACACTGTTTCCAGAATTCCTATACCATCGGGCTGGGCCTGCACAGTCTTGAGGACGACCATGAACCAGGCTGTAAGATGATGGAGGCTCACCTCTCCATCCAGCACCCAGAGTACAACAGAGCATCTTTTGCCAACGACCTCATGCTCATCAAGTTGGAAGAATTGGTGCCCCAGTCTGACACCATCCAGACCATCAGCAT-CGCCTCACAGTGCCCGACCGCT---GGGGATTCTTGCCTCGTTTCCGGCTGGGGTCGGCTAGCGAATGGCGGACTGCCCAGAGTGCTCCAATGCGTGAATATCTCAGTGGTGTCGGAGGAGATCTGCAGTGAACTCTATGCCCCCGTGTACCACCCCAGCATGTTCTGTGCTGGCGGAGGCCAGGACCAAAAGGACTCCTGCCATGGTGACTCTGGGGGCCCCCTGGTCTGCAACGGGTCCCTGCAGGGCCTTGTGTCCTTTGGACAACCCCCGTGTGGCCAGCCCTACGTGCCAGGCGTCTACACCAATCTCTGCAAGTTCACAGACTGGATACAGAAAACCATCCAGGCCAGTTAA
Bison_bison                      ATGACCACAGCAGGAAATTCCTGGGGCTGGTTCCTGGGGCATCTCCTCCTCAGTGTCACAGGATCCCTCGCCTGGGGCGGCAGCAGCCGCATCATCAACGGCGAGGACTGCCGCCCGCACTCGCAGCCCTGGCAGGCGGCCCTGTTCTTGGAAAATGAATTTTTCTGCGGGGGAGTCCTGGTGCATCCGCAGTGGGTGCTGTCAGCTGCGCATTGCTTCCAGAAGTCCTATACCATTGGGCTGGGCCTGCACAGTCTTGAGGCCGACCAAGAACCAGGCAGTCAGATGATAGAAGCCCACCTCTCCATCCAGCACCCAGAGTACAACAAACCATCACTCGCCAACGACCTCATGCTCATCAAGTTGGAAGAATCGGTACCCCCATCTGATACCATCCAGGACATCAGCAT-CGCCTCCCAGTGCCCGGCCGCCGGGGGGGATTCCTGCCTGGTTTCTGGCTGGGGTCGGCTGGTGAATGGCAAACTGCCCAAAGTGCTCCAATGTGTGAATATCTCAGTTGTGTCGGAGAAGATCTGCAGTGAACTCTATGCCCACGTGTACCACCCCAGCATGTTCTGCGCTGGCGGAGGCCAGGACCAGAAGGACTCCTGCCATGGTGACTCTGGGGGCCCCCTGGTCTGCAACGGGTCCCTGCAGGGCCTGGTATCCTTTGGACAAGCCCAGTGTGGCCAACCCTACGTGCCAAGTGTCTACACCAATCTCTGCAAGTTCACGGACTGGATACAGAAAACCATCCAGGCCAGTTAA
Bos_mutus                        ATGACCACAGCAGGAAATTCCTGGGGCTGGTTCCTGGGGCATCTCCTCCTCAGTGTCACAGGATCCCTCGCCTGGGGCGGCAGCAGCCGCATCATCAACGGCGAGGACTGCCGCCCGCACTCGCAGCCCTGGCAGGCGGCCCTGTTCTTGGAAAATGAATTTTTCTGCGGGGGAGTCCTGGTGCATCCGCAGTGGGTGCTGTCAGCTGCGCATTGCTTCCAGAAGTCCTATACCATTGGGCTGGGCCTGCACAGTCTTGAGGCCGACCAAGAACCAGGCAGTCAGATGATAGAAGCCCACCTCTCCATCCAGCACCCAGAGTACAACAAACCATCATTCGCCAACGACCTCATGCTCATCAAGTTGGAAGAATCGGTACCCCCATCTGATACCATCCAGGACATCAGCAT-CGCCTCCCAGTGCCCGGCTGCCGGGGGGGATTCCTGCCTGGTTTCTGGCTGGGGTCGGCTGGTGAATGGCAAACTGCCCAAAGTGCTCCAATGTGTGAATATCTCAGTTGTGTCGGAGAAGATCTGCAGTGAACTCTATGCCCACGTGTACCACCCCAGCATGTTCTGCGCTGGCGGAGGCCAGGACCAGAAGGACTCCTGCCATGGTGACTCTGGGGGCCCCCTGGTCTGCAACGGGTCCCTGCAGGGCCTGGTATCCTTTGGACAAGCCCAGTGTGGCCAACCCTACGTGCCAAGTGTCTACACCAATCTCTGCAAGTTCACGGACTGGATACAGAAAACCATCCAGGCCAGTTAA
Bubalus_bubalis                  ATGACCACAGCAGGAAACCCCTGGGGCTGGTTCCTGGGGCATCTCCTCCTCGGTGTCACAGGATCCCTCGCCTGGGGCGGCAGCAGCCGCATCATCAACGGCGAGGACTGCCGCCCGCACTCGCAGCCCTGGCAGGCGGCCCTGTTCTTGGAAAATGAATTTTTCTGCGGGGGAGTCCTGGTGCATCCGCAGTGGGTGCTGTCCGCTGCGCATTGCTTCCAGAAGTCCTATACCATTGGGCTGGGCCTGCACAGTCTTGAGGCCGACCAAGAACCAGGCAGTCAGATGATAGAAGCCCACCTCTCCATCCAGCACCCAGAGTACAACAAACCATCATTCGCCAACGACCTCATGCTCATCAAGTTGGAAGAATCGGTACCCCCATCTGATACCATCCAGGACATCAGCAT-CGCCTCCCAGTGCCCGGCCGCAGAGGGGGATTCCTGTCTGGTTTCTGGCTGGGGTCGGCTGGTGAATGGCAGACTGCCCAAAGTGCTCCAATGTGTGAATATCTCAGTTGTGTCGGAGAAGATCTGCAGTGAACTCTATGCCCACGTGTACCACCCCAGCATGTTCTGCGCTGGCGGAGGCCAGGACCAGAAGGACTCCTGCCATGGTGACTCTGGGGGCCCCCTGGTCTGCAACGGGTCCCTGCAGGGCCTGGTATCCTTTGGACAAGCCCAGTGTGGCCAACCCTACGTGCCAAGCGTCTACACCAATCTCTGCAAGTTCACGGACTGGATACAGAAAACCATCCAGGCCAGTTAA
Camelus_bactrianus               ATGACCACAGCAGGAAACCCCTGGGGCTGGTTCCTGGGGCACCTTATCCTCGGGGTCACAGGATCCCCGGCTTCGGGTGGCAGCAGCCGCATCATAAACGGCGAGGACTGCCACCCGCACTCGCAGCCCTGGCAGGCGGCGCTGTTCTTGGAAGACGAACTTTTCTGCGGGGGAGTCCTGGTGCATCCGCAATGGGTGCTGTCAGCCGCACACTGTTTCCAGGATTCCTACACCATTGGGCTGGGTCTACACAGTCTTGTGGCCGACCAAGAACCAGGCAGCCAGATGGTAGAGGCCAAACACTCCATACAGCACCCAGAGTACAACAAACCATTTTTCGCCAATGACCTCATGCTCATCGAGTTGAAAGAATCCGTGTCCTGGTCTGACACCATCCAAAACATCAGCAT-CGCCTCCCAGTGCCCGACCCCT---GGGGATTCTTGCCTGGTTTCTGGCTGGGGGAAGCTGATGAATGGCAGACGGCCCAAAGTGCTCCAGTGCGTGAACATCTCTGTGGTGTCCGAGGAGATCTGCAAAGCAGTCTATGCCTCCGTGTACCACCCCAGTATGCTCTGTGCTGGTGGAGGCCAGGACCAAAAGGATTCCTGCCACGGTGACTCTGGGGGTCCCCTGGTCTGCAATGGGTACCTGCAGGGCCTCGTGTCCTTTGGACAAGCCCCGTGTGGCCAACCCTCTGTGCCCGGCGTCTATACCAACCTCTGCAACTTCACGGACTGGATAGAGAAAACCATCCAGGCCAGTTAA
Caperea_marginata                -------------------------------------------------------------GATCCCTCGCCTGGGGTGGCGGCAGCCACATCATAAACGGCGAGGACTGCCACCCGCACTCGCAGCCTTGGCAGGCGGCACTGTTCTTAGAAAAGGAATTTTTCTGCGGGGGCGTCCTGGTGCATCCTCAATGGGTGCTGTCAGCCGCGCACTGTTTCCGGAATTCCTGTACCATCGGGATGGGCCTGCACAGTCTTGAGGACGACCAAGAGCCAGGCGGTCGGATGACGGAGGCTCACCTCTCCATCCAGCACCCCGAGTACAACAGACCATCTCTTGCCAACGTCCTCATGCCCATCAGGTTGGAAGAACTGGTGCCCCAGTCTGGCACCATC-AGCACGTCAGCAT-CGCCTCACGGTGCCCGACCGCT---GGGGATTCTTGCCTCGTTTCTGGCTGGGGTCGGCTAGCGAATGGCCGACTGCCCAAAGTGCTCCAATGCGTGAATATCTCAGTGGTGTCGGAGGAGATCTGCAGTGAACTCTATGCCCCCGTGTACCACCCCAGCATGTTCTGCGCTGGCGGAGGCCAGGACCGAAAGGACTCCTGCCATGGTGACTCTGGGGGCCCCCT-GTCTGCAACGGRTCCCTGCAGGGCCTTGTGTCCTTTGGACAATCCCTGTGTGACCAGCCCAACGTRCCAGGCGTCTACACCAACCTCTGCAAGTTCACAGACTGGATACAGAAAACCATCCAGGCCAGTTAA
Capra_hircus                     ATGACCACAGCAGGAAACCCCTGGGGCTGGTTCCTGGGGCATCTCCTCCTCGGTGTCACAGGATCACTCGCCTGGGGCGGCAGCAGCCGTATCATCAACGGCGAGGACTGCCGCCCGCACTCGCAGCCCTGGCAGGCGGCCCTGTTCTTGGAAAATGAATTTTTCTGCGGGGGCGTCCTGGTGCATCCGCAGTGGGTGCTGTCAGCTGCGCATTGCTTCCAGAAGTCCTATACCATTGGGCTGGGCCTGCACAGTCTTGAGGCCGACCAAGAACCAGGCAGTCAGATGATAGAAGCCCACCTCTCCATCCAACACCCAGAGTACAACAAACCATCTTTCGCCAACGACCTCATGCTCATCAAGTTGGAAGAATCGGTGCCCTCGTCTGATACCATCCAGGACATCAGCAT-CGCCTCCCAGTGCCCGGGCGCCGGGGGGGATTCCTGCTTGGTTTCCGGCTGGGGTCGGCTGGTGAATGGCAGACTGCCCAAAGTGCTCCAATGTGTGAATATCTCACTGGTGTCGGAGAAGATCTGCAGTGAACTCTATGCTCACGTGTACCACCCCAGCATGTTCTGCGCTGGCGGAGGCCAGGATCAGAAGGACTCCTGCCATGGTGACTCTGGGGGCCCCCTGGTCTGCAACGGGTCCCTGCAGGGCCTGGTATCCTTTGGACAAGCCCAGTGTGGCCAACCCTACGTGCCAAGCGTCTACACCAACCTCTGCAAGTTCACGGACTGGATACAGAAAACCATCCAGGCCAGTTAA
Catagonus_wagneri                ATGACCGCAGCAGAAAACCCCTGGGGCTGGTTCCTGGGGTATCTCCTCCTCGGTGTCACAGGATCCCTCGCCTTCCTTGACGGCGGCTACATCATAAACGGCGAGGACTGTAACCCGCACTCACAGCCCTGGCAGGCGGCACTGTTCTTGGAGGACGACTTTTTCTGCGGGGGCGTCCTGGTGCACCCGCAGTGGGTGCTGTCAGCCGCACACTGCTTCCAAAATTCCTACACCATCGGGCTGGGCCTGCACAGTCTTGAGCCCGACCAAGAACCAGGCAGCCAGATGATAGAGGCCGGCCTTTCCATTCAGCATCCGGAGTACAACAAACCGTCTATGGCCAACGACCTCATGCTCATCAAGTTGAAGGAATCGGCGTCGCTGTCTGACAACATCCGGAACATCAGCAT-CGTCTCCCAGTGCCCCACCCCT---GGGGATTCTTGCCTCGTTTCCGGCTGGGGTCGGCTGGCCAGTGGCGGACTGCCCCGAGTGCTGCAGTGTGTGAACATCTCGGTGGCTTCTGAGGAGGTCTGCAAGGCGCGCTACGGCCCCGTGTACCACCCCAGCATGCTCTGCGCCGGCGGAGGTCAGGACCGAAAGGACTCCTGCCACGGTGACTCTGGGGGCCCCCTCGTCTGCCACGGGTCCCTGCAGGGCCTCGTGTCCTTTGGACAACCCCCGTGTGGCCAGCCCAACGTGCCAGGCGTCTACACTAACCTCTGCAAATTCTCGGACTGGATACAGACGACCATCCAGGCCAGTTAA
Cephalorhynchus_commersonii      ATGTCCATGGCAGGAAACCCCTGGGGCTGGTTCCTGGGCCACCTCCTCCTCAGTGTCACAGGATCCCTCGCCTGGGGTGGAGGCGGCGACATCATAAACGGCGAGGACTGCCACCCGCACTCGCAGCCTTGGCAGGCGGCACTGTTCTTGGAAAAGGAATTTTTCTGCGGGGGCGTCCTGGTGCATCCTCAATGGGTGCTGTCAGCCGCACACTGTTTCCAGAATTCCTATACCATCAGGCTGGGTCTGCACAGTCTTGAGGACGACCATGAACCAGACGGTCAGATGATGGAGGCTCACCTCTCCATCCAGCACCCAGAGTACAACAGACCATCTTTTGCCAACGACCTCATGCTCATCAAGTTGGAAGAATTGGTGCCCCAGTCCGACACCATCCAAAACATTGGCGT-CGCCTCACAGTGCCCGACCGCT---GGGGATTCTTGCCTCGTTTCCGGCTGGGGTCGGCTAAAGAATGGCAGACTGCCCAAAGTGCTCCAATGCGTGAATATCTCAGTGGTGTCGGAGGAGATCTGCAGTGAACTCTATGCCCCTGTGTACCACCCCAGCATGTTCTGCGCTGGCGGAGGCCAGGACCAAAAGGACTCCTGCCATGGTGACTCTGGGGGCCCCCTGGTCTGCAACGGGTCCCTGCAGGGCCTTGTGTCCTTTGGACAATCCCCCTGTGGCCAGCCCAACGTGCCAGGCGTCTACACCAACCTCTGCAAGTTCACAGACTGGCTACAGAAAACCATCCAGGCCAGTTAA
Cephalorhynchus_eutropia         ATGTCCATGGCAGGAAACCCCTGGGGCTGGTTCCTGGGCCACCTCCTCCTCAGTGTCACAGGATCCCTCGCCTGGGGTGGAGGCGGCGACATCATAAACGGCGAGGACTGCCACCCGCACTCGCAGCCTTGGCAGGCGGCACTGTTCTTGGAAAAGGAATTTTTCTGCGGGGGCGTCCTGGTGCATCCTCAATGGGTGCTGTCAGCCGCACACTGTTTCCAGAATTCCTATACCATCAGGCTGGGTCTGCACAGTCTTGAGGACGACCATGAACCAGACGGTCAGATGATGGAGGCTCACCTCTCCATCCAGCACCCAGAGTACAACAGACCATCTTTTGCCAACGACCTCATGCTCATCAAGTTGGAAGAATTGGTGCCCCAGTCCGACACCATCCAAAACATCGGCGT-CGCCTCACAGTGCCCGACCGCT---GGGGATTCTTGCCTCGTTTCCGGCTGGGGTCGGCTAAAGAATGGCAGACTGCCCAAAGTGCTCCAATGCGTGAATATCTCAGTGGTGTCGGAGGAGATCTGCAGTGAACTCTATGCCCCTGTGTACCACCCCAGCATGTTCTGCGCTGGCGGAGGCCAGGACCAAAAGGACTCCTGCCATGGTGACTCTGGGGGCCCCCTGGTCTGCAACGGGTCCCTGCAGGGCCTTGTGTCCTTTGGACAATCCCCCTGTGGCCAGCCCAACGTGCCAGGCGTCTACACCAACCTCTGCAAGTTCACAGACTGGCTACAGAAAACCATCCAGGCCAGTTAA
Cephalorhynchus_heavisidii       ATGTCCATGGCAGGAAACCCCTGGGGCTGGTTCCTGGGCCACCTCCTCCTCAGTGTCACAGGATCCCTCGCCTGGGGTGGAGGCGGCGACATCATAAACGGCGAGGACTGCCACCCGCACTCGCAGCCTTGGCAGGCGGCACTGTTCTTGGAAAAGGAATTTTTCTGCGGGGGCGTCCTGGTGCATCCTCAATGGGTGCTGTCAGCCGCACACTGTTTCCAGAATTCCTATACCATCAGGCTGGGTCTGCACAGTCTTGAGGACGACCATGAACCAGACGGTCAGATGATGGAGGCTCACCTCTCCATCCAGCACCCAGAGTACAACAGACCATCTTTTGCCAACGACCTCATGCTCATCAAGTTGGAAGAATTGGTGCCCCAGTCCGACACCATCCAAAACATCGGCGT-CGCCTCACAGTGCCCGACCGCT---GGGGATTCTTGCCTCGTTTCCGGCTGGGGTCGGCTAAAGAATGGCAGACTGCCCAAAGTGCTCCAATGCGTGAATATCTCAGTGGTGTCGGAGGAGATCTGCAGTGAACTCTATGCCCCTGTGTACCACCCCAGCATGTTCTGCGCTAGCGGAGGCCAGGACCAAAAGGACTCCTGCCATGGTGACTCTGGGGGCCCCCTGGTCTGCAACGGGTCCCTGCAGGGCCTTGTGTCCTTTGGACAATCCCCCTGTGGCCAGCCCAACGTGCCAGGCGTCTACACCAACCTCTGCAAGTTCACAGACTGGCTACAGAAAACCATCCAGGCCAGTTAA
Cephalorhynchus_hectori          ATGTCCATGGCAGGAAACCCCTGGGGCTGGTTCCTGGGCCACCTCCTCCTCAGTGTCACAGGATCCCTCGCCTGGGGTGGAGGCGGCGACATCATAAACGGCGAGGACTGCCACCCGCACTCGCAGCCTTGGCAGGCGGCACTGTTCTTGGAAAAGGAATTTTTCTGCGGGGGCGTCCTGGTGCATCCTCAATGGGTGCTGTCAGCCGCACACTGTTTCCAGAATTCCTATACCATCAGGCTGGGTCTGCACAGTCTTGAGGACGACCATGAACCAGACGGTCAGATGATGGAGGCTCACCTCTCCATCCAGCACCCAGAGTACAACAGACCATCTTTTGCCAACGACCTCATGCTCATCAAGTTGGAAGAATTGGTGCCCCAGTCCGACACCATCCAAAACATCGGCGT-CGCCTCACAGTGCCCGACCGCT---GGGGATTCTTGCCTCGTTTCCGGCTGGGGTCGGCTAAAGAATGGCAGACTGCCCAAAGTGCTCCAATGCGTGAATATCTCAGTGGTGTCGGAGGAGATCTGCAGTGAACTCTATGCCCCTGTGTACCACCCCAGCATGTTCTGCGCTGGCGGAGGCCAGGACCAAAAGGACTCCTGCCATGGTGACTCTGGGGGCCCCCTGGTCTGCAACGGGTCCCTGCAGGGCCTTGTGTCCTTTGGACAATCCCCCTGTGGCCAGCCCAACGTGCCAGGCGTCTACACCAACCTCTGCAAGTTCACAGACTGGCTACAGAAAACCATCCAGGCCAGTTAA
Choeropsis_liberiensis           ATGACCACAGCAGGAAACCCCTGGGTCTGGTTCCTGGGGCATCTCATCCTCGGTGTCACAGGATCCCTTGTCTGGGGTGGCGGGAGCCGCATCATAAGCGGCGAGGACTGCCACCCGCACTCGCAGCCCTGGCAGGCGGCACTGCTCTTGGAAAACAAACTTTTCTGCGGGGGCGTCCTGGTGCATCCGCAGTGGGTGCTGTCAGCCGCACACTGTTTCCAGAAGTCTTATACCGTAGGGCTGGGCCTGCACAGTCTTGAGGCCGACGAAGAACCAGACAGTCAGATGATGGAGGCCCACTTCTCCATCCAGCACCCAGAGTACAACAAACCATCTTTAGCCAACGACCTCATGCTCATCAAGTTGGAAGAATCGGTGCCCCAGTCTGACACCATCCGGAACATCAGCAT-CGCCTCGCAGTGCCCGACCGCT---GGGGATTCTTGCCTGGTTTCCGGCTGGGGTCGGCTAGCGAATGGCAGACTGCCCACAGTGCTCCAATGCGTGAACATCTCAGTGGTGTCGGAGGAGGTCTGCAACCAACTCTATGCCTCCGTGTACCACCCCAGCATGCTCTGCGCTGGCGGAGGCCAGGACCAAAAGGACTCCTGCCATGGTGACTCTGGGGGTCCCCTGGTCTGCAATGGGTCCCTGCAGGGCCTTGTGTCCTTTGGACAAGCCCCGTGTGGCCAACCCAACGTGCCAGGCGTCTACACCAACCTCTGCAAGTTCACAGACTGGATACAGAAAACCATTCAGGCCAGTTAA
Delphinapterus_leucas            ATGTCCATGGCAGGAAACCCCTGGGGCTGGTTCCTGGGCCACCTCCTCCTCAGTGTCACAGGATCCCTCGCCTGGGGTGGAGGCAGCGACATCATAAACGGCGAGGACTGCCACCCGCACTCGCAGCCTTGGCAGGCGGCACTGTTCTTGGAAAAGGAATTTTTCTGCGGGGGCGTCCTGGTGCATCCTCAATGGGTGCTGTCAGCCGCACACTGTTTCCAGAATTCCTATACCATCAGGCTGGGCCTGCACAGTCTTGAGGACGACCATGAACCAGGCGGTCAGATGATGGAGGCTCACCTCTCCATCCAGCACCCAGAGTACAACAGACCATCTTTTGCCAACGACCTCATGCTCATCAAGTTGGAAGAACTGGTGCCCCAGTCTGACACCATCCAAAACATCGGCGT-CGCCTCACAGCGCCCGACCGCT---GGGGATTCTTGCCTCGTTTCCGGCTGGGGTCGGCTAGCGAATGGCAGACTGCCCAAAGTGCTCCAATGCGTGAATATCTCAGTGGTGTCGGAGGAGATCTGCAGTGAACTCTATGCCCCTGTGTACCACCCCAGCATGTTCTGCGCTGGCGGAGGCCAGGACCAAAAGGACTCCTGCCATGGTGACTCTGGGGGCCCCCTGGTCTGCAACGGGTCCCTGCAGGGCCTTGTGTCCTTTGGACAATCCCCCTGTGGCCAGCCCAACGTGCCAGGCGTCTACACCAACCTCTGCAAGTTCACAGACTGGATACAGAAAACCATCCAGGCCAGTTAA
Delphinus_delphis_bairdii        ATGTCCATGGCAGGAAACCCCTGGGGCTGGTTCCTGGGCCACCTCCTCCTCAGTGTCACAGGATCCCTCGCCTGGGGTGGAGGCGGCGACATCATAAACGGCGAGGACTGCCACCCGCACTCGCAGCCTTGGCAGGCGGCACTGTTCTTGGAAAAGGAATTTTTCTGCGGGGGCGTCCTGGTGCATCCYCAATGGGTGCTGTCAGCCGCACACTGTTTCCAGAATTCCTATACCATCAGGCTGGGTCTGCACAGTCTTGAGGACGACCATGAACCAGGCRGTCAGATGATGGAGGCTCACCTCTCCATCCAGCACCCAGAGTACAACAGACCATCTTTTGCCAACGACCTCATGCTCATCAAGTTGGAAGAATTGGTGCCCCAGTCTGACACCATCCAAAACATCGGCGT-CGCCTCACAGTGCCCGACCGCT---GGGGATTCTTGCCTCGTTTCCGGCTGGGGTCGGCTARMGAATGGCAGACTGCCCAAAGTGCTCCAATGCGTGAATATCTCAGTGGTGTCGGAGGAGATCTGCAGTGAACTCTATGCCCCTGTGTACCACCCCAGCATGTTCTGCGCTGGCGGAGGCCRGGACCAAAAGGACTCCTGCCATGGTGACTCTGGGGGCCCCCTGGTCTGCAACGGGTCCCTGCAGGGCCTTGTGTCCTTTGGACAATCCCCCTGTGGCCAGCCCAATGTGCCAGGCGTCTACACCAACCTCTGCAAGTTCACAGACTGGATACAGAAAACCATCCAGGCCAGTTAA
Delphinus_delphis_delphis        ATGTCCATGGCAGGAAACCCCTGGGGCTGGTTCCTGGGCCACCTCCTCCTCAGTGTCACAGGATCCCTCGCCTGGGGTGGAGGCGGCGACATCATAAACGGCGAGGACTGCCACCCGCACTCGCAGCCTTGGCAGGCGGCACTGTTCTTGGAAAAGGAATTTTTCTGCGGGGGCGTCCTGGTGCATCCTCAATGGGTGCTGTCAGCCGCACACTGTTTCCAGAATTCCTATACCATCAGGCTGGGTCTGCACAGTCTTGAGGACGACCATGAACCAGGCRGTCAGATGATGGAGGCTCACCTCTCCATCCAGCACCCAGAGTACAACAGACCATCTTTTGCCAACGACCTCATGCTCATCAAGTTGGAAGAATTGGTGCCCCAGTCTGACACCATCCAAAACATCGGCGT-CGCCTCACAGTGCCCGACCGCT---GGGGATTCTTGCCTCGTTTCCGGCTGGGGTCGGCTARMGAATGGCAGACTGCCCAAAGTGCTCCAATGCGTGAATATCTCAGTGGTGTCGGAGGAGATCTGCAGTGAACTCTATGCCCCTGTGTACCACCCCAGCATGTTCTGCGCTGGCGGAGGCCRGGACCAAAAGGACTCCTGCCATGGTGACTCTGGGGGCCCCCTGGTCTGCAACGGGTCCCTGCAGGGCCTTGTGTCCTTTGGACAATCCCCCTGTGGCCAGCCCAACGTGCCAGGCGTCTACACCAACCTCTGCAAGTTCACAGACTGGATACAGAAAACCATCCAGGCCAGTTAA
Elaphurus_davidianus             ATGACCACGGCAGGAAAGCCCTGGGGCTGGTTCCTGGGGCATCTCCTCCTCGCTGTCACAGGATCCCTCGCCTGGGGCGGCAGCAGCCGCATCATAAACGGCGAGGACTGCCGCCCGCACTCGCAGCCCTGGCAGGCGGCCCTGTTCTTGGAAAATGAATTCTTCTGCGGGGGCGTCCTGGTGCATCCGCAGTGGGTGCTGTCAGCCGCACATTGTTTCCAGAAGTCCTATACCATCGGGCTGGGCCTGCACAGTCTTGAGGCCGACCAAGAACCAGGCAGTCAGATGATAGAAGCCCACCTCTCCATCCAGCACCCAGAGTACAACAAACCATCTTTGGCCAACGACCTCATGCTCATCAAGTTAGAAGAATCGGTGCCCCCCTCTGATACCATCCAGGACATCAGCAT-CGCCTCCCAGTGCCCGACTGCC---GGGGATTCCTGCCTGGTCTCCGGCTGGGGTCGGCTGGTGAATGGCAGACTGCCCAAAGTGCTCCAATGCGTGAATATCTCAGTGGTATCGGAGAAGATCTGCAGTGAACTCTATGCCCACGTGTACCACCCCAGCATGTTCTGCGCTGGTGGAGGCCAGGACCAGAAGGACTCCTGCCATGGTGACTCCGGGGGCCCCCTGGTCTGCAACGGGTCCCTGCAGGGCCTTGTATCCTTTGGACAAGCCCGGTGTGGCCAACCTGACGTGCCAAGCGTCTACACCAACCTCTGCAAGTTCGCGGACTGGATACAGAAAACCATCCAGGCCAGTTAA
Eschrichtius_robustus            ATGACCATGGCAGGAAACCCCTGGGGCTGGTTCCTGTGCCACCTCCTCGTCAGTGCCACAGGATCCCTCGCCTGGGGTGGCGGCAGCCACATCATAAACGGCGAGAACTGCCACCCGCACTCGCAGCCTTGGCAGGCGGCACTGTTGTTGGAAAAGGAATTTTTCTGCGGGGGCGTCCTGGTGCCTCCTCAACGGGTGCTGTCAGCCGCACAC--TTTCCAGAATTCCTGTACCATCGGGCTGGGCCTGCACAGTCTCGAGGACGACCAAGAGCCAGGCGGTCGGATGATGGCGGCTCACCTCTCCATCCAGCACCCCGAGTACAACAGACCATCTCTTGCCAACGACCTCATGCTCATCAAGTTGGAAGAACTGGTGCCCCAGTCTGACACCATC-AGCACGTCAGCGT-CGCCTCACAGTGGCCGACCGCT---GGGTTTTCTTGCCTCGTTTCCGGCTGGGGTCGGCTAGCGAATGGCAGACTGCCCAAAGTGCTCCAGTGCGTGAATATCTCAGTGGTGTCGAAGGAGATCTGCAGTGAACTCTATGGCCCCGTGTACCACCCCAGCATGTTCTGCGCTGGCGGAGGCCAGGACCAAAAGGACTCCTGCCATGGTGACTCTGGGGGCCCCCT-GTCTGCAACGGGTCCCTACAGGGCCTTGTGTCCTTTGGACAATCCCCATGTGGCCAGCCCGACGTGCCAGGCGTCTACACCAACCTCTGCAAGTTCACAGACTGGATACAGAAAACCATCCAGGCCAGTTAA
Eubalaena_australis              ATGACCATGGCAGGAAACCCCTGGGGCTGGTTCCTGGGCCACCTCTTCCTCAGTGCCACAGGATCCCTCGCCTGGGGTGGCGGCAGCCACATCATAAACGGCGAGGACTGCCACCCGCACTCGCAGCCTTGGCAGGAGGCACTGTTCTTAGAAAAGGAATTTTTCTGCGGGGGCGTCCTGGTGCATCCTCAATGGGTGCTGTCAGCCGCACACTGTTTCCAGAATTCCTATACCATCGGGCTGGGCCTACACAGTCTTGAGGACGACCAAGAGCCAGGCGGTCGGATGATGGAGGCTCACCTCTCCATCCAGCACCCCGAGTACAACAGACCATCTCTTGCCAACGACCTCATGCTCATCAAGTTGGAAGAATTGGTGCCCCAGTCTGACACCATC-AGCACGTCAGCAT-CGCCTCACAGTGCCCGACCGCT---GGGGATTCTTGCCTCGTTTCCGGCTG-GGTCAGCTAGCGAATGGCCGACTGCCCAAAGTGCTCCAATGCGTGAATATCTCAGTGGTGTCGGAGGAGATCTGCAGTGAGCTCTATGCCCCCGTGTACCACCCCAGCATGTTCTGCGCTGGCGGAGGCCAGGACCAAAAGGACTCCTGCCATGGTGACTCTGGGGGCCCCCT-GTCTGCAATGGGTCCCTGCAGGGCCTTGTGTCCTTTGGACAATCCCCGTGTGGCCAGCCCAACGTGCCAGGCGTCTACACCAACCTCTGCAAGTTCACAGACTGGATGCAGAAAACCATCCAGGCCAGTTAA
Eubalaena_glacialis              ATGACCATGGCAGGAAACCCCTGGGGCTGGTTCCTGGGCCACCTCTTCCTCAGTGCCACAGGATCCCTCGCCTGGGGTGGCGGCAGCCACATCATAAACGGCGAGGACTGCCACCCGCACTCGCAGCCTTGGCAGGAGGCACTGTTCTTAGAAAAGGAATTTTTCTGCGGGGGCGTCCTGGTGCATCCTCAATGGGTGCTGTCAGCCGCACACTGTTTCCAGAATTCCTATACCATCGGGCTGGGCCTGCACAGTCTTGAGGACGACCAAGAGCCAGGCGGTCGGATGATGGAGGCTCACCTCTCCATCCAGCACCCCGAGTACAACAGACCATCTCTTGCCAACGACCTCATGTTCATCAAGTTGGAAGAATTGGTGCCCCAGTCTGACACCATC-AGCACGTCAGCAT-CGCCTCACAGTGCCCGACCGCT---GGGGATTCTTGCCTCATTTCCGGCTG-GGTCAGCTAGCGAATGGCCGACTGCCCAAAGTGCTCCAATGCGTGAATATCTCAGTGGTGTCGGAGGAGATCTGCAGTGAGCTCTATGCCCCCGTGTACCACCCCAGCATGTTCTGCGCTGGCGGAGGCCAGGACCAAAAGGACTCCTGCCATGGTGACTCTGGGGGCCCCCTGGTCTGCAACGAGTCCCTGCAGGGCCTTGTGTCCTTTGGACAATCCCCGTGTGGCCAGCCCAACGTGCCAGGCGTCTACACCAACCTCTGCAAGTTCACAGACTGGATACAGAAAACCATCCAGGCCAGTTAA
Eubalaena_japonica               ATGACCATGGCAGGAAACCCCTGGGGCTGGTTCCTGGGCCACCTCTTCCTCAGTGCCACAGGATCCCTCGCCTGGGGTGGCGGCAGCCACATCATAAACGGCGAGGACTGCCACCCGCACTCGCAGCCTTGGCAGGCGGCACTGTCCTTAGAAAAGGAATTTTTCTGCGGGGGCGTCCTGGTGCATCCTCAATGGGTGCTGTCAGCCGCACACTGTTTCCAGAATTCCTATACCATCGGGCTGGGCCTGCACAGTCTTGAGGACGACCAAGAGCCAGGCGGTCGGATGATGGAGGCTCACCTCTCCATCCAGCACCCCGAGTACAACAGACCATCTCTTGCCAACGACCTCATGCTCATCAAGTTGGAAGAATTGGTGCCCCAGTCTGACACCATC-AGCACGTCAGCAT-CGCCTCACAGTGCCCGACCGCT---GGGGATTCTTGCCTCGTTTCCGGCTG-GGTCAGCTAGCGAATGACCGACTGCCCAAAGTGCTCCAATGCGTGAATATCTCAGTGGTGTCGGAGGAGATCTGCAGTGAGCTCTATGCCCCCGTGTACCACCCCAGCATGTTCTGCGCTGGCGGAGGCCAGGACCAAAAGGACTCCTGCCATGGTGACTCTGGGGGCCCCCT-GTCTGCAATGGGTCCCTGCAGGGCCTTGTGTCCTTTGGACAATCCCCGTGTGGCCAGCCCAACGTGCCAGGCGTCTACACCAACCTCTGCAAGTTCACAGACTGGATACAGAAAACCATCCAGGCCAGTTAA
Feresa_attenuata                 ATGTCCATGGCAGGAAACCCCTGGGGCTGGTTCCTGGGCCACCTCCTCCTCAGTGTCACAGGATCCCTCGCCTGGGGTGGAGGCGGCGACATCATAAACGGCGAGGACTGCCACCCGCACTCGCAGCCTTGGCAGGCGGCACTGTTCTTGGAAAAGGAATTTTTCTGCGGGGGCGTCCTGGTGCATCCTCAATGGGTGCTGTCAGCCGCACACTGTTTCCAGAATTCCTATACCATCAGGCTGGGTCTGCACAGTCTTGAGGACGACCATGAACCAGGCGGTCAGATGATGGAGGCTCACCTCTCCATCCAGCACCCAGAGTACAACAGACCATCTTTTGCCAACGACCTCATGCTCATCAAGTTGGAAGAATTGGTGCCCCAGTCTGACACCATCCAAAACATCGGCGT-CGCCTCACAGTGCCCGACCGCT---GGGGATTCTTGCCTCGTTTCCGGCTGGGGTCGGCTAGCGAATGGCAGACTGCCCAAAGTGCTCCAATGCGTGAATATCTCAGTGGTGTCGGAGGAGATCTGCAGTGAACTCTATGCCCCTGTGTACCACCCCAGCATGTTCTGCGCTGGCGGAGGCCGGGACCAAAAGGACTCCTGCCATGGTGACTCTGGGGGCCCCCTGGTCTGCAACGGGTCCCTGCAGGGCCTTGTGTCCTTTGGACAATCCCCCTGTGGCCAGCCCAATGTGCCAGGCGTCTACACCAACCTCTGCAAGTTCACAGACTGGATACAGAAAACCATCCAGGCCAGTTAA
Giraffa_camelopardalis           ATGACCACAGCAGGAAACTCCTGGGGCTGGTTCCTGGGGCATCTCCTCCTCGGTGTCACAGGATCCCTCGCCTGGGGCGGCAGCAGCCGCATCATCAACGGCGAGGACTGCCGCCCGCACTCGCAGCCCTGGCAGGCGGCCCTGTTCTTGGAAAATGAATTCTTCTGCGGGGGCGTCCTGGTGCATCCCCAGTGGGTGCTGTCAGCCGCACATTGTTTCCAGAAGTCCTATACCATCGGGCTGGGCCTGCACAGTCTTGAGGCCGACCACGAACCAGGCAGTCAGATGATAGAAGCCCACCTCTCCATCCAGCACCCAGAGTACAACAAACCATCTTTGGCCAACGACCTCATGCTCATCAAGTTGGAAGAATCGGTGCCCCAGTCTGATACTATCCAGGACATCAGCAT-CGCCTCCCAGTGCCCGGCCGCC---GGGGATTCCTGCCTGGTTTCCGGCTGGGGTCGGCTGGCGAATGGCAGACTGCCCAAAGTGCTCCAATGCGTGAATATCTCAGTGGTGTCGGAGAAGATTTGCAGTGAACTCTATGCCCACGTGTACCACCCCAGCATGTTCTGCGCTGGCGGAGGCCAGGACCAAAAGGACTCCTGCCACGGTGACTCTGGGGGCCCCCTGGTCTGCAACGGGTCCCTGCAGGGCCTTGTGTCCTTTGGACAAGCCCAGTGTGGCCAACCCTACGTGCCAAGCGTCTACACCAACCTCTGCAAGTTCACAGATTGGATACAGAAAACCATCCAGGCCAGTTAA
Globicephala_macrorhynchus       ATGTCCATGGCAGGAAACCCCTGGGGCTGGTTCCTGGGCCACCTCCTCCTCAGTGTCACAGGATCCCTCGCCTGGGGTGGAGGCGGCGACATCATAAACGGCGAGGACTGCCACCCGCACTCGCAGCCTTGGCAGGCGGCACTGTTCTTGGAAAAGGAATTTTTCTGCGGGGGCGTCCTGGTGCATCCTCAATGGGTGCTGTCAGCCGCACACTGTTTCCAGAATTCCTATACCATCAGGCTGGGTCTGCACAGTCTTGAGGACGACCATGAACCAGGCGGTCAGATGATGGAGGCTCACCTCTCCATCCAGCACCCAGAGTACAACAGACCATCTTTTGCCAACGACCTCATGCTCATCAAGTTGGAAGAATTGGTGCCCCAGTCTGACACCATCCAAAACATCGGCGT-CGCCTCACAGTGCCCGACCGCT---GGGGATTCTTGCCTCGTTTCCGGCTGGGGTCGGCTAGCGAATGGCAGACTGCCCAAAGTGCTCCAATGCGTGAAYGTCTCAGTGGTGTCGGAGGAGATCTGCAGTGAACTCTATGCCCCTGTCTACCAYCCCAGCATGTTCTGCGCTGGCGGAGGCCGGGACCAAAAGGACTCCTGCCATGGTGACTCTGGGGGCCCCCTGGTCTGCAACGGGTCCCTGMAGGGCCTTGTGTCCTTTGGACAATCCCCCTGTGGCCAGCCCAAYGTGCCAGGCGTCTACACCAACCTCTGCAAGTTCACAGACTGGATACAGAAAACCATCCAGGCCAGTTAA
Globicephala_melas               ATGTCCATGGCAGGAAACCCCTGGGGCTGGTTCCTGGGCCACCTCCTCCTCAGTGTCACAGGATCCCTCGCCTGGGGTGGAGGCGGCGACATCATAAACGGCGAGGACTGCCACCCGCACTCGCAGCCTTGGCAGGCGGCACTGTTCTTGGAAAAGGAATTTTTCTGCGGGGGCGTCCTGGTGCATCCTCAATGGGTGCTGTCAGCCGCACACTGTTTCCAGAATTCCTATACCATCAGGCTGGGTCTGCACAGTCTTGGGGACGACCATGAACCAGGCGGTCAGATGATGGAGGCTCACCTCTCCATCCAGCACCCAGAGTACAACAGACCATCTTTTGCCAACGACCTCATGCTCATCAAGTTGGAAGAATTGGTGCCCCGGTCTGACACCATCCAAAACATCGGCGT-CGCCTCACAGTGCCCGACCGCT---GGGGATTCTTGCCTCGTTTCCGGCTGGGGTCGGCTAGCGAATGGCAGACTGCCCAAAGTGCTCCAATGCGTGAATGTCTCAGTGGTGTCGGAGGAGATCTGCAGTGAACTCTATGCCCCTGTCTACCACCCCAGCATGTTCTGCGCTGGCGGAGGCCGGGACCAAAAGGACTCCTGCCATGGTGACTCTGGGGGCCCCCTGGTCTGCAACGGGTCCCTGCAGGGCCTTGTGTCCTTTGGACAATCCCCCTGTGGCCAGCCCAATGTGCCAGGCATCTACACCAACCTCTGCAAGTTCACAGACTGGATACAGAAAACCATCCAGGCCAGTTAA
Grampus_griseus                  ATGTCCATGGCAGGAAACCCCTGGGGCTGGTTCCTGGGCCACCTCCTCCTCAGTGTCACAGGATCCCTCGCCTGGGGTGGAGGCGGCGACATCATAAACGGCGAGGACTGCCACCCGCACTCGCAGCCTTGGCAGGCGGCACTGTTCTTGGAAAAGGAATTTTTCTGCGGGGGCGTCCTGGTGCATCCTCAATGGGTGCTGTCAGCCGCACACTGTTTCCAGAATTCCTATACCATCAGGCTGGGTCTGCACAGTCTTGAGGACGACCATGAACCAGGCGGTCAGATGATGGAGGCTCACCTCTCCATCCAGCACCCAGAGTACAACAGACCATCTTTTGCCAACGACCTCATGCTCATCAAGTTGGAAGAATTGGTGCCCCAGTCTGACACCATCCAAAACATCGGCAT-CGCCTCACAGTGCCCGACCGCT---GGGGATTCTTGCCTCGTTTCCGGCTGGGGTCGGCTAAAGAATGGCAGACTGCCCAAAGTGCTCCAATGCGTGAATATCTCAGTGGTGTCGGAGGAGATCTGCAGTGAACTCTATGCCCCTGTGTACCACCCCAGCATGTTCTGCGCTGGCGGAGGCCAGGACCAAAAGGACTCCTGCCATGGTGACTCTGGGGGCCCCCTGGTCTGCAACGGGTCCCTGCAGGGCCTTGTGTCCTTTGGACAATCCCCCTGTGGCCAGCCCAACGTGCCAGGCGTCTACACCAACCTCTGCAAGTTCACAGACTGGATACAGAAAACCATCCAGGCCAGTTAA
Hippopotamus_amphibius           ATGACCACAGCAGGAAACCCCTGGGTCTGGTTCCTGGGGCATCTCGTCCTCGGTGTCACAGGATCCCTTGTCTGGGGTGGCGGCAGCCGCATCATAAGCGGCGAGGACTGCCACCCGCACTCGCAGCCCTGGCAGGCGGCACTGCTCTTGGAAAACAAACTTTTCTGCGGGGGCGTCCTGGTGCATCCGCAGTGGGTGCTGTCAGCCGCACACTGTTTCCAGAAGTCTTATACCGTAGGGCTGGGCCTGCACAGTCTTGAGGCCGACGAAGAACCAAACAGCCAGATGATGGAGGCCCACTTCTCCATCCAGCACCCAGAGTACAACAAACCATCTTTAGCCAACGACCTCATGCTCATCAAGTTGGAAGAATCGGTGCCCCAGTCTGACACCATCCGGAACATCAACAT-CGCCTCGCAGTGCCCGACCGCT---GGGGATTCTTGCCTGGTTTCCGGCTGGGGTCGGCTAGCGAATGGCAGACTGCCCACAGTGCTCCAATGCGTGAACATCTCAGTGGTGTCGGAGGAGGTCTGCAACGAACTCTATGCCTCCGTGTACCACCCCAGCATGCTCTGCGCTGGCGGAGGCCAGGACCAAAAGGACTCCTGCCATGGTGACTCTGGGGGTCCCCTGGTCTGCAATGGGTCCCTGCAGGGCCTTGTGTCCTTCGGACAAGCCCCGTGTGGCCAACCCAACGTGCCAGGCGTCTACACCAACCTCTGCAAGTTCACGGACTGGATACAGAAAACCATTCAGGCCAGTTAA
Hyperoodon_ampullatus            ATGTCCAAGGCAGGAAAGCCCTGGGGCTGGTTCCTGGGCCACCTCCTCCTCAGTGTCACAGGATCCCTCGCCTGGGGTGGAGGCAGCCACATCATAAACGGCGAGGACTGCCACCCGCACTCGCAGCCTTGGCAGGCGGCACTGTTCTTGGAAAAGGAATTTCTCTGCGGGGGCGTCCTGGTGCATCCTCAATGGGTGCTGTCAGCCGCACACTGTTTCCAGAATTCCTATACCATCGGGCTGGGCCTGCACAGTCTTGAGGACGACCATGAACCAGGCTGTAAGATGATGGAGGCTCACCTCTCCATCCAGCACCCAGAGTACAACAGAGCATCTTTTGCCAACGACCTCATGCTCATCAAGTTGGAAGAATTGGTGCCCCAGTCTGACACCATCCAGAGCATCAGCAT-CGCCTCACAGTGCCCGACCGCT---CGGGATTCTTGCCTCATTTCCGGCTGGGGTCGGCTAGCGAATGGCGGACTGCCCAGAGTGCTCCAATGCGTGAATATTTCAGTGGTGTCGGAGGAGATCTGCAGTGAACTCTATGCCCCCGTGTACCACCCCAGCATGTTCTGCGCTGGTGGAGGCCAGGACCAAAAGAACTCCTGCCATGGTGACTCTGGGGGCCCCTTGGTCTGCAACGGGTCCCTGCAGGGCCTTGTGACCTTTGGACAATCCCCGTGTGGCCAGCCCAACGTGCCAGGCGTCTACACCAACCTCTGCAAGTTCACAGACTGGATACAGAAAACCATCCAGGCCAGTTAA
Hyperoodon_planifrons            ATGTCCAAGGCAGGAAAGCCCTGGGGCTGGTTCCTGGGCCACCTCCTCCTCAGTGTCACAGGATCCCTCGCCTGGGGTGGAGGCAGCCACATCATAAACGGCKAGGACTGCCACCCGCACTCGCAGCCTTGGCAGGCGGCACTGTTCTTGGAAAAGGAATTTCTCTGCGGGGGCGTCCTGGTGCATCCTCAATGGGTGCTGTCAGCCGCACACTGTTTCCAGAATTCCTATACCATCGGGCTGGGCCTGCACAGTCTTGAGGACGACCATGAACCAGGCTGTAAGATGATGGAGGCTCACCTCTCCATCCAGCACCCAGAGTACAACAGAGCATCTTTTGCCAACGACCTCATGCTCATCAAGTTGGAAGAATTGGTGCCCCAGTCTGACACCATCCAGAGCATCAGCAT-CGCCTCACAGTGCCCGACCGCT---CGGGATTCTTGCCTCATTTCCGGCTGGGGTCGGCTAGCGAATGGCGGACTGCCCAGAGTGCTCCAATGCGTGAATATCTCAGTGGTGTCGGAGGAGAYCTGCAGTGAACTCTATGCCCCCGTGTACCACCCCAGCATGTTCTGCGCTGGTGGAGGCCAGGACCAAAAGAACTCCTGCCATGGTGACTCTGGGGGCCCCCTGGTCTGCAACGGGTCCCTGCAGGGCCTTGTGTCCTTTGGACAATCCCCGTGTGGCCAGCCCAACGTGCCAGGCGTCTACACCAACCTCTGCAAGTTCACAGACTGGATACAGAAAACCATCCAGGCCAGTTAA
Indopacetus_pacificus            ATGTCCAAGGCAGGAAAGCCCTGGGGCTGGTTCCTGGGCCACCTCCTCCTCAGTGTCACAGGATCCCTCGCCTGGGATGGAGGCAGCCACATCATAAACGGCGAGGACTGCCACCCGCACTCGCAGCCTTGGCAGGCGGCACTGTTCTTGGAAAAGGAATTTCTCTGCGGGGGCGTCCTGGTGCATCCTCAATGGGTGCTGTCAGCCGCACACTGTTTCCAGAATTCCTATACCATCGGGCTGGGCCTGCACAGTCTTGAGGACGACCATGAACCAGGCTGTAAGATGATGGAGGCTCACCTCTCCATCCAGCACCCAGAGTACAACAGAGCATCTTTTGCCAACGACCTCATGCTCATCAAGTTGGAAGAATTGGTGCCCCAGTCTGACACCATCCAGAGCATCAGCAT-CGCCTCACAGTGCCCGACCGCT---CGGGATTCTTGCCTCATTTCCGGCTGGGGTCGGCTAGCGAATGGCGGACTGCCCAGAGTGCTCCAATGCGTGAATATCTCAGTGGTGTCGGAGGAGATCTGCAGTGAACTCTATGCCCCGGTGTACCACCCCAGCATGTTCTGCGCTGGTGGAGGCCAGAACCAAAAGAACTCCTGCCATGGTGACTCTGGGGGCCCCCTGGTCTGCAACGGGTCCCTGCAGGGCCTTGTGTCCTTTGGACAATCCCCGTGTGGCCAGCCCAACGTGCCAGGCGTCTACACCAACCTCTGCAAGTTCACAGACTGGATACAGAAAGCCATGCAGGCCAGTTAA
Inia_geoffrensis                 ATGTCCATGGCAGGAAACCCCTGGGGCTGGTTCCTGGGCCACCTCCTCCTCAGTGTCACAGGATCCCTCGCCTGGGGTGGAGGCAGCCACATCATAAACGGCGAGGACTGCCACCCGCACTCGCAGCCTTGGCAGGCGGCACTATTCTTGGAAAAGGAATTTTTCTGCGGGGGAGTCCTGGTGCATCCTCAATGGGTGCTGTCAGCCGCACACTGTTTCCAAAATTCCTATACCATCAGGCTGGGCCTGCACAGTCTTGAGGACGACCATGAACCAGGCGGTCAGATGATGGAGGCTCACCTCTCCATCCAGCACCCAGAGTACAACAGACCATCTTTTGCCAACGACCTCATGCTCATCAAGTTGGAAGAATTGGTGCCCCAGTCTGACACCATCCAAAACATCAGCAT-CGCCTCACAGTGCCCGACCGCT---GGGGACTCTTGCCTCATTTCCGGCTGGGGTCGGCTAGCGAATGGCAGACTGCCCAAAGTGCTCCAATGCGTGAATATCTCAGTGGTGTCGGAGGAGATCTGCAGTGAACTCTATGCCCCTGTGTACCACCCCAGCATGTTCTGCGCTGGCGGAGGCCACGACCAAAAGGACTCCTGCCATGGTGACTCTGGGGGCCCCCTGGTCTGCAACGGGTCCCTGCAGGGCCTTGTGTCCTTTGGACAATCCCCCTGTGGCCAGCCCAACGTGCCAGGCGTCTACACCAACCTCTGCAAGTTCACAGACTGGATACAGAAAACCATTCAGGCCAGTTAA
Lagenodelphis_hosei              ATGTCCATGGCAGGAAACCCCTGGGGCTGGTTCCTGGGCCACCTCCTCCTCAGTGTCACAGGATCCCTCGCCTGGGGTGGAGGCGGCGACATCATAAACGGCGAGGACTGCCACCCGCACTCGCAGCCTTGGCAGGCGGCACTGTTCTTGGAAAAGGAMTTTTTCTGCGGGGGCGTCCTGGTGCATCCTCAATGGGTGCTGTCAGCCGCACACTGTTTCCAGAATTCCTATACCATCAGGCTGGGTCTGCACAGTCTTGAGGACGACCATGAACCAGGCGGTCAGATGATGGAGGCTCACCTCTCCATCCAGCACCCAGAGTACAACAGACCATCTTTTGCCAACGACCTCATGCTCATCAAGTTGGAAGAATTGGTGCCCCAGTCTGACACCATCCAAAACATCGGCGT-CGCCTCACAGTGCCCGACCGCT---GGGGATTCTTGCCTCGTTTCCGGCTGGGGTCGGCTAGCGAATGGCAGACTGCCCAAAGTGCTCCAATGCGTGAATATCTCAGTGGTGTCGGAGGAGATCTGCAGTGAACTCTATGCCCCTGTGTACCACCCCAGCATGTTCTGCGCTGGCGGAGGCCAGGACCAAAAGGACTCCTGCCATGGTGACTCTGGGGGCCCCCTGGTCTGCAACGGGTCCCTGCAGGGCCTTGTGTCCTTTGGACAATCCCCCTGTGGCCAGCCCAAYGTGCCAGGCGTCTACACCAACCTCTGCAAGTTCACAGACTGGATACAGAAAACCATCCAGGCCAGTTAA
Leucopleurus_acutus              ATGTCCATGGCAGGAAACCCCTGGGGCTGGTTCCTGGGCCACCTCCTCCTCAGTGTCACAGGATCCCTCGCCTGGGGTGGAGGCGGCGACATCATAAACGGCGAGGACTGCCACCCGCACTCGCAGCCTTGGCAGGCGGCACTGTTCTTGGAAAAGGAATTTTTCTGCGGGGGCGTCCTGGTGCATCCTCAATGGGTGCTGTCAGCCGCACACTGTTTCCAGAATTCCTATACCATCAGGCTGGGTCTGCACAGTCTTGAGGACGACCATGAACCAGGCGGTCAGATGATGGAGGCTCACCTCTCCATCCAGCACCCAGAGTACAACAGACCATCTTTTGCCAACGACCTCATGCTCATCAAGTTGGAAGAATTGGTGCCCCAGTCCGACACCATCCAAAACATCGGCGT-CGCCTCACAGTGCCCGACCGCT---GGGGATTCTTGCCTCGTTTCCGGCTGGGGTCGGCTAAAGAATGGCAGACTGCCCAAAGTGCTCCAATGCGTGAATATCTCAGTGGTGTCGGAGGAGATCTGCAGTGAACTCTATGCCCCTGTGTACCACCCCAGCATGTTCTGCGCTGGCGGAGGCCAGGACCAAAAGGACTCCTGCCATGGTGACTCTGGGGGCCCCCTGGTCTGCAACGGGTCCCTGCAGGGCCTTGTGTCCTTTGGACAATCCCCCTGTAGCCAGCCCAACGTGCCAGGCGTCTACACCAACCTCTGCAAGTTCACAGATTGGATACAGAAAACCATCCAGGCCAGTTAA
Lagenorhynchus_albirostris       ATGTCCATGGCAGGAAAGCCCTGGGGCTGGTTCCTGGGCCACCTCCTCCTCAGTGTCACAGGATCCCTCGCCTGGGGTGGAGGCGGCGACATCATAAACGGCGAGGACTGCCACCCGCACTCGCAGCCTTGGCAGGCGGCACTGTTCTTGGAAAAGGAATTTTTCTGCGGGGGCGTCCTGGTGCATCCTCAATGGGTGCTGTCAGCCGCACACTGTTTCCAGAATTCCTATACCATCAGGCTGGGTCTGCACAGTCTTGAGGACGACCATGAACCAGGCGGTCAGATGATGGAGGCTCACCTCTCCATCCAGCACCCAGAGTACAACAGACCATCTTTTGCCAACGACCTCATGCTCATCAAGTTGGAAGAATTGGTGCCCCAGTCTGACACCATCCAAAACATCGGCGT-CGCCTCCCAGTGCCCGACCGCT---GGGGATTCTTGCCTCGTTTCCGGCTGGGGTCGGCTAGCGAATGGCAGACTGCCCAAAGTGCTCCAATGCGTGAATATCTCAGTGGTGTCGGAGGAGATCTGCAGTGAACTCTATGCCCCTGTGTACCACCCCAGCATGTTCTGCGCTGGCGGAGGCCGGGACCAAAAGGACTCCTGCCATGGTGACTCTGGGGGCCCCCTGGTCTGCAACGGGTCCCTGCAGGGCCTTGTGTCCTTTGGACAATCCCCCTGTGGCCAGCCCAACGTGCCAGGTGTCTACACCAACCTCTGCAAGTTCACAGACTGGATACAGAAAACCATCCAGGGCAGTTAA
Sagmatias_obliquidens            ATGTCCATGGCAGGAAACCCCTGGGGCTGGTTCCTGGGCCATCTCCTCCTCAGTGTCACAGGATCCCTCGCCTGGGGTGGAGGCGGCGACATCATAAACGGCGAGGACTGCCACCCGCACTCGCAGCCTTGGCAGGCGGCACTGTTCTTGGAAAAGGAATTTTTCTGCGGGGGCGTCCTGGTGCATCCTCAATGGGTGCTGTCAGCCGCACACTGTTTCCAGAATTCCTATACCATCAGGCTGGGTCTGCACAGTCTTGAGGACGACCATGAACCAGGCGGTCAGATGATGGAGGCTCACCTCTCCATCCAGCACCCAGAGTACAACAGACAATCTTTTGCCAACGACCTCATGCTCATCAAGTTGGAAGAATTGGTGCCCCAGTCCGACACCATCCAAAACATCGGCGT-CGCCTCACAGTGCCCGACCGCT---GGGGATTCTTGCCTCGTTTCCGGCTGGGGTCGGCTAAAGAATGGCAGACTGCCCAAAGTGCTCCAATGCGTGAATATCTCAGTGGTGTCGGAGGAGATCTGCAGTGAACTCTATGCCCCTGTGTACCACCCCAGCATGTTCTGCGCTGGCGGAGGCCAGGACCAAAAGGACTCCTGCCATGGTGACTCTGGGGGCCCCCTGGTCTGCAACGGGTCCCTGCAGGGCCTTGTGTCCTTTGGACAATCCCCCTGTGGCCAGCCCAACGTGCCAGGCGTCTACACCAACCTCTGCAAGTTCACAGACTGGCTACAGAAAACCATCCAGGCCAGTTAA
Sagmatias_obscurus               ATGTCCATGGCAGGAAACCCCTGGGGCTGGTTCCTGGGCCATCTCCTCCTCAGTGTCACAGGATCCCTCGCCTGGGGTGGAGGCGGCGACATCATAAACGGCGAGGACTGCCACCCGCACTCGCAGCCTTGGCAGGCGGCACTGTTCTTGGAAAAGGAATTTTTCTGCGGGGGCGTCCTGGTGCATCCTCAATGGGTGCTGTCAGCCGCACACTGTTTCCAGAATTCCTATACCATCAGGCTGGGTCTGCACAGTCTTGAGGACGACCATGAACCAGACGGTCAGATGATGGAGGCTCACCTCTCCATCCAGCACCCAGAGTACAACAGACCATCTTTTGCCAACGACCTCATGCTCATCAAGTTGGAAGAATTGGTGCCCCAGTCCGACACCATCCAAAACATCGGCGT-CGCCTCACAGTGCCCGACCGCT---GGGGATTCTTGCCTCGTTTCCGGCTGGGGTCGGCTAAAGAATGGCAGACTGCCCAAAGTGCTCCAATGCGTGAATATCTCAGTGGTGTCGGAGGAGATCTGCAGTGAACTCTATGCCCCTGTGTACCACCCCAGCATGTTCTGCGCTGGCGGAGGCCAGGACCAAAAGGACTCCTGCCATGGTGACTCTGGGGGCCCCCTGGTCTGCAACGGGTCCCTGCAGGGCCTTGTGTCCTTTGGACAATCCCCCTGTGGCCAGCCCAACGTGCCAGGCGTCTACACCAACCTCTGCAAGTTCACAGACTGGCTACAGAAAACCATCCAGGCCAGTTAA
Lipotes_vexillifer               ATGTCCATGGCAGGAAACCCCTGGGGCTGGTTCCTGGGCCACCTCCTCCTCAGTGTCACAGGATCCCTCGCCTGGAGTGGAGGCAGCCACATCATAAACGGGGAGGACTGCCACCCGCACTCGCAGCCTTGGCAGGCGGCACTGTTCCTGGAAAAGGAATTTTTCTGCGGGGGAGTCCTGGTGCATCCTCAATGGGTGCTGTCAGCCGCACACTGTTTCCAGAATTCCTATACCATCAGGCTGGGCCTGCACAGTCTT---GACGACCATGAACCAGGCGGTCAGATGATGGAGGCTCACCTCTCCATCCAGCACCCGGAGTACAACAGACCATCTTTTGCCAACGACCTCATGCTCATCAAGTTGGAAGAATTTGTGCCCCAGTCTGACACCATCCAGAACATCAGCAT-TGCCTCACAGTGCCCGACCGCT---GGGGATTCTTGCCTCATTTCCGGCTGGGGTCGGCTAGCAAATGGCAGACTGCCCAAAGTGCTCCAATGCGTGAATATCTCAGTGGTGTCAGAGGAGATCTGCAGTGAGCTCTATGCCCCTGTGCACCACCCCAGCATGTTCTGCGCTGGCGGAGGCCAGGACCAAAAGGACTCCTGCCATGGTGACTCTGGGGGCCCCCTGGTCTGCAACGGGTCCCTGCAGGGCCTTGTGTCCTTTGGACAATCCCCGTGTGGCCAGCCCAACATGCCAGGCGTCTACACCAACCTCTGCAAGTTCACAGACTGGATACAGAAAACCATCCAGGCCAGTTAA
Lissodelphis_borealis            ATGTCCATGGCAGGAAACCCCTGGGGCTGGTTCCTGGGCCACCTCCTCCTCAGTGTCACAGGATCCCTCGCCTGGGGTGGAGGCGGCGACATCATAAACGGCGAGGACTGCCACCCGCACTCGCAGCCTTGGCAGGCGGCACTGTTCTTGGAAAAGGAATTTTTCTGCGGGGGCGTCCTGGTGCATCCTCAATGGGTGCTGTCAGCCGCACACTGTTTCCAGAATTCCTATACCATCAGGCTGGGTCTGCACAGTCTTGAGGAGGACCATGAACCAGGCGGTCAGATGATGGAGGCTCACCTCTCCATCCAGCACCCAGAGTACAACAGACCATCTTTTGCCAACGACCTCATGCTCATCAAGTTGGAAGAATTGGTGCCCCAGTCCGACACCATCCAAAACATCGGCGT-CGCCTCACAGTGCCCGACCGCT---GGGGATTCTTGCCTCGTTTCCGGCTGGGGTCGGCTAAAGAATGGCAGACTGCCCAAAGTGCTYCAATGCGTGAATATCTCAGTGGTGTCGGAGGAGATCTGCAGTGAACTCTATGCCCCTGTGTACCACCCCAGCATGTTCTGCGCTGGCGGAGGCCAGGACCAAAAGGACTCCTGCCATGGTGACTCTGGGGGCCCCCTGGTCTGCAACGGGTCCCTGCAGGGCCTTGTGTCCTTTGGACAATCCCCCTGTGGCCAGCCCAACGTGCCAGGCGTCTACACCAACCTCTGCAAGTTCACAGACTGGCTACAGAAAACCATCCAGGCCAGTTAA
Lissodelphis_peronii             ATGTCCATGGCAGGAAACCCCTGGGGCTGGTTCCTGGGCCACCTCCTCCTCAGTGTCACAGGATCCCTCGCCTGGGGTGGAGGCGGCGACATCATAAACGGCGAGGACTGCCACCCGCACTCGCAGCCTTGGCAGGCGGCACTGTTCTTGGAAAAGGAATTTTTCTGCGGGGGCGTCCTGGTGCATCCTCAATGGGTGCTGTCAGCCGCACACTGTTTCCAGAATTCCTATACCATCAGGCTGGGTCTGCACARTCTTGAGGACGACCATGAACCAGACGGTCAGATGATGGAGGCTCACCTCTCCATCCAGCACCCAGAGTACAACAGACCATCTTTTGCCAACGACCTCATGCTCATCAAGTTGGAAGAATTGGTGCCCCAGTCCGACACCATCCAAAACATCGGCGT-CGCCTCACAGTGCCCGACCGCT---GGGGATTCTTGCCTCGTTTCCGGCTGGGGTCGGCTAAAGAATGGCAGACTGCCCAAAGTGCTCCAATGCGTGAATATCTCAGTGGTGTCGGAGGAGATCTGCAGTGAACTCTATGCCCCTGTGTACCACCCCAGCATGTTCTGCGCTGGCGGAGGCCAGGACCAAAAGGACTCCTGCCATGGTGACTCTGGGGGCCCCCTGGTCTGCAACGGGTCCCTGCAGGGCCTTGTGTCCTTTGGACAATCCCCCTGTGGCCAGCCCAACGTGCCAGGCGTCTACACCAACCTYTGCAAGTTCACAGACTGGCTACAGAAAACCATCCAGGCCAGTTAA
Mesoplodon_bidens                ATGTCCAAGGCAGGAAAGCCCTGGGGCTGGTTCCTGGGCCACCTCCTCCTCAGTGTCACAGGATCCCTCGCCTGGGGTGGAGGCAGCCACATCATAAACGGCGAGGACTGCCACCCGCACTCGCAGCCTTGGCAGGCGGCACTGTTCTTGGAAAAGGAATTTCTCTGCGGGGGCGTCCTGGTGCATCCTCAATGGGTGCTGTCAGCCGCACACTGTTTCCAGAATTCCTATACCATCGGGCTGGGCCTGCACAGTCTTGAGGATGACCATGAACCAGGCTGTAAGATGATGGAGGCTCACCTCTCCATCCAGCACCCAGAGTACCACAGAGCATCTTTTGCCAACGACCTCATGCTCATCAAGTTGGAAGAATTGGTGCCCCAGTCTGACACCATCCAGAGCATCAGCAT-CGCCTCACAGTGCCCGACCGCT---CGGGATTCTTGCCTCATTTCCGGCTGGGGTCGGCTAGCGAATGGCGGACTGCCCAGAGTGCTCCAATGCGTGAATATCTCAGTGGTGTCGGAGGAGATCTGCAGTGAACTCTATGCCCCGGTGTACCACCCCAGCATGTTCTGCGCTGGTGGAGGCCAGGACCAAAAGAACTCCTGCCATGGTGACTCTGGGGGCCCCCTGGTCTGCAACGGGTCCCTGCAGGGCCTTGTGTCCTTTGGACAATCCCCGTGTGGCCAGCCCAACATGCCAGGCGTCTACACCAACCTCTGCAAGTTCACAGACTGGATACAGAAAACCATCCAGGCCAGTTAA
Mesoplodon_bowdoini              ATGTCCAAGGCAGGAAAGCCCTGGGGCTGGTTCCTGGGCCACCTCCTCCTCAGTGTCACAGGATCCCTCGCCTGGGGTGGAGGCAGCCACATCATAAACGGCGAGGACTGCCACCCGCACTCGCAGCCTTGGCAGACGGCACTGTTCTTGGAAAAGGAATTTCTCTGCGGGGGCGTCCTGGTGCATCCTCAATGGGTGCTGTCAGCCGCACACTGTTTCCAGAATTCCTATACCATCGGGCTGGGCCTGCACAGTCTTGAGGACGACCATGAACCAGGCTGTAAGATGATGGAGGCTCACCTCTCCATCCAGCACCCAGAGTACAACAGAGCATCTTTTGCCAACGACCTCATGCTCATCAAGTTGGAAGAATTGGTGCCCCAGTCTGACACCATCCAGAGCATCAGCAT-CGCCTCACAGTGCCCGACCGCT---CGGGATTCTTGCCTCATTTCCGGCTGGGGTCGGCTAGCGAATGGCGGACTGCCCAGAGTGCTCCAATGCGTGAATATCTCAGTGGTGTCGGAGGAGATCTGCAGTGAACTCTATGCCCCGGTGTACCACCCCAGCATGTTCTGCGCTGGTGGAGGCCAGGACCAAAAGAACTCCTGCCATGGTGACTCTGGGGGCCCCCTGGTCTGCAACGGGTCCCTGCAGGGCCTTGTGTCCTTTGGACAATCCCCGTGTGGCCAGCCCAACGTACCAGGCGTCTACACCAACCTCTGCAAGTTCACAGACTGGATACAGAAAACCATCCAGGCCAGTTAA
Mesoplodon_carlhubbsi            ATGTCCAAGGCAGGAAAGCCCTGGGGCTGGTTCCTGGGCCACCTCCTCCTCAGTGTCACAGGATCCCTCGCCTGGGGTGGAGGCAGCCACATCATAAACGGCGAGGACTGCCACCCGCACTCGCAGCCTTGGCAGGCGGCACTGTTCTTGGAAAAGGAATTTCTCTGCGGGGGCGTCCTGGTGCATCCTCAGTGGGTGCTGTCAGCCGCACACTGTTTCCAGAATTCCTATACCATCGGGCTGGGCCTGCACAGTCTTGAGGACGACCATGAACCAGGCTGTAAGATGATGGAGGCTCACCTCTCCATCCAGCACCCAGAGTACAACAGAGCATCTTTTGCCAACGACCTCATGCTCATCAAGTTGGAAGAATTGGTGCCCCAGTCTGACACCATCCAGAGCATCAGCAT-CGCCTCACAGTGCCCGACCGCT---CGGGATTCTTGCCTCATTTCCGGCTGGGGTCGGCTAGCGAATGGCGGACTGCCCAGAGTGCTCCAATGCGTGAATATCTCAGTGATGTCGGAGGAGATCTGCAGTGAACTCTATGCCCCGGTGTACCACCCCAGCATGTTCTGCGCTGGTGGAGGCCAGGACCAAAAGAACTCCTGCCATGGTGACTCTGGGGGCCCCCTGGTCTGCAACGGGTCCCTGCAGGGCCTTGTGTCCTTTGGACAATCCCCGTGTGGCCAGCCCAACGTGCCAGGCGTCTACACCAACCTCTGCAAGTTCACAGACTGGATACAGAAAACCATCCAGGCCAGTTAA
Mesoplodon_densirostris          ATGTCCAAGGCAGGAAAGCCCTGGGGCTGGTTCCTGGGACACCTCCTCCTCAGTGTCACAGGATCCCTCGCCTGGGGTGGAGGCAGCCACATCATAAACGGCGAGGACTGCCACCCGCACTCGCAGCCTTGGCAGGCGGCACTGTTCTTGGAAAAGGAATTTCTCTGCGGGGGCGTCCTGGTGCATCCTCAATGGGTGCTGTCAGCCGCACACTGTTTCCAGAATTCCTATACCATCGGGCTGGGCCTGCACAGTCTTGAGGACGACCATGAACCAGGCTGTAAGATGATGGAGGCTCACCTCTCCATCCAGCACCCAGAGTACCACAGAGCATCTTTTGCCAACGACCTCATGCTCATCAAGTTGGAAGAATTGGTGCCCCAGTCTGACACCATCCAGAGCATCAGCAT-CGCCTCACAGTGCCCGACCGCT---CGGGATTCTTGCCTCATTTCCGGCTGGGGTCGGCTAGCGAATGGCGGACTGCCCAGAGTGCTCCAATGCGTGAATATCTCAGTGGTGTCGGAAGAGATCTGCAGTGAACTCTATGCCCCGGTGTACCACCCCAGCATGTTCTGCGCTGGTGGAGGCCAGGACCAAAAGAACTCCTGCCATGGTGACTCTGGGGGCCCCCTGGTCTGCAACGGGTCCCTGCAGGGCCTTGTGTCCTTTGGACAATCCCCGTGTGGCCAGCCCAACGTGCCAGGCGTCTACACCAACCTCTGCAAGTTCACAGACTGGATACAGAAAACCATCCAGGCCAGTTAA
Mesoplodon_europaeus             ATGTCCAAGGCAGGAAAGCCCTGGGGCTGGTTCCTGGGCCACCTCCTCCTCAGTGTCACAGGATCCCTCGCCTGGGGTGGAGGCAGCCACATCATAAACGGCGAGGACTGCCACCCGCACTCGCAGCCTTGGCAGGCGGCACTGTTCTTGGAAAAGGAATTTCTCTGCGGGGGCGTCCTGGTGCATCCTCAATGGGTGCTGTCAGCCGCACACTGTTTCCAGAATTCCTATACCATCGGGCTGGGCCTGCACAGTCTTGAGGACGACCATGAACCAGGCTGTAAGATGATGGAGGCTCACCTCTCCATCCAGCACCCAGAGTACAACAGAGCATCTTTTGCCAACGACCTCATGCTCATCAAGTTGGAAGAATTGGTGCCCCAGTCTGACACCATCCAGAGCATCAGCAT-CGCCTCACAGTGCCCGACCGCT---CGGGATTCTTGCCTCATTTCCGGCTGGGGTCGGCTAGCGAATGGCGGGCTGCCCAGAGTGCTCCAATGCGTGAATATCTCAGTGGTGTCGGAGGAGATCTGCAGTGAACTCTATGCCCCGGTGTACCACCCCAGCATGTTCTGCGCTGGTGGAGGCCAGGACCAAAAGAACTCCTGCCATGGTGACTCTGGGGGCCCCCTGGTCTGCAACGGGTCCCTGCAGGGCCTTGTGTCCTTTGGACAATCCCCGTGTGGCCAGCCCAACGTGCCAGGCGTCTACACCAACCTCTGCAAGTTCACAGACTGGATACAGAAAACCATCCAGGCCAGTTAA
Mesoplodon_ginkgodens            ATGTCCAAGGCAGGAAAGCCCTGGGGCTGGTTCCTGGGCCACCTCCTCCTCAGTGTCACAGGATCCCTCGCCTGGGGTGGAGGCAGCCACATCATAAACGGCGAGGACTGCCACCCGCACTCGCAGCCTTGGCAGGCGGCACTGTTCTTGGAAAAGGAATTTCTCTGCGGGGGCGTCCTGGTGCATCCTCAATGGGTGCTGTCAGCCGCACACTGTTTCCAGAATTCCTATACCATCGGGCTGGGCCTGCACAGTCTTGAGGACGACCATGAACCAGGCTGTAAGATGATGGAGGCTCACCTCTCCATCCAGCACCCAGAGTACAACAGAGCATCTTTTGCCAACGACCTCATGCTCATCAAGTTGGAAGAATTGGTGCCCCAGTCTGACACCATCCAGAGCATCAGCAT-CGCCTCACAGTGCCCGACCGCT---CGGGATTCTTGCCTCATTTCCGGCTGGGGTCGGCTAGCGAATGGCGGGCTGCCCAGAGTGCTCCAATGCGTGAATATCTCAGTGGTGTCGGAGGASATCTGCAGTGAACTCTATGCCCCGGTGTACCACCCCAGCATGTTCTGCGCTGGTGGAGGCCAGGACCAAAAGAACTCCTGCCATGGTGACTCTGGGGGCCCCCTGGTCTGCAACGGGTCCCTGCAGGGCCTTGTGTCCTTTGGACAATCCCCGTGTGGCCAGCCCAACGTGCCAGGCGTCTACACCAACCTCTGCAAGTTCACAGACTGGATACAGAAAACCATCCAGGCCAGTTAA
Mesoplodon_grayi                 ATGTCCAAGGCAGGAAAGCCCTGGGGCTGGTTCCTGGGCCACCTCCTCCTCAGTGTCACAGGATCCCTCGCCTGGGGTGGAGGCAGCCACATCATAAACGGCGAGRACTGCCACCCGCACTCGCAGCCTTGGCAGGCGGCACTGTTCTTGGAAAAGGAATTTCTCTGCGGGGGCGTCCTGGTGCATCCTCAATGGGTGCTGTCAGCCGCACACTGTTTCCAGAATTCCTATACCATCGGGCTGGGCCTGCACAGTCTTGAGGACGACCATGAACCAGGCTGTAAGATGATGGAGGCTCACCTCTCCAGCCAGCACCCAGAGTACCACAGAGCATCTTTTGCCAACGACCTCATGCTCATCAAGTTGGAAGAATTGGTGCCCCAGTCTGACACCATCCAGAGCATCAGCAT-CGCCTCACAGTGCCCGACCGCT---CGGGATTCTTGCCTCATTTCCGGCTGGGGTCGGCTAGCGAATGGCGGACTGCCCAGAGTGCTCCAATGCGTGAATATCTCAGTGGTGTCGGAGGAGATCTGCAGTGAACTCTATGCCCCGGTGTACCACCCCAGCATGTTCTGCGCTGGTGGAGGCCAGGACCAAAAGAACTCCTGCCATGGTGACTCTGGGGGCCCCCTGGTCTGCAACGGGTCCCTGCAGGGCCTTGTGTCCTTTGGACARTCCCCGTGTGGCCAGCCCAACGTGCCAGGCGTCTACACCAACCTCTGCAAGTTCACAGACTGGATACAGAAAACCATCCAGGCCAGTTAA
Mesoplodon_layardii              ATGTCCAAGGCAGGAAAGCCCTGGGGCTGGTTCCTGGGCCACCTCCTCCTCAGTGTCACAGGATCCCTCGCCTGGGGTGGAGGCAGCCACATCATAAACGGCGAGGACTACCACCCGCACTCGCAGCCTTGGCAGGCGGCACTGTTCTTGGAAAAGGAATTTCTCTGCGGGGGCGTCCTGGTGCATCCTCAATGGGTGCTGTCAGCCGCACACTGTTTCCAGAATTCCTATACCATCGGGCTGGGCCTGCACAGTCTTGAGGACGACCATGAACCAGGCTGTAAGATGATGGAGGCTCACCTCTCCATCCAGCACCCAGAGTACCACAGAGCATCTTTTGCCAACGACCTCATGCTCATCAAGTTGGAAGAATTGGTGCCCCAGTCTGACACCATCCAGAGCATCAGCAT-CGCCTCACAGTGCCCGACCGCT---CGGGATTCTTGCCTCATTTCCGGCTGGGGTCGGCTAGCGAATGGCGGACTGCCCAGAGTGCTCCAATGCGTGAATATCTCAGTGGTGTCGGAGGAGATCTGCAGTGAACTCTATGCCCCGGTGTACCACCCCAGCATGTTCTGCGCTGGTGGAGGCCAGGACCARAAGAACTCCTGCCATGGTGACTCTGGGGGCCCCCTGGTCTGCAACGGGTCCCTGCAGGGCCTTGTGTCCTTTGGACAATCCCCGTGTGGCCAGCCCAACGTGCCAGGCGTCTACACCAACCTCTGCAAGTTCACAGACTGGATACAGAAAACCATCCAGGCCAGTTAA
Mesoplodon_mirus                 ATGTCCAAGGCAGGAAAGCCCTGGGGCTGGTTCCTGGGCCACCTCCTCCTCAGTGTCACAGGATCCCTCGCCTGGGGTGGAGGCAGCCACATCATAAACGGCGAGGACTGCCACCCGCACTCGCAGCCTTGGCAGGCGGCACTGTTCTTGGAAAAGGAATTTCTCTGCGGGGGCGTCCTGGTGCATCCTCAATGGGTGCTGTCAGCCGCACACTGTTTCCAGAATTCCTATACCATCGGGCTGGGCCTGCACAGTCTTGAGGACGACCATGAACCAGGCTGTAAGATGATGGAGGCTCACCTCTCCATCCAGCACCCAGAGTACAACAGAGCATCTTTTGCCAACGACCTCATGCTCATCAAGTTGGAAGAAYTGGTGCCCCAGTCTGACACCATCCAGAGCATCAGCAT-CGCCTCACAGTGCCCGACCGCT---CGGGATTCTTGCCTCATTTCCGGCTGGGGTCGGCTAGCGAATGGCGGGCTGCCCAGAGTGCTCCAATGCGTGAATATCTCAGTGGTGTCGGAGGAGATCTGCAGTGAACTCTATGCCCCGGTGTACCACCCCAGCATGTTCTGCGCTGGTGGAGGCCAGGACCAAAAGAACTCCTGCCATGGTGACTCTGGGGGCCCCCTGGTCTGCAACGGGTCCCTGCAGGGCCTTGTGTCCTTTGGACAATCCCCGTGTGGCCAGCCCAACGTGCCAGGCGTCTACACCAACCTCTGCAAGTTCACAGACTGGATACAGAAAACCATCCAGGCCAGTTAA
Mesoplodon_perrini               ATGTCCAAGGCAGGAAAGCCCTGGGGCTGGTTCCTGGGCCACCTCCTCCTCAGTGTCACAGGATCCCTCGCCTGGGGTGGAGGCAGCCACATCATAAACGGCGAGGACTGCCACCCGCACTCGCAGCCTTGGCAGGCGGCACTGTTCTTGGAAAAGGAATTTCTCTGCGGGGGCGTCCTGGTGCATCCTCAATGGGTGCTGTCAGCCGCACACTGTTTCCAGAATTCCTATACCATCGGGCTGGGCCTGCACAGTCTTGAGGACGACCATGAACCAGGCTGTAAGATGATGGAGGCTCACCTCTCCATCCAGCACCCAGAGTACAACAGAGCATCTTTTGCCAACGACCTCATGCTCATCAAGTTGGAAGAATTGGTGCCCCAGTCTGACACCATCCAGAGCATCAGCAT-CGCCTCACAGTGCCCGACCGCT---CGGGATTCTTGCCTCATTTCCGGCTGGGGTCGGCTAGCGAATGGCGGAATGCCCAGAGTGCTCCAATGCGTGAATATCTCAGTGGTGTCGGAGGAGATCTGCAGTGAACTCTATGCCCCGGTGTACCACCCCAGCATGTTCTGCGCTGGTGGAGGCCAGGACCAAAAGAACTCCTGCCATGGTGACTCTGGGGGCCCCCTGGTCTGCAACGGGTCCCTGCAGGGCCTTGTGTCCTTTGGACAATCCCCGTGTGGCCAGCCCAACGTGCCAGGCGTCTACACCAACCTCTGCAAGTTCACAGACTGGATACAGAAAACCATCCAGGCCAGTTAA
Mesoplodon_peruvianus            ATGTCCAAGGCAGGAAAGCCCTGGGGCTGGTTCCTGGGCCACCTCCTCCTCAGTGTCACAGGATCCCTCGCCTGGGGTGGAGGCAGCCACATCATAAACGGCGAGGACTGCCACCCGCACTCTCAGCCTTGGCAGGCGGCACTGTTCTTGGAAAAGGAATTTCTCTGCGGGGGCGTCCTGGTGCATCCTCAATGGGTGCTGTCAGCCGCACACTGTTTCCAGAATTCCTATACCATCGGGCTGGGCCTGCACAGTCTTGAGGACGACCATGAACCAGGCTGTAAGATGATGGAGGCTCACCTCTCCATCCAGCACCCAGAGTACAACAGAGCATCTTTTGCCAACGACCTCATGCTCATCAAGTTGGAAGAATTGGTGCCCCAGTCTGACACCATCCAGAGCATCAGCAT-CGCCTCACAGTGCCCGACCGCT---CGGGATTCTTGCCTCATTTCCGGCTGGGGTCGGCTAGCGAATGGCGGAATGCCCAGAGTGCTCCAGTGCGTGAATATCTCAGTGGTGTCGGAGGAGATCTGCAGTGAACTCTATGCCCCGGTGTACCACCCCAGCATGTTCTGCGCTGGTGGAGGCCAGGACCAAAAGAACTCCTGCCATGGTGACTCTGGGGGCCCCCTGGTCTGCAACGGGTCCCTGCAGGGCCTTGTGTCCTTTGGACAATCCCCGTGTGGCCAGCCCAACGTGCCAGGCGTCTACACCAACCTCTGCAAGTTCACAGACTGGATACAGAAAACCATCCAGGCCAGTTAA
Mesoplodon_stejnegeri            ATGTCCAAGGCAGGAAAGCCCTGGGGCTGGTTCCTGGGCCACCTCCTCCTCAGTGTCACAGGATCCCTCGCCTGGGGTGGAGGCAGCCACATCATAAACGGCGAGGACTGCCACCCGCACTCGCAGCCTTGGCAGGCGGCACTGTTCTTGGAAAAGGAATTTCTCTGCGGGGGCGTCCTGGTGCATCCTCAATGGGTGCTGTCAGCCGCACACTGTTTCCAGAATTCCTATACCATCGGGCTGGGCCTGCACAGTCTTGAGGACGACCATGAACCAGGCTGTAAGATGATGGAGGCTCACCTCTCCATCCAGCACCCAGAGTACCACAGAGCATCTTTTGCCAACGACCTCATGCTCATCAAGTTGGAAGAATTGGTGCCCCAGTCTGACACCATCCAGAGCATCAGCAT-CGCCTCACAGTGCCCGACCGCT---CGGGATTCTTGCCTCATTTCCGGCTGGGGTCGGCTAGCGAATGGCGGACTGCCCAGAGTGCTCCAATGCGTGAATATCTCAGTGGTGTCGGAGGAGATCTGCAGTGAACTCTATGCCCCGGTGTACCACCCCAGCATGTTCTGCGCTGGTGGAGGCCAGGACCAAAAGAACTCCTGCCATGGTGACTCTGGGGGCCCCCTGGTCTGCAACGGGTCCCTGCAGGGCCTTGTGTCCTTTGGACAATCCCCGTGTGGCCAGCCCAACGTGCCAGGCGTCTACACCAACCTCTGCAAGTTCACAGACTGGATACAGAAAACCATCCAGGCCAGTTAA
Monodon_monoceros                ATGTCCATGGCAGGAAACCCCTGGGGCTGGTTCCTGGGCCACCTCCTCCTCAGTGTCACAGGATCCCTCGCCTGGGGTGGAGGCAGCGACATCATAAACGGCGAGGACTGCCACCCGCACTCGCAGCCTTGGCAGGCGGCACTGTTCTTGGAAAAGGAATTTTTCTGCGGGGGCGTCCTGGTGCATCCTCAATGGGTGCTGTCAGCCGCACACTGTTTCCAGAATTCCTATACCATCAGGCTGGGCCTGCACAGTCTTGAGGACGACCATGAACCAGGCGGTCAGATGATGGAGGCTCACCTCTCCATCCAGCACCCAGAGTACAACAGACCATCTTTTGCCAACGACCTCATGCTCATCAAGTTGGAAGAACTGGTGCCCCAGTCTGACACCATCCAAAACATCGGCGT-CGCCTCACAGCGCCCGACCGCT---GGGGATTCTTGCCTCGTTTCCGGCTGGGGTCGGCTAGCGAATGGCAGACTGCCCAAAGTGCTCCAATGAGTGAATATCTCAGTGGTGTCGGAGGAGATCTGCAGTGAACTCTATGCCCCTGTGTACCACCCCAGCATGTTCTGCGCTGGCGGAGGCCAGGACCAAAAGGACTCCTGCCATGGTGACTCTGGGGGCCCCCTGGTCTGCAACGGGTCCCTGCAGGGCCTTGTGTCCTTTGGACAATCCCCCTGTGGCCAGCCCAACGTGCCAGGCGTCTACACCAACCTCTGCAAGTTCACAGACTGGATACAGAAAACCATCCAGGCCAGTTAA
Moschus_moschiferus              ATGACCACAGCAGGAAACCCCTGGGGCTGGTTCCTGGGGCATCTCCTCCTCGGTGTCACAGGATCCCTTGCCTGGGGCGGCAGCAGCCGCATCATCAACGGCGAGGACTGCCGCCCGCACTCGCAGCCCTGGCAGGCGGCCCTGTTCTTGGAAAATGAATTCTTCTGCGGGGGCGTCCTGGTGCATCCGCAGTGGGTGCTGTCAGCCGCACATTGTTTCCAGGAGTCCTATACCATCGGGCTGGGCCTGCACAGTCTTGAGGCCGACCAAGAACCAGGCAGTCAGATGATAGAAGCCCACCTCTCCATCCAGCACCCAGAGTACAACAAACCATCTTTTGCCAACGACCTCATGCTCATCAAGTTGGAAGAATCGGTGCCCCCGTCTGATACCATCCAGGACATCAGCAT-CGCCTCCCAGTGCCCGGCCGCCGGGGGACATTCCTGCCTGGTTTCCGGCTGGGGTCGGCTGGTGAATGGCAGACTGCCCAAAGTGCTCCAATGCGTGAATATCTCAGTGGTGTCGGAGAAGATCTGCAGTGAACTCTATGCCCACGTGTACCACCCCAGCATGTTCTGCGCTGGCGGAGGCCAGGACCAGAAGGACTCCTGCCATGGTGACTCTGGGGGCCCCCTGGTCTGCAACGGGTCCCTGCAGGGCCTTGTATCCTTTGGACAAGCCCAGTGTGGCCAACCCTACGTGCCAAGCGTCTACACCAACCTCTGCAAGTTTACAGACTGGATACAGAAAACCATCCAGGCCAGTTAA
Neophocaena_asiaeorientalis      ATGTCCATGGCAGGAAACCCCTGGGGCTGGTTCCTGGGCCACCTCCTCCTCAGTGTCACAGGATCCCTCGCCTAGGGTGGAGGCAGCGACATCATAAACGGCGAGGACTGCCACCCGCACTCGCAGCCTTGGCAGGCGGCACTGTTCTTGGAAAAGGAATTTTTCTGCGGGGGCGTCCTGGTGCATCCTCAATGGGTGCTGTCAGCCGCACACTGTTTCCAGAATTCCTATACCATCAGGCTGGGCCTGCACAGTCTTGAGGACGACCATGAGCCAGGCGGTCACCTGATGGAGGCTCACCTCTCCATCCAGCACCCAGAGTACCACAGACCATCTTTCGCCAACGACCTCACGCTTATCAAGTTGGAAGAATTGGTGCCCCAGTCTGACACCATCCGAAACATCGGCCT-C---TCACAGTGCCCGACCGCT---GGGGATTCTTGCCTCGTTTCCGGCTGGGGTCGGCTAGCAAATGGCAGACTGCCCAAAGTGCTTCAATGCGTGAATATGTCAGTGGTGTCGGAGGAGATCTGCAGTGAACTCTATGCCCCTGTGTACCACCCCAGCATGTTCTGCGCTGGCGGAGGCCAGGACCAAAAGGACTCCTGCCATGGTGACTCTGGGGGCCCCCTGGCCTGCAACGGGTCCCTGCAGGGCCTTGTGTCCTTTGGACAATCCCCCTGTGGCCAGCCCAACGTGCCAGGCGTCTACACCAACCTCTGCAAGTTCACAGACTGGATACAGAAAACCATCCAGGCCAGTTAA
Odocoileus_virginianus           ATGACCACAGCAGGAAAGCCCTGGGGCTGGTTCCTGGGGCATCTCCTCCTCGGTGTCACAGGATCCCTCGCCTGGGGCGGCAGCAGCCGCATCATAAACGGCGAGGACTGCCGCCCGCACTCGCAGCCCTGGCAGGCGGCCCTGTTCTTGGAAAATGAATTCTTCTGCGGGGGCGTCCTGGTGCATCCGCAGTGGGTGCTGTCAGCCGCACATTGTTTCCAGAAGTCCTATACCATCGGGCTGGGCCTGCACAGTCTTGAGGCCGACCAAGAACCAGGCAGTCAGATGATAGAAGCCCACCTCTCCATCCAGCACCCAGAGTACAACAAACCATCTTTCGCCAACGACCTCATGCTCATCAAGTTAGAAGAATCGGTGCCCCCGTCTGATACCATCCAGGATATCAGCAT-AGCCTCCCAGTGCCCGGCCGCC---GGGGATTCCTGCCTGGTTTCCGGCTGGGGTCGGCTGGTGAATGGCAGACTGCCCAAAGTGCTTCAATGCGTGAATATCTCAGTGGTGTCGGAGGAGATCTGCAGTGAACTCTATGCCCACGTGTACCACCCCAGCATGTTCTGCGCTGGTGGAGGCCAGGACCAGAAGGACTCCTGCCATGGTGACTCCGGGGGCCCCCTGGTCTGCAACGGGTCCCTGCAGGGCCTTGTATCCTTTGGACAAGCCCAGTGTGGCCAACCTTACGTGCCAAGCGTCTACACCAACCTCTGCAAGTTCGCGGACTGGATACAGAAAACCATCCAGGCCAGTTAA
Okapia_johnstoni                 ATGACCACAGCAGGAAACTCCTGGGGCTGGTTCCTGGGGCATCTCCTCCTCGGTGTCACAGGATCCCTCGCCTGGGACGGCAGCAGCCGCATCATCAACGGCGAGGACTGCCGCCCGCACTCGCAGCCCTGGCAGGCGGCCCTGTTCTTGGAAAATGAATTCTTCTGCGGGGGCGTCCTGGTGCATCCCCAGTGGGTGCTGTCAGCCGCACATTGTTTCCAGAAGTCCTATACCATCGGGCTGGGCCTGCACAGTCTTGAGGCCGACCACGAACCAGGCAGTCAGATGATAGAAGCCCACCTCTCCATCCAGCACCCAGAGTACAACAAACCATCTTTGGCCAACGACCTCATGCTCATCAAGTTGGAAGAATCAGTCCCCCAGTCTGATACTATCCAGGACATCCGCAT-CGCCTCCCAGTGCCCGGCAGCC---GGGGATTCCTGCCTGGTTTCCGGCTGGGGTCGGCTGGCGAATGGCAGACTGCCCAAAGTGCTACAATGCGTGAATATCTCAGTGGTGTCGGAGAAGATCTGCAGTGAACTCTATGCCCACGTGTACCACCCCAGCATGTTCTGCGCTGGCGGAGGCCAGGACCAAAAGGACTCCTGCCACGGTGACTCTGGGGGCCCCCTGGTCTGCAACGGGTCCCTGCAGGGCCTTGTGTCCTTTGGACAAGCCCAGTGTGGCCAACCCTACGTTCCAAGCGTCTACACCAACCTCTGCAAGTTCACAGATTGGATACAGAAAACCATCCAGGCCAGTTAA
Orcaella_brevirostris            ATGTCCATGGCAGGAAACCCCTGGGGCTGGTTCCTGKGCCACCTCCTCCTCAGTGTCACAGGATCCCTCGCCTGGGGTGGAGGCGGCGACATCATAAACGGCGAGGACTGCCACCCGCACTCGCAGCCTTGGCAGGCGGCACTGTTCTTGGAAAAGGAATTTTTCTGCGGGGGCGTCCTGGTGCATCCTCAATGGGTGCTGTCAGCCGCACACTGTTTCCAGAATTCCTATACCATCAGGCTGGGTCTGCACAGTCTTGAGGACGACCATGAACCAGGCGGTCAGATGATGGAGGCTCACCTCTCCATCCAGCACCCAGAGTACAACAGACCATCTTTTGCCAACGACCTCATGCTCATCAAGTTGGAAGAAYTGGTGCCCCAGTCTGACACCATCCAAAACATCGGCGT-CGCCTCACAGTGCCCGACCGCT---GGGGATTCTTGCCTCGTTTCCGGCTGGGGTCGGCTAAAGAATGGCAGACTGCCCAAAGTGCTCCAATGCGTGAATATCTCAGTGGTGTCGGAGGAGATCTGCAGTGAACTCTATGCCCCTGTGTACCACCCCAGCATGTTCTGCGCTGGCGGAGGCCAGGACCAAAAGGACTCCTGCCATGGTGACTCTGGGGGCCCCCTGGTCTGCAACGGGTCCCTGCAGGGCCTTGTGTCCTTTGGACAATCCCCCTGTGGCCAGCCCAACGTGCCAGGCGTCTACACCAACCTCTGCAAGTTCACAGACTGGATACAGAAAACCATCCAGGCCAGTTAA
Orcaella_heinsohni               ATGTCCATGGCAGGAAACCCCTGGGGCTGGTTCCTGGGCCACCTCCTCCTCAGTGTCACAGGATCCCTCGCCTGGGGTGGAGGCGGCGACATCATAAACGGCGAGGACTGCCACCCGCACTCGCAGCCTTGGCAGGCGGCGCTGTTCTTGGAAAAGGAATTTTTCTGCGGGGGCGTCCTGGTGCATCCTCAATGGGTGCTGTCAGCCGCACACTGTTTCCAGAATTCCTATACCATCAGGCTGGGTCTGCACAGTCTTGAGGACGACCATGAACCAGGCGGTCAGATGATGGAGGCTCACCTCTCCATCCAGCACCCAGAGTACAACAGACCATCTTTTGCCAACGACCTCATGCTCATCAAGTTGGAAGAATTGGTGCCCCAGTCTGACACCATCCAAAACATCGGCGT-CGCCTCACAGTGCCCGACCGCT---GGGGATTCTTGCCTCGTTTCCGGCTGGGGTCGGCTAAAGAATGGCAGACTGCCCAAAGTGCTCCAGTGCGTGAATATCTCAGTGGTGTCGGAGGAGATCTGCAGTGAACTCTATGCCCCTGTGTACCACCCCAGCATGTTCTGCGCTGGCGGAGGCCAGGACCAAAAGGACTCCTGCCATGGTGACTCTGGGGGCCCCCTGGTCTGCAACGGGTCCCTGCAGGGCCTTGTGTCCTTTGGACAATCCCCCTGTGGCCAGCCCAACGTGCCAGGCGTCTACACCAACCTCTGCAAGTTCACAGACTGGATACAGAAAACCATCCAGGCCAGTTAA
Orcinus_orca                     ATGTCCATGGCAGGAAACCCCTGGGGCTGGTTCCTGGGCCACCTCCTCCTCAGTGTCACAGGATCCCTCGCCTGGGGTGGAGGCAGCGACATCATAAACGGCGAGGACTGCCACCCGCACTCGCAGCCTTGGCAGGCGGCACTGTTCTTGGAAAAGGAATTTTTCTGCGGGGGCGTCCTGGTGCATCCTCAATGGGTGCTGTCAGCCGCACACTGTTTCCAGAATTCCTATACCATCAGGCTGGGTCTGCACAGTCTTGAGGACGACCATGAACCAGGCGGTCAGATGATGGAGGCTCACCTCTCCATCCAGCACCCAGAGTACAACAGACCATCTTTTGCCAACGACCTCATGCTCATCAAGTTGGAAGAATTGGTGCCCCAGTCTGACACCATCCAAAACATCGGCGT-CGCCTCCCAGTGCCCGACCGCT---GGGGATTCTTGCCTCGTTTCCGGCTGGGGTCGGCTAAAGAATGGCAGACTGCCCAAAGTGCTCCAATGCGTGAATATCTCAGTGGTGTCGGAGGAGATCTGCAGTGAACTCTATGCCCCTGTGTACCACCCCAGCATGTTCTGCGCTGGCGGAGGCCGGGACCAAAAGGACTCCTGCCATGGTGACTCTGGGGGCCCCCTGGTCTGCAACGGGTCCCTGCAGGGCCTTGTGTCCTTTGGACAATCCCCCTGTGGCCAGCCCAACGTGCCAGGCGTCTACACCAACCTCTGCAAGTTCACAGACTGGATACAGAAAACCATCCAGGCCAGTTAA
Ovis_aries                       ATGACCACAGCAGGAAACCCCTGGGGCTGGTTCCTGGGGCATCTCCTCCTCGGTGTCACAGGATCCCTCGCCTGGGGCGGCAGCAGCCGTATCATCAACGGCGAGGACTGCCGCCCGCACTCGCAGCCCTGGCAGGCGGCCCTGTTCTTGGAAAATGAATTTTTCTGCGGGGGCGTCCTGGTGCATCCGCAGTGGGTGCTGTCAGCTGCGCATTGCTTCCAGAAGTCCTATACCATTGGGCTGGGCCTGCACAGTCTTGAGGCCGACCAAGAACCAGGCAGTCAGATGATAGAAGCCCACCTCTCCATCCAACACCCAGAGTACAACAAACCATCTTTCGCCAACGACCTCATGCTCATCAAGTTGGAAGAATCGGTGCCCTCGTCTGATACCATCCAGGACATCAGCAT-CGCCTCCCAGTGCCCGGGCGCCGGGGGGGATTCCTGCCTGGTTTCCGGCTGGGGTCGGCTGGTGAATGGCAGACTGCCCAAAGTGCTCCAATGTGTGAATATCTCAGTGGTGTCGGAGAAGATCTGCAGTGAACTCTATGCTCACGTGTACCACCCCAGCATGTTCTGCGCTGGCGGAGGCCAGGACCAGAAGGACTCCTGCCATGGTGACTCTGGGGGCCCCCTGGTCTGCAACGGGTCCCTGCAGGGCCTGGTATCCTTTGGACAAGCCCAGTGTGGCCAACCCTACGTGCCAAGCGTCTACACCAACCTCTGCAAGTTCACGGACTGGATACAGAAAACCATCCAGGCCAGTTAA
Peponocephala_electra            ATGTCCATGGCAGGAAACCCCTGGGGCTGGTTCCTGGGCCACCTCCTCCTCAGTGTCACAGGATCCCTCGCCTGGGGTGGAGGCGGCGACATCATAAACGGCGAGGACTGCCACCCGCACTCGCAGCCTTGGCAGGCGGCACTGTTCTTGGAAAAGGAATTTTTCTGCGGGGGCGTCCTGGTGCATCCTCAATGGGTGCTGTCAGCCGCACACTGTTTCCAGAATTCCTATACCATCAGGCTGGGTCTGCACAGTCTTGAGGACGACCATGAACCAGGCGGTCAGATGATGGAGGCTTACCTCTCCATCCAGCACCCAGAGTACAACAGACCATCTTTTGCCAACGACCTCATGCTCATCAAGTTGGAAGAATTGGTGCCCCAGTCTGACACCATCCAAAACATCGGCGT-CGCCTCACAGTGCCCGACCGCT---GGGGATTCTTGCCTCGTTTCCGGCTGGGGTCGGCTAGCGAATGGCAGACTGCCCAAAGTGCTCCAATGCGTGAATATCTCAGTGGTGTCGGAGGAGATCTGCAGTGAACTCTATGCCCCTGTGTACCACCCCAGCATGTTCTGCGCTGGCGGAGGCCGGGACCAAAAGGACTCCTGCCATGGTGACTCTGGGGGCCCCCTGGTCTGCAACGGGTCCCTGCAGGGCCTTGTGTCCTTTGGACAATCCCCCTGTGGCCAGCCCAATGTGCCAGGCGTCTACACCAACCTCTGCAAGTTCACAGACTGGATACAGAAAACCATCCAGGCCAGTTAA
Phocoena_phocoena                ATGTCCATGGCAGGAAACCCCTGGGGCTGGTTCCTGGGCCACCTCCTCCTCAGTGTCACAGGATCCCTCGCCTAGGGTGGAGGCAGCGACATCATAAACGGCGAGGACTGCCACCCGCACTCGCAGCCTTGGCAGGCGGCACTGTTCTTGGAAAAGGAATTTTTCTGCGGGGGCGTCCTGGTGCATCCTCAATGGGTGCTGTCAGCCGCACACTGTTTCCAGAATTCCTATACCATCAGGCCGGGCCTGCACAGTCTTGAGGACGACCATGAGCCAGGCGGTCAGCTGATGGAGGCTCACCTCTCCATCCAGCACCCAGAGTACCACAGACCATCTTTCGCCAACGACCTCACGCTCATCAAGTTGGAAGAATTGGTGCCCCAGTCTGACACCATCCGAAACATCGGCCT-C---TCACAGTGCCCGACCGCT---GGGGATTCTTGCCTCGTTTCCGGCTGGGGTCGGCTAGCGAATGGCAGACTGCCCAAAGTGCTTCAATGCGTGAATATGTCAGTGGTGTCGGAGGAGGTCTGCAGTGAACTCTATGCCCCTGTGTACCACCCCAGCATGTTCTGCGCTGGCGGAGGCCAGGACCAAAAGGACTCCTGCCATGGTGACTCTGGGGGCCCCCTGGCCTGCAACGGGTCCCTGCAGGGCCTTGTGTCCTTTGGACAATCCCCCTGTGGCCAGCCCAACGTGCCAGGCGTCTACACCAACCTCTGCAAGTTCACAGACTGGATACAGAAAACCATCCAGGCCAGTTAA
Phocoena_sinus                   ATGTCCATGGCAGGAAACCCCTGGGGCTGGTTCCTGGGCCACCTCCTCCTCAGTGTCACAGGATCCCTCGCCTAGGGTGGAGGCAGCGACATCATAAACGGCGAGGACTGCCACCCGCACTCGCAGCCTTGGCAGGCGGCACTGTTCTTGGAAAAGGAATTTTTCTGCGGGGGCGTCCTGGTGCATCCTCAATGGGTGCTGTCAGCCGCACACTGTTTCCAGAATTCCTATACCATCAGGCTGGGCCTGCACAGTCTTGAGGACGACCATGAGCCAGGCGGTCACCTGATGGAGGCTCACCTCTCCATCCAGCACCCAGAGTACCACAGACCATCTTTCGCCAACGACCTCACGCTCATCAAGTTGGAAGAATTGGTGCCCCAGTCTGACACCATCCGAAACATCGGCCT-C---TCACAGTGCCCGACCGCT---GGGGATTCTTGCCTCGTTTCCGGCTGGGGTCGGCTAGCAAATGGCAGACTGCCCAAAGTGCTTCAATGCGTGAATATGTCAGTGGTGTCGGAGGAGATCTGCAGTGAACTCTATGCCCCTGTGTACCACCCCAGCATGTTCTGCGCTGGCGGAGGCCAGGACCAAAAGGACTCCTGCCATGGTGACTCTGGGGGCCCCCTGGCCTGCAACGGGTCCCTGCAGGGCCTTGTGTCCTTTGGACAATCCCCCTGTGGCCAGCCCAACGTGCCAGGCGTCTACACCAACCTCTGCAAGTTCACAGACTGGATACAGAAAACCATCCAGGCCAGTTAA
Physeter_macrocephalus           ATGACCCTGGCAGGAAGCCCCTGGGGCTGGTTCCTGGGCCACCTCCTCCTCAGTGTCACAGGATCCCTCGCCTGGGGCGGAGGCAGCCACATCGTAAACGGCGAGGACCGCCACCCGCACTCGCAGCCTTGGCAGGCGGCGCTGTTCTTGGGAAAGGAATTTTTCTGCGGGGGCGTCCTGGGGCATCCTCAATGGGTGCTGTCAGCCGCACACTGTTTCCAGAATTCCTATACCATCGGGCTGGGCCTGCACAGTCTTGAGGACGACCAAGAACCAGGCGGTCAGATGATGGAGGCTCACCTCTCCATCCAGCACCCAGAGTACAACAGACCATCTTTTGCCAACGACCTCATGCTCATCAAGTTGGAAGAACTGGTGCCCCGGTCTGACACCATCCAGGACATCAGCAT-GGCCTCACAGTGCCCGACCGCT---GGGGATTCTTGTCTCGTTTCCGGCCGGGGTCGGCTAGCGAATGGCAGACGGCCCAAAGTGCTCCAATGCGTGAATATCCCGGTGGTGTCGGAGGAGATCTGCAGTGAACTCTATGCCCCCGTGTACCACCCCAGCATGTTCTGCGCTGGCGGAGGCCAGGACCAAAAGGACTCCTGCCATGGTGACTCTGGGGGCCCCCTGGTCTGCAACGGGTCCCTGCAGGGCCTTGTGTCCTTTGGACAATCCCCGTGTGGCCAGCCCAATGTCCCAGGCGTCTACACCAACCTCTGCAAGTTCACAGACTGGATACAGAAAACCATCCAGGCCAGTTAA
Platanista_gangetica             ATGTCCATGGCAGGAAACCCCTGGGGCTGGTTCCTGGGCCACCTCCTCCTCAGTGTCACAGGATCCCTCGCCTGGGATGGAGGCAGCCACATCATAAACGGCGAGGACTGCCACCTGCACTCGCAGCCTTGGCAGGCGGCACTGTTCTTGGAAAAGGAATTTTTCTGCGGGGGCGTCCTGGTGCATCCTCAATGGGTGCTGTCAGCCGCACACTGTTTCCAGAATTCCTATACCATCGGGCTGGGCCTGCACAGTCTTGAGGACGATCCTGAACCAGGCGGTCAGATGATGGAGGCTAACCTCTCCATCCAGCACCCAGAGTACAACAGACCATCTTTCGCCAACGACCTCATGCTCATCAAGTTGGAAGAATTGGTGCCCCAGTCTGATACCATCCAGAACATCAGCAT-CGCCTCACAGTGCCCGACCGCT---GGGGATTCTTGCCTCGTTTCCGGCTGGGGTCGGCTAGCGAATGGCAGACTGCCCAAAGTGCTCCAATGCGTGAATATCTCAGTGGTGTCGGAGGAGATCTGCAGTGAACTCTATGCCCCCGTGTACCACCCCAGCATGTTCTGCGCTGGCGGAGGCCAGGACCAAAAGGACTCCTGCCATGGTGACTCTGGGGGCCCCCTGGTCTGCAACGGGTCCCTGCAGGGCCTTGTGTCCTTTGGACAATCCCCGTGTGGCCAGCCCAACGTGCCAGGCGTCTACACCAACCTCTGCAAGTTCACAGACTGGATACAGAAAACCATCCAGGCCAGTTAA
Platanista_minor                 ATGTCCATGGCAGGAAACCCCTGGGGCTGGTTCCTGGGCCACCTCCTCCTCAGTGTCACAGGATCCCTCGCCTGGGATGGAGGCAGCCACATCATAAACGGCGAGGACTGCCACCTGCACTCGCAGCCTTGGCAGGCGGCACTGTTCTTGGAAAAGGAATTTTTCTGCGGGGGCGTCCTGGTGCATCCTCAATGGGTGCTGTCAGCCGCACACTGTTTCCAGAATTCCTATACCATCGGGCTGGGCCTGCACAGTCTTGAGGACGATCCTGAACCAGGCGGTCAGATGATGGAGGCTAACCTCTCCATCCAGCACCCAGAGTACAACAGACCATCTTTCGCCAACGACCTCATGCTCATCAAGTTGGAAGAATTGGTGCCCCAGTCTGATACCATCCAGAACATCAGCAT-CGCCTCACAGTGCCCGACCGCT---GGGGATTCTTGCCTCGTTTCCGGCTGGGGTCGGCTAGCGAATGGCAGACTGCCCAAAGTGCTCCAATGCGTGAATATCTCAGTGGTGTCGGAGGAGATCTGCAGTGAACTCTATGCCCCCGTGTACCACCCCAGCATGTTCTGCGCTGGCGGAGGCCAGGACCAAAAGGACTCCTGCCATGGTGACTCTGGGGGCCCCCTGGTCTGCAACGGGTCCCTGCAGGGCCTTGTGTCCTTTGGACAATCCCCGTGTGGCCAGCCCAACGTGCCAGGCGTCTACACCAACCTCTGCAAGTTCACAGACTGGATACAGAAAACCATCCAGGCCAGTTAA
Pontoporia_blainvillei           ATGTCCATGGCAGGAAACCCCTGGGGCTGGTTCCTGGGCCACCTCCTCCTCAGTGTCACAGGATCCCTCGCCTGGGGTGGAGGCAGCCACATCATAAACGGCGAGGACTGCCACCCGCACTCGCAGCCTTGGCAGGCGGCACTGTTCTTGGAAAAGGAATTTTTCTGCGGGGGAGTCCTGGTGCATCCTCAATGGGTGCTGTCAGCCGCACACTGTTTCCAGAATTCCTATACCATCAGGCTGGGCCTGCACAGTCTTGAGGACGACCATGAACCAGACGGTCAGATGATGGAGGCTTACCTCTCCATCCAGCACCCAGAGTACAACAGACCATCTTTTGCCAACGACCTCATGCTCATCAAGTTGGAAGAATTGGTGCCCCAGTCTGACACCATCCAAAACATCAGCAT-CGCCTCACACTGCCCGACCGCT---GGGGATTCTTGCCTCATTTCCGGCTGGGGTCGGCTAGCGAATGGCAGACTGCCCAAAGTGCTCCAATGCGTGAATATCTCAGTGGTGTCGGAGGAGATCTGCAGTGAACTCTATGCCCCTGTGTACCACCCCAGCATGTTCTGCGCTGGCGGAGGCCAGGACCAAAAGGACTCCTGCCATGGTGACTCTGGGGGCCCCCTGGTCTGCGACGGGTCCCTGCAGGGCCTTGTGTCCTTTGGACAATCCCCCTGTGGCCAGCCCAACGTGCCAGGCGTCTACACCAACCTCTGCAAGTTCACAGACTGGATACGGAAAACCATTCAGGCCAGTTAA
Pseudorca_crassidens             ATGTCCATGGCAGGAAACCCCTGGGGCTGGTTCCTGGGCCACCTCCTCCTCAGTGTCACAGGATCCCTCGCCTGGGGTGGAGGCGGCGACATCATAAACGGCGAGGACTGCCACCCGCACTCGCAGCCTTGGCAGGCGGCACTGTTCTTGGAAAAGGAATTTTTCTGCGGGGGCGTCCTGGTGCATCCTCAATGGGTGCTGTCAGCCGCACACTGTTTCCAGAATTCCTATACCATCAGGCTGGGTCTGCACAGTCTTGAGGACGACCATGAACCAGGCGGTCAGATGATGGAGGCTCACCTCTCCATCCAGCACCCAGAGTACAACAGACCATCTTTTGCCAACGACCTCATGCTCATCAAGTTGGAAGAATTGGTGCCCCAGTCTGACACCATCCAAAACATCGGCGT-CGCCTCACAGTGCCCGACCGCT---GGGGATTCTTGCCTCGTTTCCGGCTGGGGTCGGCTAAAGAATGGCAGACTGCCCAAAGTGCTCCAATGCGTGAATATCTCAGTGGTGTCGGAGGAGATCTGCAGTGAACTCTATGCCCCTGTGTACCACCCCAGCATGTTCTGCGCTGGCGGAGGCCAGGACCAAAAGGACTCCTGCCATGGTGACTCTGGGGGCCCCCTGGTCTGCAACGGGTCCCTGCAGGGCCTTGTGTCCTTTGGACAATCCCCCTGTGGCCAGCCCAACGTGCCAGGCGTCTACACCAACCTCTGCAAGTTCACAGACTGGATACAGAAAACCATCCAGGCCAGTTAA
Sousa_chinensis                  ATGTCCATGGCAGGAAACCCCTGGGGCTGGTTCCTGGGCCACCTCCTCCTCAGTGTCACAGGATCCCTCGCCTGGGGTGGAGGCGGCGACATCATAAACGGCGAGGACTGCCACCCGCACTCGCAGCCTTGGCAGGCGGCACTGTTCTTGGAAAAGGAATTTTTCTGCGGGGGCGTCCTGGTGCATCCTCAATGGGTGCTGTCAGCCGCACACTGTTTCCAGAATTCCTATACCATCAGGCTGGGTCTGCACAGTCTTGAGGACGACCATGAACCAGGCGGTCAGATGATGGAGGCTCACCTCTCCATCCAGCACCCAGAGTACAACAGACCATCTTTTGCCAACGACCTCATGCTCATCAAGTTGGAAGAATTGGTGCCCCAGTCTGACACCATCCAAAACATCGGCGT-CGCCTCACAGTGCCCGACCGCT---GGGGATTCTTGCCTCGTTTCCGGCTGGGGTCGGCTAAAGAATGGCAGACTGCCCAAAGTGCTCCAATGCGTGAATATCTCAGTGGTGTCGGAGGAGATCTGCAGTGAACTCTATGCCCCTGTGTACCACCCCAGCATGTTCTGCGCTGGCGGAGGCCAGGACCAAAAGGACTCCTGCCATGGTGACTCTGGGGGCCCCCTGGTCTGCAACGGGTCCCTGCAGGGCCTTGTGTCCTTTGGACAATCCCCTTGTGGCCAGCCCAACGTGCCAGGCGTCTACACCAACCTCTGCAAGTTCACAGACTGGATACAGAAAACCATCCAGGCCAGTTAA
Stenella_attenuata               ATGTCCATGGCAGGAAACCCCTGGGGCTGGTTCCTGGGCCACCTCCTCCTCAGTGTCACAGGATCCCTCGCCTGGGGTGGAGGCGGCGACATCATAAACGGCGAGGACTGCCACCCGCACTCGCAGCCTTGGCAGGCGGCACTGTTCTTGGAAAAGGAATTTTTCTGCGGGGGCGTCCTGGTGCATCCTCAATGGGTGCTGTCAGCCGCACACTGTTTCCAGAATTCCTATACCATCAGGCTGGGTCTGCACAGTCTTGAGGACGACCATGAACCAGGCGGTCAGATGATGGAGGCTCACCTCTCCATCCAGCACCCAGAGTACAACAGACCATCTTTTGCCAACGACCTCATGCTCATCAAGTTGGAAGAATTGGTGCCCCAGTCTGACACCATCCAAAACATCGGCGT-CGCCTCACAGTGCCCGACCGCT---GGGGATTCTTGCCTCGTTTCCGGCTGGGGTCGGCTAAAGAATGGCAGACTGCCCAAAGTGCTCCAATGCGTGAATATCTCAGTGGTGTCGGAGGAGATCTGCAGTGAACTCTATGCCCCTGTGTACCACCCCAGCATGTTCTGCGCTGGCGGAGGCCAGGACCAAAAGGACTCCTGCCATGGTGACTCTGGGGGCCCCCTGGTCTGCAACGGGTCCCTGCAGGGCCTTGTGTCCTTTGGACAATCCCCCTGTGGCCAGCCCAACGTGCCAGGCGTCTACACCAACCTCTGCAAGTTCACAGACTGGATACAGAAAACCATCCAGGCCAGTTAA
Stenella_clymene                 ATGTCCATGGCAGGAAACCCCTGGGGCTGGTTCCTGGGCCACCTCCTCCTCAGTGTCACAGGATCCCTCGCCTGGGGTGGAGGCGGCGACATCATAAACGGCGAGGACTGCCACCCGCACTCGCAGCCTTGGCAGGCGGCACTGTTCTTGGAAAAGGAATTTTTCTGCGGGGGCGTCCTGGTGCATCCTCAATGGGTGCTGTCAGCCGCACACTGTTTCCAGAATTCCTATACCATCAGGCTGGGTCTGCACAGTCTTGAGGACGACCATGAACCAGGCGGTCAGATGATGGAGGCTCACCTCTCCATCCAGCACCCAGAGTACAACAGACCATCTTTTGCCAACGACCTCATGCTCATCAAGTTGGAAGAATTGGTGCCCCAGTCTGACACCATCCAAAACATCGGCGT-CGCCTCACAGTGCCCGACCGCT---GGGGATTCTTGCCTCGTTTCCGGCTGGGGTCGGCTAAAGAATGGCAGACTGCCCAAAGTGCTCCAATGCGTGAATATCTCAGTGGTGTCGGAGGAGATCTGCAGTGAACTCTATGCCCCTGTGTACCACCCCAGCATGTTCTGCGCTGGCGGAGGCCAGGACCAAAAGGACTCCTGCCATGGTGACTCTGGGGGCCCCCTGGTCTGCAACGGGTCCCTGCAGGGCCTTGTGTCCTTTGGACAATCCCCCTGTGGCCAGCCCAACGTGCCAGGCGTCTACACCAACCTCTGCAAGTTCACAGACTGGATACAGAAAACCATCCAGGCCAGTTAA
Stenella_coeruleoalba            ATGTCCATGGCAGGAAACCCCTGGGGCTGGTTCCTGGGCCACCTCCTCCTCAGTGTCACAGGATCCCTCGCCTGGGGTGGAGGCGGCGACATCATAAACGGCGAGGACTGCCACCCGCACTCGCAGCCTTGGCAGGCGGCACTGTTCTTGGAAAAGGAATTTTTCTGCGGGGGCGTCCTGGTGCATCCTCAATGGGTGCTGTCAGCCGCACACTGTTTCCAGAATTCCTATACCRTCAGGCTGGGTCTGCACAGTCTTGAGGACGACCATGAACCAGGCRGTCAGATGATGGAGGCTCACCTCTCCATCCAGCACCCAGAGTACAACAGACCATCTTTTGCCAACGACCTCATGCTCATCAAGTTGGAAGAATTGGTGCCCCAGTCTGACACCATCCAAAACATCGGCGT-CGCCTCACAGTGCCCGACCGCT---GGGGATTCTTGCCTCGTTTCCGGCTGGGGTCGGCTAAAGAATGGCAGACTGCCCAAAGTGCTCCAATGCGTGAATATCTCAGTGGTGTCGGAGGAGATCTGCAGTGAACTCTATGCCCCTGTGTACCACCCCAGCATGTTCTGCGCTGGCGGAGGCCAGGACCAAAAGGACTCCTGCCATGGTGACTCTGGGGGCCCCCTGGTCTGCAACGGGTCCCTGCAGGGCCTTGTGTCCTTTGGACAATCCCCCTGTGGCCAGCCCAAYGTGCCAGGCGTCTACACCAACCTCTGCAAGTTCACAGACTGGATACAGAAAACCATCCAGGCCAGTTAA
Stenella_frontalis               ATGTCCATGGCAGGAAACCCCTGGGGCTGGTTCCTGGGCCACCTCCTCCTCAGTGTCACAGGATCCCTCGCCTGGGGTGGAGGCGGCGACATCATAAACGGCGAGGACTGCCACCCGCACTCGCAGCCTTGGCAGGCGGCACTGTTCTTGGAAAAGGAATTTTTCTGCGGGGGCGTCCTGGTGCATCCTCAATGGGTGCTGTCAGCCGCACACTGTTTCCAGAATTCCTATACCATCAGGCTGGGTCTGCACAGTCTTGAGGACGACCATGAACCAGGCGGTCAGATGATGGAGGCTCACCTCTCCATCCAGCACCCAGAGTACAACAGACCATCTTTTGCCAACGACCTCATGCTCATCAAGTTGGAAGAATTGGTGCCCCAGTCTGACACCATCCAAAACATCGGCGT-CGCCTCACAGTGCCCGACCGCT---GGGGATTCTTGCCTCGTTTCCGGCTGGGGTCGGCTAAAGAATGGCAGACTGCCCAAAGTGCTCCAATGCGTGAATATCTCAGTGGTGTCGGAGGAGATCTGCAGTGAACTCTATGCCCCTGTGTACCACCCCAGCATGTTCTGCGCTGGCGGAGGCCAGGACCAAAAGGACTCCTGCCATGGTGACTCTGGGGGCCCCCTGGTCTGCAACGGGTCCCTGCAGGGCCTTGTGTCCTTTGGACAATCCCCCTGTGGCCAGCCCAACGTGCCAGGCGTCTACACCAACCTCTGCAAGTTCACAGACTGGATACAGAAAACCATCCAGGCCAGTTAA
Stenella_longirostris            ATGTCCATGGCAGGAAACCCCTGGGGCTGGTTCCTGGGCCACCTCCTCCTCAGTGTCACAGGATCCCTCGCCTGGGGTGGAGGCGGCGACATCATAAACGGCGAGGACTGCCACCCGCACTCGCAGCCTTGGCAGGCGGCACTGTTCTTGGAAAAGGAATTTTTCTGCGGGGGCGTCCTGGTGCATCCTCAATGGGTGCTGTCAGCCGCACACTGTTTCCAGAATTCCTATACCATCAGGCTGGGTCTGCACAGTCTTGAGGATGACCATGAACCAGGCGGTCAGATGATGGAGGCTCACCTCTCCATCCAGCACCCAGAGTACAACAGACCATCTTTTGCCAACGACCTCATGCTCATCAAGTTGGAAGAATTGGTGCCCCAGTCTGACACCATCCAAAACATCGGCGT-CGCCTCACAGTGCCCGACCGCT---GGGGATTCTTGCCTCGTTTCCGGCTGGGGTCGGCTAAAGAATGGCAGACTGCCCAAAGTGCTCCAATGCGTGAATATCTCAGTGGTGTCGGAGGAGATCTGCAGTGAACTCTATGCCCCTGTGTACCACCCCAGCATGTTCTGCGCTGGCGGAGGCCAGGACCAAAAGGACTCCTGCCATGGTGACTCTGGGGGCCCCCTGGTCTGCAACGGGTCCCTGCAGGGCCTTGTGTCCTTTGGACAATCCCCCTGTGGCCAGCCCAACGTGCCAGGCGTCTACACCAACCTCTGCAAGTTCACAGACTGGATACAGAAAACCATCCAGGCCAGTTAA
Steno_bredanensis                ATGTCCATGGCAGGAAACCCCTGGGGCTGGTTCCTGGGCCACCTCCTCCTCAGTATCACAGGATCCCTCGCCTGGGGTGGAGGCGGCGACATCATAAACGGCGAGGACTGCCACCCGCACTCGCAGCCTTGGCAGGCGGCACTGTTCTTGGAAAAGGAATTTTTCTGCGGGGGCGTCCTGGTGCATCCTCAATGGGTGCTGTCAGCCGCACACTGTTTCCAGAATTCCTATACCATCAGGCTGGGTCTGCACAGTCTTGAGGACGACCATGAACCAGGCGGTCAGATGATGGAGGCTCACCTCTCCATCCAGCACCCAGAGTACAACAGACCATCTTTTGCCAACGACCTCATGCTCATCAAGTTGGAAGAATTGGTGCCCCAGTCTGACACCATCCAAAACATCGGCGT-CGCCTCACAGTGCCCGACCGCT---GGGGATTCTTGCCTCGTTTCCGGCTGGGGTCGGCTAAAGAATGGCAGACTGCCCAAAGTGCTCCAATGCGTGAATATCTCAGTGGTGTCGGAGGAGATCTGCAGTGAACTCTATGCCCCTGTGTACCACCCCAGCATGTTCTGCGCTGGCGGAGGCCAGGACCAAAAGGACTCCTGCCATGGTGACTCTGGGGGCCCCCTGGTCTGCAACGGGTTCCTGCAGGGCCTTGTGTCCTTTGGACAATCCCCCTGTGGCCAGCCCAACGTGCCAGGCGTCTACACCAACCTCTGCAAGTTCACAGACTGGATACAGAAAACCATCCAGGCCAGTTAA
Sus_scrofa                       ATGACCGCAGCAGGAAACCCCTGGGGCTGGTTCCTGGGGTACCTCCTCCTTGGTATCACAGGATCCCTCGCCTTCATTAACGGCGGCCACATCATAAACGGCGAGGACTGCAACCCCCACTCGCAGCCCTGGCAGGCGGCACTGTTCCTGGAAGACGACTTTTTCTGCGGGGGCGTCCTGGTGCATCCGCAATGGGTGCTGTCAGCCGCACACTGCTTCCAAAATTCCTACACCATCGGGCTGGGTCTGCACAATCTTGAGCCCGAACAAGAACCCGGCAGCCAGATGATGGAGGCCAGCCTCTCCATTCAGCACCCAGAATACAACGAGCCGTCTATGGCCAACGACCTCATGCTCATCAAGTTGAAAGAATCGGTGTCGCTGTCTGACACCGTCCGGAACATCAGCGT-CGTCTCCCAGTGCCCGACCCCT---GGGGATTCTTGCCTCGTTTCCGGCTGGGGTCGGCTGGCCAGTGGCAGACTGCCCCAAGTGCTGCAGTGTGTGAACATCTCCGTGGCTTCTGAGGAGGTCTGCAAGGCGCGCTACGGCCCCGTGTACCACCCCAGCATGTTCTGCGCTGGCGGAGGCCAGGACCAAAAGGACTCCTGCCACGGTGACTCTGGGGGCCCCCTCATCTGCAATGGGTCCCTGCAGGGCCTCGTGTCCTTTGGACAAGCCCAGTGTGGCCAACCCAACGTGCCAGGCGTCTACACCAACCTCTGCAAATTCACGGACTGGATACAGACGACCATCCAGGCCAGTTAA
Tasmacetus_shepherdi             ATGTCCAAGGCAAGAAAGCCCTGGGGCTGGTTCCTGGGCCACCTCCTCCTCAGTGTCACAGGATCCCTCGCCTGGGGTGGAGGCAGCCACATCATAAACGGCGAGGACTGCCACCAGCACTCGCAGCCTTGGCAGGCGGCACTGTTCTTGGAAAAGGAATTTCTCTGCGGGGGCGTCCTGGTGCATCCTCAATGGGTGCTGTCAGCCGCACACTGTTTCCAGAATTCCTATACCATCGGGCTGGGCCTGCACAGTCTTGAGGACGACCATGAACCAGGCTGTAAGATGATGGAGGCTCACCTCTCCATCCAGCACCCAGAGTACAACAGACCATCTTTTGCCAACGACCTCATGCTCATCAAGTTGGAAGAACTGGTGCCCCAGTCTGACACCATCCAGAGCATCAGCAT-CGCCTCACAGTGCCCGACCGCT---CGGGATTCTTGCCTCATTTCCGGCTGGGGTCGGCTAGCGAATGGCGGACTGCCCAGAGTGCTCCAATGCGTGAATATCTCAGTGGTGTCGGAGGAGATCTGCAGTGAACTCTATGCCCCCGTGTACCACCCCAGCATGTTCTGCGCTGGTGGAGGCCAGGACCAAAAGAACTCCTGCCATGGTGACTCTGGGGGCCCCCTGGTCTGCAACGGGTCCCTGCAGGGCCTTGTGTCCTTTGGACAATCCCCGTGTGGCCAGCCCAACGTGCCAGGCGTCTACACCAACCTCTGCAAGTTCACAGACTGGATACAGAAAACCATCCAGGCCAGTGAA
Tragulus_javanicus               ATGACCACAGCAGGAAGCCCTGGGAGCTGGATCCTGGGGCATCTCCTCCTGGGTGTCACAGGATCCCTCGCCTGGGGTGGCAGCAGCCGCATCATAAACGGCGAGGACTGCCCCCCGCACTCGCAGCCCTGGCAGGCGGCACTGTTCTTGGAAAATGAATTTTTCTGCGGGGGCGTCCTGGTGCATCCGCAGTGGGTGCTGTCAGCCGCACACTGTTTCCAGAAGACCTATACCATCGGGCTGGGCCTGCACAGCCTCGAGGCGGACCAAGAACCAGGCGGCCAGCTGATAGAAGCCTACCAGTCCATCCGGCACCCAGAGTACAATGAGCCATCTTTCGCCAACGACCTCATGCTCATCAAGTTGGAAGACCCGGTGCCCCCGTCTGATACCATCCAGGACATCAGCGT-CGCCTCCCAGTGCCCGGCCGCA---GGGCAGTCGTGCCTGGTTTCCGGCTGGGGTCGGCTGGTGAATGGCAGACTGCCCAAAGTGCTGCAATGCGTGAATATCTCAGTGGTGTCGGAGAAGATCTGCCGGGAGCTCTATGCCCGCGTGTACCACCCCAGCATGCTCTGCGCTGGTGGAGGCCAGGACTCAAAGGACTCCTGCCACGGTGACTCTGGGGGCCCCCTGGTCTGCAACGGGTCGCTGCAGGGCCTGGTGTCCTTTGGACGAGCCCAGTGTGGCCAACCCCACGTGCCAAGTGTCTACACCAGCCTCTGCAAGTTTGCGGACTGGATACAGAAAACCATCCAGGCCAGTTAA
Tursiops_aduncus                 ATGTCCATGGCAGGAAACCCCTGGGGCTGGTTCCTGGGCCACCTCCTCCTCAGTGTCACAGGATCCCTCGCCTGGGGTGGAGGCGGCGACATCATAAACGGCGAGGACTGCCACCCGCACTCGCAGCCTTGGCAGGCGGCACTGTTCTTGGAAAAGGAATTTTTCTGCGGGGGCGTCCTGGTGCATCCTCAATGGGTGCTGTCAGCCGCACACTGTTTCCAGAATTCCTATACCATCAGGCTGGGTCTGCACAGTCTTGAGGACGACCATGAACCAGGCGGTCAGATGATGGAGGCTCACCTCTCCATCCAGCACCCAGAGTACAACAGACCATCTTTTGCCAACGACCTCATGCTCATCAAGTTGGAAGAATTGGTGCCCCAGTCTGACACCATCCAAAACATCGGCGT-CGCCTCACAGTGCCCGACCGCT---GGGGATTCTTGCCTCGTTTCCGGCTGGGGTCGGCTAAAGAATGGCAGACTGCCCAAAGTGCTCCAATGCGTGAATATCTCAGTGGTGTCGGAGGAGATCTGCAGTGAACTCTATGCCCCTGTGTACCACCCCAGCATGTTCTGCGCTGGCGGAGGCCAGGACCAAAAGGACTCCTGCCATGGTGACTCTGGGGGCCCCCTGGTCTGCAACGGGTCCCTGCAGGGCCTTGTGTCCTTTGGACAATCCCCCTGTGGCCAGCCCAACGTGCCAGGCGTCTACACCAACCTCTGCAAGTTCACAGACTGGATACAGAAAACCATCCAGGCCAGTTAA
Tursiops_truncatus               ATGTCCATGGCAGGAAACCCCTGGGGCTGGTTCCTGGGCCACCTCCTCCTCAGTGTCACAGGATCCCTCGCCTGGGGTGGAGGCGGCGACATCATAAACGGCGAGGACTGCCACCCGCACTCGCAGCCTTGGCAGGCGGCACTGTTCTTGGAAAAGGAATTTTTCTGCGGGGGCGTCCTGGTGCATCCTCAATGGGTGCTGTCAGCCGCACACTGTTTCCAGAATTCCTATACCATCAGGCTGGGTCTGCACAGTCTTGAGGACGACCATGAACCAGGCAGTCAGATGATGGAGGCTCACCTCTCCATCCAGCACCCAGAGTACAACAGACCATCTTTTGCCAACGACCTCATGCTCATCAAGTTGGAAGAATTGGTGCCCCAGTCTGACACCATCCAAAACATCGGCGT-CGCCTCACAGTGCCCGACCGCT---GGGGATTCTTGCCTCGTTTCCGGCTGGGGTCGGCTAAAGAATGGCAGACTGCCCAAAGTGCTCCAATGCGTGAATATCTCAGTGGTGTCGGAGGAGATCTGCAGTGAACTCTATGCCCCTGTGTACCACCCCAGCATGTTCTGCGCTGGCGGAGGCCAGGACCAAAAGGACTCCTGCCATGGTGACTCTGGGGGCCCCCTGGTCTGCAACGGGTCCCTGCAGGGCCTTGTGTCCTTTGGACAATCCCCCTGTGGCCAGCCCAACGTGCCAGGCGTCTACACCAACCTCTGCAAGTTCACAGACTGGATACAGAAAACCATCCAGGCCAGTTAA
Vicugna_pacos                    ATGACCACAGCAGGAAACCCCTGGGGCTGGTTCCTGGGGCACCTTATCCTCGGGGTCACAGGATCCCCGGCCTCGGGCGGCAGCAACCGCATCATAAACGGCGAGGACTGCCACGCGCACTCGCAGCCCTGGCAGGCGGCGCTGTTCTTGGAAGACGAACTTCTCTGCGGGGGCGTCCTGGTGCATCCGCAGTGGGTGCTGTCAGCCGCACACTGTTTCCGGGATTCCTACACCATTGGGCTGGGTCTACACAGTCTCGAGGCCGACCAAGAACCAGGCAGCCAGATGGTAGAGGCCAAACACTCCATACAGCACCCAGAGTACAACAAACCGTTTTTCGCCAACGACCTCATGCTCATCGAGCTGAAAGAATCCGTGTCCTGGTCTGACACCATCCAAAACATCAGCAT-CGCCTCCCAGTGCCCGACCCCT---GGGGATTCTTGCCTGGTTTCTGGCTGGGGGAAGCTGATGAATGGCAGACGGCCCAAAGTGCTCCAGTGCGTGAACATCTCTGTGGTGTCCGAGGAGATCTGCAAAGCAGTCTATGCCTCGGTGTACCACCCCAGTATGCTCTGTGCTGGTGGAGGCCAGGACCAAAAGGATTCCTGCCACGGTGACTCTGGGGGTCCCCTGGTCTGCAATGGGTACCTGCAGGGCCTCGTGTCCTTTGGACAAGCCCCGTGTGGCCAACCCTCCGTGCCCGGCGTCTACACCAACCTCTGCAACTTCACGGACTGGATACAGAAAACCATCCAGGCCAGTTAA
Ziphius_cavirostris              ATGTCCAAGGCAGGAAAGCCCTGGGGCTGGTTCCTGGGCCACCTCCTCCTCAGTGTCACAGGATCCCTCGCCTGGGGTGGAGGCAGCCACATCATAAACGGCGAGGACTGCCACCCGCACTCGCAGCCTTGGCAGGCGGCACTGTTCTTGGAAAAGGAATTTCTCTGCGGGGGCGTCCTGGTGCATCCTCAATGGGTGCTGTCAGCTGCACACTGTTTCCAGAATTCCTATACCATCGGGCTGGGCCTGCACAGTCTTGAGGACGACCATGAACCAGGCGGTCAGATGATGGAGGCTCACCTCTCCATCCAGCACCCAGAGTACAACAGAGCATCTTTTGCCAACGATCGCATGCTCATCAAGTTGGAAGAATTGGTGCCCCAGTCTGACACCATCCAGAGCATCAGCAT-CGCCTCACAGTGCCCGACCGCT---GGGGATTCTTGCCTCATTTCCGGCTGGGGTCGGCTAGCGAATGGTGGACTGCCCAGAGTGCTCCAATGCGTGAATATCTCAGTGGTGTCGGAGGAGATCTGCAGTGAACTCTATGCCCCCGTGTACCACCCCAGCATGTTCTGTGCTGGCAGAGGCCAGGACCAAAAGGACTCCTGCCATGGTGACTCTGGGGGCCCCCTGGTCTGCAACGGGTCCCTGCAGGGCCTTGTGTCCTTTGGACAATCCCCGTGTGGCCAGCCCAACGTGCCAGGCGTCTACACCAACCTCTGCAAGTTCACAGACTGGATACAGAAAACCATCCAGGCCAGTTAA
	;
End;
begin sets;
charset exon1 = 1-61;
charset exon2 = 62-224;
charset exon3 = 225-479;
charset exon4 = 480-616;
charset exon5 = 617-769;
end;
