# Supplementary material for: Molecular Evidence for Relaxed Selection on the Enamel Genes of Toothed Whales (Odontoceti) with Degenerative Enamel Phenotypes
Source: Genes (Basel). 2024 Feb 10;15(2):228. doi: 10.3390/genes15020228 (PMC10888366; doi:10.3390/genes15020228)
Supplement: Supplementary file 1 [file genes-15-00228-s001.zip › Supplementary Materials/Nexus CDS Alignments/AMBN.nex]

#NEXUS 

Begin data;
	Dimensions ntax=92 nchar=1284;
	Format datatype=dna gap=-;
	Matrix
Balaena_mysticetus           ATGCCAGCATTGAAGATCCCACTTTTCAAAATGAAGGACATGATACTGATCMTGTGCCTCCTGAAAATGAGTTCTGCAGTGCCGGTGTTTCCTCAGCAACCTGGGACACCAGGCATGGCTAGTTTGAGTCTTGAGACAATGAGACAGTTGGGAAGTTTGCAGGGATTAAACATGCTTTCTCAGTATTCAAGATTTGGCTTTGGGAAGTCATTTAATTCTTTGTGGATGCATGGTCTCCTCCCACCACATTCCTCTTTCCCATGGATGAGACCAAGAAAACATGAAACTCAACAGTATGAA-----TATTCTTTGCCTGTGCATCCCCCACCTCTCCCATCGCAGCCATCCCTGCAGCCTCCACAGCCAGGAC---AGAAACCCTTCCTCCAGCCCAGCGTTGTAACCTCCATCCAGAACACAGTCCAGAAGGGAATACCCCAGCCTCCGATTTACCCGGGGCATCCGCCCTTGCAGCAATCAGAGGGGCCAATGATTCAACAACAGGTGGCACCATCAGAAAAGCCACCGAAGACCGAGTTGCCAGGAATGGATTTTGCTGATCCACAAGATCCATCRATG---TTTCCAATAGCCCGTTTGATATCTTGGGGACCAATGCCACAAAATAAACCACCTCCACTTCATCCAGGAATATTTTATATGTCCTATGGAGCAAATCAATTGAACGCTCCTGCCAGACTTGGCATCGTGAGCTCAGAAGAAATGGCTGGAGGAAGAGGAGGCCCCATGGCCTATGGAGCCATGTTCCCGGGATTTGGAGGCATGAGGCCCGGCCTTGGAGGGATGCCCCCCCAATCCAGCCATGGGCGGGGACTTTACTCTGGAATTTGACTCCCCAGTCGCTGGAACCAAAGGCCCGGAGAAGGGACAAGGAGGTGCACAAGACCC-CCCTGTGCCAGAGGCCCACCCAGCCGATCCGGAAAACCCAGCTCTCCTTTCAGAGGTAGCAACTGGTGCCCTCGGAGGGCTTCTTGCTAATCCTAAAGGCAATATCCCCAACCTAGCAAGGGGCCCTGCAGGGCAGAACAGGGGACCCCTCAGG---GTCCCCCCAGCAGCCACAGACCCACTGATGACCCCTGGATTAGCTGATGTTTATGAGACCTACGGTGCTGATGAGACCACAACTCTGGGTCTCCGGGAAGAAACCACCGTGGATTCCACAGTGATCCCGGACAGTCAGCACACATCGATGCCAGGAAACAAGGCCCAGCAGCCCCAGA--TTAAGCATGATTCATGGCATTTCCAAGAGCCCTGA
Balaenoptera_acutorostrata   ATGCCAGCATTGAAGATCCCACTTTTCAAAATGAAGGACATGATACTGATCCTGTGCCTCCTGAAAATGAGTTCTGCAGTGCCGGTGTTTCCTCAGCAACCTGGGACACCAGGCATGGCTAGTTTGAGCCTTGAGACAATGAGACAGTTGGGAAGTTTGCAGGGATTAAACATGCTTTCTCAGTATTCAAGATTTGGCTTTGGGAAGTCATTTAATTCTTTGTGGATGCATGGTCTCCTCCCACCACATTCCTCTTTCCCATGGAGGAGACCAAGGGAACATGAAACTCAACAGTATGAA-----TATTCTTTGCCTGTGCATCCCCCACCTCTCCCATCGCAGCCATCCCTGCAGCCTCCACAGCCAGGAC---AGAAACCTTTCCTCCAGCCCAGCGTTGTAACCTCCGTCCCGAACACAGTCCAGAAGGGAATACCTCAGCCTCCGATTTACCCGGGGCATCCGCCCTTGCAGCAATCAGGGGGGCCAATGATTCAACAACAGGTGGTACCATCAGAAAAGCCACCGAAGACCGAGTTGCCAGGAATGGATTTTGCTGATCCACAAGATCCATCGATG---TTTCCAATAGCCCGTTTGATATCTCAGGGACCAATGCCACAAAATAAACCACCTCCACTTTATCCAGGAATATTTTACATGTCCTACGGAGCGAATCAATTGAACGCTTCTGCCAGACTTGGCATCATGAGCTCAGAAGAAATGGCTGGAGGAAGAGGAGGCCCCATGGCCTATGGAGCCATGTTCCCGGGATTTGGAGGCACGAGGCCCAGCCTTGGAGGGATG-CCCCCCAATCCAGCCATGGGCGGGGACTTTACTCTGGAATTTGACTCCCCAGTCGCTGGAACCAAAGGCCCGGAGAAGGGAGAAGGAGGTGCACAAGACCC-CCCTGTGCCAGAGGCCAACCCAGCCGATCCAGAAAACCCAGCTCTCCTTTCAGAGCTAGCACCTGGTGCCCTCGGAGGGCTTCTTGCTAATTCTAAAGGCAATATCCCCAACCTAGCAAGAGGCCCTGCAGGGCAGAACAGGGGACCCCTCAGG---GTCCCCCCAGCAGCCGCAGACCCACTGATGACCCCTGGATTAGCTGATGTTTATGAGACCTACGGTGCTGATGAGACCACAACTCTGGGTCTCCGGGAAGAAACCACCGTGGATTCCACAGTGACCCCTGACAGTCAGCACACATCGATGGCAGGAAACAAGGCCCAGCAGCCCCAGA--TTAAGCATGATTCACGGCATTTCCAAGAGCCCTGA
Balaenoptera_bonaerensis     ATGCCAGCACTGAAGATCCCACTTTTCAAAATGAAGGACATGATACTGATCCTGTGCCTCCTGAAAATGAGTTCTGCAGTGCCGGTGTTTCCTCAGCAACCTGGGACACCAGGCATGGCTAGTTTGAGCCTTGAGACAATGAGACAGTTGGGAAGTTTGCAGGGATTAAACATGCTTTCTCAGTATTCAAGATTTGGCTTTGGGAAGTCATTTAATTCTTTGTGGATGCATGGTCTCCTCCCACCACATTCCTCTTTCCCATGGAGGAGACCAAGGAAACATGAAACTCAACAGTATGAA-----TATTCTTTGCCTGTGCATCCCTCACCTCTCCCATCGCACCCATCCCTGCAGCCTCCACAGCCAGGAC---AGAAACCTTTCCTCCAGCCCAGCGTTGTAACCTCCGTCCCGAACACAGTCCAGAAGGGAATACCCCAGCCTCCGATTTACCCGGGGCATCCGCCCTTGCAGCAATCAGAGGGGCCAATGATTCAACAACAGGTGGTACCATCAGAAAAGCCACCGAAGACCGAGTTGCCAGGAATGGATTTTGCTGATCCACAAGATCCATCGATG---TTTCCAATAGCCCGTTTGATATCTCAGGGACCAATGCCACAAAATAAACCACCTCCACTTTATCCAGGAATATTTTACATGTCCTACGGAGCGAATCAATTGAACGCTTCTGCCAGACTTGGCATCATGAGCTCAGAAGAAATGGCTGGAGGAAGAGGAGGCCCCATGGCCTATGGAGCCATGTTCCCGGGATTTGGAGGCATGAGGCCCGGCCTTGGAGGGATG-CCCCCCAATCCAGCCATGGGCGGGGACTTTACTCTGGAATTTGACTCCCCAGTCGCTGGAACCAAAGGCCCGGAGAAGGGAGAAGGAGGTGCACAACCCCCGCCCTGTGCCGCAGGCCAACCCAGCCCATCCGGAAAACCCAGCTCTCCTTTCAGAGCTACCACCTGGTGCCCTCGGAGGGCTTCTTGCTAATCCTAAAGGCAATACCCCCAACCTAGCAAGAGGCCCTGCAGGGCAGAACAGGGGACCCCTCAGG---GTCCCCCCAGCAGCCGCAGACCCACTGATGACCCCTGGATTAGCTGATGTTTATGAGACCTAAGGTGCTGATGAGACCACAACTCTGGGTCTCTGGGAAGAAACCACCGTGGATTCCACAGTGACCCCTGACAGTCAGCACACATCGATGCCAGGAAACAAGGCCCAGCAGCCCCAGATTTTAAGCATGATTCACGGCATTTCCAAGAGCCCTGA
Balaenoptera_borealis        ATGCCAGCATTGAAGATCCCACTTTTCAAAATGAAGGACATTATACTGATCCTGTGCCTCCTGAAAATGAGTTCTGCAGTGCCGGTGTTTCCTCAGCAACCTGGGACACCAGGCATGGCTAGTTTGAGCCTTGAGACAATGAGATAGTTGGGAAGTTTGCAGGGATTAAACATGCTTTCTCAGTATTCAAGATTTGGCTTTGGGAAGTCATTTAATTCTTTGTGGATGCATGGTCTCCTCCCACCACATTCCTCTTTCCCATGGAGGAGACCAAGGAAACATGAAACTCAACAGTATGAA-----TATTCTTTGCCTGTGCATCCCCCACCTCTCCCATCGCAGCCATCCCTGCAGCCTCCACAGCCAGGAC---AGAAACCTTTCCTCCAGCCCAGCGTTGTAACCTCCGTCCAGAACACAGTCCAGAAGGGAATACCCCAGCCTCCGATTTACCCGGGGCATCCGCCCTTGCAGCAATCAGAGGGGCCAATGATTCAACAACAGGTGGCACCATCAGAAAAGCCACCGAAGACCGAGTTGCCAGGAATGGATTTTGCTGATCCACAAGATCCATCGATG---TTTCCAATAGCCCGTTTGATATCTCAGGGACCAATGCCACAAAATAAACCACCTCCACTTTATCCAGGAATATTTTACATGTCCTACAGAGCAAATCAATTGAACGCTCCTGCCAGACTTGGCATCATGAGCTCAGAAGAAATGGCTGGAGGAAGAGGAGGCCCCATGGCCTATGGAGCCATGTTCCCGGGATCTGGAGGCACGAGGCCCGGCCTTGGAGGGATG-CCCCCCAATCCAGCCATGGGCGCGGACTTTACTCTGGAATTTGACTCCCCAGTCGCTGGAACCAAAGGCCCAGAGAAGGGAGAAGGAGGTGCACAACCCCCTCCCTGTGCCGCAGGCCAACCCAGCCGATCCGGAAAACCCAGCTCTCCTTTCAGAGCTACCACCTGGTGCCCTCGGAGGGCTTCTTGCTAATCCTAAAGGCAATATCCCCAACCTAGCAAGAGGCCCTGCAGGGCAGAGCAGGGGACCCCTCAGG---GTCACCCCAGCAGCCGCAGACCCACTGATGACCCCTGGATTAGCTGATGTTTATGAGACCTACGGTGCTGATGAGACCACAACTCTGGGTCTCCGGGAAGAAACCACCGTGGATTCCACAGTGACCCCTGACAGTCAGCACACATCGATGGCAGGAAACAAGGCCCAGCAGCCCCAGA--TTAAGCATGATTCACGGCATTTCCAAGAGCCCTGA
Balaenoptera_ricei           ATGCCAGCATTGAAGATCCCACTTTTCAAAATGAAGGACATTATACTGATCCTGTGCCTCCTGAAAATGAGTTCTGCAGTGCCGGTGTTTCCTCAGCAACCTGGGACACCAGGCATGGCTAGTTTGAGCCTTGAGACAATGAGATAGTTGGGAAGTTTGCAGGGATTAAACATGCTTTCTCAGTATTCAAGATTTGGCTTTGGGAAGTCATTTAATTCTTTGTGGATGCATGGTCTCCTCCCACCACATTCCTCTTTCCCATGGAGGAGACCAAGGAAACATGAAACTCAACAGTATGAA-----TATTCTTTGCCTGTGCATCCCCCACCTCTCCCATCGCAGCCATCCCTGCAGCCTCCACAGCCAGGAC---AGAAACCTTTCCTCCAGCCCAGCATTGTAACCTCCGTCCAGAACACAGTCCAGAAGGGAATACCCCAGCCTCCGATTTACCCGGGGCATCCGCCCTTGCAGCAATCAGAGGGGCCAATGATTCAACAACAGGTGGCACCATCAGAAAAGCCACCGAAGACCGAGTTGCCAGGAATGGATTTTGCTGATCCACAAGATCCATCGATG---TTTCCAATAGCCCGTTTGATATCTCAGGGACCAATGCCACAAAATAAACCACCTCCACTTTATCCAGGAATATTTTACATGTCCTACGGAGCAAATCAATTGAACGCTCCTGCCAGACTTGGCATCATGAGCTCAGAAGAAATGGCTGGAGGAAGAGGAGGCCCCATGGCCTATGGAGCCATGTTCCCGGGATTTGGAGGCACGAGGCCCGGCCTTGGAGGGATG-CCCCCCAATCCAGCCATGGGCGCGGACTTTACTCTGGAATTTGACTCCCCAGTCGCTGGAACCAAAGGCCCAGAGAAGGGAGAAGGAGGTGCACAACCCCCTCCCTGTGCCGCAGGCCAACCCAGCCGATCCGGAAAACCCAGCTCTCCTTTCAGAGCTACCACCTGGTGCCCTCGGAGGGCTTCTTGCTAATCCTAAAGGCAATATCCCCAACCTAGCAAGAGGCCCTGCAGGGCAGAGCAGGGGACCCCTCAGG---GTCACCCCAGCAGCCGCAGACCCACTGATGACCCCTGGATTAGCTGATGTTTATGAGACCTACGGTGCTGATGAGACCACAACTCTGGGTCTCCGGGAAGAAACCACCGTGGATTCCACAGTGACCCCTGACAGTCAGCACACATCGATGCCAGGAAACAAGGCCCAGCAGCCCCAGA--TTAAGCATGATTCACGGCATTTCCAAGAGCCCTGA
Balaenoptera_musculus        ATGCCAGCATTGAAGATCCCACTTTTCAAAATGAAGGACATTATACTGATCCTGTGCCTCCTGAAAATGAGTTCTGCAGTGCTGGTGTTTCCTCAGCAACTTGGGACACCAGGCATGGT--GTTTGAGCCTTGAGACAATGAGACAGTTGGGAAGTTTGCAGGGATTAAACATGCTTTCTCAGTATTCAAGATTTGGCATTGGGAAGTCATTTAATTCTTTGTGGATGCATGGTCTCCTCCCACCACATTCCTCTTTCCCATGGAGGAGACCAAGGAAACATGAAACTCAACAGTATGAA-----TATTCTTTGCCTGTGCATCCCCCACCTCTCCCATCGCAGCCATCCCTGCAGCCTCCACAGCCAGGAC---AGAAACCTTTCCTCCAGCCCAGCATTGTAACCTCCGTCCAGAACACAGTCCAGAAGGGAATACCCCAGCCTCCGATTTACCCGGGGCATCCGCCCTTGCAGCAATCAGAGGGACCAATGATTCAACAACACGTGGCACCATCAGAAAAGCCACCGAAGACCGAGTTGCTAGGAATGGATTTTGCTGATCCACAAGATCCATCGATG---TTTCCAATAGCCCGTTTGATATCTCAGGGACCAATGCCACAAAATAAACCACCTCCACTTTATCCAGGAATATTTTACATGTCCTACGGAGCAAATCAATTGAACGCTCCTGCCAGACTTGGCATCATGAGCTCAGAAGAAATGGCTGGAGGAAGAGGAGGCTCCATGGCCTATGGAGCCATGTTCCCGGGATTTGGAGGCATGAGGCCCGGCCTTGGAGGGATG-CCCCCCAATCCAGCCATGGGCGGGGACTTTACTCTGGAATTTGACTCCCCAGTCGCTGGAACCAAAGGCCCGGAGAAGGGAGAAGGAGGTGCACAAGACCC-CCCTGTGCCAGAGGCCAACCCAGCCGATCCGGAAAACCCAGCTCTCCTTTCAGAGCTAGCACCTGGTGCCCTCGGAGGGCTTCTTGCTAATCCTAAAGGCAATATCCCCAACCTAGGAAGGGGCCCTGCAGGGCAGAACAGGGGACCCCTCAGG---GTCCCCCCAGCAGCCGCAGACCCACTGATGACCCCTGGATTAGCTGATGTTTATGAGACCTATGGTGCTGATGAGACCACAACTCTGGGTCTCCGGGAAGAAACCACCATGGATTCCACAGTGACCCCTGACAGTCAGCACACATCGATGCCAGGAAACAAGGCCCAGCAGCCCCAGA--TTAAGCATGATTCATGGCATTTCCAAGAGCCCTGA
Balaenoptera_physalus        ATGCCAGCATTGAAGATCCCACTTTTCAAAATGAAGGACATGATACTGATCCTTTGCCTCCTGAAAATGAGTTCTGCAGTGCCGGTGTTTCCTCAGCAACCTGGGACACCAGGCATGACTAGTTTGAGCCTTGAGACAATGAGACAGTTGGGAAGTTTGCAGGGATTAAACATGCTTTCTCAGTATTCAAGATTTGGCTTTGGGAAGTCATTTAATTCTTTGTGGATGCATGGTCTCCTCCCACCACATTCCTCTTTCCCATGGAGGAGACCAAGGAAACATGAAACTCAACAGTATGAA-----TATTCTTTGCCTGTGCATCCCCCACCTCTCCCATCGCAGCCATCCCTGCAGCCTCCACAGCCAGGAC---AGAAACCTTTCCTCCAGCCCAGCATTGTAACCTCCGTCCAGAACACAGTCCAGAAGGGAATACCCCAGCCTCCGATTTACCCGGGGCATCTGCCCTTGCAGCAATCAGAGGGGCCAATGATTCAACAACAGGTGGCACCATCAGAAAAGCCACCGAAGACCGAGTTGCCAGGAATGGATTTTGCTGATCCACAAGATCCATCGATG---TTTCCAATAGCCCGTTTGATATCTCAGGGACCAATGCCACAAAATAAACCATCTCCACTTTATCCAGGAATATTTTACATGTCCTAGGGAGCAAATCAATTGAACGCTCCTGCCAGACTTGGCATCATGAGCTCAGAAGAAATGGCTGGAGGAAGAGGAGGCCCCATGGCCTATGGAGCCATGTTCCCGGGATTTGGAGGCATGAGGCCCGGCCTTGGAGGGATG-CCCCCCAATCCAGCCATGGGCGGGGACTTTACTCTGGAATTTGACTCCCCAGTCGCTGGAACCAAAGGCCCGGAGAAGGGAGAAGGAGGTGCACAACCCCC-CCCCGTGCCGCAGGCCAACCCAGCCGATCCGGAAAACCCAGCTCTCCTTTCAGAGCTAGCACCTGGTGCCCTCGGAGGGCTTCTTGCTAATCCTAAAGGCAATATCCCCAACCTAGCAAGAGGCCCTGCAGGGCAGAGCAGGGGACCCCTCAGG---GTCACCCCAGCAGCCGCAGACCCACTGATGACCCCTGGATTAGCTGATGTTTATGAGACCTACGGTGCTATTGAGACCACAACTCTGGGTCTCCAGGAAGAAACCACCGTGGATTCCACAGTGACCCCTGACAGTCAGCACACATCGATGCCAGGAAACAAGGCCCAGCAGCCCCAGA--TTAAGCATGATTCATGCCATTTCCAAGAGCCCTGA
Berardius_arnuxii            ATGCCAGCATTGAAGATCCCACTTTTCAAAATGAAGGACATGATACTGATCTTGTGCCTCCTGAAAATGAGTTCTGCAGTGCCGGTGTTTCCTCAGAAACCTAGGACACCAGGCATGGCTAGTTTGAGCCTTGAGACAATGAGACAGTTGGGAAGTTTGCAGGGATTAAACATGCTTTCTCAGTATTCAAGATTTGGCTTTGGGAAATCATTTAATTCCTTGTGGATGCATGGTCTCCTCCCACCACATTCCTCTTTCCCGTGGATGAGACCAAGGGAACATGAAACTCAACAGTATGAA-----TATTCTTTGCCTGTGCATCCCCCACCTCTCCCATCGCAGCCATCCCTGCAGCCTCCACAGCCAGGAC---AGAAACCTTTCCTCCAGCCCACCGTTGTAACCTCCGTCCAGAACACAGTCCAGAAGGGAATACCTCAGCCTCCGATTTACCTGGGACAGCCGCCCTTGCAGCAATCAGAGGGGCCAATGATTCAA---CAGGTGGCACCATCAGAAAAGCCACCAAAGACCGAGTTGCCAGGAATGAATTTTGCTGATCCACAAGATCCATCGATG---TTTCCAATAGCCCGTTTGATATCTCGGGGACTGGTGCCACAAAATAAACCACCTCCACTTTATCCAGGAATATTTTACATGTCCTATGGAGCAAATCAATTGAACGCTCCTGCCAGACTTGGCATCATGAGCTCAGAAGAAATGGCTGGAGGAAGAGGAGGCCCCATGGCCTATGGAGCCATGTTCCCAGGATTTGGAGGCATGAGGCCCGGCCTTAGAGGGATG-CCCCCCAATCCAGCCATGGGCGGGGACTTTACTCTGGAATTTGACTCCCCAGTTGCTGGAACCAAAGGCCCGGAGAAGGGAGAAGGAGGTGCACAAGAACC-CCCTGTGCCGGAGGCCAACCCAGCCGATCCGGAAAACCCAGCACTCCTTTCAGAGCTAGCACCTGGTGCCCTCGGAGGGCTTCTTGCTAATCCTAAAGGCAATATCCCCAACCTAGCAAGAGGTCCTGCAGGGCAGAGCAGGGGACCCCTCAGG---GTCACCCTGGCAGCCTCAGACCCACTGATGACCCCTGGATTAGCTGATGTTTATGAGACCTACAGTGCTGATGAGACCACAACTCTGGGTCTCCAGGAAGAAACCACCGTGGATTCCACAGTGACCCCTGACAGTCAGCACACATCAATGCCAGGGAACAAGGCCCAGCAGCCCCAGA--TTAAGCATGATGCATGGCATTTCCAAGAGCCCTGA
Berardius_bairdii            ATGCCAGCATTGAAGATCCCACTTTTCAAAATGAAGGACATGATACTGATCTTGTGCCTCCTGAAAATGAGTTCTGCAGTGCCGGTGTTTCCTCAGAAACCTAGGACACCAGGCATGGCTAGTTTGAGCCTTGAGACAATGAGACAGTTGGGAAGTTTGCAGGGATTAAACATGCTTTCTCAGTATTCAAGATTTGGCTTTGGGAAATCATTTAATTCCTTGTGGATGCATGGTCTCCTCCCACCACATTCCTCTTTCCCGTGGATGAGACCAAGGGAACATGAAACTCAACAGTATGAA-----TATTCTTTGCCTATGCATCCCCCACCTCTCCCATCGCAGCCATCCCTGCAGCCTCCACAGCCAGGAC---AGAAACCTTTCCTCCAGCCCACCGTTGTAACCTCCGTCCAGAACACAGTCCAGAAGGGAATACCTCAGCCTCCGATTTACCTGGGACAGCCGCCCTTGCAGCAATCAGAGGGGCCAATGATTCAA---CAGGTGGCACCATCAGAAAAGCCACCAAAGACCGAGTTGCCAGGAATGAATTTTGCTGATCCACAAGATCCATCGATG---TTTCCAATAGCCCGTTTGATATCTCGGGGACTGGTGCCACAAAATAAACCACCTCCACTTTATCCAGGAATATTTTACATGTCCTATGGAGCAAATCAATTGAACGCTCCTGCCAGACTTGGCATCATGAGCTCAGAAGAAATGGCTGGAGGAAGAGGAGGCCCCATGGCCTATGGAGCCATGTTCCCAGGATTTGGAGGCATGAGGCCCGGCCTTAGAGGGATG-CCCCCCAATCCAGCCATGGGCGGGGACTTTACTCTGGAATTTGACTCCCCAGTCGCTGGAACCAAAGGCCCGGAGAAGGGAGAAGGAGGTGCACAAGACCC-CCCTGTGCCGGAGGCCAACCCAGCCGATCCAGAAAACCCAGCACTCCTTTCAGAGCTAGCACCTGGTGCCCTCGGAGGGCTTCTTGCTAATCCTAAAGGCAATATCCCCAACCTAGCAAGAGGTCCTGCAGGGCAGAGCAGGGGACCCCTCAGG---GTCACCCTGGCAGCCGCAGACCCACTGATGACCCCTGGATTAGCTGATGTTTATGAGACCTACAGTGCTGATGAGACCACAACTCTGGGTCTCCAGGAAGAAACCACCGTGGATTCCACAGTGACCCCTGACAGTCAGCACACATCAATGCCAGGGAACAAGGCCCAGCAGCCCCAGA--TTAAGCATGATGCATGGCATTTCCAAGAGCCCTGA
Bison_bison                  ATGCCAGCATTGAAGATCCCACTTTTCAAAATGAAGGACATGATACTGATCCTGTGCCTCCTGAAAATGAGTTCTGCAGTGCCGGCGTTTCCTCAGCAACCTGGGATACCAGGCATGGCTAGTTTGAGCCTTGAGACAATGAGACAGTTGGGAAGCCTGCAGGGATTAAACCTGCTTTCTCAGTATTCAAGATTTGGCTTTGGGAAATCATTTAATTCTTTGTGGATGAATGGTCTTCTCCCACCACATTCCTCCTTCCCATGGATGAGACCAAGGGAACATGAAACTCAACAGTATGAA-----TATTCTTTGCCTGTGCATCCCCCACCTCTCCCATCGCAGCCATCCCTGCAGCCTCAACAGCCAGGAC---AGAAACCTTTCCTCCAGCCCACCGTTGTCACCTCCATGCAGAACGCAGTCCAGAAGGGCGTACCTCAGCCTCCGATTTACCAGGGACATCCGCCCTTGCAGCAAGCAGAGGGGCCGATGGTTGAACAGCAGGTGGCGCCATCAGAAAAGCCACCAACGACCGAGCTACCAGGAATGGATTTTGCTGATCTACAAGATCCACCGATG---TTTCCAATAGCCCATTTGATATCTCGGGGACCAATGCCACAAAATAAACCATCTCAGCTTTACCCAGGAATATTTTACGTGACCTACGGAGCAAATCAACTGAACGCTCCTGCCAGACTTGGCATCATGAGCTCAGAAGAAATGGGGGGAGGAAGAGGAGACCCCCTGGCCTATGGAGCCATATTCCCAGGATTTGGAGGCATGAGGCCCAGGCTTGGAGGGATG-CCCCACAACCCAGACATGGGTGGGGACTTTACTCTGGAATTTGACTCCCCAGTCGCTGCAACCAAAGGCCCGGAGAAGGGAGAAGGAGGTGCACAAGACTC-CCCTGTGCCAGAGGCCCACCTAGCCGATCCGGAAAGCCCAGCTCTCCTTTCAGAGCTAGCACCTGGTGCCCTAGAAGGGCTTCTTGCTAATCCTGAGGGCAATATTCCCAACCTGGCAAGGGGCCCTGCAGGGCGCAGCAGGGGATTCCTTAGGGGAGTCACCCCAGCAGCTGCCGACCCACTGATGACCCCTGGATTAGCTGAGGTTTATGAGACCTACGGTGCTGATGAGACCACAACTCTGGGTCTCCAGGAAGAAACGACTGTGGACTCCACAGCGACCCCTGACACTCAGCACACATTGATGCCAAGAAACAAGGCCCAGCAGCCCCAAA--TCAAGCATGATGCATGGCATTTCCAAGAGCCCTGA
Bos_mutus                    ATGCCAGCATTGAAGATCCCACTTTTCAAAATGAAGGACATGATACTGATCCTGTGCCTCCTGAAAATGAGTTCTGCAGTGCCGGCGTTTCCTCAGCAACCTGGGATACCAGGCATGGCTAGTTTGAGCCTTGAGACAATGAGACAGTTGGGAAGCCTGCAGGGATTAAACCTGCTTTCTCAGTATTCAAGATTTGGCTTTGGGAAATCATTTAATTCTTTGTGGATGAATGGTCTTCTCCCACCACATTCCTCCTTCCCATGGATGAGACCAAGGGAACATGAAACTCAACAGTATGAA-----TATTCTTTGCCTGTGCATCCCCCACCTCTCCCATCGCAGCCATCCCTGCAGCCTCAACAGCCAGGAC---AGAAACCTTTCCTCCAGCCCACCGTTGTCACCTCCATGCAGAACGCAGTCCAGAAGGGCGTACCTCAGCCTCCGATTTACCAGGGACATCCGCCCTTGCAGCAAGCAGAGGGGCCGATGGTTGAACAGCAGGTGGCGCCATCAGAAAAGCCACCAACGACCGAGCTACCAGGAATGGATTTTGCTGATCTACAAGATCCACCGATG---TTTCCAATAGCCCATTTGATATCTCGGGGACCAATGCCACAAAATAAACCATCTCAGCTTTACCCAGGAATATTTTACGTGACCTATGGAGCAAATCAACTGAACGCTCCTGCCAGACTTGGCATCATGAGCTCAGAAGAAATGGGGGGAGGAAGAGGAGACCCCCTGGCCTATGGAGCCATATTCCCAGGATTTGGAGGCATGAGGCCCAGGCTTGGAGGGATG-CCCCACAACCCAGACATGGGTGGGGACTTTACTCTGGAATTTGACTCCCCAGTCGCTGCAACCAAAGGCCCGGAGAAGGGAGAAGGAGGTGCACAAGACTC-CCCTGTGCCAGAGGCCCACCTAGCCGATCCGGAAAGCCCAGCTCTCCTTTCAGAGCTAGCACCTGGTGCCCTAGAAGGGCTTCTTGCTAATCCTGAGGGCAATATTCCCAACCTGGCAAGGGGCCCTGCAGGGCGCAGCAGGGGATTCCTTAGGGGAGTCACCCCAGCAGCTGCCGACCCACTGATGACCCCTGGATTAGCTGAGGTTTATGAGACCTACGGTGCTGATGAGACCACAACTCTGGGTCTCCAGGAAGAAACGACTGTGGACTCCACAGCGACCCCTGACACTCAGCACACATTGATGCCAAGAAACAAGGCCCAGCAGCCCCAAA--TCAAGCATGATGCGTGGCATTTCCAAGAGCCCTGA
Bubalus_bubalis              ATGCCAGCATTGAAGATCCCACTTTTCAAAATGAAGGACATGATACTGATCCTGTGCCTCCTGAAAATGAGTTCTGCAGTGCCGGCGTTTCCTCAGCAACCTGGGATACCAGGCATGGCTAGTTTGAGCCTTGAGACAATGAGACAGTTGGGAAGCCTGCAGGGATTAAACCTGCTTTCTCAGTATTCAAGATTTGGCTTTGGGAAATCATTTAATTCTTTGTGGATGAATGGTCTTCTCCCACCACATTCCTCCTTCCCATGGATGAGACCAAGAGAACATGAAACTCAACAGTATGAA-----TATTCTTTGCCTGTGCATCCCCCACCTCTCCCATCGCAGCCATCCCTGCAGCCTCAACAGCCAGGAC---AGAAACCTTTCCTCCAGCCCACCGTTGTCACCTCCATGCAGAACGCAGTCCAGAAGGGCGTACCTCAGCCTCCGATTTACCAGGGACATCCGCCCTTGCAGCAAGCAGAGGGGCCGATGGTTGAACAGCAGGTGGCGCCATCAGAAAAGCCACCAACGACCGAGCTACCAGGAATGGATTTTGCTGATCTACAAGATCCACCGATG---TTTCCAATAGCCCATTTGATATCTCGGGGACCAATGCCACAAAATAAACCATCTCAACTTTACCCAGGAATATTTTACGTGACCTACGGAGCAAATCAACTGAACGCTCCTGCCAGACTTGGCATCATGAGCTCAGAAGAAATGGGGGGAGGAAGAGGAGACCCCCTGGCCTATGGAGCCATATTCCCAGGATTTGGAGGCATGAGGCCCAGCCTTGGAGGGATG-CCCCACAACCCAGACATGGGTGGGGACTTTACTCTGGAGTTTGACTCCCCAGTCGCTGCAACCAAAGGCCCGGAGAAGGGAGAAGGAGGTGCACAAGACTC-CCCTGTGCCGGAGGCCCACCTAGCCGATCCGAAAAGCCCAGCTCTCCTTTCAGAGCTAGCACCTGGTGCCCTAGAAGGGCTTCTTGCTAATCCTGAGGGCAATATTCCCAACCTGGCAAGGGGCCCTGCAGGGCGCAGCAGGGGATTCCTTAGGGGAGTCACCCCAGCAGCTGCCGACCCACTGATGACCCCTGGATTAGCTGAGGTTTATGAGACCTACGGTGCTGATGAGACCACAACTCTGGGTCTCCAGGAAGAAACGACCGTGGACTCCACAGCGACCCCTGACACTCAGCACACATTGATGCCAAGAAACAAGGCCCGGCAGCCCCAAA--TCAAGCATGATGCGTGGCATTTCCAAGAGCCCTGA
Camelus_bactrianus           ATGCCAGCATTGAAGATACCACTTTTCAAAATGAAGGACATGATACTGATCCTGTGCCTCCTGAAAATGAGTTCTGCAGTGCCGGCGTTTCCTCAGCAACCTGGGACACCAGGCATGGCTAGTTTGAGCCTTGAGACAATGAGACAGCTGGGAAGTTTGCAGGGATTAAACTTGCTTTCTCAGTATTCAAGATTTGGCTTTGGGAAATCATTTAATTCTTTGTGGATGCATGGTCTCCTCCCACCACACTCCTCTTTCCCATGGATGAGACCAAGGGAACATGAAACTCAACAGTATGAA-----TATTCTTTGCCTGTGCATCCCCCACCTCTCCCATCGCAGCCATCCCTGCAGCCTCAACAGCCAGGAC---AGAAACCTTTCCTCCAGCCCACTGTTGTAACCGCCATCCAGAACTCAGTCCAGAAGGGACTACCTCAGCCTCCGGTTTACCAGGGACATCCACCCTTGCAGCAAGTAGAGGGGCCAATGGTGCAAGAGCAGGTGGCACCATCAGAAAAGCCACCAACGGCCGAGCTACCAGGAATGGATTTTGCTGATCCACAAGATCTACCAATGTTGGTTCCAATAGCCCGTTTGCTATCTCGGGGACCAATGCCACAAAATAAACCATCTCCACTTTATCCAGGAATGTTTTACTTGTCCTATGGAGCAAATCAATTGAGTGCTCCTGCCAGACTTGGCATCTTGAGCTCAGAAGAAATGGCGGGAGGCAGAGGAGGCCCCATGGCTTATGGGTCCATGTTCCCAGGATTTGGAGGCATGAGGTCCAACCTTGGAGGGATG-CCCACCAATCCAGCAATGGGAGGGGACTTTACACTGGAATTTGACTCCCCAGTCGCTGGAACCAAAGGCCCTGAGAAGGGAGAAGGAGGTGCACAAGGCTC-CCCTGTGCCAGAGACCAACCCAGATGATCCAGAAAACCCAGCTCTCCTTTCAGAGGGAGCACCTGGTGCCCTCGGAGGGCTCCTTGCTAGTGCTAAGGACAATGTTCCCAACCTGGCAAGA---------------ATCAGGGGACCATTCAGG---GTCACCCCAGCGGCTGCTGACCCACTGATGACCCCTGGATTAGCTGACGTTTATGAGACATACGGTGTTGATGAGACCACAACCATGGGTCTCCAGGAAGAGACAACTGTGGATTCCACGGCAACCCCAGATAGTCAACAGACATCGATGTCAGGAAACAAGGCCCAGCAGCCCCAGA--ATAAGTATGATGCGTGGCATTTTCAAGAGCCCTGA
Caperea_marginata            ATGCCAGCATTGAAGATCCCACTTTTCAAAATGAAGGACATGATACTGATCCTGTGCCTCCTGAAAATGAGTTCTGCTGTGCCGGTGTTTCCTCAGCAACCTGGGACACCAGGCATGGCTAGTTTGAGCCTTCAGACAATGAGACAGTTGGGAAGTTTGCAGGGATTAAACATGCTTTCTCAGTATTCAAGATTTGGCTTTSGTAAGTCATTTAATTCTTTGTGGATGCATGGTCTCCTCCCACCACATTCCCCTTTCCCATGGAGGAGACCAAGGAAACATGAAACTCAACAGTAYGAANNNNNTATCCTTTACCTGTGCGTCCCCCACCTCTCCCATCGCAGCCATCCCTGCAGCCTCCACAGCCAGGAC---AGAAACCCTTCCTGCAGCCCAGCGCTGGAACCTCCGTCCAGAACACAGTCCAGAAGGGGATACCMCAGCCTCCGATTTACCCGGGGCATCCGCCCTTGCAGCAAGCAGAGGGGCCAATGATTCAACAACAGGTGGCACCATCAGAAAAGCCACCGAAGACCGAGTTGCCAGGAATGGATTTTGCTGATCCACAAGATMCATCGATG---TTTCCAATAGCCCGTTTGATATCTYGGGGACCAATGCCACAAAATAAACCACCTCCACTTTATCCARGAATATTTTACATGTCCTACAGAGCAAATCAATTGAACGCTCCTGCTAGACTTGGCGTCATGAGCTCAGAAAAAATGGCTGGAGGAAGAGGAGTCCCCATGGCCTATGGAGCCATGTTCCCGGGATTTGGAGGCATGAGGCCCGGCCTTGGAGGGATG-CCCCCCAATCCAGCCATGGGCRGGGACTTTACTCTGGAATTTGACTGCCCAGTCGCTGGAACCAAAGGCCCGGAGAAGGGACAAGGAGGTGCACAAGACAC-CCCTGTGCCAGAGGYCAACCCAGCCGATCCGGAAAACCCAGCTCTCCTTTCAGAGCTAGCACCTGGTGCCCTCGGAGGGCTTCTTGCTAATCCTAAAGGCAATATCCCCAACCTAGCAAGAGGCCCTGCAGGGCAGAGCAGGGGACCCCTTAGG---GTCACCCCAGCAGCYGCAGACCCACTGATGTCCCCTGGATTAGCTGATGTTTATGAGACCTACRGTGCTGATGAGACCACAACTCTGGGTCTCCAGGAAGAAACCACCGTGGATTCCACAGTGACCCCTGACAGTCAGCACACATCGATGGCAGGAAACAAGGCCCAGCAGCCCCAGA--TTAAGCATGATGCATGGCATTTCCAAGAGTCCTGA
Capra_hircus                 ATGCCAGCATTGAAGATCCCACTTTTCAAAATGAAGGACGTGATACTGATCCTGTGCCTCCTGAAAATGAGTTCTGCAGTGCCGGCGTTTCCTCAGCAACCTGGGATACCAGGCATGGCTAGCTTGAGCCTTGAGACAATGAGACAGTTGGGAAGTCTGCAGGGATTAAACCTGCTTTCTCAGTATTCGAGATTTGGCTTTGGGAAATCATTTAATTCTTTGTGGATGAATGGTCTTCTCCCACCACATTCTTCTCTCCCATGGATGAGACCAAGGGAACATGAAACTCAACAGTATGAA-----TATTCTTTGCCTGTGCATCCCCCACCTCTCCCATCGCAGCCATCCCTGCAGCCTCAACAGCCAGGAC---AGAAACCTTTCCTCCAGCCCACCGTTGTCACCTCCATGCAGAACGCAGTCCAGAAGGGCGTACCTCAGCCTCCGATTTACCAGGGACATCCGCCCTTGCAGCAAGCAGAGGGGCCGATGGTTGAACAGCAGGTGGCGCCATCAGAAAAGCCACCAACGACCGAGCTGCCAGGAATGGATTTCGCTGATCTACAAGATCCACCGATG---TTTCCAATAGCCCATTTGATATCTCGGGGACCAATGCCACAAAATAAACCATCTCCACTTTACCCAGGAATATTTTACGTGACCTATGGAGCAAATCAACTGAACGCTCCTGCCAGACTTGGCATCATGAGCTCAGAAGAAATGGGGGGAGGAAGAGGAGGCCCCGTGGCCTATGGAGCCATATTCCCAGGATTTGGAGGCATGAGGCCCAGCCTTGGAGGGATG-CCCCAGAACCCAGACATGGCTGGGGACTTTACTCTGGAGTTTGACTCCCCAGTCGCTGCAACCAAAGGCCCAGAGAAGGGAGAAGGAGGTGCACAAGACTC-CCCTGTGCCGGAGGCCCACTTAGCCGATCCGGAAAGCCCAGCTCTCCTTTCAGAGCTAGCACCTGGTGTCCTCGGAGGGCTTCTTGCTAATCCTGAGGGCAATATTCCCAACCTGGCAAGGGGCCCTGCAGGGCGCAGCAGGGGATTCCTTAGGGGAGTCACCCCAGCAGCTGCCGACCCACTGATGACCCCTGGATTAGCTGAGGTTTATGAGACCTACGGTGCTGATGAGACCACAACTCTGGGTCTCCAGGAAGAAACGACCATGGACTCCACAGCGACCCCTGACACTCAGCACACATTGATGCCAAGAAACAAGGCCCAGCAGCCCCAAA--TCAAGCATGATGCGTGGCATTTCCAAGAGCCCTGA
Catagonus_wagneri            ATGCCAGCGTTGAAGATCCCTCTTTGCAAAATGAAGGACATGGTACTGATCCTGTGCCTGCTGAAAATGAGTTCTGCAGTGCCGGCGTTTCCTCGGCAAGCTGGGACCCCAGGCATGGCTAGTTTGAGCCTTGAGACAATGAGACAGTTGGGAAGTTTGCAGGGATTAAACATGCTTTCTCAGTATTCAAGATTTGGCTTTGGGAAATCATTTAATTCTCTGTGGATGCATGGTCTCCTCCCACCGCACTCCTCCTTCCCGTGGATGAGACCAAGGGAGCATGAAACTCAACAGTATGAA-----TATTCTTTGCCTGTGCACCCCCCACCTCTCCCATCGCAGCCATCCTTGCAGCCTCAACAGCCGGGAC---AGAAGCCTTTCCTCCAGCCCACTGTCGTAACCTCCATCCAGAACCCAGTCCAGAAGGGAGTACCTCAGCCTCCGATTTACCAGGGACATCCGCCCTTGCAGCAAGCAGAGGGGCCAATGGTTCAGCAGCAGGTGGCACCATCAGAAAAGCCACCAGAGGCCGAGCTACCAGGACTGGATTTTGCTGATCCACAAGATCCATCGATG---TTTCCAATAGCCCGTGTGATATCTCAGGGACCAGTGCCACAAAATAAACCATCTTCACTTTTTCCAGGGATGTTTTATATGTCCTACGGAGCAAATCAACTGAACGCTCCTGCCAGACTTGGCATCATGAGCTCAGAAGAAATGGCGGGAGGAAGAGGAGGCCCCTTGACCTATGGAGCCATGTTCCCAGGATTTGGAGGCATGAGGCCCAACCTTGGAGGGATG-CCCCCCAATCAAGCCAAGGGTGGGGACTTTACTCTGGAGTTTGACTCCCCGGCTGCTGGAACCAAAGGCCCCGAGAAGGGAGAAGGGGATGCACGAGGCTC-TCCGATGGCGGAGGCCAACACAGCTGATCCAGAAAACCAAGCTCTCCTTTCAGAGGTAGTGTCTGGAGCCCTCGGGGGGCTTCTTGCTAACCCAAAGGGCAACATTCCCAACCTGGCAAGAGGCCCTGCAGGGCACAGCAGGGGACGCCCCGGG---GTCACCCCAGCAGATGCTGACCCACTGATGACCCCTGGATTAGCGGATGCTTTTGAGACCTACGGTGCTGATGAGACCACAACTCTGGGTCTCCAGGAAGAAACGACCACGGATTCCACAGCGACCCCATACAGCGAGCATACATCGATGCCAGGCAACAAAGCCCAGCAGCCTCAGA--TTAAGCATGATGCATGGCATTTCCAAGAGCCCTGA
Cephalorhynchus_commersonii  ATGCCAGCATTGAAGATCCCACTTTTCAAAATGAAGGACATGATACTGATCCTGTGCCTCCTGAAAATGAGTTCTGCAGTGCCGGTGTTTCCTCAGCAACCTGGGACACCAGGCATGGCTAGTTTGAGCCTTGAGACAATGAGACAGTTGGGAAGTTTGCAGGGATTAAACATGCTTTCTCAGTATTCAAGATTTGGCTTTGGGAAATCATTTAATTCTTTGTGGATGCATGGTCTCCTCCCACCACATTCCTCTTTCCCGTGGATGAGACCAAGGGAACATGAAACTCAACAGTATGAA-----TATTCTTTGCCTGTGCATCCCCCACCTCTCCCATCGCAGCCATCCCTGCAGCCTCCACAGCCAGGAC---AGAAACCTTTCCTCCAGCCCACTGTTGTAACCTCCGTCCAGAACACAGTCCAGAAGGGAATACCTCAGCCTCCGATTTATCCGGGACATCCACCCTTGCAGCAATCAGAGGGGCCAATGATTCAA---CAGGTGGCACCATCAGAAAAGCCATCAAAGACCGAGTTGCCAGGAATGAATTTTGCTGATCCACAAGATCCATCGATG---TTTTCAATAGCCCGTTTGATATCTCTGGGACCAGTGCCACAAAATAAACCACCTCCACTTTATCCAGGAATATTTTACATGTCCTATGGAGCAAATCAATTGAACGCTCCTGCCAGACTTGGCATCATGAGCTCAGAAGAAATGGCTGGAGGAAGAGGAGGCCCCATGGCCTATGGAGCCATGTTCCCGGGATTTGGAGGCATGAGGCCCGGCCTTGGAGGGATG-CCCCCCAATCCAGCCATGGGCGGGGACTTTACTCTGGAATTTGACTCCCCAGTCGCTGGAACCAAAGGCCCGGAGAAGGGAGAAGGAGGTGCACAAGACCC-CCCTGTGCCGGAGGCCAACCCAGCCGATCTGGAAAACCCAGCTCTCCTTTCAGAGCTAGCACCTGGTGCCCTTGGAGGGCTTCTTGCTAATCCTAAAGGCAATATCCCCAACCTAGCAAGAGGCCCTGCAGGGCAGAGCAGGGGACCCCTCAGG---GTCACCCCAGCAGCTGCAGACCCACTGATGACCCCTGGATTAGCTGATGTTTATGAGACCTACAGTGCTGATGAGACCACAACTCTGGGTCTCCAGGAAGAAACCACCGTGGATTCCACAGTGACCCCTGACAGTCAGCACACATCGATGCCAGGAAACAAGGCCCAGCAGCCCCAGA--TTAAGCATGATGCATGGCATTTCCAAGAGCCCTGA
Cephalorhynchus_eutropia     ATGCCAGCATTGAAGATCCCACTTTTCAAAATGAAGGACATGATACTGATCCTGTGCCTCCTGAAAATGAGTTCTGCAGTGCCGGTGTTTCCTCAGCAACCTGGGACACCAGGCATGGCTAGTTTGAGCCTTGAGACAATGAGACAGTTGGGAAGTTTGCAGGGATTAAACATGCTTTCTCAGTATTCAAGATTTGGCTTTGGGAAATCATTTAATTCTTTGTGGATGCATGGTCTCCTCCCACCACATTCCTCTTTCCCGTGGATGAGACCAAGGGAACATGAAACTCAACAGTATGAA-----TATTCTTTGCCTGTGCATCCCCCACCTCTCCCATCGCAGCCATCCCTGCAGCCTCCACAGCCAGGAC---AGAAACCTTTCCTCCAGCCCACTGTTGTAACCTCCGTCCAGAACACAGTCCAGAAGGGAATACCTCAGCCTCCGATTTATCCGGGACATCCACCCTTGCAGCAATCAGAGGGGCCAATGATTCAA---CAGGTGGCACCATCAGAAAAGCCATCAAAGACCGAGTTGCCAGGAATGAATTTTGCTGATCCACAAGATCCATCGATG---TTTTCAATAGCCCGTTTGATATCTCTGGGACCAGTGCCACAAAATAAACCACCTCCACTTTATCCAGGAATATTTTACATGTCCTATGGAGCAAATCAATTGAACGCTCCTGCCAGACTTGGCATCATGAGCTCAGAAGAAATGGCTGGAGGAAGAGGAGGCCCCATGGCCTATGGAGCCATGTTCCCGGGATTTGGAGGCATGAGGCCCGGCCTTGGAGGGATG-CCCCCCAATCCAGCCATGGGCGGGGACTTTACTCTGGAATTTGACTCCCCAGTCGCTGGAACCAAAGGCCCGGAGAAGGGAGAAGGAGGTGCACAAGACCC-CCCTGTGCCGGAGGCCAACCCAGCCGATCTGGAAAACCCAGCTCTCCTTTCAGAGCTAGCACCTGGTGCCCTTGGAGGGCTTCTTGCTAATCCTAAAGGCAATATCCCCAACCTAGCAAGAGGCCCTGCAGGGCAGAGCAGGGGACCCCTCAGG---GTCACCCCAGCAGCTGCAGACCCACTGATGACCCCTGGATTAGCTGATGTTTATGAGACCTACAGTGCTGATGAGACCACAACTCTGGGTCTCCAGGAAGAAACCACCGTGGATTCCACAGTGACCCCTGACAGTCAGCACACATCGATGCCAGGAAACAAGGCCCAGCAGCCCCAGA--TTAAGCATGATGCATGGCATTTCCAAGAGCCCTGA
Cephalorhynchus_heavisidii   ATGCCAGCATTGAAGATCCCACTTTTCAAAATGAAGGACATGATACTGATCCTGTGCCTCCTGAAAATGAGTTCTGCAGTGCCGGTGTTTCCTCAGCAACCTGGGACACCAGGCATGGCTAGTTTGAGCCTTGAGACAATGAGACAGTTGGGAAGTTTGCAGGGATTAAACATGCTTTCTCAGTATTCAAGATTTGGCTTTGGGAAATCATTTAATTCTTTGTGGATGCATGGTCTCCTCCCACCACATTCCTCTTTCCCGTGGATGAGACCAAGGGAACATGAAACTCAACAGTATGAA-----TATTCTTTGCCTGTGCATCCCCCACCTCTCCCATCGCAGCCATCCCTGCAGCCTCCACAGCCAGGAC---AGAAACCTTTCCTCCAGCCCACTGTTGTAACCTCCGTCCAGAACACAGTCCAGAAGGGAATACCTCAGCCTCCGATTTATCCGGGACATCCACCCTTGCAGCAATCAGAGGGGCCAATGATTCAA---CAGGTGGCACCATCAGAAAAGCCATCAAAGACCGAGTTGCCAGGAATGAATTTTGCTGATCCACAAGATCCATCGATG---TTTTCAATAGCCCGTTTGATATCTCTGGGACCAGTGCCACAAAATAAACCACCTCCACTTTATCCAGGAATATTTTACATGTCCTATGGAGCAAATCAATTGAACGCTCCTGCCAGACTTGGCATCATGAGCTCAGAAGAAATGGCTGGAGGAAGAGGAGGCCCCATGGCCTATGGAGCCATGTTCCCGGGATTTGGAGGCATGAGGCCCGGCCTTGGAGGGATG-CCCCCCAATCCAGCCATGGGCGGGGACTTTACTCTGGAATTTGACTCCCCAGTCGCTGGAACCAAAGGCCCGGAGAAGGGAGAGGGAGGTGCACAAGACCC-CCCTGTGCCGGAGGCCAACCCAGCCGATCTGGAAAACCCAGCTCTCCTTTCAGAGCTAGCACCTGGTGCCCTTGGAGGGCTTCTTGCTAATCCTAAAGGCAATATCCCCAACCTAGCAAGAGGCCCTGCAGGGCAGAGCAGGGGACCCCTCAGG---GTCACCCCAGCAGCTGCAGACCCACTGATGACCCCTGGATTAGCTGATGTTTATGAGACCTACAGTGCTGATGAGACCACAACTCTGGGTCTCCAGGAAGACACCACCGTGGATTCCACAGTGACCCCTGACAGTCAGCACACATCGATGCCAGGAAACAAGGCCCAGCAGCCCCAGA--TTAAGCATGATGCATGGCATTTCCAAGAGCCCTGA
Cephalorhynchus_hectori      ATGCCAGCATTGAAGATCCCACTTTTCAAAATGAAGGACATGATACTGATCCTGTGCCTCCTGAAAATGAGTTCTGCAGTGCCGGTGTTTCCTCAGCAACCTGGGACACCAGGCATGGCTAGTTTGAGCCTTGAGACAATGAGACAGTTGGGAAGTTTGCAGGGATTAAACATGCTTTCTCAGTATTCAAGATTTGGCTTTGGGAAATCATTTAATTCTTTGTGGATGCATGGTCTCCTCCCACCACATTCCTCTTTCCCGTGGATGAGACCAAGGGAACATGAAACTCAACAGTATGAA-----TATTCTTTGCCTGTGCATCCCCCACCTCTCCCATCGCAGCCATCCCTGCAGCCTCCACAGCCAGGAC---AGAAACCTTTCCTCCAGCCCACTGTTGTAACCTCCGTCCAGAACACAGTCCAGAAGGGAATACCTCAGCCTCCGATTTATCCGGGACATCCACCCTTGCAGCAATCAGAGGGGCCAATGATTCAA---CAGGTGGCACCATCAGAAAAGCCATCAAAGACCGAGTTGCCAGGAATGAATTTTGCTGATCCACAAGATCCATCGATG---TTTTCAATAGCCCGTTTGATATCTCTGGGACCAGTGCCACAAAATAAATCACCTCCACTTTATCCAGGAATATTTTACATGTCCTATGGAGCAAATCAATTGAACGCTCCTGCCAGACTTGGCATCATGAGCTCAGAAGAAATGGCTGGAGGAAGAGGAGGCCCCATGGCCTATGGAGCCATGTTCCCGGGATTTGGAGGCATGAGGCCCGGCCTTGGAGGGATG-CCCCCCAATCCAGCCATGGGCGGGGACTTTACTCTGGAATTTGACTCCCCAGTCGCTGGAACCAAAGGCCCGGAGAAGGGAGAAGGAGGTGCACAAGACCC-CCCTGTGCCGGAGGCCAACCCAGCCGATCTGGAAAACCCAGCTCTCCTTTCAGAGCTAGCACCTGGTGCCCTTGGAGGGCTTCTTGCTAATCCTAAAGGCAATATCCCCAACCTAGCAAGAGGCCCTGCAGGGCAGAGCAGGGGACCCCTCAGG---GTCACCCCAGCAGCTGCAGACCCACTGATGACCCCTGGATTAGCTGATGTTTATGAGACCTACAGTGCTGATGAGACCACAACTCTGGGTCTCCAGGAAGAAACCACCGTGGATTCCACAGTGACCCCTGACAGTCAGCACACATCGATGCCAGGAAACAAGGCCCAGCAGCCCCAGA--TTAAGCATGATGCATGGCATTTCCAAGAGCCCTGA
Choeropsis_liberiensis       AGGCCAGCAGTGAAGATCCCACTTTTCAAAATGAAGGACATGATCCTGATCCTGTGCCTCCTGAAAATGAGTTCTGCGGTGCCGGCGTTTCCCCAGCAACCTGGGACACCAGGCATGGCTAGTTTGAGCCTTGAGACAATGAGACAGTTGGGAAGTTTGCAGGGATTAAACATGCTTTCTCAGTATTCAAGATTTGGCTTTGGGAAATCATTTAATTCTTTGTGGATGCATGGTCTCCTCCCACCACGTTCCTCTTTACCATGGATGAGGCCAAGGGAACATGAAACTCAACAGTATGAA-----TATTCTTTGCCTGTGCATCCCCCACCTCTCCCATCGCAGCCATCCCTGCAGCCTCAGCAGCCAGGAC---AGAAACCTTTCCTCCAGCCCACTGGTGTATCCTCCATCCAGAACACAGTCCAGAAAGGAGTACCTCAGCCTCCGCTTTACCAGGGACTTCCACCCTTGCAGCAATCAGAGGGACCAATGATTCAAGAGCAGGTGGCACCATCAGAAAAGCCACCAGAGACCGAGCTACCAGGAATGGATTTTGCTGATCCACAAGATCCACCGATG---TTTCCAACATCCCGTTTGATATCTCGGGGACCAATGCCACAAAATAAACCATCTCCACTTTATCCAGGAATATTTTACATGACCTATGGAGCAAATCAGTTGAACGCTCCTGGGAGACTTGGCTTCATGAGCTCAGAAGAAATGGTGGGAGGAAGAGGAGGCCCTATGGCCTATGGAGCCATGTTCCCAGGATTTGGTGGCATGAGGCCCAGGCTTGGAGGGATG-CCCCCCAATCCAGCCATGGGCGGGGACTTTACTCTGGAATTTGACTCCCCAGTCGCTGGAACCAAAGGCCCTGAGAAGGGAGAAGGAGGTGCACAAGACTC-CCCTGTGCCAGAGGGCAACCCAGTGGATCCGGAAAACCCTGCTCTCCTTTCAGCGGTAGCACCTGGTCCCCTCGGAGGGCTTCTCGCCAACCCTAAAAGCAATATTCCCAACCTGGCAAGAGGCCCTGCAGGGCACAGCAGGGGACCCCTCAGG---GTCACCCCAGCAGACGCCGACCCACTGATGACCCCTGGTTTAGCTGATGCTTATGAGACCTACGGTGCTGACGAGACCACAACTCTGGGTCTCCTGGAAGAAACGACCATGGATTCCACAGCAACCCCTGACAGCCAGCACACATCGATGCCAGGAAACAAGGCCCAGGAGCCCCACA--TTAAGCGTGATGTGTGGCATTTCCAAGAGCCCTGA
Delphinapterus_leucas        ATGCCAGCATTGAAGATCCCACTTTTCAAAATGAAGGACATGATACTGATCCTGTGCCTCCTGAAAATGAGTTCTGCAGTGCCGGTGTTTCCTCAGCAACCTGGGACACCAGGCATGGTTAGTTTGAGCCTTGAGACAATGAGACAGTTGGGAAGTTTGCAGGGATTAAACATGCTTTCTCAGTATTCAAGATTTGGCTTTGGGAAATCATTTAATTCTTTGTGGATGCATGGTCTCCTCCCACCACATTCCTCTTTCCCGTGGATGAGACCAAGGGAACATGAAACTCAACAGTATGAA-----TATTCTTTGCCTGTGCATCCCCCACCT---------CAGCCATCCCTGCAGCCTCCACAGCCAGGAC---AGAAACCTTTCCTCCAGCCCACCGTTGTAACCTCCGTCCAGAACACAGTCCAGAAGGGAATACCTCAGCCTCTGATTTACCCGGGACACCCACCCTTGCAGCAATCAGAGGGGCCAATGATTCAA---CAGGTGGCACCATCAGAAAAGCCACCAAAGACTGAGTTGCCAGGAATGAATTTTGCTGATCCACAAGATCCATCGATG---TTTCCAATAGCCCGTTTGCTATCTCTGGGACCAGTGCCACAAAATAAACCATCTCCACTTTATCCAGGAATATTTTACATGTCCTATGGAGCAAATCAATTGAACGCTCCTGCCAGACTTGGCATCATGAGCTCAGAAGAAATGGCTGGAGGAAGAGGAGGCCCCATGGCCTATGGAGCCATGTTCCCGGGATTTGGAGGCATGAGGCCCGGCCTTGAAGGGATG-CCCCCCAATCCAGCCATGGGTGGGGACTTTACTCTGGAATTTGACTCCCCAGTCGCTGGAACCAAAGGCCCGGAGAAGGGAGAAGGAGGTGCACAAGACCC-CCCTGTGCCGGAGGCCAACCCAGCCAATCTGGAAAACCCAGCTCTCCTTTCAGAGCTAGCACCTGGTGCCCTTGGAGGGCTTCTTGCTAATCCTAAAGGCAATATCCCCAACCTAGCAAAAGGCCCTGCAGGGCAGAGCAGGGGACCCCTCAGG---GTCACCCCAGCAGCTGCAGACCCACTGATGACCCCTGGATTAGCTGATGTTTATGAGACCTACAGTGCTGATGAGACCGCAACTCTGAGTCTCCAGGAAGAAACCACCATGGATTCCACAGTGACCTCTGACAGTCAGCACACATCGATGCCAGGAAACAAGGCCCAGCAGCCCCAGA--TTAAGCATGATGCATGGCATTTCCAAGAGCCCTGA
Delphinus_delphis_bairdii    ATGCCAGCATTGAAGATCCCACTTTTCAAAATGAAGGACATGATACTGATCCTGTGCCTCCTGCAAATGAGTTCTGCAGTGCCGGTGTTTCCTCAGCAACCTGGGACACCAGGCATGGCTAGTTTGAGCCTTGAGACAATGAGACAGTTGGGAAGTTTGCAGGGATTAAACATGCTTTCTCAGTATTCAAGATTTGGCTTTGGGAAATCATTTAATTCTTTGTGGATGCATGGTCTCTTCCCACCACATTCCTCTTTCCCGTGGATGAGACCAAGGGAACATGAAACTCAACAGTATGAA-----TATTCTTTGCCTGTGCATCCCCCACCTCTCCCATCGCAGCCATCCCTGCAGCCTCCACAGCCAGGAC---AGAAACCTTTCCTCCAGCCCACCGTTGTAACCTCCGTCCAGAACACAGTCCAGAAGGGAATACCTCAGCCTCCGATTTACCCGGGACATCCACCCTTGCAGCAATCAGAGGGGCCAATGATTCAA---CAGGTGGCACCATCAGAAAAGCCATCAAAGACCGAGTTGCCAGGAATGAATTTTGCTGATCCACAAGATCCATCGATG---TTTCCAATAGCCCGTTTGATATCTCTGGGACCAGTGTCACAAAATAAACCACCTCCACTTTATCCAGGAATATTTTACATGTCCTATGGAGCAAATCAATTGAACGCTCCTGCCAGACTTGGCATCATGAGCTCAGAAGAAATGGCTGGAGGAAGAGGAGGCCCCATGGCCTATGGAGCCATGTTCCCGGGATTTGGAGGCATGAGGCCCGGCCTTGGAGGGATG-CCCCCCAATCCAGCCATGGGCGGGGACTTTACTCTGGAATTTGACTCCCCAGCCGCTGGAACCAAAGGCCCGGAGAAGGGAGAAGGAGGTGCACAAGACCC-CCCTGTGCCGGAGGCCAACCCAGCCGATCTGGAAAACCCAGCTCTCCTTTCAGAGCTAGCACCTGGTGCCCTTGGAGGGCTTGTTGCTAATCCTAAAGGCAATATCCCCAACCTAGCAAGAGGCCCTGCAGGGCAGAGCAGGGGACCCCTCAGG---GTCACCCCAGCAGCTGCAGACCCACTGATGACCCCTGGATTAGCTGATGTTTATGAGACCTACAGTGCTGATGAGACCACAACTCTGGGTCTCCAGGAAGAAACCACCGTGGATTCCACAGTGACCCCTGACAGTCAGCACACATCGATGCCAGGAAACAAGGCCCAGCAGCCCCAGA--TTAAGCATGATGCATGGCATTTCCAAGAGCCCTGA
Delphinus_delphis_delphis    ATGCCAGCATTGAAGATCCCACTTTTCAAAATGAAGGACATGATACTGATCCTGTGCCTCCTGCAAATGAGTTCTGCAGTGCCGGTGTTTCCTCAGCAACCTGGGACACCAGGCATGGCTAGTTTGAGCCTTGAGACAATGAGACAGTTGGGAAGTTTGCAGGGATTAAACATGCTTTCTCAGTATTCAAGATTTGGCTTTGGGAAATCATTTAATTCTTTGTGGATGCATGGTCTCCTCCCACCACATTCCTCTTTCCCGTGGATGAGACCAAGGGAACATGAAACTCAACAGTATGAA-----TATTCTTTGCCTGTGCATCCCCCACYTCTCCCATCGCAGCCATCCCTGCAGCCTCCACAGCCAGGAC---AGAAACCTTTCCTCCAGCCCACCGTTGTAACCTCCGTCCAGAACACAGTCCAGAAGGGAATACCTCAGCCTCCGATTTACCCGGGACATCCACCCTTGCAGCAATCAGAGGGGCCAATGATTCAA---CAGGTGGCACCATCAGAAAAGCCATCAAAGACCGAGTTGCCAGGAATGAATTTTGCTGATCCACAAGATCCATCGATG---TTTCCAATAGCCCGTTTGATATCTCTGGGACCAGTGCCACAAAATAAACCACCTCCACTTTATCCAGGAATATTTTACATGTCCTATGGAGCAAATCAATTGAACGCTCCTGCCAGACTTGGCATCATGAGCTCAGAAGAAATGGCTGGAGGAAGAGGAGGCCCCATGGCCTATGGAGCCATGTTCCCGGGATTTGGAGGCATGAGGCCCGGCCTTGGAGGGATG-CCCCCCAATCCAGCCATGGGCGGGGACTTTACTCTGGAATTTGACTCCCCAGCCGCTGGAACCAAAGGCCCGGAGAAGGGAGAAGGAGGTGCACAAGACCC-CCCTGTGCCGGAGGCCAACCCAGCCGATCTGGAAAACCCAGCTCTCCTTTCAGAGCTAGCACCTGGTGCCCTTGGAGGGCTTGTTGCTAATCCTAAAGGCAATATCCCCAACCTAGCAAGAGGCCCTGCAGGGCAGAGCAGGGGACCCCTCAGG---GTCACCCCAGCAGCTGCAGACCCACTGATGACCCCTGGATTAGCTGATGTTTATGAGACCTACAGTGCTGATGAGACCACAACTCTGGGTCTCCAGGAAGAAACCACCGTGGATTCCACAGTGACCCCTGACAGTCAGCACACATCGATGCCAGGAAACAAGGCCCAGCAGCCCCAGA--TTAAGCATGATGCATGGCATTTCCAAGAGCCCTGA
Elaphurus_davidianus         ATGCCAGCATTGAAGATCCCACTTTTCAAAATGAAGGACGTGATACTGATCCTGTGCCTCCTGAAACTGAGTTCTGCAGTGCCGGCATTTCCTCAGCAACCTGGGATACCAGGCATGGCTAGTTTGAGCCTTGAGACAATGAGACAGTTGGGAAGTCTGCAGGGATTAAACATGCTTTCTCAGTATTCAAGATTTGGCTTTGGGAAATCATTTAATTCTTTGTGGATGAATGGTCTTCTCCCACCACATTCCTCCTTCCCATGGATGAGACCAAGGGAACATGAAACTCAACAGTATGAA-----TATTCTTTGCCTGTGCATCCCCCACCTCTCCCATCGCAGCCATCCCTGCAGCCTCAACAGCCAGGAC---AGAAACCTTTCCTCCAGCCCAACGTTGTCACCTCCATCCAGAACGCAGTCCAGAAGGGCGTACCTCAGCCTCCGATTTACCAGGGACATCCGCCCTTGCAGCAAGCAGAGGGGCCAATGGTTGAACAGCAGGTGGCGCCATCAGAAAAGCCACCAACGACCGAGCTACCAGGAATGGATTTTGCTGATCCACAAGATCCACCGATA---TTTCCAATAGCCCATTTGATATCTCGGGGACCAATGCCACAAAATAAACCATCTCCACTTTACCCAGGAATATTTTACGTGACCTACGGAGCAAATCAACTGAACGCTCCTGCCAGACTTGGCATCATGAGCTCAGAAGAAATGGGGGGAGGAAGAGGAGGCCCCGTGGCCTATGGAGCCATATTCCCAGGATTTGGAGGCATGAGGCCCAGCCTTGGAGGGATG-CCCCAGAACCCAGACATGGGTGGGGACTTTACTCTGGAGTTTGACTCCCCAGTCGCTGCAACCAAAGGCCCGGAGAAGGGAGAAGGAGGTGCACAAGACTC-CCCTGTGCCGGAGGCCCACCTAGCCGATCCGGAAAGCCCAGCTCTCCTTTCAGAGCTAGCGCCTGGTACCCTCGGAGGGCTTCTTGCTAATCCTGAGGGCAATATTCCCAGCCTGGCAAGGGGCCCTGCAGGGCGCGGAAGGGGATTTCTTAGGGCAGTCACCCCAGCAGCTGCCGACCCACTGATGACCCCTGGATTAGCTGAGGTTTATGAGACCTACGGTGCTGACGAGACCACAACTCTGGGTCTCCAGGAAGAAACGACCGTGGACTCCACAGCAACCCCTGACACTCAGCACACATTGATGCCAAGAAACAAGGCCCAGCAGCCCCAAA--TCAAGCACGATGCGTGGCATTTCCAAGAGCCCTGA
Eschrichtius_robustus        ATGCCAGCATTGAAGATCCCACTTTTCAAAATGAAGGACATGATACTGATCCTTTGCCTCCTGAAAATGAGTTCTGCAGTGCCGGTGTTTCCTCAGCAACCTGGGACACCAGGCATGGCTAGTTTGAGCCTTGAGACAATGAGACAGTTGGGAAGTTTGCAGGGATTAAACATGCTTTCTCAGTATTCAAGATTTGGCTTTGGGAAGTCATTTAATTCTTTGTGGATGCATGGTCTCCTCCCACCACATTCCTCTTTCCCATGGAGGAGACCAAGGAAACATGAAACTCAACAGTATGAA-----TATTCTTTGCCTGTGCATCCCCCACCTCTCCCATCGCAGCCATCCCTGCAGCCTCCACAGCCAGGAC---AGAAACCTTTCCTCCAGCCCAGCACTGTAACCTCCGTCCAGAACACAGTCCAGAAGGGAATACCCCAGCCTCCGATTTACCCGGGGCATCCGCGCTTGCAGCAATCAGAGGGGCCAATGATTCAACAACAGGTGGCACCATCAGAAAAGCCACCGAAGACCGAGTTGCCAGGAATGGATTTTGCTGATCCACAAGATCCATTGATG---TTTCCAATAGCCCGTTTGATATCTCAGGGACCAATGCCACAAAATAAACCACCTCCACTTTATCCAGGAATATTTTACATGTCCTACGGAGCAAATCAATTGAACGCTCCTGCCAGACTTGGCATCATGAGCTCAGAAGAAATGGCTGGAGGAAGAGGAGGCCCCATGACCTATGGAGCCATGTTCCCGGGATTTGGAGGCATGAGGCCCAGCCTTGGAGGGATG-CCCCCCAATCCAGCCATGGGCGGGGACTTTACTCTGGAATTTGACTCCCCAGTCGCTGGAACCAAAGGCCCGGAGAAGGGAGAAGGAGGTGCACAACCCCC-CCCTGTGCCGCAGGCC-ACCCAGCCCTTCCGGAAAACCCAGCTCTCCTTTCAGAGCTACCACCTGGTGCCCTCGGAGGGCTTCTTGCTAATCCTAAAGGCAATATCCCCAACCTAGCAAGAGGCCCTGCAGGGCAGAACAGGGGACCCCTCAGG---GTCCCCCCAGCAGCCGCAGACCCACTGATGACCCCTGGATTAGCTGATGTTTATGAGACCTACGGTGCTGATGAGACCACAACTCTGGGTCTCTGGGAAGAAACCACCGTGGATTCCACAGTGACCCCTGACAGTCAGCACACATCGATGCCAGGAAACAAGGCCCAGCAGCCCCAGA--TTAAGCATGATTCATGGCATTTCCAAGAGCCCTGA
Eubalaena_australis          ATGCCAGCATTGAAGATCCCACTTTTCAAAATGAAGGACATGCTACTGATCCTGTGCCTCCTGAAAATGAGTTCTGCAGTGCCGGTGTTTCCTCAGCAACCTGGGACACCAGGCATGGCTAGTTTGAGTCTTGAGACAATGAGACAGTTGGGAAGTTTGCAGGGATTAAACATGCTTTCTCAGTATTCAAGATTTGGCTTTGGGAAGTCATTTAATTCTTTGTGGATGCATGGTCTCCTCCCACCACATTCCTCTTTCCCATGGATGAGACCAAGGAAACATGAAACTCAACAGTATGAA-----TATTCTTTGCCTGTGAATCCCCCACCTCTCCCATCGCAGCCATCCCTGCAGCCTCCACAGCCAGGAC---AGAAACCCTTCCTCCAGCCCAGCGTTGTAACCTCCGTCCAGAACACAGTCCAGAAGGGAATACCCCAGCCTCCGATTTACCCGGGGCATCCGCCCTTGCAGCAATCAGAGGGGCCAATGATTCAACAACAAGTGGCACCATCAGAAAAGCCACCGAAGACCGAGTTGCCAGGAATGGATTTTGCTGATCCACAAGATCCATCAATG---TTTCCAATAGCCCGTTTGATATCTTGGGGACCAATGCCACAAAATAAACCACCTCCACTTCATCCAGGAATATTTTATATGTCCTATGGAGCAAATCAATTGAACGCTCCTGCCAGACTTGGCATCATGAGCTCAGAAGAAATGGCTGGAGGAAGAGGAGGCCCCATGGCCTATGGAGCCATGTTCCCGGGATTTGGAGGCATGAGGCCCGGCCTTGGAGGGATGCCCCCCCAATCCAGCCATGGACGGGGACTTTACTCTGGAATTTGACTCCCCAGTCGCTGGAACCAAAGGCCCGGAGAAGGGACAAGGAGGTGCACAAGACCC-CCCTGTGCCAGAGGCCCACCCAGCCGATCCAGAAAACCCAGCTCTCCTTTCAGAGGTAGCAACTGGTGCCCTCGGAGGGCTTCTTGCTAATCCTAAAGGCAATATCCCCAACCTAGCAAGAGGCCCTGCAGGGCAGAACAGGGGACCCCTCAGG---GTTCCCCCAGCAGCCGCAGACCCACTGATGACCCCTGGATTAGCTGATGTTTATGAGACCTACGGTGCTGATGAGACCACAACTCTGGGTCTCCGGGAAGAAACCACCGTGGATTCCACAGTGACCCCTGACAGTCAGCACACATCGATGCCAGGAAACAAGGCCCAGCAGCCCCAGA--TTAAGCATGATTCATGGCATTTCCAAGAGCCCTGA
Eubalaena_glacialis          ---------------ATCCCACTTTTCAAAATGAAGGACATGCTACTGATCCTGTGCCTCCTGAAAATGAGTTCTGCAGTGCCGGTGTTTCCTCAGCAACCTGGGACACCAGGCATGGCTAGTTTGAGTCTTGAGACAATGAGACAGTTGGGAAGTTTGCAGGGATTAAACATGCTTTCTCAGTATTCAAGATTTGGCTTTGGGAAGTCATTTAATTCTTTGTGGATGCATGGTCTCCTCCCACCACATTCCTCTTTCCCATGGATGAGACCAAGAAAACATGAAACTCAACAGTATGAA-----TATTCTTTGCCTGTGCATCCCCCACCTCTCCCATCGCAGCCATCCCTGCAGCCTCCACAGCCAGGGC---AGAAACCCTTCCTCCAGCCCAGCGTTGTAACCTCCGTCCAGAACACAGTCCAGAAGGGAATACCCCAGCCTCCGATTTACCCGGGGCATCCGCCCTTGCAGCAATCAGAGGGGCCAATGATTCAACAACAAGTGGCACCATCAGAAAAGCCACCGAAGACCGAGTTGCCAGGAATGGATTTTGCTGATCCACAAGATCCATCAATG---TTTCCAATAGCCCGTTTGATATCTTGGGGACCAATGCCACAAAATAAACCACCTCTACTTCATCCAGGAATATTTTATATGTCCTATGGAGCAAATCAATTGAACGCTCCTGCCAGACTTGGCATCATGAGCTCAGAAGAAATGGCTGGAGGAAGAGGAGGCCCCATGGCCTATGGAGCCATGTTCCCGGGATTTGGAGGCATGAGGCCCGGCCTTGGAGGGATGCCCCCCCAATCCAGCCATGGACGGGGACTTTACTCTGGAATTTGACTCCCCAGTCGCTGGAACCAAAGGCCCGGAGAAGGGACAAGGAGGTGCACAAGACCC-CCCTGTGCCAGAGGCCCACCCAGCCGATCCAGAAAACCCAGCTCTCCTTTCAGAGGTAGCAACTGGTGCCCTCGGAGGGCTTCTTGCTAATCCTAAAGGCAATATCCCCAACCTAGCAAGAGGCCCTGCAGGGCAGAACAGGGGACCCCTCAGG---GTTCCCCCAGCAGCCGCAGACCCACTGATGACCCCTGGATTAGCTGATGTTTATGAGACCTACGGTGCTGATGAGACCACAACTCTGGGTCTCCGGGAAGAAACCACCGTGGATTCCACAGTGACCCCTGACAGTCAGCACACATCGATGCCAGGAAACAAGGCCCAGCAGCCCCAGA--TTAAGCATGATTCATGGCATTTCCAAGAGCCCTGA
Eubalaena_japonica           ---------------------------------------------------------------------------------------------------------------------------------------ACAATGAGACAGTTGGGAAGTTTGCAGGGATTAAACATGCTTTCTCAGTATTCAAGATTTGGCTTTGGGAAGTCATTTAATTCTTTGTGGATGCATGGTCTCCTCCCACCACATTCCTCTTTCCCATGGATGAGACCAAGGAAACATGAAACTCAACAGTATGAA-----TATTCTTTGCCTGTGCATCCCCCACCTCTCCCATCGCAGCCATCCCTGCAGCCTCCACAGCCAGGGC---AGAAACCCTTCCTCCAGCCCAGCGTTGTAACCTCCGTCCAGAACACAGTCCAGAAGGGAATACCCCAGCCTCCGATTTACCCGGGGCATCCGCCCTTGCAGCAATCAGAGGGGCCAATGATTCAACAACAAGTGGCACCATCAGAAAAGCCACCGAAGACCGAGTTGCCAGGAATGGATTTTGCTGATCCACAAGATCCATCAATG---TTTCCAATAGCCCGTTTGATATCTTGGGGACCAATGCCACAAAATAAACCACCTCCACTTCATCCAGGAATATTTTATATGTCCTATGGAGCAAATCAATTGAACGCTCCTGCCAGACTTGGCATCGTGAGCTCAGAAGAAATGGCTGGAGGAAGAGGAGGCCCCATGGCCTATGGAGCCATGTTCCCGGGATTTGGAGGCATGAGGCCCGGCCTTGGAGGGATGCCCCCCCAATCCAGCCATGGGCGGGGACTTTACTCTGGAATTTGACTCCCCAGTCGCTGGAACCAAAGGCCCGGAGAAGGGACAAGGAGGTGCACAAGACCC-CCCTGTGCCAGAGGCCCACCCAGCCGATCCGGAAAACCCAGCTCTCCTTTCAGAGGTAGCAACTGGTGCCCTCGGAGGGCTTCTTGCTAATCCTAAAGGCAATATCCCCAACCTAGCAAGAGGCCCTGCAGGGCAGAACAGGGGACCCCTCAGG---GTTCCCCCAGCAGCCGCAGACCCACTGATGACCCCTGGATTAGCTGATGTTTATGAGACCTACGGTGCTGATGAGACCACAACTCTGGGTCTCCGGGAAGAAACCACCGTGGATTCCACAGTGACCCCTGACAGTCAGCACACATCGATGCCAGGAAACAAGGCCCAGCAGCCCCAGA--TTAAGCATGATTCATGGCATTTCCAAGAGCCCTGA
Feresa_attenuata             ATGCCAGCATTGAAGATCCCACTTTTCAAAATGAAGGACATGATACTGATCCTGTGCCTCCTGAAAATGAGTTCTGCAGTGCCGGTGTTTCCTCAGCAACCTGGGACACCAGGCATGGCTAGTTTGAGCCTTGAGACAATGAGACAGTTGGGAAGTTTGCAGGGATTAAACATGCTTTCTCAGTATTCAAGATTTGGCTTTGGGAAATCATTTAATTCTTTGTGGATGCATGGTCTCCTCCCACCACATTCCTCTTTCCCGTGGATGAGACCAAGGGAACATGAAACTCAACAGTATGAA-----TATTCTTTGCCTGTGCATCCCCCACCTCTCCCATCGCAGCCATCCCTGCAGCCTCCACAGCCAGGAC---AGAAACCTTTCCTCCAGCCCACCGTTGTAACCTCCGTCCAGAACACAGTCCAGAAGGGAATACCTCAGTCTCCGATTTACCCGGGACATCCACCCTTGCAGCAATCAGAGGGGCCAATGATTCAA---CAGGTGGCACCATCAGAAAAGCCATCAAAGACCGAGTTGCCAGGAATGAATTTTCCTGATCCACAAGATCCATCGATG---TTTCCAATAGCCCGTTTGATATCTCTGGGACCAGTGCCACAAAATAAACCACCTCCACTCTATCCAGGAATATTTTACATGTCCTATGGAGCAAATCAATTGAACGCTCCTGCCAGACTTGGCATCATGAGCTCAGAAGAAATGGCTGGAGGAAGAGGAGGCCCCATGGCCTATGGAGCCATGTTCCCGGGATTTGGAGGCATGAGGCCCGGCCTTGGAGGGATG-CCCCCCAATCCAGCCATGGGCGGGGACTTTACTCTGGAATTTGACTCCCCAGCCGCTGGAACCAAAGGCCCGGAGAAGGGAGAAGGAGGTGCACAAGACCC-CCCTGTGCCGGAGGCCAACCCAGCCGATCTGGAAAACCCAGCTCTCCTTTCAGAGCTAGCACCTGGTGCCCTTGGAGGGCTTCTTGCTAATCCTAAAGGCAATATCCCCAACCTAGCAAGAGGCCCTGCAGGGCAGAGCAGGGGACCCCTCAGG---GTCACCCCAGCAGCTGCAGACCCACTGATGACCCCTGGATTAGCTGATGTTTATGAGACCTACAGTGCTGATGAGACCACAACTCTGGGTCTCCAGGAAGAAACCACCGTGGATTCCACAGTGACCCCTGACAGTCAGCACACATCGATGCCAGGAAACAAGGCCCAGCAGCCCCAGA--TTAAGCATGATGCATGGCATTTCCAAGAGCCCTGA
Giraffa_camelopardalis       ATGCCAGCATTGAAGATCCCACTTTTCAAAATGAAGGACATGATACTGATCCTGTGCCTCCTGAAAATGAGTTCTGCAGTGCCGGCGTTTCCTCAGCAACCTGGGATACCAGGCATGGCTAGTTTGAGCCTTGAGACAATGAGACAGTTGGGAAGTCTGCAGGGATTAAACATGCTTTCTCAGTATTCAAGATTTGGCTTTGGGAAATCATTTAATTCTTTGTGGATGAATGGTCTTCTCCCACCACATGCCTCCTTCCCATGGATGAGACCAAGGGAACATGAAACTCAACAGTATGAA-----TATTCTTTGCCTGTGCATCCCCCACCTCTCCCATCGCAGCCATCCCTGCAGCCTCAACAGCCAGGAC---AGAAACCTTTCCTCCAGCCCACCGTTGTCACCTCCATCCAGAACGCAGTCCCGAAGGGTGTACCTCAGCCTCCGATTTACCAGGGACATCCGCCCTTGCAGCAAGCAGAGGGGCCGATGGTTGAAGAGCAAGTGGCGCCATCAGAAAAGCCACCAACGACCGAGCTACCAGGAATAGATTTTGCGGATCCACAAGATCCACCAATG---TTTCCAATAGCCCGTTTGATATCTCGGGGACCAATGCCACAAAATAAACCATCTCCACTTTACCCAGGAATATTTTACGTGACCTACGGAGCAAATCAACTGAATGCTCCTGCCAGACTTGGCATCATGAGCTCAGAAGAAATGGGGGGAGGAAGAGGAAGCCCCGTGGCCTATGGAGCCATATTCCCAGGATTTGGAGGCATGAGGCCCAGCCTTGGAGGGATG-CCCCACAACCCAGACATGGGTGGGGACTTTACTCTGGAGTTTGACTCCCCAGTCGCTGCAACCAAAGGCCCGGAGAAGGGAGAAGGAGGTGCACAAGACTC-CCCTGTGCCAGAGGCCCACCTAGCTGATCAGGAAAGCCCAGCTCTCCTTTCAGAGCTAGCACCTGGTGCCCTCGGAGGGCTTCTTGCTAATCCTGAGGGCAATATTCCCAACCTGGCAAGGGGCCCTGCAGGGCGCAGCAGGGGATTCCTTAGGGGAGTTACCCCAGCAGCTGCCGACCCACTGATGACCCCTGGATTAGCTGAGGTTTATGAGACCTATGGTGCTGATGAGACCACAACTCTGGGTCTCCAGGAAGAAACAACCGTGGACTCCACAGCGACCCCTGACACTCAGCACACATTGATGCCAAGAAACAAGGCCCAGCAGCCCCAAA--TCAAGCATGATGCATGGCGTTTCCAAGAGCCCTGA
Globicephala_macrorhynchus   ATGCCAGCATTGAAGATCCCACTTTTCAAAATGAAGGACATGATACTGATCCTGTGCCTCCTGAAAATGAGTTCTGCAGTGCCGGTGTTTCCTCAGCAACCTGGGACACCAGGCATGGCTAGTTTGAGCCTTGAGACAATGAGACAGTTGGGAAGTTTGCAGGGATTAAACATGCTTTCTCAGTATTCAAGATTTGGCTTTGGGAAATCATTTAATTCTTTGTGGATGCATGGTCTCCTCCCACCACATTCCTCTTTCCCGTGGATGAGACCAAGGGAACATGAAACTCAACAGTATGAA-----TATTCTTTGCCTGTGCATCCCCCACCTCTCCCATCGCAGCCATCCCTGCAGCCTCCACAGCCAGGAC---AGAAACCTTTCCTCCAGCCCACCGTTGTAACCTCCGTCCAGAACACAGTCCAGAAGGGAATACCTCAGTCTCCGATTTACCCGGGACATCCACCCTTGCAGCAATCAGAGGGGCCAATGATTCAA---CAGGTGGCACCATCAGAAAAGCCATCAAAGACCGAGTTGCCAGGAATGAATTTTCCTGATCCACAAGATCCATCGATG---TTTCCAATAGCCCGTTTGATATCTCTGGGACCAGTGCCACAAAATAAACCACCTCCACTTTATCCAGGAATATTTTACATGTCCTATGGAGCAAATCAATTGAACGCTCCTGCCAGACTTGGCATCATGAGCTCAGAAGAAATGGCTGGAGGAAGAGGAGGCCCCATGGCCTATGGAGCCATGTTCCCGGGATTTGGAGGCATGAGGCCCGGCCTTGGAGGGATG-CCCCCCAATCCAGCCATGGGCGGGGACTTTACTCTGGAATTTGACTCCCCAGCCGCTGGAACCAAAGGCCCGGAGAAGGGAGAAGGAGGTGCACAAGACCC-CCCTGTGCCGGAGGCCAACCCAGCCGATCTGGAAAACCCAGCTCTCCTTTCAGAGCTAGCACCTGGTGCCCTTGGAGGGCTTCTTGCTAATCCTAAAGGCAATATCCCCAACCTAGCAAGAGGCCCTGCAGGGCAGAGCAGGGGACCCCTCAGG---GTCACCCCAGCAGCTGCAGACCCACTGATGACCCCTGGATTAGCTGATGTTTATGAGACCTACAGTGCTGATGAGACCACAACTCTGGGTCTCCAGGAAGAAACCACCGTGGATTCCACAGTGACCCCTGACAGTCAGCACACATCGATGCCAGGAAACAAGGCCCAGCAGCCCCAGA--TTAAGCATGATGCATGGCATTTCCAAGAGCCCTGA
Globicephala_melas           ATGCCAGCATTGAAGATCCCACTTTTCAAAATGAAGGACATGATACTGATCCTGTGCCTCCTGAAAATGAGTTCTGCAGTGCCGGTGTTTCCTCAGCAACCTGGGACACCAGGCATGGCTAGTTTGAGCCTTGAGACAATGAGACAGTTGGGAAGTTTGCAGGGATTAAACATGCTTTCTCAGTATTCAAGATTTGGCTTTGGGAAATCATTTAATTCTTTGTGGATGCATGGTCTCCTCCCACCACATTCCTCTTTCCCGTGGATGAGACCAAGGGAACATGAAACTCAACAGTATGAA-----TATTCTTTGCCTGTGCATCCCCCACCTCTCCCATCGCAGCCATCCCTGCAGCCTCCACAGCCAGGAC---AGAAACCTTTCCTCCAGCCCACCGTTGTAACCTCCGTCCAGAACACAGTCCAGAAGGGAATACCTCAGTCTCCGATTTACCCGGGACATCCACCCTTGCAGCAATCAGAGGGGCCAATGATTCAA---CAGGTGGCACCATCAGAAAAGCCATCAAAGACCGAGTTGCCAGGAATGAATTTTCCTGATCCACAAGATCCATCGATG---TTTCCAATAGCCCGTTTGATATCTCTGGGACCAGTGCCACAAAATAAACCACCTCCACTTTATCCAGGAATATTTTACATGTCCTATGGAGCAAATCAATTGAACGCTCCTGCCAGACTTGGCATCATGAGCTCAGAAGAAATGGCTGGAGGAAGAGGAGGCCCCATGGCCTATGGAGCCATGTTCCCGGGATTTGGAGGCATGAGGCCCGGCCTTGGAGGGATG-CCCCCCAATCCAGCCATGGGCGGGGACTTTACTCTGGAATTTGACTCCCCAGCCGCTGGAACCAAAGGCCCGGAGAAGGGAGAAGGAGGTGCACAAGACCC-CCCTGTGCCGGAGGCCAACCCAGCCGATCTGGAAAACCCAGCTCTCCTTTCAGAGCTAGCACCTGGTGCCCTTGGAGGGCTTCTTGCTAATCCTAAAGGCAATATCCCCAACCTAGCAAGAGGCCCTGCAGGGCAGAGCAGGGGACCCCTCAGG---GTCACCCCAGCAGCTGCAGACCCACTGATGACCCCTGGATTAGCTGATGTTTATGAGACCTACAGTGCTGATGAGACCACAACTCTGGGTCTCCAGGAAGAAACCACCATGGATTCCACAGTGACCCCTGACAGTCAGCACACATCGATGCCAGGAAACAAGGCCCAGCAGCCCCAGA--TTAAGCATGATGCATGGCATTTCCAAGAGCCCTGA
Grampus_griseus              ATGCCAGCATTGAAGATCCCACTTTTCAAAATGAAGGACATGATACTGATCCTGTGCCTCCTGAAAATGAGTTCTGCAGTGCCGGTGTTTCCTCAGCAACCTGGGACACCAGGCATGGCTAGTTTGAGCCTTGAGACAATGAGACAGTTGGGAAGTTTGCAGGGATTAAACATGCTTTCTCAGTATTCAAGATTTGGCTTTGGGAAATCATTTAATTCTTTGTGGATGCATGGTCTCCTCCCACCACATTCCTCTTTCCCGTGGATGAGACCAAGGGAACATGAAACTCAACAGTATGAA-----TATTCTTTGCCTGTGCATCCCCCACCTCTCCCATCGCAGCCATCCCTGCAGCCTCCACAGCCAGGAC---AGAAACCTTTCCTCCAGCCCACCGTTGTAACCTCCGTCCAGAACACAGTCCAGAAGGGAATACCTCAGTCTCCGATTTACCCGGGACATCCACCCTTGCAGCAATCAGAGGGGCCAATGATTCAA---CAGGTGGCACCATCAGAAAAGCCATCAAAGACCGAGTTGCCAGGAATGAATTTTCCTGATCCACAAGATCCATCGATG---TTTCCAATAGCCCGTTTGATATCTCTGGGACCAGTGCCACAAAATAAACCACCTCCACTTTATCCAGGAATATTTTACATGTCCTATGGAGCAAATCAATTGAACGCTCCTGCCAGACTTGGCATCATGAGCTCAGAAGAAATGGCTGGAGGAAGAGGAGGCCCCATGGCCTATGGAGCCATGTTCCCGGGATTTGGAGGCATGAGGCCCGGCCTTGGAGGGATG-CCCCCCAATCCAGCCATGGGCGGGGACTTTACTCTGGAATTTGACTCCCCAGCCGCTGGAACCAAAGGCCCGGAGAAGGGAGAAGGAGGTGCACAAGACCC-CCCTGTGCCGGAGGCCAACCCAGCCGATCTGGAAAACCCAGCTCTCCTTTCAGAGCTAGCACCTGGTGCCCTTGGAGGGCTTCTTGCTAATCCTAAAGGCAATATCCCCAACCTAGCAAGAGGCCCTGCAGGGCAGAGCAGGGGACCCCTCAGG---GTCACCCCAGCAGCTGCAGACCCACTGATGACCCCTGGATTAGCTGATGTTTATGAGACCTACAGTGCTGATGAGACCACAACTCTGGGTCTCCAGGAAGAAACCACCGTGGATTCCACAGTGACCCCTGACAGTCAGCACACATCGATGCCAGGAAACAAGGCCCAGCAGCCCCAGA--TTAAGCATGATGCATGGCATTTCCAAGAGCCCTGA
Hippopotamus_amphibius       AGGCCAGCATTGAAGATCCCGCTTTTCAAAATGAAGGACATGATCCTGATCCTGTGCCTCCTGAAAATGAGTTCTGCGGTGCCGGCGTTTCCCCAGCAACCTGGGACACCAGGCATGGCTAGTTTGAGCCTTGAGACAATGAGACAGTTGGGAAGTTTGCAGGGATTAAACATGCTTTCTCAGTATTCAAGATTTGGCTTTGGGAAATCATTTAATTCTTTGTGGATGCATGGTCTCCTCCCACCACGTTCCTCTTTACCATGGATGAGGCCAAGGGAACATGAAACTCAACAGTATGAA-----TATTCTTTGCCTGTGCATCCCCCACCTCTCCCATCGCAGCCATCCCTGCAGCCTCAGCAGCCAGGAC---AGAAACCTTTCCTCCAGCCCACTGGTGTATCCTCCATCCAGAACACAGTCCAGAAAGGAGTACCTCAGCCTCCGCTTTACCAGGGACTTCCGCCCTTGCAGCAATCAGAGGGACCAATGATTCAAGAGCAGGTGGCACCATCAGAAAAGCCACCAGAGACCGAGCTACCAGGAATGGATTTTGCTGATCCACAAGATCCACCGATG---TTTCCAACATCCCGTTTGGTATCTCGGGGACCAATGCCACAAAATAAACCATCTCCACTTTATCCAGGAATATTTTACATGACCTATGGAGCAAATCAGTTGAACGCTCCTGGGAGACTTGGCTTCATGAGCTCAGAAGAAATGGTGGGAGGAAGAGGAGGCCCTATGGCCTATGGAGCCATGTTCCCAGGATTTGGTGGCATGAGGCCCAGGCTTGGAGGGATG-CCCCCCAGTCCGGCCATGGGCGGGGACTTTACTCTGGAATTTGACTCCCCAGTCGCTGGAACCAAAGGCCCTGAGAAGGGAGAAGGAGGTGCACAAGACTC-CCCTGTGCCAGAGGGCAACCCAGTGGATCCGGAAAACCCTGCTCTCCTTTCAGCGGTAGCACCTGGTCCCCTCGGAGGGCTTCTCGCCAACCCTAAAAGCAATATTCCCAACCTGGCAAGAGGCCCTGCAGGGCACAGCAGGGGACCCCTCAGG---GTCACCCCAGCAGACGCCGACCCACTGATGACCCCTGGTTTAGCTGATGCTTATGAGACCTACGGTGCTGACGAGACCACAACTCTGGGTCTCCTGGAAGAAACGACCATGGATTCCACAGCAACCCCTGACAGCCAGCACACATCGATGCCAGGAAACAAGGCCCAGCAGCCCCAGA--TGAAGCGTGATGTGTGGCATTTCCAAGAGCCCTGA
Hyperoodon_ampullatus        ATGCCAGCACTGAAGATCCCACTTTTCAAAATGAAGGACATGATACTGATCTTGTGCCTCCTGAAAATGAGTTCTGCAGTGCCGGTGTTTCCTCAGACACCTAGGACACCAGGTATGGCTAGTTTGAGCCTTGAGACAATGAGACAGTTGGGAAGTTTGCAGGGATTAAACATGCTTTCTCAGTATTCAAGATTTGGCTTTGGGAAATCATTTAATTCTTTATGGATGCATGGTCTCCTCCCACCACATTCCTCTTTCCCATGGATGAGACCAAGGGAACATGAAACTCAACAGTATGAA-----TATTCTTTGCCTGTGCATCCCCCACCTCTCCCATCG------------CAGCCTCCACAGCCAGGAC---AGAAACCTTTCCTCCAGCCCACCGTTGTAACCTCCGTCCAGAACACAGTCCAGAAGGGAATACTTCAGCCTCCAATTTACCCGGGACAGCCGCCCTTGCAGCAATCAGAGGGGCCAATGATTCAA---CAGGTGGCACCATCAGAAAAGCCACCAAAGACCGAGTTGCCAGGAATGAATTTTGCTGATCCACAAGATCCATCGATG---TTTCCAATCGCCCATTTGATATCTCGGGGACCAGTGCCACAAAATAAACCACCTCCACTTTATCCAGGAATACTTTACATGTCCTATGGAGCAAATCAATTGAACGCTCCTGCCAGACTTGGCATCATGAGCTCAGAAGAAATGGCTGGAGGAATAGGAGGCCCCATGGCCTATGGAGCCATGTTCCCAGGATTTGGAGGCATGAGGCCCGGCCTTAGAGGGATG-CCCCCCAATCCAGCCATGGGCGGGGACTTTACTCTGGAATTTGACTCCCCAGTCGCTGGAACCAAAGGCCCGGAGAAGGGAGAAGGAGGTGCACAAGACCC-CCCTGTGCCGGAGGCCAACCCAGCCGATCCGGAAAACCCAGCACTCCTTTCAGAGCTAACACCTGGTGCCCTCGGAGGGCTTCTTGCTAATCCTAAAGGCAATATCCCCAACCTAGCAAGAGGTCCTGCAGGGCAGAGCAGGGGACCCCTCAGG---GTCACCCTAGCAGCCGCAGACCCACTGATGACCCCTGGATTAGCTGATGTTTATGAGACCTACAGTGCTGATGAGACCACAACTCTGGGTCTCCAGGAAGAAACCACCGTGGATTCCACAGTGACCCCTGACAGTCAGCACACATCAATGCCAGGAAACAAGGCCCAGCAGCCCCAGA--TTAAGCATGATGCATGGCATTTCCAAGAGCCCTGA
Hyperoodon_planifrons        ATGCCAGCATTGAAGATCCCACTTTTCAAAATGAAGGACATGATACTGATCTTGTGCCTCCTGAAAATGAGTTCTGCAGTGCCGGTGTTTCCTCAGACACCTAGGACACCAGGAATGGCTAGTTTGAGCCTTGAGACAATGAGACAGTTGGGAAGTTTGCAGGGATTAAACATGCTTTCTCAGTATTCAAGATTTGGCTTTGGGAAATCATTTAATTCTTTATGGATGCATGGTCTCCTCCCACCACATTCCTCTTTCCCGTGGATGAGACCAAGGGAACATGAAACTCAACAGTATGAA-----TATTCTTTGCCTGTGCATCCCCCACCTCTCCCATCG------------CAGCCTCCACAGCCAGGAC---AGAAACCTTTCCTCCAGCCCACCGTTGTAACCTCCGTCCAGAACACAGTCCAGAAGGGAATACCTCAGCCTCCAATTTACCCGGGACAGCCGCCCTTGCAGCAATCAGAGGGGCCAATGATTCAA---CGGGTGGCACCATCAGAAAAGCCACCAAAGACCGAGTTGCCAGGAATGAATTTTGCTGATCCACAAGATCCATCGATG---TTTCCAATCGCCCATTTGATATCTCGGGGACCAGTGCCACAAAATAAACCACCTCCACTTTATCCAGGAATACTTTACATGTCCTATGGAGCAAATCAATTGAACGCTCCTGCCAGACTTGGCATCATGAGCTCAGAAGAAATGGCTGGAGGAATAGGAGGCCCCATGGCCTATGGAGCCATGTTCCCAGGATTTGGAGGCATGAGGCCCGGCCTTAGAAGGATG-CCCCCCAATCCAGCCATGGGCGGGGACTTTACTCTGGAATTTGACTCCCCAGTCGCTGGAACCAAAGGCCCGGAGAAGGGAGAAGGAGGTGCACAAGACCC-CCCTGTGCCGGAGGCCAACCCAGCCGATCCGGAAAACCCAGCACTCCTTTCAGAGCTAGCACCTGGTGCCCTCGGAGGGCTTCTTGCTAATCCTAAAGGCAATATCCCCAACCTAGCAAGAGGTCCTGCAGGGCAGAGCAGGGGACCCCTCAGG---GTCACCCTAGCAGCYGCAGACCCACTGATGGCCCCTGGATTAGCTGATGTTTATGAGACCTACAGTGCTGATGAGACCACAACTCTGGGTCTCCAGGAAGAAACCACCATGGATTCCACAGTGACCCCTGACAGTCAGCACACATCAATGCCAGGAAACAAGGCCCAGCAGCCCCAGA--TTAAGCATGATGCATGGCATTTCCAAGAGCCCTGA
Indopacetus_pacificus        ATGCCAGCATTGAAGATCCCACTTTTCAAAATGAAGGACATGATACTGATCTTGTGCCTCCTGAAAATGAGTTCTGCAGTGCCGGTGTTTCCTCAGAAACCTAGGACACCAGGCATGGCTAGTTTGAGCCTTGAGACAATGAGACAGTTGGGAAGTTTGCAGGGATTAAACATGCTTTCTCAGTATTCAAGATTTGGCTTTGGGAAATCATTTAATTCTTTGTGGATGCATGGTCTCCTCCCACCACATTCCTCTTTCCCGTGGATGAGACCAAGGGAACATGAAACTCAACAGTATGAA-----TATTCTTTGCCTGTGCATCCCCCACCTCTCCCATCGCAGCCATCCCTGCAGCCTCCACAGCCAGGAC---AGAAACCTTTCCTCCAGCCCACCGTTGTAACCTCCGTCCAGAACACAGTCCAGAAGGGAATACCTCAGCCTCCAATTTACCCGGGACAGCCGCCCTTGCAGCAATCAGAGGGGCCAATGATTCAA---CAGGTGGCACCATCAGAAAAGCCACCAAAGACCGAGTTGCCAGGAATGAATTTTGCTGATCCACAAGATCCATCAATG---TTTCCAATAGCCCGTTTGATATCTCGGGGACCGGTGCCACAAAATAAACCACCTCCACTTTATCCAGGAATATTTTACATGTCCTATGGAGCAAATCAATTGAACGCTCCTGCCAGACTTGGCATCATGAGCTCAGAAGAAATGGCTGGAGGAATAGGAGGCCCCATGGCCTATGGAGCCATGTTCCCAGGATTTGGAAGCATGAGGCCCGGCCTTAGAGAGATG-CCCCCCAATCCAGCCATGGGCGGGGACTTTACTCTGGAATTTGACTCCCCAGTCGCTGGAACCAAAGGCCCGGAGAAGGGAGAAGGAGGTGCACAAGACCC-CCCTGTGCCGGAGGCCAACCCAGCCGATCCGGAAAACCCAGCACTCCTTTCAGAGCTAGCACCTGGTGCCCTCGGAGGGCTTCTTGCTAATCCTAAAGGCAATATCCCCAACCTAGCAAGAGGTCCTGCAGGGCAGAGCAGGGGAGCCCTCAGG---GTCACCCTAGCAGCCGCAGACCCACTGATGACCCCTGGATTAGCTGATGTTTATGAGACCTACAGTGCTGATGAGACCACAACTCTGGGTCTCCAGGAAGAAACCACCGTGGATTCCACAGTGACCCCTGACAGTCAGCACACATCAATGCCAGGAAACAAGGCCCAGCAGCCCCAGA--TTAAGCATGATGCATGGCATTTTCAAGAGCCCTGA
Inia_geoffrensis             ATGCCAGCATTGAAGATCCCACTTTTCAAAATGAAGGACATGATACTGATCCTGTGCCTCCTGAAAATGAGTTCTGCAGTGCCGGTGTTTCCTCAGCAACCTGGGACACCAGGCATGGCTAGTTTGAGCCTTGAGACAATGAGACAGTTGGGAAGTCTGCAGGGATTAAACATGCTTTCTCAGTATTCAAGATTTGGCTTTGGGAAATCATTTAATTCTTTGTGGATGCATGGTCTCCTCCCACCACATTCCTCTTTCCCATGGATGAGACCAAGGGAACATGAAACCCAACAGTATGAA-----TATTCTTTGCCTGTGCATCCCCCACCTCTCCCATCGCAGCCATCCCTGCAGCCTCCACAGCCAGGAC---AGAAACCTTTCTTCCAGCCCACCGTTGTAACCTCCGTCCAGAACGCAGTCCAGAAGGGAATGCCTCAGCCTCCGATTTACCCGGGACATCCGCCCTTGCAGCAATCAGAGGGGCCAGTGGTTCAA---CAGGTGGCACCATCAGAAAAGCCACCGAAGACCGAGTTGCCAGGAATGAATTTTGCTGATCCACAAGATCCATCGATG---TTTCCAATAGCCCGTTTGATATCTCAGGGACCAGTGCCACAAAATAAACCACCTCCACTTTATCCAGGAATATTTTACATGTCCTATGGAGCAAATCAATTGAACGCTCCTGCCAGACTTGGTATCATGAGCTCAGAAGAAATGGCTGGAGGAAGAGGAGGCCCCATGGCCTATGGAGCCATGTTCCCGGGATTTGGAGGCATGAGGTCCGGCCTTGGAGGGATG-CCCCCCAGTCCAGCCATGGGCGGGGACTTTACTCTGGAATTTGACTCCCCAGTCACTGGAACCAAAGGCCCAGAGAAGGGAGAAGGAGGTGCACAAGACCC-CCCTGTGCCGGAGGCCAATCCAGCCGATCTGGAAAACCCAGCTCTCCTTTCAGAGCTAGCACCTGGTGCCCTTGGAGGGCTTCTTGCTAATCCTAAAGGCAATACCCCCAACCTAGCAAGAGGCCCCGCAGAGCAGAGCAGGGGACCCCTCAGG---GTCACCCCAGCAGCTGTAGACCCACTGATGACCCCTGGATTAGCTGATGTTTATGAGACCTACAGTGCTGATGAGACCACAACTCTGGGTCTCCAGGAAGAAACCACCGTGGATTCCACAGTGACCCCTGACAGTCAGCACACATCGATGCCAGGAAACAAGGCCCAGCAGCCCCAGA--TTAAGCATGATGCATGGCATTTCCAAGAGCCCTGA
Kogia_breviceps              ATGCCAGCATTGAAGATCCCACTTTTCAAAATGAAGGACATGATACTGATCCTGTGCCTCCTGAAAATGAGTTCTGCAGTGCCGGTGTTTCCTCAGCAACCTGGGACACCAGGCATGGCTAGTTTGAGCCTTGAGACAATGAGACAGTTGGGAAGTTTGCAGGGATTAAACATGCTTTCTCAGTATTCAAGATTTGGCTTTGGGAAATCATTTAATTCTTTGTGGATGTATGGTCTCCTGCCACCACATTCCTCTTTCCCGTGGATGAGGCCAAGGGAATATGAAACTCAACAGTATGAA-----TATTCTTTGCCTGTGCATCCCCCACCTCTCCCATCGCAGCCATCCTTGCAGCCTCCACAGCCAGGAC---AGAAACCTTTCCTCCAGCCCGCCGTTGTAACCTCCGTCCAGAACACAGTCCAGAAGGGAATACCTCAGCCTCCGATTTACCCGGGACATCCACCCTTGCAGCAATCAGAGGGGCCAAGGATTCAA---CAGGTGGCACCATCAGAAAAGCCACCTAAGACCGAGTTGCCAGGAATGAATTTTGCTGATCCACAAGATCCATCGATA---TTTCCAATAGCCCGTTTGATATCTCGGGGACCAATGCCACTAAATAAACCACCTCCACTTTATCCAGGAATATTTTACATGTCCTACGGAGCAAATCATTTGAATGCTCCTGCCAGACTTGGCATCATGAGCTCAGAAGAAATGGCTGGAGGAAGAGGAGCCCCCATGGCCTATGGAGCCATGTTCCCAGGATTTGGAGGCATGAGGCCCGGCCTTGGAGGGATG-CCCCCCAATCCAGCTATGGGTGGGGACTTTACTCTGGAATTTGACTCCCCAGTCGCTGGAACCAAAGGCCCAGAGAAGGGAGAAGGAGGTGCACAAGAACC-CCCTGTGCTGGAGGCCAACCCAGCCGACCCGGAAAACCCAGCTCTCCTTTCAGAGCTAGCACCTGGTGCCCTCGGAGGGCTTCTTGCTAATCCTAAAGGCAATATCCCCAACCTAGCAAGAGGCCCTGCAGGGCAGAGCAGGGGACCCCTCAGG---GTCACCCCAGCAGCCGCAGACCCACTGATGACCCCTGGATTAGCTGATGTTTATGAAACCTACATTGCTGATGAGACCACAACTCTGGGTCTCCAGGAAGAAACCACCATGGATTCCACAGTGACCCCTAACAGTCAGCACATATCGATGCCAGGAAACAAGGCCCAGCAGCCCCAGA--TTAGGCATGATGCATGGCATTTCCAAGAGCCCTGA
Lagenodelphis_hosei          ATGCCAGCATTGAAGATCCCACTTTTCAAAATGAAGGACATGATACTGATCCTGTGCCTCCTGAAAATGAGTTCTGCAGTGCCGGTGTTTCCTCAGCAACCTGGGACACCAGGCATGGCTAGTTTGAGCCTTGAGACAATGAGACAGTTGGGAAGTTTGCAGGGATTAAACATGCTTTCTCAGTATTCAAGATTTGGCTTTGGGAAATCATTTAATTCTTTGTGGATGCATGGTCTCCTCCCACCACATTCCTCTTTCCCRTGGATGAGACCAAGGGAACATGAAACTCAACAGTATGAA-----TATTCTTTGCCTGTGCATCCCCCACCTCTCCCATCGCAGCCATCCCTGCAGCCTCCACAGCCAGGAC---AGAAACCTTTCCTCCAGCCCACCGTTGTAACCTCCGTCCAGAACACAGTCCAGAAGGGAATACCTCAGCCTCCGATTTACCCGGGACATCCACCCTTGCAGCAATCAGAGGGGCCAATGATTCAA---CAGGTGGCACCATCAGAAAAGCCATCAAAGACCGAGTTGCCAGGAATGAATTTTGCTGATCCACAAGATCCATCGATG---TTTCCAATAGCCCGTTTGATATCTCTGGGACCAGTGCCACAAAATAAACCACCTCCACTTTATCCAGGAATATTTTACATGTCCTATGGAGCAAATCAATTGAACGCTCCTGCCAGACTTGGCATCATGAGCTCAGAAGAAATGGCTGGAGGAAGAGGAGGCCCCATGGCCTATGGAGCCATGTTCCCGGGATTTGGAGGCATGAGGCCCGGCCTTGGAGGGATG-CCGCCCAATCCAGCCATGGGCGGGGACTTTACTCTGGAATTTGACTCCCCAGCCGCTGGAACCAAAGGCCCGGAGAAGGGAGAAGGAGGTGCACAAGACCC-CCCTGTGCCGGAGGCCAACCCAGCCGATCTGGAAAACCCAGCTCTCCTTTCAGAGCTAGCACCTGGTGCCCTTGGAGGGCTTCTTGCTAATCCTAAAGGCAATATCCCCAACCTAGCAAGAGGCCCTGCAGGGCAGAGCAGGGGACCCCTCAGG---GTCACCCCAGCAGCTGCAGACCCACTGATGACCCCTGGATTAGCTGATGTTTATGAGACCTACAGTGCTGATGAGACCACAACTCTGGGTCTCCAGGAAGAAACCACCGTGGATTCCACAGTGACCCCTGACAGTCAGCACACATCGATGCCAGGAAACAAGGCCCAGCAGCCCCAGA--TTAAGCATGATGCATGGCATTTCCAAGAGCCCTGA
Leucopleurus_acutus          ATGCCAGCATTGAAGATCCCACTTTTCAAAATGAAGGACATGATACTGATCCTGTGCCTCCTGAAAATGAGTTCTGCAGTGCCGGTGTTTCCTCAGCAACCTGGGACACCAGGCATGGCTAGTTTGAGCCTTGAGACAATGAGACAGTTGGGAAGTTTGCAGAAATTAAACATGCTTTCTCAGTATTCAAGATTTGGCTTTGGGAAATCATTTAATTCTTTGTGGATGCATGGTCTCCTCCCACCACATTCCTCTTTCCCGTGGATGAGACCAAGGGAACATGAAACTCAACAGTATGAA-----TATTCTTTGCCTGTGCATCCCCCACCTCTCCCATCGCAGCCATCCCTGCAGCCTCCACAGCCAGGAC---AGAAACCTTTCCTCCAGCCCACCGTTGTAACCTCCGTCCAGAACACAGTCCAGAAGGGAATACCTCAGCCTCCGATCTACCCGGGACATCCACCCTTGCAGCAATCAGAGGGGCCAATGATTCAA---CAGGTGGCACCATCAGAAAAGCCATCAAAGACCGAGTTGCCAGGAATGAATTTTGCTGATCCACAAGATCCATCGATG---TTTCCAATAGCCCGTTTGATATCTCTGGGACCAGTGCCACAAAATAAACCACCTCCACTTTATCCAGGAATATTTTACATGTCCTATGGAGCAAATCAATTGAACGCTCCTGCCAGACTTGGCATCATGAGCTCAGAAGAAATGGCTGGAGGAAGAGGAGGCCCCATGGCCTATGGAGCCATGTTCCCGGGATTTGGAGGCATGAGGCCCGGCCTTGGAGGGATG-CCCCCCAATCCAGCCATGGGCGGGGACTTTACTCTGGAATTTGACTCCCCAGTCGCTGGAACCAAAGGCCCGGAGAAGGGAGAAGGAGGTGTACAAGACCC-CCCTGTGCCGGAGGCCAACCCAGCCGATCTGGAAAACCCAGCTCTCCTTTCAGAGCTAGCACCTGGTGCCCTTGGAGGGCTTCTTGCTAATACTAAAGGCAATATCCCCAACCTAGCAAGAGGCCCTGCAGGGCAGAGCAGGGGACCCCTCAGG---GTCACCCCAGCAGCTGCAGACCCACTGATGACCCCTGGATTAGCTGATGTTTATGAGACCTACAGTGCTGATGAGACCACAACTCTGGGTCTCCAGGAAGAAACCACCATGGATTCCACAGTGACCCCTGACAGTCAGCACACATCGATGCCAGGAAACAAGGCCCAGCAGCCCCAGA--TTAAGCATGATGCATGGCATTTCCAAGAGCCCTGA
Lagenorhynchus_albirostris   ATGCCAGCATTGAAGATCCCACTTTTCAAAATGAAGGACATGATACTGATCCTGTGCCTCCTGAAAATGAGTTCTGCAGTGCCGGTGTTTCCTCAGCAACCTGGGACACCAGGCATGGCTAGTTTGAGCCTTGAGACAATGAGACAGTTGGGAAGTTTGCAGGGATTAAACATGCTTTCTCAGTATTCAAGATTTGGCTTTGGGAAATCATTTAATTCTTTGTGGATGCATGGTCTCCTCCCACCACATTCCTCTCTCCCGTGGATGAGACCAAGGGAACATGAAACTCAACAGTATGAA-----TATTCTTTGCCTGTGCATCCCCCACCTCTCCCATCGCAGCCATCCCTGCAGCCTCCACAGCCAGGAC---AGAAACCTTTCCTCCAGCCCACCGTTGTAACCTCCGTCCAGAACACAGTCCAGAAGGGAATACCTCAGCCTCCGATTTACCCGGGACATCCACCCTTGCAGCAATCAGAGGGGCCAATGATTCAA---CAGGTGGCACCATCAGAAAAGCCATCAAAGACCGAGTTGCCAGGAATGAATTTTGCTGATCCACAAGATCCATCGATG---TTTCCAATAGCCCGTTTGATATCTCTGGGACCAGTGCCACAAAATAAACCACCTCCACTTTATCCAGGAATATTTTACATGTCCTATGGAGCAAATCAATTGAACGCTCCTGCCAGACTTGGCATCATGAGCTCAGAAGAAATGGCTGGAGGAAGAGGAGGCCCCATGGCCTATGGAGCCATGTTCCCAGGATTTGGAGGCATGAGGCCCGGCCTTGGAGGGATG-CCCCCCAATCCAGCCATGGGCGGGGACTTTACTCTGGAATTTGACTCCCCAGTCACTGGAACCAAAGGCCCGGAGAAGGGAGAAGGAGGTGCACAAGACCC-CCCTGTGTCAGAGGCCAACCCAGCCGATCTGGAAAACCCAGCTCTCCTTTCAGAGCTAGCACCTGGTGCCCTTGGAGGGCTTCTTGCTAATCCTAAAGGCAATATCCCCAACCTAGCAAGAGGCCCTGCAGGGCAGAGCAGGGGACCCCTCAGG---GTCACCCCAGCAGCTGCAGACCCACTGATGACCCCTGGATTAGCTGATGTTTATGAGACCTACAGTGCTGATGAGACCACAACTCTGGGTCTCCAGGAAGAAACCACCGTGGATTCCACAGTGACCCCTGACAGTCAGCACACATCGATGCCAGGAAACAAGGCCCAGCAGCCCCAGA--TTAAGCATGATGCATGGCATTTCCAAGAGCCCTGA
Sagmatias_obliquidens        ATGCCAGCATTGAAGATCCCACTTTTCAAAATGAAGGACATGATACTGATCCTGTGCCTCCTGAAAATGAGTTCTGCAGTGCCGGTGTTTCCTCAGCAACCTGGGACACCAGGCATGGCTAGTTTGAGCCTTGAGACAATGAGACAGTTGGGAAGTTTGCAGGGATTAAACATGCTTTCTCAGTATTCAAGATTTGGCTTTGGGAAATCATTTAATTCTTTGTGGATGCATGGTCTCCTCCCACCACATTCCTCCTTCCCGTGGATGAGACCAAGGGAACATGAAACTCAACAGTATGAA-----TATTCTTTGCCTGTGCATCCCCCACCTCTCCCATCGCAGCCATCCCTGCAGCCTCCACAGCCAGGAC---AGAAACCTTTCCTCCAGCCCACTGTTGTAACCTCCGTCCAGAACACAGTCCAGAAGGGAATACCTCAGCCTCCGATTTATCCGGGACATCCACCCTTGCAGCAATCAGAGGGGCCAATGATTCAA---CAGGTGGCACCATCAGAAAAGCCATCAAAGACCGAGTTGCCAGGAATGAATTTTGCTGATCCACAAGATCCATCGATG---TTTCCAATAGCCCGTTTGATATCTCTGGGACCAGTGCCACAAAATAAACCACCTCCACTTTATCCAGGAATATTTTACATGTCCTATGGAGCAAATCAATTGAACGCTCCTGCCAGACTTGGCATCATGAGCTCAGAAGAAATGGCTGGAGGAAGAGGAGGCCCCATGGCCTATGGAGCCATGTTCCCGGGATTTGGAGGCATGAGGCCCGGCCTTGGAGGGATG-CCCCCCAATCCAGCCATGGGCGGGGACTTTACTCTGGAATTTGACTCCCCAGTCGCTGGAACCAAAGGCCCGGAGAAGGGAGAAGGAGGTGCACAAGACCC-CCCTGTGCCGGAGGCCAACCCAGCCGATCTGGAAAACCCAGCTCTCCTTTCAGAGCTAGCACCTGGTGCCCTTGGAGGGCTTCTTGCTAATCCTAAAGGCAATATCCCCAACCTAGCAAGAGGCCCTGCAGGGCAGAGCAGGGGACCCCTCAGG---GTCACCCCAGCAGCTGCAGACCCACTGATGACCCCTGGATTAGCTGATGTTTATGAGACCTACAGTGCTGATGAGACCACAACTCTGGGTCTCCAGGAAGAAACCACCGTGGATTCCACAGTGACCCCTGACAGTCAGCACACATCAATGCCAGGAAACAAGGCCCAGCAGCCCCAGA--TTAAGCATGATGCATGGCATTTCCAAGAGCCCTGA
Sagmatias_obscurus           ATGCCAGCATTGAAGATCCCACTTTTCAAAATGAAGGACATGATACTGATCCTGTGCCTCCTGAAAATGAGTTCTGCAGTGCCGGTGTTTCCTCAGCAACCTGGGACACCAGGCATGGCTAGTTTGAGCCTTGAGACAATGAGACAGTTGGGAAGTTTGCAGGGATTAAACATGCTTTCTCAGTATTCAAGATTTGGCTTTGGGAAATCATTTAATTCTTTGTGGATGCATGGTCTCCTCCCACCACATTCCTCTTTCCCGTGGATGAGACCAAGGGAACATGAAACTCAACAGTATGAA-----TATTCTTTGCCTGTGCATCCCCCACCTCTCCCATCGCAGCCATCCCTGCAGCCTCCACAGCCAGGAC---AGAAACCTTTCCTCCAGCCCACTGTTGTAACCTCCGTCCAGAACACAGTCCAGAAGGGAATACCTCAGCCTCCGATTTATCCGGGACATCCACCCTTGCAGCAATCAGAGGGGCCAATGATTCAA---CAGGTGGCACCATCAGAAAAGCCATCAAAGACCGAGTTGCCAGGAATGAATTTTGCTGATCCACAAGATCCATCGATG---TTTCCAATAGCCCGTTTGATATCTCTGGGACCAGTGCCACAAAATAAACCACCTCCACTTTATCCAGGAATATTTTACATGTCCTATGGAGCAAATCAATTGAACGCTCCTGCCAGACTTGGCATCATGAGCTCAGAAGAAATGGCTGGAGGAAGAGGAGGCCCCATGGCCTATGGAGCCATGTTCCCRGGATTTGGAGGCATGAGGCCCGGCCTTGGAGGGATG-CCCCCCAATCCAGCCATGGGMGGGGACTTTACTCTGGAATTTGACTCCCCAGTCGCTGGAACCAAAGGCCCGGAGAAGGGAGAAGGAGGTGCACAAGACCC-CCCTGTGCCGGAGGCCAACCCAGCCGATCTGGAAAACCCAGCTCTCCTTTCAGAGCTAGCACCTGGTGCCCTTGGAGGGCTTCTTGCTAATCCTAAAGGCAATATCCCCAACCTAGCAAGAGGCCCTGCAGGGCAGAGCAGGGGACCCCTCAGG---GTCACCCCAGCAGCTGCAGACCCACTGATGACCCCTGGATTAGCTGATGTTTATGAGACCTACAGTGCTGATGAGACCACAACTCTGGGTCTCCAGGAAGAAACCACCGTGGATTCCACAGTGACCCCTGACAGTCAGCACACATCRATGCCAGGAAACAAGGCCCAGCAGCCCCAGA--TTAAGCATGATGCATGGCATTTCCAAGAGCCCTGA
Lipotes_vexillifer           ATGCCAGCATTGAAGATCCCACTTTTCAAAATGAAGGACATGATACTGATCCTGTGCCTCCTGAAAATGAGTTCTGCAGTGCCGGTGTTTCCTCAGCAACCTGGGACACCAGGCATGGCTAGTTTGAGCCTTGAGACAATGAGACAGTTGGGAAGTTTGCAGGGATTAAACATGCTTTCTCAGTATTCAAGATTTGGCTTTGGGAAATCATTTAATTCTTTGTGGTTGCATGGTCTCCTCCCACCACATTCCTCTTTCCCGTGGATGAGACCAAGGGAACATGAAACTCAACAGTATGAA-----TATTCTTTGCCTGTGCATCCCCCACCTCTCCCATCGCAGCCATCCCTGCAGCCTCCACAGCCAGGAC---AGAAACCTTTCCTCCAGCCCACCATTGTAACCTCTGTCCAGAACACAGTCCAGAAGGGAATACCTCAGCCTCCGATTTACCCGGGACATCCGCCCTTGCAGCAATCAGAGGGGCCAATGATTCAA---CAGGTGGCACCATCAGAAAAGCCACCGAAGACGGAGTTGCCAGAAATGAATTTTGCTGATCCACAAGATCCATCGATG---TTTCCAATAGCCCGTTTGATATCTCAGGGACCAGTGCCACAAAATATACCACCTCCACTTTATCCAGGAATATTTTACGTGTCCTATGGAGCAAATCAATTGAATGCTCCTGCCAGACTTGGCATCATGAGCTCAGAAGAAATGGCTGGAGGAAGAGGAGGCCCCATGGCCTATGGAGCCATGTTCCCAGGATTTGGAGGCATGAGGCCCGGCCTTGGAGGGATG-CCCCCCAATCCAGCCATGGGCGGGGACTTTACTCTGGAATTTGACTCCCCAGTCGCTGGAACCAAAGGCCCGGAGAAGGGAGAAGGAGGTGCACAAGACCC-GCCTGTGCCGGAGGCCAACCCAGCCGATCTGGAAAACCCAGCTCTCCTTTCAGAGCTAGCACCTGGTGCCCTTGGAGGGCTTCTTGCTAATCCTAAAGGCAATATCCCCAACCTAGCAAGAGGCCCTGCAGGGCAGAGCAGGGGACCCCTCAGG---GTCACCCCAGCAGCCGCAGACCCACTGATGACCCCTGGATTAGCTGATGTTTATGAGACCTACAGTGCTGATGAGACCACAACTCTGGGTCTCCAGGAAGAAACCACCGTGGATTCCACAGTGACCCCTGACAGTCAGCACACATCGATGCCAGGAAACAAGGCCCAGCAGCCCCAGA--TTAAGCATGATGCATGGCATTTCCAAGAGCCCTGA
Lissodelphis_borealis        ATGCCAGCATTGAAGATCCCACTTTTCAAAATGAAGGACATGATACTGATCCTGTGCCTCCTGAAAATGAGTTCTGCAGTGCCGGTGTTTCCTCAGCAACCTGGGACACCAGGCATGGCTAGTTTGAGCCTTGAGACAATGAGACAGTTGGGAAGTTTGCAGGGATTAAACATGCTTTCTCAGTATTCAAGATTTGGCTTTGGAAAATCATTTAATTCTTTGTGGATGCATGGTCTCCTCCCACCACATTCCTCTTTCCCGTGGATGAGACCAAGGGAACATGAAACTCAACAGTATGAA-----TATTCTTTGCCTGTGCATCCCCCACCTCTCCCATCGCAGCCATCCCTGCAGCCTCCWCAGCCAGGAC---AGAAACCTTTCCTCCAGCCCACTGTTGTAACCTCCGTCCAGAACACAGTCCAGAAGGGAATACCTCAGCCTCCGATTTAYCCGGGACATCCACCCTTGCAGCAATCAGAGGGGCCAATGATTCAA---CAGGTGGCACCATCAGAAAAGCCATCAAAGACCGAGTTGCCAGGAATGAATTTTCCTGATCCACAAGATCCATCGATG---TTTCCAATAGCCCGTTTGATATCTCTGGGACCAGTGCCACAAAATAAACCACCTCCACTTTATCCAGGAATATTTTACATGTCCTATGGAGCAAATCAATTGAACGCTCCTGCCAGACTTGGCATCATGAGCTCAGAAGAAATGGCTGGAGGAAGAGGAGGCCCCATGGCCTATGGAGCCATGTTCCCGGGATTTGGAGGCATGAGGCCCGGCCTTGGAGGGATG-CCCCCCAATCCAGCCATGGGTGGGGACTTTACTCTGGAATTTGACTCCCCAGTCGCTGGAACCAAAGGCCCGGAGAAGGGAGAAGGAGGTGCACAAGACCC-CCCTGTGCCGGAGGCCAACCCAGCCGATCTGGAAAACCCAGCTCTCCTTTCAGAGCTAGCACCTGGTGCCCTTGGAGGGCTTCTTGCTAATCCTAAAGGCAATATCCCCAACCTAGCAAGAGGCCCTGCAGGGCAGAGCAGGGGACCCCTCAGG---GTCACCCCAGCAGCTGCAGACCCACTGATGACCCCTGGATTAGCTGATGTTTATGAGACCTACAGTGCTGATGAGACCACAACTCTGGGTCTCCAGGAAGAAACCACCGTGGATTCCACAGTGACCCCTGACAGTCAGCACACATCGATGCCAGGAAACAAGGCCCAGCAGCCCCAGA--TTAAGCATGATGCATGGCATTTCCAAGAGCCCTGA
Lissodelphis_peronii         ATGCCAGCATTGAAGATCCCACTTTTCAAAATGAAGGACATGATACTGATCCTGTGCCTCCTGAAAATGAGTTCTGCAGTGCCGGTGTTTCCTCAGCAACCTGGGACACCAGGCATGGCTAGTTTGAGCCTTGAGACAATGAGACAGTTGGGAAGTTTGCAGGGATTAAACATGCTTTCTCAGTATTCAAGATTTGGCTTTGGRAAATCATTTAATTCTTTGTGGATGCATGGTCTCCTCCCACCACATTCCTCTTTCCCGTGGATGAGACCAAGGGAACATGAAACTCAACAGTATGAA-----TATTCTTTGCCTGTGCATCCCCCACCTCTCCCATCGCAGCCATCCCTGCAGCCTCCACAGCCAGGAC---AGAAACCTTTCCTCCAGCCCACCGTTGTAACCTCCGTCCAGAACACAGTCCAGAAGGGAATACCTCAGCCTCCGATTTACCCGGGACATCCACCCTTGCAGCAATCAGAGGGGCCAATGATTCAA---CAGGTGGCACCATCAGAAAAGCCATCAAAGACCGAGTTGCCAGGAATGAATTTTCCTGATCCACAAGATCCATCGATG---TTTCCAATAGCCCGTTTGATATCTCTGGGACCAGTGCCACAAAATAAACCACCTCCACTTTATCCAGGAATATTTTACATGTCCTATGGAGCAAATCAATTGAACGCTCCTGCCAGACTTGGCATCATGAGCTCAGAAGAAATGGCTGGAGGAAGAGGAGGCCCCATGGCCTATGGAGCCATGTTCCCGGGATTTGGAGGCATGAGGCCCGGCCTTGGAGGGATG-CCCCCCAATCCAGCCATGGGTGGGGACTTTACTCTGGAATTTGACTCCCCAGTCGCTGGAACCAAAGGCCCGGAGAAGGGAGAAGGAGGTGCACAAGACCC-CCCTGTGCCGGAGGCCAACCCAGCCGATCTGGAAAACCCAGCTCTCCTTTCAGAGCTAGCACCTGGTGCCCTTGGAGGGCTTCTTGCTAATCCTAAAGGCAATATCCCCAACCTAGCAAGAGGCCCTGCAGGGCAGAGCAGGGGACCCCTCWGG---GTCACCCCAGCAGCTGCAGACCCACTGATGACCCCTGGATTAGCTGATGTTTATGAGACCTACAGTGCTGATGAGACCACAACTCTGGGTCTCCAGGAAGAAACCACCGTGGATTCCACAGTGACCCCTGACAGTCAGCACACATCGATGCCAGGAAACAAGGCCCAGCAGCCCCAGA--TTAAGCATGATGCATGGCATTTCCAAGAGCCCTGA
Megaptera_novaeangliae       ATGCCAGCATTGAAGATCCCACTTTTCAAAATGAAGGACATGATACTGATCCTGTGCCTCCTGAAAATGAGTTCTGCAGTGCCRGTGTTTCCTCAGCAACCTGGGACACCAGGCATGGCTAGTTTGAGACTTGAGACAATGAGACAGTTGGGAAGTTTGCAGGTATTAAACATGCTTTCTCAGTATTCAAGATTTGGCTTTGGGAAGCCATTTAATTCTTTGTGGATGCATGGTCTCCTCCCACCACATTCCTCTTTCCCATGGAGGAGACCAAGGAAACATGAAACTCAACAGTATGAA-----TATTCTTTGCCTGTGCATCCCTCACCTCTCCCATCGCAGCCACCCCTGCAGCCTCCACAGCCAGGACANAAGAAACCTTTCCTCCAGCCCAGCATTGTAACCTCCGTCCAGAACACAGTCCAGAAGGGAATACCTCAGCCTCCGATTTACCCSGGGCATCCGCCCTTGAGGCAATCAGGGGGGCCAATGATTCAACAACAAGTGGCACCAACAGAAAAGCCACCGAAGACCGAGTTGCCAGGAATGGATTTTGCTGATCCACAAGATCCATCGATG---TTTCCAATAGCCCRTTTGATATCTCAGGGACCAATGCCACAAAATAAACCATCTCCACTTTATCCAGGAATATTTTACATGTCCTACGGAGCAAATCAATTGAACGCTCCTGCCAGACTTGGCATCATGAGCTCAGAAGAAATGGCTGGAGGAAGAGGAGGCCCCATGGCCTATGGAGCCATGTTCCCGAGATTTGGAGGCACGAGGCCCAGCCTTGGAGGGATG-CCCCCCAATCCAGCCATGGGCGGGGACTTTACTCTGGAATTTGACTCCCCAGTCGCTGGAACCAAAGGCCCGGAGAAGGGAGAAGGAGGTGCACAACCTCC-CCCTGTGCCGCAGGCCAACCCAGCCGATCTGGAAAACCCAGCTCTCCTTTCAGAGCTAGCACCTGGTGCCCTTGGAGGGCTTCTTGCTAATCCTAAAGGCAATATCCCCAACCTAGCAAGAGGCCCTGCAGGGCAGAGCAGGGGACCCCTCAGG---GTCACCCCAGCAGCCGCAGACCCACTGATGACCCCTGGATTAGCTGATGTTTATGAGACCTACGGTGCTGATGAGACCACAACTCTGGGTCTCCAGGAAGAAACCACCGTGGATTCCACAGTGACCCCTGACAGTCAGCACACATCGATGGCAGGAAACAAGGCCCAGCAGCCCCAGA--TTAAGCATGATTCACGGCATTTCCAAGAGCCCTGA
Mesoplodon_bidens            ATGCCAGCATTGAAGATCCCACTTTTCAAAATGAAAGACATGATACTGATCTTGTGCCTCCTGAAAATGAGTTCTGCAGTGCCGGTGTTTCCTCAGAAACCTAGGACACCAGGCATGGCTAGTTTGAGCCTTGAGACAATGAGACAGTTGGGAAGTTTGCAGGGATTAAACATGCTTTCTCAGTATTCAAGATTTGGCTTTGGGAAATCATTTAATTCTTTGTGGATGCATGGTCTCCTCCCACCACATTCCTCTTTCCTGTGGATGAGACCAAGGGAACATGAAACTCAACAGTATGAA-----TATTCTTTGCCTGTGAATCCCCCACCTCTCCCATCACAGCCATCCCTGCAGCCTCCACAGCCAGGAC---AGAAACCTTTCCTCCAGCCCACCGTTGTAACCTCCATCCAGAACACAGTCCAGAAGGGAATACCTCAGCCTCCAATTTACCCGGGACAGCCACCCTTGCAGCAATCAGAGGGGCCAATGATTCAA---CAGGTGGCACCATCAGAAAAGCCACCAAAGACCAAGTTGCCAGGAATGAATTTTGCTGATCCACAAGATCCATCGATG---TTTCCAATAGCCCGTTTGATATCTCGGGGACCGGTGCCACAAAATAAACCACCTCCACTTTATCCAGGAATATTTTACATGTCCTATGGAGCAAATCAATTGAACGCTCCTGCCAGACTTGGCATCATGAGCTCAGAAGAAATGGCTGGAGGAATAGGAGGCCCCATGGCCTATGGAGCCATGTTCCCAGGATTTGGAGGCATGAGGCCCGGCCTTAGAGGGATG-CCCCCCAATCCAGCCATGGGCGGGGACTTTACTCTGGAATTTGACTCCCCAGTCGCTGGAACCAAAGGCCCGGAGAAGGGAGAAGGAGGTGCACAAGACCC-CCCTGTGCCGGAGGCCAACCCAGCCGATCCGGAAAACCCAGCACTCCTTTCAGAGCTAGCACCTGGTGCCCTCAGAGGGCTTCTTGCTAATCCTAAAGGCAATATCCCCAACCTAGCAAGAGGTCCTGCAGGGCAGAGCAGGGGACCCCTCAGG---GTCACCCTAGCAGCCGCAGACCCACTGATGACCCCTGGATTAGCTGATGTTTATGAGACCTACAGTGCTGATGAGACCACAACTCTGGGTCTCCAGGAAGAAACCACCGTGGATTCCACAGTGACCCCTGACAGTCAGCACACATCAATGCCAGGAAACAACGCCCAGCAGCCCCAGA--TTAAGCATGATGCATGGCATTTCCAAGAGCCCTGA
Mesoplodon_bowdoini          ATGCCAGCATTGAAGATCCCACTTTTCAAAATGAAAGACATGATACTGATCTTGTGCCTCCTGAAAATGAGTTCTGCAGTGCCGGTGTTTCCTCAGAAACCTAGGACACCAGGCATGGCTAGTTTGAGCCTTGAGACAATGAGACAGTTGGGAAGTTTGCAGGGATTAAACATGCTTTCTCAGTATTCAAGATTTGGCTTTGGGAAATCATTTAATTCTTTGTGGATGCATGGTCTCCTCCCACCACATTCCTCTTTCCTGTGGATGAGACCAAGGGAACATGAGACTCAACAGTATGAA-----TATTCTTTGCCTGTGCATCCCCCACCTCTCCCATCGCAGCCATCCCTGCAGCCTCCACAGCCAGGAC---AGAAACCTTTCCTCCAGCCCACCGTTGTAACCTCCGTCCAGAACACAGTCCAGAAGGGAATACCTCAGCCTCCAATTTACCCGGGACAGCCACCCTTGCAGCAATCAGAGGGGCCAATGATTCAA---CAGGTGGCACCATCAGAAAAGCCACCAAAGACCAAGTTGCCAGGAATGAATTTTGCTGATCCACAAGATCCATCGATG---TTTCCAATAGCCCGTTTGATATCTCGGGGACCGGTGCCACAAAATAAACCACCTCCACTTTATCCAGGAATATTTTACATGTCCTATGGAGCAAATCAATTGAACGCTCCTGCCAGACTTGGCATCATGAGCTCAGAAGAAATGGCTGGAGGAATAAGAGGCCCCATGGCCTATGGAGCCATGTTCCCAGGATTTGGAGGCATGAGGCCCGGCCTTAGAGGGATG-CCCCCCAATCCAGCCATGGGCGGGGACTTTACTCTGGAATTTGACTCCCCAGTCGCTGGAACCAAAGGCCCGGAGAAGGGAGAAGGAGGTGCACAAGACCC-CCCTGTGCCGGAGGCCAACCCAGCCGATCCGGAAAACCCAGCACTCCTTTCAGAGCTAGCACCTGGTGCCCTCGGAGGGCTTCTTGCTAATCCTAAAGGCAATATCCCCAACCTAGCAAGAGGTCCTGCAGGGCAGAGCAGGGGACCCCTCAGG---GTCACCCTAGCAGCCGCAGACCCACTGATGACCCCTGGATTAGCTGATGTTTATGAGACCTACAGTGCTGATGAGACCACAACTCTGGGTCTCCAGGAAGAAACCACCGTGGATTCCACAGTGACCCCTGACAGTCAGCACACATCAATGCCAGGAAACAAGGCCCAGCAGCCCCAGA--TTAAGCATGATGCATGGCATTTCCAAGAGCCCTGA
Mesoplodon_carlhubbsi        ATGCCAGCATTGAAGATCCCACTTTTCAAAATGAAAGACATGATACTGATCTTGTGCCTCCTGAAAATGAGTTCTGCAGTGCCGGTGTTTCCTCAGAAACCTAGGACACCAGGCATGGCTAGTTTGAGCCTTGAGACAATGAGACAGTTGGGAAGTTTGCAGGGATTAAACATGCTTTCTCAGTATTCAAGATTTGGCTTTGGGAAATCATTTAATTCTTTGTGGATGCATGGTCTCCTCCCACCACATTCCTCTTTCCTGTGGATGAGACCAAGGGAACATGAAACTCAACAGTATGAA-----TATTCTTTGCCTGTGCATCCCCCACCTCTCCCATCGCAGCCATCCCTGCAGCCTCCACAGCCAGGAC---AGAAACCTTTCCTCCAGCCCACCGTTGTAACCTCCGTCCAGAACACAGTCCAGAAGGGAATACCTCAGCCTCCAATTTACCCGGGACAGCCACCCTTGCAGCAATCAGAGGGGCCAATGATTCAA---CAGGTGGCACCATCAGAAAAGCCACCAAAGACCAAGTTGCCAGGAATGAATTTTGCTGATCCACAAGATCCATCAATG---TTTCCAATAGCCCGTTTGATATCTCGGGGACCGGTGCCACAAAATAAACCACCTCCACTTTATCCAGGAATATTTTACATGTCCTATGGAGCAAATCAATTGAACGCTCCTGCCAGACTTGGCATCATGAGCTCAGAAGAAATGGCTGGAGGAATAGGAGGCCCCATGGCCTATGGAGCCATGTTCCCAGGATTTGGAGGCATGAGGCCCGGCCTTAGAGGGATG-CCCCCCAATCCAGCCATGGGCGGGGACTTTACTCTGGAATTTGACTCCCCAGTCGCTGGAACCAAAGGCCCGGAGAAGGGAGAAGGAGGTGCACAAGACCC-CCCTGTGCCGGAGGCCAACCCAGCCGATCCGGAAAACCCAGCACTCCTTTCAGAGCTAGCACCTGGTGCCCTCGGAGGGCTTCTTGCTAATCCTAAAGGCAATATCCCCAACCTAGCAAGAGGTCCTGCAGGGCAGAGCAGGGGACCCCTCAGG---GTCACCCTAGCAGCCGCAGACCCACTGATGACCCCTGGATTAGCTGATGTTTATGAGACCTACAGTGCTGATGAGACCACAACTCTGGGTCTCCARGAAGAAACCACCGTGGATTCCACAGTGACCCCTGACAGTCAGCAYACATCAATGCCAGGAAACAAGGCCCAGCAGCCCCAGA--TTAAGCATGATGCATGGCATTTCCAAGAGCCCTGA
Mesoplodon_densirostris      ATGCCAGCATTGAAGATCCCACTTTTCAAAATGAAGGACATGATACTGATCTTGTGCCTCCTGAAAATGAGTTCTGCAGTGCCGGTGTTTCCTCAGAAACCTAGGACACCAGGCATGGCTAGTTTGAGCCTTGAGACAATGAGACAGTTGGGAAGTTTGCAGGGATTAAACGTGCTTTCTCAGTATTCAAGATTTGGCTTTGGGAAATCATTTAATTCTTTGTGGATGCATGGTCTCCTCCCACCACATTCCTCTTTCCTGTGGATGAGACCAAGGGAACATGAAACTCAACAGTATGAA-----TATTCTTTGCCTGTGCATCCCCCACCTCTCCCATCGCAGCCATCCCTGCAGCCTCCACAGCCAGGAC---AGAAACCTTTCCTCCAGCCCACCACTGTAACCTCCATCCAGAACACAGTCCAGAAGGGAATACCTCAGCCTCCAATTTACCCGGGACAGCCACCCTTGCAGCAATCAGAGGGGCCAATGATTCAA---CAGGTGGCACCATCAGAAAAGCCACCAAAGACCAAGTTGCCAGGAATGAATTTTGCTGATCCACAAGATCCATCGATG---TTTCCAATAGCCCGTTTGATATCTCGGGGACCGGTGCCACAAAATAAACCACCTCCACTTTATCCAGGAATATTTTACATGTCCTATGGAGCAAATCAATTGAACGCTCCTGCCAGACTTGGCATCATGAGCTCAGAAGAAATGGCTGGAGGAATAGGAGGCCCCATGGCCTATGGAGCCATGTTCCCAGGATTTGGAGGCATGAGGCCCGGCCTTAGAGGGATG-CCCCCCAATCCAGCCATGGGCGGGGACTTTACTCTGGAATTTGACTCCCCAGTCGCTGGAACCAAAGGCCCAGAGAAGGGAGAAGGAGGTGCACAAGACCC-CCCTGTGCCGGAGGCCAACCCAGCCGATCCAGAAAACCCAGCACTCCTTTCAGAGCTAGCACCTGGTGCCCTCGGAGGGCTTCTTGCTAATCCTAAAGGCAATATCCCCAACCTAGCAAGAGGTCCTGCAGGGCAGAGCAGGGGACCCCTCAGG---GTCACCCTAGCAGCCGCAGACCCACTGATGACCCCTGGATTAGCTGATGTTTATGAGACCTACAGTGCTGATGAGACCACAACTCTGGGTCTCCAGGAAGAAACCACCGTGGATTCCACAGTGACCCCTGACAGTCAGCACACATCAATGCCAGGAAACAAGGCCCAGCAGCCCCAGA--TTAAGCATGATGCATGGCATTTCCAAGAGCCCTGA
Mesoplodon_europaeus         ATGCCAGCATTGAAGATCCCACTTTTCAAAATGAAAGACATGATACTGATCTTGTGCCTCCTGAAACTGAGTTCTGCAGTGCCGGTGTTTCCTCAGAAACCTAGGACACCAGGCATGGCTAGTTTGAGCCTTGAGACAATGAGACAGTTGGGAAGTTTGCAGGGATTAAACATGCTTTCTCAGTATTCAAGATTTGGCTTTGGGAAATCATTTAATTCTTTGTGGATGCATGGTCTCCTCCCACCACATTCCTCTTTCCTGTGGATGAGACCAAGGGAACATGAAACTCAACAGTATGAA-----TATTCTTTGCCTGTGCATCCCCCACCTCTCCCATCGCAGCCATCCCTGCAGCCTCCACAGCCAGGAC---AGAAACCTTTCCTCCAGCCCACCGTTGTAACCTCCGTCCAGAACACAGTCCAGAAGGGAATACCTCAGCCTCCAATTTACCCGGGACAGCCACCCTTGCAGCAATCAGAGGGGCCAATGATTCAA---CAGGTGGCACCATCAGAAAAGCCACCAAAGACCAAGTTGCCAGGAATGAATTTTGCTGATCCACAAGATCCATCGATG---TTTCCAATAGCCCGTTTGATATCTCGGGGACCGGTGCCACAAAATAAACCACCTCCACTTTATCCAGGACTATTTTACATGTCCTATGGAGCAAATCAATTGAACGCTCCTGCCAGACTTGGCATCATGAGCTCAGAAGAAATGGCTGGAGGAATAGGAGGCCCCATGGCCTATGGAGCCATGTTCCCAGGATTTGGAGGCGTGAGGCCCGGCCTTAGAGGGATG-CCCCCCAATCCAGCCATGGGCGGGGACTTTACTCTGGAATTTGACTCCCCAGTCGCTGGAACCAAAGGCCCGGAGAAGGGAGAAGGAGGTGCACAAGACCC-CCCTGTGCCGGAGGCCAACCCAGCCGATCCGGAAAACCCAGCACTCCTTTCAGAGCTAGCACCTGGTGCCCTCGGAGGGCTTCTTGCTAATCCTAAAGGCAATATCCCCAACCTAGCAAGAGGTCCTGCAGGGCAGAGCAGGGGACCCCTCAGG---GTCACCCTAGCAGCCACAGACCCACTGATGACCCCTGGATTAGCTGATGTTTATGAGACCTACAGTGCTGATGAGACCACAACTCTGGGTCTCCAGGAAGAAACCACCGTGGATTCCACAGTGACCCCTGACAGTCAGCACACATCAATGCCAGGAAACAAGGCCCAGCAGCCCCAGA--TTAAGCATGATGCATGGCATTTCCAAGAGCCCTGA
Mesoplodon_ginkgodens        ATGCCAGCATTGAAGATCCCACTTTTCAAAATGAAAGACATGATACTGATCTTGTGCCTCCTGAAAATGAGTTCTGCAGTGCCGGTGTTTCCTCAGAAACCTARGACACCAGGCATGGCTAGTTTGAGCCTTGAGACAATGAGACAGTTGGGAAGTTTGCAGGGATTAAACATGCTTTCTCAGTATTCAAGATTTGGCTTTGGGAAATCATTTAATTCTTTGTGGATGCATGGTCTCCTCCCACCACATTCCTCTTTCCTGTGGATGAGACCAAGGGAACATGAAACTCAACAGTATGAA-----TATTCTTTGCCTGTGCATCCCCCACCTCTCCCATCGCAGCCATCCCTGCAGCCTCCACAGCCAGGAC---AGAAACCTTTCCTCCAGCCCATCGTTGTAAMCTCCGTCCAGAACACAGTCCAGAAGGGAATACCTCAGCCTCCAATTTACCCGGGACAGCCACCCTTGCAGCAATCAGAGGTGCCAATGATYCAA---CAGGTGGCACCATCAGAAAAGCCACCAAAGACCAAGTTGCCAGGAATGAATTTTGCTGATCCACAAGATCCATCGATG---TTTCCAATAGCCCGTTTGATATCTCGGGGACCGGTGCCACAAAATAAACCACCTCCACTTTATCCAGGAATATTTTACATGTCCTATGGAGGAAATCAATTGAAYGCTCCTGCCAGACTTGGCATCATGAGCTCAGAAGAAATGGCTGGAGGAATAGGAGGCCCCATGGCCTATGGAGCCATGTTCCCAGGATTTGGAGGCATGAGGCCCGGCCTTAGAGGGATG-CCCCCCAATCCAGCCATGGGCGGGGACTTTACTCTGGAATTTGACTCCCCAGTCGCTGGAACCAAAGGCCCGGAGAAGGGAGAAGGAGGTGCACAAGACCC-CCCTGTGCCGGAGGCCAACCCAGCCGATCCGGAAAACCCAGCACTCCTTTCAGAGCTAGCACCTGGTGCCCTCGGAGGGCTTCTTGCTAATCCTAAAGGCAATATCCCCAACCTAGCAAGAGGTCCTGCAGGGCAGAGCAGGGGACCCCTCAGG---GTCACCCTAGCAGCCGCAGACCCACTGATGACCCCTGGATTAGCTGATGTTTATGAGACCTACAGTGCTGATGAGACCACAACTCTGGGTCTCCAGGAAGAAACCACCGTGGATTCCACAGTGACCCCTGACAGTCAGCACACATCAATGCCAGGAAACAAGGCCCAGCAGCCCCAGA--TTAAGCATGATGCATGGCATTTCCAAGAGCCCTGA
Mesoplodon_grayi             ATGCCAGCATTGAAGATCCCACTTTTCAAAATGAAGGACATGATACTGATCTTGTGCCTCCTGAAAATGAGTTCTGCAGTGCCGGTGTTTCCTCAGAAACCTAGGACACCAGGCATGGCTAGTTTGAGCCTTGAGACAATGAGACAGTTGGGAAGTTTGCAGGGATTAAACATGCTTTCTCAGTATTCAAGATTTGGCTTTGGGAAATCATTTAATTCTTTGTGGATGCATGGTCTCCTCCCACCACATTCCTCTTTCCTGTGGATGAGACCAAGGGAACATGAAACTCAACAGTATGAA-----TATTCTTTGCCTGTGCATCCCCCACCTCTCCCATCGCAGCCATCCCTGCAGCCTCCACAGCCAGGAC---AGAAACCTTTCCTCCAGCCCACCATTGTAACCTCCGTCCAGAACACAGTCCAGAAGGGAATACCTCAGCCTCCAATTTACCCGGGACAGCCACCCTTGCAGCAATCAGAGGGGCCAATGATTCAA---CAGGTGGCACCATCAGAAAAGCCACCAAAGACCAAGTTGCCAGGAATGAATTTTGCTGATCCACAAGATCCATCGATG---TTTCCAATAGCCCATTTGATATCTCGGGGACCGGTGCCACAAAATAAACCACCTCCACTTTATCCAGGAATATTTTACATGTCCTATGGAGCAAATCAATTGAACGCTCCTGCCAGACTTGGCATCATGAGCTCAGAAGAAATGGCTGGAGGAATAGGAGGCCCCATGGCCTATGGAGCCATGTTCCCAGGATTTGGAGGCATGAGGCCCGGCCTTAGAGGGATG-CCCCCCAATCCAGCCATGGGCGGGGACTTTACTCTGGAATTTGACTCCCCAGTCGCTGGAACCAAAGGCCCGGAGAAGGGAGAAGGAGGTGCACAAGACAC-CCCTGTGCCGGAGGCCAACCCAGCCGATCCGGAAAACCCAGCACTCCTTTCAGAGCTAGCACCTGGTGCCCTCGGAGGGCTTCTTGCTAATCCTAAAGGCAATATCCCCAACCTAGCAAGAGGTCCTGCAGGGCAGAGCAGGGGACCCCTCAGG---GTCACCCTAGCAGCCACAGACCCACTGATGACCCCTGGATTAGCTGATGTTTATGAGACCTACARTGCTGATGAGACCACAACTCTGGGTCTCCAGGAAGAAACCACCGTGGATTCCACAGTGACCCCTGACAGTCAGCACACATCAATGYCAGGAAACAAGGCCCAGCAGCCCCAGA--TTAAGCATGATGCATGGCATTTCCAAGAGCCCTGA
Mesoplodon_layardii          ATGCCAGCATTGAAGATCCCACTTTTCAAAATGAARGACATGATACTGATCTTGTGCCTCCTGAAAATGAGTTCTGCAGTGCCGGTGTTTCCTCAGAAACCTAGGACACCAGGCATGGCTAGTTTGAGCCTTGAGACAATGAGACAGTTGGGAAGTTTGCAGGGATTAAACATGCTTTCTCAGTATTCAAGATTTGGCTTTGGGAAATCATTTAATTCTTTGTGGATGCATGGTCYCCTCCCACCACATTCCTCTTTCCTGTGGATGAGACCAAGGGAACATGAAACTCAACAGTATGAA-----TATTCTTTGCCTGTGCATCCCCCACCTCTCCCATCRCAGCCATCCCTGCAGCCTCCACAGCCAGGAC---AGAAACCTTTCCTCCAGCCCACSGTTGTAACCTCCGTCCAGAACACAGTCCAGAAGGGAATACCTCAGCCTCCAATTTACCCGGGACAGCCACCCTTGCAGCAATCAGAGGGGCCAATGATTCAA---CAGGTGGCACCATCAGAAAAGCCACCAAAGACCAAGTTGCCAGGAATGAATTTTGCTGATCCACAAGATCCATCRATG---TTTCCAATAGCCYGTTTGATATCTYGGGGACCGGTGCCACAAAATAAACCACCTCCACTTTATCCAGGAATATTTTACATGTCCTATGGAGCAAATCAATTGAACGCTCCTGCCAGACTTGGCATCATGAGCTCAGAAGAAATGGCTGGAGGAATAGGAGGCCCCATGGCCTATGGAGCCATGTTCCCAGGATTTGGAGGCATGAGGCCCGGCCTTAGAGGGATG-CCCCCCAATCCAGCCATGGGCGGGRACTTTACTCTGGAATTTGACTCCCCAGTCGCTGGAACCAAAGGCCCRGAGAAGGGAGAAGGAGGTGCACAAGACCC-CCCTGTGCCGGAGGCCAACCCAGCCGATCCGGAAAACCCAGCACTCCTTTCAGAGCTAGCACCTGGTGCCCTCGGAGGGCTTCTTGCTAATCCTAAAGGCAATATCCCCAACCTAGCAAGAGGTCCTGCAGGGCAGAGCAGGGGACCCCTCAGG---GTCACCCTAGCAGCTGCAGACCCACTGATGACCCCTGGATTAGCTGATGTTTATGAGACCTACAGTGCTGATGAGACCACAACTCTGGGTCTCCAGGAAGAAACCACCGTGGATTCCACAGTGACCCCTGACAGTCAGCACACATCAATGCCAGGAAACAAGGCCCAGCAGCCCCAGA--TTAAGCATGATRCATGGCATTTCCAAGAGCCCTGA
Mesoplodon_mirus             ATGCCAGCATTGAAGATCCCACTTTTCAAAATGAAAGACATGATACTGATCTTGTGCCTCCTGAAAATGAGTTCTGCAGTGCCGGTGTTTCCTCAGAAACCTAGGACACCAGGCATGGCTAGTTTGAGCCTTGAGACAATGAGACAGTTGGGAAGTTTGCAGGGATTAAACATGCTTTCTCAGTATTCAAGATTTGGCTTTGGGAAATCATTTAATTCTTTGTGGATGCATGGTCTCCTCCCACCACATTCCTCTTTCCTGTGGATGAGACCAAGGGAACATGAAACTCAACAGTATGAA-----TATTCTTTGCCTGTGCATCCCCCACCTCTCCCATCGCAGCCATCCCTGCAGCCTCCACAGCCAGGAC---AGAAACCTTTCCTCCAGCCCACCGTTGTAACCTCCGTCCAGAACACAGTCCAGAAGGGAATACCTCAGCCTCCAATTTACCCGGGACAGCCACCCTTGCAGCAATCAGAGGGGCCAATGATTCAA---CAGGTGGCACCATCAGAAAAGCCACCAAAGACCAAGTTGCCAGGAATGAATTTTGCTGATCCACAAGATCCATCGATG---TTTCCAATAGCCCGTTTGATATCTCGGGGACCGGTGCCACAAAATAAACCGCCTCCACTTTATCCAGGAATATTTTACATGTCCTATGGAGCAAATCAATTGAACGCTCCTGCCAGACTTGGCATCATGAGCTCAGAAGAAATGGCTGGAGGAATAGGAGGCCCCATGGCCTATGGAGCCATGTTCCCAGGATTTGGAGGCATGAGGCCCGGCCTTAGAGGGATG-CCCCCCAATCCAGCCATGGGCGGGGACTTTACTCTGGAATTTGACTCCCCAGTCGCTGGAACCAAAGGCCCGGAGAAGGGAGAAGGAGGTGCACAAGACCC-CCCTGTGCCGGAGGCCAACCCAGCCGATCCGGAAAACCCAGCACTCCTTTCAGAGCTAGCACCTGGTGCCCTCGGAGGGCTTCTTGCTAATCCTAAAGGCAATATCCCCAACCTAGCAAGAGGTCCTGTAGGGCAGAGCAGGGGACCCCTCAGG---GTCACCCTAGCAGCCGCAGACCCACTGATGACCCCTGGATTAGCTGATGTTTATGAGACCTACAGTGCTGATGAGACCACAACTCTGGGTCCCCAGGAAGAAACCACCGTGGATTCCACAGTGACCCCTGACAGTCAGCACACATCAATGCCAGGAAACAAGGCCCAGCAGCCCCAGA--TTAAGCATGATGCATGGCATTTCCAAGAGCCCTGA
Mesoplodon_perrini           ATGCCAGCACTGAAGATCCCACTTTTCAAAATGAAGGACATGATACTGATCTTGTGCCTCCTGAAAATGAGTTCTGCAGTGCCGGTGTTTCCTCAGAAACCTAGGACACCAGGCATGGCTAGTTTGAGCCTTGAGACAATGAGACAGTTGGGAAGTTTGCAGGGATTAAACATGCTTTCTCAGTATTCAAGATTTGGCTTTGGGAAATCATTTAATTCTTTGTGGATGCATGGTCTCCTCCCACCACATTCCTCTTTCCTGTGGATGAGACCAAGGGAACATGAAACTCAACAGTATGAA-----TATTCTTTGCCTGTGCATCCCCCACCTCTCCCATCGCAGCCATCCCTGCAGCCTCCACAGCCAGGAC---AGAAACCTTTCCTCCAGCCCACCATTGTAACCTCCGTCCAGAACACAGTCCAGAAGGGAATACCTCAGCCTCCAATTTACCCGGGACAGCCACCCTTGCAGCAATCAGAGGGGCCAATGATTCAA---CAGGTGGCACCATCAGAAAAGCCACCAAAGACCAAGTTGCCAGGAATGAATTTTGCTGATCCACAAGATCCATCGATG---TTTCCAATAGCCCGTTTGATATCTCGGGGACCGGTGCCACAAAATAAACCACCTCCACTTTATCCAGGAATATTTTACATGTCCTATGGAGCAAATCAGTTGAACGCTCCTGCCAGACTTGGCATCATGAGCTCAGAAGAAATGGCTGGAGGAATAGGAGGCCCCATGGCCTATGGAGCCATGTTCCTAGGATTTGGAGGCATGAGGCCCGGCCTTAGAGGGATG-CCCCCCAATCCAGCCATGGGCGGGGACTTTACTCTGGAATTTGACTCCCCAGTCGCTGGAACCAAAGGCCCGGAGAAGGGAGAAGGAGGTGCACAAGACCC-CCCTGTGCCGGAGGCCAACCCAGCCGATCCGGAAAACCCAGCACTCCTTTCAGAGCTAGCACCTGGTGCCCTCGGAGGGCTTCTTGCTAATCCTAAAGGCAATATCCCCAACCTAGCAAGAGGTCCTGCAGGGCAGAGCAGGGGACCCCTCAGG---GTCACCCTAGCAGCCGCAGACCCACTGATGACCCCTGGATTAGCTGACGTTTATGAGACCTACAGTGCTGATGAGACCACAACTCTGGGTCTCCAGGAAGAAACCACCGTGGATTCCACAGTGACCCCTGACAGTCAGCACACATCAATGCCAGGAAACAAGGCCCAGCAGCCCCAGA--TTAAGCATGATGCATGGCATTTCCAAGAGCCCTGA
Mesoplodon_peruvianus        ATGCCAGCACTGAAGATCCCACTTTTCAAAATGAAGGACATGATACTGATCTTGTGCCTCCTGAAAATGAGTTCTGCAGTGCCGGTGTTTCCTCAGAAACCTAGGACACCAGGCATGGCTAGTTTGAGCCTTGAGACAATGAGACAGTTGGGAAGTTTGCAGGGATTAAACATGCTTTCTCAGTATTCARGATTTGGCTTTGGGAAATCATTTAATTCTTTGTGGATGCATGGTCTCCTCCCACCACATTCCTCTTTCCTGTGGATGAGACCAAGGGAACATGAAACTCAACAGTATGAA-----TATTCTTTGCCTGTGCATCCCCCACCTCTCCCATCGCAGCCATCCCTGCAGCCTCCACAGCCAGGAC---AGAAACCTTTCCTCCAGCCCACCATTGTAACCTCCGTCCAGAACACAGTCCAGAAGGGAATACCTCAGCCTCCAATTTACCCGGGACAGCCACCCTTGCAGCAATCAGAGGGGCCAATGATTCAA---CAGGTGGCATCATCAGAAAAGCCACCAAAGACCAAGTTGCCAGGAATGAATTTTGCTGATCCACAAGATCCATCGATG---TTTCCAATAGCCCGTTTGATATCTCGGGGACCGGTGCCACAAAATAAACCACCTCCACTTTATCCAGGAATATTTTACATGTCCTATGGAGCAAATCAGTTGAACGCTCCTGCCAGACTTGGCATCATGAGCTCAGAAGAAATGGCTGGAGGAATAGGAGGCCCCATGGCCTATGGAGCCATGTTCCCAGGATTTGGAGGCATGAGGCCCGGCCTTAGAGGGATG-CCCCCCAATCCAGCCATGGGCGGGGACTTTACTCTGGAATTTGACTCCCCAGTCGCTGGAACCAAAGGCCCGGAGAAGGGAGAAGGAGGTGCACAAGACCC-CCCTGTGCCGGAGGCCAACCCAGCCGATCCGGAAAACCCAGCACTCCTTTCAGAGCTAGCACCTGGTGCCCTCGGAGGGCTTCTTGCTAATCCTAAAGGCAATATCCCCAACCTAGCAAGAGGCCCTGCAGGGCAGAGCAGGGGACCCCTCAGG---GTCACCCTAGCAGCCGCAGACCCACTGATGACCCCTGGATTAGCTGATGTTTATGAGACCTACAGTGCTGATGAGACCACAACTCTGGGTCTCCAGGAAGAAACCACCGTGGATTCCACAGTGACCCCTGACAGTCAGCACACATCAATGCCAGGAAACAAGGCCCAGCAGCCCCAGA--TTAAGCATGATGCATGGCATTTCCAAGAGCCCTGA
Mesoplodon_stejnegeri        ATGCCAGCATTGAAGATCCCACTTTTCAAAATGAAGGACATGATACTGATCTTGTGCCTCCTGAAAATGAGTTCTGCAGTGCCGGTGTTTCCTCAGAAACCTAGGACACCAGGCATGGCTAGTTTGAGCCTTGAGACAATGAGACAGTTGGGAAGTTTGCAGGGATTAAACATGCTTTCTCAGTATTCAAGATTTGGCTTTGGGAAATCATTTAATTCTTTGTGGATGCATGGTCTCCTCCCACCACATTCCTCTTTCCTGTGGATGAGACCAAGGGAACATGAAACTCAACAGTATGAA-----TATTCTTTGCCTGTGCATCCCCCACCTCTCCCATCGCAGCCATCCCTGCAGCCTCCACAGCCAGGAC---AGAAACCTTTCCTCCAGCCCACCATTGTAACCTCCGTCCAGAACACAGTCCAGAAGGGAATACCTCAGCCTCCAATTTACCCAGGACAGCCACCCTTGCAGCAATCAGAGGGGCCAATGATTCAA---CAGGTGGCACCATCAGAAAAGCCACCAAAGACCAAGTTGCCAGGAATGAATTTTGCTGATCCACAAGATCCATCGATG---TTTCCAATAGCCCGTTTGATATCTCGGGGACCGGTGCCACAAAATAAACCACCTCCACTTTATCCAGGAATATTTTACATGTCCTATGGAGCAAATCAATTGAACGCTCCTGCCAGACTTGGCATCATGAGCTCAGAAGAAATGGCTGGAGGAATAGGAGGCCCCATGGCCTATGGAGCCATGTTCCCAGGATTTGGAGGCATGAGGCCCGGCCTTAGAGGGATG-CCCCCCAATCCAGCCATGGGCGGGGACTTTACTCTGGAATTTGACTCCCCAGTCGCTGGAACCAAAGGCCCGGAGAAGGGAGAAGGAGGTGCACAAGACCC-CCCTGTGCCGGAGGCCAACCCAGCCGATCCGGAAAACCCAGCACTCCTTTCAGAGCTAGCACCTGGTGCCCTCGGAGGGCTTCTTGCTAATCCTAAAGGCAATATCCCCAACCTAGCAAGAGGTCCTGCAGGGCAGAGCAGGGGACCCCTCAGG---GTCACCCTAGCAGCCGCAGACCCACTGATGACCCCTGGATTAGCTGATGTTTATGAGACCTACAGTGCTGATGAGACCACAACTCTGGGTCTCCAGGAAGAAACCACCGTGGATTCCACAGTGACCCCTGACAGTCAGCACACATCAATGCCAGGAAACAAGGCCCAGCAGCCCCAGA--TTAAGCATGATGCATGGCATTTCCAAGGGCCCTGA
Monodon_monoceros            ATGCCAGCATTGAAGATCCCACTTTTCAAAATGAAGGACATGATACTGATCCTGTGCCTCCTGAAAATGAGTTCTGCAGTGCCGGTGTTTCCTCAGCAACCTGGGACACCAGGCATGGTTAGTTTGAGCCTTGAGACAATGAGACAGTTGGGAAGTTTGCAGGGATTAAACGTGCTTTCTCAGTATTCAAGATTTGGCTTTGGGAAATCATTTAATTCTTTGTGGATGCATGGTCTCCTCCCACCACATTCCTCTTTCCCGTGGATGAGACCAAGGGAACATGAAACTCAACAGTATGAA-----TATTCTTTGCCTGTGCATCCCCCACCT---------CAGCCAACCCTGCAGCCTCCACAGCCAGGAC---AGAAACCTTTCCTCCAGCCCACCGTTGTAACCTCCGTCCAGAACACAGTCCAGAAGGGAATACCTCAGCCTCTGATTTACCCGGGACATCCACCCTTGCAGCAATCAGAGGGGCCAATGATTCAA---CAGGTGGCACCATCAGAAAAGCCACCAAAGACTGAGTTGCCAGGAATGAATTTTGCCGATCCACAAGATCCATCGATG---TTTCCAATAGCCCGTTTGATATCTCTGGGACCAGTGCCACAAAATAAACCATCTCCACTTTATCCAGGAATATTTTACATGTCCTATGGAGCAAATCAATTGAACGCTCCTGCCAGACTTGGCATCATGAGCTCAGAAGAAATGGCTGGAGGAAGAGGAGGCCCCATGGCCTATGGAGCCATGTTCCCGGGATTTGGAGGCATGAGGCCCGGCCTTGAAGGGATG-CCCCCCAATCCAGCCATGGGTGGGGACTTTACTCTGGAATTTGACTCCCCAGTCGCTGGAACCAAAGGCCCGGAGAAGGGAGAAGGAGGTGCACAAGACCC-CCCTGTGCCGGAGGCCAACCCAGCCAATCTGGAAAACCCAGCTCTCCTTTCAGAGCTAGCACCTGGTGCCCTTGGAGGGCTTCTTGCTAATCCTAAAGGCAATATCCCCAACCTAGCAAAAGGCCCTGCAGGGCAGAGCAGGGGACCCCTCAGG---GTCACCCCAGCAGCTGCAGACCCACTGATGACCCCTGGATTAGCTGATGTTTATGAGACCTACAGTGCTGATGAGACCACAACTCTGAGTCTCCAGGAAGAAACCACCATGGATTCCACAGTGACCTCTGACAGTCAGCACACATAGATGCCAGGAAACAAGGCCCAGCAGCCCCAGA--TTAAGCGTGATGCATGGCATTTCCAAGAGCCCTGA
Moschus_moschiferus          ATGCCAGCATTGAAGATCCCACTTTTCAAAATGAAGGACATGATACTGATCCTGTGCCTCCTGAAAATGAGTTCTGCCGTGCCGGCGTTTCCTCAGCAACCTGGGATACCAGGCATGGCTAGTTTGAGCCTTGAGACAATGAGACAGTTGGGAAGCCTGCAGGGATTAAACATGCTTTCTCAGTATTCAAGATTTGGCTTTGGGAAATCATTTAATTCTTTGTGGATGAATGGTCTTCTCCCACCACATTCCTCCTTCCCATGGATGAGACCAAGGGAACATGAAACTCAACAGTATGAA-----TATTCTTTGCCTGTGCATCCCCCACCTCTCCCATCGCAGCCATCCCTGCAGCCTCAACAGCCAGGAC---AGAAACCTTTCCTCCAGCCCTCCGTTGTCACCTCCATCCAGAACGCAGTCCAGAAGGGCGTACCTCAGCCTCCGATTTACCAGGGACATCCGCCCTTGCAGCAAGCAGAGGGGCCGATGGTTGAACAGCAGGTGGCGCCATCAGAAAAGCCACCAACGACCGAGCTACCAGGAATGGATTTTGCTGATCCACAAGATCCACCGATG---TTTCCAATAGCCCATTTGATATCTCGGGGACCAATGCCACAAAATAAACCATCTCCGCTTTACCCAGGAATATTTTACGTGACCTATGGAGCAAATCAACTGAACGCTCCTGCCAGACTTGGCATCATGAGCTCAGAAGAAATGGGGGGAGGAAGAGGAGGCCCCCTGGCCTATGGAGCCATATTCCCAGGATTTGGAGGCATGAGGCCCAGCCTTGGAGGGATG-CCCCACAACCCAGACATGGGTGGGGACTTTACTTTGGAGTTTGACTCCCCAGTCGCTGCAACCAAAGGCCCGGAGAAGGGAGAAGGAGGTGCACAAGACTC-CCCTGTGCCAGAGGCCCACCTTGCTGATCCGGAAAGCCCAGCTCTCCTTTCAGAGCTAGCACCTAGTGCCCTCGAAGGGCTTCTTACTAATCCTCAGGGCAATATTCCCAACCTGGCAAGGGGCCCTGCAGGGCGCAGCAGGGGATTCCTTATGGGAGTCACCCCAGCAGCTGCCGACCCACTGATGACCCCTGGATTAGCTGAGGTTTATGAGACCTACGGTGCTGATGAGACCACAACTCTGGGTCTCCAGGAAGAAACAACCGTGGACTCCACAGCGACCCCTGACATTCAGCACACATTGATGCCAAGAAACAAGGCCCAGCAGCCCCAGA--TCAAGCATGATGCGTGGCATTTCCAAGAGCCCTGA
Neophocaena_asiaeorientalis  ATGCCAGCATTGAAGATCCCACTTTTCAAAATGAAGGACATGATACTGATCCTGTGCCTCCTGAAAATGAGTTCTGCAGTGCCGGTGTTTCCTCAGCAACCTGGGACACCAGGCATGGTTAGTTTGAGCCTTGAGACAATGAGACAGTTGGGAAGTTTGCAGGGATTAAACATGCTTTCTCAGTATTCAAGACTTGGCTTTGGGAAATCATTTAATTCTTTGTGGATGCATGCTCTCCTCCCACCACATTCCTCTTTCCCGTGGATGAGACCAAGGGAACATGAAACTCAACAGTATGAA-----TATTCTTTGCCTGTGCATCCCCCACCTCTCCCATCGCAGCCATCCCTGCAGCCTCCACAGCCAGGAC---AGAAACCTTTCCTCCAGCCCACCGTTGTAACCTCCGTCCAGAACACAGTCCAGAAGGGAATATCTCAGCCTCTGATTTACCCGGGACATCCACCCTTGCAGCAATCAGAGGGGCCAATGATTCAA---CAGGTGGCACCATCAGAAAAGCCACCAAAGACGGAGTTGCCAGGAATGAATTTTGCTGATCCACAAGACCCATCGATG---TTTCCAATAGCCCGTTTGATATCTCTGGGACCAGTGCCACAAAATAAACCACCTCCACTTTATCCAGGAATATTTTACATGTCCTATGGAGCAAATCAATTGAACGCTCCTGCCAGACTTGGCGTCATGAGCTCAGAAGAAATGGCTGGAGGAAGAGGAGGCCCCATGGTCTATGGAGCCATGTTCCCGGGATTTGGAGGCATGAGGCCCGGCCTTGGAGGGATG-CCCCCCAATCCAGCCATGGGCGGGGACTTTACTCTGGAATTTGACTCCCCAGTCGCTGGAACCAAAGGCCCGGAGAAGGGAGAAGGAGATGCACAAGACCT-CCCTATGCCGGAGGCCAACCCAGCCGATCTGGAAAACCCAGCTCTCCTTTCAGAGCTAGCACCTGGTGCCCTTGGAGGGCTTCTTGCTAATCCTAAAGGCAATATCCCCAACCTAGCAAAAGGCCCTGCAGGGCACAGCAGGGGACCCCTCAGG---GTCACCCCAGCAGCTGCAGACCCACTGATGACCCCTGGATTAGCTGATGTTTATGAGACCTACAGTGCTGATGAGACCACAACTCTGGGTCTCCAGGAAGAAACCACCGTGGATTCCACAGTGACCTCTGACAGTCAGCACACATCGATGCCAGGAAACAAGGCCCAGCAGCCCCAGA--TTAAGCATGATGCATGGCATTTCCAAGAGCCCTGA
Odocoileus_virginianus       ATGCCAGCATTGAAGATCCCACTTTTCAAAATGAAGGATGTGATACTGATCCTGTGCCTCCTGAAAATGAGTTCTGCAGTGCCGGCGTTTCCTCAACAACCTGGGATACCAGGCATGGCTAGTTTGAGCCTTGAGACAATGAGACAGTTGGGAAGTCTGCAGGGATTAAACATGCTTTCTCAGTATTCAAGATTTGGCTTTGGGAAATCATTTAATTCTTTGTGGATGAATGGTCTTCTCCCACCACATTCCTCCTTCCCATGGATGAGACCAAGGGAACATGAAACTCAACAGTATGAA-----TATTCTTTGCCTGTGCATCCCCCACCTCTCCCATCGCAGCCATCCCTGCAGCCTCAACAGCCAGGAC---AGAAACCTTTCCTCCAGCCCAACGTTGTCACCTCCATCCAGAACGGAGTCCAGAAGGGCGTACCTCAGCCTCCGATTTACCAGGGACATCCGCCCTTGCAGCAAGCAGAGGGGCCAATGGTTGAACAGCAGGTGGCGCCATCAGAAAAGCCACCAACGACCGAGCTACCAGGAATGGATTTTGCTGATCCACAAGATCCACCGATA---TTTCCAATAGCCCATTTGATATCTCGGGGACCAATGACACAAAATAAACCATCTCCACTTTACCCAGGAATATTTTACGTGACCTACGGAGCAAATCAACTGAACGCTCCTGCCAGACTTGGCATCATGAGCTCAGAAGAAATGGGGGGAGGAAGAGGAGGCCCCGTGGCCTATGGAGCCATATTCCCAGGATTTGGAGGCATGAGGCCCAGCCTTGGAGGGATG-CCCCAGAACCCAGACATGGGTGGGGACTTTACTCTGGAGTTTGACTCCCCAGTCGCTGCAACCAAAGGCCCGGAGAAGGGAGAAGGAGGTGCACAAGACTC-CCCTGTGCCGGAGGCCCACCTAGCCGATCCAGAAAGCCCAGCTCTCCTTTCAGAGCTAGCACCTGGTACCCTCGGAGGGCTCCTTGCTAATCCTGAGGGCAATATTCCCAACCTGGCAAGGGGCCCTGCAGGGCGCATCAGGGGATTCCTTAGGGGAGTCACCCCAGCAGCTGCCGACCCACTGATGACCCCTGGATTAGCTGAGGTTTATGAGACCTACGGTGCTGATGAGACCACAACTCTGGGTCTCCAGGAAGAAACGACTGTGGACTCCACAGCAACCCCTGACACTCAGCACACATTGATGCCAAGAAACAAGGCCCAGCAGCCCCAAA--TCAAGCATGATGCGTGGCATTTCCAAGAGCCCTGA
Okapia_johnstoni             ATGCCAGCATTGAAGATCCCACTTTTCAAAATGAAGGACATGATACTGATCCTGTGCCTCCTGAAAATGAGTTCTGCAGTGCCGGCGTTTCCTCAGCAACCTGGGATACCAGGCATGGCTAGTTTGAGCCTTGAGACAATGAGACAGTTGGGAAGTCTGCAGGGATTAAACATGCTTTCTCAGTATTCAAGATTTGGCTTTGGGAAATCATTTAATTCTTTGTGGATGAATGGTCTTCTCCCACCACATGCCTCCTTCCCATGGATGAGACCAAGGGAACATGAAACTCAACAGTATGAA-----TATTCTTTGCCTGTGCATCCCCCACCTCTCCCATCGCAGCCATCCCTGCAGCCTCAACAGCCAGGAC---AGAAACCTTTCCTCCAGCCCACCGTTGTCACCTCCATCCAGAACGCAGTCCAGAAGGGTGTACCTCAGCCTCCGATTTACCAGGGACATCCGCCCTTGCAGCAAGCAGAGGGGCCGATAGTTGAACAGCAGGTGGCGCCATCAGAAAAGCCACCAACGACCGAGCTACCAGGAATAGATTTTGCAGATCCACAAGATCCACCGATG---TTTCCAATAGCCCGTTTGATATCTCGGGGACCAATGCCACAAAATAAACCATCTCCACTTTACCCAGGAATATTTTACGTGACCTATGGAGCAAATCAACTGAATGCTCCTGCCAGACTTGGCATCATGAGCTCAGAAGAAATGGGGGGAGGAAGAGGAAGCCCCGTGGCCTATGGAGCCATATTCCCAGGATTTGGAGGCATGAGGCCCAGCCTTGGAGGGATG-CCCCACAACCCAGACATGGGTGGGGACTTTACTCTGGAGTTTGACTCCCCAGTCGCTGCAACCAAAGGCCCGGAGAAGGGAGAAGGAGGTGCACAAGACTC-CCCTGTGCCGGAGGCCCACCTAGCTGATCAGGAAAGCCCTGCTCTCCTTTCAGAGCTAGCACCTGGTGCCCTCGGAGGGCTTCTTGCTAATCCTGAGGGCAATATTCCCAACCTGGCAAGGGGCCCTGCAGGGCGCAGCAGGGGATTCCTTAGGGGAGTCACCCCAGCAGCTGCCGACCCACTGATGACCCCTGGATTAGCTGAGGTTTATGAGACCTATGGTGCTGATGAGACCACAACTCTGGGTCTCCAGGAAGAAACAACCGTGGACTCCACAGCAACCCCTGACACTCAGCACACATTGATGCCAAGAAACAAGGCCCACCAGCCCCAAA--TCAAGCATGATGCATGGCGTTTCCAAGAGCCCTGA
Orcaella_brevirostris        ATGCCAGCATTGAAGATCCCACTTTTCAAAATGAAGGACATGATACTGATCCTGTGCCTCCTGAAAATGAGTTCTGCAGTGCCGGTGTTTCCTCAGCAACCTGGGACACCAGGCATGGCTAGTTTGAGCCTTGAGACAATGAGACAGTTGGGAAGTTTGCAGGGATTAAACATGCTTTCTCAGTATTCAAGATTTGGCTTTGGGAAATCATTTAATTCTTTGTGGATGCATGGTCTCCTCCCACCACATTCCTCTTTCCCGTGGATGAGACCAAGGGAACATGAAACTCAACAGTATGAA-----TATTCTTTGCCTGTGCATCCCCCACCTCTCCCATCGCAGCCATCCCTGCAGCCTCCACAGCCAGGAC---AGAAACCTTTCCTCCAGCCCACCGTTGTAACCTCCGTCCAGAACACAGTCCAGAAGGGAATACCTCAGCCTCCGATTTACCCGGGACATCCACCCTTGCAGCAATCAGAGGGGCCAATGATTCAA---CAGGTGGCACCATCAGAAAAGCCATCAAAGACCGAGTTGCCAGGAATGAATTTTGCTGATCCACAAGATCCATCGATG---TTTCCAATAGCCCGTTTGATATCTCTGGGACCAGTGCCACAAAATAAACCACCTCCACTTTATCCAGGAATATTTTACATGTCCTATGGAGCAAATCAATTGAACGCTCCTGCCAGACTTGGCATCATGAGCTCAGAAGAAATGGCTGGAGGAAGAGGAGGCCCCATGGCCTATGGAGCCATGTTCCCAGGATTTGGAGGCATGAGGCCCGGCCTTGGAGGGATG-CCCCCCAATCCAGCCATGGGCGGGGACTTTACTCTGGAATTTGACTCCCCAGCCGCTGGAACCAAAGGCCCGGAGAAGGGAGAAGGAGGTGCACAAGACCC-CCCTGTGCCGGAGGCCAACCCAGCCGATCTGGAAAACCCAGCTCTCCTTTCAGAGCTAGCACCTGGTGCCCTTGGAGGGCTTCTTGCTAATCCTAAAGGCAATATCCCCAACCTAGAAAGAGGCCCTGCAGGGCAGAGCAGGGGACCCCTCAGG---GTCACCCCAGCAGCTGCAGACCCACTGATGACCCCTGGATTAGCTGATGTTTATGAGACCTACAGTGCTGATGAGACCACAACTCTGGGTCTCCAGGAAGAAACCACCGTGGATTCCACAGTGACCCCTGACAGTCAGCACACATCGATGCCAGGAAACAAGGCCCAGCAGCCCCAGA--TTAAGCATGATGCATGGCATTTCCAAGAGCCCTGA
Orcaella_heinsohni           ATGCCAGCATTGAAGATCCCACTTTTCAAAATGAAGGACATGATACTGATCCTGTGCCTCCTGAAAATGAGTTCTGCAGTGCCGGTGTTTCCTCAGCAACCTGGGACACCAGGCATGGCTAGTTTGAGCCTTGAGACAATGAGACAGTTGGGAAGTTTGCAGGGATTAAACATGCTTTCTCAGTATTCAAGATTTGGCTTTGGGAAATCATTTAATTCTTTGTGGATGCATGGTCTCCTCCCACCACATTCCTCTTTCCCGTGGATGAGACCAAGGGAACATGAAACTCAACAGTATGAA-----TATTCTTTGCCTGTGCATCCCCCACCTCTCCCATCGCAGCCATCCCTGCAGCCTCCACAGCCAGGAC---AGAAACCTTTCCTCCAGCCCACCGTTGTAACCTCCGTCCAGAACACAGTCCAGAAGGGAATACCTCAGCCTCCGATTTACCCGGGACATCCACCCTTGCAGCAATCAGAGGGGCCAATGATTCAA---CAGGTGGCACCATCAGAAAAGCCATCAAAGACCGAGTTGCCAGGAATGAATTTTGCTGATCCACAAGATCCATCGATG---TTTCCAATAGCCCGTTTGATATCTCTGGGACCAGTGCCACAAAATAAACCACCTCCACTTTATCCAGGAATATTTTACATGTCCTATGGAGCAAATCAATTGAACGCTCCTGCCAGACTTGGCATCATGAGCTCAGAAGAAATGGCTGGAGGAAGAGGAGGCCCCATGGCCTATGGAGCCATGTTCCCAGGATTTGGAGGCATGAGGCCCGGCCTTGGAGGGATG-CCCCCCAATCCAGCCATGGGCGGGGACTTTACTCTGGAATTTGACTCCCCAGCCGCTGGAACCAAAGGCCCGGAGAAGGGAGAAGGAGGTGCACAAGACCC-CCCTGTGCCGGAGGCCAACCCAGCTGATCTGGAAAACCCAGCTCTCCTTTCAGAGCTAGCACCTGGTGCCCTTGGAGGGCTTCTTGCTAATCCTAAAGGCAATATCCCCAACCTAGCAAGAGGCCCTGCAGGGCAGAGCAGGGGACTCCTCAGG---GTCACCCCAGCAGCTGCAGACCCACTGATGACCCCTGGATTAGCTGATGTTTATGAGACCTACAGTGCTGATGAGACCACAACTCTGGGTCTCCAGGAAGAAACCACCGTGGATTCCACAGTGACCCCTGACAGTCAGCACACATCGATGCCAGGAAACAAGGCCCAGCAGCCCCAGA--TTAAGCATGATGCATGGCATTTCCAAGAGCCCTGA
Orcinus_orca                 ATGCCAGCATTGAAGATCCCACTTTTCAAAATGAAGGACATGATACTGATCCTGTGCCTCCTGAAAATGAGTTCTGCAGTGCCGGTGTTTCCTCAGCAACCTGGGACACCAGGCATGGCTAGTTTGAGCCTTGAGACAATGAGACAGTTGGGAAGTTTGCAGGGATTAAACATGCTTTCTCAGTATTCAAGATTTGGCTTTGGGAAATCACTTAATTCTTTGTGGATGCATGGTCTCCTCCCACCACATTCCTCTTTCCCGTGGATGAGACCAAGGGAACATGAAACTCAACAGTATGAA-----TATTCTTTGCCTGTGCATCCCCCACCTCTCCCATCGCAGCCATCCCTGCAGCCTCCACAGCCAGGAC---AGAAACCTTTCCTCCAGCCCACCGTTGTAACCTCCTTCCAGAACACAGTCCAGAAGGGAATACCTCAGCCTCCGATTTACCCGGGACATCCACCCTTGCAGCAATCAGAGGGGCCAATGATTCAA---CAGGTGGCACCATCAGAAAAGCCATCAAAGACCGAGTTGTCAGGAATGAATTTTGCTGATCCACAAGATCCATCGATG---TTTCCAATAGCCCGTTTGATATCTGTGGGACCAGTGCCACAAAATAAACCACCTCCACTTTATCCAGGAATATTTTACATGTCCTATGGAGCAAATCAATTGAACGCTCCTGCCAGACTTGGCATCATGAGCTCAGAAGAAATGGCTGGAGGAAGAGGAGGCCCCATGGCCTATGGAGCCATGTTCCCGAGATTTGGAGGCATGAGGCCCGGCCTTGGAGGGATG-CCCCCCAATCCAGCCATGGGCGGGGACTTTACTCTGGAATTTGACTCCCCAGTCGCTGGAACCAAAGGCCCGGAGAAGGGAGAAGGAGGTGCACAAGACCC-CCCTGTGCCGGAGGCCAACCCAGCCGATCTGGAAAACCCAGCTCTCCTTTCAGAGCTAGCACCTGGTGCCCTTGGAGGGCTTCTTGCTAATCCTAAAGGCAATATCCCCAACCTAGCAAGAGGCCCTGCAGGGCAGAGCAGGGGACCCCTCAGG---GTCACCCCAGCAGCTGCAGACCCACTGATGACCCCTGGATTAGCTGATGTTTATGAGACCTACAGTGCTGATGAGACCACAACTCTGGGTCTCCAGGAAGAAACCACCGTGGATTCCACAGTGACCCCTGACAGTCAGCACACATCGATGCCAGGAAACAAGGCCCAGCAGCCCCAGA--TTAAGCATGATGCATGGCATTTCCAAGAGCCCTGA
Ovis_aries                   ATGCCAGCATTGAAGATCCCACTTTTCAAAATGAAGGACGTGATACTGATCCTGTGCCTCCTGAAAATGAGTTCTGCAGTGCCGGCGTTTCCTCAGCAACCTGGGATACCAGGCATGGCCAGCTTGAGCCTTGAGACAATGAGACAGTTGGGAAGTCTGCAGGGATTAAACCTGCTTTCTCAGTATTCGAGATTTGGCTTTGGGAAATCATTTAATTCTTTGTGGATGAATGGTCTTCTCCCACCACATTCCTCTCTCCCATGGATGAGACCAAGGGAACATGAAACTCAACAGTATGAA-----TATTCTTTGCCTGTGCATCCCCCACCTCTCCCATCGCAGCCATCCCTGCAGCCTCAACAGCCAGGAC---AGAAACCTTTCCTCCAGCCCACCGTTGTCACCTCCATGCAGAACGCAGTCCAGAAGGGCGTACCTCAGCCTCCGATTTACCAGGGACATCCGCCCTTGCAGCAAGCAGAGGGGCCGATGGTTGAACAGCAGGTGGCGCCATCAGAAAAGCCACCAACGACCGAGCTGCCAGGAATGGATTTTGCTGATCTACAAGATCCACCGATG---TTTCCAATAGCCCATTTGATATCTCGGGGACCAATGCCACAAAATAAACCATCTCCACTTTACCCAGGAATATTTTACGTGACCTATGGAGCAAATCAACTGAACGCTCCTGCCAGACTTGGCATCATGAGCTCAGAAGAAATGGGGGGAGGAAGAGGAGGCCCCGTGGCCTATGGAGCCATATTCCCAGGATTTGGAGGCATGAGGCCCAGCCTTGGAGGGATG-CCCCAGAACCCAGACATGGCTGGGGACTTTACTCTGGAGTTTGACTCCCCAGTCGCTGCAACCAAAGGCCCAGAGAAGGGAGAAGGAGGTGCACAAGACTC-CCCCGTGCCGGAGGCCCACCTAGCCGATCCGGAAAGCCCAGCTCTCCTTTCAGAGCTAGCACCTGGTGCCCTCGGAGGGCTTCTGGCTAATCCTGAGGGCAATATTCCCAACCTGGCAAGGGGCCCTGCAGGGCGCAGCAGGGGATTCCTTAGGGGAGTCACCCCAGCAGCTGCCGACCCACTGATGACCCCTGGATTAGCTGAGGTTTATGAGACCTACGGTGCTGATGAGACCACAACTCTGGGTCTCCAGGAAGAAACGACCATGGACTCCACAGCAACCCCTGACACTCAGCACCCATTGATGCCAAGAAACAAGGCCCAGCAGCCCCAAA--TCAAGCATGATGCGTGGCATTTCCAAGAGCCCTGA
Peponocephala_electra        ATGCCAGCATTGAAGATCCCACTTTTCAAAATGAAGGACATGATACTGATCCTGTGCCTCCTGAAAATGAGTTCTGCAGTGCCGGTGTTTCCTCAGCAACCTGGGACACCAGGCATGGCTAGTTTGAGCCTTGAGACAATGAGACAGTTGGGAAGTTTGCAGGGATTAAACATGCTTTCTCAGTATTCAAGATTTGGCTTTGGGAAATCATTTAATTCTTTGTGGATGCATGGTCTCCTCCCACCACATTCCTCTTTCCCGTGGATGAGACCAAGGGAACATGAAACTCAACAGTATGAA-----TATTCTTTGCCTGTGCATCCCCCACCTCTCCCATCGCAGCCATCCCTGCAGCCTCCACAGCCAGGAC---AGAAACCTTTCCTCCAGCCCACCGTTGTAACCTCCGTCCAGAACACAGTCCAGAAGGGAATACCTCAGTCTCCGATTTACCCGGGACATCCACCCTTGCAGCAATCAGAGGGGCCAATGATTCAA---CAGGTGGCACCATCAGAAAAGCCATCAAAGACCGAGTTGCCAGGAATGAATTTTCCTGATCCACAAGATCCATCGATG---TTTCCAATAGCCCGTTTGATATCTCTGGGACCAGTGCCACAAAATAAACCACCTCCACTTTATCCAGGAATATTTTACATGTCCTATGGAGCAAATCAATTGAACGCTCCTGCCAGACTTGGCATCATGAGCTCAGAAGAAATGGCTGGAGGAAGAGGAGGCCCCATGGCCTATGGAGCCATGTTCCCGGGATTTGGAGGCATGAGGCCCGGCCTTGGAGGGATG-CCCCCCAATCCAGCCATGGGCGGGGACTTTACTCTGGAATTTGACTCCCCAGCCGCTGGAACCAAAGGCCCGGAGAAGGGAGAAGGAGGTGCACAAGACCC-CCCTGTGCCGGAGGCCAACCCAGCCAATCTGGAAAACCCAGCTCTCCTTTCAGAGCTAGCACCTGGTGCCCTTGGAGGGCTTCTTGCTAATCCTAAAGGCAATATCCCCAACCTAGCAAGAGGCCCTGCAGGGCAGAGCAGGGGACCCCTCAGG---GTCACCCCAGCAGCTGCAGACCCACTGATGACCCCTGGATTAGCTGATGTTTATGAGACCTACAGTGCTGATGAGACCACAACTCTGGGTCTCCAGGAAGGAACCACCGTGGATTCCACAGTGACCCCTGACAGTCAGCACACATCGATGCCAGGAAACAAGGCCCAGCAGCCCCAGA--TTAAGCATGATGCATGGCATTTCCAAGAGCCCTGA
Phocoena_phocoena            ATGCCAGCATTGAAGATCCCACTTTTCAAAATGAAGGACATGATACTGATCCTGTGCCTCCTGAAAATGAGTTCTGCAGTGCCGGTGTTTCCTCAGCAACCTGGGACACCAGGCATGGTTAGTTTGAGCCTTGAGACAATGAGACAGTTGGGAAGTTTGCAGGGATTAAACATGCTTTCTCAGTATTCAAGACTTGGCTTTGGGAAATCATTTAATTCTTTGTGGATGCATGCTCTCCTCCCACCACATTCCTCTTTCCCGTGGATGAGACCAAGGGAACATGAAACTCAACAGTATGAA-----TATTCTTTGCCTGTGCATCCCCCACCTCTCCCATCGCAGCCATCCCTGCAGCCTCCACAGCCAGGAC---AGAAACCTTTCCTCCAGCCCACCGTTGTAACCTCCGTCCAGAACACAGTCCAGAAGGGAATATCTCAGCCTCTGATTTACCCGGGACATCCACCCTTGCAGCAATCAGAGGGGCCAATGATTCAA---CAGGGGGCACCATCAGAAAAGCCACCAAAGACCGAGTTGCCAGGAATGAATTTTGCTGATCCACAAGACCCATCGATG---TTTCCAATAGCCCGTTTGATATCTCTGGGACCAGTGCCACAAAATAAACCACCTCCACTTTATCCAGGAATATTTTACATGTCCTATGGAGCAAATCAATTGAACGCTCCTGCCAGACTTGGCGTCATGAGCTCAGAAGAAATGGCTGGAGGAAGAGGAGGCCCCATGGTCTATGGAGCCATGTTCCCGGGATTTGGAGGCATGAGGCCCGGCCTTGGAGGGATG-CCCCCCAGTCCAGCCATGGGCGGGGACTTTACTCTGGAATTTGACTCCCCAGTCGCTGGAACCAAAGGCCCGGAGAAGGGAGAAGGAGATGCACAAGACCT-CCCTATGCCGGAGGCCAACCCAGCCGATCTGGAAAACCCAGCTCTCCTTTCAGAGCTAGCACCTGGTGCCCTTGGAGGGCTTCTTGCTAATCCTAAAGGCAATATCCCCAACCTAGCAAAAGGCCCTGCAGGGCACAGCAGGGGACCCCTCAGG---GTCACCCCAGCAGCTGCAGACCCACTGATGACCCCTGGATTAGCTGATGTTTATGAGACCTACAGTGCTGATGAGACCACAACTCTGGGTCTCCAGGAAGAAACCACCGTGGATTCCACAGTGACCTCTGACAGTCAGCACACATCGATGCCAGGAAACAAGGCCCAGCAGCCCCAGA--TTAAGCATGATGCATGGCATTTCCAAGAGCCCTGA
Phocoena_sinus               ATGCCAGCATTGAAGATCCCACTTTTCAAAATGAAGGACATGATACTGATCCTGTGCCTCCTGAAAATGAGTTCTGCAGTGCCGGTGTTTCCTCAGCAACCTGGGACACCAGGCATGGTTAGTTTGAGCCTTGAGACAATGAGACAGTTGGGAAGTTTGCAGGGATTAAACATGCTTTCTCAGTATTCAAGACTTGGCTTTGGGAAATCATTTAATTCTTTGTGGATGCATGCTCTCCTCCCACCACATTCCTCTTTCCCGTGGATGAGACCAAGGGAACATGAAACTCAACAGTATGAA-----TATTCTTTGCCTGTGCATCCCCCACCTCTCCCATCGCAGCCATCCCTGCAGCCTCCACAGCCAGGAC---AGAAACCTTTCCTCCAGCCCACCGTTGTAACCTCCGTCCAGAACACAGTCCAGAAGGGAATATCTCAGCCTCCGATTTACCCGGGACATCCACCCTTGCAGCAATCAGAGGGGCCAATGATTCAA---CAGGTGGCACCATCAGAAAAGCCACCAAAGACCGAGTTGCCAGGAATGAATTTTGCTGATCCACAAGACCCATCGATG---TTTCCAATAGCCCGTTTGATATCTCTGGGACCAGTGCCACAAAATAAACCACCTCCACTTTATCCAGGAATATTTTACATGTCCTATGGAGCAAATCAATTGAACGCTCCTGCCAGACTTGGCGTCATGAGCTCAGAAGAAATGGCTGGAGGAAGAGGAGGCCCCATGGTCTATGGAGCCATGTTCCCGGGATTTGGAGGCATGAGGCCCGGCCTTGGAGGGATG-CCCCCCAATCCAGCCATGGGCGGGGACTTTACTCTGGAATTTGACTCCCCAGTCGCTGGAACCAAAGGCCCGGAGAAGGGAGAAGGAGATGCACAAGACCT-CCCTATGCCAGAGGCCAACCCAGCCGATCTGGAAAACCCAGCTCTCCTTTCAGAGCTAGCACCTGGTGCCCTTGGAGGGCTTCTTGCTAATCCTAAAGGCAATATCCCCAACCTAGCAAAAGGCCCTGCAGGGCACAGCAGGGGACCCCTCAGG---GTCACCCCAGCAGCTGCAGACCCACTGATGACCCCTGGATTAGCTGATGTTTATGAGACCTACAGTGCTGATGAGACCACAACTCTGGGTCTCCAGGAAGAAACCACCGTGGATTCCACAGTGACCTCTGACAGTCAGCACACATCGATGCCAGGAAACAAGGCCCAGCAGCCCCAGA--TTAAGCATGATGCATGGCATTTCCAAGAGCCCTGA
Physeter_macrocephalus       ATGCCAGCATTGAAGATCCCACTTTTCAAAATGAAGGACATGATACTGATCCTGTGCCTCCTGAAAATGAGTTCTGCAGTGCCGGTGTTTCCTCAGCAACCTGGGACACCAGGCATGGCTAGTTTGAGCCTTGAGACAATGAGACAGTTGGGAAGTTTGCAGGGATTAAACATGCTTTCTCAGTATTCAAGATTTGGCTTTGGGAAATCATTTAATTCTTTGTGGATGCATGGTCTCCTGCCACCACATTCCTCTTTCCCGTGGATGAGACCAAGGGAGCATGAAACTCAACAGTATGAA-----TATTCTTTGCCTGTGCATCCCCCACCTCTCCCATCGCAGCCATCCCTGCAGCCTCCACAGCCAGGAC---AGAAACCTTTCCTCCAGCCCACCGTTGTAACCTCCGTCCACAACACAGTCCAGAAGGGAATACCTCAGCCTCCGATTTACCCAGGACATCCACCCTTGCAGCAATCAGAGGGGCCAATGATTCAA---CAGGTGGCAGCATCAGAAAAGCCACCTAAGACCGAGTTGCCAGGAATGAATTTTGCTGATCCACAAGATCCATCGATA---TTTCCAATAGCCCGTTTGATATCTCGGGGACCAATGCCACAAAATAAACCACCTCCACTTTATCCAGGAATATTTTACATGTCCTACGGAGCAAATCAATTGAACGCTCCTGCCAGACTTGGCATCATGAGCTCAGAAGAAATGGCTGGAGGAAGAGGAGGCCCCATGGCCTATGGAGCCATGTTCCTGGGATTTGGAGGCATGAGGCCCGGCCTTGGAGGGATG-CCCCCCAATCCAGCCATGGGCGGGGACTTTACTCTGGAATTTGACTCCCCAGTCGCTGGAACCAAAGGCCCGGAGAAGGGAGAAGGAGGTGCACAAGAACC-CCCTGTGCCGGAGGCCAACCCAGCCGACCCGGAAAACCCAGCTCTCCTTTCAGAGCTAGCACCTGGTGCCCTCGGAGGGCTTCTTGCTAATCCTAAAGGCAATATCCCCAACCTAGCAAGAGGCCCTGCAGGGCAGAGCAGGGGACCCCTCAGG---GTCACCCCAGCAGCCGCAGACCCACTGATGACCCCTGGATTAGCTGATGTTTATGAGACCTACAGTGCTGATGAGACCACAACTCTGGGTCTCCAGGAAGAAACCACCATGGATTCCACAGTGACCCCTGACAGTCAGCACACATCGATGCCAGGAAACAAGGCCCAGCAGCCCCAGA--TTAAGCATGATGCATGGCATTTCCAAGAGCCCTGA
Platanista_gangetica         ATGCCAGCATTGAAGATCCCACTTTTCAAAATGAAGGACATGATACTGATCCTGTGCCTCCTGAAAGTGAGTTCTGCAGTGCCGGTGTTTCCTCAGCAACCTGGGACACCAGGCATGGCTAGTTTGAGCCTTGAG????????????????????TTTGCAGGGATTAAACATGCTTTCTCAGTATTCAAGATTTGGCTTTGGGAAATCATTTAATTCTTTGTGGATGCATGGTCTCCTCCCACCACATTCCTCTTTCCCATGGATGAGACCAAGGGAGCATGAAACTCAACAGTATGAA-----TATTCTTTGCCTGTGCATCCCCCACCTCTCCCATCGCAGCCGTCCCTGAAGCCTCCACAGCCAGGAC---AGAAACCCTTCTTCCAGCCCACCGTTTTAACCTCCGTCCAGAACACAGTCCAGAAGGGAATACCTCAGCCTCCGATTTACCCGGGATATCCGCCCTTGCAGCAATCAGAGGGGCCAATGATTCAA---CAGGTTTCACCATCAGAAAAGCCACCGAAGACCGAGTTGCCAGGAATGAATTTTGCTGATCCACAAGATCCATCGATG---TTTCCAATAGCCCGTTTGATATCTCGGGGACCAGTGCCACAAAATAAACCAGCTCCACTTTATCCAGGAATATTTTACTTGTCCTACGGAGCAAATCAATTGAACGCTCCTGCCAGACTTGGCATCATGAGCTCAGAAGAAATGGCTGGAGGAAGAGGAGGCCCCATGGCCTATGGAGCCATGTTCCCGGGATTTGGAGGCATGAGGCCCGGCCTTGGAGGGATG-CCCCCCAATCCAGCCATGGGCGGGGACTTTACTCTGGAATTTGACTCCCCAGTCGCTGGAACCAAAGGCCCGGAGAAGGGAGAAGGAGGTGCACAAGATCC-CCCTGTGCCGGAGGCCAACCCAGCCGATCCGGAAAACCCAGCTCTCCTTTCAGAGCTAGCACCTGGTGCCCTCGGAGGGCTTCTTGCTAATCCTAAAGGCAATATCCCCAACCTAGCAAGAGGCCCTGCAGGGCAGAGCAGGGGACCCTTCAGG---GTCACCCCAGCAGCCGCAGACCCACTCATGACCCCTGGATTAGCTGATGTTTATGAGACCTACAGTGCTGATGAGACCACAACTCTGGGTCTCCAGGAAGAAACCACCGTGGATTCCACAGTGACCCCTGACAGCCAGCACACATCGATGCCAGGAAACAAGGCCCAGCAGCCCCAGA--TTAAGCATGATGCATGGCATTTCCAAGAGCCCTGA
Platanista_minor             ATGCCAGCATTGAAGATCCCACTTTTCAAAATGAAGGACATGATACTGATCCTGTGCCTCCTGAAAGTGAGTTCTGCAGTGCCGGTGTTTCCTCAGCAACCTGGGACACCAGGCATGGCTAGTTTGAGCCTTGAGACAATGAGACAGTTGGGAAGTTTGCAGGGATTAAACATGCTTTCTCAGTATTCAAGATTTGGCTTTGGGAAATCATTTAATTCTTTGTGGATGCATGGTCTCCTCCCACCACATTCCTCTTTCCCATGGATGAGACCAAGGGAGCATGAAACTCAACAGTATGAA-----TATTCTTTGCCTGTGCATCCCCCACCTCTCCCATCGCAGCCGTCCCTGAAGCCTCCACAGCCAGGAC---AGAAACCCTTCTTCCAGCCCACCGTTTTAACCTCCGTCCAGAACACAGTCCAGAAGGGAATACCTCAGCCTCCGATTTACCCGGGATATCCGCCCTTGCAGCAATCAGAGGGGCCAATGATTCAA---CAGGTTTCACCATCAGAAAAGCCACCGAAGACCGAGTTGCCAGGAATGAATTTTGCTGATCCACAAGATCCATCGATG---TTTCCAATAGCCCGTTTGATATCTCGGGGACCAGTGCCACAAAATAAACCAGCTCCACTTTATCCAGGAATATTT---------------------------AACGCTCCTGCCAGACTTGGCATCATGAGCTCAGAAGAAATGGCTGGAGGAAGAGGAGGCCCCATGGCCTATGGAGCCATGTTCCCGGGATTTGGAGGCATGAGGCCCGGCCTTGGAGGGATG-CCCCCCAATCCAGCCATGGGCGGGGACTTTACTCTGGAATTTGACTCCCCAGTCGCTGGAACCAAAGGCCCGGAGAAGGGAGAAGGAGGTGCACAAGATCC-CCCTGTGCCGGAGGCCAACCCAGCCGATCCGGAAAACCCAGCTCTCCTTTCAGAGCTAGCACCTGGTGCCCTCGGAGGGCTTCTTGCTAATCCTAAAGGCAATATCCCCAACCTAGCAAGAGGCCCTGCAGGGCAGAGCAGGGGACCCTTCAGG---GTCACCCCAGCAGCCGCAGACCCACTCATGACCCCTGGATTAGCTGATGTTTATGAGACCTACAGTGCTGATGAGACCACAACTCTGGGTCTCCAGGAAGAAACCACCGTGGATTCCACAGTGACCCCTGACAGCCAGCACACATCGATGCCAGGAAACAAGGCCCAGCAGCCCCAGA--TTAAGCATGATGCATGGCATTTCCAAGAGCCCTGA
Pontoporia_blainvillei       ATGCCAGCATTGAAGATCCCACTTTCCAAAATGAAGGATGTGATACTGATCCTGTGCCTCCTGAAAATGAGTTCTGCAGTGCCGGTGTTTCCTCAGCAACCTGGGACACCAGGCATGGCTAGTTTGAGCCTTGAGACAATGAGACAGTTGGGAAGTCTGCAGGGATTAAACATGCTTTCTCAGTATTCAAGATTTGGCTTTGGGAAATCATTTAATTCTTTGTGGATGCATGGTCTCCTCCCACCACATTCCTCTTTCCCATGGATGAGACCAAGGGAACATGAAACTCAACAGTATGAA-----TATTCTTTGCCTGTGCATCCCCCACCTCTCCCATCGCAGCCATCCCTGCAGCCTCCACAGCCAGGAC---AGAAACCTTTCTTCCAGCCCACCGTTGTAACCTCCGTCCAGAACACAGTCCAGAAGGGAATACCTCAGCCTCCGATTTACCCGGGATATCCGCCCTTGCAGCAATCAGAGGGGCCAATGGTTCAA---CAGGTGGCACCATCAGAAAAGCCACCGAAGACCGAGTTGCCAGGAATGAATTTTGCTGATCCACAAGATCCATCGATG---CTTCCAATAGCCCGTTTGATATCTCGGGGACCAGTGCCACAAAATAAACCACCTCCACTTTATCCAGGAATATTTTACATGTCCTATGGAGCAAATCAATTGAACGCTCCTGCCAGACTTGGCATCATGAGCTCAGAAGAAATGGCTGGAGGAAGAGGAGGCCCCATGGCCTATGGAGCCATGTTCCCAGGATTTGGAGGCATGAGGCCCGGCCTTGGAGGGATG-CCCCCCAATCCAGCCATGGGCGGGGACTTTACACTGGAATTTGACTCCCCAGTCGCTGGAACCAAAGGCCCAGAGAAGGGAGAAGGAGGTGCACAAGACCC-CCCTGTGCCGGAGACCAACCCAGCCGATCTGGAAAACCCAACTCTCCTTTCAGAGCTAGCACCCGGTGCACTTGGAGGGCTTCTTGCTAATCCTAAAGGCAATATCCCCAACCTAGCAAGAGGCCCTGCAGGGCAAAGCAGGGGACCCCTCAGG---GTCACCCCAGCAGCCGCAGACCCACTGATGACCCCTGGATTAGCTGATGTTTATGAGACCTACAGTGCTGATGAGACCACAACTCTGGGTCTCCAGGAAGAAACCACCGTGGATTCCACAGTGACCCCTGACAGTCAGCACACATCAATGCCAGGAAACAAGGCCCAGCAGCCCCAGA--TTAAGCGTGATGCATGGCATTTCCAAGAGCCCTGA
Pseudorca_crassidens         ATGCCAGCATTGAAGATCCCACTTTTCAAAATGAAGGACATGATACTGATCCTGTGCCTCCTGAAAATGAGTTCTGCAGTGCCGGTGTTTCCTCAGCAACCTGGGACACCAGGCATGGCTAGTTTGAGCCTTGAGACAATGAGACAGTTGGGAAGTTTGCAGGGATTAAACATGCTTTCTCAGTATTCAAGATTTGGCTTTGGGAAATCATTTAATTCTTTGTGGATGCATGGTCTCCTCCCACCACATTCCTCTTTCCCGTGGATGAGACCAAGGGAACATGAAACTCAACAGTATGAA-----TATTCTTTGCCTGTGCATCCCCCACCTCTCCCATCGCAGCCATCCCTGCAGCCTCCACAGCCAGGAC---AGAAACCTTTCCTCCAGCCCACCGTTGTAACCTCCGTCCAGAACACAGTCCAGAAGGGAATACCTCAGTCTCCGATTTACCCGGGACATCCACCCTTGCAGCAATCAGAGGGGCCAATGATTCAA---CAGGTGGCACCAWCAGAAAAGCCATCAAAGACCGAGTTGCCAGGAATGAATTTTCCTGATCCACAAGATCCATCGATG---TTTCCAATAGCCCGTTTGATATCTCTGGGACCAGTGCCACAAAATAAACCACCTCCACTTTATCCAGGAATATTTTACATGTCCTATGGAGCAAATCAATTGAACGCTCCTGCCAGACTTGGCATCATGAGCTCAGAAGAAATGGCTGGAGGAAGAGGAGGCCCCATGGCCTATGGAGCCATGTTCCCGGGATTTGGAGGCATGAGGCCCGGCCTTGGAGGGATG-CCCCCCAATCCAGCCATGGGCGGGGACTTTACTCTGGAATTTGACTCCCCAGCCGCTGGAACCAAAGGCCCGGAGAAGGGAGAAGGAGGTGCACAAGACCC-CCCTGTGCCGGAGGCCAACCCAGCCGATCTGGAAAACCCAGCTCTCCTTTCAGAGCTAGCACCTGGTGCCCTTGGAGGGCTTCTTGCTAATCCTAAAGGCAATATCCCCAACCTAGCAAGAGGCCCTGCAGGGCAGAGCAGGGGACCCCTCAGG---GTCACCCCAGCAGCTGCAGACCCACTGATGACCCCTGGATTAGCTGATGTTTATGAGACCTACAGTGCTGATGAGACCACAACTCTGGGTCTCCAGGAAGAAACCACCGTGGATTCCACAGTGACCCCTGACAGTCAGCACACATCGATGCCAGGAAACAAGGCCCAGCAGCCCCAGA--TTAAGCATGATGCATGGCATTTCCAAGAGCCCTGA
Sousa_chinensis              ATGCCAGCATTGAAGATCCCACTTTTCAAAATGAAGGACATGATACTGATCCTGTGCCTCCTGAAAATGAGTTCTGCAGTGCCGGTGTTTCCTCAGCAACCTGGGACACCAGGCATGGCTAGTTTGAGCCTTGAGACAATGAGACAGTTGGGAAGTTTGCAGGGATTAAACATGCTTTCTCAGTATTCAAGATTTGGCTTTGGGAAATCATTTAATTCTTTGTGGATGCATGGTCTCCTCCCACCACATTCCTCTTTCCCGTGGATGAGACCAAGGGAACATGAAACTCAACAGTATGAA-----TATTCTTTGCCTGTGCATCCCCCACCTCTCCCATCGCAGCCATCCCTGCAGCCTCCACAGCCAGGAC---AGAAACCTTTCCTCCAGCCCACCGTTGTAACCTCCGTCCAGAACACAGTCCAGAAGGGAATACCTCAGCCTCCGATTTACCCGGGACATCCACCCTTGCAGCAATCAGAGGGGCCAATGATTCAA---CAGGTGGCACCATCAGAAAAGCCATCAAAGACCGAGTTGCCAGGAATGAATTTTGCTGATCCACAAGATCCATCGATG---TTTCCAATAGCCCGTTTGATATCTCTGGGACCAGTGCCACAAAATAAACCACCTCCACTTTATCCAGGAATATTTTACATGTCCTATGGAGCAAATCAATTGAACGCTCCTGCCAGACTTGGCATCATGAGCTCAGAAGAAATGGCTGGAGGAAGAGGAGGCCCCATGGCCTATGGAGCCATGTTCCCGGGATTTGGAGGCATGAGGCCCGGCCTTGGAGGGATG-CCCCCCAATCCAGCCATGGGCGGGGACTTTACTCTGGAATTTGACTCCCCAGCCGCTGGAACCAAAGGCCCGGAGAAGGGAGAAGGAGGTGCACAAGACCC-CCCTGTGCCGGAGGCCAACCCAGCCGATCTGGAAAACCCAGCTCTCCTTTCAGAGCTAGCACCTGGTGCCCTTGGAGGGCTTCTTGCTAATCCTAAAGGCAATATCCCCAACCTAGCAAGAGGCCCTGCAGGGCAGAGCAGGGGACCCCTCAGG---GTCACCCCAGCAGCTGCAGACCCACTGATGACCCCTGGATTAGCTGATGTTTATGAGACCTACAGTGCTGATGAGACCACAACTCTGGGTCTCCAGGAAGAAACCACCGTGGATTCCACAGTGACCCCTGACAGTCAGCACACATCGATGCCAGGAAACAAGGCCCAGCAGCCCCAGA--TTAAGCATGATGCATGGCATTTCCAAGAGCCCTGA
Stenella_attenuata           ATGCCAGCATTGAAGATCCCACTTTTCAAAATGAAGGACATGATACTGATCCTGTGCCTCCTGAAAATGAGTTCTGCAGTGCCGGTGTTTCCTCAGCAACCTGGGACACCAGGCATGGCTAGTTTGAGCCTTGAGACAATGAGACAGTTGGGAAGTTTGCAGGGATTAAACATGCTTTCTCAGTATTCAAGATTTGGCTTTGGGAAATCATTTAATTCTTTGTGGATGCATGGTCTCCTCCCACCACATTCCTCTTTCCCGTGGATGAGACCAAGGGAACATGAAACTCAACAGTATGAA-----TATTCTTTGCCTGTGCATCCCCCACCTCTCCCATCGCAGCCATCCCTGCAGCCTCCACAGCCAGGAC---AGAAACCTTTCCTCCAGCCCACCGTTGTAACCTCCGTCCAGAACACAGTCCAGAAGGGAATACCTCAGCCTCCGATTTACCCGGGACATCCACCCTTGCAGCAATCAGAGGGGCCAATGATTCAA---CAGGTGGCACCATCAGAAAAGCCATCAAAGACCGAGTTGCCAGGAATGAATTTTGCTGATCCACAAGATCCATCGATG---TTTCCAATAGCCCGTTTGATATCTCTGGGACCAGTGCCACAAAATAAACCACCTCCACTTTATCCAGGAATATTTTACATGTCCTATGGAGCAAATCAATTGAACGCTCCTGCCAGACTTGGCATCATGAGCTCAGAAGAAATGGCTGGAGGAAGAGGAGGCCCCATGGCCTATGGAGCCATGTTCCCGGGATTTGGAGGCATGAGGCCCGGCCTTGGAGGGATG-CCCCCCAATCCAGCCATGGGCGGGGACTTTACTCTGGAATTTGACTCCCCAGCCGCTGGAACCAAAGGCCCGGAGAAGGGAGAAGGAGGTGCACAAGACCC-CCCTGTGCCGGAGGCCAACCCAGCCGATCTGGAAAACCCAGCTCTCCTTTCAGAGCTAGCACCTGGTGCCCTTGGAGGGCTTCTTGCTAATCCTAAAGGCAATATCCCCAACCTAGCAAGAGGCCCTGCAGGGCAGAGCAGGGGACCCCTCAGG---GTCACCCCAGCAGCTGCAGACCCACTGATGACCCCTGGATTAGCTGATGTTTATGAGACCTACAGTGCTGATGAGACCACAACTCTGGGTCTCCAGGAAGAAACCACCGTGGATTCCACAGTGACCCCTGACAGTCAGCACACATCGATGCCAGGAAACAAGGCCCAGCAGCCCCAGA--TTAAGCATGATGCATGGCATTTCCAAGAGCCCTGA
Stenella_clymene             ATGCCAGCATTGAAGATCCCACTTTTCAAAATGAAGGACATGATACTGATCCTGTGCCTCCTGAAAATGAGTTCTGCAGTGCCGGTGTTTCCTCAGCAACCTGGGACACCAGGCATGGCTAGTTTGAGCCTTGAGACAATGAGACAGTTGGGAAGTTTGCAGGGATTAAACATGCTTTCTCAGTATTCAAGATTTGGCTTTGGGAAATCATTTAATTCTTTGTGGATGCATGGTCTCCTCCCACCACATTCCTCTTTCCCGTGGATGAGACCAAGGGAACATGAAACTCAACAGTATGAA-----TATTCTTTGCCTGTGCATCCCCCACCTCTCCCATCGCAGCCATCCCTGCAGCCTCCACAGCCAGGAC---AGAAACCTTTCCTCCAGCCTACCGTTGTAACCTCCGTCCAGAACACAGTCCAGAAGGGAATACCTCAGCCTCCGATTTACCCGGGACATCCACCCTTGCAGCAATCAGAGGGGCCAATGATTCAA---CAGGTGGCACCATCAGAAAAGCCATCAAAGACCGAGTTGCCAGGAATGAATTTTGCTGATCCACAAGATCCATCGATG---TTTCCAATAGCCCGTTTGATATCTCTGGGACCAGTGCCACAAAATAAACCACCTCCACTTTATCCAGGAATATTTTACATGTCCTATGGAGCAAATCAATTGAACGCTCCTGCCAGACTTGGCATCATGAGCTCAGAAGAAATGGCTGGAGGAGGAGGAGGCCCCATGGCCTATGGAGCCATGTTCCCGGGATTTGGAGGCATGAGGCCCGGCCTTGGAGGGATG-CCCCCCAATCCAGCCATGGGCGGGGACTTTACTCTGGAATTTGACTCCCCAGCCTCTGGAACCAAAGGCCCGGAGAAGGGAGAAGGAGGTGCACAAGACCC-CCCTGTGCCGGAGGCCAACCCAGCCGATCTGGAAAACCCAGCTCTCCTTTCAGAGCTAGCACCTGGTGCCCTTGGAGGGCTTCTTGCTAATCCTAAAGGCAATATCCCCAACCTAGCAAGAGGCCCTGCAGGGCAGAGCAGGGGACCCCTCAGG---GTCACCCCAGCAGCTGCAGACCCACTGATGACCCCTGGATTAGCTGATGTTTATGAGACCTACAGTGCTGATGAGACCACAACTCTGGGTCTCCAGGAAGAAACCACCGTGGATTCCACAGTGACCCCTGACAGTCAGCACACATCGATGCCAGGAAACAAGGCCCAGCAGCCCCAGA--TTAAGCATGATGCATGGCATTTCCAAGAGCCCTGA
Stenella_coeruleoalba        ATGCCAGCATTGAAGATCCCACTTTTCAAAATGAAGGACATGATACTGATCCTGTGCCTCCTGAAAATGAGTTCTGCAGTGCCGGTGTTTCCTCAGCAACCTGGGACACCAGGCATGGCTAGTTTGAGCCTTGAGACAATGAGACAGTTGGGAAGTTTGCAGGGATTAAACATGCTTTCTCAGTATTCAAGATTTGGCTTTGGGAAATCATTTAATTCTTTGTGGATGCATGGTCTCCTCCCACCACATTCCTCTTTCCCGTGGATGAGACCAAGGGAACATGAAACTCAACAGTATGAA-----TATTCTTTGCCTGTGCATCCCCCACCTCTCCCATCGCAGCCATCCCTGCAGCCTCCACAGCCAGGAC---AGAAACCTTTCCTCCAGCCCACCGTTGTAACCTCCGTCCAGAACACAGTCCAGAAGGGAATACCTCAGCCTCCGATTTACCCGGGACATCCACCCTTGCAGCAATCAGAGSGGCCAATGATTCAA---CAGGTGGCACCATCAGAAAAGCCATCAAAGACCGAGTTGCCAGGAATGAATTTTGCTGATCCACAAGATCCATCGATG---TTTCCAATAGCCCGTTTGATATCTCTGGGACCAGTGCCACAAAATAAACCACCTCCACTTTATCCAGGAATATTTTACATGTCCTATGGAGCAAATCAATTGAACGCTCCTGCCAGACTTGGCATCATGAGCTCAGAAGAAATGGCTGGAGGAAGAGGAGGCCCCATGGCCTATGGAGCCATGTTCCCGGGATTTGGAGGCATGAGGCCCGGCCTTGGAGGGATG-CCCCCCAATCCAGCCATGGGCGGGGACTTTACTCTGGAATTTGACTCCCCAGCCGCTGGAACCAAAGGCCCGGAGAAGGGAGAAGGAGGTGCACAAGAYCC-CCCTGTGCCGGAGGCCAACCCAGCCGATCTGGAAAACCCAGCTCTCCTTTCAGAGCTAGCACCTGGTGCCCTTGGAGGGCTTCTTGCTAATCCTAAAGGCAATATCCCCAACCTAGCAAGAGGCCCTGCAGGGCAGAGCAGGGGACCCCTCAGG---GTCACCCCAGCAGCTGCAGACCCACTGATGACCCCTGGATTAGCTGATGTTTATGAGACCTACAGTGCTGATGAGACCACAACTCTGGGTCTCCAGGAAGAAACCACCGTGGATTCCACAGTGACCCCTGACAGTCAGCACACATCGATGCCAGGAAACAAGGCCCAGCAGCCCCAGA--TTAAGCATGATGCATGGCATTTCCAAGAGCCCTGA
Stenella_frontalis           ATGCCAGCATTGAAGATCCCACTTTTCAAAATGAAGGACATGATACTGATCCTGTGCCTCCTGAAAATGAGTTCTGCAGTGCCGGTGTTTCCTCAGCAACCTGGGACACCAGGCATGGCTAGTTTGAGCCTTGAGACAATGAGACAGTTGGGAAGTTTGCAGGGATTAAACATGCTTTCTCAGTATTCAAGATTTGGCTTTGGGAAATCATTTAATTCTTTGTGGATGCATGGTCTCCTCCCACCACATTCCTCTTTCCCGTGGATGAGACCAAGGGAACATGAAACTCAACAGTATGAA-----TATTCTTTGCCTGTGCATCCCCCACCTCTCCCATCGCAGCCATCCCTGCAGCCTCCACAGCCAGGAC---AGAAACCTTTCCTCCAGCCCACCGTTGTAACCTCCGTCCAGAACACAGTCCAGAAGGGAATACCTCAGCCTCCGATTTACCCGGGACATCCACCCTTGCAGCAATCAGAGGGGCCAATGATTCAA---CAGGTGGCACCATCAGAAAAGCCATCAAAGACCGAGTTGCCAGGAATGAATTTTGCTGATCCACAAGATCCATCGATG---TTTCCCATAGCCCGTTTGATATCTCTGGGACCAGTGCCACAAAATAAACCACCTCCACTTTATCCAGGAATATTTTACATGTCCTATGGAGCAAATCAATTGAACGCTCCTGCCAGACTTGGCATCATGAGCTCAGAAGAAATGGCTGGAGGAGGAGGAGGCCCCATGGCCTATGGAGCCATGTTCCCGGGATTTGGAGGCATGAGGCCCGGCCTTGGAGGGATG-CCCCCCAATCCAGCCATGGGCGGGGACTTTACTCTGGAATTTGACTCCCCAGCCGCTGGAACCAAAGGCCCGGAGAAGGGAGAAGGAGGTGCACAAGACCC-CCCTGTGCCGGAGGCCAACCCAGCCGATCTGGAAAACCCAGCTCTCCTTTCAGAGCTAGCACCTGGTGCCCTTGGAGGGCTTCTTGCTAATCCTAAAGGCAATATCCCCAACCTAGCAAGAGGCCCTGCAGGGCAGAGCAGGGGACCCCTCAGG---GTCACCCCAGCAGCTGCAGACCCACTGATGACCCCTGGATTAGCTGATGTTTATGAGACCTACAGTGCTGATGAGACCACAACTCTGGGTCTCCAGGAAGAAACCACCGTGGATTCCACAGTGACCCCTGACAGTCAGCACACATCGATGCCAGGAAACAAGGCCCAGCAGCCCCAGA--TTAAGCATGATGCATGGCATTTCCAAGAGCCCTGA
Stenella_longirostris        ATGCCAGCATTGAAGATCCCACTTTTCAAAATGAAGGACATGATACTGATCCTGTGCCTCCTGCAAATGAGTTCTGCAGTGCCGGTGTTTCCTCAGCAACCTGGGACACCAGGCATGGCTAGTTTGAGCCTTGAGACAATGAGACAGTTGGGAAGTTTGCAGGGATTAAACATGCTTTCTCAGTATTCAAGATTTGGCTTTGGGAAATCATTTAATTCTTTGTGGATGCATGGTCTCCTCCCACCACATTCCTCTTTCCCGTGGATGAGACCAAGGGAACATGAAACTCAACAGTATGAA-----TATTCTTTGCCTGTGCATCCCCCACCTCTCCCATCGCAGCCATCCCTGCAGCCTCCACAGCCAGGAC---AGAAACCTTTCCTCCAGCCCACCGTTGTAACCTCCGTCCAGAACACAGTCCAGAAGGGAATACCTCAGCCTCCGATTTACCCGGGACATCCACCCTTGCAGCAATCAGAGGGGCCAATGATTCAA---CAGGTGGCACCATCAGAAAAGCCATCAAAGACCGAGTTGCCAGGAATGAATTTTGCTGATCCACAAGATCCATCGATG---TTTCCAATAGCCCGTTTGATATCTCTGGGACCAGTGCCACAAAATAAACCACCTCCACTTTATCCAGGAATATTTTACATGTCCTATGGAGCAAATCAATTGAACGCTCCTGCCAGACTTGGCATCATGAGCTCAGAAGAAATGGCTGGAGGAGGAGGAGGCCCCATGGCCTATGGAGCCATGTTCCCGGGATTTGGAGGCATGAGGCCCGGCCTTGGAGGGATG-CCCCCCAATCCAGCCATGGGCGGGGACTTTACTCTGGAATTTGACTCCCCAGCCTCTGGAACCAAAGGCCCGGAGAAGGGAGAAGGAGGTGCACAAGACCC-CCCTGTGCCGGAGGCCAACCCAGCCGATCTGGAAAACCCAGCTCTCCTTTCAGAGCTAGCACCTGGTGCCCTTGGAGGGCTTCTTGCTAATCCTAAAGGCAATATCCCCAACCTAGCAAGAGGCCCTGCAGGGCAGAGCAGGGGACCCCTCAGG---GTCACCCCAGCAGCTGCAGACCCACTGATGACCCCTGGATTAGCTGATGTTTATGAGACCTACAGTGCTGATGAGACCACAACTCTGGGTCTCCAGGAAGAAACCACCGTGGATTCCACAGTGACCCCTGACAGTCAGCACACATCGATGCCAGGAAACAAGGCCCAGCAGCCCCAGA--TTAAGCATGATGCATGGCATTTCCAAGAGCCCTGA
Steno_bredanensis            ATGCCAGCATTGAAGATCCCACTTTTCAAAATGAAGGACATGATACTGATCCTGTGCCTCCTGAAAATGAGTTCTGCAGTGCCGGTGTTTCCTCAGCAACCTGGGACACCAGGCATGGCTAGTTTGAGCCTTGAGACAATGAGACAGTTGGGAAGTTTGCAGGGATTAAACATGCTTTCTCAGTATTCAAGATTTGGCTTTGGGAAATCATTTAATTCTTTGTGGATGCATGGTCTCCTCCCACCACATTCCTCTTTCCCGTGGATGAGACCAAGGGAACATGAAACTCAACAGTATGAA-----TATTCTTTGCCTGTGCATCCCCCACCTCTCCCATCGCAGCCATCCCTGCAGCCTCCACAGCCAGGAC---AGAAACCTTTCCTCCAGCCCACCGTTGTAACCTCCGTCCAGAACACAGTCCAGAAGGGAATACCTCAGTCTCCGATTTACCCGGGACATCCACCCTTGCAGCAATCAGAGGGGCCAATGATTCAA---CAGGTGGCACCATCAGAAAAGCCATCAAAGACCGAGTTGCCAGGAATGAATTTTCCTGATCCACAAGATCCATCGATG---TTTCCAATAGCCCGTTTGATATCTCTGGGACCAGTGCCACAAAATAAACCACCTCCACTTTATCCAGGAATATTTTACATGTCCTATGGAGCAAATCAATTGAACGCTCCTGCCAGACTTGGCATCATGAGCTCAGAAGAAATGGCTGGAGGAAGAGGAGGCCCCATGGCCTATGGAGCTATGTTCCCGGGATTTGGAGGCATGAGGCCCGGCCTTGGAGGGATG-CCCCCCAATCCAGCCATGGGCGGGGACTTTACTCTGGAATTTGACTCCCCAGCCGCTGGAACCAAAGGCCCGGAGAAGGGAGAAGGAGGTGCACAAGACCC-CCCTGTGCCGGAGGCCAACCCAGCCGATCTGGAAAACCCAGCTCTCCTTTCAGAGCTAGCACCTGGTGCCCTTGGAGGGCTTCTTGCTAATCCTAAAGGCAATATCCCCAACCTAGCAAGAGGCCCTGCAGGGCAGAGCAGGGGACCCCTCAGG---GTCACCCCAGCAGCTGCAGACCCACTGATGACCCCTGGATTAGCTGATGTTTATGAGACCTACAGTGCTGATGAGACCACAACTCTGGGTCTCCAGGAAGAAACCACCGTGGATTCCACAGTGACCCCTGACAGTCAGCACACATCGATGCCAGGAAACAAGGCCCAGCAGCCCCAGA--TTAAGCATGATGCATGGCATTTCCAAGAGCCCTGA
Sus_scrofa                   ATGCCAGCATTGAAGATTCCACTTTTCAAAATGAAGGACATGGTACTGATCCTGTGCCTCCTGAAAATGAGTTCTGCAGTGCCGGCATTTCCTCGGCAACCTGGAACCCCAGGTGTGGCTAGTTTGAGCCTTGAGACAATGAGACAGTTGGGAAGTTTGCAGGGACTAAACATGCTTTCTCAGTATTCAAGATTTGGCTTTGGGAAATCATTTAATTCTCTGTGGATGCATGGTCTCCTTCCACCACACTCCTCCTTCCAATGGATGAGACCAAGGGAACATGAAACTCAACAGTATGAA-----TATTCTTTGCCTGTGCACCCCCCACCTCTCCCATCGCAGCCATCCTTGCAGCCTCAACAGCCGGGAC---AGAAGCCTTTCCTCCAGCCCACTGTCGTAACCTCCATCCAGAACCCAGTCCAGAAGGGAGTACCTCAGCCTCCAATTTACCAGGGACATCCGCCCTTGCAGCAAGTAGAGGGGCCAATGGTTCAGCAGCAGGTGGCACCATCAGAAAAGCCACCAGAGGCCGAGCTACCAGGACTGGATTTTGCTGATCCACAAGATCCATCGATG---TTTCCAATAGCCCGTTTGATATCTCAGGGACCAGTGCCACAAGATAAGCCATCTCCACTTTATCCAGGAATGTTTTACATGTCCTACGGAGCAAATCAATTGAACTCTCCTGCCAGACTTGGCATCCTGAGCTCAGAAGAAATGGCGGGAGGAAGAGGAGGCCCCTTGGCCTATGGAGCCATGTTCCCAGGATTTGGAGGCATGAGGCCCAACCTTGGAGGGATG-CCCCCCAACTCAGCCAAGGGTGGGGACTTTACTCTGGAGTTTGACTCCCCAGCTGCTGGAACCAAAGGCCCCGAGAAGGGAGAAGGAGGTGCAGAAGGCTC-TCCAGTGGCGGAGGCCAACACAGCTGATCCTGAAAGCCCAGCTCTCTTTTCAGAGGTAGCATCTGGTGTCCTCGGAGGGCTTCTTGCTAATCCAAAGGGCAAAATTCCCAACCTAGCAAGAGGCCCTGCAGGGCGGAGCAGGGGACCCCCCGGG---GTGACCCCAGCAGATGCTGACCCACTGATGACCCCCGGATTAGCTGATGCTTATGAGACCTACGGTGCTGATGAGACCACAACTCTGGGTCTCCAGGAAGAAATGACCATGGATTCCACAGCGACCCCATACAGTGAGCATACATCAATGCCAGGCAACAAAGCCCAGCAGCCCCAGA--TTAAGCGTGATGCGTGGCGTTTCCAAGAGCCCTGA
Tasmacetus_shepherdi         ATGCCAGCATTGAAGATCCCACTTTTCAAAATGAAGGACATGATACTGATCTTGTGCCTCCTGAAAATGAGTTCTGCAGTGCCGGTGTTTCCTCAGAAACCTAGGACACCAGGCATGGCTAGTTTGAGCCTTGAGACAATGAGACAGTTGGGAAGTTTGCAGGGATTAAACATGCTTTCTCAGTATTCCAGATTTGGCTTTGGGAAATCATTTAATTCTTTGTGGATGCATGGTCTCCTCCCACCACATTCCTCTTTCCCATGGATGAGACCAAGGGAACATGAAACTCAACAGTATGAA-----TATTCTTTGCCTGTGCATCCCCCACCTCTCCCATCGCAGCCATCCCTGCAGCCTCCACAGCCAGGAC---AGAAACCTTTCCTCCAGCCCACCGTTGTAACCTCCGTCCAGAACACAGTCCAGAAGGGAATACCTCAGCCTCCAATTTACCCGGGACAGCCGCCCTTGCAGCAATCAGAGGGGCCAATGATTCAA---CAGGTGGCACCATCAGAAAAGCCACCAAAGACCGAGTTGCCAGGAATGAATTTTGCTGATCCACAAGATCCATCGATG---TTTCCAATAGCCCGTTTGATATCTCGGGGASCGGTGCCACAAAATAAACCACCTCCACTTTATCCAGGAATATTTTACATGTCCTATGGAGCAAATCAATTGAACGCTCCTGCCAGACTTGGCATCATGAGCTCAGAAGAAATGGCTGGAGGAATAGGAGGCCCCATGGCCTATGGAGCCATGTTCCCAGGATTTGGAGGCATGAGGCCCGGCCTTAGAGGGATG-TCCCCCAATCCAGCCATGGGCGGGGACTTTACTCTGGAATTTGACTCCCCAGTCGCTGGAACCAAAGGCCCGGAGAAGGGAGAAGGAGGTGCACAAGACCC-CCCTGTGCCGGAGGCCAACCCAGCCGATCCGGAAAACCCAGCACTCCTTTCAGAGCTAGCACCTGGTGCCCTCGAAGGGCTTCTTGCTAATCCTAAAGGCAATATCCCCAACCTAGCAAGAGGTCCTGCAGGGCAGAGCAGGGGACCCCTCAGG---GTCACCCTAGCAGCTGCAGACCCACTGATGACCCCTGGAATAGCTGATGTTTATGAGACCTACAGTGCTGGTGAGACCACAACTCTGGGTCTCCAGGAAGAAACCACCGTGGATTCCACAGTGACCCCTGACAGTCAGCACACATCAATGCCAGGAAACAAGGCCCAGCAACCCCAGA--TTAAGCATGATGCATGGCATTTCCAAGAGCCCTGA
Tragulus_javanicus           ATGCCAGCATTGAAGATTCTACTTTTCAAAATGAAGGACATGATACTGATCCTGTGCCTCCTGAAAATGAGTTCTGCAGTGCCGGCATTTCCTCAGCAACCTGGGATACCAGGCATGGCCAGTTTGAGCCTTGAGACAATGAGACAGTTGGGAAGTCTGCAGGGATTAAACATGCTTTCTCAGTATTCAAGATTTGGCTTTGGGAAATCCTTTAATTCTTTGTGGATGAATGGTCTCCTCCCTCCACCTTCCTCCTTACCATGGATGAGACCAAGGGAACATGAGACTCAACAGTATGAA-----TATTCTTTGCCTGTGCATCCCCCACCTCTCCCATCGCAGCCATCCCTGCAGCCTCAACAGCCAGGAC---AGAAACCTTTCCTCCAGCCCACCGTTGTCACCTCCATCCAGAATGCAGTCCAGAAGGGAGTACATCAGCCTCCGTTTTACCAGGGACATCCACCCTTGCAGCAATCAGAGGGGCCTATGGTTGAACAGCAGGTGGCACCATCAGAAAAGCCACCAACGACCAAGCTACCAGAAATGGAATTTGCTGATCCACAAGATTCACCGATA---TTTCCAATAGCCCGTTTGCTATCTCGGGGACCAATGCCACAAAATAAACCATCTCCACTTTACCCAGGAATATTTTACATGACCTACGGAGCAAATCCATTGAACGCTCCTGCCAGACTTGGCATCATGAGCTCAGAAGAAATGGGGGGAGGAAGAGAAGGTCCCATGGCCTATGGAGCGCTGTTTCCAGGATTTGGAGGCATGAGACCTAGCTTTGGAAGGATG-CCCCACTACTCCACCAAGGGCGGGGACTTTACTCTGGAGTTTGACTCCCCAGTCGGTGCAACCAAAGGCCCAGAGAAGGGAGAAGGTGGTGCAAGAGACGA-CCCTGCACCGGAGGCCCACCTCGCCGATCCAGAAAGCCCAGCTCTCCTTTCAGAGCTAGCACCTGGTGCCCTCGAGGGGCTTCTTGCTAATCTCAAGGGCAATGTTCCCAACCTGGCAAGGGGCCCAGCAGGGCATAGCAGAGGATTCCCCATGGGAGTCACCCCAGCAGCCGCTGACCCACTGATGACTCCTGGATTAGCTGATGTTTATGAGACCTACGGTGCTGATGAGACCACAACTCTGGGTCTCCAGGAAGAAACAACCGTGGACTCCACAGCAGCCCCTGACAGTCAGCACACACCAATGCCAGGAAACAAGGTCCAGCAGCCCCAGA--TCAAGCGTGATGCATGGCATTTTCAAGAGCCCTGA
Tursiops_aduncus             ATGTCAGCATTGAAGATCCCACTTTTCAAAATGAAGGACATGATACTGATCCTGTGCCTCCTGAAAATGAGTTCTGCAGTGCCGGTGTTTCCTCAGCAACCTGGGACACCAGGCATGGCTAGTTTGAGCCTTGAGACAATGAGACAGTTGGGAAGTTTGCAGGGATTAAACATGCTTTCTCAGTATTCAAGATTTGGCTTTGGGAAATCATTTAATTCTTTGTGGATGCATGGTCTCCTCCCACCACATTCCTCTTTCCCGTGGATGAGACCAAGGGAACATGAAACTCAACAGTATGAA-----TATTCTTTGCCTGTGCATCCCCCACCTCTCCCATCGCAGCCATCCCTGCAGCCTCCACAGCCAGGAC---AGAAACCTTTCCTCCAGCCCACCGTTGTAACCTCCGTCCAGAACACAGTCCAGAAGGGAATACCTCAGCCTCCGATTTACCCGGGACATCCACCCTTGCAGCAATCAGAGGGGCCAATGATTCAA---CAGGTGGCACCATCAGAAAAGCCATCAAAGACCGAGTTGCCAGGAATGAATTTTGCTGATCCACAAGATCCATCGATG---TTTCCCATAGCCCGTTTGATATCTCTGGGACCAGTGCCACAAAATAAACCACCTCCACTTTATCCAGGAATATTTTACATGTCCTATGGAGCAAATCAATTGAACGCTCCTGCCAGACTTGGCATCATGAGCTCAGAAGAAATGGCTGGAGGAGGAGGAGGCCCCATGGCCTATGGAGCCATGTTCCCGGGATTTGGAGGCATGAGGCCCGGCCTTGGAGGGATG-CCCCCCAATCCAGCCATGGGCGGGGACTTTACTCTGGAATTTGACTCCCCAGCCGCTGGAACCAAAGGCCCGGAGAAGGGAGAAGGAGGTGCACAAGACCC-CCCTGTGCCGGAGGCCAACCCAGCCGATCTGGAAAACCCAGCTCTCCTTTCAGAGCTAGCACCTGGTGCCCTTGGAGGGCTTCTTGCTAATCCTAAAGGCAATATCCCCAACCTAGCAAGAGGTCCTGCAGGGCAGAGCAGGGGACCCCTCAGG---GTCACCCCAGCAGCTGCAGACCCACTGATGACCCCTGGATTAGCTGATGTTTATGAGACCTACAGTGCTGATGAGACCACAACTCTGGGTCTCCAGGAAGAAACCACCGTGGATTCCACAGTGACCCCTGACAGTCAGCACACATCGATGCCAGGAAACAAGGCCCAGCAGCCCCAGA--TTAAGCATGATGCATGGCATTTCCAAGAGCCCTGA
Tursiops_truncatus           ATGCCAGCATTGAAGATCCCACTTTTCAAAATGAAGGACATGATACTGATCCTGTGCCTCCTGAAAATGAGTTCTGCAGTGCCGGTGTTTCCTCAGCAACCTGGGACACCAGGCATGGCTAGTTTGAGCCTTGAGACAATGAGACAGTTGGGAAGTTTGCAGGGGTTAAACATGCTTTCTCAGTATTCAAGATTTGGCTTTGGGAAATCATTTAATTCTTTGTGGATGCATGGTCTCCTCCCACCACATTCCTCTTTCCCGTGGATGAGACCAAGGGAACATGAAACTCAACAGTATGAA-----TATTCTTTGCCTGTGCATCCCCCACCTCTCCCATCGCAGCCATCCCTGCAGCCTCCACAGCCAGGAC---AGAAACCTTTCCTCCAGCCCACCGTTGTAACCTCTGTCCAGAACACAGTCCAGAAGGGAATACCTCAGCCTCCGATTTACCCGGGACATCCACCCTTGCAGCAATCAGAGGGGCCAATGATTCAA---CAGGTGGCACCATCAGAAAAGCCATCAAAGACCGAGTTGCCAGGAATGAATTTTGCTGATCCACAAGATCCATCGATG---TTTCCAATAGCCCGTTTGATATCTCTGGGACCAGTGCCACAAAATAAACCACCTCCACTTTATCCAGGAATATTTTACATGTCCTATGGAGCAAATCAATTGAACGCTCCTGCCAGACTTGGCATCATGAGCTCAGAAGAAATGGCTGGAGGAGGAGGAGGCCCCATGGCCTATGGAGCCATGTTCCCGGGATTTGGAGGCATGAGGCCCGGCCTTGGAGGGATG-CCCCCCAATCCAGCCATGGGCGGGGACTTTACTCTGGAATTTGACTCCCCAGCCGCTGGAACCAAAGGCCCGGAGAAGGGAGAAGGAGGTGCACAAGACCC-CCCTGTGCCGGAGGCCAACCCAGCCGATCTGGAAAACCCAGCTCTCCTTTCAGAGCTAGCACCTGGTGCCCTTGGAGGGCTTCTTGCTAATCCTAAAGGCAATATCCCCAACCTAGCAAGAGGCCCTGCAGGGCAGAGCAGGGGACCCCTCAGG---GTCACCCCAGCAGCTGCAGACCCACTGATGACCCCTGGATTAGCTGATGTTTATGAGACCTACAGTGCTGATGAGACCACAACTCTGGGTCTCCAGGAAGAAACCACCGTGGATTCCACAGTGACCCCTGACAGTCAGCACACATCGATGCCAGGAAACAAGGCCCAGCAGCCCCAGA--TTAAGCATGATGCATGGCATTTCCAAGAGCCCTGA
Vicugna_pacos                ATGCCAGCATTGAAGATACCACTTTTCAAAATGAAGGACATGATACTGATCCTGTGCCTCCTGAAAATGAGTTCTGCAGTGCCGGCGTTTCCTCAGCAACCTGGGACACCAGGCATGGCTAGTTTGAGCCTTGAGACAATGAGACAGCTGGGAAGTTTGCAGGGATTAAACTTGCTTTCTCAGTATTCAAGATTTGGCTTTGGGAAATCATTTAATTCTTTGTGGATGCATGGTCTCCTCCCACCACACTCCTCTTTCCCATGGATGAGACCAAGGGAACATGAAACTCAACAGTATGAA-----TATTCTTTGCCTGTGCATCCCCCACCTCTCCCATCGCAGCCATCCCTGCAGCCTCAACAGCCAGGAC---AGAAACCTTTCCTCCAGCCCACTGTTGTAACCGCCATCCAGAACTCAGTCCAGAAGGGACTACCTCAGCCTCCGGTTTACCAGGGACATCCACCCTTGCAGCAAGTTGAGGGGCCAATGGTGCAAGAGCAGGTGGCACCATCAGAAAAGCCACCAACGGCCGAGCTACCAGGAATGGATTTTGCTGATCCACAAGATCTACCAATGTTGGTTCCAATATCCCGTTTGCTATCTCGGGGACCAATGCCACAAAATAAACCATCTCCACTTTATCCAGGAATGTTTTACTTGTCCTATGGAGCAAATCAATTGAGTGCTCCTGCCAGACTTGGCATCTTGAGCTCAGAAGAAATGGCGGGAGGCAGAGGAGGCCCCATGGCTTATGGGTCCATGTTCCCAGGATTTAGAGGCATGAGGTCCAACCTTGGAGGGATG-CCCACCAATCCAGCTATGGGAGGGGATTTTACACTGGAATTTGACTCCCCAGTCGCTGGAACCAAAGGTCCCGAGAAGGGAGAAGGAGGTGCACAAGGCTC-CCCTGTGCCAGAGACCAACCCAGACGATCCAGAAAACCCAGCTCTCCTTTCAGAGGTAGCACCTGGTGCCCTCGGAGGGCTCCTTGCTAGTGCTAAGGACAATGTTCCCAACCTGGCAAGA---------------ATCAGGGGACCATTCAGG---GTCACCCCAGCGGCTGCTGACCCACTGATGACTCCTGGATTAGCTGACGTTTATGAGACATACGGTGTTGATGAGACCACAACCATGGGTCTCCAGGAAGAGACAACTGTGGATTCCACGGCAACCCCAGATAGTCTACAGACATCGATGTCAGGAAACAAGGCCCAGCAGCCCCAGA--ATAAGTATGATGCGTGGCATTTTCAAGAGCCCTGA
Ziphius_cavirostris          ATGCCAGCATTGAAGATCCCACTTTTCAAAATGAAGGACATGATACTGATCTTGTGCCTCCTGAAAATGAGTTCTGCTGTGCCGGTGTTTCCTCAGAAACCTAGGACACCAGGCATGGCTAGTTTGAGCCTTGAGACAATGAGACAGTTGGGAAGTTTGCAGGGATTAAACATGCTTTCTCAGTATTCAAGATTTGGCTTTGGGAAATCATTTAATTCTTTGTGGATGCATGGTCTCCTCCCACCACATTCCTCTTTCCCGTGGATGAGACCAAGGGAACATGAAACTCAACAGTATGAA-----TATTCTTTGCCTGTGCATCCCCCACCTCTCTCATCGCAGCCATCCCTGCAGCCTCCACAGCCAGGAC---AGAAACCTTTCCTCCAGCCCACCGTTGTAACCTCCGTCCAGAACACAGTCCAGAAGGGAATACCCCAGCCTCCAATTTACCTGGGACAGCCGCCCTTGCAGCAATCAGAGGGGCCAATGATTCAA---CAGGTGGCACCATCAGAAAAGCCACCAAAGACCGAGTTGCCAGGAATGAATTTTGCTGATCCACAAGATCCATCGATG---TTTCCAATAGCCCGTTTGATATCTCGGGGACCGGTGCCACAAAATAAACCACCTCCACTTTATCCAGGAATATTTTACATGTCCTATGGAGCAAATCAATTGAACGCTCCTGCCAGACTTGGCATCATGAGCTCAGAAGAAATGGCTGGAGGAATAGGAGGCCCCATGGCCTATGGAGCCACGTTCCCAGGATTTGGAGGCATGAGGCCCGGCCTTAGAGGGATG-CCCCCCAATCCAGCCATGGGCGGGGACTTTACTCTGGAATTTGACTCCCCAGTCGCTGGAACCAAAGGCCCGGAGAAGGGAGAAGGAGGTGCACAAGACCC-CCCTGTGCCGGAGGCCAACCCAGCCGATCCGGAAAACCCAGCACTCCTTTCAGAGCTAGCACCTGGTGCCCTCGAAGGGCTTCTTGCTAATCCTAAAGGCAATATCCCCAACCTAGCAAGAGGTCCTGCAGGGCAGAGCAGGGGACCCCTCAGG---GTCACCCTAGCAGCCGCAGACCCACTGATGACCCCTGGATTAGCTGATGTTTATGAGACCTACAGTGCTAATGAGACCACAACTCTGGGTCTCCAGGAAGAAACCACCGTGGATTCCACAGTGACCCCTGACAGTCAGCACACATCAATGCCAGGAAACAAGGCCCAGCAGCCCCAGA--TTAAGCATGATGCATGGCATTTCCAAGAGCCCTGA
	;
End;
begin sets;
charset exon1 = 1-15;
charset exon2 = 16-84;
charset exon3 = 85-135;
charset exon4 = 136-183;
charset exon5 = 184-294;
charset exon6 = 295-539;
charset exon7 = 540-578;
charset exon8 = 579-641;
charset exon9 = 642-686;
charset exon10 = 687-731;
charset exon11 = 732-1284;
end;
