# Supplementary material for: Molecular Evidence for Relaxed Selection on the Enamel Genes of Toothed Whales (Odontoceti) with Degenerative Enamel Phenotypes
Source: Genes (Basel). 2024 Feb 10;15(2):228. doi: 10.3390/genes15020228 (PMC10888366; doi:10.3390/genes15020228)
Supplement: Supplementary file 1 [file genes-15-00228-s001.zip › Supplementary Materials/Nexus CDS Alignments/AMELX.nex]

#NEXUS 

Begin data;
	Dimensions ntax=93 nchar=664;
	Format datatype=dna gap=-;
	Matrix
Balaena_mysticetus           ATGGGGCCCTGGATTTTGTTTGCCTGCCTCCTGGGAGCAGCCTTCT-CTATGCCCCTACCACCTCATCCTGGGCACCCTGGTTATATCAACTTCAGCTATGAGGTGCTTACCCCTCTGAAGTGGTACCAGAACATAATAAGACACCCGTACCCGTCCTACGGTTACGAACCCATGGGTGGCTGGCTGCACCACCAAATCATTCCCGTGGTATCCCAGCAGGCT------------GCCCTGCAGCCTCAT---CACCACTTCCCCATGGTGCCAGCCCAGCAGCCCGCGGTCCCCCGGCAAACCATGGTGCCAGTTCCTGGCCAGCACTCCATGACTCCAAGCCAACCCCACCAGCCACACCTCCCTGCGCCCGCCCAG---------------CAGCCCGTCCAGCCGCAGCCTCAC---------------------------------------------------------------------------------------------------------------------CTGCCCCTGCTGCCCCAGCCGCCTCTGCCTCCGATGTTCCCCATGCAGCCCCTGCCCCCCATGCTTCCTAACCTGCCTCTGGAGGCTTGGCCAGCAACAGACAAGACCAAGCGGGAGGAAGTGGATTAA
Balaenoptera_acutorostrata   ATGGGGACCTGGATTTTGTTTGCCTGCCTCCTGGGAGCAGCCTTCT-CTATGCCCCTACCACCTCATCCTGGGCACCCTGGTTATATCAACTTCAGCTATGAGGTGCTTACCCCTCTGAAGTGGTAGCAGAACATAATAAGACACCCGCACCCGTCCTACGGTTACGAACCCATGGGTGGCCGGCTGCACCACCGAATCATTCCCGTGGTATCCCAGCAGGCT------------GCCCTGCCGCCTCAT---CACCACGTCCCCATGGCGCCAGCCCA----CCCGCGGTCCCCCAGCAAACCACGGTGCCAGTTCCTGGCCAGCACGCCACGACTCCAAGCCAACCCCACCAGCCACGCCTCCCTGCGCCCGCCCAG---------------CAGCCCGTCCAGCCGCAGCCTCAC---------------------------------------------------------------------------------------------------------------------CCGCCCCTGCTGCCCC-GCCGCCTCTGCCTCCGATGTTCCCCATGCAGCGCCTGCCCCCCATGCTTCCTGACCTGCCTCTGGAGGCTTGGCCAGCAACAGACAAGACCAAGCGGGAGCAAGTGGATTAA
Balaenoptera_bonaerensis     ATGGGGACCTGGATTTTGTTTGCCTGCCTCCTGGGAGCAGCCTTCT-CTATGCCCTTACCACCTCATCCTGGGCACCCTGGTTATATCAACTTCAGCTATGAGGTGCTTACCCCTCTGAAGTGGTAGCAGAACATAATAAGACACCCGCACCCGTCCTACGGTTACGAACCCATGGGTGGCCGGCTGCACCACCGAATCATTCCCGTGGTATCCCAGCAGGCT------------GCCCTGCCGCCTCAT---CACCACGTCCCCATGGCGCCAGCCCA----CCCGCGGTCCCCCAGCAAACCACGGTGCCAGTTCCTGGCCAGCACGCCACGACTCCAAGCCAACCCCACCAGCCACACCTCCCTGCGCCCGCCCAG---------------CAGCCCGTCCAGCCGCAGCCTCAC---------------------------------------------------------------------------------------------------------------------CCGCCCCTGCTGCCCCAGCCGCCTCTGCCTCCGATGTTCCCCATGCAGCCCCTGCCCTCCATGCTTCCTGACCTGCCTCTGGAGGCTTGGCCAGCAACAGACAAGACCAAGCGGGAGCAAGTGGATTAA
Balaenoptera_borealis        ATGGGGACCTGGATTTTGTTTGCCTGCCTCCTGGGAGCAGCCTTCT-CTATGCCCCTACCACCTCATCCTGGGCACCCTGGTTATATCAACTTCAGCTATGAGGTGCTTACCCCTCTGAAGTGGTAGCAGAACATAATAAGACACCCGTACCCGTCCTACGGTTACGAACCCATGGGTGGCCGGCTGCCCCACCGAATCATTCCCGTGGTACCCCAGCAGGCT------------GCCCTGCCGCCTCAT---CACCACTTGCCCATGGTGCCAGCCCAGCAGCCCGCGGTCCCCCGGCAAACCATGGCGCCAGTTCCTGGCCAGCACTCCGCGACTCCAAGCCAGCCCCACCAGCCACACCTCCCTGCGCCCGCCCAG---------------CAGCCCGTCCAGCCGCAGCCTCTC---------------------------------------------------------------------------------------------------------------------CCGCCCCTGCTGCCCCAGCCGCCTCTGCCTCCGATGTTC------------------CCCATGCTTCCTGACCTGCCTCTGGAGGCGTGGCCAGCAACAGACAAGACCAAGCGGGAGGAAGTGGATTAA
Balaenoptera_ricei           ATGGGGACCTGGATTTTGTTTGCCTGCCTCCTGGGAGCAGCCTTCT-CTATGCCCCTACCACCTCATCCTGGGCACCCTGGTTATATCAACTTCAGCTATGAGGTGCTTACCCCTCTGAAGTGGTAGCAGAACATAATAAGACACCCGTACCCGTCCTACGGTTACGAACCCATGGGTGGCCGGCTGCCCCAGCGAATCATTCCCGTGGTACCCCAGCAGGCT------------GCCCTGCCGCCTCAT---CACCACTTGCCCATGGTGCCAGCCCAGCAGCCCGCGGTCCCCCGGCAAACCATGGCGCCAGTTCCTGGCCAGCACTCCGCGACTCCAAGCCAGCCCCACCAGCCACACCTCCCTGCGCCCGCCCAG---------------CAGCCCGTCCAGCCGCAGCCTCTC---------------------------------------------------------------------------------------------------------------------CCGCCCCTGCTGCCCCAGCCGCCTCTGCCTCCGATGTTC------------------CCCATGCTTCCTGACCTGCCTCTGGAGGCGTGGCCAGCAACAGACAAGACCAAGCGGGAGGAAGTGGATTAA
Balaenoptera_musculus        ATGGGGACCTGGATTTTGTTTGCCTGCCTCCTGGGAGCAGCCTTCT-CTATGCCCCTACCACCTCATCCTGGGCACCCTGGTTATATCAACTTCAGCTATGAGGTGCTTACCCCTCTGAAGTGGTACCAGAACATAATAAGACACCCGTACCCGTCCAACGGTTACGAACCCATGGGTGGCCGGCTGCACCACCGAATCATTCCCGTGGTATCCCAGCAGGCT------------GCCCTGCCGCCTCAT---CACCACTTCCCCATGGTGCCAGCCCAGCAGCCCGCGGTCCCCCAGCAAACCATGGTGCCAGTTCCTGGCCAGCACTCCACGACTCCAAGCCAACCCCACCAGCCACACCTCCCTGCGCCCGCCCAG---------------CAGCCCGTCCAGCCGCAGCCTCAC---------------------------------------------------------------------------------------------------------------------CCGCCCCTGCTGCCCCAGCCGCCTCTGCCTCCGATGTTCCCCATGCAGCCCCTGCCCCCCATGCTTCCTGACCTGCCTCTGGAGGCTTGGCCAGCAACAGACAAGACCAAGCGGGAGGAAGTGGATTAA
Balaenoptera_physalus        ATGGGGACCTGGATTTTGTTTGCCTGCCTCCTGGGAGCAGCCTTCT-CTATGCCCCTACCACCTCATCCTGGGCACCCTGGTTATATCAACTTCAGCTATGAGGTGCTTACCCCTCTGAAGTGGTAGCAGAACATAATAAGACACCCGTMCCCGTCCTACGGTTACGAACCCATGGGCGGCTGGCTGCACCACCAAATCATTCCCGTGGGATCCCAGCAGGCT------------GCCCTGCCGCCTCAT---CACCACTTCCCCATGGTGCCAGCCCAGCAGCCCGCGGTCCCCCAGCAAACCATGGTGCCAGTTCCTGGCCAGCACGCCACGACTCCAAGCCAACCCCACCAGCCACACCTCCCTGCGCCCGCCCAG---------------CAGCCCGTCCAGCCGCAGCCTCMC---------------------------------------------------------------------------------------------------------------------CCGCCCCTGCTGCCCCAGCCGCCTCTGCCTCCGATGTTCCKCATGCAGCCCCTGCCCCCCATGCTTCCTGACCTGCCTCTGGAGGCTTGGCCAGCAACAGACAAGCCCAAGCGGGAGGAAGTGGATTAA
Berardius_arnuxii            ATGGGGACCTGGATTTTGTTTGCCTGCCTCCTGGGAGCAGCCTTCT-CTATGCCCCTACCACCTCATCCTGGGCACCGTGGTTATATCAACTTCAGCTATGAGGTGCTTACCCCTCTGAAGTGGTACCAGAACATAATAAGACACCCGTACCAGTCCTACGGTTACGAACCCATGGGTGGCTGGCTGCACCACCAAATCATTCCCGTGGTATCCCAGCAGGCT------------GCCCTGCAGCCTCAA---CGCCACTTCCCCATGGTGCCAGCCCAGCAGCCCGCGGTCCCCCAGCAAACTATGATGCCAGTTCCTAGCCAGCACTCCATGACTCCAAGCCAACCCCACCAGCCACACCTCCCTGTGCCCGCCCAG---------------CAGCCCATCCAGCCGCAGCCTCAC---------------------------------------------------------------------------------------------------------------------CCGCCCCTGCTGTCCCAGCCGCCTCTGCCTCCGATGTTCCCCATGCAGCCCCTGCCCCCCATGCTTCCTGACCTGCCTCTGGAGGCTTGGCCCGCAACAGACAAGACCAAGCGGGAGGAGGTG------
Berardius_bairdii            ATGGGGACCTGGATTTTGTTTGCCTGCCTCCTGGGAGCAGCCTTCT-CTATGCCCCTACCACCTCATCCTGGGCACCCTGGTTATATCAACTTCAGCTATGAGGTGCTTACCCCTCTGAAGTGGTACCAGAACATAATAAGACACCCGTACCAGTCCTACGGTTACGAACCCATGGGTGGCTGGCTGCACCACCAAATCATTCCCGTGGTATCCCAGCAGGCT------------GCCCTGCAGCCTCAA---CGCCACTTCCCCATGGTGCCAGCCCAGCAGCCCGCGGTCCCCCAGCAAACTATGATGCCAGTTCCTAGCCAGCACTCCATGACTCCAAGCCAACCCCACCAGCCACACCTCCCTGTGCCCGCCCAG---------------CAGCCCATCCAGCCGCAGCCTCAC---------------------------------------------------------------------------------------------------------------------CGGCCCCTGCTGTCCCAGCCGCCTCTGCCTCCGATGTTCCCCATGCAGCCCCTGCCCCCCATGCTTCCTGACCTGCCTCTGGAGGCTTGGCCTGCAACAGACAAGACCAAGCGGGAGGAAGTGGATTAA
Bison_bison                  ATGGGGACCTGGATTTTGTTTGCCTGCCTCCTGGGAGCAGCCTTCT-CTATGCCTCTACCACCTCATCCTGGGCACCCTGGTTATATCAACTTCAGCTATGAGGTGCTCACCCCTCTGAAGTGGTACCAGAGCATGATAAGACACCCGTACCCTTCCTATGGCTATGAACCCGTTGGTGGATGGCTGCACCACCAAATAATTCCTGTGGTGTCCCAGCAGAGTCCCCAGAATCATGCCCTGCAGCCTCAT---CACCACAACCCCATGGTGCCAGCTCAGCAGCCTGTGGTACCCCAGCAACCAATGATGCCAGTTCCTGGCCAACACTCAATGACTCCAATCCAACACCACCAGCCAAACCTCCCTCTGCCCGCCCAGCAGTCCTTCCAGCCCCAGCCCATCCAGCCACAGCCTCAC---------------------------------------------------------------------------------CAACCCCTGCAGCCCCAGCCACCTGTGCACCCCATCCAGCGCTTGCCACCACAGCCACCTCTGCCTCCAATATTCCCCATGCAACCTCTGCCCCCTGTGCTTCCTGACCTGCCTCTGGAAGCCTGGCCAGCAACAGACAAGACCAAGCGGGAAGAAGTGGATTAA
Bos_mutus                    ATGGGGACCTGGATTTTGTTTGCCTGCCTCCTGGGAGCAGCCTTCT-CTATGCCTCTACCACCTCATCCTGGGCACCCTGGTTATATCAACTTCAGCTATGAGGTGCTCACCCCTCTGAAGTGGTACCAGAGCATGATAAGACACCCGTACCCTTCCTATGGTTACGAACCCATGGGTGGATGGCTGCACCACCAAATCATTCCCGTGGTGTCCCAGCAGACTCCCCAGAATCACGCCCTGCAGCCTCAT---CACCACATCCCCATGGTGCCAGCTCAGCAGCCCGTGGTCCCCCAGCAACCAATGATGCCAGTTCCTGGCCAACACTCCATGACTCCAACCCAACACCACCAGCCAAACCTCCCTCTGCCCGCCCAGCAGCCCTTCCAGCCCCAGTCCATCCAGCCGCAGCCTCACCAGCCCCTGCAGCCTCACCAGCCCCTGCAGCCC---------ATGCAGCCCATGCAGCCC---------TTGCAGCCCCTGCAGCCCCTGCAGCCCCAGCCACCTGTGCACCCCATCCAGCCCTTGCCGCCACAGCCACCTCTGCCTCCGATATTCCCCATGCAGCCTCTGCCCCCCATGCTTCCTGACCTGCCTCTGGAAGCTTGGCCAGCAACAGACAAGACCAAGCGGGAGGAAGTGGATTAA
Bubalus_bubalis              ATGGGGACCTGGATTTTGTTTGCCTGCCTCCTGGGAGCAGCCTTCT-CTATGCCTCTACCACCTCATCCTGGGCACCCTGGTTATATCAACTTCAGCTATGAGGTGCTCACCCCTCTGAAGTGGTACCAGAGCATGATAAGACACCCGTACCCTTCCTATGGTTACGAACCCATGGGTGGATGGCTGCACCACCAAATCATTCCCGTGGTGTCCCAGCAGACTCCCCAGAATCACGCCCTGCAGCCTCAT---CACCACATCCCCATGGTGCCAGCTCAGCAGCCCGTGGTCCCCCAGCAGCCAATGATGCCAGTTCCTGGCCAACACTCCATGACTCCAACCCAACACCACCAGCCAAACCTCCCTCTGCCCGCCCAGCAGCCCTTCCAGCCCCAGTCCATCCAGCCGCAGCCTCACCAGCCCCTGCAGCCTCACCAGCCCCTGCAGCCC---------ATGCAGCCCATGCAGCCCTTGCAGCCCTTGCAGCCCCTGCAGCCCCTGCAGCCCCAGCCACCTGTGCACCCCATCCAGCCCTTGCCGCCACAGCCACCTCTGCCTCCGATATTCCCCATGCAGCCTCTGCCCCCCATGCTTCCTGACCTGCCTCTGGAAGCTTGGCCAGCAACAGACAAGACCAAGCGGGAGGAAGTGGATTAA
Camelus_bactrianus           ATGGGGACCTGGATTTTGTTTGCCTGCCTCTTGGGAGCAGCCTTCT-CTATGCCTCTACCACCTCATCCTGGGCACCCTGGTTATATCAACTTCAGCTATGAGGTGCTTACCCCCCTGAAGTGGTACCAGAACATAATAAGACATCCGTACCCTTCCTATGGTTACGAACCCATGGGTGGATGGCTGCACCACCAAATCATTCCCGTGGTGTCCCAGCAGACTCCCCAGAATCACGCCCTGCAGCCTCAT---CACCACATCCCCATGGTGCCAGCTCAGCAGCCCGTGGTCCCCCAGCAACCAATGATGCCAGTTCCTGGCCAGCACTCCATGACTCCAACCCAACACCACCAGCCAAACTTCCCACTGCCCGCCCAGCAGCCCTACCAGCCCCAGCCCGTCCAGCCGCAGCCTCACCAGCCCATGCAGCCC---------------------------------------------------------------------------------CAG---CCCGTGCACCCCATCCAGCCCTTGCCGCCACAGCCACCTCTGCCTCCGATGTTCCCCATGCAGCCTCTGCCTCCCATGCTTCCTGACCTGCCTCTGGAAGCTTGGCCATCAACAGACAAGACCAAGCGGGAGGAAGTGGATTAA
Caperea_marginata            ACGGGGACCTGGATTTTGTTTGCCTGCCTCCTGGGAGCAGCCTTCT-CTATGCCCCTACCACCTCATCCTGGGCACCCTGGTTATATCAACTTCAGCTATGAGGTGCTTACCTCTCTGAAGTGGTACCAGAACATAATAAGACACCCGTGCCCGTCCTACGGTTACGAACCCATGGGTGGCTGGCTGCACCACCAAATCATTCCC----------------------------------------------------GCTTCCCCATGGTGCCAGCCCAGCAGCCCGCGGTCCCCCAGCAAACCATGGGGCCAGTTCCTGGCCAGCACTCCACGACTCCAAGCCAACCCCACCAGCCACACCTCCCTGCGCCCGCCCAG---------------CAGCCCGTCCAGCCGCAGCCTCAC---------------------------------------------------------------------------------------------------------------------CCGCCCCTG---------------------------------------------CCCCCCATGCTTCCTGACCTGCCTCTGGAGGCTCGGCCAGCAACAGACAAGACCAAGCGGGAGGAAGTGGATTAA
Capra_hircus                 ATGGGGACCTGGATTTTGTTTGCCTGCCTCCTGGGAGCAGCCTTCT-CTATGCCTCTACCACCTCATCCTGGGCACCCTGGTTATATCAACTTCAGCTATGAGGTGCTCACCCCTCTGAAGTGGTACCAGAGCATGATAAGACACCCGTACCCTTCCTATGGTTACGAACCCATGGGTGGATGGCTGCACCACCAAATCATTCCCGTGGTGTCCCAGCAGACTCCCCAGAATCACGCCCTGCAGCCTCAT---CACCACATCCCCATGGTGCCAGCTCAGCAGCCCGTGGTCCCCCAGCAACCAATGATGCCAGTTCCTGGCCAACACTCCATGACTCCAACCCAACACCACCAGCCAAACCTCCCTCTGCCCGCCCAGCAGCCCTTCCAGCCCCAGTCCATCCAGCCGCAGCCTCACCAGCCCCTGCAGCCCCTGCAGCCCATGCAG------------------------------------CCCTTGCAGCCCTTGCAGCCCCTGCAGCCCCAGCCACCCGTGCACCCCATCCAGCCCTTGCCGCCACAGCCACCTCTGCCTCCGATATTCCCCATGCAGCCTCTGCCCCCCATGCTTCCTGACCTGCCTCTGGAAGCTTGGCCAGCAACAGACAAGACCAAGCGGGAGGAAGTGGATTAA
Catagonus_wagneri            ATGGGGACCTGGATTTTGTTTGCTTGCCTCCTGGGAGCAGCCTTTT-CTATGCCTCTACCACCTCATCCTGGGCACCCTGGTTATATCAACTTCAGCTATGAGGTGCTTACCCCTCTGAAGTGGTACCAGAACATGATAAGACATCCGTACACTTCCTATGGTTACGAACCCATGGGTGGATGGCTGCACCACCAAATCATTCCCGTGGTGTCCCAGCAGACTCCCCAGAATCACGCCCTTCAGCCTCAT---CACCACATCCCCATGGTACCAGCTCAACAGCCTGTGATCCCCCAGCAACCAATGATGCCAGTTCCTGGCCAACACTCCATGACTCCAACCCAACACCACCAGCCAAACCTCCCTCTGCCCGCCCAGCAGCCCTTCCAGCCCCAGCCCGTCCAGCCGCAGCCTCACCAGCCCCTGCAGCCC---------------------------------------------------------------CTGCAGCCCCTGCAGCCCCATCCACCCATGCACCCCATCCAGCCCTTGCCGCCACAGCCACCTCTGCCTCCGATGTTCCCCATGCAGCCTCTGCCCCCCATGCTTCCTGACCTGCCTCTGGAAGCTTGGCCAGCAACAGACAAGACCAAGCGGGAGGAAGTGGATTAA
Cephalorhynchus_commersonii  ATGGGGACCTGGATTTTGTTTGCCTGCCTCCTGGGAGCAGCCTTCT-CTATGCCCCTACCACCTCATCCTGGGCACCCTGGTTATATCAACTTCAGCTATGAGGTGCTTACCCCTCTGAAGTGGTACCAGAACGTAATAAGACACCCGTACCCGTCCTACGGTTACGAACCCATGGGTGGCTGGCTGCGTCACCAAATCATTCCCGTGGTATCCCAGCAGGCT------------GCCCTGCAGCCTCAT---CACCACTTCCCCATGGTGCCAGCCCAGCAGCCCGTGGGCCCCCAGCAAACCATGATGCCAATTCCTGGCCAGCACTCCATGACTCCAAGCCAACCCCACCAGCCACACCTCCCTGTGCCCGCCCAG---------------CAGCCCGTCCAGCCACAGCCTCAC---------------------------------------------------------------------------------------------------------------------CCGCCCCTGCTGCCCCAGCCGCCTCTGCCTCCGATGTTCCCCATGCAGCCCCTGCCCCCCATGCTTCCTGACCTGCCTCTGGAGGCTTGGCCCGCAACAGACAAGACCAAGCGGGAGGAAGTGGATTGA
Cephalorhynchus_eutropia     ATGGGGACCTGGATTTTGTTTGCCTGCCTCCTGGGAGCAGCCTTCT-CTATGCCCCTACCACCTCATCCTGGGCACCCTGGTTATATCAACTTCAGCTATGAGGTGCTTACCCCTCTGAAGTGGTACCAGAACGTAATAAGACACCCGTACCCGTCCTACGGTTACGAACCCATGGGTGGCTGGCTGCGTCACCAAATCATTCCCGTGGTATCCCAGCAGGCT------------GCCCTGCAGCCTCAT---CACCACTTCCCCATGGTGCCAGCCCAGCAGCCCGTGGGCCCCCAGCAAACCATGATGCCAATTCCTGGCCAGCACTCCATGACTCCAAGCCAACCCCACCAGCCACACCTCCCTGTGCCCGCCCAG---------------CAGCCCGTCCAGCCACAGCCTCAC---------------------------------------------------------------------------------------------------------------------CCGCCCCTGCTGCCCCAGCCGCCTCTGCCTCCGATGTTCCCCATGCAGCCCCTGCCCCCCATGCTTCCTGACCTGCCTCTGGAGGCTTGGCCCGCAACAGACAAGACCAAGCGGGAGGAAGTGGATTGA
Cephalorhynchus_heavisidii   ATGGGGACCTGGATTTTGTTTGCCTGCCTCCTGGGAGCAGCCTTCT-CTATGCCCCTACCACCTCATCCTGGGCACCCTGGTTATATCAACTTCAGCTATGAGGTGCTTACCCCTCTGAAGTGGTACCAGAACGTAATAAGACACCCGTACCCGTCCTACGGTTACGAACCCATGGGTGGCTGGCTGCGTCACCAAATCATTCCCGTGGTATCCCAGCAGGCT------------GCCCTGCAGCCTCAT---CACCACTTCCCCATGGTGCCAGCCCAGCAGCCCGTGGGCCCCCAGCAAACCATGATGCCAATTCCTGGCCAGCACTCCATGACTCCAAGCCAACCCCACCAGCCACACCTCCCTGTGCCCGCCCAG---------------CAGCCCGTCCAGCCACAGCCTCAC---------------------------------------------------------------------------------------------------------------------CCGCCCCTGCTGCCCCAGCCGCCTCTGCCTCCGATGTTCCCCATGCAGCCCCTGCCCCCCATGCTTCCTGACCTGCCTCTGGAGGCTTGGCCCGCAACAGACAAGACCAAGCGGGAGGAAGTGGATTGA
Cephalorhynchus_hectori      ATGGGGACCTGGATTTTGTTTGCCTGCCTCCTGGGAGCAGCCTTCT-CTATGCCCCTACCACCTCATCCTGGGCACCCTGGTTATATCAACTTCAGCTATGAGGTGCTTACCCCTCTGAAGTGGTACCAGAACGTAATAAGACACCCGTACCCGTCCTACGGTTACGAACCCATGGGTGGCTGGCTGCGTCACCAAATCATTCCCGTGGTATCCCAGCAGGCT------------GCCCTGCAGCCTCAT---CACCACTTCCCCATGGTGCCAGCCCAGCAGCCCGTGGGCCCCCAGCAAACCATGATGCCAATTCCTGGCCAGCACTCCATGACTCCAAGCCAACCCCACCAGCCACACCTCCCTGTGCCCGCCCAG---------------CAGCCCGTCCAGCCACAGCCTCAC---------------------------------------------------------------------------------------------------------------------CCGCCCCTGCTGCCCCAGCCGCCTCTGCCTCCGATGTTCCCCATGCAGCCCCTGCCCCCCATGCTTCCTGACCTGCCTCTGGAGGCTTGGCCCGCAACAGACAAGACCAAGCGGGAGGAAGTGGATTGA
Choeropsis_liberiensis       ATGGGGACCTGGATTTTGTTTGCCTGCCTCCTGGGAGCAGCCTTCT-CTATGCCCCTACCACCTCATCCTGGGCACCCTGGTTATATCAACTTCAGCTATGAGGTGCTTACCCCTCTGAAGTGGTACCAGAACATAATAAGACACCCGTACACTTCCTATGGTTACGAACCCATGGGTGGATGGCTGCACCACCAAATCATTCCCGTGGTGTCCCAGCAGACTCCCCAGAATCACGCCCTGCAGCCTCAT---CACCACATCCCCATGGTGCCAGCTCAGCAGCCCGTGGTCCCCCAGCAACCAATGATGCCAATTCCTGGCCAACACTCCATGACTCCAACCCAACACCACCAGCCAAACTTCCCTCTGCCCGCCCAGCAGCCTTTCCAGCCCCAGCCCATCCAGCCGCAGCCTCAC------------------------------------------------CCTCACCAGCCCCTGCAGCCCCTGCAGCCCCTACAGCCCCTGCAGCCCCATCCACCCATGCACCCCATGCAGCCCTTGCCGCCACAGCCACCTCTGCCTCCGATGTTCCCCATGCAGCCTCTGCCCCCCATGCTTCCTGACCTGCCTCTGGAAGCTTGGCCAGCAACAGACAAGACCAAGCGGGAGGAAGTGGATTAA
Delphinapterus_leucas        ATGGGGACCTGGATTTTGTTTGCCTGCCTCCTGGGAGCAGCCTTCT-CTATGCCCCTACCACCTCATCCTGGGCACCCTGGTTATATCAACTTCAGCTATGAGGTGCTTACCCCTCTGAAGTGGTACCAGAACGTAATGAGACAGCCGTACCCGTCCTACGGTTACGAACCCATGGGTGGCTGGCTGCGCCACCAAATCATTCCCGTGGTATCCCAGCAGGCT------------GCCCTGCAGCCTCAT---CACCACTTCCCCATGGTGCCAGCCCAGCAGCCCGTGGTCCCCCAGCAAACCGTGATGCCAGTTCCTGGCCAGCACTCCATGACTCCAAGCCAACCCCACCAGCCACACCTCCCTGTGCCCGCCCAG---------------CAGCCCGTCCAGCCACAGCCTCAC---------------------------------------------------------------------------------------------------------------------CCGCCCCTGCTGCCCCAGCCGCCTCTGCCTCCGATGTTCCCCATGCAGCCCCTGCCCCCCACGCTTCCTGACCTGCCTCTGGAGGCTTGGCCCGCAACAGACAAGACCAAGCGGGAGGAGGTGGATTGA
Delphinus_delphis_bairdii    ATGGGGACCTGGATTTTGTTTGCCTGCCTCCTGGGAGCAGCCTTCT-CTATGCCCCTACCACCTCATCCTGGGCACCCTGGTTATATCAACTTCAGCTATGAGGTGCTTACCCCTCTGAAGTGGTACCAGAACGTAATAAGACACCCGTACCCGTCCTACGGTTACGAACCCATGGGTGGCTGGCTGCGTCACCAAATCATTCCCGTGGTATCCCAGCAGGCT------------GCCCTGCAGCCTCAT---CACCACTTCCCCATGGTGCCAGCCCAGCAGCCCGTGGGCCCCCAGCAAACCATGATGCCAATTCCTGGCCAGCACTCCATGACTCCAAGCCAACCCCACCAGCCACACCTCCCTGTGCCCGCCCAG---------------CAGCCCGTCCAGCCACAGCCTCAC---------------------------------------------------------------------------------------------------------------------CCGCCCCTGCTGCCCCAGCCGCCTCTGCCTCCGATGTTCCCCATGCAGCCCCTGCCCCCCATGCTTCCTGACCTGCCTCTGGAGGCTTGGCCCGCAACAGACAAGACCAAGCGGGAGGAAGTGGATTGA
Delphinus_delphis_delphis    ATGGGGACCTGGATTTTGTTTGCCTGCCTCCTGGGAGCAGCCTTCT-CTATGCCCCTACCACCTCATCCTGGGCACCCTGGTTATATCAACTTCAGCTATGAGGTGCTTACCCCTCTGAAGTGGTACCAGAACGTAATAAGACACCCGTACCCGTCCTACGGTTACGAACCCATGGGTGGCTGGCTGCGTCACCAAATCATTCCCGTGGTATCCCAGCAGGCT------------GCCCTGCAGCCTCAT---CACCACTTCCCCATGGTGCCAGCCCAGCAGCCCGTGGGCCCCCAGCAAACCATGATGCCAATTCCTGGCCAGCACTCCATGACTCCAAGCCAACCCCACCAGCCACACCTCCCTGTGCCCGCCCAG---------------CAGCCCGTCCAGCCACAGCCTCAC---------------------------------------------------------------------------------------------------------------------CCGCCCCTGCTGCCCCAGCCGCCTCTGCCTCCAATGTTCCCCATGCAGCCCCTGCCCCCCATGCTTCCTGACCTGCCTCTGGAGGCTTGGCCCGCAACAGACAAGACCAAGCGGGAGGAAGTGGATTGA
Elaphurus_davidianus         ATGGGGACCTGGATTTTGTTTGCCTGCCTCCTGGGAGCAGCCTTCT-CTATGCCTCTACCACCTCATCCTGGGCACCCTGGTTATATCAACTTCAGCTATGAGGTGCTCACCCCTCTGAAGTGGTACCAGAGCATGATAAGACACCCGTACACTTCCTATGGTTACGAACCCATGGGTGGATGGCTGCACCACCAAATCATTCCCGTGGTGTCCCAGCAGACTCCCCAGAATCACGCCCTGCAGCCTCAT---CACCACATCCCCATGGTGCCAGCTCAGCAGCCCGTGGTCCCCCAGCAGCCAATGATGCCAGTTCCTGGCCAACACTCCATGACTCCAACCCAACACCACCAGCCAAACCTCCCTCTGCCCGCCCAGCAGCCCTTCCAGCCCCAGTCCATCCAGCCGCAGCCTCACCAGCCCCTGCAGCCCCTGCAGCCCCTGCAG------------------------------------CCCTTGCAGCCCCTGCAGCCCCTGCAGCCCCAGCCGCCCGTGCACCCCATCCAGCCCTTGCCGCCACAGCCACCTCTGCCTCCGATATTCCCCATGCAGCCTTTGCCCCCCATGCTTCCTGACCTGCCTCTGGAAGCTTGGCCAGCAACAGACAAGACCAAGCGGGAAGAAGTGGATTAA
Eschrichtius_robustus        ATGGGGACCTGGATTTTGTTTGCCTGCCTCCTGGGAGCAGCCTTCT-CTATGCCCCTACCACCTCATCCTGGGCACCCTGGTTATATCAACTTCAGCTATGAGGTGCTTACCCCTCTGAAGTGGTAGCAGAACATAATAAGACACCCGTACCCGTCCTACGGTTACGAACCCATGGGTGGCCGGCTGCACCACCAAATCATTCCCGTGGTGTCCCAGCAGGCT------------GCCCTGCCGCCTCAT---CACCACTTCCCCATGGTGCCAGCCCAGCAGCCCGCGGTCCCCCAGCAAACCATGGTGCCAGTTCCTGGCCAGCACTCCACGACTCCAAGCCAACCCCACCAGCCACACCTCCCTGCGCCCGCCCAG---------------CAGCCCGTCCAGCCGCAGCCTCAC---------------------------------------------------------------------------------------------------------------------CCGCCCCTGCTGCCCCAGCCGCCTCTGCCTCCGATGTTCCCCATGCAGCCCCTGCCCCCCATGCTTCTTGACCTGCCTCCGGAGGCTTGGCCAGCAACAGACAAGACCAAGCGGGAGGAAGTGGATTAA
Eubalaena_australis          ATGGGGACCTGGATTTTGTTTGCCTGCCTCCTGGGAGCAGCCTTCT-CTATGCCCCTACCACCTCATCCTGGGCACCCTGGTTATATCAACTTCAGCTATGAGGTGCTTACCCCTCTGAAGTGGTACCAGAACATAATAAGACACCCGTACCCGTCCTACGGTTACGAACCCATGGGTGGCTGGCTGCACCACCAAATCATTCCCGTGGTATCCCAGCAGGCT------------GCCCTGCAGCCTCAT---CACCACTTCCCCATGGTGCCAGCCCAGCAGCCCGCGGTCCCCCGGCAAACCATGGTGCCAGTTCCTGGCCAGCACTCCATGACTCCAAGCCAACCCCACCAGCCACACCTCCCTGCGCCCGCCCAG---------------CAGCCCGTCCAGCCGCAGCCTCAC---------------------------------------------------------------------------------------------------------------------CCGCCCCTGCTGCCCCAGCCGCCTCTGCCTCCGATGTTCCCCATGCAGCCCCTGCCCCCCATGCTTCCTGACCTGCCTCTGGAGGCTTGGCCAGCAACAGACAAGACCAAGCGGGAGGAAGTGGATTAA
Eubalaena_glacialis          ATGGGGACCTGGATTTTGTTTGCCTGCCTCCTGGGAGCAGCCTTCT-CTATGCCCCTACCACCTCATCCTGGGCACCCTGGTTATATCAACTTCAGCTATGAGGTGCTTACCCCTCTGAAGTGGTACCAGAACATAATAAGACACCCGTACCCGTCCTACGGTTACGAACCCATGGGTGGCTGGCTGCACCACCAAATCATTCCCGTGGTATCCCAGCAGGCT------------GCCCTGCAGCCTCAT---CACCACTTCCCCATGGTGCCAGCCCAGCAGCCCGCGGTCCCCCGGCAAACCATGGTGCCAGTTCCTGGCCAGCACTCCATGACTCCAAGCCAACCCCACCAGCCACACCTCCCTGCGCCCGCCCAG---------------CAGCCCGTCCAGCCGCAGCCTCAC---------------------------------------------------------------------------------------------------------------------CTGCCCCTGCTGCCCCAGCCGCCTCTGCCTCCGATGTTCCCCATGCAGCCCCTGCCCCCCATGCTTCCTGACCTGCCTCTGGAGGCTTGGCCAGCAACAGACAAGACCAAGCGGGAGGAAGTGGATTAA
Eubalaena_japonica           ATGGGGACCTGGATTTTGTTTGCCTGCCTCCTGGGAGCAGCCTTCT-CTATGCCCCTACCACCTCATCCTGGGCACCCTGGTTATATCAACTTCAGCTATGAGGTGCTTACCCCTCTGAAGTGGTACCAGAACATAATAAGACACCCGTACCCGTCCTACGGTTACGAACCCATGGGTGGCTGGCTGCACCACCAAATCATTCCCGTGGTATCCCAGCAGGCT------------GCCCTGCAGCCTCAT---CACCACTTCCCCATGGTGCCAGCCCAGCAGCCCGCGGTCCCCCGGCAAACCATGGTGCCAGTTCCTGGCCAGCACTCCATGACTCCAAGCCAACCCCACCAGCCACACCTCCCTGCGCCCGCCCAG---------------CAGCCCGTCCAGCCGCAGCCTCAC---------------------------------------------------------------------------------------------------------------------CCGCCCCTGCTGCCCCAGCCGCCTCTGCCTCCGATGTTCCCCATGCAGCCCCTGCCCCCCATGCTTCCTGACCTGCCTCTGGAGGCTTGGCCAGCAACAGACAAGACCAAGCGGGAGGAAGTGGATTAA
Feresa_attenuata             ATGGGGACCTGGATTTTGTTTGCCTGCCTCCTGGGAGCAGCCTTCT-CTATGCCCCTACCACCTCATCCTGGGCACCCTGGTTATATCAACTTCAGCTATGAGGTGCTTACCCCTCTGAAGTGGTACCAGAACGTAATAAGACACCCGTACCCGTCCTACGGTTACGAACCCATGGGTGGCTGGCTGCGTCACCAAATCATTCCCGTGGTATCCCAGCAGGCT------------GCCCTGCAGCCTCAT---CACCACTTCCCCATGGTGCCAGCCCAGCAGCCCGTGGGCCCCCAGCAAACCATGATGCCAATTCCTGGCCAGCACTCCATGACTCCAAGCCAACCCCACCAGCCACACCTCCCTGTGCCCGCCCAG---------------CAGCCCGTCCAGCCACAGCCTCAC---------------------------------------------------------------------------------------------------------------------CCGCCCCTGCTGCCCCAGCCGCCTCTGCCTCCGATGTTCCCCATGCAGCCCCTGCCCCCCATGCTTCCTGACCTGCCTCTGGAGGCTTGGCCCGCAACAGACAAGACCAAGCGGGAGGAAGTGGATTGA
Giraffa_camelopardalis       ATGGGGACCTGGATTTTGTTTGCCTGCCTCCTGGGAGCAGCCTTCT-CTATGCCTCTACCACCTCATCCTGGGCACCCTGGTTATATCAACTTCAGCTATGAGGTGCTTACCCCTCTGAAGTGGTACCAGAGCATGATAAGACACCCGTACACTTCCTATGGTTACGAACCCATGGGTGGATGGCTGCACCACCAAATCATTCCCGTGGTGTCCCAGCAGACTCCCCAGAATCACGCCCTGCAGCCTCAT---CACCACATCCCCATGGTGCCAGCTCAGCAGCCCGTGGTCCCCCAGCAACCAATGATGCCAGTTCCTGGCCAACACTCCATGACTCCAACCCAACACCACCAGCCAAACCTCCCTCTGCCCGCCCAGCAGCCCTTCCAGCCCCAGTCCATCCAGCCACAGCCTCACCAGCCCCTTCAGCCTCACCAGCCCCTGCAGCCTCACCAGCCCCTGCAGCCCCTCCAG---------------------------------------------------------------------CCCCCACAGCCACCTCTGCCTCCGATATTCCCCATGCAGCCTCTGCCCCCCATGCTTCCTGACCTGCCTCTGGAAGCTTGGCCAGCAACAGACAAGACCAAGCGGGAGGAAGTGGATTAA
Globicephala_macrorhynchus   ATGGGGACCTGGATTTTGTTTGCCTGCCTCCTGGGAGCAGCCTTCT-CTATGCCCCTACCACCTCATCCTGGGCACCCTGGTTATATCAACTTCAGCTATGAGGTGCTTACCCCTCTGAAGTGGTACCAGAACGTAATAAGACACCCGTACCCGTCCTACGGTTACGAACCCATGGGTGGCTGGCTGCGTCACCAAATCATTCCCGTGGTATCCCAGCAGGCT------------GCCCTGCAGCCTCAT---CACCACTTCCCCATGGTGCCAGCCCAGCAGCCCGTGGGCCCCCAGCAAACCATGATGCCAATTCCTGGCCAGCACTCCATGACTCCAAGCCAACCCCACCAGCCACACCTCCCTGTGCCCGCCCAG---------------CAGCCCGTCCAGCCACAGCCTCAC---------------------------------------------------------------------------------------------------------------------CCGCCCCTGCTGCCCCAGCCGCCTCTGCCTCCGATGTTCCCCATGCAGCCCCTGCCCCCCATGCTTCCTGACCTGCCTCTGGAGGCTTGGCCCGCAACAGACAAGACCAAGCGGGAGGAAGTGGATTGA
Globicephala_melas           ATGGGGACCTGGATTTTGTTTGCCTGCCTCCTGGGAGCAGCCTTCT-CTATGCCCCTACCACCTCATCCTGGGCACCCTGGTTATATCAACTTCAGCTATGAGGTGCTTACCCCTCTGAAGTGGTACCAGAACGTAATAAGACACCCGTACCCGTCCTACGGTTACGAACCCATGGGTGGCTGGCTGCGTCACCAAATCATTCCCGTGGTATCCCAGCAGGCT------------GCCCTGCAGCCTCAT---CACCACTTCCCCATGGTGCCAGCCCAGCAGCCCGTGGGCCCCCAGCAAACCATGATGCCAATTCCTGGCCAGCACTCCATGACTCCAAGCCAACCCCACCAGCCACACCTCCCTGTGCCCGCCCAG---------------CAGCCCGTCCAGCCACAGCCTCAC---------------------------------------------------------------------------------------------------------------------CCGCCCCTGCTGCCCCAGCCGCCTCTGCCTCCGATGTTCCCCATGCAGCCCCTGCCCCCCATGCTTCCTGACCTGCCTCTGGAGGCTTGGCCCGCAACAGACAAGACCAAGCGGGAGGAAGTGGATTGA
Grampus_griseus              ATGGGGACCTGGATTTTGTTTGCCTGCCTCCTGGGAGCAGCCTTCT-CTATGCCCCTACCACCTCATCCTGGGCACCCTGGTTATATCAACTTCAGCTATGAGGTGCTTACCCCTCTGAAGTGGTACCAGAACGTAATAAGACACCCGTACCCGTCCTACGGTTACGAACCCATGGGTGGCTGGCTGCGTCACCAAATCATTCCCGTGGTATCCCAGCAGGCT------------GCCCTGCAGCCTCAT---CACCACTTCCCCATGGTGCCAGCCCAGCAGCCCGTGGGCCCCCAGCAAACCATGATGCCAATTCCTGGCCAGCACTCCATGACTCCAAGCCAACCCCACCAGCCACACCTCCCTGTGCCCGCCCAG---------------CAGCCCGTCCAGCCACAGCCTCAC---------------------------------------------------------------------------------------------------------------------CCGCCCCTGCTGCCCCAGCCGCCTCTGCCTCCGATGTTCCCCATGCAGCCCCTGCCCCCCATGCTTCCTGACCTGCCTCTGGAGGCTTGGCCCGCAACAGACAAGACCAAGCGGGAGGAAGTGGATTGA
Hippopotamus_amphibius       ATGGGGACCTGGATTTTGTTTGCCTGCCTCCTGGGAGCAGCCTTCT-CTATGCCCCTACCACCTCATCCTGGGCACCCTGGTTATATCAACTTCAGCTATGAGGTGCTTACCCCTCTGAAGTGGTACCAGAACATAATAAGACACCCGTACACTTCCTATGGTTACGAACCCATGGGTGGATGGCTGCACCACCAAATCATTCCCGTGGTGTCCCAGCAGACTCCCCAGAATCACGCCCTGCAGCCTCAT---CACCACATCCCCATGGTGCCAGCTCAGCAGCCCGTGGTCCCCCAGCAACCAATGATGCCAATTCCTGGCCAACACTCCATGACTCCAACCCAACACCACCAGCCAAACTTCCCTCTGCCCGCCCAGCAGCCTTTCCAGCCCCAGCCCATCCAGCCGCAGCCTCAC------------------------------------------------CCTCACCAGCCCCTGCAGCCCCTGCAGCCCCTGCAGCCCCTGCAGCCCCATCCACCCATGCACCCCATGCAGCCCTTGCCGCCACAGCCACCTCTGCCTCCGATGTTCCCCATGCAGCCTCTGCCCCCCATGCTTCCTGACCTGCCTCTGGAAGCTTGGCCAGCAACAGACAAGACCAAGCGGGAGGAAGTGGATTAA
Hyperoodon_ampullatus        ATGGGGACCTGGATTTTGTTTGCCTGCCTCCTGGGAGCAGCCTTCT-CTATGCCCCTACCACCTCATCCTGGGCACCCTGGTTATATCAACTTCAGCTATGAGGTGCTTACCCCTCTGAAGTGGTACCAGAACATAATAAGACACCCGTACCAGTCCTACGGTTACGAACCCATGGGTGGCTGGCTGCACCACCAAATCATTCCCGTGGTATCCCAGCAGGCT------------GCCCTGCAGCCTCAT---CACCACTTCCCCATGGTGCCAGCCCAGCAGCCTGCGGTCCCCCAGCATACCATGATGCCACTTCCTGGCCAGCACTCCATGACTCCAAGCCAACCCCACCAGCCACACCTCCCTGTGCCCGCCCAG---------------CAGCCCATCCAGCCGCAGCCTCAC---------------------------------------------------------------------------------------------------------------------CCGCCCCTGCTGTCCCAGCCGCCTCTGCCTCCGATGTTCCCCATGCAGCCCCTGCCCCCCATGCTTCCTGACCTGCCTCTGGAGGCTTGGCCCGCAACAGACAAGACCAAGCGGGAGGAAGTGGATTAA
Hyperoodon_planifrons        ATGGGGACCTGGATTTTGTTTGCCTGCCTCCTGGGAGCAGCCTTCT-CTATGCCCCTACCACCTCATCCTGGGCACCCTGGTTATATCAACTTCAGCTATGAGGTGCTTACCCCTCTGAAGTGGTACCAGAACATAATAAGACACCCGTACCAGTCCTACGGTTACGAACCCATGGGTGGCTGGCTGCACCACCAAATCATTCCCGTGGTATCCCAGCAGGCT------------GCCCTGCAGCCTCAT---CACCACTTCCCCATGGTGCCAGCCCAGCAGCCCGCGGTCCCCCAGCATACCATGATGCCACTTCCTGGCCAGCACTCCATGACTCCAAGCCAACCCCACCAGCCACACCTCCCTGTGCCCGCCCAG---------------CAGCCCATCCAGCCGCAGCCTCAC---------------------------------------------------------------------------------------------------------------------CCGCCCCTGCTGTCCCAGCCGCCTCTGCCTCCGATGTTCCCCATGCAGCCCCTGCCCCCCATGCTTCCTGACCTGCCTCTGGAGGCTTGGCCCGCAACAGACAAGACCAAGCGGGAGGAAGTG------
Indopacetus_pacificus        ATGGGGACCTGGATTTTGTTTGCCTGCCTCCTGGGAGCAGCCTTCT-CTATGCCCCTACCACCTCATCCTGGGCACCCTGGTTATATCAACTTCAGCTATGAGGTGCTTACCCCTCTGAAGTGGTACCAGAACATAATAAGACACCCGTACCAGTCCTACGGTTACGAACCCATGGGTGGCTGGCTGCACCACCAAATCATTCCCGTGGTATCCCAGCAGGCT------------GCCCTGCAGCCTCATCACCACCACTTCCCCATGGTGCCAGCCCAGCAGCCCGCGGTCCCCCAACATACCATGATGCCACTTCCTGGCCAGCACTCCATGACTCCAAGCCAACCCCACCAGCCACACCTCTCTGTGCCCGCCCAG---------------CAGCCCATCCAGCCGCAGCCTCAC---------------------------------------------------------------------------------------------------------------------CCGCCCCTGCTGTCCCAGCCGCCTCTGCCTCCGATGTTCCCCATGCAGCCCCTGCCCCCCATGCTTCCTGACCTGCCTCTGGAGGCTTGGCCCGCAACAGACAAGACCAAGCGGGAGGAAGTGGATTAA
Inia_geoffrensis             ATGGGGACCTGGATTTTGTTTGCCTGTTTTCTGGGAGCAGCCTTTG-CTATGCCTCTACCACCTCATCCTGGGCACCCTGGTTATATCAACTTCAGCTATGAGGTGCTCACCCCTCTGAAGTGGTACCAGAACGTAATAAGACACCCGTACCCGTCCTACGGTTACGAACCCATGGGTGGCTGGCTGCGCCACCAAATCATTCCCGTGGTATCCCAGCAGGCT------------GCCCTGCAGCCTCAT---CACCACTTCCCCATGGTGCCAGCCCAGCAGCCCGCGGTCCCCCAGCAAACCATGATGCCAGTTCCTGGCCAGCACTCCATGACTCCAAGCCAACCCCACCAGCCACACCTCCCTGTGCCCGCCCAG---------------CAGCCCCTCCAGCCGCAGCCTCAC---------------------------------------------------------------------------------------------------------------------CCGCCCCTGCTGCCCCAGTCGCCTCTGCCTCCGATGTTCCCCATGCAGCCCCTGCCCCCGATGCTTCCTGACCTGCCTCTGGAGGCTTGGCCCGCAACAGACAAGACCAAGCGGGAGGAAGTGGTTTGA
Kogia_breviceps              ACGGGGACCTGGATTTTGTTTGCCTGCCTCCTGGGAGCAGCCTTCTACTGCGCCCCTACCACCTCATCCTGGGCACCCTGGTCATATCAACTTCAGCTATGAGGTGCTTACCCCTCTGAAGTGGTACCAGAACATAATAAGACACCCGTACCCGTCCTACGGTTACGAGCCCATGGGTGGCTGGCTGCACCACCAAACCATTCCCGGGGTATCCCAGCAGGCT------------GCCCTGCAGCCTCAT---CACCACTTCCCCACGGTGCCGGCCCAGCAGCCCGCGGTCCTCCGGCAATCCATGATACCAGTTCCTGGCCAGCACTCCATGACTCCAAGCCAACCCCACCAGCCACACCTCCCTGGGCCCGCCCAG---------------CAGCCCGTCCAGCCGCAGCCTCAC---------------------------------------------------------------------------------------------------------------------CCGCCCCTGCTGCCCCAGCCGCCTCTGCCTCCGATGTTCCCCATGAGGCCCCTGCCCCCCATGCTTCCTGACCTGCCTCTGGAGGCTTGGCCCGCAACAGACAAGACCAAGCGGGAGGAAGTGGATTAA
Kogia_sima                   ATGGGGACCTGGATTTTGTTTGCCTGCCTCCTGGGAGCAGCCTTCTACTACGCCCCTACCACCTCATCCTGGGCACCCTGGTCATATCAACTTCAGCTATGAGGTGCTTACCCCTCTGAAGTGGTACCAGAACATAATAAGACGCCCGTACCCGTCCTACGGTTACGAGCCCATGGGTAGCTGGCTGCACCACCAAACCATTGCCGTGGTATCGCAGCAGGCT------------GCCCTGCGGCCTCAT---CACCACTTCCCCATGGTGCCAGCCCAGCAGCCCGCGGTCCTCCAGCAATCCATGAKGCCAGTTCCCGGCCAGCACTCCATGACTCCAAGCCAACCCCACCAGCCACACCTCCCTGTGCCCRCCCAG---------------CAGCCCGTCCAGCCGCAGCCTCAC---------------------------------------------------------------------------------------------------------------------CGGCCCCTGCTGCCCCAGYCGCCTCTGCCTCCCATGTTCCCCATGAGGCCCCTGCCCCCCATGCTTCCTGACCTGCCTCTGGAGGCTTGGCCCGCAACAGACAAGACCAAGCGGGAGGAMGTGGATTAA
Lagenodelphis_hosei          ATGGGGACCTGGATTTTGTTTGCCTGCCTCCTGGGAGCAGCCTTCT-CTATGCCCCTACCACCTCATCCTGGGCACCCTGGTTATATCAACTTCAGCTATGAGGTGCTTACCCCTCTGAAGTGGTACCAGAACGTAATAAGACACCCGTACCCGTCCTACGGTTACGAACCCATGGGTGGCTGGCTGCGTCACCAAATCATTCCCGTGGTATCCCAGCAGGCT------------GCCCTGCAGCCTCAT---CACCACTTCCCCATGGTGCCAGCCCAGCAGCCCGTGGGCCCCCAGCAAACCATGATGCCAATTCCTGGCCAGCACTCCATGACTCCAAGCCAACCCCACCAGCCACACCTCCCTGTGCCCGCCCAG---------------CAGCCCGTCCAGCCACAGCCTCAC---------------------------------------------------------------------------------------------------------------------CCGCCCCTGCTGCCCCAGCCGCCTCTGCCTCCGATGTTCCCCATGCAGCCCCTGCCCCCCATGCTTCCTGACCTGCCTCTGGAGGCTTGGCCCGCAACAGACAAGACCAAGCGGGAGGAAGTGGATTGA
Leucopleurus_acutus          ATGGGGACCTGGATTTTGTTTGCCTGCCTCCTGGGAGCAGCCTTCT-CTATGCCCCTACCACCTCATCCTGGGCACCCTGGTTATATCAACTTCAGCTATGAGGTGCTTACCCCTCTGAAGTGGTACCAGAACGTAATAAGACACCCGTACCCGTCCTACGGTTACGAACCCATGGGTGGCTGGCTGCGTCACCAAATCATTCCCGTGGTATCCCAGCAGGCT------------GCCCTGCAGCCTCAT---CACCACTTCCCCATGGTGCCAGCCCAGCAGCCCGTGGGCCCCCAGCAAACCATGATGCCAATTCCTGGCCAGCACTCCATGACTCCAAGCCAACCCCACCAGCCACACCTCCCTGTGCCCGCCCAG---------------CAGCCCGTCCAGCCACAGCCTCAT---------------------------------------------------------------------------------------------------------------------CCGCCCCTGCTGCCCCAGCCGCCTCTGCCTCCGATGTTCCCCATGCAGCCCCTGCCCCCCATGCTTCCTGACCTGCCTCTGGAGGCTTGGCCCGCAACAGACAAGACCAAGCGGGAGGAAGTGGATTGA
Lagenorhynchus_albirostris   ATGGGGACCTGGATTTTGTTTGCCTGCCTCCTGGGAGCAGCCTTCT-CTATGCCCCTACCACCTCATCCTGGGCACCCTGGTTATATCAACTTCAGCTATGAGGTGCTCACCCCTCTGAAGTGGTACCAGAACGTAATAAGACACCCGTACCCGTCCTACGGTTACGAACCCATGGGTGGCTGGCTGCGTCACCAAATCATTCCCGTGGTATCCCAGCAGGCT------------GCCCTGCAGCCTCAT---CACCACTTCCCCATGGTGCCCGCCCAGCAGCCCATGGGCCCCCAGCAAACCATGATGCCAATTCCTGGCCAGCACTCCATGACTCCAAGCCAACCCCACCAGCCACACCTCCCTGTGCCCGCCCAG---------------CAGCCCGTCCAGCCACAGCCTCAC---------------------------------------------------------------------------------------------------------------------CCGCCCCTGCTGCCCCAGCCGCCTCTGCCTCCGATGTTCCCCATGCAGCCCCTGCCCCCCATGCTTCCTGACCTGCCTCTGGAGGCTTGGCCCGCAACAGACAAGACCAAGCGGGAGGAAGTGGATTGA
Sagmatias_obliquidens        ATGGGGACCTGGATTTTGTTTGCCTGCCTCCTGGGAGCAGCCTTCT-CTATGCCCCTACCACCTCATCCTGGGCACCCTGGTTATATCAACTTCAGCTATGAGGTGCTTACCCCTCTGAAGTGGTACCAGAACGTAATAAGACACCCGTACCCGTCCTACGGTTACGAACCCATGGGTGGCTGGCTGCGTCACCAAATCATTCCCGTGGTATCCCAGCAGGCT------------GCCCTGCAGCCTCAT---CACCACTTCCCCATGGTGCCAGCCCAGCAGCCCGTGGGCCCCCAGCAAACCATGATGCCAATTCCTGGCCAGCACTCCATGACTCCAAGCCAACCCCACCAGCCACACCTCCCTGTGCCCGCCCAG---------------CAGCCCGTCCAGCCACAGCCTCAC---------------------------------------------------------------------------------------------------------------------CCGCCCCTGCTGCCCCAGCCGCCTCTGCCTCCGATGTTCCCCATGCAGCCCCTGCCCCCCATGCTTCCTGACCTGCCTCTGGAGGCTTGGCCCGCAACAGACAAGACCAAGCGGGAGGAAGCGGATTGA
Sagmatias_obscurus           ATGGGGACCTGGATTTTGTTTGCCTGCCTCCTGGGAGCAGCCTTCT-CTATGCCCCTACCACCTCATCCTGGGCACCCTGGTTATATCAACTTCAGCTATGAGGTGCTTACCCCTCTGAAGTGGTACCAGAACGTAATAAGACACCCGTACCCGTCCTACGGTTACGAACCCATGGGTGGCTGGCTGCGTCACCAAATCATTCCCGTGGTATCCCAGCAGGCT------------GCCCTGCAGCCTCAT---CACCACTTCCCCATGGTGCCAGCCCAGCAGCCCGTGGGCCCCCAGCAAACCATGATGCCAATTCCTGGCCAGCACTCCATGACTCCAAGCCAACCCCACCAGCCACACCTCCCTGTGCCCGCCCAG---------------CAGCCCGTCCAGCCACAGCCTCAC---------------------------------------------------------------------------------------------------------------------CCGCCCCTGCTGCCCCAGCCGCCTCTGCCTCCGATGTTCCCCATGCAGCCCCTGCCCCCCATGCTTCCTGACCTGCCTCTGGAGGCTTGGCCCGCAACAGACAAGACCAAGCGGGAGGAAGTGGATTGA
Lipotes_vexillifer           ATGGGGACCTGGATTTTGTTTGCCTGCCTCCTGGGAGCAGCCTTCT-CTATGCCCCTACCACCTCATCCTGGGCACCCTGGTTATATCAACTTCAGCTATGAGGTGCTTACCCCTCTGAAGTGGTACCAGAACGTAATAAGACACCCGTACCCGTCCTACGGTTACGAACCCATGGGTGGCTGGCTGCGCCACCAAATCATTCCCGTGGTATCCCAGCAGGCT------------GCCCTGCAGCCTCAT---CACCACTTCCCCATGGTGCCAGCCCAGCAGCCCGTGGTCCCCCAGCAAACCATGATGCCAGTTCCTGGCCAGCACTCCATGACTCCAAGCCAACCCCACCAGCCACACCTCCCTGTGCCCGCCCAG---------------CAGCCCGTCCAGCCGCAGTCTCAC---------------------------------------------------------------------------------------------------------------------CCACCCCTGCTGCCCCAGCCGCCTCTGGCTCCGATGTTCCCCATGCAGCCCCTGCCCCCGATGCTTCCTGACCTGCCTCTGGAGGCTTGGCCCGCAACAGACAAGACCAAGCGGGAGGAAGTGGATTAA
Lissodelphis_borealis        ATGGGGACCTGGATTTTGTTTGCCTGCCTCCTGGGAGCAGCCTTCT-CTATGCCCCTACCACCTCATCCTGGGCACCCTGGTTATATCAACTTCAGCTATGAGGTGCTTACCCCTCTGAAGTGGTACCAGAACGTAATAAGACACCCGTACCCGTCCTACGGTTACGAACCCATGGGTGGCTGGCTGCGTCACCAAATCATTCCCGTGGTATCCCAGCAGGCT------------GCCCTGCAGCCTCAT---CACCACTTCCCCATGGTGCCAGCCCAGCAGCCCGTGGGCCCCCAGCAAACCATGATGCCAATTCCTGGCCAGCACTCCATGACTCCAAGCCAACCCCACCAGCCACACCTCCCTGTGCCCGCCCAG---------------CAGCCCGTCCAGCCACAGCCTCAC---------------------------------------------------------------------------------------------------------------------CCGCCCCTGCTGCCCCAGCCGCCTCTGCCTCCGATGTTCCCCATGCAGCCCCTGCCCCCCATGCTTCCTGACCTGCCTCTGGAGGCTTGGCCCGCAACAGACAAGACCAAGCGGGAGGAAGTGGATTGA
Lissodelphis_peronii         ATGGGGACCTGGATTTTGTTTGCCTGCCTCCTGGGAGCAGCCTTCT-CTATGCCCCTACCACCTCATCCTGGGCACCCTGGTTATATCAACTTCAGCTATGAGGTGCTTACCCCTCTGAAGTGGTACCAGAACGTAATAAGACACCCGTACCCGTCCTACGGTTACGAACCCATGGGTGGCTGGCTGCGTCACCAAATCATTCCCGTGGTATCCCAGCAGGCT------------GCCCTGCAGCCTCAT---CACCACTTCCCCATGGTGCCAGCCCAGCAGCCCGTGGGCCCCCAGCAAACCATGATGCCAATTCCTGGCCAGCACTCCATGACTCCAAGCCAACCCCACCAGCCACACCTCCCTGTGCCCGCCCAG---------------CAGCCCGTCCAGCCACAGCCTCAC---------------------------------------------------------------------------------------------------------------------CCGCCCCTGCTGCCCCAGCCGCCTCTGCCTCCGATGTTCCCCATGCAGCCCCTGCCCCCCATGCTTCCTGACCTGCCTCTGGAGGCTTGGCCCGCAACAGACAAGACCAAGCGGGAGGAAGTGGATTGA
Megaptera_novaeangliae       ATGGGGACCTGGATTTTGTTTGCCTGCCTCCTGGGAGCAGCCTTCT-CTATGCCCCTACCACCTCATCCTGGGCACCCTGGTTATATCAACTTCAGCTATGAGGTGCTTACCCCTCTGAAGTGGTAGCAGAACATAATAAGACACCCGTACCCGTCCTACGGTTACGAACCCATGGGAGGCTGGCTGCACCATCAAATCATTCCCGTGGGATCCCAGCAGGCT------------GCCCTGCCGCCTCAT---CACCACTTCCCCATGGTGCCAGCCCAGCAGCCCGCGGTCCCGCAGCAAACCATGGTGCCAGTTCCTGGCCAGCACGCCACGACTCCAAGCCAACCCCACCAGCCACACCTCCCTGCGCCCGCCCAG---------------CAGCCCGTCCAGCCGCAGCCTCAC---------------------------------------------------------------------------------------------------------------------CCGCCCCTGCTGCCCCAGCCGCCTCTGCCTCCGATGTTCCGCATGCAGCCCCTGCCCCCCATGCTTCCTGACCTGCCTCTGGAGGCTTGGCCAGCAACAGACAAGACCAAGCGGGAGGAAGTGGATTAA
Mesoplodon_bidens            ATGGGGACCTGGATTTTGTTTGCCTGCCTCCTGGGAGCAGCCTTCT-CTATGCCCCTACCACCTCATCCTGGGCACCCTGGTTATATCAACTTCAGCTATGAGGTGCTTACCCCTCTGAAGTGGTACCAGAACATAATAAGACACCCGTACCCGTCCTACGCTTACGAGCCCATGGCTGGCTGGCCGCACCACCAAATCGTCCCCGTGGTAGCCCAGCAGGCT------------GCCCTGCAGCCTCAT---CACCACTTCCCCGTGGTGCCAGCCCAGCAGCCCGCGGTCCCCCAGCATACCATGATGCCACTTCCTGGCCAGCACTCCATGACTCCAAGCCAACCCCACCAGCCACACCTCCCTGTGCCCGCCCAG---------------CAGCCCATCCAGCCGCAGCCTCAC---------------------------------------------------------------------------------------------------------------------CCGCCCCTGCTGTCCCAGCCGCCTCTGCCTCCGATGTTCCCCATGCAGCCCCTGCCCCCCATGCTTCCTGACGTGCCTCTGGAGGCTTGGCCCGCAACAGACAAGACCAAGCGGGAGGAAGTGGATTAA
Mesoplodon_bowdoini          ATGGGGACCTGGATTTTGTTTGCCTGCCTCCTGGGAGCAGCCTTCT-CTATGCCCCTACCACCTCATCCTGGGCACCCTGGTTATATCAACTTCAGCTATGAGGTGCTTACCCCTCTGAAGTGGTACCAGAACATAATAAGACACCCGTACCCGTCCTACGCTTACGAGCCCATGGCTGGCTGGCCGCACCACCAAATCGTCCCCGTGGTAGCCCAGCAGGCT------------GCTCTGCAGCCTCAT---CACCACTTCCCCGTGGTGCCAGCCCAGCAGCCCGCGGTCCCCCAGCATACCATGATGACACTTCCTGGCCAGCACTCCATGACTCCAAGCCAACCCCACCAGCCACACCTCCCTGTGCCCGCCCAG---------------CAGCCCATCCAGCCGCAGCCTCAC---------------------------------------------------------------------------------------------------------------------CCGCCCCTGCTGTCCCAGCCGCCTCTGCCTCCGATGTTCCCCATGCAGCCCCTGCCCCCCATGCTTCCTGACCTGCCTCTGGAGGCTTGGCCTGCAACAGACAAGACCAAGCGGGAGGAAGTGGATTAA
Mesoplodon_carlhubbsi        ATGGGGACCTGGATTTTGTTTGCCTGCCTCCTGGGAGCAGCCTTCT-CTATGCCCCTACCACCTCATCCTGGGCACCCTGGTTATATCAACTTCAGCTATGAGGTGCTTACCCCTCTGAAGTGGTACCAGAACATAATAAGACACCCGTACCCGTCCTACGCTTACGAGCCCATGGCTGGGTGGCCGCACCACCAAATCGTCCCCGTGGTAGCCCAGCAGGCT------------GCTCTGCAGCCTCAT---CACCACTTCCCCGTGGTGCCAGCCCAGCAGCCTGCGGTCCCCCAGCATACCATGATGCCACTTCCTGGCCAGCACTCCATGACTCCAAGCCAACCCCACCAGCCACACCTCCCTGTGCCCGCCCAG---------------CAGCCCATCCAGCCGCAGCCTCAC---------------------------------------------------------------------------------------------------------------------CCGCCCCTGCTATCCCAGCCGCCTCTGCCTCCGATGTTCCCCATGCAGCCCCTGCCCCCCATGCTTCCTGACCTGCCTCTGGAGGCTTGGCCCGCAACAGACAAGACCAAGCGGGAGGAAGTGGATTAA
Mesoplodon_densirostris      ATGGGGACCTGGATTTTGTTTGCCTGCCTCCTGGGAGCAGCCTTCT-CTATGCCCCTACCACCTCATCCTGGGCACCCTGGTTATATCAACTTCAGCTATGAGGTGCTTACCCCTCTGAAGTGGTACCAGAACATAATAAGACACCCGTACCCGTCCTACGCTTACGAACCCATGGCTGGCTGGCCGCACCACCAAATCATCCCCGTGGTATCCCAGCAGGCT------------GCTCTGCAGCCTCAT---CACCACTTCCCCGTGGTGCCAGCCCAGCAGCCCGCGGTCCCCCAGCATACCATGATGCCACTTCCTGGCCAGCACTCCATGACTCCAAGCCAACCCCACCAGCCACACCTCCCTGTGCCCGCCCAG---------------CAGCCCATCCAGCCGCAGCCTCAC---------------------------------------------------------------------------------------------------------------------CCGCCCCTGCTGTCCCAGCCGCCTCTGCCTCCGATGTTCCCCATGCAGCCCCTGCCCCCCATGCTTCCTGACCTGCCTCTGGAGGCTTGGCCCGCAACAGACAAGACCAAGCGGGAGGAAGTGGATTAA
Mesoplodon_europaeus         ATGGGGACCTGGATTTTGTTTGCCTGCCTCCTGGGAGCAGCCTTCT-CTATGCCCCTACCACCTCATCCTGGGCACCCTGGTTATATCAACTTCAGCTATGAGGTGCTTACCCCTCTGAAGTGGTACCAGAACATAATAAGACACCCGTACCCGTCCTACGCTTACGAGCCCATGGCTGGCTGGCCGCACCACCAAATCGTCCCCGTGGTAGCCCAGCAGGCT------------GCCCTGCAGCCTCAT---CACCACTTCCCCGTGGTGCCAGCCCAGCAGCCCGCGGTCCCCCAGCATACCATGATGCCACTTCCTGGCCAGCACTCCATGACTCCAAGCCAACCCCACCAGCCACACCTCCCTGTGCCCGCCCAG---------------CAGCCCATCCAGCCGCAGCCTCAC---------------------------------------------------------------------------------------------------------------------CCGCCCCTGCTGTCCCAGCCGCCTCTGCCTCCGATGTTCCCCATGCAGCCCCTGCCCCCCATGCTTCCTGACCTGCCTCTGGAGGCTTGGCCCGCAACAGACAAGACCAAGCGGGAGGAAGTGGATTAA
Mesoplodon_ginkgodens        ATGGGGACCTGGATTTTGTTTGCCTGCCTCCTGGGAGCAGCCTTCT-CTATGCCCCTACCACCTCATCCTGGGCACCCTGGTTATATCAACTTCAGCTATGAGGTGCTTACCCCTCTGAAGTGGTACCAGAACATAATAAGACACCCGTACCCGTCCTACGCTTACGAGCCCATGGCTGGCTGGCCGCACCACCAAATCGTCCCCGTGGTAGCCCAGCAGGCT------------GCCCTGCAGCCTCAT---CACCACTTCCCCGTGGTGCCAGCCCAGCAGCCCGCGGTCCCCCAGCATACCATGATGCCACTTCCTGGCCAGCACTCCATGACTCCAAGCCAACCCCACCAGCCACACCTCCCTGTGCCCGCCCAG---------------CAGCCCATCCAGCCGCAGCCTCAC---------------------------------------------------------------------------------------------------------------------CCGCCCCTGCTGTCCCAGCCGCCTCTGCCTCCGATGTTCCCCATGCAGCCCCTGCCCCCCATGCTTCCTGACCTGCCTCTGGAGGCTTGGCCCGCAACAGACAAGACCAAGCGGGAGGAAGTGGATTAA
Mesoplodon_grayi             ATGGGGACCTGGATTTTGTTTGCCTGCCTCCTGGGAGCAGCCTTCT-CTATGCCCCTACCACCTCATCTCGGGCACCCTGGTTATATCAACTTCAGCTATGAGTTGCTTACCCCTCTGAAGTTGTACCAGAACATAATAAGACACCCTTACCCGTCCTACGCTTACGAACCCATGGCTGGCTGGCCGCACCACCAAATCATCCCCGTGGTATCCCAGCAGGCT------------GCTCTGCAGCCTCAT---CACCACTTCCCCGTTGTGCCAGCCCAGCAGCCCGCGGTCCCCCAGCATACCATGATGCCACTTCCTGGCCAGCACTCCATGACTCCAAGCCAACCCCACCAGCCACACCTCCCTGTGCCCGCCCAG---------------CAGCCCATCCAGCCGCAGCCTCAC---------------------------------------------------------------------------------------------------------------------CCGCCCCTGCTGTCCCAGCCGCCTCTGCCTCCGATGTTCCCCATGCAGCCCCTGCCCCCCATGCTTCCTGACCTGCCTCTGGAGGCTTGGCCCGCAACAGACAAGACCAAGCGGGAGGAAGTGGATTAA
Mesoplodon_layardii          ATGGGGACCTGGATTTTGTTTGCCTGCCTCCTGGGAGCAGCCTTCT-CTATGCCCCTACCACCTCATCCTGGGCACCCTGGTTATATCAACTTCAGCTATGAGGTGCTTACCCCTCTGAAGTGGTACCAGAACATAATAAGACACCCGTACCCGTCCTAYGCTTACGAGCCCATGGCTGGCTGGCCGCACCACCAAATCATCCCCGTGGTAGCCCAGCAGGCT------------GCTCTGCAGCCTCAT---CACCACTTCCCCGTGGTGCCAGCCCAGCAGCCCGCGGTCCCCCAGCATACCATGATGCCACTTCCTGGCCAGCACTCCATGACTCCAAGCCAACCCCACCAGCCACACCTYCCTGTGCCCGCCCAG---------------CAGCCCATCCAGCCGCAGCCTCAC---------------------------------------------------------------------------------------------------------------------CCGCCCCTGCTGTCCCAGCCGCCTCTGCCTCCGATGTTCCCCATGCAGCCCCTGCCCCCCATGCTTCCTGACCTGCCTCTGGAGGCTTGGCCCGCAACAGACAAGACCAAGCGGGAGGAAGTGGATTAA
Mesoplodon_mirus             ATGGGGACCTGGATTTTGTTTGCCTGCCTCCTGGGAGCAGCCTTCT-CTATGCCCCTACCACCTCATCCTGGGCACCCTGGTTATATCAACTTCAGCTATGAGGTGCTTACCCCTCTGAAGTGGTACCAGAACATAATAAGACACCCGTACCCGTCCTACACTTACGAGCCCATGGCTGGCTGGCCGCACCACCAAATCGTCCCCGTGGTAGCCCAGCAGGCT------------GCCCTGCAGCCTCAT---CACCACTTCCCCGTGGTGCCAGCCCAGCAGCCTGCGGTCCCCCAGCATACCATGATGCCACTTCCTGGCCAGCACTCCATGACTCCAAGCCAACCCCACCAGCCACACCTCCCTGTGCCCGCCCAG---------------CAGCCCATCCAGCCGCAGCCTCAC---------------------------------------------------------------------------------------------------------------------CCGCCCCTGCTGTCCCAGCCGCCTCTGCCTCCGATGTTCCCCATGCAGCCCCTGCCCCCCATGCTTCCTGACCTGCCTCTGGAGGCTTGGCCCGCAACAGACAAGACCAAGCGGGAGGAAGTGGATTAA
Mesoplodon_perrini           ATGGGGACCTGGATTTTGTTTGCCTGCCTCCTGGGAGCAGCCTTCT-CTATGCCCCTACCACCTCATCCTGGGCACCCTGGTTATATCAACTTCAGCTATGAGGTGCTTACCCCTCTGAAGTGGTACCAGAACATAATAAGACACCCGTACCCGTCCTACGCTTACGAACCCATGGCTGGCTGGCCGCACCACCAAATCATCCCCGTGGTATCCCAGCAGGCT------------GCTCTGCAGCCTCAT---CACCACTTCCCCGTGGTGCCAGCCCAGCAGCCCGCGGTCCCCCAGCATACCATGATGCCACTTCCTGGCCAGCACTCCATGACTCCAAGCCAACCCCACCAGCCACACCTCCCTGTGCCCGCCCAG---------------CAGCCCATCCAGCCGCAGCCTCAC---------------------------------------------------------------------------------------------------------------------CCGCCCCTGCTGTCCCAGCCGCCTCTGCCTCCGATGTTCCCCATGCAGCCCCTGCCCCCCATGCTTCCTGACCTGCCTCTGGAGGCTTGGCCCGCAACAGACAAGACCAAGCGGGAGGAAGTGGATTAA
Mesoplodon_peruvianus        ATGGGGACCTGGATTTTGTTTGCCTGCCTCCTGGGAGCAGCCTTCT-CTATGCCCCTACCACCTCATCCTGGGCACCCTGGTTATATCAACTTCAGCTATGAGGTGCTTACCCCTCTGAAGTGGTACCAGAACATAATAAGACACCCGTACCCGTCCTATGGTTACGAACCCATGGGTGGCTGGCTGCACCACCAAATCATTCCCATGGTATCCCAGCAGGCT------------GCCCTGCAGCCTCAT---CACCACTTCCCCATGGTGCCAGCCCAGCAGCCCGTGGTCCCCCAGCAAACTATGATGCCAGTTCCTAGCCAGCACTCCATGACTCCAAGCCAACCCCACCAGCCACACCTCCCTGTGCCCACCCAG---------------CAGCCCATCCAGCCGCAGCCTCAC---------------------------------------------------------------------------------------------------------------------CTGCCCCTGCTGTCCCAGCCGCCTCTGCCTCCGATATTCCCCATGCAGCCCCTGCCCCCCATGCTTCCTGACCTGCCTCTGGAGGCTTGGCCCGCAACAGACAAGAYSAAGCGGGAGGAAGTG------
Mesoplodon_stejnegeri        ATGGGGACCTGGATTTTGTTTGCCTGCCTCCTGGGAGCAGCCTTCT-CTATGCCCCTACCACCTCATCCTGGGCACCCTGGTTATATCAACTTCAGCTATGAGGTGCTTACCCCTCTGAAGTGGTACCAGAACATAATAAGACACCCGTACCCGTCCTACGCTTACGAACCCATGGCTGGCTGGCCGCACCACCAAATCATCCCCGTGGTATCCCAGCAGGCT------------GCTCTGCAGCCTCAT---CACCACTTCCCCGTGGTGCCAGCCCAGCAGCCCGCGGTCCCCCAGCATACCATGATGCCACTTCCTGGCCAGCACTCCATGACTCCAAGCCAACCCCACCAGCCACACCTCCCTGTGCCCGCCCAG---------------CAGCCCATCCAGCCGCAGCCTCAC---------------------------------------------------------------------------------------------------------------------CCGCCCCTGCTGTCCCAGCCGCCTCTGCCTCCGATGTTCCCCATGCAGCCCCTGCCCCCCATGCTTCCTGACCTGCCTCTGGAGGCTTGGCCCGCAACAGACAAGACCAAGCGGGAGGAAGTGGATTAA
Monodon_monoceros            ATGGGGACCTGGATTTTGTTTGCCTGCCTCCTGGGAGCAGCCTTCT-CTATGCCCCTACCACCTCATCCTGGGCACCCTGGTTATATCAACTTCAGCTATGAGGTGCTTACCCCTCTGAAGTGGTACCAGAACGTAATAAGACACCCGTACCCGTCCTACGGTTACGAACCCATGGGTGGCTGGCTGCGCCACCAAATCATTCCCGTGGTATCCCAGCAGGCT------------GCCCTGCAGCCTCAT---CACCACTTCCCCATGGTGCCAGCCCAGCAGCCCGTGGTCCCCCAGCAAACCATGATGCCAGTTCCTGGCCAGCACTCCATGACTCCAAGCCAACCCCACCAGCCACACCTCCCTGTGCCCGCCCAG---------------CAGCCCGTCCAGCCACAGCCTCAC---------------------------------------------------------------------------------------------------------------------CCGCGCCTGCTGCCCCAGCCGCCTCTGCCTCCGATGTTCCCCATGCAGCCCCTGCCCCCCATGCTTCCTGACCTGCCTCTGGAGGCTTGGCCCGCAACAGACAAGACCAAGCGGGAGGAAGTGGATTGA
Moschus_moschiferus          ATGGGGACCTGGATTTTGTTTGCCTGCCTCCTGGGAGCAGCCTTCT-CTATGCCTCTACCACCTCATCCTGGGCACCCTGGTTATATCAACTTCAGCTATGAGGTGCTCACCCCTCTGAAGTGGTACCAGAGCATGATAAGACACCCGTACCCTTCCTATGGTTACGAACCCATGGGTGGATGGCTGCACCACCAAATCATTCCCGTGGTGTCCCAGCAGACTCCCCAGAATCACGCCCTGCAGCCTCAT---CACCACATCCCCATGGTGCCAGCTCAGCAGCCCGTGGTCCCCCAGCAACCAATGATGCCAGTTCCTGGCCAACACTCCATGACTCCAACCCAACACCACCAGCCAAACCTCCCTCTGCCCGCCCAGCAGCCCTTCCAGCCCCAGTCCATCCAGCCGCAGCCTCACCAGCCCCTGCAGCCCCTGCAGCCCCTGCAG------------------------------------CCCTTGCAGCCCCTGCAGCCCCTGCAGCCCCAGCCACCCGTGCACCCCATCCAGCCCTTGCCGCCACAGCCACCTCTGCCTCCGATATTCCCCATGCAGCCTCTGCCCCCCATGCTTCCTGACCTGCCTCTGGAAGCTTGGCCAGCAACAGACAAGACCAAGCGGGAGGAAGTGGATTAA
Neophocaena_asiaeorientalis  ATGGGGACCTGGATTTTGTTTGCCTGCCTCCTGGGAGCAGTCTTCT-CTATGCCCCTACCAGCTCATCCTGGGCACCCTGGTTATGTCAACTTCAGCTATGAGGTGCTTACCCCTCTGAAGTGGTACCAGAACGTAATAAGACACCCATACCCGTCCTACGGTTACGAACCCATGGGTGGCTGGCTGCGCCACCAAATCATTCCCGTGGTATCCCAGCAGGCT------------GCCCTGCAGCCTCAT---CACCACTTCCCCATGGTGCCAGCCCAGCAGCCCGTGGTCCCCCAGCAAACCATGATGCCAGTTCCTGGCCAGCACTCCATGACTCCAAGCCAACCCCACCAGCCACACCTCCCTGTGCCCGCCCAG---------------CAGCCTATCCAGCCACAGCCTCAC---------------------------------------------------------------------------------------------------------------------CCGCCCCTGCTGCCCCAGCCGCCTCTGCCTCCGATGTTCCCCGTGCAGCCCCTGCCCCCCATGCTTCCTGACCTGCCTCTGGAGGCTTGGCCCGCAACAGACAAGACCAAGCGGGAGGAAGTGGATTGA
Odocoileus_virginianus       ATGGGGACCTGGATTTTGTTTGCCTGCCTCCTGGGAGCAGCCTTCT-CTATGCCTCTACCACCTCATCCTGGGCACCCTGGTTATATCAACTTCAGCTATGAGGTGCTCACCCCTCTGAAGTGGTACCAGAGCATGATAAGACACCCGTACACTTCCTATGGTTACGAACCCATGGGTGGATGGCTGCACCACCAAATCATTCCCGTGGTGTCCCAGCAGACTCCCCAGAATCACGCCCTGCAGCCTCAT---CACCACATCCCCATGGTGCCAGCTCAGCAGCCCGTGGTCCCCCAGCAGCCAATGATGCCAGTTCCTGGCCAACACTCCATGACTCCAACCCAACACCACCAGCCCAACCTCCCTCTGCCCGCCCAGCAGCCCTTCCAGCCCCAGTCCATCCAGCCGCAGCCTCACCAGCCCCTGCAGCCCCTGCAGCCCCTGCAG------------------------------------CCCTTGCAGCCCCTGCAGCCCCTGCAGCCCCAGCCGCCCGTGCACCCCATCCAGCCCTTGCCGCCGCAGCCACCTCTGCCTCCGATATTCCCCATGCAGCCTTTGCCCCCCATGCTTCCTGACCTGCCTCTGGAAGCTTGGCCAGCAACGGACAAGACCAAGCGCGAGGAAGTGGATTAA
Okapia_johnstoni             ATGGGGACCTGGATTTTGTTTGCCTGCCTCCTGGGAGCAGCCTTCT-CTATGCCTCTACCACCTCATCCTGGGCACCCTGGTTATATCAACTTCAGCTATGAGGTGCTTACCCCTCTGAAGTGGTACCAGAGCATGATAAGACACCCGTACACTTCCTATGGTTACGAACCCATGGGTGGATGGCTGCACCACCAAATCATTCCCGTGGTGTCCCAGCAGACTCCCCAGAATCACGCCCTGCAGCCTCAT---CACCACATCCCCATGGTGCCAGCTCAGCAGCCCGTGGTCCCCCAGCAACCAATGATGCCAGTTCCTGGCCAACACTCCATGACTCCAACCCAACACCACCAGCCAAACCTCCCTCTGCCCGCCCAGCAGCCCTTCCAGCCCCAGTCCATCCAGCCGCAGCCTCACCAGCCCCTGCAGCCTCACCAGCCCCTGCAGCCTCACCAGCCCCTGCAGCCCCTGCAGCCCCTGCAGCCCTTGCAGCCCTTGCAGCCCCTGCAGCCCCAGCCACCCGTGCACCCCATCCAGCCCTTGCCGCCACAGCCACCTCTGCCTCCGATATTCCCCATGCAGCCTCTGCCCCCCATGCTTCCTGACCTGCCTCTGGAAGCTTGGCCAGCAACAGACAAGACCAAGCGGGAGGAAGTGGATTAA
Orcaella_brevirostris        ATGGGGACCTGGATTTTGTTTGCCTGCCTCCTGGGAGCAGCCTTCT-CTATGCCCCTACCACCTCATCCTGGGCACCCTGGTTATATCAACTTCAGCTATGAGGTGCTTACCCCTCTGAAGTGGTACCAGAACGTAATAAGACACCCGTACCCGTCCTACGGTTACGAACCCATGGGTGGCTGGCTGCGTCACCAAATCATTCCCGTGGTATCCCAGCAGGCT------------GCCCTGCAGCCTCAT---CACCACTTCCCCATGGTGCCAGCCCAGCAGCCCGTGGGCCCCCAGCAAACCATGATGCCAATTCCTGGCCAGCACTCCATGACTCCAAGCCAACCCCACCAGCCACACCTCCCTGTGCCCGCCCAG---------------CAGCCCGTCCAGCCACAGCCTCAC---------------------------------------------------------------------------------------------------------------------CCGCCCCTGCTGCCCCAGCCGCCTCTGCCTCCGATGTTCCCCATGCAGCCCCTGCCCCCCATGCTTCCTGACCTGCCTCTGGAGGCTTGGCCCGCAACAGACAAGACCAAGCGGGAGGAAGTGGATTGA
Orcaella_heinsohni           ATGGGGACCTGGATTTTGTTTGCCTGCCTCCTGGGAGCAGCCTTCT-CTATGCCCCTACCACCTCATCCTGGGCACCCTGGTTATATCAACTTCAGCTATGAGGTGCTTACCCCTCTGAAGTGGTACCAGAACGTAATAAGACACCCGTACCCGTCCTACGGTTACGAACCCATGGGTGGCTGGCTGCGTCACCAAATCATTCCCGTGGTATCCCAGCAGGCT------------GCCCTGCAGCCTCAT---CACCACTTCCCCATGGTGCCAGCCCAGCAGCCCGTGGGCCCCCAGCAAACCATGATGCCAATTCCTGGCCAGCACTCCATGACTCCAAGCCAACCCCACCAGCCACACCTCCCTGTGCCCGCCCAG---------------CAGCCCGTCCAGCCACAGCCTCAC---------------------------------------------------------------------------------------------------------------------CCACCCCTGCTGCCCCAGCCGCCTCTGCCTCCGATGTTCCCCATGCAGCCCCTGCCCCCCATGCTTCCTGACCTGCCTCTGGAGGCTTGGCCCGCAACAGACAAGACCAAGCGGGAGGAAGTGGATTGA
Orcinus_orca                 ATGGGGACCTGGATTTTGTTTGCCTGCCTCCTGGGAGCAGCCTTCT-CTATGCCCCTACCACCTCATCCTGGGCACCCTGGTTATATCAACTTCAGCTATGAGGTGCTTACCCCTCTGAAGTGGTACCAGAACGTAATAAGACACCCGTACCCGTCCTACGGTTACGAACCCATGGGTGGCTGGCTGCGTCACCAAATCATTCCCGTGGTATCCCAGCAGGCT------------GCCCTGCAGCCTCAT---CACCACTTCCCCATGGTGCCAGCCCAGCAGCCCGTGGGCCCCCAGCAAACCATGATGCCAGTTCCTGGCCAGCACTCCAT---TCCAAGCCAACCCCACCAGCCACACCTCCCTGTGCCCGCCCAG---------------CAGCCCGTCCAGCCACAGCCTCAC---------------------------------------------------------------------------------------------------------------------CCGCCCCTGCTGCCCCAGCCGCCTCTGCCTCCGATGTTCCCCATGCAGCCCCTGCCCCCCATGCTTCCTGACCTGCCTCTGGAGGCTTGGCCCGCAACAGACAAGACCAAGCGGGAGGAAGTGGATTGA
Ovis_aries                   ATGGGGACCTGGATTTTGTTTGCCTGCCTCCTGGGAGCAGCCTTCT-CTATGCCTCTACCACCTCATCCTGGGCACCCTGGTTATATCAACTTCAGCTATGAGGTGCTCACCCCTCTGAAGTGGTACCAGAGCATGATAAGACACCCGTACCCTTCCTATGGTTACGAACCCATGGGTGGATGGCTGCACCACCAAATCATTCCCGTGGTGTCCCAGCAGACTCCCCAGAATCACGCCCTGCAGCCTCAT---CACCACATCCCCATGGTGCCAGCTCAGCAGCCCGTGGTCCCCCAGCAACCAATGATGCCAGTTCCTGGCCAACACTCCATGACTCCAACCCAACACCACCAGCCAAACCTCCCTCTGCCCGCCCAGCAGCCCTTCCAGCCCCAGTCCATCCAGCCGCAGCCTCACCAGCCCCTGCAGCCCCTGCAGCCCATGCAG------------------------------------CCCTTGCAGCCCTTGCAGCCCCTGCAGCCCCAGCCACCCGTGCACCCCATCCAGCCCTTGCCGCCACAGCCACCTCTGCCTCCGATATTCCCCATGCAGCCTCTGCCCCCCATGCTTCCTGACCTGCCTCTGGAAGCTTGGCCAGCAACAGACAAGACCAAGCGGGAGGAAGTGGATTAA
Peponocephala_electra        ATGGGGACCTGGATTTTGTTTGCCTGCCTCCTGGGAGCAGCCTTCT-CTATGCCCCTACCACCTCATCCTGGGCACCCGGGTTATATCAACTTCAGCTATGAGGTGCTTACCCCTCTGAAGTGGTACCAGAACGTAATAAGACACCCGTACCCGTCCTACGGTTACGAACCCATGGGTGGCTGGCTGCGTCACCAAATCATTCCCGTGGTATCCCAGCAGGCT------------GCCCTGCAGCCTCAT---CACCACTTCCCCATGGTGCCAGCCCAGCAGCCCGTGGGCCCCCAGCAAACCATGATGCCAATTCCTGGCCAGCACTCCATGACTCCAAGCCAACCCCACCAGCCACACCTCCCTGTGCCCGCCCAG---------------CAGCCCGTCCAGCCACAGCCTCAC---------------------------------------------------------------------------------------------------------------------CCGCCCCTGCTGCCCCAGCCGCCTCTGCCTCCGATGTTCCCCATGCAGCCCCTGCCCCCCATGCTTCCTGACCTGCCTCTGGAGGCTTGGCCCGCAACAGACAAGACCAAGCGGGAGGAAGTGGATTGA
Phocoena_phocoena            ATGGGGACCTGGATTTTGTTTGCCTGCCTCCTGGGAGCAGTCTTCT-CTATGCCCCTCCCAGCTCATCCTGGGCACCCTGGTTATGTCAACTTCAGCTATGAGGTGCTTACCCCTCTGAAGTGGTACCAGAACGTAATAAGACACCCATACCCGTCCTACGGTTACGAACCCATGGGTGGCTGGCTGCGCCACCAAATCATTCCCGTGGTATCCCAGCAGGCT------------GCCCTGCAGCCTCAT---CACCACTTCCCCATGGTGCCAGCCCAGCAGCCCGTGGTCCCCCAGCAAACCATGATGCCAGTTCCTGGCCAGCACTCCATGACTCCAAGCCAACCCCACCAGCCACACCTCCCTGTGCCCGCCCAG---------------CAGCCCGTCCAGCCACAGCCTCAC---------------------------------------------------------------------------------------------------------------------CCGCCCCTGCTGCCCCAGCCGCCTCTGCCTCCGATGTTCCCCGTGCAGCCCCTGCCCCCCATGCTTCCTGACCTGCCTCTGGAGGCTTGGCCCGCAACAGACAAGACCAAGCGGGAGGAAGTGGATTGA
Phocoena_sinus               ATGGGGACCTGGATTTTGTTTGCCTGCCTCCTGGGAGCAGTCTTCT-CTATGCCCCTACCAGCTCATCCTGGGCACACTGGTTATGTCAACTTCAGCTATGAGGTGCTTACCCCTCTGAAGTGGTACCAGAACGTAATAAGACACCCATACCCGTCCTACGGTTACGAACCCATGGGTGGCTGGCTGCGCCACCAAATCATTCCCGTGGTATCCCAGCAGGCT------------GCCCTGCAGCCTCAT---CACCACTTCCCCATGGTGCCAGCCCAGCAGCCCGTGGTCCCCCAGCAAACCATGATGCCAGTTCCTGGCCAGCACTCCATGACTCCAAGCCAGCCCCACCAGCCACACCTCCCTGTGCCCGCCCAG---------------CAGCCCGTCCAGCCACAGCCTCAC---------------------------------------------------------------------------------------------------------------------CCGCCCCTGCTGCCCCAGCCGCCTCTGCCTCCGATGTTCCCCGTGCAGCCCCTGCCCCCCATGCTTCCTGACCTGCCTCTGGAGGCTTGGCCCGCAACAGACAAGACCAAGCGGGAGGAAGTGGATTGA
Physeter_macrocephalus       ATGGGGACCTGGATTTTGTTTGCCTGCCTCCTGGGAGCAGCCTTCT-CTATGCCCCTACCACCTCATCCTGGGCACCCTGGTTATATCAACTTCAGCTATGAGGTGCTTACCCCTCTGAAGTGGTACCAGAACATAATAAGACACCCGTACCCGTCCTACGGTTACGAACCCATGGGTGGCTGGCTGCACCACCAAATCATTCCCGTGGTATCCCAGCAGGCT------------GCCCTGCAGCCTCAT---CACCACTTCCCCATGGTGCCAGCCCAGCAGCCCGCGGTCCCCCAGCAAACCATGATGCCAGCTCCTGGCCAGCACTCCATGACTCCAAGCCAACCCCACCAGCCACACCTCCCTGTGCCCGCCCAG---------------CAGCCCGTCCAGCCGCAGCCTCAC---------------------------------------------------------------------------------------------------------------------CCGGCCCTGCTGCCCCAGCCGCCTCTGCCTCCGATGTTCCCCATGAGGCCCCTGCCCCCCATGCTTCCTGACCTGCCTCTGGAGGCTTGGCCCGCAACAGACAAGACCAAGCGGGAGGAAGTGGATTAA
Platanista_gangetica         ATGGGGACCTGGATTTTGTTTGCCTGCCTCCTGGGAGCAGCCTTCT-CTATGCCCCTACCACCTCATCCTGGGCACCCTGGTTATATCAACTTCAGCTATGAGGTGCTTACCCCTCTGAAGTGGTACCAGAACATAATAAGACACCCATACCCGTCCTACGGTTACGAACCCATGGGTGGCTGGCTGCACCACCAAATCATTCCCGTGGTATCCCAGCAGGCT------------GCCCTGCAGCCTCAT---CACCACTTCCCCATGGTGCCAGCCCAGCAGCCCGTGGTCCCCCAGCAAACCATGATGCCAGTTCCTGGCCAGCACTCCATGACTCCAAGCCAACCCCACCAGCCACACCTCCCTGTGCCCGCCCAG---------------CAGCCCGTCCAGCCGCAGCCTCAC---------------------------------------------------------------------------------------------------------------------CCGCCCCTGCTGCCCCAGCCGCCTCTGCCTCCGATGTTCCCCATGCAGCCCCTGCCCCCCATGCTTCCTGRCCTGCCTCTGGWGGCTTGGCCCGCAACAGACAAGACCAAGCGGGAGGAAGTGGATTAA
Platanista_minor             ATGGGGACCTGGATTTTGTTTGCCTGCCTCCTGGGAGCAGCCTTCT-CTATGCCCCTACCACCTCATCCTGGGCACCCTGGTTATATCAACTTCAGCTATGAGGTGCTTACCCCTCTGAAGTGGTACCAGAACATAATAAGACACCCATACCCGTCCTACGGTTACGAACCCATGGGTGGCTGGCTGCACCACCAAATCATTCCCGTGGTATCCCAGCAGGCT------------GCCCTGCAGCCTCAT---CACCACTTCCCCATGGTGCCAGCCCAGCAGCCCGTGGTCCCCCAGCAAACCATGATGCCAGTTCCTGGCCAGCACTCCATGACTCCAAGCCAACCCCACCAGCCACACCTCCCTGTGCCCGCCCAG---------------CAGCCCGTCCAGCCGCAGCCTCAC---------------------------------------------------------------------------------------------------------------------CCGCCCCTGCTGCCCCAGCCGCCTCTGCCTCCGATGTTCCCCATGCAGCCCCTGCCCCCCATGCTTCCTGACCTGCCTCTGGAGGCTTGGCCCGCAACAGACAAGACCAAGCGGGAGGAAGTGGATTAA
Pontoporia_blainvillei       ATGGGGACCTGGATTTTGTTTGCCTGCCTCCTGGGAGCAGCCTTCT-CTATGCCCCTACCACCTCATCCTGGGCACCCTGGTTATATCAACTTCAGCTATGAGGTGCTTACCCCTCTGAAGTGGTACCAGAACGTAATAAGACACCCGTACCCGTCCTACGGTTACGAACCCATGGGTGGCTGGCTGCGCCACCAAATCATTCCCGTGGTATCCCAGCAGGCT------------GCCCTGCAGCCTCAT---CACCACTTCCCCATGGTGCCAGCCCAGCAGCCCGCGGTCCCCCAGCAAACCATGATGCCAGTTCCTGGACAGCACTCCATGACTCCAAGCCAACCCCACCAGCCACACCTCCCTGTGCCCGCCCAG---------------CAGCCCGTCCAGCCGCAGCCTCAC---------------------------------------------------------------------------------------------------------------------CCGCCCCTGCTGCCCCAACCGCCTCTGCCTCCGATGTTCCCCATGCAGCCCCTGCCCCCGATGCTTCCTGACCTGCCTCTGGAGGCTTGGCCCGCAACAGACAAGACCAAGCGGGAGGAAGTGGTTTGA
Pseudorca_crassidens         ATGGGGACCTGGATTTTGTTTGCCTGCCTCCTGGGAGCAGCCTTCT-CTATGCCCCTACCACCTCATCCTGGGCACCCTGGTTATATCAACTTCAGCTATGAGGTGCTTACCCCTCTGAAGTGGTACCAGAACGTAATAAGACACCCGTACCCGTCCTACGGTTACGAACCCATGGGTGGCTGGCTGCGTCACCAAATCATTCCCGTGGTATCCCAGCAGGCT------------GCCCTGCAGCCTCAT---CACCACTTCCCCATGGTGCCAGCCCAGCAGCCCGTGGGCCCCCAGCAAACCATGATGCCAATTCCTGGCCAGCACTCCATGACTCCAAGCCAACCCCACCAGCCACACCTCCCTGTGCCCGCCCAG---------------CAGCCCGTCCAGCCACAGCCTCAC---------------------------------------------------------------------------------------------------------------------CCGCCCCTGCTGCCCCAGCCGCCTCTGCCTCCGATGTTCCCCATGCAGCCCCTGCCCCCCATGCTTCCTGACCTGCCTCTGGAGGCTTGGCCCGCAACAGACAAGACCAAGCGGGAGGAAGTGGATTGA
Sousa_chinensis              ATGGGGACCTGGATTTTGTTTGCCTGCCTCCTGGGAGCAGCCTTCT-CTATGCCCCTACCACCTCATCCTGGGCACCCTGGTTATATCAACTTCAGCTATGAGGTGCTTACCCCTCTGAAGTGGTACCAGAACGTAATAAGACACCCGTACCCGTCCTACGGTTACGAACCCATGGGTGGCTGGCTGCGTCACCAAATCATTCCCGTGGTATCCCAGCAGGCT------------GCCCTGCAGCCTCAT---CACCACTTCCCCATGGTGCCAGCCCAGCAGCCCGTGGGCCCCCAGCAAACCATGATGCCAATTCCTGGCCAGCACTCCATGACTCCAAGCCAACCCCACCAGCCACACCTCCCTGTGCCCGCCCAG---------------CAGCCCGTCCAGCCACAGCCTCAC---------------------------------------------------------------------------------------------------------------------CCGCCCCTGCTGCCCCAGCCGCCTCTGCCTCCGATGTTCCCCATGCAGCCCCTGCCCCCCATGCTTCCTGACCTGCCTCTGGAGGCTTGGCCCGCAACAGACAAGACCAAGCGGGAGGAAGTGGATTGA
Stenella_attenuata           ATGGGGACCTGGATTTTGTTTGCCTGCCTCCTGGGAGCAGCCTTCT-CTATGCCTCTACCACCTCATCCTGGGCACCCTGGTTATATCAACTTCAGCTATGAGGTGCTTACCCCTCTGAAGTGGTACCAGAACGTAATAAGACACCCGTACCCGTCCTACGGTTACGAACCCATGGGTGGCTGGCTGCGTCACCAAATCATTCCCGTGGTATCCCAGCAGGCT------------GCCCTGCAGCCTCAT---CACCACTTCCCCATGGTGCCAGCCCAGCAGCCCGTGGGCCCCCAGCAAACCATGATGCCAATTCCTGGCCAGCACTCCATGACTCCAAGCCAACCCCACCAGCCACACCTCCCTGTGCCCGCCCAG---------------CAGCCCGTCCAGGCACAGCCTCAC---------------------------------------------------------------------------------------------------------------------CCGCCCCTGCTGCCCCAGCCGCCTCTGCCTCCGATGTTCCCCATGCAGCCCCTGCCCCCCATGCTTCCTGACCTGCCTCTGGAGGCTTGGCCCGCAACAGACAAGACCAAGCGGGAGGAAGTGGTTTGA
Stenella_clymene             ATGGGGACCTGGATTTTGTTTGCCTGCCTCCTGGGAGCAGCCTTCT-CTATGCCCCTACCACCTCATCCTGGGCACCCTGGTTATATCAACTTCAGCTATGAGGTGCTTACCCCTCTGAAGTGGTACCAGAACGTAATAAGACACCCGTACCCGTCCTACGGTTACGAACCCATGGGTGGCTGGCTGCGTCACCAAATCATTCCCGTGGTATCCCAGCAGGCT------------GCCCTGCAGCCTCAT---CACCACTTCCCCATGGTGCCAGCCCAGCAGCCCGTGGGCCCCCAGCAAACCATGATGCCAATTCCTGGCCAGCACTCCATGACTCCAAGCCAACCCCACCAGCCACACCTCCCTGTGCCCGCCCAG---------------CAGCCCGTCCAGCCACAGCCTCAC---------------------------------------------------------------------------------------------------------------------CCGCCCCTGCTGCCCCAGCCGCCTCTGCCTCCAATGTTCCCCATGCAGCCCCTGCCCCCCATGCTTCCTGACCTGCCTCTGGAGGCTTGGCCCGCAACAGACAAGACCAAGCGGGAGGAAGTGGATTGA
Stenella_coeruleoalba        ATGGGGACCTGGATTTTGTTTGCCTGCCTCCTGGGAGCAGCCTTCT-CTATGCCCCTACCACCTCATCCTGGGCACCCTGGTTATATCAACTTCAGCTATGAGGTGCTTACCCCTCTGAAGTGGTACCAGAACGTAATAAGACACCCGTACCCGTCCTACGGTTACGAACCCATGGGTGGCTGGCTGCGTCACCAAATCATTCCCGTGGTAGCCCAGCAGGCT------------GCCCTGCAGCCTCAT---CACCACTTCCCCATGGTGCCAGCCCAGCAGCCCGTGGGCCCCCAGCAAACCATGATGCCAATTCCTGGCCAGCACTCCATGACTCCAAGCCAACCCCACCAGCCACACCTCCCTGTGCCCGCCCAG---------------CAGCCCGTCCAGCCACAGCCTCAC---------------------------------------------------------------------------------------------------------------------CCGCCCCTGCTGCCCCAGCCGCCTCTGCCTCCGATGTTCCCCATGCAGCCCCTGCCCCCCATGCTTCCTGACCTGCCTCTGGAGGCTTGGCCCGCAACAGACAAGACCAAGCGGGAGGAAGTGGATTGA
Stenella_frontalis           ATGGGGACCTGGATTTTGTTTGCCTGCCTCCTGGGAGCAGCCTTCT-CTATGCCTCTACCACCTCATCCTGGGCACCCTGGTTATATCAACTTCAGCTATGAGGTGCTTACCCCTCTGAAGTGGTACCAGAACGTAATAAGACACCCGTACCCGTCCTACGGTTACGAACCCATGGGTGGCTGGCTGCGTCACCAAATCATTCCCGTGGTATCCCAGCAGGCT------------GCCCTGCAGCCTCAT---CACCACTTCCCCATGGTGCCAGCCCAGCAGCCCGTGGGCCCCCAGCAAACCATGATGCCAATTCCTGGCCAGCACTCCATGACTCCAAGCCAACCCCACCAGCCACACCTCCCTGCGCCCGCCCAG---------------CAGCCCGTCCAGCCACAGCCTCAC---------------------------------------------------------------------------------------------------------------------CCGCCCCTGCTGCCCCAGCCGCCTCTGCCTCCGATGTTCCCCATGCAGCCCCTGCCCCCCATGCTTCCTGACCTGCCTCTGGAGGCTTGGCCCGCAACAGACAAGACCAAGCGGGAGGAAGTGGATTGA
Stenella_longirostris        ATGGGGACCTGGATTTTGTTTGCCTGCCTCCTGGGAGCAGCCTTCT-CTATGCCCCTACCACCTCATCCTGGGCACCCTGGTTATATCAACTTCAGCTATGAGGTGCTTACCCCTCTGAAGTGGTACCAGAACGTAATAAGACACCCGTACCCGTCCTACGGTTACGAACCCATGGGTGGCTGGCTGCGTCACCAAATCATTCCCGTGGTATCCCAGCAGGCT------------GCCCTGCAGCCTCAT---CACCACTTCCCCATGGTGCCAGCCCAGCAGCCCGTGGGCCCCCAGCAAACCATGATGCCAATTCCTGGCCAGCACTCCATGACTCCAAGCCAACCCCACCAGCCACACCTCCCTGTGCCCGCCCAG---------------CAGCCCGTCCAGCCACAGCCTCAC---------------------------------------------------------------------------------------------------------------------CCGCCCCTGCTGCCCCAGCCGCCTCTGCCTCCAATGTTCCCCATGCAGCCCCTGCCCCCCATGCTTCCTGACCTGCCTCTGGAGGCTTGGCCCGCAACAGACAAGACCAAGCGGGAGGAAGTGGATTGA
Steno_bredanensis            ATGGGGACCTGGATTTTGTTTGCCTGCCTCCTGGGAGCAGCCTTCT-CTATGCCCCTACCACCTCATCCTGGGCACCCTGGTTATATCAACTTCAGCTATGAGGTGCTTACCCCTCTGAAGTGGTACCAGAACGTAATAAGACACCCGTACCCGTCCTACGGTTACGAACCCATGGGTGGCTGGCTGCGTCACCAAATCATTCCCGTGGTATCCCAGCAGGCT------------GCCCTGCAGCCTCAT---CACCACTTCCCCATGGTGCCAGCCCAGCAGCCCGTGGGCCCCCAGCAAACCATGATGCCAATTCCTGGCCAGCACTCCATGACTCCAAGCCAACCCCACCAGCCACACCTCCCTGTGCCCGCCCAG---------------CAGCCCGTCCAGCCACAGCCTCAC---------------------------------------------------------------------------------------------------------------------CCGCCCCTGCTGCCCCAGCCGCCTCTGCCTCCGATGTTCCCCATGCAGCCCCTGCCCCCCATGCTTCCTGACCTGCCTCTGGAGGCTTGGCCCGCAACAGACAAGACCAAGCGGGAGGAAGTGGATTGA
Sus_scrofa                   ATGGGGACCTGGATTTTGTTTGCTTGCCTCCTGGGAGCAGCCTTCT-CTATGCCTCTACCACCTCATCCTGGGCACCCTGGTTATATCAACTTCAGCTATGAGGTGCTTACCCCTCTGAAGTGGTACCAGAACATGATAAGACATCCGTACACTTCCTATGGTTACGAACCCATGGGTGGATGGCTGCACCACCAAATCATTCCCGTGGTGTCGCAGCAGACTCCCCAGAGTCATGCCCTTCAGCCTCAT---CACCACATCCCCATGGTGCCAGCTCAACAGCCCGGGATCCCCCAGCAGCCAATGATGCCACTTCCTGGCCAACACTCCATGACTCCAACCCAACACCACCAGCCAAACCTCCCTCTGCCCGCCCAGCAGCCCTTCCAGCCCCAGCCCGTCCAGCCCCAGCCTCACCAGCCCCTGCAGCCC---------------------------------------------------------------------------------CAGTCACCCATGCACCCCATCCAGCCCTTGCTGCCACAGCCACCTCTGCCTCCGATGTTCTCCATGCAGTCTCTG---------CTTCCTGACCTGCCTCTGGAAGCTTGGCCAGCAACAGACAAGACCAAGCGGGAGGAAGTGGATTAA
Tasmacetus_shepherdi         ATGGGGACCTGGATTTTGTTTGCCTGCCTCCTGGGAGCAGCCTTCT-CTATGCCCCTACCACCTCATCCTGGGCACCCTGGTTATATCAACTTCAGCTATGAGGTGCTTACCCCTCTGAAGTGGTACCAGAACATAATAAGACGCCCGTACCAGTCCTACGGTTACGAACCCATGGGTGGCTGGCTGCACCACCAAATCATTCCCGTGGTATCCCAGCAGGCT------------GCCCTGCAGCCTCAT---CACCACTTCCCCATGGTGCCAGCCCAGCAGCCCGTGGTCCCCCAGCATACCATGATGCCACTTCCTGGCCAGCACTCCATGACTCCAAGCCAACCCCACCAGCCACACCTCCCTGTGCCCGCCCAG---------------CAGCCCATCCAGCCGCAGCCTCAC---------------------------------------------------------------------------------------------------------------------CCGCCCCTGCTGTCCCAGCCGCCTCTGCCTCCGATGTTCCCCATGCAGCCCCTGCCCCCCATGCTTCCTGACCTGCCTCTGGAGGCTTGGCCCGCAACAGACAAGACCAAGCGGGAGGAAGTGGATTAA
Tragulus_javanicus           ATGGGGACCTGGATTCTGTTTGCCTGCCTCCTGGGAGCAGCCTTCT-CTATGCCTCTACCACCTCATCCTGGGCACCCTGGTTATATCAACTTCAGCTATGAGGTGCTTACCCCTCTGAAGTGGTACCAGAGCATGATAAGACACCCGTACCCTTCCTATGGTTACGAACCCATGGGTGGATGGCTGCACCACCAAATCATTCCCGTGGTGTCCCAGCAGACTCCCCAGAATCACGCCCTGCAGCCTCAT---CACCACATCCCCATGGTGCCAGCTCAGCAGCCCGTGGTCCCCCAGCAATCAATGATGCCAGTTCCTGGCCAACACTCCATGACTCCAACCCAACACCACCAGCCAAACCTCCCTCTGCCCGCCCAGCAACCCTTCCAGCCCCAGCCCTTCCAGCCCCAGTCCATCCAGCCG------------------------------------------------------------------CAACCTCACCAGCCCCTGCAGCCCCAGCCACCAATGCACTCCATCCAGCCCTTGCAGCCCCAGCCATCTCTGCATACGATGTTCCCCATGCAGCATCTGCCCCCCATGCTTCCTGACCTGCCTCTGGAAGCTTGGCCAGCAACGGACAAGACCAAGCGGGAGGAAGTGGATTAA
Tursiops_aduncus             ATGGGGACCTGGATTTTGTTTGCCTGCCTCCTGGGAGCAGCCTTCT-CTATGCCCCTACCACCTCATCCTGGGCACCCTGGTTATATCAACTTCAGCTATGAGGTGCTTACCCCTCTGAAGTGGTACCAGAACGTAATAAGACACCCGTACCCGTCCTACGGTTACGAACCCATGGGTGGCTGGCTGCGTCACCAAATCATTCCCGTGGTATCCCAGCAGGCT------------GCCCTGCAGCCTCAT---CACCACTTCCCCATGGTGCCAGCCCAGCAGCCCGTGGGCCCCCAGCAAACCATGATGCCAATTCCTGGCCAGCACTCCATGACTCCAAGCCAACCCCACCAGCCACACCTCCCTGTGCCCGCCCAG---------------CAGCCCGTCCAGCCACAGCCTCAC---------------------------------------------------------------------------------------------------------------------CCGCCCCTGCTGCCCCAGCCGCCTCTGCCTCCGATGTTCCCCATGCAGCCCCTGCCCCCCATGCTTCCTGACCTGCCTCTGGAGGCTTGGCCCGCAACAGACAAGACCAAGCGGGAGGAAGTGGATTGA
Tursiops_truncatus           ATGGGGACCTGGATTTTGTTTGCCTGCCTCCTGGGAGCAGCCTTCT-CTATGCCCCTACCACCTCATCCTGGGCACCCTGGTTATATCAACTTCAGCTATGAGGTGCTTACCCCTCTGAAGTGGTACCAGAACGTAATAAGACACCCGTACCCGTCCTACGGTTACGAACCCATGGGTGGCTGGCTGCGTCACCAAATCATTCCCGTGGTATCCCAGCAGGCT------------GCCCTGCAGCCTCAT---CACCACTTCCCCATGGTGCCAGCCCAGCAGCCCGTGGGCCCCCAGCAAACCATGATGCCAATTCCTGGCCAGCACTCCATGACTCCAAGCCAACCCCACCAGCCACACCTCCCTGTGCCCGCCCAG---------------CAGCCCGTCCAGCCACAGCCTCAC---------------------------------------------------------------------------------------------------------------------CCGCCCCTGCTGCCCCAGCCGCCTCTGCCTCCGATGTTCCCCATGCAGCCCCTGCCCCCCATGCTTCCTGACCTGCCTCTGGAGGCTTGGCCCGCAACAGACAAGACCAAGCGGGAGGAAGTGGATTGA
Vicugna_pacos                ATGGGGACCTGGATTTTGTTTGCCTGCCTCTTGGGAGCAGCCTTCT-CTATGCCTCTACCACCTCATCCTGGGCACCCTGGTTATATCAACTTCAGCTATGAGGTGCTTACCCCTGTGAAATGGTACCCGAACATAATGAGACATCCGTACCCTTCCTATGGTTACGAACCCATGGGTGGATGGCTGCACCACCAAATCATTCCCGTGGTGTCCCAGCAGACTCCCCAGAATCACGCCCTGCAGCCTCAT---CACCACATCCCCATGGTGCCAGCTCAGCAGCCCGTGGTCCCCCAGCAACCACTGATGCCAGTTCCTGGCCAGCACTCCATGACTCCAACCCAACACCACCAGCCAAACTTCCCAGTGCCCGCCCAGCAGCCCTACCAGCCCCAGCCCGTCCAGCCGCAGCCTCACCAGCCCATGCAGCCC---------------------------------------------------------------------------------CAG---CCCGTGCACCCCATCCAGCCCTTGCCGCCACAGCCACCTCTGCCTCCGATGTTCCCCATGCAGCCTCTGCCTCCCATGCTTCCTGACCTGCCTCTGGAAGCTTGGCCATCAACAGACAAGAGCAAGCGGGAGGAAGTGGATTAA
Ziphius_cavirostris          ATGGGGACCTGGATTTTGTTTGCCTGCCTCCTGGGAGCAGCCTTCT-CTATGCCCTTACCACCTCATCCCGGGCACCCTGGTTATATCAACTTCAGCTATGAGGTGCTTACCCCTCTGAAGTTGTACCAGAACATAATAAGACACCCGTACCAGTCCTACGGTTACGAACCCATGGGTGGCTGGCTGCACCACCAAATCATTCCCGTGGTATCCCAGCAGGCT------------GCCCTGCAGCCTCAT---CACCACTTCCCCATGGTGCCAGCCCAGCAGCCCGCGGTCCCCCAGCATACCATGATGCCACTTCCCGGCCAGCACTCCATGACTCCAAGCCAACCCCACCAGCCACACCTCCCTGTGCCCGCCCAG---------------CAGCCCATCCAGCCGCAGCCTCAC---------------------------------------------------------------------------------------------------------------------CCGCCCCTGCTGTCCCAGCCGCCTCTGCCTCCGATGTTCCCCATGCAGCCCCTGCCCCCCATGCTTCCTGACCTGCCTCTGGAGGCTTGGCCCGCAACAGACAAGACCAAGCGGGAGGAAGTGGATTAA
	;
End;
begin sets;
charset exon2 = 1-55;
charset exon3 = 56-103;
charset exon5 = 104-148;
charset exon6 = 149-658;
charset exon7 = 659-664;
end;
