# Supplementary material for: Molecular Evidence for Relaxed Selection on the Enamel Genes of Toothed Whales (Odontoceti) with Degenerative Enamel Phenotypes
Source: Genes (Basel). 2024 Feb 10;15(2):228. doi: 10.3390/genes15020228 (PMC10888366; doi:10.3390/genes15020228)
Supplement: Supplementary file 1 [file genes-15-00228-s001.zip › Supplementary Materials/Nexus CDS Alignments/AMTN.nex]

#NEXUS 

Begin data;
	Dimensions ntax=92 nchar=645;
	Format datatype=dna gap=-;
	Matrix
Balaena_mysticetus           ATGAAGACTACGATTCTACTGTTTTGTCTTCTAGGATCAACTCTGTCATTACCAATGCAGCTCAACCCTGCTTTGGTACTTCCTCCAACAAAGCTGGTTCCAGATCAGGCAACACTGCTAAATCAACAACAGCCAAATCAGGTCTTCCCTTCTTTAAGTCTAATTCCATTGACACAGATGCTCACACTGGGGTCAGACCTGCA----ACTGCTAAATCCTGCTGCAGGGATGGCACCTGGTACCCAGA----CCCTCTTACTGACCCTGGGGGGATTGAAGGTACAGCAGCAGCTGCAACCACAAGTGTTACCRGTTATTGTAGCACACCTTGGAGCCCAGGGTGCTATCCTAAGCTCAGAGGAATTGCCAGCGA-CCCCCCAAATCTTAACAAGATTTATCTTCCATCCCGTGTTTCCCAGAGCCATCCTGCCCACCAGTCAGGCTACTCCAGATGTCCAGAATGGAATCCTTCCTGCAGGACAAGCAGGAGCAAATCCTGCCATCCAGGGAACCCCAGAGGGCCCCTTCCCAACTACCAGTGGCACAGATGACGACTTTGCAGAGACCACCCCTAAAGGCATCCAAAAGGGCACACACACCACTGAGGAAACCACCACAGGGTCACCAAAAGGAATTTAG---
Balaenoptera_acutorostrata   ATGAAGACTACGATTCTACTGTTTTGTCTTCTAGGATCAACTCTGTCATTACCAATGCAGCTCAACCCTGCTTTGGTACTTCCTCCAACAAAGCTGGTTCCAGATCAGGCAACACTGCTAAACCAACAACAGCCAAATCAGGTTTTCCCTTCTTTAAGTCTAATTCCATTGACACAGATGCTCACACTGGGGTCAGACCTGGTAAGTACTGCTAAATCCTGTTGCAGGGATGGCGCCTGGTACCCAGA----CCCTCCCACTGACCCTGGGGGGATTGAAGGTACAGCAGCAGCTGCAACCACAAGTGTTACCAGTTATTGTAGCACACCTTGGAGCCCAGGGTGCTATCCTAAGCTCAGATGAATTGCCAGCGA-CCCCCCAAATCTTAACAGAATTTATCTTCCTTCCCTTGTTTCCCGGAGCCATCCTGCCCACCAGTCAGGCTACTCCAGATGTCCAGAATGGAATCCTTCCTGCAGGACAAGCAGGAGCAAATCCTGCCATCCAGGGAACCCCAGAGGGCCCCTTCCCAACTACCAGTGGCACAGATGACGACTTTGCAGAGACCACCCCTGCAGGCATCCAAAGGGGCACACACACCACTGAGGAAACCACCACAGGGTCACCAAAAGGAATTTAG---
Balaenoptera_bonaerensis     ATGAAGACTACGATTCTACTGTTTTGTCTTCTAGGATCAACTCTGTCATTACCAATGCAGCTCAACCCTGCTTTGGTACTTCCTCCAACAAAGCTGGTTCCAGATCAGGCAACACTGCTAAACCAACAACAGCCAAATCAGGTTTTCCCTTCTTTAAGTCTAATTCCATTGACACAGATGCTCACACTGGGGTCAGACCTGGTAAGTACTGCTAAATCCTGCTGCAGGGATGGCACCTGGTACCCAGA----CCCTCCCACTGACCCTGGGGGGATTGAAGGTATAGCAGCAGCTGCAACCACAAGTGTTACCAGTTATTGTAGCACACCTTGGAGCCCAGGGTGCTATCCTAAGCTCAGAGGAATTGCCAGCGA-CCCCCCAAATCTTAACAGGATTTATCTTCCTTCCCTTGTTTCCCGGAGCCATCCTGCCCACCAGTCAGGCTACTCCAGATGTCCAGAATGGAATCCTTCCTGCAGGACAAGCAGGAGCAAATCCTGCCATCCAGGGAACCCCAGAGGGCCCCTTCCCAACTACCAGTGGCACAGATGACGACTTTGCAGAGACCACCCCTGCAGGCATCCAAAGGGGCACACACACCACTGAGGAAACCACCACAGGGTCACCAAAAGGAATTTAG---
Balaenoptera_ricei           ATGAAGACTACGATTCTACTGTTTTGTCTTCTAGGATCAACTCTGTCATTACCAATGCAGCTCAACACTGCTTTGGTACTTCCTCCAACAAAGCTGGTTCCAGATCAGGCAACACTGCTAAACCAACAACAGCCAAATCAGGTCTTCCCTTCTTTAAGTCTAATTCCATTGACACAGATGCTCACACTGGGGTCAGACCTGCA----ACTGCTAAATCCTGTTGCAGGGATGGCACCTGGTACCCAGA----CCCTCCCACTGACCTTGGGGGGATTGAAGGTACAGCAGCAGCTGCAACCACAAGTGTTACCTGTTATTGTAGCACACCTTGGAGCCCAGGGTGCTATCCTAAGTTCAGAGGAATTGCCAGCGA-CCCCCCAAATCTTAACAGGATTTATCTTCCATCCCTTGTTTCCCGGAGCCATCCTGCCCACCAGTCAGGCTACTCCAGATGTCCAGAATGGAATCCTTCCTGCAGGACAAGCAGGAGCAAATCCTGCCATCCAGGGAACCCCAGAGGGCCCCTTCCCAACTACCAGTGGCATAGATGACGACTTTGCAGATACCACCCCTGCAGGCATCCAAAGGGGCACACACACCACTGAGGAAACCACCACAGGGTCACCAAAAGGAATTTAG---
Balaenoptera_musculus        ATGAAGACTATGATTCTATTGTTTTGTCTTCTAGGATCAACTCTGTCATTACCAATGCAGCTCAACCCTGCTTTGGTACTTCCTCCAACAAAGCTGGTTCCAGATCAGGCAACACTGCTAAACCAACAACAGCCAAATCAGGCCCTCCCTTCTTTAAGTCTAATTCCATTGATACAGATGCTCACACTGGGGTCAGACCTGCA----ACTGCTAAATCCTGCTGCAGGGATGGCACCTGGTACCCAGA----CCCTCCTACTGACCCTGGGGGGATTGAAGGTACAGCAGCAGCTGCAACCACAAGTGTTACCAGTTATTGTAGCACACCTTGGAGCCCAG----------------------------------------------------------------------------------------------------------------------------------------------------------------------------------------------------------------------------------------------------------------------------------------------------------------
Balaenoptera_physalus        ATGAAGACTACGATTCTATTGTTTTGTCTTCTAGGATCAACTCTGTCATTACCAATGCAGCTCAACCCTGCTTTGGTACTTCCTCCAACAAAGCTGGTTCCAGATCAGGCAACACTGCTAAACCAACAACAGCCAAATCAGTTCTTCCCTTCTTTAAGTCTAATTCCATTGACACAGATGCTCACACTGGGGTCAGACCTGCA----ACTGCTAAATCCTGTTGCAGGGATGGCACCTGGTACCCAGA----CCCTCCCACTGACCTTGGGGGGTTTGAAGGTACAGCAGCAGCTGCAACCACAA----------------------------------------------------------------------------------------------------------------------------------------------------------------------------------------------------------------------------------------------------------------------------------------------------------------------------------------------------
Berardius_arnuxii            ATGAAGACTACGATTCTACTGTTTTGTCTTCTAGGATCAACTCTGTCATTACCAATGCAGCTCAACCCTGCTTTGGTACTTCCTTCAACAAAGCTGGTTCCAGATCAGGCGACACTGCTAAACCAACAACAACCAAATCAGGTCTTCCCTTCTTTAAGTCTAATTCCATTGACACAGATGCTCACACTGGGGTCAGACCTGCA----ACTGCTAAATCCTGCTGCAGGGATGGCACCTGGTACCCAGA----CCCTCCCACTGACCCTGGGGGGATTGAAGGTACAGCAGCAGCTGCAACCACAAGTGTTACCAGTTATTGTAGCACACCTTGGAGCCCAGGGTGCTATCCTAAGCTCAGAGGAATTGCCAGCGA-CCCCCCAAATCTTAACAGGATTTATCTTCCATCCCTTGTTTCCTGGAGTCATCCTGCCCACCAGTCAGGCTACTCCAGATGTCCAGAATGGAATCCTTCCTGCAGGACAAGCAGGAGCAAATCCTGCCATCCAGGGAACCCCAGAGGGCCCCTTCCCAACTACCACTGGCACAGATGAYGACTTTGCAGAGACCATCCCTGCAGGCATCCAAAGGGGCACACACACCACTGAGGAAACCACCACAGGGTCACCAAAAGGAATTTAG---
Berardius_bairdii            ATGAAGACTACGATTCTACTGTTTTGTCTTCTAGGATCAACTCTGTCATTACCAATGCAGCTCAACCCTGCTTTGGTACTTCCTTCAACAAAGCTGGTTCCAGATCAGGCGACACTGCTAAACCAACAACAACCAAATCAGGTCTTCCCTTCTTTAAGTCTAATTCCATTGACACAGATGCTCACACTGGGGTCAGACCTGCA----ACTGCTAAATCCTGCTGCAGGGATGGCACCTGGTACCCAGA----CCCTCCCACTGACCCTGGGGGGATTGAAGGTACAGCAGCAGCTGCAACCACAAGTGTTACCAGTTATTGTAGCACACCTTGGAGCCCAGGGTGCTATCCTAAGCTCAGAGGAATTGCCAGCGA-CCCCCCAAATCTTAACAGGATTTATCTTCCATCCCTTGTTTCCTGGAGTCATCCTGCCCACCAGTCAGGCTACTCCAGATGTCCAGAATGGAATCCTTCCTGCAGGACAAGCAGGAGCAAATCCTGCCATCCAGGGAACCCCAGAGGGCCCCTTCCCAACTACCACTGGCACAGATGACGACTTTGCAGGGACCATCCCTGCAGGCATCCAAAGGGGCACACACACCACTGAAGAAACCACCACAGGGTCACCAAAAGGAATTTAG---
Bison_bison                  ATGAAGGCTGCGATTCTACTGTTTTGTCTTCTAGGATCAACGCTGTCATTACCGATGCAGCTCAACCCTGCTTTGGTGCTTCCTCCTACCAAGCTTGTTCCAGATCAGGCAACACTGCTAAACCCACAGCAGCCAAATCAGGTCTTCTCTTCTTTAAGTCTAATTCCTTTGACACATATGCTCACACTGGGGTCAAACTTGCA----ACTGCTAAATCCTGCAGCAGGGATGCCATCGGGTACACAGA----CCCTCCCACTGGCCCTGGGGGGACTGAAGGTACAGCAGCAGCTGCAACCACAAATGTTACCAGTTATTGTAGCACACTTTGGAGCCCAGGGTACTATCCTAAGCTCAGAGGAACTGCAAGGGA-CCTCTCAAATCTTAACAGGCCTTATCTTCCATCCCTTGTTCCCTGGAGCCATCCTGCCCACCAGTCAGGCTAATCCAGATGCCCAGAATGGAATCCTTCCTGCAGGACAAGCAGGAGCAAATCCTGCTGCCCAGGGAACCCCAGAGGACCCCTTCTCAACCCCTAGTGGCACAGACGATGACTTTGCATCAACCACACCTGCTGGCATCCAGAGGGGCAGGCCAACCACGGAGGAAACCCCCACAGGATCACCCAAAGGAATTCAGTAA
Bos_mutus                    ATGAAGGCTGCGATTCTACTGTTTTGTCTTCTAGGATCAACGCTGTCATTACCGATGCAGCTCAACCCTGCTTTGGTGCTTCCTCCTACCAAGCTTGTTCCAGATCAGGCAACACTGCTAAACCCACAGCAGCCAAATCAGGTCTTCTCTTCTTTAAGTCTAATTCCTTTGACACATATGCTCACACTGGGGTCAAACTTGCA----ACTGCTAAATCCTGCAGCAGGGATGCCATCGGGTACACAGA----CCCTCCCACTGGCCCTGGGGGGACTGAAGGTACAGCAGCAGCTGCAACCACAAATGTTACCAGTTATTGTAGCACACTTTGGAGCCCAGGGTACTATCCTAAGCTCAGAGGAACTGCAAGGGA-CCTCTCAAATCTTAACAGGCCTTATCTTCCATCCCTTGTTCCCTGGAGCCATCCTGCCCACCAGTCAGGCTAATCCAGATGCCCAGAATGGAATCCTTCCTGCAGGACAAGCAGGAGCAAATCCTGCTGCCCAGGGAACCCCAGAGGACCCCTTCTCAACCCCTAGTGGCACAGACGATGACTTTGCATCAACCACACCTGCTGGCATCCAGAGGGGCAGGCCAACCACGGAGGAAACCCCCACAGGATCACCCAAAGGAATTCAGTAA
Bubalus_bubalis              ATGAAGGCTGCGATTCTACTGTTTTGTCTTCTAGGATCAACTCTGTCATTACCGATGCAGCTCAACCCTGCTTTGGTGCTTCCTCCTACCAAGCTTGTTCCAGATCAGGCAACACTGCTAAACCCACAGCAGCCAAGTCAGGTCTTCTCTTCTTTAAGTCTAATTCCTTTGACACATATGCTCACACTGGGGTCAGACTTGCA----ACTGCTAAATCCTGCTGCAGGGATGCCATCTGGTACACAGA----CCCTCCCACTGGCCCTGGGGGGACTGAAGGTACAGCAGCAGCTGCAACCACAAATGTTACCGGTTATTGTAGCACACTTTGGAGCCCAGGGTACTATCCTAAGCTCAGAGGAACTGCAAGGGA-CCTCTCAAATCTTAACAGGCCTTATCTTTCATCCCTTGTTCCCTGGAGCCATCCTGCCCACCAGTCAGGCTAATCCAGATGCCCAGAATGGAATCCTTCCTGCAGGACAAGCAGGAGCAAATCCTGCCAGCCAGGGAACCCCAGAGGACCCCTTCTCAACCCCTAGTGGCACAGACGACGACTTTGCAGCAACCACACCTGCTGGCATCCAGAGGGGCAGGCCAACCACGGAGGAAACGCCCACAGGATCACCCAAAGGAATTCAGTAA
Camelus_bactrianus           ATGAAGACTACGATTCTACTGTTTTGTCTCCTAGGATCAACTCTGTCATTACCAATGCAGCTCAACCCCACTCTGGGACTTCCTCCAGCAAAGCTGGTTCCAGATCAGGCAACACCACTAAACCAACAGCAGCCAAATCCGGTCTTCCCTTCTTTAAGTCTAATACCATTGACACAGATGCTCACACTGGGGTCAGATCTGCA----ACTGCTAAATCCT------GGGGTGGCACCTGGTTCCCAGA----CCCTCCCACTGACCCTGGGGGGACTGAACATGAAACAGCAACTACAACCACAGATATTACCAGTTATAGTAGCACACCTTGGAGTCCAGGGTACTATCCTAAGCTCAGAAGAATTGCCAGCAG-CCCCACAAATCTTCACAGGCCTTATCTTCCATCCCTTGTTCCCTGGAGCCATCCAGCCCACCAGTCAGGCTAATCCAGATGTCCAGAACGGAATCCTTCCTGCAGGACAAGCAGGAGTAAATTCTGCCAACCAGGGAACGCCATGGGGCCCCCTCCCAACTCCCAGTGGCACAGATGATGACTTTGTAGTGACCACCCCTGCAGGCATCCAAAGGGGCACACACACTATGGAGGAAACCACCACACCATCGCCAAATGGAATTCAGTAA
Caperea_marginata            ATGAAGACTACGATTCTACTGTTTTGTCTTCTAGGATCAACTCTGTCATTACCAATGCAGCTCAACCCTGCTTTGGTACTTCCTCCAACAAAGCTGGTTCCAGATCAGGCAACACTGCTAAACCAACAACAGCCAAATCAGATCTTCCCTTCTTTAAGTCTAATTCCATTGACACAGATGCTCACACTGGGGTCAGACCTGCA----ACTGCTAAATCCTGCTGCAGGGATGGCACCTGGTACCCAGA----CCCTCCTACTGACCCTGGGGGGATTGAAGGTACAGCAGCAGCTGCAACCACAAGTGTTACCAGTTATTGTAGCACACCTTGGAGCCCAGGGTGCTATCCGAAGCTCAGAGGAATTGCCAGTGA-CCCCCCAAATCTTAACAGGATTTATCTTCCATCCCTTGTTTCCCGGAGCCATCCTGCCCACCAGTCAGGCTACTCCAGATGTCCAGAATGGAATCCCTCCTGCAGGACAAACAGGAGCAAATCCTGCCATCCAGGGAACACCAGAGGGCCCCTTCCCAACTACCAGTGGCACAGATGACGACTTTGCAGAGACCACCCCTGCAGGCATCCAAAAGGGCACACACACCACTGAGGAAACCACCAAAGGGTCACCAAAAGGAATTTAG---
Capra_hircus                 ATGAAGGCTGCGATTCTACTGTTTTGTCTTCTAGGATCAACTCTGTCATTACCGATGCAGCTCAACCCTGCCCTGGTGCTTCCTCCTACTAAGCTTGTTCCAGATCAGGCAACACTGCTAAATCCACAGCAGCCAAGTCAGGTCTTCTCTTCTTTAAGTCTAATTCCTTTGACACATATGCTCACACTGGGGTCAGACTTGCA----ACTGCTAAATCCTGCTGCAGGGATGCCGTCTGGTACACAGA----CCCTCCCACTGGCCCTGGGGGGACTGAAGGTACAGCAGCAGCTGCAACCACAAATGTTACCAGTTATTGTAGCACACTTTGGAGCCCAGGGTACTATCCTAAGCTCAGAGGAACTGCAAGGGA-CCTCTCAAATCTTAACAGGCCTTATCTTCCATCCCTTGTTCCCTGGAGCCATCCTGCCCACCAGTCAGGCTAATCCAGATGCCCAGAATGGAATCCTTCCTGCAGGACAAGCAGGAGCAAATCCTGCTGCCCAGGGAACCCCAGAGGACCCCTTCTCAACCCCTAGTGGCACAGACGATGACTTTGCATCAACCACACCTGCTGGCATCCAGAGGGGCAGGCCAACCACGGAGGAAACCCCCACAGGATCACCCAAAGGAATTCAGTAA
Catagonus_wagneri            ATGAGGACTACAGTTCTACTGTTTTGTCTTCTAGGATCAACTCTGTCATTACCAATGCAGCTCAACCCTGCTTTGGGACTTCCTCCAACAAAGCTGGTTCTGGATCAGGCAACACTACGAAACGAACAGCAGCCAAATCAGGTCTTCCCTTCCTTAAGTCTAATACCACTGACACAGATGCTCACACTGGGGTCAGATCTGCA----ACTGCTAAATCCTGCTACAGGGATGGTACCTGGTACCCAGA----CCCTCCCAGTGACCCTGGGGGCACTGAACATACAACAGCAGCTACAACCACAAATGTTACCAGTCATTGTAGCACACCTTGGAGCCCAGGGTGCTATCCTAAGCTCAGAGGAACTGCCAACCA-CCCGGCAAATTTTAACAGGCCTTATCTTCCATACCTTGTTCCCCGGAGCCATCCTGCCCACTAGTCCGGCTAATCCAGATGTCCAAAACGGAATCTTTCCTGCAGGACAAGCAGGAGCCAATCCTGCCGTCCAGGGAACCCCACAGGGCTCCTTCCCAACTCCCAGCGGCACA------GACTTTGACGTGACCACCCCTGCCAGATTCCAAAGGGGCACACACACTACAGAGGAAACCACCATGGGGTCACCAAATGGAATTCAGTAA
Cephalorhynchus_commersonii  ATGAAGGCTACGATTCTCCTGTTTTGTCTTCTAGGATCAACTCTATCATTACCAATGCAGCTCAACCCTGCTTTGGTAGTTCCTCCAACAAAGCTGGTTCCAGGTCAGGCAACACTGCTAAACCAACAACAGGCAAATCAGGTCTTCCCTTCTTTAAGTCTAATTCCATTGACACAGATGCTCACACTGGGGTCAGACCTGCA----ACTGCTAAATCCTGCTGCAGGGATGGCACCTGGTACCCAGA----CCCTCCCACTGACCCTGGGGGGATTGAAGGTACAGCAGCAGCTGCAACCACAAGTGTTACCAGTTATTGTAGCACACCTTGGAGCCCAGGGTGCTATCCTAAGCTCAGAGGAATTGCCAGCGA-CCCCCCAAATCTTAACAGGATTTATCTTCCATCCCTTGTTTCCCGGAGCCATCCTGCCCACCAGTCAGGCTACTCCAGATGTCCAGAATGGAATCCTTCCTGCAGGACAAGCAGGAGCAAATCCTGCCATCCGGGGAAACTCAGAGGGCCCCTTCCCAACTACCAGTGGCACAGATGACGACTTTGCAGAGACCACCCCTGTAGGCATCCAAAGGGGCATACAGACCACTGAGGAAACCACCACAGGGTCACCAAAAGGAATTTAG---
Cephalorhynchus_eutropia     ATGAAGGCTACGATTCTCCTGTTTTGTCTTCTAGGATCAACTCTATCATTACCAATGCAGCTCAACCCTGCTTTGGTAGTTCCTCCAACAAAGCTGGTTCCAGGTCAGGCAACACTGCTAAACCAACAACAGGCAAATCAGGTCTTCCCTTCTTTAAGTCTAATTCCATTGACACAGATGCTCACACTGGGGTCAGACCTGCA----ACTGCTAAATCCTGCTGCAGGGATGGCACCTGGTACCCAGA----CCCTCCCACTGACCCTGGGGGGATTGAAGGTACAGCAGCAGCTGCAACCACAAGTGTTACCAGTTATTGTAGCACACCTTGGAGCCCAGGGTGCTATCCTAAGCTCAGAGGAATTGCCAGCGA-CCCCCCAAATCTTAACAGGATTTATCTTCCATCCCTTGTTTCCCGGAGCCATCCTGCCCACCAGTCAGGCTACTCCAGATGTCCAGAATGGAATCCTTCCTGCAGGACAAGCAGGAGCAAATCCTGCCATCCGGGGAAACTCAGAGGGCCCCTTCCCAACTACCAGTGGCACAGATGACGACTTTGCAGAGACCACCCCTGTAGGCATCCAAAGGGGCATACAGACCACTGAGGAAACCACCACAGGATCACCAAAAGGAATTTAG---
Cephalorhynchus_heavisidii   ATGAAGGCTACGATTCTCCTGTTTTGTCTTCTAGGATCAACTCTATCATTACCAATGCAGCTCAACCCTGCTTTGGTAGTTCCTCCAACAAAGCTGGTTCCAGGTCAGGCAACACTGCTAAACCAACAACAGCCAAATCAGGTCTTCCCTTCTTTAAGTCTAATTCCATTGACACAGATGCTCACACTGGGGTCAGACCTGCA----ACTGCTAAATCCTGCTGCAGGGATGGCACCTGGTACCCAGA----CCCTCCCACTGACCCTGGGGGGATTGAAGGTACAGCAGCAGCTGCAACCACAAGTGTTACCAGTTATTGTAGCACACCTTGGAGCCCAGGGTGCTATCCTAAGCTCAGAGGAATTGCCAGCGA-CCCCCCAAATCTTAACAGGATTTATCTTCCATCCCTTGTTTCCCGGAGCCATCCTGCCCACCAGTCAGGCTACTCCAGATGTCCAGAATGGAATCCTTCCTGCAGGACAAGCAGGAGCAAATCCTGCMATCCGGGGAAACTCAGAGGGCCCCTTCCCAACTACCAGTGGCACAGATGACGACTTTGCAGAGACCACCCCTGTAGGCATCCAAAGGGGCATACAGACCACTGAGGAAACCACCACAGGGTCACCAAAAGGAATTTAG---
Cephalorhynchus_hectori      ATGAAGGCTACGATTCTCCTGTTTTGTCTTCTAGGATCAACTCTATCATTACCAATGCAGCTCAACCCTGCTTTGGTAGTTCCTCCAACAAAGCTGGTTCCAGGTCAGGCAACACTGCTAAACCAACAACAGGCAAATCAGGTCTTCCCTTCTTTAAGTCTAATTCCATTGACACAGATGCTCACACTGGGGTCAGACCTGCA----ACTGCTAAATCCTGCTGCAGGGATGGCACCTGGTACCCAGA----CCCTCCCACTGACCCTGGGGGGATTGAAGGTACAGCAGCAGCTGCAACCACAAGTGTTACCAGTTATTGTAGCACACCTTGGAGCCCAGGGTGCTATCCTAAGCTCAGAGGAATTGCCAGCGA-CCCCCCAAATCTTAACAGGATTTATCTTCCATCCCTTGTTTCCCGGAGCCATCCTGCCCACCAGTCAGGCTACTCCAGATGTCCAGAATGGAATCCTTCCTGCAGGACAAGCAGGAGCAAATCCTGCCATCCGGGGAAACTCAGAGGGCCCCTTCCCAACTACCAGTGGCACAGATGACGACTTTGCAGAGACCACCCCTGTAGGCATCCAAAGGGGCATACAGACCACTGAGGAAACCACCACAGGGTCACCAAAAGGAATTTAG---
Choeropsis_liberiensis       ATGAAGACTACGATTCTACTATTGTGTCTTCTAGGATCAACTCTGTCATTACCGATGCAGCTCAACCCTGCTTTGGTACTTCCTCCAACAAAGGTGGTTCCAGATCAGGCAACACTGCTAAACCAACAACAGCCAAATCAGGCCCTCCCTTCTTTAAGTCTGATTCCATTGACACAGATGCTCACACTGGGGTCAGACCTACA----ATTGCTAAATCCTGCTGCAGGGATAGCACCTGGTATCCAGA----CCCTCCCACTGACCCTGGGGGGATTGAAGGTACAGCAGCAGCTGCAACCACAAATGTTACCAGTTATCGTGGCACACCTTGTAGCCCAGGGTACTATCCTAAGCTCAGAGGAATTGCCAGCAA-ACCCCCAAATCTTAGCAGGCCTTATCTTCCATCCCTTGTTTCCCGGAGCCATCCTGCCCACCAGTCAGGCTAATCCAGACATCCAGAATGGAATCCTTCCTGCAGRACAAGCAGGAACAAATCCTGCTATCCAGGGAACCCCAGAAGGCTCCTTCCCAACTCCCAGTGGTACAGACGACGACTTTGCAGAGACCACCCCTGCAGGCATCCAAAGGGGCCCGCACACCAGCGAGGAAACCACCACAGGGTCGCCAAAAGGAATTCAGTAA
Delphinapterus_leucas        ATGAAGGCCAGGATTCTCCTGTTTTGTCTTCTAGGATCAACTCTGTCATTACCAATGCAGCTCAACCCTGCTTTGGTAGTTCCTCCAACAAAGCTCGTTCCAGGTCAGGCAACACTGCTAAACCAACAGCAGCCAAATCAGGTCTTCCCTTCTTTAAGTCTAATTCCATTGACACAGATGCTCACACTGGGGTCAGACCTGCA----ACTGCTAAATCCTGCTGCAGGGATGGCACCTGGTACCCAGA----CCCTCCCACTGACCCTGGGGGGATTGAAGGTACAGCAGCAGCTGCAACCACAAGTGTTACCAGTTATTGTAGCACACCTTGGAGCCCAGGGTGCTATCCTAAGCTCAGAGGAATTGCCAGTGA-CCCCCCAAATCTTAACAGGATTTATCTTCCATCCCTTGTTTCCCGGAGCCATCCTGCCCACCAGTCAGGCTACTCCAGAGGTCCAGAATGGAATCCTTCCTGCAGGACAAGCAGGAGCAAATCCTGCCATCCGGGGAACCTCAGAGGGCCCCTTCCCAAATACCAGTGGCACAGATGACGACTTTGCAGAGACCACCCC-GTAGGCATCCAAAGGGGCATACACACCACTGAGGAAACCACCACAGGGTCACCAAAAGGAATTTAG---
Delphinus_delphis_bairdii    ATGAAGGCTACGAGTCTCCTGTTTTGTCTTCTAGGATCAACTCTATCATTACCAATGCAGCTCAACCCTGCTTTGGTAGTTCCTCCAACAAAGCTGGTTCCAGGTCAGGCAACACTGCTAAACCAACAACAGCCAAATCAGGTCTTCCCTTCTTTAAGTCTAATTCCATTGACACAGATGCTCACACTGGGGTCAGACCTGCA----ACTGCTAAATCCTGCTGCAGGGATGGCACCTGGTACCCAGA----CCCTCCCACTGACCCTGGGGGGATTGAAGGTACAGCAGCAGCTGCAACCACAAGTGTTACCAGTTATTGTAGCACACCTTGGAGCCCAGGGTGCTATCCTAAGCTCAGAGGAATTGCCAGCGA-CCCCCCAAATCTTAACAGGATTTATCTTCCATCCCTTGTTTCCTGGAGCCATCCTGCCCACCAGTCAGGCTACTCCAGATGTCCAGAATGGAATCCTTCCTGCAGGACAAGCAGGAGCAAATCCTGCCATCCGGGGAAACTCAGAGGGCCCCTTCCCAACTACCAGTGGCACAGATGACGACTTTGCAGAGACCACCCCTGTAGGCATCCAAAGGGGCATACAGACCACTGAGGAAACCACCACAGGGTCACCAAAAGGAATTTAG---
Delphinus_delphis_delphis    ATGAAGGCTACGATTCTCCTGTTTTGTCTTCTAGGATCAACTCTATCATTACCAATGCAGCTCAACCCTGCTTTGGTAGTTCCTCCAACAAAGCTGGTTCCAGGTCAGGCAACACTGCTAAACCAACAACAGCCAAATCAGGTCTTCCCTTCTTTAAGTCTAATTCCATTGACACAGATGCTCACACTGGGGTCAGACCTGCA----ACTGCTAAATCCTGCTGCAGGGATGGCACCTGGTACCCAGA----CCCTCCCACTGACCCTGGGGGGATTGAAGGTACAGCAGCAGCTGCAACCACAAGTGTTACCAGTTATTGTAGCACACCTTGGAGCCCAGGGTGCTATCCTAAGCTCAGAGGAATTGCCAGCGA-CCCCCCAAATCTTAACAGGATTTATCTTCCATCCCTTGTTTCCTGGAGCCATCCTGCCCACCAGTCAGGCTACTCCAGATGTCCAGAATGGAATCCTTCCTGCAGGACAAGCAGGAGCAAATCCTGCCATCCGGGGAAACTCAGAGGGCCCCTTCCCAACTACCAGTGGCACAGATGACGACTTTGCAGAGACCACCCCTGTAGGCATCCAAAGGGGCATACAGACCACTGAGGAAACCACCACAGGGTCACCAAAAGGAATTTAG---
Elaphurus_davidianus         ATGAAGGCTGCGATTCTACTGTTTTGTCTTCTAGGATCAACTCTGTCATTACCGATGCAGCTCAACCCCGCTCTGGTGCTTCCTCCTACCAAGCTTGTTCCAGATCAGGAAACACCACTAAACCAACCGCAGCCAAGTCAGGTCTTCTCTTCTTTAAGTATAATTCCTTTGACACATATGCTCACACTGGGGTCAGACTTGCA----ACTGCTAAATCCTGCTGCAGGGGTGGCATCTGGTACACCGA----CCCTCCCACTGGCCCTGGGGGGACTGAACGTACACCAGCGGCTGCAACCACAAATGTTACCAGTTATTGTAGCACACTTTGGAGCCCAGGGTACTATCCTAAGCTCAGAGGAATTGCAAGGGA-CCTCTCAAATCCTAACTGGCCTTATCTTCCATCCCTTGTTCGCTGGAGCCATCCTGCCCACCAGTCAGACTAATCCAGATGCCCAGAATGGAATCCTTCCTGCAGGACAAGCAGGAGCAAATCCTGCCACCCAGGGAACCCCAGAGGACCCCTTCTCAACCCCCAGTGGCACAGATGATGACTTTGCAGTGACCACACCTGCTGGCATCCATAGGGGCAGGCAAACCACGGAGGAAACCCCCACGGCATCACCCAAAGGAATTCAGTAA
Eschrichtius_robustus        ATGAAGACTACGATTCTATTGTTTTGTCTTCTAGGATCAACTCTGTCATTACCAATGCAGCTCAACACTGCTTTGGTACTTCCTCCAACAAAGCTGGTTCCAGATCAGGCAATACTGCTAAACCAACAACAGCCAAATCAGGTCTTCCCTTCTTTAAGTCTAATTCCATTGACACAGATGCTCACACTGGGGTCAGACCTGCA----ACTGCTAAATCCTGTTGCAGGGATGGCACCTGGTACCCAGA----CCCTCCCACTGACCTTGGGGGGATTGAAGGTACAGCAGCAGCTGCAACCACAAGTGTTACCAGTTATTGTAGCACACCTTGGAGCCCAGGGTGCTATCCTAAGCTCAGAGGAATTGCCAGCGA-CCCCCCAAATCTTAACAGGATTTATCTTCCATCCCTTGTTTCCTGGAGCCATCCTGCCCACCAGTCAGGCTACTCCAGATGTCCAGAATGGAATCCTTCCTGCAGGACAAGCAGGAGCAAATCCTGCCATCCAGGGAACCCCAGAGGGCCCCTTCCCAACTACCAGTGGCACAGATGATGACTTTGCAGAGATCACCCCTGCAGGCATCCAAAGGGGCACACACACCACTGAGGAAACCACCACAGGGTTACCAAAAGGAATTTAG---
Eubalaena_australis          ATGAAGACTATGATTCTACTGTTTTGTCTTCTAGGATCAACTCTGTCATTACCAATGCAGCTCAACCCTGCTTTGGTACTTCCTCCAACAAAGCTGGTTCCAGATCAGGCAACACTGCTAAACCAACAACAGCCAAATCAGGTCTTCCCTTCTTTAAGTCTAATTCCATTGACACAGATGCTCACACTGGGGTCAGACCTGCA----ACTGCTAAATCCTGCTGCAAGGATGGCACCTGGTACCCAGA----CCCTCTTACTGACCCTGGGGGGATTGAAGGTACAGCAGCAGCTGCAACCACAAGTGTTACCAGTTATTGTANCACACCTTGGAGCCCAGGGTGCTATCCTAAGCTCAGAGGAATTGCCAGCGA-CCCCCCAAATCTTAACAAGATTTATCTTCCATCCCTTGTTTCCCAGAGCCATCCTGCCCACCAGTCAGGCTACTCCAGATGTCCAGAATGGAATCCTTCCTGCAGGACAAGCAGGAGCAAATCCTGCCATCCAGGGAACCCCAGAGGGCCCCTTCCCAACTACCAGTGGCACAGATGACGACTTTGCAGAGACCACCCCTAAAGGCATCCAAAAGAGCACACACACCACTGAGGAAACCACCACAGGGTCACCAAAAG-----------
Eubalaena_glacialis          ATGAAGACTATGATTCTACTGTTTTGTCTTCTAGGATCAACTCTGTCATTACCAATGCAGCTCAACCCTGCTTTGGTACTTCCTCCAACAAAGCTGGTTCCAGATCAGGCAACACTGCTAAACCAACAACAGCCAAATCAGGTCTTCCCTTCTTTAAGTCTAATTCCATTGACACAGATGCTCACACTGGGGTCAGACCTGCA----ACTGCTAAATCCTGCTGCAAGGATGGCACCTGGTACCCAGA----CCCTCTTACTGACCCTGGGGGGATTGAAGGTACAGCAGCAGCTGCAACCACAAGTGTTACCAGTTATTGTAGCACACCTTGGAGCCCAGGGTGCTATCCTAAGCTCAGAGGAATTGCCAGCGA-CCCCCCAAATCTTAACAAGATTTATCTTCCATCCCTTGTTTCCCAGAGCCATCCTGCCCACCAGTCAGGCTACTCCAGATGTCCAGAATGGAATCCTTCCTGCAGGACAAGCAGGAGCAAATCCTGCCATCCAGGGAACCCCAGAGGGCCCCTTCCCARCTACCAGTGGCACAGATGACGACTTTGCAGAGACCACCCCTAAAGGCATCCAAAAGGGCACACACACCACTGAGGAAACCACCACAGGGTCACCAAAAGGAATTTAG---
Eubalaena_japonica           ATGAAGACTATGATTCTACTGTTTTGTCTTCTAGGATCAACTCTGTCATTACCAATGCAGCTCAACCCTGCTTTGGTACTTCCTCCAACAAAGCTGGTTCCAGATCAGGCAACACTGCTAAACCAACAACAGCCAAATCAGGTCTTCCCTTCTTTAAGTCTAATTCCATTGACACAGATGCTCACACTGGGGTCAGACCTGCA----ACTGCTAAATCCTGCTGCAGGGATGGCACCTGGTACCCAGA----CCCTCTTACTGACCCTGGGGGGATTGAAGGTACAGCAGCAGCTGCAACCACAAGTGTTACCAGTTATTGTAGCACACCTTGGAGCCCAGGGTGCTATCCTAAGCTCAGAGGAATTGCCAGCGA-CCCCCCAAATCTTAACAAGATTTATCTTCCATCCCTTGTTTCCCGGAGCCATCCTGCCCACCAGTCAGGCTACTCCAGATGTCCAGAATGGAATCCTTCCTGCAGGACAAGCAGGAGCAAATCCTGCCATCCAGGGAACCCCAGAGGGCCCCTTCCCAGCTACCAGTGGCACAGATGACGACTTTGCAGAGACCACCCCTAAAGGCATCCAAAAGGGCACACACACCACTGAGGAAACCACCACAGGGTCACCAAAAGGAATTTAG---
Feresa_attenuata             ATGAAGGCTACGATTCTCCTGTTTTGTCTTCTAGGATCAACTCTATCATTACCAATGCAGCTCAACCCTGCTTTGGTAGTTCCTCCAACAAAGCTGGTTCCAGGTCAGGCAACACTGCTAAACCAACAACAGCCAAATCAGGTCTTCCCTTCTTTAAGTCTAATTCCATTGACACAGATGCTCACACTGGGGTCAGACCTGCA----ACTGCTAAATCCTGCTGCAGGGATGGCACCTGGTACCCAGA----CCCACCCACTGACCCTGGGGGGATTGAAGGTACAGCAGCAGCTGCAACCACAAGTGTTACCAGTTATTGTAGCACACCTTGGAGCCCAGGGTGCTATCCTAAGCTCAGAGGAATTGCCAGCGA-CCCCCCAAATCTTAACAGGATTTATCTTCCATCCTTTGTTTCCCGGAGCCATCCTGCCCACCAGTCAGGCTACTCCAGATGTCCAGAATGGAATCCTTCCTGCAGGACAAGCAGGAGCAAATCCTGCCATCCGGGGAAACTCAGAGGGCCCCTTCCCAACTACCAGTGGCACAGATGATGACTTTGCAGAGACCACCCCTGTAGGCATCCAAAGGGGCATACACACCACTGAGGAAACCACCACAGGGTCACCAAAAGGAATTTAG---
Giraffa_camelopardalis       ATGAAGGCTGCGATTCTACTGTTTTGTCTTCTAGGATCAACTCTGTCATTACCCATGCAGCTCAACCCTGCTTTGGTGCTTCCTCCTACCAAGCTTGTTCCAGATCAGGCAACACTGCTAAACCAACAGCAGCCAAGTCAGGTCTTCTCTTCTTTGAGTCTAATTCCTTTGACACATATGCTCACATTGGGGTCAGACTTGCA----ACTGCTAAATCCTGCTGCAGGGATGGCATCTGGTACACAGA----CCCTCCCATTGGCCCTGGGGGGACTGAAGGTACAGCAGCAGCTGCAACCACAAATGTTACCAGTTATTGTAGCACACTTTGGAGCCCAGGGTACTATCCTAAGCTCAGAGGAATTGCAGGGAA-CCTCTCAAATCTTAACAGGCCTTATCTTCCATCCCTTGTTCCCTGGAGCCATTCTGCCCACCAGTCAGGCTAATCCAGATGCCCAGAACGGAATCCTTCCTGCAGGACAGGCAGGAGCAAATCCTGCCACCCAGGGAACCCCAGAGGACCCCTTCTCAACCCCCAGTGGCACAGACGACGACTTTGCAGAGACCACACCTGCTGGCATCCAGAGGGGCAGGCAAACCATGGATGAAACCACCACAGGGTCACCCAAAGGAATTCAGTAA
Globicephala_macrorhynchus   ATGAAGGCTACGATTCTCCTGTTTTGTCTTCTAGGATCAACTCTATCATTACCAATGCAGCTCAACCCTGCTTTGGTAGTTCCTCCAACAAAGCTGGTTCCAGGTCAGGCAACACTGCTAAACCAACAACAGCCAAATCAGGTCTTCCCTTCTTTAAGTCTAATTCCATTGACACAGATGCTCACACTGGGGTCAGACCTGCA----ACTGCTAAATCCTGCTGCAGGGATGGCACCTGGTACCCAGA----CCCTCCCACTGACCCTGGGGGGATTGAAGGTACAGCAGCAGCTGCAACCACAAGTGTTACCAGTTATTGTAGCACACCTTGGAGCCCAGGGTGCTATCCTAAGCTCAGAGGAATTGCCAGCRA-CCCCCCAAATCTTAACAGGATTTATCTTCCATCCCTTGTTTCCCGGAGCCATCCTGCCCACCAGTCAGGCTACTCCAGATGTCCAGAATGGAATCYTTCCTGCAGGACAAGCAGGAGCAAATCCTGCCATCCGGGGAAACTCAGAGGGCCCCTTCCCAACTACCAGTGGCACAGATGATGACTTTGCAGAGACCACCCCTGTAGGCATCCAAAGGGGCATACACACCACTGAGGAAACCACCACAGGGTCACCAAAAGGAATTTAG---
Globicephala_melas           ATGAAGGCTACGATTCTCCTGTTTTGTCTTCTAGGATCAACTCTATCATTACCAATGCAGCTCAACCCTGCTTTGGTAGTTCCTCCAACAAAGCTGGTTCCAGGTCAGGCAACACTGCTAAACCAACAACAGCCAAATCAGGTCTTCCCTTCTTTAAGTCTAATTCCATTGACACAGATGCTCACACTGGGGTCAGACCTGCA----ACTGCTAAATCCTGCTGCAGGGATGGCACCTGGTACCCAGA----CCCTCCCACTGACCCTGGGGGGATTGAAGGTACAGCAGCAGCTGCAACCACAAGTGTTACCAGTTATTGTAGCACACCTTGGAGCCCAGGGTGCTATCCTAAGCTCAGAGGAATTGCCAGCGA-CCCCCCAAATCTTAACAGGATTTATCTTCCATCCCTTGTTTCCCGGAGCCATCCTGCCCACCAGTCAGGCTACTCCAGATGTCCAGAATGGAATCCTTCCTGCAGGACAAGCAGGAGCAAATCCTGCCATCCGGGGAAACTCAGAGGGCCCCTTCCCAACTACCAGTGGCACAGATGATGACTTTGCAGAGACCACCCCTGTAGGCATCCAAAGGGGCATACACACCACTGAGGAAACCACCACAGGGTCACCAAAAGGAATTTAG---
Grampus_griseus              ATGAAGGCTACGATTCTCCTGTTTTGTCTTCTAGGATCAACTCTATCATTACCAATGCAGCTCAACCCTGCTTTGGTAGTTCCTCCAACAAAGCTGGTTCCAGGTCAGGCAACACTGCTAAACCAACAACAGCCAAATCAGGTCTTCCCTTCTTTAAGTCTAATTCCATTGACACAGATGCTCACACTGGGGTCAGACCTGCA----ACTGCTAAATCCTGCTGCAGGGATGGCACCTGGTACCCAGA----CCCTCCCACTGACCCTGGGGGGATTGAAGGTACAGCAGCAGCTGCAACCACAAGTGTTACCAGTTATTGTAGCACACCTTGGAGCCCAGGGTGCTATCCTAAGCTCAGAGGAATTGCCAGCGA-CCCCCCAAATCTTAACAGGATTTATCTTCCATCCCTTGTTTCCCGGAACCATCCTGCCCACCAGTCAGGCTACTCCAGATGTCCAGAATGGAATCCTTCCTGCAGGACAAGCAGGAGCAAATCCTGCCATCCGGGGAAACTCAGAGGGCCCCTTCCCAACTACCAGTGGCACAGATGATGACTTTGCAGAGACCACCCCTGTAGGCATCCAAAGGGGCATACACACCACTGAGGAAACCACCACAGGATCACCAAAAGGAATTTAG---
Hippopotamus_amphibius       ATGAAGACTACGATTCTACTATTGTGTCTTCTAGGATCAACTCTGTCATTACCGATGCAGCTCAACCCTGCTTTGGTACTTCCTCCAACAAAGGTGATTCCAGATCAGGCAACACTGCTAAACCGACAACAGCCAAATCAGGCCCTCCCTTCTTTAAGTCTGATTCCATTGACACAGATGCTCACACTGGGGTCAGACCTACA----ATTGCTAAATCCTGCTGCAGGGATAGCACCTGGTATCCAGA----CCCTCCCACTGACCCTGGGGGGATTGAAGGTACAGCAGCAGCTGCAACCACAAATGTTACCAGTTATCGTGGCACACCTTGTAGCCCAGGGTACTATCCTAAGCTCAGAGGAATTGCCAGCAA-ACCCCCAAATCTTAGCAGGCCTTATCTTCCATCCCTTGTTTCCCGGAGCCATCCTGCCCACCAGTCAGGCTAATCCAGACATCCAGAATGGAATCCTTCCTGCAGGACAAGCAGGAACAAATCCTGCTATCCAGGGAACCCCAGAAGGCTCCTTCCCAACTCCCAGTGGTACAGACGACGACTTTGCAGAGACCACCCCTGCAGGCATCCAAAGGGGCCCGCACACCAGCGAGGAAACCACCACAGGGTCGCCAAAAGGAATTCAGTAA
Hyperoodon_ampullatus        ACGAAGACTATGATTCTACTGTTTTGTCTTCTAGGATCAACTCTGTCATTACCAATGCAGCTCAACCCTGCTTTGGTACTTCCTTCAACAAAGCTGGTTCCAGATCAGGCGACACTGCTAAACCAACAACAGCCAAATCAGGTCTTCCCTTCTTTAAGTCTAATTCCATTGACACAGATGCTCACACTGGAGTCAGACCTGCA----ACTGCTAAATCCTGCTGCAGGGATGGCACCTGGTACCCAGA----CCCTCCCACTGACCCTGGGGGGATTGAAGGTACAGCAGCAGCTGCAACCACAAGTGTTACCAGTTATTGTAGCACACCTTGGAGCCCAGGGTGCTATCCTAAGCTCAGAGGAATTGCCAGCGA-CCCCCCAAATCTTAACAGGATTTATCTTCCATCCCTTGTTTCCCGGAGTCATCCTGCCCACCAGTCAGGCTACTCCAGATGTCCGGAATGGAATCCTTCCTGCAGGACAAGCAGGAGCAAATCCTGCCATCCAGGGAACCCCAGAGGGCCCCTTCCCAACTACCACTGGCACAGATGATGACTTTGCAG-GACCATCCCTGCAGGCATCCAAAGGGGCACACACACCACTGAGGAAACCACCACAGGGTCACCAAAAGGAATTTAG---
Hyperoodon_planifrons        ATGAAGACTACGATTCTACTGTTTTGTCTTCTAGGATCAACTCTGTCATTACCAATGCAGCTCAACCCTGCTTTGGTACTTCCTTCAACAAAGCTGGTTCCAGATCAGGCGACACTGCTAAACCAACAACAGCCAAATCAGGTCTTCCCTTCTTTAAGTCTAATTCCATTGACACAGATGCTCACACTGGAGTCAGACCTGCA----ACTGCTAAATCCTGCTGCAGGGATGGCACCTGGTACCCAGA----CCCTCCCACTGACCCTGGGGGGATTGAAGGTACAGCAGCAGCTGCAACCACAAGTGTTACCAGTTATTGTAGCACACCTTGGAGCCCAGGGTGCTATCCTAAGCTCAGAGGAATTGCCAGCGA-CCCCCCAAATCTTAACAGGATTTATCTTCCATCCCTTGTTTCCCGGAGTCATCCTGCCCACCAGTCAGGCTACTCCAGATGTCCAGAATGGAATCCTTCCTGCAGGACAAGCAGGAGCAAATCCTGCCATCCAGGGAACCCCAGAGGGCCCCTTCCCAACTACCACTGGCACAGATGACGACTTTGCAG-GACCATCCCTGCAGGCATCCAAAGGGGCACACACACCACTGAGGAAACCACCACAGGGTCACCAAAAGGAATTTAG---
Indopacetus_pacificus        ATGAAGACTACGATTCTACTGTTTTGTCTTCTAGGATCAACTCTGTCATTACCAATGCAGCTCAACCCTGCTTTGGTACTTCCTTCAACAAAGCTGGTTCCAGATCAGGCAACACTGCTAAACCAACAACAGCCAAATCAGGTCTTCCCTTCTTTAAGTCTAATTCCATTGACACAGATGCTCACACTGGGGTCAGACCTGCA----ACTGCTAAATCCTGCTGCAGGGATGGCACCTGGTACCCAGA----CCCTCCCACTGACCCTGGGGGGATTGAAGGTACAGCAGCAGCTGCAACCACAAGTGTTACCAGTTATTGTAGCACACCTTGGAGCCCAGGGTGCTATCCTAAGCTCAGAGGAATTGCCAGCGA-CCCCCCAAATCTTAACAGGATTTATCTTCCACCTCTTGTTTCCCGGAGTCATCCTGCCCACCAGTCAGGCTACTCCAGATGTCCAGAATGGAATCCTTCCTGCAGGACAAGCAGGAGCAAATCCTGCCATCCAGGGAACCCCAGAGGGCCCCTTCCCAACTACCACTGGCACAGATGATGACTTTGCAGAGACCATCCCTGCAGGCATCCAAAGGGGCATACACACCACTGAGGAAACCACCACAGGGTCACCAAAAGGAATTTAG---
Inia_geoffrensis             ATGAAGACTACGATTCTACTGTTTTGTCTTCTAGGATCAACTCTGTCATTACCAATGCAGCTCAACCCTGCTTTGGTACTTCCTCCAACAAAGCTGGTTCCAGGTCAGGCAACACTGCTAAACCAACAGCAGACAAATCAGGTCTTCCCTTCTTTAAGTCTAATTCCATTGACACAGATGCTCACACCGGGGTCAGACCTGCA----ACTGCTAAATCCTGCTGCAGGGATGGCACCTGGTACCCAGA----CCCTCCCACTGACCCTGGGGGGATTGAAGGTACAGCAGCAGCTGCAACCACAAGTGTTACCAGTTATTGTAGCACACCTTGGAGCCCAGGGTGCTATCCTAAGCTCAGAGGAATTGCCAGCGA-CCCCCCAAATCTTAACAGGATTTATCTTCCATCCCTTGTTTCCCGGAGCCATCCTGCCCACCAGTCAAGCTACTCCAGATGTCCAGAATGGAATCCTTCCTGCAGGACAAGCAGGAGCAAATCCTGCCATCCGGGGAACCCCAGAGGGCCCCTTCCCAACTACCAGTGGCACAGATGACGACTTTGCAGAGACCACCCCTGCAGGCATCCAAAGGGGCATACACACCACTGAGGAAACCACCACAGGCTCACCAAAAGGAATTTAG---
Kogia_breviceps              ATGAAGACTACGATTCTACTGTTTTGTCTTCTAGGATCAACTCTGTCATTACCAATGCAGCTCAACCCTTCTTTGGTACTTCCTCCAACAAAGCTGGTTCCAGATCAGGCAACACTGCTAAACCAACAAAAGCCAAATCAGGTCTTCCCTTCTTTAAGTCTAATTCCATTGACACAGATGCTCACACTAGGGTCAGACCTGCA----ACTGCTAAATCCTGCTGCAGGGATGGCACCTGGTAGCCAGA----CCCTCCCATTGACCCTGGGGGGATTGAAGATACAGCAGCAGGTGCAACCACAAGTGTTACCAGTTATTGTAGCACACCTTGGAGCCCAGGGTGTTATCCTAAGCTCAGAGGAATTGCCAGCAA--CCCCCAAATCTTAACAGGATTTATCTTCCATCCCTTGTTTCCCGGAGCCATCCTGCCCACCAATCAGGCTACTCCAGATGTCCAGAATGGAATCCTTCCTGCAGGACAAGCAGGAGCAAATCCTGCCATCCAGGGAACCCCAGAGGGCCCCTTCCCAACTACCAGTGGCACAGATGATGACTTTGCAGAGACCACCCCTGCAGGCATACAAACGGGCACACACACCACTGAGGAAACCACCACAGGGTCACCAAAAGGGATTTAG---
Kogia_sima                   ATGAAGACTATGATTCTACTGTTTTGTCTTCTAGGACCAACTCTGTCATTACCAATGCAGCTCAACCCTTCTTTGGTACTTCCTCCAACAAAGCTGGTTCCAGATCAGGCAACACCGCTAAACCAACAAAAGCCAAATCAGGTCTTCCCTTCTTTAAGTCTAATTCCATTGACACAGATGCTCACACTAGGGTCAGACCTGCA----ACTGCTAAATCCTGCTGCAGGGATGGCACCTGGTAGCCAGA----CCCTCCCACTGACCCTGGGGGGATTGAAGATACAGCAGCAGCTGCAACCACAAGTGTTACCAGTTATTGTAGCACACCTTGGAGCCCAGGGTGTTATCCTAAGCTCAGAGGAATTGCCAGCAA-CCCCCCAAATCTTAACAGGATTTGTCTTCCATCCCTTGTTTCCYGGAGCCATCCTGCCCACCAATCAGGCTACTCCAGATGTCCAGAATGGAATCCTTCCTGCAGGACAAGCAGGAGCAAATCCTGCCATCCAGGGAACCCCAGAYGGCCCCTTCCCAACTACCAGTGGCACAGATGATGACTTTGCAGAGACCACCCCTGCAGGCATACAAAGGGGCACACACACCACTGAGGAAACCACCACAGGGTCACCAAAAGGGATTTAG---
Lagenodelphis_hosei          ATGAAGGCTACGATTCTCCTGTTTTGTCTTCTAGGATCAACTCTATCATTACCAATGCAGCTCAACCCTGCTTTGGTAGTTCCTCCAACAAAGCTGGTTCCAGGTCAGGCAACACTGCTAAACCAACAACAGCCAAATCAGGTCTTCCCTTCTTTAAGTCTAATTCCATTGACACAGATGCTCACACTGGGGTCAGACCTGCA----ACTGCTAAATCCTGCTGCAGGGATGGCACCTGGTACCCAGA----CCCTCCCACTGACCCTGGGGGGATTGAAGGTACAGCAGCAGCTGCAACCACAAGTGTTACCAGTTATTGTAGCACACCTTGGAGCCCAGGGTGCTATCCTAAGCTCAGAGGAATTGCCAGCGA-CCCCCCAAATCTTAACAGGATTTATCTTCCATCCCTTGTTTCCCGGAGCCATCCTGCCCACCAGTCAGGCTACTCCAGATGTCCAGAATGGAATCCTTCCTGCAGGACAAGCAGGAGCAAATCCTGCCATCCGGGGAAACTCAGAGGGCCCCTTCCTAACTACCAGTGGCACAGATGACGACTTTGCAGAGACCACCCCTGTAGGCATCCAAAGGGGCATACAGACCACTGAGGAAACCACCACAGGGTCACCAAAAGGAATTTAG---
Leucopleurus_acutus          ATGAAGGCTACGATTCTCCTGTTTTGTCTTCTAGGATCAACTCTATCATTACCAATGCAGCTCAACCCTGCTTTGGTAGTTCCTCCAACAAAGCTGGTTCCAGGTCAGGCAACACTGCTAAACCAACAACAGCCAAATCAGGTCTTCCCTTCTTTAAGTCTAATTCCATTGACACAGATGCTCACACTGGGGTCAGACCGGCA----ACTGCTAAATCCTGCTGCAGGGATGGCACCTGGTACCCAGA----CCCTCCCACTGACCCTGGGGGGATTGAAGGTACAGCAGCAGCTGCAACCACAAGTGTTACCAGTTATTGTAGCACACCTTGGAGCCCAGGGTGCTATTCTAAGCTCAGAGGAATTGCCAGCGA-CCCCCCAAATCTTAACAGGATTTATCTTCCATCCCTTGTTTCCCGGAGCCATCCTGCCCATCAGTCAGGCTACTCCAGATGTCCAGAATGGAATCCTTCCTGCAGGACAAGCAGGAGCAAATCCTGCCATCCGGGGAAACTCAGAGGGCCCCTTCCCAACTACCAGTGGCACAGATGACGACTTTGCAGAGACCACCCCTGTAGGCATCCAAAGGGGCATACACACCACTGAGGAAACCACCACAGGGTCACCAAAAGGAATTTAG---
Lagenorhynchus_albirostris   ATGAAGGCTACGATTCTCCTGTTTTGTCTTCTAGGATCAACTCTATCATTACCAATGCAGCTCAACCCTGCTTTGGTAGTTCCTCCAACAAAGCTGGTTCCAGGTCAGGCAACACTGCTAAACCAACAACAGCCAAATCAGGTCTTCCCTTCTTTAAGTCTAATTCCATTGACACAGATGCTCACACTGGGGTCAGACCTGCA----ACTGCTAAATCCTGCTGCAGGGATGGCACCTGGTACCCAGA----CCCTCCCACTGACCCTGGAGGGATTGAAGGTACAGCAGCAGCTGCAAACACAAGTGTTACCAGTTATTGTAGCACACCTTGGAGCCCAGGGTGCTATCCTAAGCTCAGAGGAATTGCCAGCGA-CCCCCCAAATCTTAACAGGATTTATCTTCCATCCCTTGTTTCCCGGAGCCATCCTTCCCACCAGTCAGGCTACTCCAGATGTCCAGAATGGAATCCTTCCTGCAGGACAAGCAGGAGCAAATCCTGCCATCCGGGGAAACTCAGAGGGCCCCTTCCCAACTACCAGTGGCACAGATGACGACTTTGCAGAGACCACCCCTGTAGGCATCCAAAGGGGCATACACACCACTGAGGAAACCACCACAGGGTCACCAAAAGGAATTTAG---
Sagmatias_obliquidens        ATGAAGGCTACGATTCTCCTGTTTTGTCTTCTAGGATCAACTCTATCATTACCAATGCAGCTCAACCCTGCTTTGGTAGTTCCTCCAACAAAGCTGGTTCCAGGTCAGGCAACACTGCTAAACCAACAACAGCCAAATCAGGTCTTCCCTTCTTTAAGTCTAATTCCATTGACACAGATGCTCACACTGGGGTCAGACCTGCA----ACTGCTAAATCCTGCTGCAGGGATGGCACCTGGTACCCAGA----CCCTCCCACTGACCCTGGGGGGATTGAAGGTACAGCAGCAGCTGCAACCACAAGTGTTACCAGTTATTGTAGCACACCTTGGAGCCCAGGGTGCTATCCTAAGCTCAGAGGAATTGCCAGCGA-CCCCCCAAATCTTAACAGGATTTATCTTCCATCCCTTGTTTCCCGGAGCCATCCTGCCCACCAGTCAGGCTACTCCAGATGTCCAGAATGGAATCCTTCCTGCAGGACAAGCAGGAGTAAATCCTGCCATCCGGGGAAACTCAGAGGGCCCCTTCCCAACTACCAGTGGCACAGATGACGACTTTGCAGAGACCACCCCTGTAGGCATCCAAAGGGGCATACAGACCACTGAGGAAACCACCACAGGGTCACCAAAAGGAATTTAG---
Sagmatias_obscurus           ATGAAGGCTACGATTCTCCTGTTTTGTCTTCTAGGATCAACTCTATCATTACCAATGCAGCTCAACCCTGCTTTGGTAGTTCCTCCAACAAAGCTGGTTCCAGGTCAGGCARCACTGCTAAACCAACAACAGCCAAATCAGGTCTTCCCTTCTTTAAGTCTAATTCCATTGACACAGATGCTCACACTGGGGTCAGACCTGCA----ACTGCTAAATCCTGCTGCAGGGATGGCACCTGGTACCCAGA----CCCTCCCACTGACCCTGGGGGGATTGAAGGTACAGCAGCAGCTGCAACCACAAGTGTTACCAGTTATTGTAGCACACCTTGGAGCCCAGGGTGCTATCCTAAGCTCAGAGGAATTGCCAGCGA-CCCCCCAAATCTTAACAGGATTTATCTTCCATCCCTTGTTTCCCGGAGCCATCCTGCCCACCAGTCAGGCTACTCCAGATGTCCAGAATGGAATCCTTCCTGCAGGACAAGCAGGAGTAAATCCTGCCATCCGGGGAAACTCAGAGGGCCCCTTCCCAACTACCAGTGGCACAGATGACGACTTTGCAGAGACCACCCCTGTAGGCATCCAAAGGGGCATACAGACCACTGAGGAAACCACCACAGGGTCACCAAAAGGAATTTAG---
Lipotes_vexillifer           ATGAAGACTACGATTCTACTGTTTTGTCTTCTAGGATCAACTCTGTCATTACCAATGCAGCTCAACCCTGCTTTGGTACTTCCTCCAACAAAGCTGGCTCCAGGTCGGGCAACACTGCTAAACCAACAACAGCCAAATCAGGTCTTCCCTTCTTTAAGTCTAATTCCATTGACACAGATGCTCACACTGGGGTCAGACCTGCA----ACAGCTAAATCCTGCTGCAGGGATGGCACCTGGTGCCCAGA----CCCTCCCACTGACCCTGGGGGGATTGAAGGTACAGCAGCAGCTGCAACCACAAGTGTTACCAGTTATTGTAGCACACCTTGGAGCCCAGGGTGCTATCCTAAGCTCAGAGGAATTGCCAGCGA-CCCCCCAAATCTTAACAGGATTTATCTTCCATCCCTTGTTTCCCGGAGCCATCCTGCCCACCAGTCAGGCTACTCCAGATGTCCAGAATGGAATCCTTCCTGCAGGACAAGCAGGAGCAAATCCTGCCATCCGGGGAACCCCAGAGGGCCCCTTCCCAACTACCAGTGGCACAGATGACGACTTTGCAGAGACCACCCCTGCAGGCATCCAAAGGGGCATACACACCACTGAGGAAACCACCACAGGGTCACCAAAAGGAATTTAG---
Lissodelphis_borealis        ATGAAGGCTACGATTCTCCTGTTTTGTCTTCTAGGATCAACTCTATCATTACCAATGCAGCTCAACCCTGCTTTGGTAGTTCCTCCAACAAAGCTGGTTCCAGGTCAGGCAACACTGCTAAACCAACAACAGCCAAATCAGGTCTTCCCTTCTTTAAGTCTAATTCCATTGACACAGATGCTCACACTGGGGTCAGACCTGCA----ACTGCTAAATCCTGCTGCAGGGATGGCACCTGGTACCCAGA----CCCTCCCACTGACCCTGGAGGGATTGAAGGTACAGCAGCAGCTGCAAACACAAGTGTTACCAGTTATTGTAGCACACCTTGGAGCCCAGGGTGCTATCCTAAGCTCAGAGGAATTGCCAGCGA-CCCCCCAAATCTTAACAGGATTTATCTTCCATCCCTTGTTTCCCGGAGCCATCCTGCCCACCAGTCAGGCTACTCCAGATGTCCAGAATGGAATCCTTCCTGCAGGACAAGCAGGAGCAAATCCTGCCATCCGGGGAAACTCAGAGGGCCCCTTCCCAACTACCAGTGGCACAGATGACGACTTTGCAGAGACCACCCCTGTAGGCATCCAAAGGGGCATACAGACCACTGAGGAAACCACCACAGGGTCACCAAANGGAATTTAG---
Lissodelphis_peronii         ATGAAGGCTACGATTCTCCTGTTTTGTCTTCTAGGATCAACTCTATCATTACCAATGCAGCTCAACCCTGCTTTGGTAGTTCCTCCAACAAAGCTGGTTCCAGGTCAGGCAACACTGCTAAACCAACAACAGCCAAATCAGGTCTTCCCTTCTTTAAGTCTAATTCCATTGACACAGATGCTCACACTGGGGTCAGACCTGCA----ACTGCTAAATCCTGCTGCAGGGATGGCACCTGGTACCCAGA----CCCTCCCACTGACCCTGGAGGGATTGAAGGTACAGCAGCAGCTGCAAACACAAGTGTTACCAGTTATTGTAGCACACCTTGGAGCCCAGGGTGCTATCCTAAGCTCAGAGGAATTGCCAGYGA-CCCCCCAAATCTTAACAGGATTTATCTTCCATCCCTTGTTTCCCGGAGCCATCCTGCCCACCAGTCAGGCTACTCCAGATGTCCAGAATGGAATCCTTCCTGCAGGACAAGCAGGAGCAAATCCTGCCATCCGGGGAAACTCAGAGGGCCCCTTCCCAACTACCAGTGGCACAGATGACGACTTTGCAGAGACCACCCCTGTAGGCATCCAAAGGGGCATACAGACCACTGAGGAAACCACCACAGGGTCACCAAAAGGAATTTAG---
Megaptera_novaeangliae       ATGAAGACTACGATTCTACTGTTTTGTCTTCTAGGATCAACTCTGTCATTACCAATGCAGCTCAACCCTGCTTTGGTACTTCCTCCAACAAAGCTGGTTCCAGATCAGGCAACACTGCTAAACCAACAACAGCCAAATCAGGTCTTCCGTTCTTTAAGTCTAAGTCCATTGACACAGATGCTCACACTGGGGTCAGACCTGCA----ACTGCTAAATCCTGTTGCAGGGATGGCACCTGGTACCCAGA----CCCTCCCACTGACCTTGGGGGGATTGAAGGTACAGCAGCAGCTGCAACCACAAGTGTTACCAGTTATTGTAGCACACCTTGGAGCCCAGGGTGCTATCCTAAGCTCAGAGGAATTGCCAGCGA-CCCCCCAAATCTTAACAGGATTTATCTTCCATCCCTTGTTTCCCGGAGCCATCCTGCCCACCAGTCAGGCTACTCCAGATGTCCAGAATGGAATCCTTCCTGCAGGACAAGCAGGAGCAAATCCTGCCATCCAGGGAACCCCAGAGGGCCCCTTCCCAACTACCAGTGGCACAGATGATGACTTTGCAGAGACCACCCCTGCAGGCATCCAAAGGGGCACACACACCACTGAGGAAACCACCACAGGGTTACCAAAAGGAATTTAG---
Mesoplodon_bidens            ATGAAGACTACGATTCTACTGTTTTGTCTTCTAGGATCAACTCTGTCATTACCAATGCAGCTCAACCCTGCTTTGGTACTTCCTTCAACAAAGCTGGTTCCAGATCAGGCGACACTGCTAAACCAACAACAGCCAAATCAGGTCTTCCCTTCTTTAAGTCTAATTCCATTGACACAGATGCTCACACTGGGGTCAGACCTGCA----ACTGCTAAATCCTGCTGCAGGGATGGCACCTGGTACCCAGA----CCCTCCCACTGACCCTGGGGGGATTGAAGGTACAGCAGCAGCTGCAACCACAAGTGTTACCAGTTATTGTAGCACACCTTGGAGCTCAGGGTGCTATCCTAAGCTCAGAGGAATTGCCAGCGA-CCCCCCAAATCTTAACAGGATTTATCTTCCATCCCTTGTTTCCCGGCATCATCCTGCCCACCAGTCAGGCTACTCCAGATGTCCAGAATGGAATCCTTCCTGCAGGACAAGCAGGAGCAAATCCTGCCATCCAGGGAACCCCAGAGGGCCCCTTCCCAACTACCACTGGCACAGATGACGACTTTGCAGAGACCATCCTTGCAGGCATCCAAAGGGGCACACACACCACTGAGGAAACCACCACAGGGTCACCAAAAGGAATTTAG---
Mesoplodon_bowdoini          ATGAAGACTACGGTTCTACTGTTTTGTCTTCTAGGATCAACTCTGTCATTACCAATGCAGCTCAACCCTGCTTTGGTACTTCCTTCAACAAAGCTGGTTCCAGATCAGGCGACACTGCTAAACCAACAACAGCCAAATCAGGTCTTCCCTTCTTTAAGTCTAATTCCATTGACACAGATGCTCACACTGGGGTCAGACCTGCA----ACTGCTAAATCCTGCTGCAGGGATGGCACCTGGTACCCAGA----CCCTCCCACTGACCCTGGGGGGATTGAAGGTACAGCAGCAGCTGCAACCACAAGTGTTACCAGTTATTATAGCACACCTTGGAGCCCAGGGTGCTATCCTAAGCTCAGAGGAATTGCCAGCGA-CCCCCCAAATCTTAACAGGATTTATCTTCCATCCCTTGTTTCCCGGAGTCATCCTGCCCACCAGTCAGGCTACTCCAGATGTCCAGAATGGAGTCCTTCCTGCAGGACAAGCAGGAGCAAATCCTGCCATCCAGGGAACCCCAGAGGGCCCGTTCCCAACTACCACTGGCACAGATGACGACTTTGCAGAGACCATCCCTGCAGGCATCCAAAGGGGCACACACACCACTGAGGAAACCACCACAGGGTCACCAAAAGGAATTTAG---
Mesoplodon_carlhubbsi        ATGAAGACTACGGTTCTACTGTTTTGTCTTCTAGGATCAACTCTGTCATTACCAATGCAGCTCAACCCTGCTTTGGTACTTCCTTCAACAAAGCTGGTTCCAGATCAGGCGACACTGCTAAACCAACAACAGCCAAATCAGGTCTTCCCTTCTTTAAGTCTAATTCCATTGACACAGATGCTCACAAGGGGGTCAGACCTGCA----ACTGCTAAATCCTGCTGCAGGGATGGCACCTGGTACCCAGA----CCCTCCCACTGACCCTGGGGGGATTGAAGGTACAGCAGCAGCTGCAACCACAAGTGTTACCAGTTATTGTAGCACACCTTGGAGCCCAGGGTGCTATCCTAAGCTCAGAGGAATTGCCAGCGA-CCCCCCAAATCTTAACAGGATTTATCTTCCATCCCTTGTTTCCCGGAGTAATCCTGCCCACCAGTCAGGCTACTCCAGATGTCCAGAATGGAATCCTTCCTGCAGGACAAGCAGGAGCAAATCCTGCCATCCAGGGAACCCCAGAGGGCCCGTTCCCAACTACCACTGGCACAGATGACGACTTTGCAGAGACCATCCCTGCAGGCATCCAAAGGGGCACACACACCACTGAGGAAACCACCACAGGGTCACCAAAAGGAATTTAG---
Mesoplodon_densirostris      ATGAAGACTACGATTCTACTGTTTTGTCTTCTAGGATCAACTCTGTCATTACCAATGCAGCTCAACCCTGCTTTGGTACTTCCTTCAACAAAGCTGGTTCCAGATCAGGCGACACTGCTAAACCAACAACAGCCAAATCAGGTCTTCCCTTCTTTAAGTCTAATTCCATTGACACAGATGCTCACACTGGGGTCAGACCTGCA----ACTGCTAAATCCTGCTGCAGGGATGGCACCTGGTACCCAGACCCTCCCTCCCACTGACCCTGGGGGGATTGAAGGTACAGCAGCAGCTGCAACCACAAGTGTTACCAGTTATTGTAGCACACCTTGGAGCCCAGGGTGCTATCCTAAGCTCAGAGGAATTGCCAGCGA-CCCCCCAAATCTTAACAGGATTTATCTTCCATCCCTTGTTTCCCGGAGTCATCCTGCCCACCAGTCAGGCTACTCCAGATGTCCAGAATGGAATCCTTCCTGCAGGACAAGCAGGAGCAAATCCTGCCATCCAGGGAACCCCAGAGGGCCCCTTCCCAACTACCACTGGCACAGATGACGACTTTGCAGAGACCATCCCTGCAGGCATCCAAAGGGGCACACACACCACTGAGGAAACCACCACAGGGTCACCAAAAGGAATTTAG---
Mesoplodon_europaeus         ATGAAGACTACGATTCTACTGTTTTGTCTTCTAGGATCAACTCTGTCATTACCAATGCAGCTCAACCCTGCTTTGGTACTTCCTTCAACAAAGCTGGTTCCAGATCAGGCGACACTGCTAAACCAACAACAGCCAAATCAGGTCTTCCCTTCTTTAAGTCTAATTCCATTGACACAGATGCTCACACTGGGGTCAGACCTGCA----ACTGCTAAATCCTGCTGCAGGGATGGCACCTGGTACCCAGA----CCCTCCCACTGACCCTGGGGGGATTGAAGGTACAGCAGCAGCTGCAACCACAAGTGTTACCAGTTATTGTAGCACACCTTGGAGCTCAGGGTGCTATCCTAAGCTCAGAGGAATTGCCAGCGA-CCCCCCAAATCTTAACAGGATTTATCTTCCATCCCTTGTTTCCCGGAGTCATCCTGCCCACCAGTCAGGCTACTCCAGATGTCCAGAATGGAATCCTCCCTGCAGGACAAGCAGGAGCAAATCCTGCCATCCAGGGAACCCCAGAGGGCCCCTTCCCAACTACCACTGGCACAGATGATGACTTTGCAGAGACCATCCTTGCAGGCATCCAAAGGGGCACACACACCACTGAGGAAACCACCACAGGGTCACCAAAAGGAATTTAG---
Mesoplodon_ginkgodens        ATGAAGACTACGATTCTACTGTTTTGTCTTCTAGGATCAACTCTGTCATTACCAATGCAGCTCAACCCTGCTTTGGTACTTCCTTCAACAAAGCTGGTTCCAGATCAGGCGACACTGCTAAACCAACAACAGCCAAATCAGGTCTTCCCTTCTTTAAGTCTAATTCCATTGACACAGATGCTCACACTGGGGTCAGACCTGCA----ACTGCTAAATCCTGCTGCAGGGATGGCACCTGGTACCCAGA----CCCTCCCACTGACCCTGGGGGGATTGAAGGTACAGCAGCAGCTGCAACCACAAGTGTTACCAGTTATTGTAGCACACCTTGGAGCTCAGGGTGCTATCCTAAGCTCAGAGGAATTGCCAGCGA-CCCCCCAAATCTTAACAGGATTTATCTTCCATCCCTTGTTTCCCGGAGTCATCCTGCCCACCAGTCAGGCTACTCCAGATGTCCAGAATGGAATCCTTCCTGCAGGACAAGCAGGAGCAAATCCTGCCATCCAGGGAACACCAGAGGGCCCCTTCCCAACTACCACTGGCACAGATGACGACTTTGCAGAGACCATCCTTGCAGGCATCCAAAGGGGCACACACACCACTGAGGAAACCACCACAGGGTCACCAAAAGGAATTTAG---
Mesoplodon_grayi             ATGAAGACTACGATTCTACTGTTTTGTCTTCTAGGATCAACTCTGTCATTACCAATGCAGCTCAACCCTGCTTTGGTACTTCCTTCAACAAAGCTGGTTCCAGATCAGGCAACACTGCTAAACCAACAACAGCCAAATCAGGTCTTCCCTTCTTTAAGTCTAATTCCATTGACACAGATGCTCACACTGGGGTCAGACCTGCA----ACTGCTAAATCCTGCTGCAGGGATGGCACCTGGTACCCAGA----CCCTCCCACTGACCCTGGGGGGATTGAAGGTACAGCAGCAGCTGCAACCACAAGTGTTACCAGTTATTGTAGCACACCTTGGAGCCCAGGGTGCTATCCTAAGCTCAGAGGAATTGCCAGCGA-CCCCCCAAATCTTAACAGGATTTATCTTCCATCCCTTGTTTCCCGGAGTCATCCTGCCCACCAGTCAGGCTACTCCAGATGTCCAGAATGGAATCCTTCCTGCAGGACAAGCAGGAGCAAATCCTGCCATCCAGGGAACCCCAGAGGGCCCCTTCCCAACTACCACTGGCACAGATGACGACTTTGCAGAGACCATCCCTGCAGGCATCCAAAGGGGCACACACACCACTGAGGAAACCACCACAGGGTCACCAAAAGGAATTTAG---
Mesoplodon_layardii          ATGAAGACTACGATTCTACTGTTTTGTCTTCTAGGATCAACTCTGTCATTACCAATGCAGCTCAACCCTGCTTTGGTACTTCCTTCAACAAAGCTGGTTCCAGATCAGGCGACACTGCTAAACCAACAACAGCCAAATCAGGTCTTCCCTTCTTTAAGTCTAATTCCATTGACACAGATGCTCACACTGGGGTCAGACCTGCA----ACTGCTAAATCCTGCTGCAGGGATGGCACCTGGTACCCAGA----CCCTCCCACTGACCCTGGGGGGATTGAAGGTACAGCAGCAGCTGCAACCACAAGTGTTACCAGTTATTGTAGCACACCTTGGAGCCCAGGGTGCTATCCTAAGCTCAGAGGAATTGCCAGCGA-CCCCCCAAATCTTAACAGGATTTATCTTCCATCCCTTGTTTCCCGGAGTCATCCTGCCCACCAGTCAGGCTACTCCAGATGTCCAGAATGGAATCCTTCCTGCAGGACAAGCAGGAGCAAATCCTGCCATCCAGGGAACCCCAGAGGGCCCCTTCCCAACTACCACTGGCACAGATGACGACTTTGCAGAGACCATCCCTRCAGGCATCCAAAGGGGCACACACACCACTGAGGAAACCACCACAGGGTCACCAAAAGGAATTTAG---
Mesoplodon_mirus             ATGAAGACTACGATTCTACTGTTTTGTCTTCTAGGATCAACTCTGTCATTACCAATGCAGCTCAACCCTGCTTTGGTACTTCCTTCAACAAAGCTGGTTCCAGATCAGGCGACACTGCTAAACCAACAACAGCCAAATCAGGTCTTCCCTTCTTTAAGTCTAATTCCATTGACACAGATGCTCACACTGGGGTCAGACCTGCA----ACTGCTAAATCCTGCTGCAGGGATGGCACCTGGTACCCAGA----CCCTCCCACTGACCCTGGGGGGATTGAAGGTACAGCAGCAGCTGCAACCACAAGTGTTACCAGTTATTGTAGCACACCTTGGAGCTCAGGGTGCTATCCTAAGCTCAGAGGAATTGCCAGCGA-CCCCCCAAATCTTAACAGGATTTATCTTCCATCCCTTGTTTCCCGGAGTCATCCTGCCCACCAGTCAGGCTACTCCAGATGTCCAGAATGGAATCCTTCCTGCAGGACAAGCAGGAGCAAATCCTGCCATCCAGGGAACCCCAGAGGACCCCTTCCCAACTACCACTGGCACAGATGACGACTTTGCAGAGACCATCCTTGCAGGCATCCAAAGGGGCACACACACCACTGAGGAAACCACCACAGGGTCACCAAAGGGAATTTAG---
Mesoplodon_perrini           ATGAAGACTACGATTCTACTGTTTTGTCTTCTAGGATCAACTCTGTCATTACCAATGCAGCTCAACCCTGCTTTGGTACTTCCTTCAACAAAGCTGGCTCCAGATCAGGCGACACTGCTAAACCAACAACAGCCAAATCAGGTCTTCCCTTCTTTAAGTCTGATTCCATTGACACAGATGCTCACACTGGGGTCAGACCTGCA----ACTGCTAACTCCTGCTGCAGGGATGGCACCTGGTACCCAGA----CCCTCCCACTGACCCTGGGGGGATTGAAGGTACAGCAGCAGCTGCAACCACAAGTGTTACCAGTTATTGTAGCACACCTTGGAGCCCAGGGTGCTATCCTAAGCTCAGAGGAATTG-------------------------------------------------------------------------------------------------------------------------------------------------------------------------------------------------------------------------------------------------------------------------------------
Mesoplodon_peruvianus        ATGAAGACTACGATTCTACTGTTTTGTCTTCTAGGATCAACTCTGTCATTACCAATGCAGCTCAACCCTGCTTTGGTACTTCCTTCAACAAAGCTGGCTCCAGATCAGGCGACACTGCTAAACCAACAACAGCCAAATCAGGTCTTCCCTTCTTTAAGTCTAATTCCATTGACACAGGTGCTCACACTGGGGTCAGACCTGCA----ACTGCTAAATCCTGCTGCAGGGATGGCACCTGGTACCCAGA----CCCTCCCACTGACCCTGGGGGGATTGAAGGTACAGCAGCAGCTGCAACCACAAGTGTTACCAGTTATTGTAGCACACCTTGGAGCCCAGGGTGCTATCCTAAGCTCAGAGGAATTGCCAGTGACCCCCCCAAATCTTAACAGGATTTATCTTCCATCCCTTGTTTCCCGGAGTCATCCTGCCCACCAGTCAGGCTACTCCAGATGTCCAGAATGGAATCCTTCCTGCAGGACAAGCAGGAGCAAATCCTGCCATCCAGGGAACCCCAGAGGGCCCCTTCCCAACTACCACTGGCACAGATGAYGACTTTGCAGAGACCATCCCTGCAGGCATCCAAAGGGGCACACACACCACTGAGGAAACCACCACAGGGTCACCAAAAGGAATTTAG---
Mesoplodon_stejnegeri        ATGAAGACTACGATTCTACTGTTTTGTCTTCTAGGATCAACTCTGTCATTACCAATGCAGCTCAACCCTGCTTTGGTACTTCCTTCAACAAAGCTGGTTCCAGATCAGGCGACACTGCTAAACCAACAACAGCCAAATCAGGTCTTCCCTTCTTTAAGTCTAATTCCATTGACACAGATGTTCACACTGGGGTCAGACCTGCA----ACTGCTAAATCCTGCTGCAGGGATGGCACCTGGTACCCAGA----CCCTCCCACTGACCCTGGGGGGATTGAAGGTACAGCAGCAGCTGCAACCACAAGTGTTACCAGTTATTGTAGCACACCTTGGAGCCCAGGGTGCTATCCTAAGCTCAGAGGAATTGCCAGCGA-CCCCCCAAATCTTAACAGGATTTATCTTCCATCCCTTGTTTCCCGGAGTCATCCTGCCCACCAGTCAGGCTACTCCAGATGTCCAGAATGGAATCCTTCCTGCAGGACAAGCAGGAGCAAATCCTGCCATCCAGGGAACCCCAGAGGGCCCCTTCCCAACTACCACTGGCACAGATGACGACTTTGCAGAGACCATCCCTGCAGGCATCCAAAGGGGCACACACACCACTGAGGAAACCACCACAGGGTCACCAAAAGGAATTTAG---
Monodon_monoceros            AGGAAGGCCAGGATTCTCCTGTTTTGTCTTCTAGGATCAACTCTGTCATTACCAATGCAGCTCAACCCTGCTTTGGTAGTTCCTCCAACAAAGCTCGTTCCAGGTCAGGCAACACTGCTAAACCAACAGCAGCCAAATCAGGTCTTCCCTTCTTTAAGTCTAATTCCATTGACACAGATGCTCACACTGGGGTCAGACCTGCA----ACTGCTAAATCCTGCTGCAGGGATGGCACCTGGTACCCAGA----CCCTCCCACTGACCCTGGGGGGATTGAAGGTACAGCAGCAGCTGCAACCACAAGTGTTACCAGTTATTGTAGCACACCTTGGAGCCCAGGGTGCTATCCTAAGCTCAGAGGAATTGCCAGTGA-CCCCCCAAATCTTAACAGGATTTATCTTCCATCCCTTGTTTCCCGGAGCCATCCTGCCCACCAGTCAGGCTACTCCAGAGGTCCAGAATGGAATCCTTCCTGCAGGACAAGCAGGAGCAAATCCTGCCATCCGGGGAACCTCAGAGGGCCTCTTCCCAAATACCAGTGGCACAGATGACGACTTTGCAGAGACCACCCCTGTAGGCATCCAAAGGGGCATACACACCACTGAGGATACCACCACAGGGTCACCAAAAGGAATTTAG---
Moschus_moschiferus          ATGAAGGCTGCGATTCTACTGTTTTGTCTTCTAGGATCAACTCTGTCATTACCGATGCAGCTCAACCCTGCTTTGGTGCTTCCTCCTACCAAGCTTGTTCCAGATCAGGCAACACTGCTAAACCAACAGCAGCCAAGTCAGGTCTTCTCTTCTTTAAGTCTAATTCCTTTGACACATATGCTCACACTGGGGTCAGACTTGCA----ACTGCTAAATCCTGCTGCAGGGACGGCATCTGGTACACAGA----CCCTCCCACTGACCCTGGGGGGACTGAAGGTACAGCAGCAGCTGCAACCACAAATGTTACCAGTTATTGTAGCACACTTTGGAACCCAGGGTACTATCCTAAGCTCAGAGGAATTGCAAGGGA-CCTCTCAAATCTTAACAGGACTTATCTTCCATCCCTTGTTCCCTGGAGCCATCCTGCCCACCAGTCAGGCTAATCCAGATGCCCAGAATGGAATCCTTCCCGCAGGACAAGCAGGAGCAAATCCTGCCACCCAGGGAACCCCAGAGGACCCCTTCTCAACCCCCAGTGGCACAGATGATGACTTTGCAGCCACCACACCTGCTGGCATCCAGAGGGGCAGGCAAACCACGGAGGAAGCCCCCACAGGGTCACCCAAAGGAATTCAGTAA
Neophocaena_asiaeorientalis  ATGAAGGCCAGGATTCTCCTGTTTTGTCTTCTAGGATCAACTCTGTCATCACCAATGCAGCTCAACCCTGCTTTGGTAGTTCCTCCACCAAAGCTTGTTCCAGGTCAGGCAACACTGCTAAACCAACAGCAGCCAAATCAGGTCTTCCCTTCTTTAAGTCTAATTCCATTGACACAGACGCTCACACTGGGGTCAGACCTGCA----ACTGCTAAATCCTGCTGCAGGGATAGCATCTGGTACCCAGA----CCCTCCCACTGACCCTGGGGGGATTGAAGGTACAGCAGCAGCTGCAA---CAAGTGTTACCAGTTATTGTAGCACACCTTGGACCCCAGGGTGCTATCCTAAGCTCAGAGGAATTGCCAGTGA-CCCCCCAAATCTTAACAGGATTTATCTTCCATCCCTTGTTTCCCGGAGCCATCCTGCCCACCAGTCAGGCTACTCCAGAGGTCCAGAATGGAATCCTTTCTGCAGGACAAGCAGGAGCAAATCCTGCCATCCGGGGAACCTCAGAGGGCCCCTTCCCAACTACCAGTGGCACAGATGATGACTTTTCAGAGACCACCCCTGTAGGCATCCAAAGGGGCATACACACCACTGAGGAAACCACCACAGGGTCACCAAAAGGAATTTAG---
Odocoileus_virginianus       ATGAAGGCTGCGATTCTACTGTTTTGTCTTCTAGGATCAACTCTGTCATTACCGATGCAGCTCAACCCTGCTCTGGTGCTTCCTCCTACCAAGCTCGTTCCAGATCAGGAAACACCGCTAAACCAACAGCAGCCAAGTCAGGTCTTCTCTTCTTTAAGTCTAATTCCTTTGACACATATGCTCACACTGGGGTCAGACTTGCA----ACTGCTAAATCCTGCTGCAGGGGTGGCATCTGGTACACCGA----CCCTCCCACTGGCCCTGGGGGGACTGAATGTACAGCAGCGGCTGCAACCACAAATGTTACCAGTTATTGTAGCACACTTTGGAGCCCAGGGTACTATCCTAAGCTCAGAGGAATTGCAAGGGA-CCTCTCAAATCTTAACAGGCCTTATCTTCCATCCCTTGCTCGCTGGAGCCATCCTGCCCACCAGTCAGACTAATCCAGATGCCCAGAATGGAATCCTTCCTGCAGGACAAGCAGGAGCAAATCCTGCCACCCAGGGAACCCCAGAGGACCCCTTCTCAACCCCCAGTGGCACAGACGATGACTTTGCAGCAACCACACCTGCTGGCATCCAGAGGGGCAGGCAAACCACGGAGGAAACCCCCACGGCATCACCCAAAGGAATTCAGTAA
Okapia_johnstoni             ATGAAGGCTGCGATTCTACTGTTTTGTCTTCTAGGATCAACTCTGTCATTACCCATGCAGCTCAACCCTGCCTTGGTGCTTCCTCCTACCAAGCTTGTTCCAGATCAGGCAACACTGCTAAACCAACAGCAGCCAAGTCAGGTCTTCTCTTCTTTAAGTCTAATTCCTTTGACACATATGCTCACACTGGGGTCAGACTTGCA----ACTGCTAAATCCTGCTGCAGGGATGGCATCTGGTACACAGA----CCCTCCCACTGGCCCTGGGGGGACTGAAGGTACAGCAGCAGCTGCAACCACAAATGTTACCAGTTATTGTAGCACACTTTGGAGCCCAGGGTACTATCCTAAGCTCAGAGGAATTGCAAGGGA-CCTCTCAAATCTTAACAGGCCTTATCTTCCATCCCTTGTTCCCTGGAGCCATTCTGCCCACCAGTCAGGCTAATCCAGATGCCCAGAACGGAATCCTTCCTGCAGGACAAGTGGGAGCAAATCCTGCCACCCAGGGAACCCCAGAGGACCCCTTCTCAACCCCCAGTGGCACAGACGACGACTTTGCAGCGACCACACCTGCTGGCATCCAGAGAGGCAGGCAAACCACGGAGGAAACCACCACAGGGTCACCCAAAGGAATTCAGTAA
Orcaella_brevirostris        ATGAAGGCTACGATTCTCCTGTTTTGTCTTCTAGGATCAACTCTATCATTACCAATGCAGCTCAACCCTGCTTTGGTAGTTCCTCCAACAAAGCTGGTTCCAGGTCAGGCAACACTGCTAAACCAACAACAGCCAAATCAGGTCTTCCCTTCTTTAAGTCTAATTCCATTGACACAGATGCTCACACTGGGGTCAGACTTGCA----ACTGCTAAATCCTGCTGCAGGGATGGCACCTGGTACCCAGA----CCCTCCCACTGACCGTGGGGGGATTGAAGGTACAGCAGCAGCTGCAACAACAAGTGTTACCAGTTATTGTAGCACACCTTGGAGCCCAGGGTGCTATCCTAAGCTCAGAGGAATTGCCAGCGA-CCCCCCAAATCTTAACAGGATTTATCTTCCATCCCTTGTTTCCCGGAGCCATCCTGCCCACCAGTCAGGCTACTCCAGATGTCCAGAATGGAATCCTTCCTGCAGGACAAGCAGGAGCAAATCCTGCCATCCGGGGAAACTCAGAGGGCCCCTTCCCAACTACCAGTGGCACAGATGACGACTTTGCAGAGACCACCCCTGTAGGCATCCAAAGGGGCATACAGACCACTGAGGAAACCACCACAGGGTCACCAAAAGGAATTTAG---
Orcaella_heinsohni           ATGAAGGCTACGATTCTCCTGTTTTGTCTTCTAGGATCAACTCTATCATTACCAATGCAGCTCAACCCTGCTTTGGTAGTTCCTCCAACAAAGCTGGTTCCAGGTCAGGCAACACTGCTAAACCAACAACAGCCAAATCAGGTCTTCCCTTCTTTAAGTCTAATTCCATTGACACAGATGCTCACACTGGGGTCAGACCTGCA----ACTGCTAAATCCTGCTGCAGGGATGGCACCTGGTACCCAGA----CCCTCCCACTGACCCTGGGGGGATTGAAGGTACAGCAGCAGCTGCAACCACAAGTGTTACCAGTTATTGTAGCACACCTTGGAGCCCAGGGTGCTATCCTAAGCTCAGAGGAATTGCCAGCGA-CCCCCCAAATCTTAACAGGATTTATCTTCCATCCCTTGTTTCCCGGAGCCATCCTGCCCACCAGTCAGGCTACTCCAGGTGTCCAGAATGGAATCCTTCCTGCAGGACAAGCAGGAGCAAATCCTGCCATCCGGGGAAACTCAGAGGGCCCCTTCCCAACTACCAGTGGCACAGATGACGACTTTGCAGAGACCACCCCTGTAGGCATCCAAAGGGGCATACAGACCACTGAGGAAACCACCACAGGGTCACCAAAAGGAATTTAG---
Orcinus_orca                 ATGAAGGCTACGATTCTCCTGTTTTGTCTTCTAGGATCAACTCTATCATTACCAATGCAGCTCAACCCTGCTTTGGTAGTTCCTCCAACAAAGCTGGTTCCAGGTCAGGCAACACTGCTAAACCAACAACAGCCAAATCAGGTCTTCCCTTCTTTAAGTCTAATTCCATTGACACAGATGCTCACACTGGGGTCAGACCTGCA----ACTGCTAAATCCTGCTGCAGGGATGGCACCTGGTACCCAGA----CCCTCCCACTGACCCTGGGGGGATTGAAGGTACAGCAGCAGCTGCAACCACAAGTGTTACCAGTTATTGTAGCACACCTTGGAGCCCAGGGTGCTATCCTAAGCTCAGAGGAATTGCCAGCGA-CCCCCCAAATCTTAACAGGATTTATCTTCCATCCCTTGTTTCCCGGAGCCATCCTGCCCACCAGTCAGGCTACTCCAGATGTCCAGAATGGAATCCTTCCTGCAGGACAAGCAGGAGCAAATCCTGCCATCCGGGGAAACTCAGAGGGCCCCTTCCCAACTACCAGTGGCACAGATGATGACTTTGCAGAGACCACCCCTGTAGGCATCCAAAGGGGCATACACACCACTGAGGAAACCACCACAGGGTCACCAAAAGGAATTTAG---
Ovis_aries                   ATGAAGGCTGCGATTCTACTGTTTTGTCTTCTAGGATCAACTCTGTCATTACCGATGCAGCTCAACCCTGCCCTGGTGCTTCCTCCTACTAAGCTTGTTCCAGATCAGGCAACACTGCTAAATCCACAGCAGCCAAGTCAGGTCTTCTCTTCTTTAAGTCTAATTCCTTTGACACATATGCTCACACTGGGGTCAGACTTGCA----ACTGCTAAATCCTGCTGCAGGGATGCCGTCTGGTACACAGA----CCCTCCCACTGGCCCTGGGGGGACTGAAGGTACAGCAGCAGCTGCAACCACAAATGTTACCAGTTATTGTAGCACACTTTGGAGCCCAGGGTACTATCCTAAGCTCAGAGGAACTGCAAGGGA-CCTCTCAAATCTTAACAGGTCTTATCTTCCATCCCTTGTTCCCTGGAGCCATCCTGCCCACCAGTCAGGCTAATCCAGATGCCCAGAATGGAATCCTTCCTGCAGGACAAGCAGGAGCAAATCCTGCCACCCAGGGAACCCCAGAGGACCCCTTCTCAACCCCTAGTGGCACAGATGATGACTTTGCAGCAACCACACCTGCTGGCATCCAGAGGGGCAGGCAAACCACAGAGGAAGCCCCCACAGGGTCACCCAAAGGAATTCAGTAA
Peponocephala_electra        ATGAAGGCTACGATTCTCCTGTTTTGTCTTCTAGGATCAACTCTATCATTACCAATGCAGCTCAACCCTGCTTTGGTAGTTCCTCCAACAAAGCTGGTTCCAGGTCAGGCAACACTGCTAAACCAACAACAGCCAAATCAGGTCTTCCCTTCTTTAAGTCTAATTCCATTGACACAGATGCTCACACTGGGGTCAGACCTGCA----ACTGCTAAATCCTGCTGCAGGGATGGCACCTGGTACCCAGA----CCCTCCCACTGACCCTGGGGGGATTGAAGGTACAGCAGCAGCTGCAACCACAAGTGTTACCAGTTATTGTAGCACACCTTGGAGCCCAGGGTGCTATCCTAAGCTCAGAGGAATTGCCAGCGA-CCCCCCAAATCTTAACAGGATTTATCTTCCATCCCTTGTTTCCCGGAGCCATCCTGCCCACCAGTCAGGCTACTCCAGATGTCCAGAATGGAATCCTTCCTGCAGGACAAGCAGGAGCAAATCCTGCCATCCGGGGAAACTCAGAGGGCCCCTTCCCAACTACCAGTGGCACAGATGATGACTTTGCAGAGACCACCCCTGTAGGCATCCAAAGGGGCATACACACCACTGAGGAAACCACCACAGGGTCACCAAAGGGAATTTAG---
Phocoena_phocoena            ATGAAGGCCAGGATTCTCCTGTTTTGTCTTCTAGGATCAACTCTGTCATCACCAATGCAGCTCAACCCTGCTTTGGTAGTTCCTCCACCAAAGCTTGTTCCAGGTCAGGCAACACTGCTAAACCAACAGCAGCCAAATCAGGTCTTCCCTTCTTTAAGTCTAATTCCATTGACACAGACGCTCACACTGGGGTCAGACCTGCA----ACTGCTAAATCCTGCTGCAGGGATAGCATCTGGTACCCAGA----CCCTCCCACTGACCCTGGGGGGATTGAAGGTACAGCAGCAGCTGCAA---CAAGTGTTACCAGTTATTGTAGCACACCTTGGACCCCAGGGTGCTATCCTAAGCTCAGAGGAATTGCCAGTGA-CCCCCCAAATCTTAACAGGATTTATCTTCCATCCCTTGTTTCCCGGAGCCATCCTGCCCACCAGTCAGGCTACTCCAGAGGTCCAGAATGGAATCCTTTCTGCAGGACAAGCAGGAGCAAATCCTGCCATCCGGGGAACCTCAGAGGGCCCCTTCCCAACTACCAGTGGCACAGATGATGACTTTTCAGAGACCACCCCTGTAGGCATCCAAAGGGGCATACACACCACTGAGGAAACCACCACAGGGTCACCAAAAGGAATTTAG---
Phocoena_sinus               ATGAAGGCCAGGATTCTCCTGTTTTGTCTTCTAGGATCAACTCTGTCATCACCAATGCAGCTCAACCCTGCTTTGGTAGTTCCTCCACCAAAGCTTGTTCCAGGTCAGGCAACACTGCTAAACCAACAGCAGCCAAATCAGGTCTTCCCTTCTTTAAGTCTAATTCCATTGACACAGACGCTCACACTGGGGTCAGACCTGCA----ACTGCTAAATCCTGCTGCAGGGATAGCATCTGGTACCCAGA----CCCTCCCACTGACCCTGGGGGGATTGAAGGTACAGCAGCAGCTGCAA---CAAGTGTTACCAGTTATTGTAGCACACCTTGGACCCCAGGGTGCTATCCTAAGCTCAGAGGAATTGCCAGTGA-CCCCCCAAATCTTAACAGGATTTATCTTCCATCCCTTGTTTCCCGGAGCCATTCTGCCCACCAGTCAGGCTACTCCAGAGGTCCAGAATGGAATCCTTTCTGCAGGACAAGCAGGAGCAAATCCTGCCATCCGGGGAACCTCAGAGGGCCCCTTCCCAACTACCAGTGGCACAGATGATGACTTTTCAGAGACCACCCCTGTAGGCATCCAAAGGGGCATACACACCACTGAGGAAACCACCACAGGGTCACCAAAAGGAATTTAG---
Physeter_macrocephalus       ATGAAGACTATGATTCTACTGTTTTGTCTTCTAGGATCAACTCTGTCATTACCAATGCAGCTCAACCCTGCTTTGGTACTTCCTCCAACAAAGCTGGTTCCAGATCAGGCAACACGGCTAAACCAACAACAACCAAATCAGGCCTTCCCTTCTTTAAGTCTAATTCCATTGACACAGATGCTCACACTAGGGTCAGACCTGCA----ACTGCTAAATCCTGCTGCAGGGATGGCACCTGGTAGCCAGA----CCCTCCCACTGACCCTGGGGGGATTGAAGGTACAGCAGCAGCTGCAACCACAAGTGTTACCAGTTATTGTAGCACACCTTGGAGCCCAGGGTACTATCCTAAGCTCAGAGGAATTGCCAGCAA-CCCCCCAAATCTTAACAGGATTTATCTTCCATCCCTTGTTTCCCGGAGCCATCCTGCCCACCAGTCAGGCTACTCCAGATGTCCAGAATGGAATCCTTCCTGCAGGACAAGCAGGAGCAAATCCTGCCATCCAGGGAACCCCAGAGGGCCCCTTCCCAACTACCAGTGGCAGAGATGACAACTTTGCAGAGACCACCCCTGCAGGCCTCCAAAGGGGCACACACACCACTGAGGAAACCACCACAGGGTCACCAAAAGGGATTTAG---
Platanista_gangetica         ATGAAGACTACGATTCTACTGTTTTGTCTTCTAGGATCAACTCTGTCATTACCA---------------------------------------------------------------------------------------GTCTTCCCTTCTTTAAGTCTAATTCCATTGACACAGATGCTCACACTGCAGTCAGACCTGCA----ACTGCTAAATGCTGCTGCAGGGATGGCACCTGGTACCCAGA----CCCTCCCACTGACCCTGGGGGGATTGAAGGTACAGCAGCAGCTGCAACCACAAGTGCTACCAGTTATTGTAGCACACCTTGGAGCCCAGGGTGCTATCCTAAGCTCAGAGGAATTGCCAGCGA-CCCACCAAATCTTAACAGGATTTCTCTTCCATCCCTTGTTTCCCGGAGCCATCCTGCCCACCAGTCAGGCTACTCCAGATGTTCAGAATGGAATCCTTCCTGCAGGACAAGCAGGAGCAAATCCTGCCATCCAGGGAACCCCAGAGGGCCCCTTCCCAACTACCAGAGGCACAGATGACGACTTTGCAGAGACCACCCCTGCAGGCATCCAAAGGGGCACATACACCACTGAGGAAACCACCACAGGGTCACCAAAAGGAATTTAG---
Platanista_minor             ATGAAGACTACGATTCTACTGTTTTGTCTTCTAGGATCAACTCTGTCATTACCA---------------------------------------------------------------------------------------GTCTTCCCTTCTTTAAGTCTAATTCCATTGACACAGATGCTCACACTGCAGTCAGACCTGCA----ACTGCTAAATGCTGCTGCAGGGATGGCACCTGGTACCCAGA----CCCTCCCACTGACCCTGGGGGGATTGAAGGTACAGCAGCAGCTGCAACCACAAGTGCTACCAGTTATTGTAGCACACCTTGGAGCCCAGGGTGCTATCCTAAGCTCAGAGGAATTGCCAGCGA-CCCACCAAATCTTAACAGGATTTCTCTTCCATCCCTTGTTTCCCGGAGCCATCCTGCCCACCAGTCAGGCTACTCCAGATGTTCAGAATGGAATCCTTCCTGCAGGACAAGCAGGAGCAAATCCTGCCATCCAGGGAACCCCAGAGGGCCCCTTCCCAACTACCAGAGGCACAGATGACGACTTTGCAGAGACCACCCCTGCAGGCATCCAAAGGGGCACATACACCACTGAGGAAACCACCACAGGGTCACCAAAAGGAATTTAG---
Pontoporia_blainvillei       ATGAAGACTACGATTCTACTGTTTTGTCTCCTAGGATCAACTCTGTCATTACCAATGCAGCTCAACCCTGCTTTGGTACTTCCTCCAACAAAGCTGGTTCCAGGTCAGGCAACACTGCTAAACCAACAACAGACAAATCAGGTCTTCCCTTCTTTAAGTCTAATTCCATTGACACAGATGCTCACACTGGGGTCAGACCTGCA----ACTGCTAAATCCTGCTGCAGGGATGGCACCTGGTACCCAGA----CCCTCCTACTGACCCTGGGGGGACTGAAGGTACAGCAGCAGCTGCAACCACAAGTGTTACCAGTTATTATAGAACACCTTGGAGCCCAGGGTGCTATCCTAAGCTCAGAGGAATTGCCAGCGA-CCCCCCAAATCTTAACAGGATTTATCTTCCATCCCTTGTTTCCCGGAGACATCCTGCCCACCAGTCAGGCTACTCCAGATGTCCAGAATGGAATCCTTCCTGCAGGACAAGCAGGAGCAAATCCTGCCATCCGGGGAACCCCAGAGGGCCCCTTCCCAACTACCAGTGGCACAGATGACGACTTTGCAGAGACCACCCCTGCAGGCATCCAAAGGGGCATACACACCACTAAGGAAACCACCACAGGCTCACCAAAAGGAATTTAG---
Pseudorca_crassidens         ATGAAGGCTACGATTCTCCTGTTTTGTCTTCTAGGATCAACTCTATCATTACCAATGCAGCTCAACCCTGCTTTGGTAGTTCCTCCAACAAAGCTGGTTCCAGGTCAGGCAACACTGCTAAACCAACAACAGCCAAATCAGGTCTTCCCTTCTTTAAGTCTAATTCCATTGACACAGATGCTCACACTGGGGTCAGACCTGCA----ACTGCTAAATCCTGCTGCAGGGATGGCACCTGGTACCCAGA----CCCTCCCACTGACCCTGGGGGGATTGAAGGTACAGCAGCAGCTGCAACCACAAGTGTTACCAGTTATTGTAGCACACCTTGGAGCCCAGGGTGCTATCCTAAGCTCAGAGGAATTGCCAGCGA-CCCCCCAAATCTTTACAGGATTTATCTTCCATCCCTTGTTTCCCGGAGCCATCCTGCCCACCAGTCAGGCTACTCCAGATGTCCAGAATGGAATCCTTCCTGCAGGACAAGCAGGAGCAAATCCTGCCATCCGGGGAAACTCAGAGGGCCCCTTCCCAACTACCAGTGGCACAGATGATGACTTTGCAGAGACCACCCCTGTAGGCATCCAAAGGGGCATACACACCACTGAGGAAACCACCACAGGGTCACCAAAAGGAATTTAG---
Sousa_chinensis              ATGAAGGCTACGATTCTCCTGTTTTGTCTTCTAGGATCAACTCTATCATTACCAATGCAGCTCAACCCTGCTTTGGTAGTTCCTCCAACAAAGCTGGTTCCAGGTCAGGCAACACTGCTAAACCAACAACAGCCAAATCAGGTCTTCCCTTCTTTAAGTCTAATTCCATTGACACAGATGCTCACACTGGGGTCAGACCTGCA----ACTGCTAAATCCTGCTGCAGGGATGGCACCTGGTACCCAGA----CCCTCCCACTGACCCTGGGGGGATTGAAGGTACAGCAGCAGCTGCAACCACAAGTGTTACCAGTTATTGTAGCACACCTTGGAGCCCAGGGTGCTATCCTAAGCTCAGAGGAATTGCCAGCGA-CCCCCCAAATCTTAACAGGATTTATCTTCCATCCCTTGTTTCCCGGAGCCATCCTGCCCACCAGTCAGGCTACTCCAGATGTCCAGAATGGAATCCTTCCTGCAGGACAAGCAGGAGCAAATCCTGCCATCCGGGGAAACTCAGAGGGCCCCTTCCCAACTACCAGTGGCACAGATGACGACTTTGCAGAGACCACCCCTGTAGGCATCCAAAGGGGCATACAGACCATTGAGGAAACCACCACAGGGTCACCAAAAGGAATTTAG---
Stenella_attenuata           ATGAAGGCTACGATTCTCCTGTTTTGTCTTCTAGGATCAACTCTATCATTACCAATGCAGCTCAACCCTGCTTTGGTAGTTCCTCCAACAAAGCTGGTTCCAGGTCAGGCAACACTGCTAAACCAACAACAGCCAAATCAGGTCTTCCCTTCTTTAAGTCTAATTCCATTGACACAGATGCTCACACTGGGGTCAGACCTGCA----ACTGCTAAATCCTGCTGCAGGGATGGCACCTGGTACCCAGA----CCCTCCCACTGACCCTGGGGGGATTGAAGGTACAGCAGCAGCTGCAACCACAAGTGTTACCAGTTATTGTAGCACACCTTGGAGCCCAGGGTGCTATCCTAAGCTCAGAGGAATTGCCAGCGA-CCCCCCAAATCTTAACAGGATTTATCTTCCATCCCTTGTTTCCCGGAGCCATCCTGCCCACCAGTCAGGCTACTCCAGATGTCCAGAATGGAATCCTTCCTGCAGGACAAGCAGGAGCAAATCCTGCCATCCAGGGAAACTCAGAGGGACCCTTCCCAACTACCAGTGGCACAGATGACGACTTTGCAGAGACCACCCCTGTAGGCATCCAAAGGGGCATACACACCACTGAGGAAACCACCACAGGGTCACCAAAAGGAATTTAG---
Stenella_clymene             ATGAAGGCTACGATTCTCCTGTTTTGTCTTCTAGGATCAACTCTATCATTACCAATGCAGCTCAACCCTGCTTTGGTAGTTCCTCCAACAAAGCTGGTTCCAGGTCAGGCAACACTGCTAAACCAACAACAGCCAAATCAGGTCTTCCCTTCTTTAAGTCTAATTCCATTGACACAGATGCTCACACTGGGGTCAGACCTGCA----ACTGCTAAATCCTGCTGCAGGGATGGCACCTGGTACCCAGA----CCCTCCCACTGACCCTGGGGGGATTGAAGGTACAGCAGCAGCTGCAACCACAAGTGTTACCAGTTATTGTAGCACACCTTGGAGCCCAGGGTGCTATCCTAAGCTCAGAGGAATTGCCAGCGA-CCCCCCAAATCTTAACAGGATTTATCTTCCATCCCTTGTTTCCCGGAGCCATCCTGCCCACCAGTCAGGCTACTCCAGATGTCCAGAATGGAATCCTTCCTGCAGGACAAGCAGGAGCAAATCCTGCCATCCGGGGAAACTCAGAGGGCCCCTTCCCAACTACCAGTGGCACAGATGACGACTTTGCAGAGACCACCCCTGTAGGCATCCAAAGGGGCATACAGACCACTGAGGAAACCACCACAGGGTCACCAAAAGGAATTTAG---
Stenella_coeruleoalba        ATGAAGGCTACGATTCTCCTGTTTTGTCTTCTAGGATCAACTCTATCATTACCAATGCAGCTCAACCCTGCTTTGGTAGTTCCTCCAACAAAGCTGRTTCCAGGTCAGGCAACACTGCTAAACCAACAACAGCCAAATCAGGTCTTCCCTTCTTTAAGTCTAATTCCATTGACACAGATGCTCACACTGGGGTCAGACCTGCA----ACTGCTAAATCCTGCTGCAGGGATGRCACCTGGTACCCAGA----CCCTCCCACTGACCCTGGGGGGATTGAAGGTACAGCAGCAGCTGCAACCACAAGTGTTACCAGTTATTGTAGCACACCTTGGAGCCCAGGGTGCTATCCTAAGCTCAGAGGAATTGCCAGCGA-CCCCCCAAATCTTAACAGGATTTATCTTCCATCCCTTGTTTCCCGGAGCCATCCTGCCCACCAGTCAGGCTACTCCAGATGTCCAGAATGGAATCCTTCCTGCAGGACAAGCAGGAGCAAATCCTGCCATCCRGGGAAACTCAGAGGGMCCCTTCCCAACTACCAGTGGYACAGATGACGACTTTGCAGAGACCACCCCTGTAGGCATCCAAAGGGGCATACASACCACTGAGGAAACCACCACAGGGTCACCAAAAGGAATTTAG---
Stenella_frontalis           ATGAAGGCTACGATTCTCCTGTTTTGTCTTCTAGGATCAACTCTATCATTACCAATGCAGCTCAACCCTGCTTTGGTAGTTCCTCCAACAAAGCTGGTTCCAGGTCAGGCAACACTGCTAAACCAACAACAGCCAAATCAGGTCTTCCCTTCTTTAAGTCTAATTCCATTGACACAGATGCTCACACTGGGGTCAGACCTGCA----ACTGCTAAATCCTGCTGCAGGGATGGCACCTGGTACCCAGA----CCCTCCCACTGACCCTGGGGGGATTGAAGGTACAGCAGCAGCTGCAACCACAAGTGTTACCAGTTATTGTAGCACACCTTGGAGCCCAGGGTGCTATCCTAAGCTCAGAGGAATTGCCAGCGA-CCCCCCAAATCTTAACAGGATTTATCTTCCATCCCTTGTTTCCCGGAGCCATCCTGCCCACCAGTCAGGCTACTCCAGATGTCCAGAATGGAATCCTTCCTGCAGGACAAGCAGGAGCAAATCCTGCCATCCAGGGAAACTCAGAGGGACCCTTCCCAACTACCAGTGGCACAGATGACGACTTTGCAGAGACCACCCCTGTAGGCATCCAAAGGGGCATACACACCACTGAGGAAACCACCACAGGGTCACCAAAAGGAATTTAG---
Stenella_longirostris        ATGAAGGCTACGATTCTCCTGTTTTGTCTTCTAGGATCAACTCTATCATTACCAATGCAGCTCAACCCTGCTTTGGTAGTTCCTCCAACAAAGCTGGTTCCAGGTCAGGCAACACTGCTAAACCAACAACAGCCAAATCAGGTCTTCCCTTCTTTAAGTCTAATTCCATTGACACAGATGCTCACACTGGGGTCAGACCTGCA----ACTGCTAAATCCTGCTGCAGGGATGGCACCTGGTACCCAGA----CCCTCCCACTGACCCTGGGGGGATTGAAGGTACAGCAGCAGCTGCAACCACAAGTGTTACCAGTTATTGTAGCACACCTTGGAGCCCAGGGTGCTATCCTAAGCTCAGAGGAATTGCCAGCGA-CCCCCCAAATCTTAACAGGATTTATCTTCCATCCCTTGTTTCCCGGAGCCATCCTGCCCACCAGTCAGGCTACTCCAGATGTCCAGAATGGAATCCTTCCTGCAGGACAAGCAGGAGCAAATCCTGCCATCCGGGGAAACTCAGAGGGCCCCTTCCCAACTACCAGTGGCACAGATGACGACTTTGCAGAGACCACCCCTGTAGGCATCCAAAGGGGCATACAGACCACTGAGGAAACCACCACAGGGTCACCAAAAGGAATTTAG---
Steno_bredanensis            ATGAAGGCTACGATTCTCCTGTTTTGTCTTCTAGGATCAACTCTATCATTACCAATGCAGCTCAACCCTGCTTTGGTAGTTCCTCCAACAAAGCTGGTTCCAGGTCAGGCAACACTGCTAAACCAACAACAGCCAAATCAGGTCTTCCCTTCTTTAAGTCTAATTCCATTGACACAGATGCTCACACTGGGGTCAGACCTGAA----ACTGCTAAATCCTGCTGCAGGGATGGCACCTGGTACCCAGA----CCCTCCCACTGACCCTGGGGGGATTGAAGGTACAGCAGCAGCTGCAACCACAAGTGTTACCAGTTATTGTAGCACACCTTGGAGCCCAGGGTGCTATCCTAAGCTCAGAGGAATTGCCAGCGA-CCCCCCAAATCTTAACAGGATTTATCTTCCATCCCTTGTTTCCCGGAGCCATCCTGCCCACCAGTCAGGCTACTCCAGATGTCCAGAATGGAATCCTTCCTGCAGGACAAGCAGGAGCAAATCCTGCCATCTGGGGAAACTCAGAGGGCCCCTTCCCAACTACCAGTGGCACAGATGACGACTTTGCAGAGACCACCCCTGTAGGCATCCAAAGGGGCATACAGACCACTGAGGAAACCACCACAGGGTCACCAAAAGGAATTTAG---
Sus_scrofa                   ATGAAGACTACAATTCTACTGTTTTGTCTCCTAGGATCAACTCTGTCATTACCRATGCAGTTCAATCCTGTTTTGGGACTTCCTCCAACAAAGCTGGTTCCAGATCAGGCAACCCTACGAAACCAACAGCAGCCAAATCAGGTCTTCCCTTCCTTAAGTCTAATACCGTTGACACAAATGCTCACACTGGGGTCAGATCTGCA----ACTGCTAAATCCTGCTATAGGGATGGTACCTAGTTCCCAGA----CCCTCCCTCTGACCCTAGGGGCACTGAACGTACAACAGCAGCTACAACCACAAATGATACCAGTTATTGTAGCACACCTTGGAGCCCAGGGTGCTATCCTAAGCTCAGAGGAATTGCCAGCCA-CCCGGCAAATCTTAACAGGCCTTATCTTCCATACCTTATTCCCCGGAGCCATCCTGCCCCCCAGTCCAGCTAAACCAGATGCCCAAAATGGAATCCATCCTGCAGGACAAGCAGGAGCCAATCCTGCCGTCCAGGGAACCCCACGGGGCCCCTTCCCAACTTCCAGTGGCACAGATGATGATTTTGACGTGACCACCCCTGCTGGACTCCAAAGGGGCACACACGCTACAGAGGAAACCACCACAGGGTCACCAAATGGAATGCAGTAA
Tasmacetus_shepherdi         ATGAAGACTACGATTCTACTGTTTTGTCTTCTAGGATCAACACTGTCATTACCAATGCAGCTCAACCCTGCTTTGGTACTTCCTTCAACAAAGCTGATTCCAGATCAGGCGACACTGCTAAACCAACAACAGCCAAATCAGGTCTTCCCTTCTTTAAGTCTAATTCCATTGACACAGATGCTCACACTGGGGTCAGACCTGCA----ACTGCTAAATCCTGCTGCAGGGATGGCACCTGGTACCCAGA----CCCTCCCACTGACCCTGGGGGGATTGAAGGTACAGCAGCAGCTGCAACCACAAGTGTTACCAGTTATTGTAGCACACCTTGGAGCCCAGGGTGCTATCCTAAGCTCAGAGGAATTGCCAGCGA-CCCCCCAAATCTTAACAGGATTTATCTTCCACCCCTTGTTTCCCGGAGTCATCCTGCCCACCAGTCAGGCTACTCCAGATGTCCAGAATGGAATCCTTCCTGCAGGACAAGCAGGAGCAAATCCTGCCATCCAGAGAACCCCAGAGGACCCCTTCCCAACTACCACTGGCACAGATGACGACTTTGCAGAGACCATCCCTGCAGGCATCCAAAGGGGCACACACACCACTGAGGAAACCACCACAGGGTCACCAAAAGGAATTTAG---
Tragulus_javanicus           ATGAAGACTACAATTCTACTATTTTGTCTTCTAGGCTCAACTCTGTCATTACCGATGCAGCTCAACCCTGCCTTGGTACTTCCTTCTACCAAGCTGGTTCCAGATCAGACCACACTGCTCAACCAACAGCAGCCAAGTCAGGTCTTCTCTTCTTTAAGTGTAATTCCTTTGACACAAATG------CTGGGGTCAGACTTGCA----ACTGCTGAACCCTGCAGCA---GCAACACCAGGTACCCAGA----CCCTCCCACTGGCCCTGGGGGGATTGAACGTACAGCAGCAGCTGCAACCACAAATGTTACCAGTTATTGTAGCACACTTTGCAGCCAAGGGTACTATCCTAAGCTCTGAGGAACTGCCAGGAA-CCCACCAAATCTTAACAGGTCTTATCTTCCATCCCTTGTTCTCTGGAGCCATCCTGCCCACCAGTCAGGCTAATCCAGATGTCCAGAATGGAATCCTTCCTTCGGGACAAGCAGGAGCAAATCCTGCCACCCAGGGAACCCCAGAGGACCCCTTCTTAACTCCCAGTGGTACAGACGACGACTTTGCAGCAACTACCCCTGCTGGCATCCAGAGGGGCATGCACACCACAGAGGAAGCCACTACAGGGTCACCAAAAGGAAATCAGTAA
Tursiops_aduncus             ATGAAGGCTACGATTCTCCTGTTTTGTCTTCTAGGATCAACTCTATCATTACCAATGCAGCTCAACCCTGCTTTGGTAGTTCCTCCAACAAAGCTGGTTCCAGGTCAGGCAACACTGCTAAACCAACAACAGCCAAATCAGGTCTTCCCTTCTTTAAGTCTAATTCCATTGACACAGATGCTCACACTGGGGTCAGACCTGCA----ACTGCTAAATCCTGCTGCAGGGATGGCACCTGGTACCCAGA----CCCTCCCACTGACCCTGGGGGGATTGAAGGTACAGCAGCAGCTGCAACCACAAGTGTTACCAGTTATTGTAGCACACCTTGGAGCCCAGGGTGCTATCCTAAGCTCAGAGGAATTGCCAGCGA-CCCCCCAAATCTTAACAGGATTTATCTTCCATCCCTTGTTTCCCGGAGCCATCCTGCCCACCAGTCAGGCTACTCCAGATGTCCAGAATGGAATCCTTCCTGCAGGACAAGCAGGAGCAAATCCTGCCATCCAGGGAAACTCGGAGGGCCCCTTCCCAACTACCAGTGGCACAGATGACGACTTTGCAGAGACCACCCCTGTAGGCATCCAAAGGGGCATACAGACCACTGAGGAAACCACCACAGGGTCACCAAAAGGAATTTAG---
Tursiops_truncatus           ATGAAGGCTACGATTCTCCTGTTTTGTCTTCTAGGATCAACTCTATCATTACCAATGCAGCTCAACCCTGCTTTGGTAGTTCCTCCAACAAAGCTGGTTCCAGGTCAGGCAACACTGCTAAACCAACAACAGCCAAATCAGGTCTTCCCTTCTTTAAGTCTAATTCCATTGACACAGATGCTCACACTGGGGTCAGACCTGCA----ACTGCTAAATCCTGCTGCAGGGATGGCACCTGGTACCCAGA----CCCTCCCACTGACCCTGGGGGGATTGAAGGTACAGCAGCAGCTGCAACCACAAGTGTTACCAGTTATTGTAGCACACCTTGGAGCCCAGGGTGCTATCCTAAGCTCAGAGGAATTGCCAGCGA-CCCCCCAAATCTTAACAGGATTTATCTTCCATCCCTTGTTTCCCGGAGCCATCCTGCCCACCAGTCAGGCTACTCCAGATGTCCAGAATGGAATCCTTCCTGCAGGACAAGCAGGAGCAAATCCTGCCATCCGGGGAAACTCAGAGGGCCCCTTCCCAACTACCAGTGGCACAGATGACGACTTTGCAGAGACCACCCCTGTAGGCATCCAAAGGGGCATACAGACCACTGAGGAAACCACCACAGGGTCACCAAAAGGAATTTAG---
Vicugna_pacos                ATGAAGACTATGATTCTACTGTTTTGTCTCCTAGGATCAACTCTGTCATTACCAATGCAGGTCAACCCTACTCTGGGACTTCCTCCAGCAAAGCTGGTTCCAGATCAGGCAACACCACTAAACCAACAGCAGCCAAATCCGGTCTTCCCTTCTTTAAGTCTAATACCATTGACACAGATGCTCACACTGGGGTCAGATCTGCA----ACTGCTAAATCCT------GGGATGGCACCTGGTTCCCAGA----CCCTCCCACTGACCCTGGGGGGACTGAACGTGAAACAGCAACTACAACCACAAATATTACCAGTTATAGTAGCACACCTTGGAGTCCAGGGTACTATCCTAAGCTCAGAAGAATTGCCAGCAG-CCCCGCAAATCTTCACAGGCCTTATCTTCCATCCCTTGTTCCCTGGAGCCATCCAGCCCACCAGTCAGGCTAATCCAGATGTCCAGAACGGAATCCTTCCTGCAGGACAAGCAGGAGTAAATTCTGCCAACCAGGGAACGCCACGGGGCCCCCTCCCAACTTCCAGTGGCACAGATGATGACTTTGTAGTGACCACCCCTGCAGGCATCCAAAGGGGCACACACACTATGGAGGAAACCACCACACCATCGCCAAATGGAATTCAGTAA
Ziphius_cavirostris          ATGAAGACTACGATTCTACTGTTTTGTCTTCTAGGATCAACTCTGTCATTACCAATGCAGCTCAACCCTGCTTTGGTACTTCCTTCAACAAAGCTGGTTCCAGATCAGGCGACACTGCTAAACCAACAACAGCCAAATCAGGTCTTCCCTTCTTTAAGTCTAATTCCATTGACACAGATGCTCACACTGGGGTCAGACCTGCA----ACTGCTAAATCCTGCTGCAGGGATGGCACCTGGTACMCAGA----CCCTCCCACTGACCCTGGGGGGATTGAAGGTACAGCAGCAGCTGCAACCACAAGTGTTACCAGTTATTGTAGCACACCTTGGAGCTCAGGGTGCTATCCTAAGCTCAGAGGAATTGCCAGCAA-CCCCCCAAATCTTAACAGGATTTATCTTCCATCTCTTGTTTCCCGGAGTCATCCTGCCCACCAGTCAGGCTACTCCAGATGTCCAGAATGGAATCCTTCCTGCAGGACAAGCAGGAGCAAATCCTGCCATCCAGGGAACCCCAGAGGGCCCCTTCCCAACTACCACTGGCACAGATGACGACTTTGCAGAGACCATCCCTGCAGGCATCCAAAGGGGCACACACACCACTGAGGAAACCACCACAGGGTCACCAAAAGGAATTTAG---
	;
End;
begin sets;
charset exon2 = 1-54;
charset exon3 = 55-141;
charset exon4 = 142-211;
charset exon5 = 212-305;
charset exon6 = 306-341;
charset exon7 = 342-368;
charset exon8 = 369-634;
charset exon9 = 635-645;
end;
