# Supplementary material for: Molecular Evidence for Relaxed Selection on the Enamel Genes of Toothed Whales (Odontoceti) with Degenerative Enamel Phenotypes
Source: Genes (Basel). 2024 Feb 10;15(2):228. doi: 10.3390/genes15020228 (PMC10888366; doi:10.3390/genes15020228)
Supplement: Supplementary file 1 [file genes-15-00228-s001.zip › Supplementary Materials/Nexus CDS Alignments/ENAM.nex]

#NEXUS 

Begin data;
	Dimensions ntax=93 nchar=3872;
	Format datatype=dna gap=-;
	Matrix
Balaena_mysticetus           ATGTTGCTGCTGCAGTGCAGGCATGAAGCCTCTTCTCCTAAGCTAGATAACTTGGTACCAAGTGGA--AAAATGAAGTTTCTCCTCGCCTTTCTAGGTCTGCTTGATTATTCCATTGCTATGCCA------ATGCAAATGCCCCGAATCCCTGGATTTAGCAGTAAAAGTGAGGAGATGATGCGCTATGGTCACTTGAACTTTATGAACTCCCCACCTATGGCACACCTGGGTCCCTTGTATGGAAATGGTATGCAGCTCCCTCAGCTCTTCCTGCCGTACCAGATGCCCATGTGGTCTCAGCCACCACCCAACAAGAAGCGCCCACAGAAACCCTCATCTCCCTCAGCATCCAAACACCAGAGCAAGACTGATCAAGCCCCAGAGACCCAGAAACCCAACCAGCCTCAACTAAAGCAGCCCCTACCGGAGCATCCTTTAAAGCAGCCATCACCCACCCCAACTCAGCCCCAA---GAGGAAACCCAGACACCTCAGGCATTCCCACCATTCGGCAATGGGCTATTTCCCTATCAACAGCCACCATGGCATGTTCCACTTAGGGTACCATCAGGTTATGGACGTCCACCAGTCAGCAGTGAAGAAGGTGGGAATCCTTACTTTGGATATTTTGGATATCATGGATTT-GGGGGCCGTCCTCCTTATTATTCAGAAGAGATGTTTGAACAAGATTTTGAAAAACCAAAAGAAAAAGATCCTCCTAAAACAGAGAGTCCAGCCACCGATCCTTCGGCTAATTCAACAGTTCCTGAAACTAATTCTACCCAGTCAAATGCACCCAATCCCAGAGGGAGTCAGGGTGGAAATGACACCAGCCCAACAGGAAACAGTGTCCAGGGGTCTAACACTGTGAGCAATCCTACAGCTCAAAACAGCCCTGCAGTAAATGTTTCAGGCCAGGGAGTTCCAAGAAGTCAAACCCTACGG---------------------GGACCAAGTCAGACAAATATTCATGAAAATTATCCAAATCCTAACATCCGAAGTTTTCCTGCAGGAAGACAATGG------------CGACCTACTGGCACCGTTATGGGGCACAGACGTAATGGGCCTTTTTACGGAAATCAACAAATTCAAAGGGGTCCCTGGTGGAACTCCTTTGCTTTGGAAGGCAAACAAGCAGTTCGTCTAGGATATCCAATATATCGCAGAGCTTATGCTTCCACTGCAAGAGGCAATTCTCCCAATTATGCAGGAAATCCAGCAAATTTCAGAAGAAAGCCTGAAGGGCCAAATAAACACCCTGTGGGAACCAATGTTGCCCCTCTGGGTCCCAAACATGGTACTGTTGGCCACAATGAAAACATCCAAAATCCAAGAGAGAAGCCAGTAAGTCAAAAAGAAAGAATAGTCATTCCTACAAGGGATCCAAATGGCCCCTGGAGAAACTCTCAAGACTATGGAGTTAATAAATCAAACTGTAAACTGCCTCACCCTGAGCATGACATGCTAGTCCCAAATTTTAATTCTATTGGTCAACGTGAAAACTCTTATTACCTGAGAGGAGATTCCAGAAGAGCTCCAAATTCTAATGGACAAACCCAAAGCCAGAATTTGCCCAAAGGGATTATTTTAGAGCCAAGAAGAATTCCATATGAATCAGAAATTAATCAGCCAGAATTAAAGCACAGTATATATCAGCCTGTGTACCCTGAGGGATTCCCTTCCCCTGCAAGGGAACATTTTCCTGCTGGAAGAAATACTTGGAACCAACAAGAAATCTCTCCACCTTTTAAGGAAGATCCTGGAAGGCATGAAGAACACTTACCTCATCCTTCCCATGGCTCTGGAGGACGTGTTTACTACCCTGACTATAACCCCTATGATCCCAGGGAAAACTCACCATACCTTAGAAATAATACATGGGCTGAAAGAGATGTTTCTCCCAATACAATGAGGCAACCTGAAAATCCACACTATCCCATGAATACTCCAGACCCAAAAAAGACAATCCCTTATAATGAAGAAGACCCAATAGATCCAACTGGAGATGAATCATTCCCAGGACAAAGTAGATGGGGTGTGGCGGAGTCAAGCTTTAAAGGAGACCCAACAGTTAGGCACTATGAAAGCGAGCAA---TAT------------------------------------ACCTCAAATCAACCAAAGGGATACCTTCCCTATTCCTTAGAT---AATCCATCAAAACCCAGGGAGGATTTCCCTTATGGTGAATTTTACCCCTGGAGCCCAGATGAGAATTTCCCATCATATAATACAGCTCCCACTGAACCATGGCCGGTGGAGAGCAGGGGCTATTATGCTAATAATGCCGTTGGACAAGAAGAAAGCACTATGTTTCCTTCTTGGAACTCCTGGGACCACAGGATTCAAGCCCAAGAGCAGAAAGAAAGAAGGCCATATTTTAACAGAAATTTCTGGGATCAGCCAACAAATTTACACAGAGCCCCTGCTAGTTCACCATACCAGAAGGAGAACAAGCCTTATTCCAGTAACTCCCCAGCTGGGCTTCAGAAAAATCCAATATGGCATGAAGGTGAGAATTTGAATTATGGCATGTAGATCACTAGGTTAAATTCACCAGAGAGAGAACACTTGGCTTTCCCAGACTTAATTCCTCCAAGTTACCCAGCAGGTCAAAAAGGAGCACATTTATTTCACCTAAGCCAGAGAGGCCCTTGCTGTGCTGGTGGCTCCACAGGGCCCAAGGACAATCCACTTGCTCTACAAGGCTACACTCCATCTTTTGGTCTTGCACCAGGGGAGAACCAAGACACCAGCCCTGTGTATACAGAAGACAGTCATACTAAGCATGCAAGACATACTATCTCCCTGACAAGCATCCTACCTGGCCAAAGAAACAGCTCAGAAAAAAGACTGCCTGGA------------GAAAGTCAAAAC--------------------------------------------------------------------------------------------------------------------------------------------------------------------------------------------------------------------------------------------------------------------------------------------------------------------------------CCAAGTCCTTTCAGAGATGACGTGTCCACTCTGAAGAGGAACACACCACGTTCTATA---CATCAGTTGGGCCAAAGGGGAATTATGCCATTTCCCGAAACCAGTTCCCTTCAATCAAAGAATACACCTTGCCTCAAAAGTGATCTTGGAGGAGAAGGAAAC---ATTTTGGAACAAATATTTGAAGGCAACCCTCTCAATGAAAGAACTGTTGATCTTACTCCTGAGCAGCTTGTTATTGGTATACGTGACGAAGGTCCCAAGCCAGAAGGAATTCCAAGTGAAGTGCAAAGAAATGAGGGTGAAAGGCAGCAG---AGACCATCTAGCATCCTTCAGTTACCATGTTTTGGCTCCAAATTAACAAAGTATCACACCTCCAGCACTGGAACTCCATCTAGCTTTGGAAGGCAAGGCTCATTTGATGG-GATCCAATTACGTCTACTGAAATTCCTAACTCATTGGCTGAGTTAGCTACCAGGGCACAGTTTCAGAATATAAATGTAGACCCACTTAATGCAGATGAACACACTCTATTTGATTCTCTTCAAGTAGGGACCAATCCACAGGACCAGGTGCAAGACTGCTTACTACTTCAGGCCTAG
Balaenoptera_acutorostrata   ATGTTGCTGCTGCAGTACAGGCATGAAGCCTCTTCTCCTAAGCTAGATAACTTGGTACCAAGTGGA--AAAATGAAGATTCTCCTCATCTTTCTAGGTCTGCTTGGTTATTCCATTGCTATGCCA------TTGCAAATGCCCCGAATGTCTGGATTTAGCAGTAAAAGTGAGGAGATGATGCGCTATGGTCACTTCAACTTTATGAACTCCCCACCTATGGCACACCTGGGTCCCTTGTATGGAAATGGTATGCAGCTCCCTCAGCTCTTCCTGCCGTACCAGATGCCCATGTGGCCTCAGCCACCACCCAACAAGAAGCGCCCACAGAAACCCTCATCTCCCTCAGCACCCAAACACCAGAGCAAGACTGATCAAGCCCCAGAGACCCAGAAACCCAACCACCCTCAACTAAAGCAGCCCCTACCGGAGCATCCTTTAAAGCGGTCATCACCCACCCCAACTCAGCCCCAA---GAGGAAACCCAGACACCTCAGGCATTCCCACCATTCGGCAATGGGCTATATCCCTATCAACAGCCACCGTGGCATGTTCCACATAGGGTACCATCAGGTTATGGACGTCCACCAGTCAGCAATGAAGAAGGTGGGAATCCTTACTTTGGATATTTTGGATATCATGGATTT-GGGGGCTGTCCTCCTTATTATTCAGAAGAGATGTTTGAACAAGATTTTGAAAAACCAAAAGAAAAAGATCCTCCTAAAACAGAGAGTCCAGCCACCGATCCTTCGGCTAATTCAACAGTTCCTGAAACTAATTCTACCCACTCAAATGCACCCAATCCCAGAGGGAGTCAGGGTGGAAATGACACCAGCCCAACAGGAAACAGTGTCCAGGGGTCTAACACTGTGAGCAATCCTACAGCTCAAAACAGCCCTGCAGTAAATGTTTCAGGCCAGGGAGGTCCAAGAAGTCAAACCCCACGG---------------------GGACCAAGTCAGACAAATATTCATGAAAATTATCCAAATCCTAACATCCAAAGTTTTCCTGCAGGAAGACAATGG------------CGACCTACTGGCACCGTTACGGGGCACAGACGTAATGGGCCTTTTTACTGAAATCAACAAATTCAAAGGGGTCCCTGGTGGAACTCCTTTGCTTTGGAAGGCAAACAAGCAGTTCGTCTAGGATATCCAATATATCGCAGAGCTTATGCTTCCACTGCAAGAGGCAATTCTCCCAATTATGCAGGAAATCCAACAAACTTCAGAAGAAAGCCTGAAGGGCCAAATAAACACCCTGTGGGAACCAGTGTTGCCCCTCTGGGTCCCAAACATGGTACTGTTGGCCACAATGAAAACATCCAAAATCCAAGAGAGAAGCCAGTAAGTCAAAAAGAAAGAATAGTCATTCCTACAAGGGATCCAAATGGCCCCTGGAGAAACTCTCAAGACTATGGACTTAATAAATGAAACTGTAAACTGCCTCACTCTGAGCATAACATGCTAGTCCCAAATTTTAATTCTATTGGTCAACGTGAAAACTCTTATTACCTGAGAGGAGATTCCAGAAGAGCTCCAAATTCTAATGGACAAACCCAAAGCCAGAATTTGCCCAAAGGGATTATTTTAGAGCCAAGAAGAATTCCATATGAATCAGAAATAAATCAGCCAGAATTAAAGCACAGTATATATCAGCCTGTGTACCCTGAGGGATTCCCTTCCCCTGCAAGGGAACATTTTCCTGCTGGAAGAAATACTTGGAACCAACAAGAAATCTCTCCACCTTTTAAGGAAGATCCTGGAAGGCATGAAGAACACTTACCTCATCCTTCCCATGGCTCTGGAGGACGTGTT-ACTAC------TATAACCCCTATGATCCCAGGGAAAACTCACCATACCTTAGAAGTAATACATGGGCTGAAAGAGATGACTCTCCCAATACAATGAGGCAACCTGAAAATCCACACTATCCCATGAATACTCCAGACCCAAAAAAGACAATCCCTTATAATGAAGAAGACCCAATAGATCCAACTGGAGATGAATCTTTCCCAGGACAAAGTAGATGGGGTGTGGCGGAGTCAAGCTTTAAAGGAGACCCAACAGTTAGGCACTATGAAAGCGAGCAA---TAT------------------------------------ACCTCAAATCAACCAAAGGAATACCTTCCCTATTCCTTAGAT---AATCCATCAAAACCCAGGGAGGATTTCCCTTATGGTGAATTTTACCCCTGGAGCCCAGATGAGAATTTCCCATCATATAATACAGCTCCCACTGAACCACGACCAGTGGAGAGCAGGGGCTATTATGCTAATAATGCCGTTGGACAAGAAGAAAGCACTATGTTTCCTTCTTGGAACTCCTGGGGCCACAGGATTCAAGCCCAAGAGCAGAAAGAAAGAAGGCCATATTTTAACAGAAATTTCTGGGATCAGCCAACAAATTTACACAGAGCCCCTGCTAGTTCACCATACCAGAAGGAGAACAAGCCTTATTCCAGTAACTCCCCAGCTGGGCTTCAGAAAAATCCAATATGGCATGAAGGTGAGAATTTGAATTATGGCATGCAGATCACTAGGTTAAATTCACCAGAGAGAGAACACCTAGCTTTCCCAGACTTAATTCCTCCAAGTTACCCAGCAGGTCAAAACGGAGCACATTTATTTCACCTAAGCCAGAGAGGCCCTTGCTGTGCTGGTGGCTCCACAGGGCCCAGGGACAATCCACTTGCTCTACAAGACTACACTCCATCTTTTGGTCTTGCACCAGGGGAGAACCAAGACACCAGCCCTGTGTATACAGAAGACAGTCATACTAAGCATGCAAGACATACTATCTCCCCAACAAGCATCCTACCTGGCCAAAGAAACAGCTCAGAAAAAAGACTGCCTGGA------------GAAAGTCAAAAC--------------------------------------------------------------------------------------------------------------------------------------------------------------------------------------------------------------------------------------------------------------------------------------------------------------------------------CCAAGTCCTTTCAGAGATGACGTGTCC-CTCTGAAGAGGAACACACTATGTTCTATA---AATCACTTGGGCCAAAGGGGAATTATGCCCTTTCCCGAAACCAGTTCCCTTCAATCAAAGAATACACCTTGCCTCAAAAGTGATCTTGGAGGAGAAGGAAAC---ATTTTGGAACAAATATTTGAAGGCAACCCTCTCAATGAAAGAACTGTTGATCTTACTCCTGAGCAGCTTGTTATTGGTATACCTGATGAAGGTCCCAAGCCAGAAGGAATTCCAAGTGAAGTGCAAGGAAATGAGGGTGAAAGGCAGCAG---AGAGCAACTAGCATCCTACAGTTACCATGTTTTGGCTCCAAATTAACAAAGCATCACACCTCCAGCACTGGAACTCCATCTAGCTTTGGAAGGCAAGGCTCATTTGATGGGGATCCAATTATGCCTACTGAAATTCCTAACTCATTGGCTGAGTTAGCTACCAGGGCACAGTTTCAGAATATAAATGTAGACCCACTTAATGCAGATGAACACACTCTATTTGATTCTCTTCAAGTAGGGACCAATCCACAGGACCAGGTGCAAGACTGCTTACTACTTCAGGCCTAG
Balaenoptera_bonaerensis     ATGTTGCTGCTGCAGTGCAGGCATGAAGCCTCTTCTCCTAAGCTAGATAACTTGGTACCAAGTGGA--AAAATGAAGATTCTCCTCATCTTTCTAGGTCTGCTTGGTTATTCCATTGCTATGCCA------TTGCAAATGCCCCGAATGCCTGGATTTAGCAGTAAAAGTGAGGAGATGATGCACTATGGTCACTTCAACTTTATGAACTCCCCACCTATGGCACACCTGGGTCCCTTGTATGGAAATGGTATGCAGCTCCCTCAGCTCTTCCTGCCGTACCAGATGCCCATGTGGCCTCAGCCACCACCCAACAAGAAGCGCCCACAGAAACCCTCATCTCCCTCAGCACCCAAACACCAGAGCAAGACTGATCAAGCCCCAGAGACCCAGAAACCCAACCAGCCTCAACTAAAATAGCCCCTACCGGAGCATCCTTTAAAGCGGTCATCACCCACCCCAACTCAGCCCCAA---GAGGAAACCCAGACACCTCAGGCATTCCCACCATTCAGCAATGGGCTATCTCCCTATCAACAGCCACCGTGGCATGTTACACATAGGGTACCATCAGGTTATGGACGTCCACCAGTCAGCAATGAAGAAGGTGGGAATCCTTACTTTGGATATTTTGGATATCATGGATTT-GGGGGCTGTCCTCCTTATTATTCAGAAGAGATGTTTGAACAAGATTTTGAAAAACCAAAAGAAAAAGATCCTCCTAAAACAGAGAGTCCAGCCACCGATCCTTCGGCTAATTCAACAGTTCCTGAAACTAATTCTACCCACTCAAATGCACCCAATCCCAGAGGGAGTCAGGGTGGAAATGACACCAGCCCAACAGGAAACAGTGTCCAGGGGTCTAACACTGTGAGCAATCCTACAGCTCAAAACAGCCCTGCAGTAAATGTTTCAGGCCAGGGAGTTCCAAGAAGTCAAACCCCACGG---------------------GGACCAAGTCAGACAAATATTCATGAAAATTATCCAAATCCTAACATCCGAAGTTTTCCTGCAGGAAGACAATGG------------CGACGTACTGACACCGTTATGGGGCACAGACGTAATGGGCCTTTTTACTGAAATCAACAAATTCAAAGGGGTCCCTGGTGGAACTCCTTTGCTTTGGAAGGCAAACAAGCAGTTCGTCTAGGATATCCAATATATCGCAGAGCTTATGCTTCCACTGCAAGAGGCAATTCTCCCAATTATGCAGGAAATCCAGCAAACTTCAGAAGAAAGCCTGAAGGGCCAAATAAACACCCTGTGGGAACCAATGTTGCCCCTCTGGGTCCCAAACATGGTACTGTTGGCCACAATGAAAACATCCAAAATCCAAGAGAGAAGCCAGTAAGTCAAAAAGAAAGAATAGTCATTCCTACAAGGGATCCAAATGGCCCCTGGAGAAACTCTCAAGACTATGGACTTAATAAATGAAACTGTAAACTGCCTCACCCTGAGCATAACATGCTAGTCCCAAATTTTAATTCTATTGGTCAACGTGAAAACGCTTATTACCTGAGAGGACATTCCAGAAGAGCTCCAAATTCTAATGGAGAAACCCAAAGCCAGAATTTGCCCAAAGGGATTATTTTAGAGCCAAGAAGAATTCCATATGAATCAGAAATAAATCAGCCAGAATTAAAGCACAGTATATATCAGCCTGTGTACCCTGAGGGATTCCCTTCCCCTCCAAGGGAACATTTTCCTGCTGGAAGAAATACTTGGAACCAACAAGAAATCTCTCCACCTTTTAAGGAAGATCCTGGAAGGCATGAAGAACACTTACCTCATCCTTCCCATGGCTCTGGAGGACGTGTT-ACTAC------TATAACCCCTATGATCCCAGGGAAAACTCACCATACCTTAGAAGTAATACATGGGCTGAAAGAGATGATTCTCCCAATACAATGAGGCAACCTGAAAATCCACACTATCCCATGAATACTCCAGACCCAAAAAAGACAATCCCTTATAATGAAGAAGACCCAATAGATCCAACTGGAGATGAATCTTTCCCAGGACAAAGTAGATGGGGTGTGGCGGAGTCAAGCTTTAAAGGAGACCCAACAGTTAGGCACTATGAAAGCGAGCAA---TAT------------------------------------ACCTCAAATCAACAAAAGGAATACCTTCCCTATTCCTTAGAT---AATCCATCAAAACCCAGGGAGGATTTTCCTTATGGTGAATTTTACCCCTGGAGCCCAGATGAGAATTTCCCATCATATAATACAGCTCCCACTGAACCACGGCCGGTGGAGAGCAGGGGCTATTATGCTAATAATGCCGTTGGACAAGAAGAAAGCACTATGTTTCCTTCTTGGAACTCCTGGGACCACAGGATTCAAGCCCAAGAGCAGAAAGAAAGAAGACCATATTTTAACAGAAATTTCTGGGATCAGCCAACAAATTTAC--AGAGCCCCTGCTAGTTCACCATACCAGAAGGAGAACAAGCCTTATTCCAGTAACTCCCCAGCTGGGCTTCAGAAAAATCCAATATGGCATGAAGGTGAGAATTTGAATTATGGCATGCAGATCACTAGGTTAAATTCACCAGAGAGAGAACACTTAGCTTTCCCAGACTTAATTCCTCCAAGTTACCCAGCAGGTCAAAAAGGAGCACATTTATTTCACCTAAGCCAGAGAGGTCCTTGCTGTGCTGGTGGCTCCACAGGGCCCAGGGACAATCCACTTGCTCTACAAGACTACACTCCATCTTTTGGTCTTGCACCAGGGGAGAACCAAGACACCAACCCTGTGTATACAGAAGATAGTCATACTAAGCATGCAAGACATACTATCTCCCCGACAAGCATCCTACCTGGCCAAAGAAACAGCTCAGAAAAAAGACTGCCTGGA------------GAAAGTCAAAAC--------------------------------------------------------------------------------------------------------------------------------------------------------------------------------------------------------------------------------------------------------------------------------------------------------------------------------CCAAGTCCTTTCAGAGATGACGTGTCCACTCTGAAGAGGAACACACCATGTTCTATA---AATCAGTTGGGCCAAAGGGGAATTATGCCCTTTCCCGAAACCAGTTCCCTTCAATCAAAGAATACACCTTGCCTCAAAAGTGATCTTGGAGGAGAAGGAAAC---ATTTTGGAACAAATATTTGAAGGCAACCCTCTCAATGAAAGAACTGTTGATCTTACTCCTGAGCAGCTTGTTATTGGTATACCTGACGAAGGTCCCAAGCCAGAAGGAATTCCAAGTGAAGTGCAAGGAAATGAGGGTGAAAGGCAGCAG---AGACCATCTAGCATCCTACAGTTACCATGTTTTGGCTCCAAATTAACAAAGTATCACACCTCCAGCACTGGAACTCCATCTAGCTTTGGAAGGCAAGGCTCATTTGATGGGGATCCAATTATGCCTACTGAAATTCCTAACTCATTGGCTGAGTTAGCTACCAGGGCACAGTTTCAGAATATAAATGTAGATCCACTTAATGCAGATGAACACACTCTATTTGATTCTCTTCAAGTAGGGACCAATCCACAGGACCGGGTGCAAGACTGCTTACTACTTCAGGCCTAG
Balaenoptera_borealis        ATGTTGCTGCTGCAGTGCAGGCATGAAGCCTCTTCTCCTAAGCTAGATAACTTGGTACCAAGTGGAA-AAAATGAAGATTCTCCTCATCTTTCTAGGTCTGCTTGGTTATTCCATTGTTATGCCA------TTGCAAATGCCCCGAATGCCTGGATTTAGCAGTAAAAGTGAGGAGATGATGCGCTATGGTCACTTCAACTTTATGAACTCCCCACCTATGGCACACCTGGGTCCCTTGTATGGAAATGGTATGCAGCTCCCTCAGCTCTTCCTGCCGTACCAGATGCCCATGTGGCCTCAGCCACCACCCAACAAGAAGCGCCCACAGAAACCCTCATCTCCCTCAGCACCCAAACACCAGAGCTAGACTGATCAAGCCCCAGAGACCCAGGAACCCAACCAGCCTCAACTAAAGCAGCCCCTACCGGAGCATCCTTTAAAGCAGCCATCACCCACCCCAACTCAGCCCCAA---GAGGAAACCCAGACACCTCAGGCATTCCCACCATTCGGCAATGGGCTATTTCCTTATTAACAGCCACCGTGGCATGTTCCACATAGGGTACCATCAGGTTATGGACGTCCACCAGTCAGCAATGAAGAAGGTGGGAATCCTTACTTTGGAYATTTTGGATATCATGGATTT-GGGGGCCGTCCTCCTTATTATTCAGAAGAAATGTTTGAACAAGATTTTGAAAAACCAAAAGAAAAAGATCCTCCTAAAACAGAGAGTCCAGCCACCGATCCTTCGGCTAATTCAACAGTTCCTGAAACTAATTCTACCCAGTCAAATGCACCCAATCCCAGAGGGAGTCAGGGTGGAAATGACACCAGCCCAACAGGAAACAGTGTCCAGGGGTCTAACACTGTGAGCAATCCTACAGCTCAAAACAGCCCTGCAGTAAATGTTTCAGGCCAGGGAGTTCCAAGAAGTCAAACCCCACAG---------------------GGACCAAGTCAGACAAATATTCATGAAAATTATCCAAATCCTAACATCCGAAGTTTTCCTGCAGGAAGACAATGG------------CGACCTACTGGCACCGTTATGGGGCACAGACGTAATGGGTCTTTTTACCGAAATCAACAAATTCAAAGGGGTCCCTGGTGGAACTCCTTTGCTTTGGAAGGCAAACAAGCAGTTCGTCTAGGATATCCAATATATCGCAGAGCTTATGCTTCCACTGCAAGAGGCAATTCTCCCAATTATGCAGGAAATCCAGCAAATTTCAGAAGAAAGCCTGAAGGGCCAAATAAACACCCTGTGGGAACCAATGTTGCCCCTCTGGGTCCCAAACGTGGTACTGTTGGCCACAATGAAAACATCCAAAATCCAAGAGAGAAGCCAGTAAGTCAAAAAGAAAGAAGTGTCATTCCTACAAGGGATCCAAATGGCCCCTGGAGAAACTCTCAAGACTATGGAGTTAATAAATCAAACTGTAAACTGCCTCATCCTGAGCATAACACGCTAGTCCCAAATTTTAATTCTATTGGTCAACGTGAAAACTCTTATTACCTGAGAGGAGATTCCAGAAGAGCTCCAAATTCTAATGGACAAACGCAAAGCCAGAATTTGCCCAAAGGGATTATTTTAGAGCCAAGAAGAATTCCACATGAATCAGAAATTAATCAGCCAGAATTAAAGCACAGTATATATCAGCCTGTGTACCCTGAGGGATTCCCTTCCCCTGCAACGGAACATTTTCCTGCTGGAAGAAATACTTGGAACCAACAAGAAATCTCTCCACCTTTTAAGGAAGATCCTGGAAGGCATGAAGAACACTTACCTCATCCTTCCCATGGCTCTGGAGGATGTGTTTACTACCCTGACTATAACCCCTATGATCCCAGGGAAAACTCACCATACCTTAGAAGTAATACATGGGCTGAAAGAGATGATTCTCCCAATAGAATGAGGCAACCTGAAAATCCACACTATCCCATGAATACTACAGACCCAAAAAAGACAATCCCTTATAATGAAGAAGACCCAATAGATCCAACTGGAGATGAATCTTTCCCAGGACAAAGTAGATGGGGTGTGGTGGAGTCAAGCTTTAAAGGAGACCCAACAGTTAGGCACTATGAAAGCGAGCAA---TAT------------------------------------ACCTCAAATCAACCAAAGGAATACCTTCCCTATTCCTTAGAT---AATCCATCAAAACCCAGGGAGGATTTCCCTTATGGTGAATTTTACCCCTGGAGCCCAGATGAGAATTTCCCATCATATAATACAGCTCCCACTGAACCACGGCTGGTGGAGAGCAGGGGCTATTATGCTAATAATGCCGTTGGACAAGAAGAAAGCACTATGTTTCCTTCTTGGAACTCCTGGGACCACAGGATCCAAGCCCAAGAGCAGAAAGAAAGAAGGCCATATTTTAACAGAAATTTCTGGGATCAGCCAACAAATTTACACAGAGCCCCTRCTAGTTCACCATACCAGAAGGAGAACAAGCCTTATTCCAGTAACTCCCCAGCTGGGCTTCAGAAAAATCCAATATGACATTAAGGTGAGAATTTGAATTATGGCATGCAGATCACTAGGTTAAATTCACCAGAGAGAGAACACTTGGCTTTCCCAGACTTAATTCCTCCAAGTTACCCAGCAGGTCAAAAAGGAGCACATTTATTTCACCTAAGCCAGAGAGGTCCTTGCTGTGCTGGTGGCTCCACAGGGCCCAAGGACAATCCACTTGCTCTACAAGACTACACTCCATCTTTTGGTCTTGCACCAGGGGAGAACCAAGACACCAGCCCTGTGTATACAGAAGACAGTCATACTAAGCATGCAAGACATACTATCTCCCCGACAAGCATTCTACCTGGCCAAGGAAACAGCTCAGAAAAAAGACTGCCTGGA------------GAAAGTCAAAAC--------------------------------------------------------------------------------------------------------------------------------------------------------------------------------------------------------------------------------------------------------------------------------------------------------------------------------CCAAGTCCTTTCAGAGATGACGTGTCCACTCTGAAGAGGAACACACCATGTTCTATA---AATCAGTTGGGCCAAAGGGGAATTATGCCCTTTCCTGAAACCAGTTCCCTTCAATCAAAGAATACACCTTGCCTCAAAAGTGATCTTGGAGGAGAAGGAAAC---ATTTTGGAACAAATATTTGAAGGCAACCCTCTCAATGAAAGAACTGTTGCTCTTACTCCTGAGCAGCTTGTTATTGGTATACCTGACGAAGGTCCCAAGCCAGAAGGAATTCCAAGTGAAGTGCAAGGAAATGAGGGTGAAAGGCAGCAG---AGAGCATCTAGCATCCTACAGTTACGATGTTTTGGCTCCGAATTAACAAAGTATCACACCTCCAGCACTGGAACTCCATCTAGCTTTGGAAGGCAAGGCTCATTTGATGGGGATCCAATTACGCCTACTGAAATTCCTAACTCATTGGCTGAGTTAGCTACCAGGGCACAGTTTCAGAATATAAATGTAGACCCACTTAATGCAGATGAACACACTCTATTTGATTCTCTTCAAGTAGGGACCAATCCACAGGACCAGGTGCAAGACTGCTTACTACTTCAGGCCTAG
Balaenoptera_ricei           ATGTTGCTGCTGCAGTGCAGGCATGAAGCCTCTTCTCCTAAGCTAGATAACTTGGTACCAAGTGGAAAAAAATGAAGATTCTCCTCATCTTTCTAGGTCTGCTTGGTTATTCCATTGTTATGCCA------TTGCAAATGCCCCGAATGCCTGGATTTAGCAGTAAAAGTGAGGAGATGATGCGCTATGGTCACTTCAACTTTATGAACTCCCCACCTATGGCACACCTGGGTCCCTTGTATGGAAATGGTATGCAGCTCCCTCAGCTCTTCCTGCCGTACCAGATGCCCATGTGGCCTCAGCCACCACCCAACAAGAAGCGCCCACAGAAACCCTCATCTCCCTCAGCACCCAAACACCAGAGCTAGACTGATCAAGCCCCAGAGACCCAGGAACCCAACCAGCCTCAACTAAAGCAGCCCCTACCGGAGCATCCTTTAAAGCAGCCATCACCCACCCCAACTCAGCCCCAA---GAGGAAACCCAGACACCTCAGGCATTCCCACCATTCGGCAATGGGCTATTTCCTTATTAACAGCCACCGTGGCATGTTCCACATAGGGTACCATCAGGTTATGGACGTCCACCAGTCAGCAATGAAGAAGGTGGGAATCCTTACTTTGGATATTTTGGATATCATGGATTT-GGGGGCCGTCCTCCTTATTATTCAGAAGAAATGTTTGAACAAGATTTTGAAAAACCAAAAGAAAAAGATCCTCCTAAAACAGAGAGTCCAGCCACCGATCCTTCGGCTAATTCAACAGTTCCTGAAACTAATTCTACCCAGTCAAATGCACCCAATCCCAGAGGGAGTCAGGGTGGAAATGACACCAGCCCAACAGGAAACAGTGTCCAGGGGTCTAACACTGTGAGCAATCCTACAGCTCAAAACAGCCCTGCAGTAAATGTTTCAGGCCAGGGAGTTCCAAGAAGTCAAACCCCACAG---------------------GGACCAAGTCAGACAAATATTCATGAAAATTATCCAAATCCTAACATCCGAAGTTTTCCTGCAGGAAGACAATGG------------CGACCTACTGGCACCGTTATGGGGCACAGACGTAATGGGTCTTTTTACCGAAATCAACAAATTCAAAGGGGTCCCTGGTGGAACTCCTTTGCTTTGGAAGGCAAACAAGCAGTTCGTCTAGGATATCCAATATATCGCAGAGCTTATGCTTCCACTGCAAGAGGCAATTCTCCCAATTATGCAGGAAATCCAGCAAATTTCAGAAGAAAGCCTGAAGGGCCAAATAAACACCCTGTGGGAACCAATGTTGCCCCTCTGGGTCCCAAACGTGGTACTGTTGGCCACAATGAAAACATCCAAAATCCAAGAGAGAAGCCAGTAAGTCAAAAAGAAAGAAGTGTCATTCCTACAAGGGATCCAAATGGCCCCTGGAGAAACTCTCAAGACTATGGAGTTAATAAATCAAACTGTAAACTACCTCATCCTGAGCATAACACGCTAGTCCCAAATTTTAATTCTATTGGTCAACGTGAAAACTCTTATTACCTGAGAGGAGATTCCAGAAGAGCTCCAAATTCTAATGGACAAACGCAAAGCCAGAATTTGCCCAAAGGGATTATTTTAGAGCCAAGAAGAATTCCACATGAATCAGAAATTAATCAGCCAGAATTAAAGCACAGTATATATCAGCCTGTGTACCCTGAGGGATTCCCTTCCCCTGCAACGGAACATTTTCCTGCTGGAAGAAATACTTGGAACCAACAAGAAATCTCTCCACCTTTTAAGGAAGATCCTGGAAGGCATGAAGAACACTTACCTCATCCTTCCCATGGCTCTGGAGGATGTGTTTACTACCCTGACTATAACCCCTATGATCCCAGGGAAAACTCACCATACCTTAGAAGTAATACATGGGCTGAAAGAGATGATTCTCCCAATAGAATGAGGCAACCTGAAAATCCACACTATCCCATGAATACTACAGACCCAAAAAAGACAATCCCTTATAATGAAGAAGACCCAATAGATCCAACTGGAGATGAATCTTTCCCAGGACAAAGTAGATGGGGTGTGGTGGAGTCAAGCTTTAAAGGAGACCCAACAGTTAGGCACTATGAAAGCGAGCAA---TAT------------------------------------ACCTCAAATCAACCAAAGGAATACCTTCCCTATTCCTTAGAT---AATCCATCAAAACCCAGGGAGGATTTCCCTTATGGTGAATTTTACCCCTGGAGCCCAGATGAGAATTTCCCATCATATAATACAGCTCCCACTGAACCACGGCTGGTGGAGAGCAGGGGCTATTATGCTAATAATGCCGTTGGACAAGAAGAAAGCACTATGTTTCCTTCTTGGAACTCCTGGGACCACAGGATCCAAGCCCAAGAGCAGAAAGAAAGAAGGCCATATTTTAACAGAAATTTCTGGGATCAGCCAACAAATTTACACAGAGCCCCTGCTAGTTCACCATACCAGAAGGAGAACAAGCCTTATTCCAGTAACTCCCCAGCTGGGCTTCAGAAAAATCCAATATGACATTAAGGTGAGAATTTGAATTATGGCATGCAGATCACTAGGTTAAATTCACCAGAGAGAGAACACTTGGCTTTCCCAGACTTAATTCCTCCAAGTTACCCAGCAGGTCAAAAAGGAGCACATTTATTTCACCTAAGCCAGAGAGGTCCTTGCTGTGCTGGTGGCTCCACAGGGCCCAAGGACAATCCACTTGCTCTACAAGACTACACTCCATCTTTTGGTCTTGCACCAGGGGAGAACCAAGACACCAGCCCTGTGTATACAGAAGACAGTCATACTAAGCATGCAAGACATACTATCTCCCCGACAAGCATTCTACCTGGCCAAGGAAACAGCTCAGAAAAAAGACTGCCTGGA------------GAAAGTCAAAACCCAAGTCCTGGGCTTCCCTGGTGGCGCAGTGGTTGAGAGTCTGCCTGCCAGTGCAGGGGACACGGGTTCGAGCCCTGGTCTGGGAGGATCCCACATGCCGCGGAGCGGCTGGGCCTGTGAGCCACAACTGCTGAGCCTGGGTGTCTGGAGCCTGTGCTCCGCAAAGAGAGAGGCCGCGACGGTGAGAGGCCTGCGCACCGCGATGAGGAGTGGCCCCCACTCGCCGCAGCTGGAGAAAGCCCTCGCACGGAGGCGAGGACCCAACACAGCCAAAAATAAAAATAATAAATAAATAAAAAAAAATAAAAAAAAAAAAAAACCCAAGTCCTTTCAGAGATGACGTGTCCACTCTGAAGAGGAACACACCATGTTCTATA---AATCAGTTGGGCCAAAGGGGAATTATGCCCTTTCCTGAAACCAGTTCCCTTCAATCAAAGAATACACCTTGCCTCAAAAGTGATCTTGGAGGAGAAGGAAAC---ATTTTGGAACAAATATTTGAAGGCAACCCTCTCAATGAAAGAACTGTTGCTCTTACTCCTGAGCAGCTTGTTATTGGTATACCTGACGAAGGTCCCAAGCCAGAAGGAATTCCAAGTGAAGTGCAAGGAAATGAGGGTGAAAGGCAGCAG---AGAGCATCTAGCATACTACAGTTACGATGTTTTGGCTCCGAATTAACAAAGTATCACACCTCCAGCACTGGAACTCCATCTAGCTTTGGAAGGCAAGGCTCATTTGATGGGGATCCAATTACGCCTACTGAAATTCCTAACTCATTGGCTGAGTTAGCTACCAGGGCACAGTTTCAGAATATAAATGTAGACCCACTTAATGCAGATGAACACACTCTATTTGATTCTCTTCAAGTAGGGACCAATCCACAGGACCAGGTGCAAGACTGCTTACTACTTCAGGCCTAG
Balaenoptera_musculus        ATGTTGCTGCTGCAGTGCAGGCATGAAGCCTCTTCTCCTAAGCTAGATAACTTGGTACCAAGCGGA--AAAATGAAGATTCTCCTCATCTTTCTAGGTCTGCTTGGTTATTCCATTGCTATGCCA------TTGCAAATGCCCCGAATGCCTGGATTTAGCAGTAAAAGTGAGGAGATGATGCGCTATGGTCACTTCAACTTTATGAACTCCCCACCTATGGCACACCTGGGTCCCTTGTATGGAAATGGTATGCAGCTCCCTCAGCTCTTCCTGCCGTACCAGATGCCCATGTGGTCTCAGCCACCACCCAACAAGAAGCGCCCACAGAAACCCTCATCTCCCTCAGCACCCAAACACCAGAGCAAGACTGATCAAGCCCCAGAGACCCAGAAACCCAACCAGCCTCAACTAAAGCAGCCCCTACCGGAGCATCCTTTAAAGCAGCCATCACCCACCCCAACTCAGCCCCAA---GAGGAAACCCAGACACCTCAGGCATTCCCACCATTCGGCAATGGGCTATTTCCCTATTAACAGCCACCGTGGCATGTTCCACATAGGGTACCATCAGGTTATGGACGTCCACCAGTCAGCAATGAAGAAGGTGGGAATCCTTACTTTGGATATTTTGGATATCATGGATTT-GGGGGCCGTCCTCCTTATTATTCAGAAGAGATGTTTGAACAAGATTTTGAAAAACCAAAAGAAAAAGATCCTCCTAAAACAGAGAGTCCAGCCACCGATCCTTCGGCTAATTCAACAGTTCCTGAAACTAATTCTACCCAGTCAAATGCACCCAATCCCAGAGGGAGTCAGGGTGGAAATGACACCAGCCCAACAGGAAACAGTGTCCAGGGGTCTAACACTGTGAGCAATCCTACAGCTCAAAACAGCCCTGCAGTAAATGTTTCAGGCCAGGGAGTTCCAAGAAGTCAAACCCCACGG---------------------GGACCAAGTCAGACAAATATTCATGAAAATTATCCAAATCCTAACATCCGAAGTTTTCCTGCAGGAAGACAATGG------------CGACCTACTGGCACCATTATGGGACACAGACGTAATGGGTCTTTTTACCGAAATCAACAAATTCAAAGGGGTCCCTGGTGGAACTCCTTTGCTTTGGAAGGCAAACAAGCAGTTCGTCTAGGATATCCAATATATCGCAGAGCTTATGCTTCCACTGCAAGAGGCAATTCTCCCAATTATGCAGGAAATCCAGCAAATTTCAGAAGAAAGCCTGAAGGGCCAAATAAACACCCTGTGGGAACCAATGTTGCCCCTCTGGGTCCCAAACATGGTACTGTTGGCCACAATGAAAACATCCAAAATCCAAGAGAGAAGCCAGTAAGTCAAAAAGAAAGAATAGTCATTCCTACGAGGGATCCAAATGGCCCCTGGAGAAACTCTCAAGACTATGGAGTTAATAAATCAAACTGTAAACTGCCTCATCCTGAGCATAACATGCTAGTCCCAAATTTTAATTCTATTGGTCAACGTGAAAACTCTTATTACCTGAGAGGAGATTCCAGAAGAGCTCCAAATTCTAATGGACAAACCCAAAGCCAGAATTTGCCCAAAGGGATTATTTTAGAGCCAAGAAGAATTCCACATGAATCAGAAATTAATCAGCCAGAATTAAAGCACAGTATATATCATCCTGTGTACCCTGAGGGATTCCCTTCCCCTGCAAGGGAACATTTTCCTGCTGGAAGAAATACTTGGAACCAACAAGAAATCTCTCCACCTTT-AAGGAAGATCCTGGAAGGCATGAAGAACACTTACCTCATCCTTCCCATGGCTCTGGAGGATGTGTTTACTACCCTGACTATAACCCCTATGATCCCAGGGAAAACTCACCATACCTTAGAAGTAATACATGGGCTGAAAGAGATGATTCTCCCAATAGAATGAGGCAACCTGAAAATCCACACTATCCCATGAATACTACAGACCCAAAAAAGACAATCCCTTATAATGAAGAAGACCCAATAGATCCAACTGGAGATGAATCTTTCCCAGGACAAAGTAGATGGGGTGTGGTGGAGTCAAGCTTTAAAGGAGACCCAACAGTTAGGCACTATGAAAGCGAGCAA---TAT------------------------------------ACCTCAAATCAACCAAAGGAATACCTTCCCTATTCCTTAGAT---AATCCATCAAAACCCAGGGAGGATTTCCCTTATGGTGAATTTTACCCCTGGAGCCCAGATGAGAATTTCCCATCATATAATACAGCTCCCACTGAACCACGGCCGGTGGAGAGCAGGGGCTATTATGCTAATAATGCCGTTGGACAAGAAGAAAGCACTATGTTTCCTTCTTGGAACTCCTGGGACCACAGGATTCAAGCCCAAGAGCAGAAAGAAAGAAGGCCATATTTTAACAGAAATTTCTGGGATCAGCCAACAAATTTACACAGAGCCCCTGCTAGTTCACCATACCAGAAGGAGAACAAGCCTTATTCCAGTAACTCCCCAGCTGGGCTTCAGAAAAATCCAATATGACATGAAGGTGAGAATCTGAATTATGGCATGCAGATCACTAGGTTAAATTCACCAGAGAGAGAACACTTGGCTTTCCCAGACTTAATTCCTCCAAGTTACCCAGCAGGTCAAAAAGGAGCACATTTATTTCACCTAAGCCAGAGAGGTCCTTGCTGTGCTGGTGGCTCCACAGGGCCCAAGGACAATCCACTTACTCTACAAGACTACACTCCATCTTTTGGTCTTGCACCAGGGGAGAACCAAGACACCAGCCCTGTGTATACAGAAGACAGTCATACTAAGCATGCAAGACATACTATCTCCCCGACAAGCATCCTACCTGGCCAAAGAAACAGCTCAGAAAAAAGACTGCCTGGA------------GAAAGTCAAAAC--------------------------------------------------------------------------------------------------------------------------------------------------------------------------------------------------------------------------------------------------------------------------------------------------------------------------------CCAAGTCCTTTCAGAGATGACGTGTCCACTCTGAAGAGGAACACACCATGTTCTATA---AATCAGTTGGGCCAAAGGGGAATTATGCCCTTTCCTGAAACCAGTTCTCTTCAATCAAAGAATACACCTTGCCTCAAAAGTGATCTTGGAGGAGAAGGAAAC---ATTTTGGAACAAATATTTGAAGGCAACCCTCTCAATGAAAGAACTGTTGATCTTACTCCTGAGCAGCTTGTTATTGGTATACCTGACGAAGGTCCCAAGCCAGAAGGAATTCCAAGTGAAGTGCAAGAAAATGAGGGTGAAAGGCAGCAG---AGAGCATCTAGCATCCTACAGTTACGATGTTTTGGCTCCGAATTAACAAAGTATCACACCTCCAGCACTGGAACTCCATCTAGCTTTGGAAGGCAAGGCTCATTTGATGGGGATCCAATTACGCCTACTGAAATTCCTAACTCATTGGCTGAGTTAGCTACCAGGGCACAGTTTCAGAATATAAATGTAGACCCACTTAATGCAGATGAACACACTCTATTTGATTCTCTTCAAGTAGGGACCAATCCACAGGACCAGGTGCAAGACTGCTTACTACTTCAGGCCTAG
Balaenoptera_physalus        ATGTTGCTGCTGCAGTGCAGGCATGAAGCCTCTTCTCCTAAGCTAGATAACTTGGTACCAAGTGGA--AAAATGAAGATTCTCCTCATCTTTCTAGGTCTGCTTGGTTATTCCATTGCTATGCCA------TTGCAAATGCCCCGAATGCCTGGATTTAGCAGTAAAAGTGAGGAGATGATGCGCTATGGTCACTTCAACTTTATGAACTCCCCACCTATGGCACACCTGGGTCCCTTGTATGGAAATGGTATGCAGCTCCCTCAGCTCTTCCTGCCGTACCAGATGCCCATGTGGCCTCAGCCACCACCCAACAAGAAGCGCCCACAGAAACCCTCATCTCCCTCAGCACCCAAACACCAGAGCAAGACTGATCAAGCCCCAGAGACCCAGAAACCCAACCAGCCTCAACTAAAGCAGCCCCTACCGGAGCATCCTTTAAAGCGGCCATCACCCACCCCAACTCAGCCCCAA---GAGGAAACCCAGACACCTCAGGCATTCCCACCATTCGGCAATGGGCTATTTCCCTATCAACAGCCACCGTGGCATGTTCCACATAGGGTACCATCAGGTTATGGATGTCCACCAGTCAGCAATGAAGAAGGTGGGAATCCTTACTTTGGATATTTTGGATATCATGGATTT-GGGGGCCGTCCTCCTTATTATTCAGAAGAGATGTTTGAACAAGATTTTGAAAAACCAAAAGAAAAAGATCCTCCTAAAACAGAGAGTCCAGCCACCGATCCTTCAGCTAATTCAACAGTTCCTGAAACTAATTCTACCCACTCAAATGCACCCAATCCCAGAGGGAGTCAGGGTGGAAATGACACCAGCCCAACAGGAAACAGTGTCCAGGGGTCTAACACTGTGAGCAATCCTACAGCTCAAAACAGCCCTGCAGTAAATGTTTCAGGCCAGGGAGTTCCAAGAAGTCAAACCCCACGG---------------------GGACCAAGTCAGACAAATATTCATGAAAATTATCCAAATCCTAACATCCGAAGTTTTCCTGCAGGAAGACAATGG------------CGACCTACTGGCACCGTTATGGGGCACAGACGTAATGGGCCTTTTTACTGAAATCAACAAATTCAAAGGGGTCCCTGGTGGAACTCCTTTGCTTTGGAAGGCAAACAAGCAGTTCGTCTAGGATATCCAATATATCGCAGAGCTTATGCTTCCACTGCAAGAGGCAATTCTCCCAATTATGCAGGAAATCCAGCAAATTTCAGAAGAAAGCCTGAAGGGCCAAATAAACACCCTGTGGGAACCAATGTTGCCCCTCTGGGTCCCAAACATGGTACTGTTGGCCACAATGAAAACATCCAAAATCCAAGAGAGAAGCCAGTAAGTCAAAAAGAAAGAATAGTCATTCCTACAAGGGATCCAAATGGCCCCTGGAGAAACTCTCAAGACTATGGAGTTAATAAATCAAACTGTAAACTGCCTCACCCTGAGCATAACATGCTAGTCCCAAATTTTAATTCTATTGGTCAACGTGAAAACTCTTATTACCTGAGAGGAGATTCCAGAAGAGCTCCAAATTCTAATGGACAAACCCAAAGCCAGAATTTGCCCAAAGGGATTATTTTAGAGCCAAGAAGAATTCCATATGAATCAGAAATTAATCAGCCAGAATTAAAGCACAGTATATATCAGCCTGTGTACCCTGAGGGATTCCCTTCCCCTGCAAGGGAACATTTTCCTGCTGGAAGAAATACTTGGAACCAACAAGAAATCTCTCCACCTTTTAAGGAAGATCCTGGAAGGCATGAAGAACACTTACCTCATCCTTCCCATGGCTCTGGAGGATGTGTTTACTACCCTGACTATAACCCCTATGATCCCAGGGAAAACTCACCATACCTTAGAAGTAATACATGGGCTGAAAGAGATGATTCTCCCAATAGAATGAGGCAACCTGAAAATCCACACTATCCCATGAATACTACAGACCCAAAAAAGACAATCCCTTATAATGAAGAAGACCCAATAGATCCAACTGGAGATGAATCTTTCCCAGGACAAAGTAGATGGGGTGTGGTGGAGTCAAGCTTTAAAGGAGACCCAACAGTTAGGCACTATGAAAGCGAGCAA---TAT------------------------------------ACCTCAAATCAACCAAAGGAATACCTTCCCTATTCCTTAGAT---AATCCATCAAAACCCAGGGAGGATTTCCCTTATGGTGAATTTTACCCCTGGAGCCCAGATGAGAATTTCCCATCATATAATACAGCTCCCACTGAACCACGGCCGGTGGAGAGCAGGGGCTATTATGCTAATAATGCCATTGGACAAGAAGAAAGCACTATGTTTCCTTCTTGGAACTCCTGGGACCACAGGATTCAAGCCCAAGAGCAGAAAGAAAGAAGGCCATATTTTAACAGAAATTTCTGGGATCAGCCAACAAATTTACACAGAGCCCCTGCTAGTTCACCATACCAGAAGGAGAACAAGCCTTATTCCAGTAACTCCCCAGCTGGGCTTCAGAAAAATCCAATATGACATGAAGGTGAGAATTTGAATTATGGCATGCAGATCACTAGGTTAAATTCACCAGAGAGAGAACACTTGGCTTTCCCAGACTTAATTCCTCCAAGTTACCCAGCAGGTCAAAAAGGAGCACATTTATTTCACCTAAGCCAGAGAGGTCCTTGCTGTGCTGGTGGCTCCACAGGGCCCAAGGACAATCCACTTGCTCTACAAGACTACACTCCATCTTTTGGTCTTGCACCAGGGGAGAACCAAGACACCAGCCCTGTGTATACAGAAGACAGTCATACTAAGCATGCAAGACATACTATCTCCCCGACAAGCATCCTACCTGGCCAAAGAAACAGCTCAGAAAAAAGACTGCCTGGA------------GAAAGTCAAAAC--------------------------------------------------------------------------------------------------------------------------------------------------------------------------------------------------------------------------------------------------------------------------------------------------------------------------------CCAAGTCCTTTCAGAGATGACGTGTCCACTCTGAAGAGGAACACACCATGTTCTATA---AATCAGTTGGGCCAAAGGGGAATTATGCCCTTTCCTGAAACCAGTTCCCTTCAATCAAAGAATACACCTTGCCTCAAAAGTGATCTTGGAGGAGAAGGAAAC---ATTTTGGAACAAATATTTGAAGGCAACCCTCTCAATGAAAGAACTGTTGATCTTACTCCTGAGCAGCTTGTTATTGGTATACCTGACGAAGGTCCCAAGCCAGAAGGAATTCCAAGTGAAGTGCAAGAAAATGAGGGTGAAAGGCAGCAG---AGAGCATCTAGCATCCTACAGTTACGATGTTTTGGCTCCGAATTAACAAAGTATCACACCTCCAGCACTGGAACTCCATCTAGCTTTGGAAGGCAAGGCTCATTTGATGGGGATCCAATTACACCTACTGAAATTCCTAACTSATTGGCTGAGTTAGCTACCAGGGCACAGTTTCAGAATATAAATGTAGACCCACTTAATGCAGATGAACACACTCTATTTGATTCTCTTCAAGTAGGGACCAATCCACAGGACCAGGTGCAAGACTGCTTACTACTTCAGGCCTAG
Berardius_arnuxii            ATGTTGCTGCTGCAGTGCAGGCATGAAGCCTCGTCTCCTAAGCTAGATAACCTGGTACCAAGTGGA--AAAATGAAGATTCTCCTGGTCTTTCTAGGTCTGCTTTGTTATTCCATAGCTATGCCA------ATGCAAATGCCCCAAATGCCTGTATTTAGCAGTAAAAGTGAGGAGATGATGCGCTATGGTCACTTCAACTTTATGAACTCCCCACCTATGGCACACCTGGGTCCCTTGTATGGAAATGGTATGCAGCTCCCTCAGCTCTTCCTGCCTTACCAGATGCCCATGTGGCCTCAGCCACCACCCAACAAGAAGCGCCTACAGAAACCTTCATCTCCCTCAGCACCCAAACACCAGAGCAAGACTGATCAAGCCCCAGAGACCCAGAAACCCAACCAGCCTCAACTAAAACAGCCCCTAATGGAGCATCCTTTAAGGCAGCCATCACCCACCCCAACTCAGCCCCAA---GAGGAAACCCAGACACCTCAGGCATTCCCACCATTCGGCAATGGGCTATCTCCCTATCAACAGCCACYGTGGCATGTTCCACATAGGGTACCACCAGGTTATGGAAGTCCACCARTCAGCAATGAAGAAGGTGAGAATCCTTACTTTGGATATTTTGGATATCATGGATTTGGGGGGCCGTCCTCCTTATTATTCAGAAGAGATGTTTGAACAAGATTTTGAAAAACCAAAAGAAAAAGATACTCCTAAAACAGAGAGTTCAGCCACTGATCCTTTGGCTAATTCAACAGTTCCTGAAACTAATTCTACCCAGTCAAATGCACCCAATTCCAGAGGGAGTCAGGGTGGAAATGACACCAGCCTAACAGGAAACAGTGTCCAGGGGTCTAACACTGTGAGCAATCCTACAGCTCAAAACAGCCCTGCAGTAAATGTTTCAGGCCAGGGAGTTCTAAGAAGTCAAACCCCACGG---------------------GGACCAAGTCAGACAAATATTCATGAAAATTATCCAAATCCTAACATCCGAAGTTTTCCTACAGGAAGACAATGG------------CGACCTACTGGCACCGCTATGGGGCACGGACGTAATGGGCCTTTTTACCAAAATCAACAAATTCAAAGGGGTCCCCGGTGGAACTCCTTTGCTTTGGAAGGCAAACAAGCAGTTCGTCCAGGATATCCAATATATCGCAGAGCTTATGCTTCCACTGCAAGAGGCAATTCTCCCAATTATGCAGGAAATCCAGCAAATTTCAGAAGAAAGCCTGAAGGGCCAAATATACACCCTGTGGAAACCAATGTTCCCCCTCTGGGTCCCAAATATGGTACTGTTGGCCACAATGAAAACATCCAAAATCCAAGAGAGAAGCCAGTAAGTCAAAAAGAAAGAATAGTCATTCCTACAAGGGATCCAAATGGCCCCTGGAGAAACTCTCAAGACTACGGAGTTAATAAATCAAACTATAAACTGCCTCACCCTGAGGATAACATGCTAGTCCCAAATTTTAATTCTATTGGTCAACGTGAAAACTCTTATTACCTGAGAGGAGATTCCAGAAGAGCTCCAAATTCTAATGGACAAACCCAAAGCCAGCATTTGCTCAAAGGGATTATCTTAGAGCCAAGAAGAATTCCATATGAATCAGAAATTAATCAGCCAGAATTAAAGCACAGTATATATCAGCCTGTGTACCCTGAGGGATTCCCTTCCCCTGCAAGGGAACATTTTAATGCTGGAAGAAATACTTGGAACCAAAAAGAAATCTCTCCACCTTTTAAGGAAGATCTTGGAAGGCATGAAGAACACTTACCTCATCCTTCCCATGGCTCTGGAGGACGTGTTTACTACCCTGACTATAACTCCTATGATCCCAGGGAAAACTCACCATACCTTAGAAGTAATACATGGGCTGAAAGAGATGATTCTCCCAATACAATGAGGCAACCTGAAAATCCACACTATCCCATGAATACTCCAGACCCAAAAAAGACATTCCCTTATAATGAAGAAGACCCAATAGATCCAACTGGAGACGAATCTTTCCCAGGACAAAGTAAATGGGGTGTGGTGGAGTCAAGCTTTAAAGGAGACCCAACAGTGAGGCACTATGAAGGCGAGCAA---TAT------------------------------------ACCTCAAATCAACCAAAGGAATACCTTCCCTATTCCTTAGAT---AATCCATCAAAACCCAGGGAGGATTTCCCTTATGGTGAATTTTACCCCTGGAGCCCAGATGAGAATTTCCCATCATATAATACAGCTCCCACTGAACCACGGCCAGTGGAGAGCAGGGGCTATTATGCTAATAATGCCGTTGGACAAGAAGAAAGCGCTATGTTTCCTTCTTGGAACTCCTGGGACCACAGGATTCAAGCCCAAGAGCAGAAAGAAAGCAAGCCATATTTTAACAGAAATTTCTGGGATCAGCCAACAAATTTACACAAAGCCCCTGCTAGTTCACCATACCAGAAAGAGAACAAGCCTTATTCCAGTGACTCCCCAGCTGGGCTTCAGAAAAATCCAATATGGCATGAAGGTGAGAATTTGAATTATGGCATGCAGATCACTAGGTTAAATTTAYCAGAGAGAGAACATTTGGCTTTCCCAGACTTAATTCCTCCAAGTTACCCAGCAGGTCAAAAAGGAGCACATTTATTTCAGCTAAGCCAGAGAGGCCCCTGCTGTGTTGGTGGCTCCACAGGTCCCAAGGACAATCCACTTGCTCTACAAGACTACACTCCATCTTTTGGTCTTGCACCAGGGGAGAACCAAGACACCAGCCCTGTGTATACAGAAGACAGTCATACTAAGCATGTAAGACATACTATCTCCCCGACAAGCATCCTACCTGGCCAAAGAAACAGTTCAGAAAAAAGACTGCCTGGA------------GAAAGTCAAAAC--------------------------------------------------------------------------------------------------------------------------------------------------------------------------------------------------------------------------------------------------------------------------------------------------------------------------------CCAAGTCCTTTCAGAGATGACATGTCCACTCTGAAGAGGAACACACCATGTTCTATA---AATCAGTTGGGCCAAAGGGGAATTATGCCCTTTCCTGAAACCAGTTCCCTTCAATCAAAGAATACACCTTGCCTCAAAAGTGATCTTGGAGGAGAAGGAAAC---ATTTTGGAACAAATATTTGAAGGCAACCAGCTCAATGAAAGAACTGTTGATCTTACTCCTGAGCAGCTTGTTATTGATACACCTGACGAAGGTCCCAAGCCAGAAGGAATTCCAAGTGAAGTGCAAGGAAATGAGGGTGAAAGGCAGCAG---AGACCATCTAGCATCCTACAGTTACCATGTTTTGGCTCCAAATTAACAAAGTATCACACCTCCAGCACTGGAACTCCATCTAGCGTTGGAAGGCAAGGCTCATTTGATGGGGATCCAATTATGCCTACTGAAATTCCTAACTCATTGGCTGAGTTAGCTACCAGGGCACAGTTTCAGAATATAAATGCAGACCCACTTAATGCAGATGAACACACTCTATTTGATTCTCTTCAAGTAGGGACCAATCCACAGGACCAGGTGCAAGACTGCTTACTACTTCAGGCCTAG
Berardius_bairdii            ATGTTGCTGCTGCAGTGCAGGCATGAAGCCTCGTCTCCTAAGCTAGATAACCTGGTACCAAGTGGA--AAAATGAAGATTCTCCTGGTCTTTCTAGGTCTGCTTTGTTATTCCATAGCTATGCCA------ATGCAAATGCCCCAAATGCCTGTATTTAGCAGTAAAAGTGAGGAGATGATGCGCTATGGTCACTTCAACTTTATGAACTCCCCACCTATGGCACACCTGGGTCCCTTGTATGGAAATGGTATGCAGCTCCCTCAGCTCTTCCTGCCTTACCAGATGCCCATGTGGCCTCAGCCACCACCCAACAAGAAGCGCCTACAGAAACCTTCATCTCCCTCAGCACCCAAACACCAGAGCAAGACTGATCAAGCCCCAGAGACCCAGAAACCCAACCAGCCTCAACTAAAACAGCCCCTAATGGAGCATCCTTTAAGGCAGCCATCACCCACCCCAACTCAGCCCCAA---GAGGAAACCCAGACACCTCAGGCATTCCCACCATTCGGCAATGGGCTATCTCCCTATCAACAGCCACCGTGGCATGTTCCACATAGGGTACCACCAGGTTATGGAAGTCCACCAGTCAGCAATGAAGAAGGTGGGAATCCTTACTTTGGATATTTTGGATATCATGGATTT-GGGGGCCGT---CCTTATTATTCAGAAGAGATGTTTGAACAAGATTTTGAAAAACCAAAAGAAAAAGATACTCCTAAAACAGAGAGTTCAGCCACTGATCCTTTGGCTAATTCAACAGTTCCTGAAACTAATTCTACCCAGTCAAATGCACCCAATTCCAGAGGGAGTCAGGGTGGAAATGACACCAGCCTAACAGGAAACAGTGTCCAGGGGTCTAACACTGTGAGCAATCCTACAGCTCAAAACAGCCCTGCAGTAAATGTTTCAGGCCAGGGAGTTCTAAGAAGTCAAACCCCACGG---------------------GGACCAAGTCAGACAAATATTCATGAAAATTATCCAAATCCTAACATCCGAAGTTTTCCTACAGGAAGACAATGG------------CGACCTACTGGCACCGCTATGGGGCACGGACGTAATGGGCCTTTTTACCAAAATCAACAAATTCAAAGGGGTCCCCGGTGGAACTCCTTTGCTTTGGAAGGCAAACAAGCAGTTCGTCCAGGATATCCAATATATCGCAGAGCTTATGCTTCCACTGCAAGAGGCAATTCTCCCAATTATGCAGGAAATCCAGCAAATTTCAGAAGAAAGCCTGAAGGGCCAAATATACACCCTGTGGAAACCAATGTTCCCCCTCTGGGTCCCAAACATGGTACTGTTGGCCACAATGAAAACATCCAAAATCCAAGAGAGAAGCCAGTAAGTCAAAAAGAAAGAATAGTCATTCCTACAAGGGATCCAAATGGCCCCTGGAGAAACTCTCAAGACTACGGAGTTAATAAATCAAACTATAAACTGCCTCACCCTGAGGATAACACGCTAGTCCCAAATTTTAATTCTATTGGTCAACGTGAAAACTCTTATTACCTGAGAGGAGATTCCAGAAGAGCTCCAAATTCTAATGGACAAACCCAAAGCCAGCATTTGCTCAAAGGGATTATCTTAGAGCCAAGAAGAATTCCATATGAATCAGAAATTAATCAGCCAGAATTAAAGCACAGTATATATCAGCCTGTGTACCCTGAGGGATTCCCTTCCCCTGCAAGGGAACATTTTAATGCTGGAAGAAATACTTGGAACCAAAAAGAAATCTCTCCACCTTTTAAGGAAGATCTTGGAAGGCATGAAGAACACTTACCTCATCCTTCCCATGGCTCTGGAGGACGTGTTTACTACCCTGACTATAACTCCTATGATCCCAGGGAAAACTCACCATACCTTAGAAGTAATACATGGGCTGAAAGAGATGATTCTCCCAATACAATGAGGCAACCTGAAAATCCACACTATCCCATGAATACTCCAGACCCAAAAAAGACAATCCCTTATAATGAAGAAGACCCAATAGATCCAACTGGAGACGAATCTTTCCCAGGACAAAGTAAATGGGGTGTGGTGGAGTCAAGCTTTAAAGGAGACCCAACAGTGAGGCACTATGAAGGCGAGCAA---TAT------------------------------------ACCTCAAATCAACCAAAGGAATACTTTCCCTATTCCTTAGAT---AATCCATCAAAACCCAGGGAGGATTTCCCTTATGGTGAATTTTACCCCTGGAGCCCAGATGAGAATTTCCCATCATATAATACAGCTCCCACTGAACCACGGCCAGTGGAGAGCAGGGGCTATTATGCTAATAATGCCGTTGGACAAGAAGAAAGCGCTATGTTTCCTTCTTGGAACTCCTGGGACCACAGGATTCAAGCCCAAGAGCAGAAAGAAAGCAAGCCATATTTTAACAGAAATTTCTGGGATCAGCCAACAAATTTACACAAAGCCCCTGCTAGTTCACCATACCAGAAAGAGAACAAGCCTTATTCCAGTGACTCCCCAGCTGGGCTTCAGAAAAATCCAATATGGCATGAAGGTGAGAATTTGAATTATGGCATGCAGATCACTAGGTTAAATTTACCAGAGAGAGAACATTTGGCTTTCCCAGACTTAATTCCTCCAAGTTACCCAGCAGGTCAAAAAGGAGCACATTTATTTCAGCTAAGCCAGAGAGGCCCCTGCTGTGTTGGTGGCTCCACAGGTCCCAAGGACAATCCACTTGCTCTACAAGACTACACTCCATCTTTTGGTCTTGCACCAGGGGAGAACCAAGACACCAGCCCTGTGTATACAGAAGACAGTCATACTAAGCATGTAAGACATACTATCTCCCCGACAAGCATCCTACCTGGCCAAAGAAACAGTTCAGAAAAAAGACTGCCTGGA------------GAAAGTCAAAAC--------------------------------------------------------------------------------------------------------------------------------------------------------------------------------------------------------------------------------------------------------------------------------------------------------------------------------CCAAGTCCTTTCAGAGATGACATGTCCACTCTGAAGAGGAACACACCATGTTCTATA---AATCAGTTGGGCCAAAGGGGAATTATGCCCTTTCCTGAAACCAGTTCCCTTCAATCAAAGAATACACCTTGCCTCAAAAGTGATCTTGGAGGAGAAGGAAAC---ATTTTGGAACAAATATTTGAAGGCAACCAGCTCAATGAAAGAACTGTTGATCTTACTCCTGAGCAGCTTGTTATTGATACACCTGACGAAGGTCCCAAGCCAGAAGGAATTCCAAGTGAAGTGCAAGGAAATGAGGGTGAAAGGCAGCAG---AGACCATCTAGCATCCTACAGTTACCATGTTTTGGCTCCAAATTAACAAAGTATCACACCTCCAGCACTGGAACTCCATCTAGCGTTGGAAGGCAAGGCTCATTTGATGGGGATCCAATTATGCCTACTGAAATTCCTAACTCATTGGCTGAGTTAGCTACCAGGGCACAGTTTCAGAATATAAATGCAGACCCACTTAATGCAGATGAACACACTCTATTTGATTCTCTTCAAGTAGGGACCAATCCACAGGACCAGGTGCAAGACTGCTTACTACTTCAGGCCTAG
Bison_bison                  ATG---CTGCTGCAGTGTAGGCATGAAGCCTCTTCTCCTAAGCTAGATTACTTGGTACCAAGTGGA--AAAATGAAGATTCTCCTGGTCTTTCTAAGCCTGCTTGGTTATTCCATTGCTATGCCATTGCAAATGCATATGCCCCGAATACCTGGATTTAGCAGTAAAAGTGAGGAGATGATGCGCTATGGTCACTTCAACTTTATGAACTTCCCGCATTTGGCACACCTGAGTCCCTTTTATGGAAATGGTATACAGCTCCCTCAGCTCTTCCCACAGTACCAGATGCCCATGTGGCCTCAGCCACCACCCAACAAGAAAAGCCCACAGAAGCCTTCATCTCCCGCAGCACCCAAA---CAG------ACAGATCAAGCCCCTGAGACCCCGAGTCCCAACCAACCTCAACCAACCGACTCCCCACCAAACCAGCATTTAAAGCAGCCATCAACCACCACAGCTCAGCCACAAGAGGAGGAAACCCAGACACCTCAGGCATTCCCACCATTCGGCAATGGGCTATTTCCCTATCAACAGCCACCGTGGCATATTCCACATAAGATACCACCAGGTTTTGGACGTCCACCAGGTAGCAATGAAGAAGGTGGGAACCCTTTCTTTGGATTTTTTGGATATCATGGATTT-GGGGGCCGTCCTCCTTATTATTCAGAAGAGATGTTTGAA---GATTTTGAAAAACCAAAAGAAGAAGATCCTCCTAAAACAGAGACTCCAGCCACAGATCCTTCTGTTAATTCAACAGTTCCTGAAACTAACTCTACCCAGCCAGGTGCACCCAGTCCCAGAGCGGGTCAAGGCGGAAATGACACCAGCCCAGCAGGAAACAATGGTCAGGACCCTAACACTGTGAGCAACCCTACAGTTCAAAACAACCCTGTAGTAAATGTTTCCGGCCAAGGAGTTCCAAGAAGTCAAACCCCGTGG---------------------AGACCAAGTCAGACAAATATTCATGAAAATTATCCATATCCTAACATTCGAAATTTTCCTGCAGGAAGACAATGG------------CATCCTACTGGTACCTCTATGGGGAACAGACGTAATGGGCCTTTTTACCGAAATCAACAAATTCAAAGGGCTCCTCGGTGGAACTCCTTTGTTTTGGAAGGCAAACAAGCAATTCGTCTAGGATATCCAATATATCGCAGAGCTTATGCCTCCACCGTAAGGGGCAATTATCCCAATTATGCAGGAAATCCAGTAAATTTCAGAAGAAAGCCTGCAGGGCCCAGTAAACAACCTGCGGGAACC---ATTGCCCCTCTGGGTCCCAAACATGGTACTACTGGCCACAATGAAAACATCCAAAATCCAAAAGAGAAGCCAGTAAGTCAAAAAGAAAGAATAGTCATTCCTACAAGGGATCCAAATGGCCACTGGAGAAACTCTCAAGACTATGGAGTTACTAAATCAAACTATAAACTGCCTCACCCTGAGGGTAACATTCTAGTCCCAAATTTTAATTCTATAGATCAACATGAAAACTCTTATTACCCCAGAGGAGATTCCAGAGGAACCCCAAATTCTAATGGACAAACCCAAAGCCAGAATTTGCCCAAAGGGATTATTTTAGAACCAAGAAGAATTCCATATGAATCAGAAATTAATCAGCCAGAAATAAAGCACAGTACACATCAGCCTGTATACCCTGAGGGATCTCCTTCCCCTGCAAGGGAACGTTTTCCTGCTGGAAGAAATACTTGGAACCAACAAGAAATCTCTCCACCTTTTAAGGAAGATCCTGGAAGGAAGGAAGAACACTTACCTCATCCTTCCCTTGGCTCTAGAGGACGTATTTACTACACTGACTACAACCCCTATGACCGCAGGGAAAACCCACCATACCTTAGAAGTAATAGCTGGGATGAAAGAAATGATCCTCCCAATACAATGGGGCAATCTGAAAATCCACACTATCCCATGAATACTCCAGATCCAAAAGAGACAATCCCTTATAATGAAGAAGGCCCAGCTGATCCAACTGGAGATGAACCTTTCCCAGGACAAACGACATGGGGTGTAGATGAGTCGAACTTTAAGACAGTCCCAACAGCTAGG---TATGAAGGCAAGCAA---TAT------------------------------------ACCTCAAACCAACCAAAGGAATACTCTCCCTATTCCTTAGAT---AATCTACCAAAACCCAGGGAGTATTTTCCTTACGGTGAATTTTACCCCTGGAGCCCAGATGAGAACTTTCCATCATATAATACTGCTCCCACTATACCACTGCTTGTGGAGAACAGGGGCTATTATCCTACTAATGCTGTTGGACAAGAAGAAAACACTATGTTTCCTTCTTGGAATTCCTGGGACCACATGGTTCAAGTCCAAGGGCAGAAAGAAAGGAGGCCATATTTTACCAGAACTTTCTGGGGTCAGCCAACGAATCTACCCAAAGCCCCTGCTAGTCCACCATACCACAAGGAGAATCAGCCTTATTTCAGTAACTCCCCAACTGGGCTTCAGAAAGATCCAACATGGCATGAAGGTGAGAATTTGAATTATGGCATGCAAATCACTAGGTTAAATTCACCAGAGGGAGGACATTTGGCTTTTCCAGACTTAATTCCTCCACATTACCCAGGAAGTCAAAAAGAAACACGTCTATTTCACCTAAGCCAGCGAGGCCCTTGCTGTGCTGGTGGCTCCATAGGGCCCAAGGACAATCCACTTGCTCTACAAGACTACACTCTTTTTTTTGGTCTTGCACCAGGGGAAAACCAAGACACCAGCCCTCTCTATACA---GACAGTCATACTAAGCATGAAAGATATACTATTTCCCCAACAAGCATCCTACCTGGCCAAAGAAACAGCTCAGAAAAAAGACTTCCTGGA------------GAAAGTCAAAAC--------------------------------------------------------------------------------------------------------------------------------------------------------------------------------------------------------------------------------------------------------------------------------------------------------------------------------CCAAGTCCTTTCAGAGATGACGTGTCCACTCTGAGGAGGAACACACCATGTTCTATAAATAATCAATTGAGCCAAAGGGGAATTAGGCCCCTTCCTGAAGCCAGTTCCCTTCAATCAAAGAATATACCTTGCCTCAAAAGTGATCTT---GAAGATGGAAACCATGTTTTGGAACAAACATTAGAAGGCAACCAGCTCAATGAAAGACCTGTTGATCTTACTCCTGAGCAGCTTGTTATGGATACACCTGATGAAGGTCCCAAGCCAGAAGGAATTCCAAGTGAAGTGCAAGGAAATGAGGGCAAAAGGCAGCAACAAAGACCATCTACCATACTAAAGTTACCATGTTTTGACTCCAAATTAACAAAGTATTACACCTCCAGCACTGGGACTCCATCTAGTCTTGGAAGGCAAGGCTCATTTGATGGGGATCCAATTATGCCTACTGAAATTCCTAACTCATTGGCTGAGTTAGCCACTGGGGCACAGTTTCAGAATATAAATGTAGACCCACTTAATGCAGATGATCACACTCCATTTGATCCTCTTCAAGTAGGGACCAATCCACAGGACCAGGTTCAAGACTGCTTACTACTTCAGGCCTAG
Bos_mutus                    ATG---CTGCTGCAGTGTAGGCATGAAGCCTCTTCTCCTAAGCTAGATTACTTGGTACCAAGTGGA--AAAATGAAGATTCTCCTGGTCTTTCTAAGCCTGCTTGGTTATTCCATTGCTATGCCATTGCAAATGCATATGCCCCGAATACCTGGATTTAGCAGTAAAAGTGAGGAGATGATGCGCTATGGTCACTTCAACTTTATGAACTTCCCGCATTTGGCACACCTGAGTCCCTTTTATGGAAATGGTATACAGCTCCCTCAGCTCTTCCCACAGTACCAGATGCCCATGTGGCCTCAGCCACCACCCAACAAGAAAAGCCCACAGAAGCCTTCATCTCCCGCAGCACCCAAA---CAG------ACAGATCAAGCCCCTGAGACCCCGAGTCCCAACCAGCCTCAACCAACCGACTCCCCACCAAACCAGCATTTAAAGCAGCCATCAACCACCACAGCTCAGCCACAAGAGGAGGAAACCCAGACACCTCAGGCATTCCCACCATTCGGCAATGGGCTATTTCCCTATCAACAGCCACCGTGGCATATTCCACATAAGATACCACCAGGTTTTGGACGTCCACCAGGTAGCAATGAAGAAGGTGGGAACCCTTTCTTTGGATTTTTTGGATATCATGGATTT-GGGGGCCGTCCTCCTTATTATTCAGAAGAGATGTTTGAA---GATTTTGAAAAACCAAAAGAAGAAGATCCTCCTAAAACAGAGACTCCAGCCACAGATCCTTCTGTTAATTCAACAGTTCCTGAGACTAACTCTACCCAGCCAGGTGCACCCAGTCCCAGAGCGGGTCAAGGCGGAAATGACACCAGCCCAGCAGGAAACAATGGTCAGGACCCTAACACTGTGAGCAACCCTACAGTTCAAAACAACCCTGTAGTAAATGTTTCCGGCCAAGGAGTTCCAAGAAGTCAAACCCCGTGG---------------------AGACCAAGTCAGACAAATATTCATGAAAATTATCCATATCCTAACATTCGAAATTTTCCTGCAGGAAGACAATGG------------CATCCTACTGGTACCTCTATGGGGAACAGACGTAATGGGCCTTTTTACCGAAATCAACAAATTCAAAGGGCTCCTCGGTGGAACTCCTTTGTTTTGGAAGGCAAACAAGCAATTCGTCTAGGATATCCAATATATCGCAGAGCTTATGCCTCCACCGTAAGGGGCAATTATCCCAATTATGCAGGAAATCCAGTAAATTTCAGAAGAAAGCCTGCGGGGCCCAGTAAACAACCTGCGGGAACC---ATTGCCCCTCTGGGTCCCAAACATGGTACTACTGGCCACAATGAAAACATCCAAAATCCAAAAGAGAAGCCAGTAAGTCAAAAAGAAAGAATAGTCATTCCTACAAGGGATCCAAATGGCCCCTGGAGAAACTCTCAAGACTATGGAGTTACTAAATCAAACTATAAACTGCCTCACCCTGAGGGTAACATTCTAGTCCCAAATTTTAATTCTATAGATCAACATGAAAACTCTTATTACCCCAGAGGAGATTCCAGAGGAACCCCAAATTCTAATGGACAAACCCAAAGCCAGAATTTGCCCAAAGGGATTATTTTAGAACCAAGAAGAATTCCATATGAATCAGAAATTAATCAGCCAGAAATAAAGCACAGTACACATCAGCCTGTGTACCCTGAGGGATCTCCTTCCCCTGCAAGGGAACGTTTTCCTGCTGGAAGAAATACTTGGAACCAACAAGAAATCTCTCCACCTTTTAAGGAAGATCCTGGAAGGAAGGAAGAACACTTACCTCATCCTTCCCTTGGCTCTAGAGGACGTATTTACTACACTGACTACAACCCCTATGACCGCAGGGAAAACCCACCATACCTTAGAAGTAATAGCTGGGATGAAAGAAATGATCCTCCCAATACAATGGGGCAATCTGAAAATCCACACTATCCCATGAATACTCCAGATCCAAAAGAGACAATCCCTTATAATGAAGAAGGCCCAGCTGATCCAACTGGAGATGAACCTTTCCCAGGACAAACGACATGGGGTGTAGATGAGTCGAACTTTAAGACAGCCCCAACAGCTAGG---TATGAAGGCAAGCAA---TAT------------------------------------ACCTCAAACCAACCAAAGGAATACTCTCCCTATTCCTTAGAT---AATCTACCAAAACCCAGGGAGTATTTTCCTTACGGTGAATTTTACCCCTGGAGCCCAGATGAGAACTTTCCATCATATAATACTGCTCCCACTATACCACTGCTTGTGGAGAACAGGGGCTATTATCCTACTAATGCTGTTGGACAAGAAGAAAACACTATGTTTCCTTCTTGGAATTCCTGGGACCACATGGTTCAAGTCCAAGGGCAGAAAGAAAGGAGGCCATATTTTACCAGAACTTTCTGGGGTCAGCCAACGAATCTACCCAAAGCCCCTGCTAGTCCACCATACCACAAGGAGAATCAGCCTTATTTCAGTAACTCCCCAACTGGGCTTCAGAAAGATCCAACATGGCATGAAGGTGAGAATTTGAATTATGGCATGCAAATCACTAGGTTAAATTCACCAGAGGGAGGACATTTGGCTTTTCCAGACTTAATTCCTCCACATTACCCAGGAAGTCAAAAAGAAACACGTCTATTTCACCTAAGCCAGCGAGGCCCTTGCTGTGCTGGTGGCTCCATAGGGCCCAAGGACAATCCACTTGCTCTACAAGACTACACTCTTTTTTTTGGTCTTGCACCAGGGGAAAACCAAGACACCAGCCCTCTCTATACA---GACAGTCATACTAAGCATGAAAGATATACTATTTCCCCAACAAGCATCCTACCTGGCCAAAGAAACAGCTCAGAAAAAAGACTTCCTGGA------------GAAAGTCAAAAC--------------------------------------------------------------------------------------------------------------------------------------------------------------------------------------------------------------------------------------------------------------------------------------------------------------------------------CCAAGTCCTTTCAGAGATGACGTGTCCACTCTGAGGAGGAACACACCATGTTCTATAAATAATCAATTGAGCCAAAGGGGAATTAGGCCCCTTCCTGAAGCCAGTTCCCTTCAATCAAAGAATATACCTTGCCTCAAAAGTGATCTT---GAAGATGGAAACCATGTTTTGGAACAAACATTAGAAGGCAACCAGCTCAATGAAAGACCTGTTGATCTTACTCCTGAGCAGCTTGTTATGGATACACCTGATGAAGGTCCCAAGCCAGAAGGAATTCCAAGTGAAGTGCAAGGAAATGAGGGCAAAAGGCAGCAACAAAGACCATCTACCATACTAAAGTTACCATGTTTTGACTCCAAATTAACAAAGTATTACACCTCCAGCACTGGGACTCCATCTAGTCTTGGAAGGCAAGGCTCATTTGATGGGGATCCAATTATGCCTACTGAAATTCCTAACTCATTGGCTGAGTTAGCCACTGGGGCACAGTTTCAGAATATAAATGTAGACCCACTTAATGCAGATGATCACACTCCATTTGATCCTCTTCAAGTAGGGACCAATCCACAGGACCAGGTTCAAGACTGCTTACTACTTCAGGCCTAG
Bubalus_bubalis              ATG---CTGCTGCAGTGTAGGCATGAAGCCTCTTCTCCTAAGCTAGATTACTTGGTACCAAGTGGA--AAAATGAAGATTCTCCTGGTCTTTCTAAGCCTGCTTGATTATTCCATTGCTATGCCATTGCAAATGCATATGCCCCGAATACCTGGATTTAGCAGTAAAAGTGAGGAGATGATGCGCTATGGTCACTTCAACTTTATGAACTTCCCGCATTTGGCACACCTGAGTCCCTTTTATGGAAATGGTATACAGCTCCCTCAGCTCTTCCCACAGTACCAGATGCCCATGTGGCCTCAGCCACCACCCAACAAGAAAAGCCCACAGAAGCCTTCATCTCCCACAGCACCCAAACACCAGAGCAAGACAGATCAAGCCCCTGAGACCCCGAGTCCCAACCAGCCTCAACCAACCGATTCCCCACCAAACCAGCATTTAAAGCAGCCATCACCCACCACAGCTCAGCCACAAGAGGAGGAAACCCAGACACCTCAGGCATTCCCACCATTCGGCAATGGGCTATTTCCCTATCAACAGCCACCGTGGCATATTCCACATAGGATACCACCAGGTTTTGGACGTCCACCAGGTAGCAATGAAGAAGGTGGGAACCCTTTCTTTGGATTTTTTGGATATCATGGATTT-GGGGGCCGTCCTCCTTATTATTCAGAAGAGATGTTTGAA---GATTTTGAAAAACCAAAAGAAGAAGATCCTCCTAAAACAGAGACTCCAGCCACAGATCCTTCTGTTAATTCAACAGTTCCTGAGACTAACTCTACCCAGCCAGGTGCACCCAGTCCCAGAGCAGGTCAAGGCGGAAATGACACCAGCCCAGCAGGAAACAATGGTCAGGGCCCTAACACTGTGAGCAACCCTACAGTTCAAAACAACCCTGTAGTAAATGTTTCCGGCCAAGGAGTTCCAAGAAGTCAAACCCCGTGG---------------------AGACCAAGTCAGACAAATGTTCATGAAAATTATCCACATCCTAACATCCGATATTTTCCTGCAGGAAGACAATGG------------CGTCCTACTGGTACCTCTATGGGGAACAGACGTAATGGGCCTTTTTACCGAAATCAACAAATTCAAAGGGCTCCTTGGTGGAACTCCTTTGTTTTGGAAGGCAAACAAGCAATTCGTCTAGGATATCCAATATATCGCAGAGCTTATGCCTCCACCGCAAGGGGCAATTATCCCAATTATGCAGGAAATCCAGTAAATTTCAGAAGAAAGCCTGAGGGGCCCAGTAAACAACCTGCAGGAACC---ATTGCCCCTCTGGGTCCCAAACATGGTACTACTGGCCACAATGAAAACATCCAAAATCCAAAAGAGAAGCCAGTAAGTCAAAAAGAAAGAACAGTCATTCCTACAAGGGATCCAAATGGCCCCTGGAGAAACTCTCAAGACTATGGAGTTAGTAAATCAAACTATAAACTGCCTCACCCTGAGGGTAACATTCTAGTCCCAAATTTTAATTCTGTTGATCAACGTGAAAACTCTTATTACCCCAGAGGAGATTCCAGAGGAACCCCAAATTCTAATGGACAAACCCAAAGCCAGAATTTGCCCAAAGGGATTATTTTAGAACCAAGAAGAATTCCATATGAATCAGAAATTAATCAGCCAGAAATAAAGCACGGTACACATCAGCCTGTGTACCCTGAGGGATCTCCTTCCCCTGCAAGGGAACGTTTTCCTGCTGGAAGAAATACTTGGAACCAACAAGAAATCTCTCCACCTTTTAAGGAAGATCCTGGAAGGAAGGAAGAACACTTACCTCAACCTTCCCATGGCTCTAGAGGACGTATTTACTACACTGACTACAACCCCTATGACCGCAGGGAAAACCCACCATACTTTAGAAGTAATACCTGGGATGAAAGAAATGATCCTCCCAATACAATGGGGCAATCTGAAAATCCACACTATCCCATGAATACTCCAGATCCAAAAGAGACAATCCCTTAT---GAAGAAGACCCAACTGATCCAACTGGAGATGAGCCTTTCCCAGGACAAACGAGATGGGGTGTAGAGGAGTCGACCTTTAAGACAGCCCCAACAGCTAGG---TATGAAGGCAAGCAA---TAT------------------------------------ACCTCAAACCAACCAAAGGAATACTCTCCCTATTCCTTAGAT---AATCTACCAAAACCCAGGGAGTATTTTCCTTATGGTGAATTTTACCCCTGGAGCCCAGATGAGAATTTTCCATCATATAATACTGCTCCCACTATA---CTGCTTGTGGAGAACAGGGGCTATTATCCTACTAATGCTGTTGGACAAGAAGAAAACACTATGTTTCCTTCTTGGAATTCCTGGGACCACATGATTCAAGTCCAAGGGCAGAAAGAAAGGAGGCCATATTTTACCAGAACTTTCTGGGGTCAGCCAACGAATCTACCCAAAGCCCCTGCTAGTCCACCATACCACAAGGAGAATCAGCCTTATTTCAGTAACTCCCCAACTGGGCTTCAGAAAAATCCAACATGGCATGAAGGTGAGACTTTGAATTATGGCATGCAAAGCACTAGGTTAAATTCACCAGAGGGAGGACATTTGGCTTTTCCAGACTTAATTCCTCCACATTACCCAGGAAGTCAAAAAGAAACACGTCTATTTCACCTAAGCCAGCGAGGCCCTTGCTGTGCTGGTGGCTCCATAGGGCCCAAGGACAATCCACTTGCTCTACAAGACTACACTCTATCTTTTGGTCTTGCACCAGGGGAAAACCAAGACACCAGCCCTCTCTATACAGAAGACAGTCATACTAAGCATGAAAGATATACTATTTCCCCAATAAGCATCCTACCTGGCCAAAGAAACAGCTCAGAAAAAAGACTTCCTGGA------------GAAAGTCAAAAC--------------------------------------------------------------------------------------------------------------------------------------------------------------------------------------------------------------------------------------------------------------------------------------------------------------------------------CCAAGTCCTTTCAGAGATGACGTGTCCACTCTGAGGAGGAACACACCGTGTTCTATCAATAATCAATTGAGCCAAAGGGGAATTAGGCCCCTTCCTGAGGCCAGTTCCCTTCAATCAAAGAATATACCTTGCCTCAAAAGTGATCTT---GAAGATGGAAACCATGTTTTGGAACAAACATTAGAAGGCAACCAGCTCAATGAAAGACCTGTTGATCTTACTCCTGAGCAGCTTGTTATGGATACACCTGACAAAGGTCCCAAGCCAGAAGGAATTCCAAGTGAAGTGCAAGGAAATGAGGGCAAAAGGCAGCAACGAAGACCATCTACCATCCTAAAGTTACCATGTTTTGACTCCAAATTAACAAAGTATTACACCTCCAGCACTGGGACTCCATCTAGTCTTGGAAGGCAAGGCTCATTTGATGGGGATCCAATTATGCCTACTGAAATTCCTAACTCGTTGGCTGAGTTAGCCACTGGGGCACAGTTTCAGAATATAAATGTAGACCCACTTAATGCAGATGATCACACTCCATTTGATCCTCTTCAAGTAGGGACCAATCCACAGGACCAGGTTCAAGACTGCTTACTACTTCAGGCCTAG
Camelus_bactrianus           ATGTTGCTGCTTCAGGGCAGGCATGGAGCCTCTTTTCCTAAGCTAGATAACTGGGCACCAAGTGGA--AAAATGAAGATTCTCTTGGTCTTTCTAGGTCTGCTTGGTTATTCTGCTGCCATGCCA------ATGCAAATGCCCCGAATACCTGGATTTAGCAGTAAAAGTGAGGAGATGATGCGCTACGGTCACTTCAACTTTATGAATTCCCCACATATGGCACACCTGGGCCCCTTGTATGGCCATGGTATGCAGATTCCTCAGCTCTTCCCACAGTATCAGATGCCCATGTGGCCTCAGCCACCACCCAAGGTGAATCACCCACAGAAACCTTCATCTCCCTCAACACCCAATCACCAGAGCAACACTGATCAAGCCCCAGAGACCCAGCAACCCGACCAGCCTCAACCTCAAAAGCTCCCACCAAAATGGCCTTCAAAGCAGCCATCACCCACCCCAACTCAGCCCCAA---GAGGAAGCCCAGACACCTGAGGCATTCCTACCATTCGGCAATGGGCTATTTCCCTACCAACAGCCACCGTGGCATGTTCCACACAGGGTACCAACAGGCTATGGACGTCCAGCAGTCAGCAATGAAGAAGGCGGGAATCCTTTCTTTGGATATTTTGGATTTCATGGATTT-GGGGGCCGTCCT---TATTATTCAGAAGAGATGTTTGAA---GATTTTGAAAAACCCAAAGAAGAAGATCCTCCTAAAACAGAAAGTCCAGCCACCGAACCTTCAACTAATTCAACAGTTCCTGAGACTAATTCCACCCAACCAAATGCACCCAATCCCAGAGGGGGTCAGAGTGGAAATGACACCAGCCCATCAGGAAACAGTGGCCAGGGGCCTAACACTGTGAGCAACCCTACAGCTCAAAATGGCCCTGTAGTTAATGTTTCAGGCCAGGGAGTTCCAAGAAGTCAAACCCCATGG---------------------GGACCAAGTCAGACAAATTTTCATGAAAATTATCCAAATCCTAACATTCGAAGTTTTCCTGCAAGAAGACAATGG------------CATCCTACTGGTACTGCCATGGGGCACAGGCAGAATGGGCCTTTTTACCGAAATCAACAAATTCAAAGGGGTCCTCGGTGGAACTCCTTTGCTTTGGAAGGCAAACAAGCAGTTCATCCAGGATATCCATTATATCGCAAAGCTTATGCTTCTACTGCAAGAGGCAATGCTCTCAATTATGCAGGAAACCCAGTGAATTTCAGAAGAAAGCCGCAGGGGCCAAATAAATACCCTATGGGAACCAATGTTGCCCCTCTGGATCCTAAACATGGTACTGTTGGTGGTAATGAAAACATCCAAAATCCAAGAGAGAATCCAGTAAGTCAAAAAGAAAGAACAGTCACTCCTACAATGGATCCAAATGGTCCCTGGAGAAACTCTCAAGATTATGGAGTTAATAAATCAAACTATAAATTGCCTCACCCTGAGGGCAACATGCTAGCCCCAAATTTTAATTCTATAGATCAA------AATTCTTATTACCCGAGAGGAGATTCCAAAAGAGCCCCAAATTCTGAAGGACAAATCCAAAGCCAGAATTTGCCCAAAGGGATTATTTTAGAGCCAAGAAGAATACCATATGAATCAGAAACTAAACAGCCAGAATTAACGCAAAATACCTATCAGCCTGTGTATCCTGAGGGAATCCCTTCCCCTGCAAGGGAACGTTTTCCTACTGGAAGGAATACTTGGAACCAACAAGAAATCTCTCCACCTTTTAAGGAAGATCCTGGGAAGCAGGAAGAACACTTATCTCATCTTTCCCATGGCTCAAGAGGACGTGTTTACTACCCTGACTATCGCCCCTATGATCCCAGGGGAAATTCACCATACCTTAGAAGTAATACATGGGGTGAAAGAGATGACTCACCCAATACAGTGAGACAGCCTGAAAATCCACACTACCCCATGAACACTCCAGATCCAAAAGAGACGATCCATTACAATGAAGAAGACCCAACTGATACAACTGGGGATGAACCTTTCCCAGGACAAAGCAGATGGGGTGTGGAGGAGTCAAGTTTTAAAGGAGGCCCAACAGTTAGGACCTATGAAGGCAAACAACAATAT------------------------------------ACCTCAAATCAACCAAAAGAATACCTTCCCTATTATCTAGAT---AATCCATCAAAACCCAGGGAGGATCTTCCTTATGGTGAATTTTACCCCTGGAACCCAGATGAGAATTTTCTGTCATATAATATAGCTCCCACTGTACCACCACCAGTGGAGAGCAGGGGCTATTATGTTAATAATGCTGCTGAACAAGAAGAAAGCACTAGATTTCCTTACTGGAACTCCTGGGACCACAGGATTCAAGCCCAAGGGCAGAAAGAAATAAGACCATATTTTAACAGAAATTTCTGGGATCAGACAACAAATTTACACAAAGTCCCCACTAGTTCACTACACCAG---GAGAACAAGCCCTATTCCAGTAATTCCCCAGCTGGGCTTCAGAAAAATCCAACATGGCATGAAGGTGAGAATTTGAATTATGACATACAAATTACTAGGTTAAATTCACCACAGAGAGAATATCTGGCTTTCCCAGAGTTAATTCCTCCAAGTTACCCAGCAGGACAAAAAGAAGCACATTTATTTCACCTAAGCCAGAAAAGCCCTTGCTGTGCTGGTGCCTCAATAGGACTCAAGAACAATCTACTTGCTCTGCAACACTACACTCCATCTTTTGGTCTTGCACCAGGGGAGAACCAAGACACCAGCCCTGTGTATACAGAAGATAGTCATACTAAGCATGCAAGATATACTACCTCCCCGATGAGTATCCTGCCTGGACAAAGAAACAGCTCAGAGAAAAGACTGCCTGGG------------GAAAGTCAAAAC--------------------------------------------------------------------------------------------------------------------------------------------------------------------------------------------------------------------------------------------------------------------------------------------------------------------------------CCAAGTCCTTTCAGAGATGATGTATCCACTCTGAGGAGGAACACACCATGTTCTGTAAAGAATCAATTGAGCCAAAGGGGAATTATGCCCTTTCCTGAAGCCAGTTCCCTTCAATCAAAGAATATACCTTGCCTCAAAAGTGATCTTGGGGGAGATGGGAACAATGTTTTGGAACAAATATTTGAAGGCAACCAGTTCAATGAAAGAACTGTTGACCTTACTCCTGAGCAGCTTGTTATTGGTACACCTGAAGAAGGTCCCAAGCCAGAAGGAATCCCAGGTGAAGTCCAAGAAAATGAGGGTGAAAGGCAGCAACAAAGACCATCTAGCATCCTACAGTTACCATGTTTTGGCTCCGAATTAGCAAAGTATCACACCTCCAGCACTGTAACTCCATCTAGCATTGGAAGGCAAGGCTCATTTGATGGGGATCCAATTATGCCTACTGAAATTCCTAACTCATTGGCCAGGTTAGCTACTGGGGCACAGTTTCAGAATATAAATGTAGACCCACTTAATGCAGATGAACAAACTCCATTAGATTCTCTTCAAATAGGGGCCAATCCACAGGACCAGGTGCAAGACTGCTTACTACTTCAGGCCTAG
Caperea_marginata            ATGTTGCTGCTGCAGTGCAGGCATGAAGCCTCTTCTCCTAAGCTAGATAACTTGGTACCAAGTGGA--AAAATGAAGATTCTCCTGGTCTTTCTAGGTCTGCTTGGTTATTCCATTGCTATGCCA------ATGCAAATGCCCCGAATGCCTGGATTTAGCAGTAAAAGTGAGGAGATGATGCACTATGGTCACTTCAACTTTATGAACTCCCCACCTATGGCACACCTGGGTCCCTTGTATAGAAATGGTATGCAGCTCCCTCAGCTCTTCCTGCCATACCAGATGCCCATGTGGCCTCAGCCACCACCCAACAAGAAGYGCCCACAGAAACCCTCATCTCCCTCAGCACCCAAACACCAGAGCAAGACTGATCAAGCCCCAGAGACCCAGAAACCYAACCAGCCTCAACTAAAACAGCCCCTACCAGAGCATCCTTTAAAGCGGCCATCACCCACCCCAACTCAGCCCCAA---GAGGAAACCTAGACACCTCAGGCATTCCCACCATTCGGCAATGGGCTATTTCCCTATCAACAGCCACCGTGGTATGTTCCACATAGGGTACCACCAGCTTATGGACGTCCACCAGTCAGCAATGAAGAAGGTGGGAATCCTTACTTTGGATATTTTGGATATCATGGATTT-GGGGGYCRTCCTCCTTATTATTCAGAAGGGATGTTTGAACAAGATTTTGAAAAACCAAAAGAAAAAGATCCTCCTAAAACAGAGAGTCCAGCCACCGATCCTTYGGCTAATTCAACAGTTCCTGAAACTAATTCTACCCAGTCAAATGCACCCAATCCCAGAGGGAGTCAGGGTGGAAATGACACCAGCCCAACAGGAAACAGTGTCCAGGGGTCTAACACTGTGAGCAATCCTACAGCTCAAAACAGCCCTGCAGTAAATGTTTCAGGCCAGGGAGTTCCAAGAAGTCAAACCCCACGG---------------------GGACCAAGTCAGACAAATATTCATGAAAATTATCCAAATCCTAACATCCGAAGTTTTCCTGCAGGAAGACAATGG------------CGACCTACTGGCACTGTTATGGGGCACAAACGTAATGGGTCTTTTTACCGAAATCAACAAATTCAAAGGGGTCCCTGGTGGAACTCCTTTGCTTTGGAAGGCAAACAAGCAGTTTGTCTAGGATATCCAATATATCGCAGAGCTTATGCTTCCATTGCAAGAGGCAATTCTCCCAATTATGCAGGAAATCCAGCAAATTTCAGAAGAAAGCCTGAAGGGCCAAATAAACACCCTGTGGGAACCAGTGTTGCCCCNCTGGGTCCCAAACATGGTACTGTTGGCCACAATGAAAACATCCAAAATCCAAGAGAGAAGCCAGTAAGTCAAAAAGAAAGAACAGTCATTCCTACAAGGGATCCAAATGGCCCCTGGAGAAACTCTCAAGACTATGGAGTTAATAAATCAAACTGTAAACTGCCTCACCCTGAGCATAACATGCTAGTCCCAAATTTTAATTCTATTGGTCAACGTGAAAACTCTTATTACCTGAGAGGAGATTCCAGAAGAGCTCCAAATTCTAATGGACAAACCCAAAGCCAGAATTTGCCCAAAGGGATTATTTTAGAGCCAAGAAGAATTCCATAYGAATCAGAAATTAATCAGCCAGAATTAAAGCACAGTATATATCAGCCTGTGTACCCTGAGGGAGTCCCTTCCCCTGCAAGGGAACATTTTCCTGCTGGAAGAAATACTTGGAACNNNNAAGAAATCTCTCCACCTTTTAAGGAAGATCCTGGAAGGCATGAAGAACACTTACCTCATCCTTCCCATGGCTCTGGAGGACGTGTT-ACTAC------TTTAACCCCTATGATCCCAGGGAAAACTCACCATACCTTAGAAGTAATACATGGGCTGAAATAGATGATTCTCCCAATACAATGAGGCAACCTGAAAATCCACACTATCCCATGAATACTCCAGACCCAAAAAAGACAATCCCTTATAATGAAGAAGACCCAATAGATCCAACTGGAGATGAATCTTTCCCAGGACAAAGTAGATGGGGTGTGGCGGAGTCAAGCTTTAAAGGAGACCCAACAGTTAGGCACTATGAAAGCGAGCAA---TAT------------------------------------ACCTCAAATCAACCAAAGGAATACCTTCCCTATTCCTTAGAT---AATCCATCAAAACCCAGGGAGGATTTCCCTTATGGTGAATTTTACCCCTGGAGCCCAGATGAGAATTTCCCATCATATAATACAGCTCCCACTGAACCACAGCTGRTGGAGAGCAGGGGCTATTATGTTAATAATGCCATTGGACAAGAAGAAAGCACTATGTTTCCTTCTTGGAAMTCCTGGGACCACAGGATTCAAGCCCAAGAGCAGAAAGAAAGAAGGCCATATTTTAACAGAAATTTCTGGGATCAGCCAACAAATTTACACAGAGCCCCTGCTAGTTCACCATACCAGAAGGAGAACAAGCCTTATTCCAGTAACTCCCCAGCTGGGCTTCAGAAAAATCCAATATGACATGAAGGTGAGAATTTGAATTATGGCATGCAGATCACTAGGTTAAATTCACCAGAGAGAGAACACTTGGCTTTCCCAGACTTAATTCCTCCAAGTTACCCAGCAGGTCAAAAAGGAGCACATTTATTTCACCTAAGCCAGAGAGGCCCTTGCTGTGCTGGTGGCTCCACAGGGCCCAAGGACAATCCACTTGCTCTACAAGACTACACTCCATCTTTTGGTCTTGCACCAGGGGAGAACCAAGACACCAGCCCTGTGTATACAGAAGACAGTCATACTAAGCATGCAAGACATACTATCTCCCCGACAAGCATCCTACCTGGCCAAAGAAACAGCTCAGAAAAAAGACTGCCTGGA------------GAAAGTCAAAAC--------------------------------------------------------------------------------------------------------------------------------------------------------------------------------------------------------------------------------------------------------------------------------------------------------------------------------CCAAGTCCTTTCAGAGATGACGTGTCCACTCTGAAGAGGAACACACCATGTTCTATA---AATCAGTTGGGCCAAAGGGGAATTATGCCCTTTCCCGAAACCAGTTCCCTTCAATCAAAGAATACACCTTGCCTCAAAAGTGATCTTGGAGGAGAAGGAAAC---ATTTTGGAACAAATATTTGAAGGCAACCCTCTCAATGAAAGAACTGTTGATCTTACTCCTGAGCAGCTTGTTATTGGTATACCTGACGAAGGTCCCAAGCCAGAAGGAATTCCAAGTGAAGTGCAAGGAAATGAGGGTGAAAGGCAGCAG---AGAGCATCTAGCMTCCTACAGTTACCATGTTTTGGCTCCAAATTAACAAAGTATCGCACCTCTAGCACTGGAACTCCATCTAGCTTTGGAAGGCAAGTCTCATTTGATGGGGATCCAATTACRCCTACTGAAATTCCTAACTCATTGGCTGAGTTAGCTACCAGGGCACAGTTTCAGAATATAAATGTAGACCCACTTAATGCAGATGAACACACTCTATTTGATTCTCTTCAAGTAGGGACCAATCCACAGGACCAGGTGCAAGACTGCTTACTACTTCAGGCCTAG
Capra_hircus                 ATG---CTGCTGCAGTGTAGGCATGAAGCCTCTTCTCCTAAGCTAGATTACTTGGTACCAAGTGGA--AAAATGAAGACTCTCCTGGTCTTTCTAAGCCTGCTTGGTTATTCCGTTGCTATGCCATTGCAAATGCATATGCCCCGAATACCTGGATTTAGCAGTAAAAGTGAGGAGATGATGCGCTATGGTCACTTCAACTTTATGAACTTCCCACATTTGGCACACCTGAGTCCCTTTTATGGAAATGGTATACAGCTCCCTCAGCTCTTCCCACAGTACCAGATGCCCATGTGGCCTCAGCCACCACCCAACAAGAAACACCCACAGAAGCCTTCATCTCCCTCAGCACCCAAACACCAAAGCAAGACAGATCAAGCCCCTGAGACCCCGAGTCCCAACCAGCCTCAACCAAGCGATTCCCCACCAAACCAGCATTTAAAGCAGCCATCACCCACCACGGCTCAGCCACAAGAGGAGGAAACCCAGACACCTCAGGCATTCCCACCATTCGGCAATGGGCTATTTCCCTATCAACAGCCACCGTGGCATATTCCACATAGGATACCACCAGGTTTTGGACGTCCACCAGGTAGCAATGAAGAAGGTGGGAACCCTTTCTTTGGATATTTTGGATATCATGGATTT-GGGGGCCGTCCTCCTTATTATTCAGAAGAGATGTTTGAA---GATTTTGAAAAGCCAAAAGAAGAAGATCCTCCTAAAACAGAGACTGAAGCCACTGATCCTTCTGTTAATTCAACAGTTCCTGAGATTAACTCTACCCAGCCAAATGCACCCAGTCCCAGAGCGGGTCAAGGCGGAAATGACACCAGCCCAGCAGGAAACAACGGTCAGGGCCCTAACACTGTGAGCAACCCTACAGTTCAAAACAACCCTGTAGTAAATGTTTCCGGCCAAGGAGTTCCAAGAAGTCAGACCCCATGGAGACCAAGTCAGACCCCATGGGGACCAAGTCAGACAAATAATCATGAAAATTATCCACATCCTAACATCCGAAATTTTCCTGCAGGAAGACAATGG------------CATCCTACTGGTACCTTTATGGGGCACAGACGTAATGGGCCTTTTTACCGAAATCAACAAATTCAAAGGGGTCCTCGGTGGAACTCTTTTGTTTTGGAAGGCAAACAAGTAATTCGTCCAGGATATCCAATATATCGCAGAGCTTATGCCTCCACCGCAAGGAGCAATTATCCCAATTATGCAGGAAATCCAGTAAATTTCAGAAGAAAGCCTGAGGGGCCCAGTAAACAACCTGCGGGAACC---ATTGCCCCTCTGGGTCCCAAACATGGTACTACTGGCCACAGTGAAAACATCCAAAATCCAAAAGAGAAGCCAGTAAGTCAAAAAGAAAGAACAGTCATTCCTACAAGGGATCCAAATGGCCCCTGGAGAAACTCTCAAGACTATGGAGTTAGTAAATCAAACTATAAACTGCCTCACCCTGAGGGTAACATTCTAGTCCCAAATTTTAATTCTATTGATCAACGAGAAAACTCTTATTACCCCAGAGGAGATGCCAGAGGAACCCCAAATTCTAATGGACAAACCCAAAGCCAGAATTTGCCCAAAGGGATTATTTTAGAACCAAGAAGAATTCCATATGAATCACAAATTAATCAGCCAGAAATAAGGCAGAGTACACATAAGCCAGTGTACCCTGAGGGATCTCCTTCCCCTGCAAGGGAACGTTTTCCTGCAGGAAGAAATACTTGGAACCAACAAGAAATCTCTCCACCTTTTAAGGAAGATCCTGGAAGGAAGGAAGAACACTTACCTCATCCTTCCCGTGGCTCTAGAGGACGTATTTACTACCCTGACTATAACCCCTATGATCGCAGGGAAAACCCACCATACCTTAGAAGTAATACCTGGGATGAAAGAAATGATCCTCACAATACAATGGGGCAACCTGAAAATCCACACTATCCCATGAATACTCCAGATCCAAAAGAGACAATCCCTTATAATAAAAAAGACCCAAATGATCCAACTGGAGATGAACATTTCCCAGGACAAACGAGATGGGGTGTGGAGAAGCCAAACTTTAAGACAGCCCCAACAGCTAGG---TATGAAGGCAAGCAA---TATACCTCAAACCAGAGGAACCAAAAACCAACCAGAGGAACCTCAAACCAACCAAAGGAATACTCTCCCTATTCCTTAGAT---AATCTACCAAAACCCAGGGAGTATTTTCCTTATGGTGAATTTTACCCCTGGAGCCCAGATGAGAATTTTCCATCATATAATACTGCTCCCACTATACCACTGCTTGTGGAAAACAGGGGCTATTATCCTAATAATGCTGTTGGACAAGAAGAAAACACTATGTTTCCTTCTTGGAATTCCTGGGACCACATGGTTCAAGTCCAAGGGCAGAAAGAAAGGAGGCCATATTTTACCAGAACCTTCTGGGGTCAGCCAACGAATCTACCCAAAACCCCTGCTAGTCCACCCTACCACAAGGAGAATCAGCCTTATTTCAGTAACTCCCCAACTGGGCTTCAGAAAAATCCAACATGGCATGAAGGTGAGAATTTGAATTATGGCATGCAAATCACTAGGTTAAATTCACCAGAGGGAGGACATTTGGCTTTTCCAGACTTGATTCCTCCACATTACCCAGGGAGTCAAAAAGAAACACGTCTATTTCACCTAAGCCAGGGAGGCCCTTGCTGTGCTGGTGGCTCCACAGGGCCCAAGGACAATCCACTTGCTCTACAAGACTACACTCTATCTTTTGGTCTTGCACCAGGGGAAAACCAAGACACCAGCCCTCTCTATACAGAAGACAGTCATACTAAGCATGAAAGATATACTATATCTCCAACAAGCATCCTACCTGGCCAAAGAAACAGCTCAGAAAAAAGACTTCCTGGA------------GAAAGTAAAAAC--------------------------------------------------------------------------------------------------------------------------------------------------------------------------------------------------------------------------------------------------------------------------------------------------------------------------------CCAAGTCCTTTCAGAGATGACGTGTCCACTCTGAGGAGGAACACACCATGTTCTATAAATAATCAATTGAGCCAAAGGGGAATTAGGCCCCTTCCTGAAGCCAGTTCCCTTCAATCAAAGAATATACCTTGCCTCAAAAGTGATCTTGGAGGAGATGGAAACCATGTTTTGGAACAAACATTAGAAGGCAACCGGCTCAGTGAAAGACCTGTTGATCTTACTCCTGAGCAGCTTGTTATGGATACACCTGACGAAGGTCCCAAGCCAGAAGGAATTCCAAGTGAAGTGCAAGGAAATGAGGGCAAAAGGCGGCAACAAAGACCATCTACCATCCTACAGTTACCATGTTTTGACTCCAAATTAACAAAGTATTACACCTCCAGCACTGGGACTCCATCTAGTCTTGGAAGGCAAGGCTCATTTGATGGGGATCCAATTATGCCTACAGAAATTCCTAACTCATTGGCTGAGTCAGCCACTGGGGCACAGTTTCAGAATATAAATCTAGACCCACTTAATGCAGATGATCACACTCCATTTGATCCTATTCAAATAGGGACCAATCCACACGACCAGGTTCAAGACTGCTTATTACTTCAGGCCTAG
Catagonus_wagneri            ATG---CTGCTTCCCTGCAGGCATGGAGCCTCTTCTTCTAAGCTAGATAACTTGGTACCAAGTGGA--AAAATGAAGATTCTCCTGGTCTTTCTAGGTCTGCTTGGTTATTCTGTTGCTATGCCG------ATGCAAATGCCCCGAATGCCTGGGTTTAGCAGTAAAAGTGAGGAGATGATGCGCTATGGTCATTTCAACTTTATGAACTCCCCACATATGGCACACCTGGGCCCCTTGTATGGAAATGGTATGCAGCTCCCTCAGCTCTTCCCACAGTACCAGATGCCTATGTGGCCTCAGCCACCAGCCATCAAGAAGCGCCCACAGAAACCTTCA---------GCATCCAAACACCAGAGCAAGACTGATCAAGCCCCAGAGAGCCAGAAACCCAACCAGCCCCAACCAAAAACTCCCCCGCCAAAGCAGTCTTTAAACCAGCCATCACCTACCCCAGCTCAGCCA---GAAGAGGAAACCCAGACACCTCAGGCATTCCCACCATTCGGCAATGGGCTATTTCCCTATCAACAGCCACCGTGGCCTATTCCACACAGGGTACCACCAGGTTATGGACGTCCACCAGGCAGCAACGAAGAAGGCGGGAATCCTTACTTTGGATATTTTGGATATCATGGATTT-GGGGGCCGTCCTCCTTATTACTCGGAAGAGATGTTTGAACAAGATTTTGAAAAACCAAAAGAAAAAGATCCTCCCAAAGCAGAGACTCCAGCCACTGAACCTTCAGTTAATACAACAGTTCCTGAGACAAATTCTACCCAGGCAAATGCACCCAATCCCAGGGGGAGTCAGGGCGGAAATGACACCAGCCCAACAGGAAACAGCGGCCAGGGGCCTAACACTGGGAGCAACCCTACAGGTCAAAACAGCCCTGCAGTTAACGTTTCAGGCCAGGGAGTTCCAAGAAGCCAAAGCCCATGG---------------------GGACCAAGGCAGACAAATATTCATGAAAATTATCCAAATCCTAACATCCGAAATTTTCCTGCAGGAAGACAATGG------------CGTCCTCCTGGTACTGCTATGGGGCACAGGCGTAATGGGCCTTTTTACCGAAATCAACGAATTCAAAGGGGTCCTCGGTGGAACTCTTTCACTTTGGAAGGCAAACAAGCTGTTCGTCCAAGATATCCAACCTATCGCAGAGCTTATGCTCCTACTGCAAGAATCAATCCTCCCAATTATGCAGGAAATCCAGCAAATTTCAGAAGAAAGCCTGAGGGGCCAAATAAGCACCCCACGGTAACCAATGCTGCTCCTCTGGGCCCCAAAGATGGTACTGTTGGCCAAAATGAAAACATCCAAAATCCAAGAGAGAAGCCAGTAACTCAAAAAGAAAGAATAGTCATTCCCACAAGGGGTCCAAATGACCCTTGGAGAAACTCTCAAGACTATGGAATTAATAAATCAAACTATAAACTGCCTCAGCCGGAGGATAACATGCTAGTCCCAAATTTTAATTCTGTTGATCAACACGAAAACTCTTATTACCCAAGAGGAGAGTTCAAAAGAGCCCCAAATTCTGATGGACAAACCCAAACCCCGGTTATTCCCAAAGGGACAATTTTAGAGCCAAGAAGAATCCCATATGAATCAGAAACTAATCAGCCAGAATTAAAGCAGAGCGCATATCAGCCTGTGTACCCTGAGGGAATCCCTTCCCCTGCAAAGGAACATTTTCCTGCTGGAGGAAATACTTGGAATCCACAGGAAATCTCTCCACCTTTTAAAGAAGATCCTGTGAGGCAGGGAGAACACTTACCTCATCCTTCTCGTGGCTCTAGAGCACGTGTTTACTACCCTGACTATAATCCCTATGATCCCAGGGAAAACTCACCGTACCTTAGAAGCAATATATGGTATGAAAGAGATGATTCTCCCAATACCATGGGGCGACCTGAAAATCCACACTACCCCGTGAATATTCCAGACCCAAAAGAGACAATCCCGTATAATGAGGAAGACCCAACTGATCCAACTGGAGATGAACATTTCCCAGGACAAAGTAGATGGGATGTGGAGGAGTTGCGCTTTAAAGGAGGCCCAACAATCAGGCACTACGAAGGTGAGCAA---TAT------------------------------------ACCTCAAATCAGCCAAAAGAATACCTTCCCTATTCCTTAGAT---AATCCATCAAAACCCAGAGAGGATTTTCTTTATGGTGAATTTTACCCCTGGAACCCAGAGGAGAATTTTCCATCATATAATACAGCTCCCACTGTACCACCACCTGTGGAGAGCAGGGGCTATTATGCTAATAATGCTGTTGGACAAGAAGAAAGCACTATGTTTCCTTCTTGGAGTTCCTGGGACCCCAGGATTCAAGCCCAAGGGCAGAACGAAGGAAGACCATACTTTAACAGAAATTTCTGGGATCAGTCAACAAATTTATACAAGGATCCTGCTAGTTCACCATACCAGAAAGAGAACCAGCCTTATTCCAGTAACTCCCCAGCTGGGCTTCAGAAAAATCCAACATGGCACGAAGGTGAGAATTTGAATTATGGTATGCAAATCACTAGGTTAAATTCACCAGAGAGAGACCATTTGGCTTTCCCAGACTTAATTCCTCCAAGTTACCCAGCAGGTCAAAAAGAAGCACACGTCTTTCACCTAAACCAGAGGGGCCCTTGTTGTGTTGGTGGCTCCACAGGGCCCAAGAACAATCCCCTTGCTCTACAAGACTATACTCAATCCTTTGGTCTTGCACCAGGGGAGAAGCCAGATGCCAGCCCTGGGTATTCAGAAGATAGTTATACTAAGTATGCAGGACAGACTGTCTCCCCGACAAGCATCGTACCTGGCCAAAGAAACAGCTCAGAGAAAATACTGCCTGAGTCAGATCTGACTGAAAGTCAAAAC--------------------------------------------------------------------------------------------------------------------------------------------------------------------------------------------------------------------------------------------------------------------------------------------------------------------------------CCAAGTCCTTTCAGGGATGATGTGTCCACTGTGAGGAGAAGCACACCATGCTCTATAAAGAGTCAGTTGATCCAAAAGGGAATTATGCCCTTTCCCGAAGCCAATTCCCTTCAATCAAAGAATACACCCTGCCTGACAAGTGATCTTGGAGGCGATGGAAACAATGTTTTGGAACAAATATTTGAAGGCAACCAGCTCAACGAAAGAACCGTTGACCTTACTCCTGAGCAGCTTGTTTTTAGTACACCTGATGAAGAGCCCAGGCCAGAAGGACTCCCAAGTGAAATGCAAGGCAATGAGAGTGAAAGGCAGCAACAAAGACCACCTAGCATCTTACAGTTACCATGTTTTGGCTCCAAATTAGCAAAGTATCACACCTCCAGCATTGGAACCCCATCTAGCCTTGGAAGGCCAGACTCATTTGATGGGGATCCAATTATGCCTACTGAAATTCCTAACTCTTTGGCTGGGCTAGCTACTGGGGAACAGTTTCAGAATATAAATGCAGATCCACTTAATGAAGATGAACACACTCCATTTGATTCTCTACAAATAGGGACCAATCCACAGGACCAGGTGCAAGATTGCTTATTACTCCAGGCCTAG
Cephalorhynchus_commersonii  ATGTTGCTGCTGCAGTGCAGGCATGAAGCTTCGTCTCCTAAGCTAGATAACCTGGTACCAAGTGGA--AAAATGAAGAGTCTCCTGGTCTTTCTAGGTCTGCTTTGTTATTCCATAGCTATGCCA------ATGCAAATGCCCCGAATGCCTGGATTTAGCAGTAAAAGTGAGGAGATG---CGCTATGGTCACTTCAACTTTATGAACTCCCCACCTATGGTACACCTGGGTCCCTTGTATGGAAATGGTATGCAGCTCCCTCAGCTCTTCCTGCCGTACCAGATGCCCATGTGGCCTCAGCCACCACCCAACAAGAAGCGCCCACAGAAACCTTCATCTCCCTCAGCACCCAAACACCAGAGCAAGACTGATCAAGCCCCAGAGACCCAGAAACCCAACCAGCCTCAACTAAAACAGCCCCTACCGGAGCATCCTTTAAAGCAGCCATCACCCACCCCAACTCAGCCCCAA---GAGGAAACCCAGACACCTCAGGCATTCCCACCATTTGGCAATGGGCTATTTCCCTATCAACAGCTACCGTGGCATGTTCCACATAGGGTACCACCAGGTTATGGACGTCCACCAGTCAGCAATGAAGAAGGTGGAAATCCTTACTTTGGATATTTTGGATATCATGGATTT-GGGGGCCGTCCTCCTTATTATTCAGAAGAGATGTTTGAACAAGATTTTGAAAAACCAAAAGAAAAAGATCCTCCTAAAACAGAGAGTCCAGCCACTGATCCTTCGGTTAATTCAACAGTTCCTGAAACTAATTCTACCCAGTCAAATGCACCCAATCCCAGAGGGAGTCATGGTGGAAATGACACCAGCCCAACAGGAAACAGTGTCCAGGGGTCTAACACTGTGAGCAATCCTACAGCTCAAAACAGCCCTGCAGTAAATGTTTCAGGCCAGGGAGTTCCAAGAAGTCAAACCCCACGG---------------------GGACCAAGTCAGACAAATATTCATGAAAATTATCCAAATCCTAACATCCCTAGTTTTCCTGCAGGAAGACAATGG------------CGACCTACCGGCACCGCTACGGGGCACAAACGTAATGGGCCTTTTTACCGAAATCAACAAATTCAAAGGGGTCCCCGGTGGAACTCCTTTGTTTTGGAAGGCAAACAAGCAGTTCGCCCAGGATATCCAATATACCGCAGAGCTTATGCTTCCACTGCAAGAGGCAACTCTCCCAATCATGCAGGAAATCCAGCAAATTTCAGAAGAAAGCCTGAAGGGCCAAATAAACACCCTGTGGGAACCAGTGTTGCCCCTCTGGGTCCCAAACATGGTACTGTTGGCCACAATGAAAACATCCAAAATCCAAGAGAGAAGCCAGTAAGTCAAAAAGAAGGAATAGTCATTCCTACAAGGGATCCAAGTGGCCCCTGGAGAAACTCTCAAGACTATGGAGTTAATAAATCAAACTATAAACTGCCTCACCCTGAGGACAACATGCTAGTCCCAAATTTTAATTCTATTGGTCAACGTGAAAACTCTTATTACCTGAGAGGAGATTCCAGAAGAGCTCCAAATTCTAATGGACAAACCCAAAGCCAGAATTTGCTCAAAGGGATTATTTTAGAGCCAAGAAGAATTCCATATGAGTCAGAAATTAATCAGCCAGAATTAAAGCACAGTATATATCAGCCTGTGTACCCTGAGGGATTTCCTTCCCCTGCAAGGGAACATTTTAATGCTGGAAGAAATACTTGGAACCAACAAGAAATCTCTCCACCTTTTAAGGAAGATCCTGGAAGGCATGAAGAACACTTACCTCATCCTTCCCATGGCTCTGGAGGACGTGTTTATTACCCTGACTATAACCCCTATGATCCCAGGGAAAACTCACCATACCTTAGAAGTAATACATGGGCTGAAAGAGATGATTCTCCCAATACAATGAGGCAACCTGAAAATCCACACTATCCCATGAATACTCCAGACCCAAAAAAGACAATCCCTTATAATGAAGAAGACCCAATAGAGCCAACTGGAGATGAATCTTTTCCAGGACAAAGCAGATGGAGTGTGGCGGAGTCAAGCTTTAAAGGAGACCCAACAGTTAGGCACTATGAAGGCGAGCAA---TAT------------------------------------ACCTCAAATCAACCAAAGGAATACCTTCCCTATTCCTTAGATATTAATCCATCAAAACCCAGGAAGGATTTCCCTTATGGTGAATTTTACCCCTGGAGCCCAGATGAGAATTTCCCATCATATAATACAGCTCCCACTGAACCGCGGCCAGTGGAGAGCAGGGGCTATTATGCTAATAATGCCGTTGGACAAGAAGAAAGCACTATGTTTCCTTCTTGGAATTCCTGGGACCACAGGATTCAAGCCCAAGAGCAGAAAGAAAGAAAGCCATATTTTAACAGAAATTTCTGGGATCAGCCAACAAATTTACACAAAGCCCCTGCTAGTTCACCATACCAGAAGGAGAACAAGCCTTATTCCAGTGACTCCCCAGCTGGGCTTCAGAAAAATCCAATATGGCATGAAGGTGAGAATTTGAATTATGGCATGCAGACCACTAGGTTAAATTCACCAGAAAGAGAACACTTGGTTTTCCCAGACTTAATTCCTCCAAGTTACCCAGCAGTTCAAAAAGGAGCACATTTATTTCACCTAAGCCAGAGAGGCCCTTGCTGTGCTGGTGGCTCCACAGGGCCCAAGGACAATCCACTTGCTCTACAAGACTACACTCCATCTTTTGGTCTTGCACTAGGGGAGAACCAAGACACCAGCCCTGTGTATATAGAAGACAGTCAAACTACGCATGTAAGACATACTATCTCCCCGACAAGCATCCTAGCTGGCCAAAGAAACAGCTCAGAGAAAAGACTGCCTGGA------------GAAAGTCAAAAC--------------------------------------------------------------------------------------------------------------------------------------------------------------------------------------------------------------------------------------------------------------------------------------------------------------------------------CCAAGTCCTTTCAGAGATGACATGTCCACTCTGAAGAGGAACACACCACGTTCTATA---AATCAGTTGGGCCAAAGGGGAATTATGCCCTTTCCCGAAACCAGTTCCCTTCAATCAAAGAATACACCTTGCCTCAAAAGTGATCTTGGAAGAGAAGGAAAC---ATTTTGGAACAAATATTTGAAGGCAACCAGCTCAAAGAAAGAACTGTTGATCTTACTCCTGAGCAGCTTGTTATTGGTACACCTGATGAAGGTCCCAAGCCAGAAGGAATTCCAAGTGAAGTGCAGGGAAATGAGGGTGAAAGGCAGCAG---AGACCATCTAGCATCCTACAGTTACCATGTTTTGGCTCCAAATTAACAAAGTATCACACCTCCAGCACTGGAACTCCATCTAGCATTGGAAGGCAAGGCTCATTTGATGGGGATCCAGTTACGCCTACTGAAATTCCTAACTCACTGGCTGAGTTAGCTACCAGGGCACAGTTTCAGAATATAAATGTAGACCCACTTAATGCAGATGAACACACTCTATTTGATTCTCTTCAAGTAGGGACCAATCCACAGGACCAGGTGCAAGACTGCTTACTACTTCAGGCCTAG
Cephalorhynchus_eutropia     ATGTTGCTGCTGCAGTGCAGGCATGAAGCTTCGTCTCCTAAGCTAGATAACCTGGTACCAAGTGGA--AAAATGAAGAGTCTCCTGGTCTTTCTAGGTCTGCTTTGTTATTCCATAGCTATGCCA------ATGCAAATGCCCCGAATGCCTGGATTTAGCAGTAAAAGTGAGGAGATG---CGCTATGGTCACTTCAACTTTATGAACTCCCCACCTATGGTACACCTGGGTCCCTTGTATGGAAATGGTATGCAGCTCCCTCAGCTCTTCCTGCCGTACCAGATGCCCATGTGGCCTCAGCCACCACCCAACAAGAAGCGCCCACAGAAACCTTCATCTCCCTCAGCACCCAAACACCAGAGCAAGACTGATCAAGCCCCAGAGACCCAGAAACCCAACCAGCCTCAACTAAAACAGCCCCTACCGGAGCATCCTTTAAAGCAGCCATCACCCACCCCAACTCAGCCCCAA---GAGGAAACCCAGACACCTCAGGCATTCCCACCATTTGGCAATGGGCTATTTCCCTATCAACAGCTACCGTGGCATGTTCCACATAGGGTACCACCAGGTTATGGACGTCCACCAGTCAGCAATGAAGAAGGTGGAAATCCTTACTTTGGATATTTTGGATATCATGGATTT-GGGGGCCGTCCTCCTTATTATTCAGAAGAGATGTTTGAACAAGATTTTGAAAAACCAAAAGAAAAAGATCCTCCTAAAACAGAGAGTCCAGCCACTGATCCTTCGGTTAATTCAACAGTTCCTGAAACTAATTCTACCCAGTCAAATGCACCCAATCCCAGAGGGAGTCATGGTGGAAATGACACCAGCCCAACAGGAAACAGTGTCCAGGGGTCTAACACTGTGAGCAATCCTACAGCTCAAAACAGCCCTGCAGTAAATGTTTCAGGCCAGGGAGTTCCAAGAAGTCAAACCCCACGG---------------------GGACCAAGTCAGACAAATATTCATGAAAATTATCCAAATCCTAACATCCCTAGTTTTCCTGCAGGAAGACAATGG------------CGACCTACCGGCACCGCTACGGGGCACAAACGTAATGGGCCTTTTTACCGAAATCAACAAATTCAAAGGGGTCCCCGGTGGAACTCCTTTGTTTTGGAAGGCAAACAAGCAGTTCGCCCAGGATATCCAATATACCGCAGAGCTTATGCTTCCACTGCAAGAGGCAACTCTCCCAATCATGCAGGAAATCCAGCAAATTTCAGAAGAAAGCCTGAAGGGCCAAATAAACACCCTGTGGGAACCAACGTTGCCCCTCTGGGTCCCAAACATGGTACTGTTGGCCACAATGAAAACATCCAAAATCCAAGAGAGAAGCCAGTAAGTCAAAAAGAAGGAATAGTCATTCCTACAAGGGATCCAAGTGGCCCCTGGAGAAACTCTCAAGACTATGGAGTTAATAAATCAAACTATAAACTGCCTCACCCTGAGGACAACATGCTAGTCCCAAATTTTAATTCTATTGGTCAACGTGAAAACTCTTATTACCTGAGAGGAGATTCCAGAAGAGCTCCAAATTCTAATGGACAAACCCAAAGCCAGAATTTGCTCAAAGGGATTATTTTAGAGCCAAGAAGAATTCCATATGAGTCAGAAATTAATCAGCCAGAATTAAAGCACAGTATATATCAGCCTGTGTACCCTGAGGGATTTCCTTCCCCTGCAAGGGAACATTTTAATGCTGGAAGAAATACTTGGAACCAACAAGAAATCTCTCCACCTTTTAAGGAAGATCCTGGAAGGCATGAAGAACACTTACCTCATCCTTCCCATGGCTCTGGAGGACGTGTTTATTACCCTGACTATAACCCCTATGATCCCAGGGAAAACTCACCATACCTTAGAAGTAATACATGGGCTGAAAGAGATGATTCTCCCAATACAATGAGGCAACCTGAAAATCCACACTATCCCATGAATACTCCAGACCCAAAAAAGACAATCCCTTATAATGAAGAAGACCCAATAGAGCCAACTGGAGATGAATCTTTTCCAGGACAAAGCAGATGGAGTGTGGCGGAGTCAAGCTTTAAAGGAGACCCAACAGTTAGGCACTATGAAGGCGAGCAA---TAT------------------------------------ACCTCAAATCAACCAAAGGAATACCTTCCCTATTCCTTAGATATTAATCCATCAAAACCCAGGAAGGATTTCCCTTATGGTGAATTTTACCCCTGGAGCCCAGATGAGAATTTCCCATCATATAATACAGCTCCCACTGAACCGCGGCCAGTGGAGAGCAGGGGCTATTATGCTAATAATGCCGTTGGACAAGAAGAAAGCACTATGTTTCCTTCTTGGAATTCCTGGGACCACAGGATTCAAGCCCAAGAGCAGAAAGAAAGAAAGCCATATTTTAACAGAAATTTCTGGGATCAGCCAACAAATTTACACAAAGCCCCTGCTAGTTCACCATACCAGAAGGAGAACAAGCCTTATTCCAGTGACTCCCCAGCTGGGCTTCAGAAAAATCCAATATGGCATGAAGGTGAGAATTTGAATTATGGCATGCAGACCACTAGGTTAAATTCACCAGAAAGAGAACACTTGGTTTTCCCAGACTTAATTCCTCCAAGTTACCCAGCAGTTCAAAAAGGAGCACATTTATTTCACCTAAGCCAGAGAGGCCCTTGCTGTGCTGGTGGCTCCACAGGGCCCAAGGACAATCCACTTGCTCTACAAGACTACACTCCATCTTTTGGTCTTGCACTAGGGGAGAACCAAGACACCAGCCCTGTGTATATAGAAGACAGTCAAACTACGCATGTAAGACATACTATCTCCCCGACAAGCATCCTAGCTGGCCAAAGAAACAGCTCAGAGAAAAGACTGCCTGGA------------GAAAGTCAAAAC--------------------------------------------------------------------------------------------------------------------------------------------------------------------------------------------------------------------------------------------------------------------------------------------------------------------------------CCAAGTCCTTTCAGAGATGACATGTCCACTCTGAAGAGGAACACACCACGTTCTATA---AATCAGTTGGGCCAAAGGGGAATTATGCCCTTTCCCGAAACCAGTTCCCTTCAATCAAAGAATACACCTTGCCTCAAAAGTGATCTTGGAAGAGAAGGAAAC---ATTTTGGAACAAATATTTGAAGGCAACCAGCTCAAAGAAAGAACTGTTGATCTTACTCCTGAGCAGCTTGTTATTGGTACACCTGATGAAGGTCCCAAGCCAGAAGGAATTCCAAGTGAAGTGCAGGGAAATGAGGGTGAAAGGCAGCAG---AGACCATCTAGCATCCTACAGTTACCATGTTTTGGCTCCAAATTAACAAAGTATCACACCTCCAGCACTGGAACTCCATCTAGCATTGGAAGGCAAGGCTCATTTGATGGGGATCCAATTACGCCTACTGAAATTCCTAACTCACTGGCTGAGTTAGCTACCAGGGCACAGTTTCAGAATATAAATGTAGACCCACTTAATGCAGATGAACACACTCTATTTGATTCTCTTCAAGTAGGGACCAATCCACAGGACCAGGTGCAAGACTGCTTACTACTTCAGGCCTAG
Cephalorhynchus_heavisidii   ATGTTGCTGCTGCAGTGCAGGCATGAAGCTTCGTCTCCTAAGCTAGATAACCTGGTACCAAGTGGA--AAAATGAAGAGTCTCCTGGTCTTCCTAGGTCTGCTTTGTTATTCCATAGCTATGCCA------ATGCAAATGCCCCGAATGCCTGGATTTAGCAGTAAAAGTGAGGAGATG---CGCTATGGTCACTTCAACTTTATGAACTCCCCACCTATGGTACACCTGGGTCCCTTGTATGGAAATGGTATGCAGCTCCCTCAGCTCTTCCTGCCGTACCAGATGCCCATGTGGCCTCAGCCACCACCCAACAAGAAGCGCCCACAGAAACCTTCATCTCCCTCAGCACCCAAACACCAGAGCAAGACTGATCAAGCCCCAGAGACCCAGAAACCCAACCAGCCTCAACTAAAACAGCCCCTACCGGAGCATCCTTTAAAGCAGCCATCACCCACCCCAACTCAGCCCCAA---GAGGAAACCCAGACACCTCAGGCATTCCCACCATTTGGCAATGGGCTATTTCCCTATCAACAGCTACCGTGGCATGTTCCACATAGGGTACCACCAGGTTATGGACGTCCACCAGTCAGCAATGAAGAAGGTGGAAATCCTTACTTTGGATATTTTGGATATCATGGATTT-GGGGGCCGTCCTCCTTATTATTCAGAAGAGATGTTTGAACAAGATTTTGAAAAACCAAAAGAAAAAGATCCTCCTAAAACAGAGAGTCCAGCCACTGATCCTTYGGTTAATTCAACAGTTCCTGAAACTAATTCTACCCAGTCAAATGCACCCAATCCCAGAGGGAGTCAGGGTGGAAATGACACCAGCCCAACAGGAAACAGTGTCCAGGGGTCTAACACTGTGAGCAATCCTACAGCTCAAAACAGCCCTGCAGTAAATGTTTCAGGCCAGGGAGTTCCAAGAAGTCAAACCCCACGG---------------------GGACCAAGTCAGACAAATATTCATGAAAATTATCCAAATCCTAACATCCCTAGTTTTCCTGCAGGAAGACAATGG------------CGACCTACTGGCACCGCTACGGGGCACAAACGTAATGGGCCTTTTTACCGAAATCAACAAATTCAAAGAGGTCCCCGGTGGAACTCCTTTGTTTTGGAAGGCAAACAAGCAGTTCGCCCAGGATATCCAATATACCGCAGAGCTTATGCTTCCACTGCAAGAGGCAACTCTCCCAATTATGCAGGAAATCCAGCAAATTTCAGAAGAAAGCCTGAAGGGCCAAATAAACACCCTGTGGGAACCAATGTTGCCCCTCTGGGTCCCAAACATGGTACTGTTGGCCACAATGAAAACATCCAAAATCCAAGAGAGAAGCCAGTAAGTCAAAAAGAAGGAATAGTCATTCCTACAAGGGATCCAAGTGGCCCCTGGAGAAACTCTCAAGACTATRGAGTTAATAAATCAAACTATAAACTGCCTCACCCTGAGGACAACATGCTAGTCCCAAATTTTAATTCTATTGGTCAACGTGAAAACTCTTATTACCTGAGAGGAGATTCCAGAAGAGCTCCAAATTCTAATGGACAAACCCAAAGCCAGAATTTGCTCAAAGGGATTATTTTAGAGCCAAGAAGAATTCCATATGAGTCAGAAATTAATCAGCCAGAATTAAAGCACAGTATATATCAGCCTGTGTACCCTGAGGGATTTCCTTCCCCTGCAAGGGAACATTTTAATGCTGGAAGAAATACTTGGAACCAACAAGAAATCTCTCCACCTTTTAAGGAAGATCCTGGAAGGCATGAAGAACACTTACCTCATCCTTCCCATGGCTCTGGAGGACGTGTTTATTACCCTGACTATAACCCCTATGATCCCAGGGAAAGCTCACCATACCTTAGAAGTAATACATGGGCTGAAAGAGATGATTCTCCCAATACAATGAGGCAACCTGAAAATCCACACTATCCCATGAATACTCCAGACCCAAAAAAGACAATCCCTTATAATGAAGAAGACCCAATAGAGCCAACTGGAGATGAATCTTTTCCAGGACAAAGCAGATGGAGTGTGGCAGAGTCAAGCTTTAAAGGAGACCCAACAGTTAGGCACTATGAAGGCGAGCAA---TAT------------------------------------ACCTCAAATCAACCAAAGGAATACCTTCCCTATTCCTTAGATATTAATCCATCAAAACCCAGGAAGGATTTCCCTTATGGTGAATTTTACCCCTGGAGCCCAGATGAGAATTTCCCATCATATAATACAGCTCCCACTGAACCGCGGCCAGTGGAGAGCAGGGGCTATTATGCTAATAATGCCGTTGGACAAGAAGAAAGCACTATGTTTCCTTCTTGGAATTCCTGGGACCACAGGATTCAAGCCCAAGAGCAGAAAGAAAGAAAGCCATATTTTAACAGAAATTTCTGGGATCAGCCAACAAATTTACACAAAGCCCCTGCTAGTTCACCATACCAGAAGGAGAACAAGCCTTATTCCAGTGACTCCCCAGCTGGGCTTCAGAAAAATCCAATATGGCATGAAGGTGAGAATTTGAATTATGGCATGCAGACCACTAGGTTAAATTCACCAGAAAGAGAACACTTGGTTTTCCCAGACTTAATTCCTCCAAGTTACCCAGCAGTTCAAAAAGGAGCACATTTATTTCACCTAAGCCAGAGAGGCCCTTGCTGTGCTGGTGGCTCCACAGGGCCCAAGGACAATCCACTTGCTCTACAAGACTACACTCCATCTTTTGGTCTTGCACTAGGGGAGAACCAAGACACCAGCCCTGTGTATATAGAAGACAGTCAAACTACGCATGTAAGACATACTATCTCCCCGACAAGCATCCTAGCTGGCCAAAGAAACAGCTCAGAGAAAAGACTGCCTGGA------------GAAAGTCAAAAC--------------------------------------------------------------------------------------------------------------------------------------------------------------------------------------------------------------------------------------------------------------------------------------------------------------------------------CCAAGTCCTTTCAGAGATGACATGTCCACTCTGAAGAGGAACACACCACGTTCTATA---AATCAGTTGGGCCAAAGGGGAATTATGCCCTTTCCCGAAACCAGTTCCCTTCAATCAAAGAATACACCTTGCCTCAAAAGTGATCTTGGAGGAGAAGGAAAC---ATTTTGGAACAAATATTTGAAGGCAACCAGCTCAATGAAAGAACTGTTGATCTTACTCCTGAGCAGCTTGTTATTGGTACACCTGATGAAGGTCCCAAGCCAGAAGGAATTCCAAGTGAAGTGCAGGGAAATGAGGGTAAAAGGCAGCAG---AGACCATCTAGCATCCTACAGTTACCATGTTTTGGCTCCAAATTAACAAAGTATCACACCTCCAGCACTGGAACTCCATCTAGCATTGGAAGGCAAGGCTCATTTGATGGGGATCCAATTACGCCTACTGAAATTCCTAACTCACTGGCTGAGTTAGCTACCAGGGCACAGTTTCAGAATATAAATGTAGACCCACTTAATGCAGATGAACACACTCTATTTGATTCTCTTCAAGTAGGGACCAATCCACAGGACCAGGTGCAAGACTGCTTACTACTTCAGGCCTAG
Cephalorhynchus_hectori      ATGTTGCTGCTGCAGTGCAGGCATGAAGCTTCGTCTCCTAAGCTAGATAACCTGGTACCAAGTGGA--AAAATGAAGAGTCTCCTGGTCTTTCTAGGTCTGCTTTGTTATTCCATAGCTATGCCA------ATGCAAATGCCCCGAATGCCTGGATTTAGCAGTAAAAGTGAGGAGATG---CGCTATGGTCACTTCAACTTTATGAACTCCCCACCTATGGTACACCTGGGTCCCTTGTATGGAAATGGTATGCAGCTCCCTCAGCTCTTCCTGCCGTACCAGATGCCCATGTGGCCTCAGCCACCACCCAACAAGAAGCGCCCACAGAAACCTTCATCTCCCTCAGCACCCAAACACCAGAGCAAGACTGATCAAGCCCCAGAGACCCAGAAACCCAACCAGCCTCAACTAAAACAGCCCCTACCGGAGCATCCTTTAAAGCAGCCATCACCCACCCCAACTCAGCCCCAA---GAGGAAACCCAGACACCTCAGGCATTCCCACCATTTGGCAATGGGCTATTTCCCTATCAACAGCTACCGTGGCATGTTCCACATAGGGTACCACCAGGTTATGGACGTCCACCAGTCAGCAATGAAGAAGGTGGAAATCCTTACTTTGGATATTTTGGATATCATGGATTT-GGGGGCCGTCCTCCTTATTATTCAGAAGAGATGTTTGAACAAGATTTTGAAAAACCAAAAGAAAAAGATCCTCCTAAAACAGAGAGTCCAGCCACTGATCCTTCGGTTAATTCAACAGTTCCTGAAACTAATTCTACCCAGTCAAATGCACCCAATCCCAGAGGGAGTCATGGTGGAAATGACACCAGCCCAACAGGAAACAGTGTCCAGGGGTCTAACACTGTGAGCAATCCTACAGCTCAAAACAGCCCTGCAGTAAATGTTTCAGGCCAGGGAGTTCCAAGAAGTCAAACCCCACGG---------------------GGACCAAGTCAGACAAATATTCATGAAAATTATCCAAATCCTAACATCCCTAGTTTTCCTGCAGGAAGACAATGG------------CGACCTACCGGCACCGCTACGGGGCACAAACGTAATGGGCCTTTTTACCGAAATCAACAAATTCAAAGGGGTCCCCGGTGGAACTCCTTTGTTTTGGAAGGCAAACAAGCAGTTCGCCCAGGATATCCAATATACCGCAGAGCTTATGCTTCCACTGCAAGAGGCAACTCTCCCAATCATGCAGGAAATCCAGCAAATTTCAGAAGAAAGCCTGAAGGGCCAAATAAACACCCTGTGGGAACCAATGTTGCCCCTCTGGGTCCCAAACATGGTACTGTTGGCCACAATGAAAACACCCAAAATCCAAGAGAGAAGCCAGTAAGTCAAAAAGAAGGAATAGTCATTCCTACAAGGGATCCAAGTGGCCCCTGGAGAAACTCTCAAGACTATGGAGTTAATAAATCAAACTATAAACTGCCTCACCCTGAGGACAACATGCTAGTCCCAAATTTTAATTCTATTGGTCAACGTGAAAACTCATATTACCTGAGAGGAGATTCCAGAAGAGCTCCAAATTCTAATGGACAAACCCAAAGCCAGAATTTGCTCAAAGGGATTATTTTAGAGCCAAGAAGAATTCCATATGAGTCAGAAATTAATCAGCCAGAATTAAAGCACAGTATATATCAGCCTGTGTACCCTGAGGGATTTCCTTCCCCTGCAAGGGAACATTTTAATGCTGGAAGAAATACTTGGAACCAACAAGAAATCTCTCCACCTTTTAAGGAAGATCCTGGAAGGCATGAAGAACACTTACCTCATCCTTCCCATGGCTCTGGAGGACGTGTTTATTACCCTGACTATAACCCCTATGATCCCAGGGAAAACTCACCATACCTTAGAAGTAATACATGGGCTGAAAGAGATGATTCTCCCAATACAATGAGGCAACCTGAAAATCCACACTATCCCATGAATACTCCAGACCCAAAAAAGACAATCCCTTATAATGAAGAAGACCCAATAGAGCCAACTGGAGATGAATCTTTTCCAGGACAAAGCAGATGGAGTGTGGCGGAGTCAAGCTTTAAAGGAGACCCAACAGTTAGGCACTATGAAGGCGAGCAA---TAT------------------------------------ACCTCAAATCAACCAAAGGAATACCTTCCCTATTCCTTAGATATTAATCCATCAAAACCCAGGAAGGATTTCCCTTATGGTGAATTTTACCCCTGGAGCCCAGATGAGAATTTCCCATCATATAATACAGCTCCCACTGAACCGCGGCCAGTGGAGAGCAGGGGCTATTATGCTAATAATGCCGTTGGACAAGAAGAAAGCACTATGTTTCCTTCTTGGAATTCCTGGGACCACAGGATTCAAGCCCAAGAGCAGAAAGAAAGAAAGCCATATTTTAACAGAAATTTCTGGGATCAGCCAACAAATTTACACAAAGCCCCTGCTAGTTCACCATACCAGAAGGAGAACAAGCCTTATTCCAGTGACTCCCCAGCTGGGCTTCAGAAAAATCCAATATGGCATGAAGGTGAGAATTTGAATTATGGCATGCAGACCACTAGGTTAAATTCACCAGAAAGAGAACACTTGGTTTTCCCAGACTTAATTCCTCCAAGTTACCCAGCAGTTCAAAAAGGAGCACATTTATTTCACCTAAGCCAGAGAGGCCCTTGCTGTGCTGGTGGCTCCACAGGGCCCAAGGACAATCCACTTGCTCTACAAGACTACACTCCATCTTTTGGTCTTGCACTAGGGGAGAACCAAGACACCAGCCCTGTGTATATAGAAGACAGTCAAACTACGCATGTAAGACATACTATCTCCCCGACAAGCATCCTAGCTGGCCAAAGAAACAGCTCAGAGAAAAGACTGCCTGGA------------GAAAGTCAAAAC--------------------------------------------------------------------------------------------------------------------------------------------------------------------------------------------------------------------------------------------------------------------------------------------------------------------------------CCAAGTCCTTTCAGAGATGACATGTCCACTCTGAAGAGGAACACACCACGTTCTATA---AATCAGTTGGGCCAAAGGGGAATTATGCCCTTTCCCGAAACCAGTTCCCTTCAATCAAAGAATACACCTTGCCTCAAAAGTGATCTTGGAGGAGAAGGAAAC---ATTTTGGAACAAATATTTGAAGGCAACCAGCTCAATGAAAGAACTGTTGATCTTACTCCTGAGCAGCTTGTTATTGGTACACCTGATGAAGGTCCCAAGCCAGAAGGAATTCCAAGTGAAGTGCAGGGAAATGAGGGTGAAAGGCAGCAG---AGACCATCTAGCATCCTACAGTTACCATGTTTTGGCTCCAAATTAACAAAGTATCACACCTCCAGCACTGGAACTCCATCTAGCATTGGAAGGCAAGGCTCATTTGATGGGGATCCAATTACGCCTACTGAAATTCCTAACTCACTGGCTGAGTTAGCTACCAGGGCACAGTTTCAGAATATAAATGTAGACCCACTTAATGCAGATGAACACACTCTATTTGATTCTCTTCAAGTAGGGACCAATCCACAGGACCAGGTGCAAGACTGCTTACTACTTCAGGCCTAG
Choeropsis_liberiensis       ATGTTGCTGCTGCAGTGCAGGCATGAAGTCTCTTCTCCTAAGCTAGATAACTTGGTACCAAGTGGA--AAAATGAAGATTCTCCTGGTATTTCTAAGTCTGCTTGGTTATTCCATTGCTATGCCA------ATGCAAATGCCCCGAATGCCTGGATTTAGCAGTAAAAGTGAGGAGATGATGCGCTATGGTCACTTCAGCTTTATGAACTCCCCACATATGGCACACCTGGGTCCCTTATATGGAAATGGTATGCCGTTCCCTCAGCTCTTCCCGCAGTACCAGATGCCCATGTGGCCTCAGCCACCACCCATCAAGAAGCGCCCACAGAAACCTTCAACTCCCTCAGCACCCAAACAACAGAGCAAGACTGATCCAGCCCCAGAGACCGAGAAACCCAATCAGCCTCAACCAAAAAACCCCCCACCAAACCAGCATTTAAAGCAGCCATCACCCACCCCAACTCAGCCCCAA---GAGGAAACCGAGACACCTCAGGCATTCCCACCATTCGGCAATGGGCTATTTCCCTTTCACCAGCCACCATGGCATGTTCCACATAGGGTACCACTAGGTTACGGACGTCCACCAGGCAGCAATGAAGAAGGTGGGAATCCTTACTTTGGATATTTTGGATATCATGGATTT-GGGGGCCGTCTTCCTTATTATTCAGAAGAGATGTTTGAACAAGATTTTGAAAAACCAAAAGAAGAAGATCCTCCTAAAACAGAGAGTCCAGCCACTGATCCTTCAACTAATTCAACAATTCCTGAGACTAATTCTACCCAGCCAAATGCACCCAATCCCAGAGGAAGTCAGGGTGGAAATGATACCAGCCCAACAGGAAACAGTGTCCAGAGGTCTAACACTGTGAGCAATCCTACAGTTCAAAACAGCCCTGCAGTAAATGTTTCAGGCCAGGGAGTTCCAAGAAGTCAAATCCCATGG---------------------GGACCACATCAGACAAATATTCATGAAAATTATCCAAATCCTAACACCCGAAGTTTTCCTGCAGGAAGACAATGG------------CGTCCTACTGGCACCGCTATGGGGCACAGACGTAATGGGCCTTTTTACCGAAATCAACAAATTCAAAGGGGTCCTCGGTGGAACTCCTTTGCTTTGGAAGGCAAACAAGCAGTTCGTCCAGGATATCCAATATATCGCAAAGCTTATGCTTCCACTGCAAGAGACAATTCCCCAAATTATGCAGGAAATCCAGCAAATTTCAGAAGAAAGCCCGAGGAGCCAAATAAACAACCTGTGGGAACTAATGTTGCCCCTCTGGGTCCCAAACATGGTACTGTTGGCCACAATGAAAACATCCAAAATCCAAGAGAGAAGCCAGTAAGTCAAAAAGAAAGAACAGTCATTCCTACAAGGGATCCAAATGGTCCCTGGAGAAACTCTCAAGACTATGGAGTTAATAAATCCAACTACAAACTGCCTCACCCTGAGGGTAACATGCTAGTCCCAAATTTTAATTCTATTGATCAACGTGAAAACTCTTATTACCCAAAAGGAGATTCCAGAAGAGCTCCAAATTCTAATGCACAAACCCAAAGCCAGAATTTGCCCAAAGGGATTATTTTAGAGCCAAAAAGAATTCCATATGAATCAGAAGTTAATCAGCCAGAATTAAAGCACAGCACATATCAGCCTGTGTATCCCGAGGGATTCCCTTCCCCTGCAAGGGAACGTTTTCCTGCTGGAAAAAATACTTGGAACCAACAAGAAATCTCTCCGCCTTTTAAGGAAGATCCTGGAAGGCAGGAAGAACACTTACCTCATCCTTCCCATGGCTCTGGAGGACGTGTTTACTACCCTTACTATAACCCCTACGATCCCAGGGAAAACTCACCATACCTTAGACGTAACACATGGGATGAAAGAGATGATTCTCCCAATACAATGAGGCAACCTGAAAATCCACACTATCCCATGAATACTCCAGACCCAAAAGAGACAGTCCCTTATAATGAAGAAGACCTAATTGATCCAAATGGAGATGAACCTTTCCCGGGACAAAGTAGATGGGGTGTGGCGGAGTCAAGCTTTAAAGGAGACCCAAGAGTTAGGCACTATGAAGGCGAGCAA---TAT------------------------------------ACCTCAAATCAACCAAAGGAACATCTTCCCTATTTCTTAGAT---AATCCACCAAAACCCAGAGAGGATTTTCCTTATGGTGAATTTTACCCCTGGAGCCCAGATGAGAATTTTCCATCATATAATACAGTTCCCACTGAACCACCGCCAGTGGACAGCAGGGGCTATTATGCTAATAATGCTGTTGGACAAGAAGAAAGTACTATGTTTCCTTCTTGGAACTCCTGGGACCACAGGATTCAAGCCCAAGGGCAGAAAGAA---AGGCCATATTTTAACAGAAATTTCTGGGATCAGCCAACAAATTTATACAAAGTCCCTGCTAGTTCACCATACCAGAAGGAGAACGAGCCTTATTCCAGTAACTCCCCAGCTGGGCTTCAGAAAAATCCAACATGGCATGGAGGTGAGAATTTGAATTATGGCATGCAAATCACTAGGTTAAATTCACCAGAGAGAGAACATTTGGCTTTCCCAGACTTAATTCCTCCAAGTTACCCAGCAGGTCAAAAAGAAGCACATATATTTCACCTAAGCCAGAGGAGCCCTTGCTGTGCTGGTGGCTCCACAGGGCCCAAGGACAATCCACTTGCTCTACAAGACTACACTCCATCTTTTGGTCTTTCACCAGGGGAGAACCAAGACACCAGTCCTGTGTATACAGAAGACAGTCATACTAAGCATGCAAGACATAATGTCTCCCCCACGAGCATCCTATCTGACCAAAGAAACAGCTCAGAAAAAATACTGCCTGGA------------GAAAGTCAAAAT--------------------------------------------------------------------------------------------------------------------------------------------------------------------------------------------------------------------------------------------------------------------------------------------------------------------------------CCAAGTTCTTTCAGAGATGATGTGTCCACTCTGAGGAGGAACACACCATGTTCTATAAAGAATCAATTGGGCCAAAGGGGAATTATGCCCTTTCCCGAAGCCAGTTCCCTTCGATCAAAGAATACACCTTGTCTCAAAAGTGATCTCAGAGGAGATGGAGAT---ATTGTGGAACAAATATTTGAAGGCAACCAGCTCAATGAAGGAACTGTTGATCTTACTCCTGAGCAGCTTGTTATTGAAACACCTGATGAAGGTCTCAAGCCAGAAGGAATTCCAAGTGAAGTACAAGGAAATGAGGATGAAAGGCAGCAAAAAAGACCATCTAGCATCCTACAGTTACCATGTTTTGGCTCCAAATTAACAAAGTATCACACTTCCAGCACTGAAACTCCATCTAGCATTGGAAGGCAAGGCCCATTTGATGGGGATCCAATAACGCCTACTGAAATTCCTAACTCATTGGTAGAGTTAGCTACTGCGGCACAGTTTCAGAATATAAATGTAGACCCACTTAATGCAGATGAACACACTCCATTTGATTCTCTTCAAGTAGGGACCAGTCCGCAGGACCAGGTGCAAGACTGCTTACTACTTCAGGCCTAG
Delphinapterus_leucas        ATGTTGCTGCTGCAGTGCAGGCATGAAGCTTCATCTCCTAAGCTAGATAACCTGGTACCAAGTGGA--AAAATGAAGATTCTCCTGGTCTTTCTAGGTCTGCTTTGTTATTCCATAGCTATGCCA------ATGCAAATGCCCCGAATGCCTGGATTTAGCAGTAAAAGTGAGGAGATG---CGCTATGGTCACTTCAACTTTATGAACTCCCCACCTATGGCACAACTGGGTCCCTTGTATGGAAATGGTATGCAGCTCCCTCAGCTCTTCCTGCCGTACCAGATGCCCATGTGGCCTCAGCCACCACCCAAC---AAGCGCCCACAGAAACCTTCATCTCCCTCAGCACCCAAACACCAGAGCAAGACTGATCAAGCCCCAGAGACCCAGAAACCCAACCAGCCTCAACTAAAACAGCCCCTACCGGAGCATCCTTTAAAGCAGCCATCACTCACCCCAACTCAGCCCCAA---GAGGAAACCCAGACACCTCAGGCATTCCCACCATTTGGCAATGGGCTATTTCCCTATCAACAGCTACCGTGGCATGTTCCACATAGGGTACCACCAGGTTATGGACGTCCACCAGTCAGCAATGAAGAAGGTGGAAATCGTTACTTTGGATATTTTGGATATCATGGATTT-GGGGGCCGTCCTCCTTATTATTCAGAAGAGATGTTTGAACAAGATTTTGAAAAACCAAAAGAAAAAGATCCTCCTAAAACAGGAAGTCCAGCCACTGATCCTTCGGCTAATTCAACAGTTCCTGAAACTAATTCTACCCAGTCAAATGCACCCAGTCCCAGAGGGAGTCAGGGTGGGAATGACACCAGCCCAACAGGAAACAGTGTCCAGGGGTCTAACACTGTGAGCAATGCTACAGCTCAAAACAGCCCTGCAGTAAATGTTTCAGGCCAGGGAGTTCCAAGAAGTCAAACCCCACGG---------------------GGACCAAGTCAGACAAATATTCATGAAAATTATCCAAATCCTAACATCCATAGTTTTCCTGCAGGAAGACAATGG------------CGACCTACTGGCACCGCTATGGGGCACAAACGTAATGGGCCTTTTTACCGAAATCGACAAATTCAAAGGGGTCCCTGGTGGAACTCCTTTGTTTTGGAAGGCAAACAAGCAGTTCGTCCAGGATATCCAATATACCGCAGAGCTTATGCTTCCACTGCAAGAGGCAACTCTCCCAATTATGCAGGAAATGCAGCAAATTTCAGAAGAAAGCCTGAAGGGCCAAATAAACACCCTGTGGGAACCAATGTTGCCCCTCTGGGTCCCAAACATGGTACTGTTGGCCACAATGAAAACATCCAAAATCCAAGAGAGAAGCCAGTAAGTCAAAAAGAAGGAATAGTCATTCCTACAAGGGATCCAAGTGGCCCCTGGAGAAACTCTCAAGACTATGGAGTTAATAAATCAAACTATAAACTGCCTCACCCTGAGGATAACATGCTAGTCCCAAATTTTAATTCTATTGGTCAACGTGAAAACTCTTATTACCTGAGAGGAGATTCCAGAAGAGCTCCAAATTCTAATGGACAAACCCAAAGCCAGAATTTGCTCAAAGGGATTATTTTAGAGCCAAGAAGAATTCCATATGAATCAGAAATTAATCAGCCAGAATTAAAGCACAGTATATATCAGCCTGTGTACCCTGAGGGATTTCCTTCCCCTGCAAGGGAACATTTTAATGATGGAAGAAATACTTGGAACCAACAAGAAATCTCTCCACCTTTTAAGGAAGATCCTGGAAGGCATGAAGAACACTTACCTCATCCTTCCCATGGCTCTGGAGGATGTGTTTACTACCCTGACTATAACCCCTATGATCCCAGGGAAAACTCACCATACCTTAGAAGTAATACATGGGCTGAAAGAGATGATTCTCCCAATACAATGAGGCAACCTGAAAATCCACACTATCCCATGAATACTCCAGACCCAAAAAAGACAATCCCTTATAATGAAGAAGACCCAATGGATCCAACTGGAGATGAATCTTTTCCAGGACAAAGTAGATGGAGTGTGGCGGAGTCAAGCTTTAAAGGAGATCCAACAGTTAGGCACTATGAAGGCGAGCAA---TAT------------------------------------ACCTCAAATCAACCAAAGGAATACCTTCCCTATTCCTTAGATATTAATCCATCAAAACCCAGGAAGGATTTCCCTTATGGTGAATTTTACCCCTGGAGCCCAGATGAGAATTTCCCATCATATAATACAGCTCCCACCGAACCGCGGCCAGTGGAGAGCAGGGGCTATTATGCTAATAATGCCGTTGGACAAGAAGAAAGCACTATGCTTCCTTCTTGGAACTCCTGGGACCACAGGATTCAAGCCCAAGAGCAGAAAGAAAGAAAGCCATATTTTAACAGAAATTTCTGGGATCAGCCAACAAATTTACACAAAGTCCCTGCTAGTTCACCATACCAGAAGGAGAACAAGCCTTATTCCAGTGACTCCCCAGCTGGGCTTCAGAAAAATCCAGTATGGCATGAAGGTGAGAATTTGAATTATGGCATGCAGATCACTAGGTTAAATTCACCAGAGAGAGAACACTTGGTTTTCCCAGACTTAATTCCTCCAAGTTACCCAGCAGTTCAAAAAGCAGCACATTTATTTCACCTAAGCCAGAGAGGCCCTTGCTGTGCTGGTGGCTCCACAGGGCCCAAGGACAATCCACTTGCTCTACAAGACTACACTCCATCTTTTGGTCTTGCACCAGGGGAGAACCAAGACACCAGCCCTGTGTATATAGAAGACAGTCAAACTAAGCATGTAAGACATACTATCTCCCCGACAAGCATCCTAGCTGGCCAAAGAAACAGCTCAGAGAAAAGACTGCCTGGA------------GAAAGTCAAAAC--------------------------------------------------------------------------------------------------------------------------------------------------------------------------------------------------------------------------------------------------------------------------------------------------------------------------------CCAAGTCCTTTCAGAGATGACATGTCCACTCTGAAGAGGAACACACCACGTTCCATA---AATCAGTTGGGCCAAAGGGGAATTATGCCCTTTCCCGAAACCAGTTCCCTTCAATCAAAGAATACACCTTGCCTCAAAAGTGATCTTGGAGGAGAAGGAAAC---ATTTTGGAACAAATATTTGAAGGCAACCAGCTCAATGAAAGAACTGTTGATCTTACTCCTGAGCAGCTTGTTATTGGTACACCTGATGAAGGTCCCAAGCCAGAAGGAATTCCAAGTGAAGTGCAAGGAAATGAGGGTGAAAGGCAGCAG---AGACCATCTAGCATCCTACAGTTACCATGTTTTGCCTCCAAATTAACAAAGTATCACACCTCCAGCACTGGAACTCCATCTAGCATTGGAAGGCAAGGCTCATTTGATGGGGATCCAATTATGCCTACTGAAATTCCTAACTCATTGGCTGAGTTAGCTACCAGGGCACAGTTTCAGAATATAAATGTAGACCCACTTAATGGAGATGAACACACTCTATTTGATTCTCTTCAAGTAGGGACCAATCCACAGGACCAGGTGCAAGACTGCTTACTACTTTAGGCCTAG
Delphinus_delphis_bairdii    ATGTTGCTGCTGCACTGCAGGCATGAAGCTTCGTCTCCTAAGCTAGATAACCTGGTACCAAGTGGA--AAAATGAAGAGTGTCCTGGTCTTTCTAGGTCTGCTTTGTTATTCCATAGCTATGCCA------ATGCAAATGCCCCGAATGCCTGGATTTAGCAGTAAAAGTGAGGAGATG---CGCTATGGTCACTTCAACTTTATGAACTCCCCACCTATGGTACACCTGGGTCCCTTGTATGGAAATGGTATGCAGCTCCCTCAGCTCTTCCTGCCGTACCAGATGCCCATGTGGCCTCAGCCACCACCCAACAAGAAGCGCCCACAGAAACCTTCATCTCCCTCAGCACCCAAACACCAGAGCAAGACTGATCAAGCCCCAGAGACCCAGAAACCCAACCAGCCTCAACTAAAACAGCCCTTACCGGAGCATCCTTTAAAGCAGCCATCACCCACCCCAACTCAGCCCCAA---GAGGAAACCCAGACACCTCAGGCATTCCCACCATTTGGCAATGGGCTATTTCCCTATCAACAGCTACCGTGGCATGTTCCACATAGGGTACCACCAGGTTATGGACGTCCACCAGTCAGCAATGAAGAAGGTGGAAATCCTTACTTTGGATATTTTGGATATCATGGATTT-GGGGGCCGTCCTCCTTATTATTCAGAAGAGATGTTTGAACAAGATTTTGAAAAACCAAAAGAAAAAGATCCTCCTAAAACAGAGAGTCCAGCCACTGATCCTTCGGTTAATTCAACAGTTCCTGAAACTAATTCTACCCAGTCAAATGCACCCAATCCCAGAGGGAGTCAGGGTGGAAATGACACCAGCCCAACAGGAAACAGTGTCCAGGGGTCTAACACTGTGAGCAATCCTACAGCTCAAAACAGCCCTGCAGTAAATGTTTCAGGCCAGGGAGTTCCAAGAAGTCAAACCCCACGG---------------------GGACCAAGTCAGACAAATATTCATGAAAATTATCCAAATCCTAACATCCGTAGTTTTCCTGCAGGAAGACAATGG------------CGACCTACTGGCACCGCTACGGGGCACAAACGTAATGGGCCTTTTTACCGAAATCAACAAATTCAAAGGGGTCCCCGGTGGAACTCCTTTGTTTTGGAAGGCAAACAAGCAGTTCGCCCAGGATATCCAATATACCGCAGAGCTTATGCTTCCACTGCAAGAGGCAACTCTCCCAATTATGCAGGAAATCCAGCAAATTTCAGAAGAAAGCCTGAAGGGCCAAATAAACACCCTGTGGGAACCAATGTTGCCCCTCTGGGTCCCAAACATGGTACTGTTGGCCACAATGAAAACATCCAAAATCCAAGAGAGAAGCCAGTAAGTCAAAAAGAAGGAATAGTCATTCCTACAAGGGATCCAAGTGGCCCCTGGAGAAACTCTCAAGRCTATGGAGTTAATAAATCAAACTATAAACTGCCTCACCCTGAGGACAACATGCTAGTCCCAAATTTTAATTCTGTTGGTCAACGTGAAAACTCTTATTACCTGAGAGGAGATTCCAGAAGAGCTCCAAATTCTAATGGACAAACCCAAAGCCAGAATTTGCCCAAAGGGATTATTTTAGAGCCAAGAAGAATTCCATATGAGTCAGAAATTAATCAGCCAGAATTAAAGCACAGTATATATCAGCCTGTGTACCCTGAGGGATTTCCTTCCCCTGCAAGGGAACATTTTAATGCTGGAAGAAATACTTGGAACCAACAAGAAATCTCTCCACCTTTTAAGGAAGATCCTGGAAGGCATGAAGAACACTTACCTCATCCTTCCCATGGCTCTGGAGGACGTGTTTATTACCCTGACTATAACCCCTATGATCCCAGGGAAAACTCACCATACCTTAGAAGTAATACATGGGCTGAAAGAGATGATTCTCCCAATACAATGAGGCAACCTGAAAATCCACACTATCCCATGAATACTCCAGACCCAAAAAAGACAATCCCTTATAATGAAGAAGACCCAATAGAGCCAACTGGAGATGGATCTTTTCCAGGACAAAGTAGATGGAGTGTGGCGGAGTCAAGCTTTAAAGGAGACCCAACAGTTAGGCACTATGAAGGCGAGCAA---TAT------------------------------------ACCTCAAATCAACCAAAGGAATACCTTCCCTATTCCTTAGATATTAATCCATCAAAACCCAGGAAGGATTTCCCTTATGGTGAATTTTACCCCTGGAGCCCAGATGAGAATTTCCCATCATATAATACAGCTCCCACTGAACCGCGGCCAGTGGAGAGCAGGGGCTATTATGCTAATAATGCCGTTGGACAAGAAGAAAGCACTATGTTTCCTTCTTGGAATTCCTGGGACCACAGAATTCAAGCCCAAGAGCAGAAAGAAAGAAAGCCATATTTTAACAGAAATTTCTGGGATCAGCCAACAAATTTACACAAAGCCCCTGCTAGTTCACCATACCAGAAGGAGAACAAGCCTTATTCCAGTGACTCCCCAGCTGGGCTTCAGAAAAATCCAATATGGCATGAAGGTGAGAATTTGAATTATGGCATGCAGACCACTAGGTTAAATTCACCAGAAAGAGAACACTTGGTTTTCCCAGACTTAATTCCTCCAAGTTACCCAGCAGTTCAAAAAGGAGCACATTTATTTCACCTAAGCCAGAGAGGCCCTTGCTGTGCTGGTGGCTCCACAGGGCCCAAGGACAATCCACTTGCTCTACAAGACTACACTCCATCTTTTGGTCTTGCACTAGGGGAGAACCAAGACACCAGCCCTGTGTATATAGAAGACAGTCAAACTACGCATGTAAGACATACTATCTCCCCGACAAGCATCCTAGCTGGCCAAAGAAACAGCTCAGAGAAAAGACTGCCTGGA------------GAAAGTCAAAAC--------------------------------------------------------------------------------------------------------------------------------------------------------------------------------------------------------------------------------------------------------------------------------------------------------------------------------CCAAGTCCTTTCAGAGATGACATGTCCACTCTGAAGAGGAACACACCACGTTCTATA---AATCAGTTGGGCCAAAGGGGAATTATGCCCTTTCCCGAAACCAGTTCCCTTCAATCAAAGAATACACCATGCCTCAAAAGTGATCTTGGAGGAAAAGGAAAC---ATTTTGGAACAAATATTTGAAGGTAACCAGCTCAATGAAAGAACTGTTGATCTTACTCCTGAGCAGCTTGTTATTGGTACACCTGATGAAGGTCCCAAGCCAGAAGGAATTCCAAGTGAAGTGCAAGGAAATGAGGGTGAAAGGCAGCAG---AGACCATCTAGCATCCTACAGTTACCATGTTTTGGCTCCAAATTAACAAAGTATCACACCTCCAGCACTGGAACTCCATCTAGCATTGGAAGGCAAGGCTCATTTGATGGGGATCCAATTATGCCTACTGAAATTCCTAACTCACTGGCTGAGTTAGCTACCAGGGCACAGTTTCAGAATATAAATGTAGACCCACTTAATGCAGATGAACACACTCTATTTGATTCTCTTCAAGTAGGGACCAATCCACAGGACCAGGTGCMAGACTGCTTACTACTTCAGGCCTAG
Delphinus_delphis_delphis    ATGTTGCTGCTGCACTGCAGGCATGAAGCTTCGTCTCCTAAGCTAGATAACCTGGTACCAAGTGGA--AAAATGAAGAGTGTCCTGGTCTTTCTAGGTCTGCTTTGTTATTCCATAGCTATGCCA------ATGCAAATGCCCCGAATGCCTGGATTTAGCAGTAAAAGTGAGGAGATG---CGCTATGGTCACTTCAACTTTATGAACTCCCCACCTATGGTACACCTGGGTCCCTTGTATGGAAATGGTATGCAGCTCCCTCAGCTCTTCCTGCCGTACCAGATGCCCATGTGGCCTCAGCCACCACCCAACAAGAAGCGCCCACAGAAACCTTCATCTCCCTCAGCACCCAAACACCAGAGCAAGACTGATCAAGCCCCAGAGACCCAGAAACCCAACCAGCCTCAACTAAAACAGCCCTTACCGGAGCATCCTTTAAAGCAGCCATCACCCACCCCAACTCAGCCCCAA---GAGGAAACCCAGACACCTCAGGCATTCCCACCATTTGGCAATGGGCTATTTCCCTATCAACAGCTACCGTGGCATGTTCCACATAGGGTACCACCAGGTTATGGACGTCCACCAGTCAGCAATGAAGAAGGTGGAAATCCTTACTTTGGATATTTTGGATATCATGGATTT-GGGGGCCGTCCTCCTTATTATTCAGAAGAGATGTTTGAACAAGATTTTGAAAAACCAAAAGAAAAAGATYCTCCTAAAACAGAGAGTCCAGCCACTGATCCTTCGGTTAATTCAACAGTTCCTGAAACTAATTCTACCCAGTCAAATGCACCCAATCCCAGAGGGAGTCAGGGTGGAAATGACACCAGCCCAACAGGAAACAGTGTCCAGGGGTCTAACACTGTGAGCAATCCTACAGCTCAAAACAGCCCTGCAGTAAATGTTTCAGGCCAGGGAGTTCCAAGAAGTCAAACCCCACGG---------------------GGACCAAGTCAGACAAATATTCATGAAAATTATCCAAATCCTAACATCCGTAGTTTTCCTGCAGGAAGACAATGG------------CGACCTACTGGCACCGCTACGGGGCACAAACGTAATGGGCCTTTTTACCGAAATCAACAAATTCAAAGGGGTCCCCGGTGGAACTCCTTTGTTTTGGAAGGCAAACAAGCAGTTCGCCCAGGATATCCAATATACCRCAGAGCTTATGCTTCCACTGCAAGAGGCAACTCTCCCAATTATGCAGGAAATCCAGCAAATTTCAGAAGAAAGCCTGAAGGGCCAAATAAACACCCTGTGGGAACCAATGTTGCCCCTCTGGGTCCCAAACATGGTACTGTTGGCCACAATGAAAACATCCAAAATCCAAGAGAGAAGCCAGTAAGTCAAAAAGAAGGAATAGTCATTCCTACAAGGGATCCAAGTGGCCCCTGGAGAAACTCTCAAGACTATGGAGTTAATAAATCAAACTATAAACTGCCTCACCCTGAGGACAACATGCTAGTCCCAAATTTTAATTCTGTTGGTCAACGTGAAAACTCTTATTACCTGAGAGGAGATTCCAGAAGAGCTCCAAATTCTAATGGACAAACCCAAAGCCAGAATTTGCCCAAAGGGATTATTTTAGAGCCAAGAAGAATTCCATATGAGTCAGAAATTAATCAGCCAGAATTAAAGCACAGTATATATCAGCCTGTGTACCCTGAGGGATTTCCTTCCCCTGCAAGGGAACATTTTAATRCTGGAAGAAATACTTGGAACCAACAAGAAATCTCTCCACCTTTTAAGGAAGATCCTGGAAGGCATGAAGAACACTTACCTCATCCTTCCCATGGCTCTGGAGGACGTGTTTATTACCCTGACTATAACCCCTATGATCCCAGGGAAAACTCACCATACCTTAGAAGTAATACATGGGCTGAAAGAGATGATTCTCCCAATACAATGAGGCAACCTGAAAATCCACACTATCCCATGAATACTCCAGACCCAAAAAAGACAATCCCTTATAATGAAGAAGACCCAATAGAGCCAACTGGAGATGGATCTTTTCCAGGACAAAGTAGATGGAGTGTGGCGGAGTCAAGCTTTAAAGGAGACCCAACAGTTAGGCACTATGAAGGCGAGCAA---TAT------------------------------------ACCTCAAATCAACCAAAGGAATACCTTCCCTATTCCTTAGATATTAATCCATCAAAACCCAGGAAGGATTTCCCTTATGGTGAATTTTACCCCTGGAGCCCAGATGAGAATTTCCCATCATATAATACAGCTCCCACTGAACCGCGGCCAGTGGAGAGCAGGGGCTATTATGCTAATAATGCCGTTGGACAAGAAGAAAGCACTRTGTTTCCTTCTTGGAATTCCTGGGACCACAGAATTCAAGYCCAAGAGCAGAAAGAAAGMAAGCCATATTTTAACAGAAATTTCTGGGATCAGCCAACAAATTTACACAAAGCCCCTGCTAGTTCACCATACCAGAAGGAGAACAAGCCTTATTCCAGTGACTCCCCAGCTGGGCTTCAGAAAAATCCAATATGGCATGAAGGTGAGAATTTGAATTATGGCATGCAGACCACTAGGTTAAATTCACCAGAAAGAGAACACTTGGTTTTCCCAGACTTAATTCCTCCAAGTTACCCAGCAGYTCAAAAAGGAGCACATTTATTTCACCTAAGCCAGAGAGGCCCTTGCTGTGCTGGTGGCTCCACAGGGCCCAAGGACAATCCACTTGCTCTACAAGACTACACTCCATCTTTTGGTCTTGCACTAGGGGAGAACCAAGACACCAGYCCTGTGTATATAGAAGACAGTCAAACTACGCATGTAAGACATACTATCTCCCCGACAAGCATCCTAGCTGGCCAAAGAAACAGCTCAGAGAAAAGACTGCCTGGA------------GAAAGTCAAAAC--------------------------------------------------------------------------------------------------------------------------------------------------------------------------------------------------------------------------------------------------------------------------------------------------------------------------------CCAAGTCCTTTCAGAGATGACATGTCCACTCTGAAGAGGAACACACCACGTTCTATA---AATCAGTTGGGCCAAAGGGGAATTATGCCCTTTCCCGAAACCAGTTCCCTTCAATCAAAGAATACACCATGCCTCAAAAGTGATCTTGGAGGAAAAGGAAAC---ATTTTGGAACAAATATTTGAAGGTAACCAGCTCAATGAAAGAACTGTTGATCTTACTCCTGAGCAGCTTGTTATTGGTACACCTGATGAAGGTCCCAAGCCAGAAGGAATTCCAAGTGAAGTGCAAGGAAATGAGGGTGAAAGGCAGCAG---AGACCATCTAGCATCCTACAGTTACCATGTTTTGGCTCCAAATTAACAAAGTATCACACCTCCAGCACTGGAACTCCATCTAGCATTGGAAGGCAAGGCTCATTTGATGGGGATCCAATTATGCCTACTGAAATTCCTAACTCACTGGCTGAGTTAGCTACCAGGGCACAGTTTCAGAATATAAATGTAGACCCACTTAATGCAGATGAACACACTCTATTTGATTCTCTTCAAGTAGGGACCAATCCACAGGACCAGGTGCAAGACTGCTTACTACTTCAGGCCTAG
Elaphurus_davidianus         ATG---CTGCTGCAGTGTAGGCATGAAGCCTCTTCTCCTAAGCTAGATTACTTGGTACCAAGTGGA--AAAATGAAGATTCTTCTGGTCTTTCTAAGCCTGCTTGGTTATTCCGTTGCTATGCCATTGCAAATGCAAATGCCCCGAATACCTGGATTTAGCAGTAAAAGTGAGGAGATGATGCGCTATGGTCACTTCAACTTTATGAACTTCCCGCATCTGGCACCCCTGGGCCCCTTTTATGGAAATGGTATACAGCTCCCTCAGCTCTTCCCGCAGTACCAGATGCCCATGTGGCCTCAGCCACCACCCAACAAGAAACAGCCACAGAAGCCTTCGTCTCCCTCAGCACCCAAACACCAGAGCAAGACAGATCAAGCCCCTGAGACCCCGAGTCCCAACCAGCCTCAACCAAGCGAGTCCCCACCAAACCAGCATTTAAAGCAGCCATCACCCACCACAGCTCAGCCACAAGAGGAGGAAACCCAGACACCTCAGGCATTCCCACCATTCGGCAATGGGCTATTTCCCTATCAACAGCCACCGTGGCATATTCCACATAGGATACCACCAGGTTTTGGACGTCCACCAAGTAGCAATGAAGAAGGTGGGAACCCTTTCTTTGGATATTTTGGATATCATGGATTT-GGGGGCCGTCCTCCTTATTATTCAGAAGAGATGTTTGAA---GATTATGAAAAACCAAAAGAAGAAGATCCTCCTAAAACAGAGACTCCAGCCACTGATCCTTCAGTTAATTCAACAATTCCTGAGACTAACTCTACCCAGCCAAATGCACCCAGTCCCAGAGCGGGTCAAGGCGGAAATGACACCAGCCCAGTAGGAAACAATGGTCAGGGGCCTAACACTGTGGGCAACCCTACAGTTCAAAACAACCCTGTAGTAAATGTTTCAGGCCAAGGAGTTCCAAGAAGTCAAACCCCATGG---------------------AGACCAAGTCAGACAAATATTCATGAAAATTATCCACATCCTAACATCCGAAATTTTCCTGCAGGAAGACAATGG------------CGTCCTGCTGGTACCTCTATGGGGCATAGACGTAATGGGCCTTTTTACCGAAATCAACAAATTCAAAGGGGTCCTCGGTGGAACGCCTTTGTTTTGGAAGGCAAACAAGCAATTCTTCCAGGATACCCAGTATATCGCAGAGCTTATGCCTCCACCGCAAGGGGCAATTATCCCAATTATGCAGGAAATCCAGCAAATTTCAGAAGAAAGCCTGAGGGGCCCAGTAAACAACCTGCGGGAACC---ATTGCCCCTCTGGATCCCAAACATGGTACTACTGGCCACAATGAAAACATCCAAAATCCAAAAGAGAAGCCAGTAAGTCAAAAAGAAAGAATAGTTATTCCTACAAGGGATCCAAATGGCCCCTGGAGAAACTCTCAAGACTATGGAGTTAGTAAAGCAAACTATAAACTGCCTCACCGAGAAGGTAACATTCTAGTCCCAAATTTTAATTCTATTGATCAACGTGAAAACTCTTATTACCCAAGAGGAGATTCCAGAGGAACCCCAAATTCTAATGGACAAACTCAAAGCCAGAATTTGCCCAAAGGGATTATTTTAGAACCAAGAAGAATCCCATATGAATCAGAAATTAATCAGCCAGAAATAAAGCACAGTACATATCAGCCTGTGTACCCTGTGGGATCTCCTTCCCCTGCAAGGGAACATTTTCCTGCTGGAAGAAATACTTGGAACCAACAAGAAATCTCTCCACTTTTTAAGGAAGACCCTGGAAGGAAGGAAGAACACTTATCTCATCCTTCCCATGGCTCTAGAGGACTTATTTACTACCCTGACTACAACCCCTATAACCGCAGGGAAAACCCACCATACCTTAGAAGTAATACCTGGGATGAAAGAAATGGTCCTCCCAATACAATGGGGCAACCTGAAAATCCACACTATCCCATGACTACTCCAGATCCAAAAGAGACAATCCCTTATAATGAAGAAGACCCAACTGATCCAACTGGAGATGAACCTTTCCCAGGACAAACAAGATGGGGTGTG---GAGTTGAACTTTAAGAGAGACCCAACAGCTAGG---TATGAAGGCAAGCAA---TAT------------------------------------ACCTCAAACCAACCAAAGGAATATCCTCCCTATTCCTTAGAT---AATCTATCAAAGCCCAGGGAGTATTTTCCTTATGGTGAATTTTACCCCTGGAGCCCAGATGAGAATTTTCCACCACATAATTCTGCTCCCACTATACCACTGCTTGTGGAGAACAGGGCCTATTATCCTAATAATGCTGTTGGACAAGAAGAAAACACTATGTTTCCTTCTTGGAATTCCTGGGACCACATGGTTCAAGTCCAAGGGCAGAAAGAAAGAAGGCCATATTTTACCAGAACTTTCTGGGGTCAGCCAATGAATCTACCCAAAGCCCCTGCTAGTCCACCATACCACAAGGAGAACCAGCCTTATTCCAGTAACTCCCCAACTGGGTTTCAGAAAAATCCAACATGGCATGAAGGTGAGAATTTGAATTATGGCATGAAAATCACTAGGTTAAATTCACCAGAGGGAGAACATTTGGCTTTTCCAGACTTAATTCCTCCACATTACCCGGGAAGTCAAAAAGAAACACGTCTATTTCACCTAAGCCAGAGAGGCTCTTGCTGTGCTGGTGGCTCCACAGGGCCCAGGGACAATCCACATGCTCTACAAGACTACATTCTATCTTTTGGTCTTGCACCAGGGGTGAACCAAGACACCAGCCCTCTCTATACAGAAGACAGTCATACTAAGCATGAAAGACATACTATTTCCCCAACAAGCATCCTACCTGGCCAAAGAAACAGCTCAGAGAAAAGACTGCCTGGA------------GAAAGTCAAAAC--------------------------------------------------------------------------------------------------------------------------------------------------------------------------------------------------------------------------------------------------------------------------------------------------------------------------------CCAAGTCCTTTCAGAGATGACGTGTCCACTCTGAGGAGGAACACACCATGTTCTATAAATAACCAATTGAGCCAAAGGGGAATTAGGCCCCTTCCTGAAGCCAGTTCCCTTCAATCAAAGAATATACCTTGCCTCAAAAGTGATCTTGGAGGAGATGGAAACCATGTTTTGGAACAAACATTTGAAGGCAACCAGCTCAATGAAAGACCTGTTGATCTTACTCCTGAGCAGCTTGTTATGGATACACCTGACGAAGGTCCCAAGCCAGAAGGAATTCCAAGTGAAGTGCAAGGAAATGAGGGCAAAAGGCAGCAACAAAGACCATCTACGATCCTACAGTTACCATGTTTTGACTCCAAATTAAGAAAGTATTACACCTCCAGCACTGGGACTCCATCTAGTCTTGGAAGGCAAGGCTCATTTGATGGGGATTCAATTATGCCTACTGAAATTCCTAACTCATTGGCTGAATTAGCCACTGGGGCACAGTTTCAGAATATAAATGTAGACCCACTCAATGCAGATGATCACACTCCATTTGATCCTCTTCAAGTAGGGACCAATCCACAGGACCAGGTTCAAGACTGCTTATTACTTCAGGCCTAG
Eschrichtius_robustus        ATGTTGCTGCTGCAGTGCAGGCATGAAGCCTCTTCTCCTAAGCTAGATAACTTGGTACCAAGTGGA--AAAATGAAGATTCTCCTCATCTTTCTAGGTCTGCTTGGTTATTCCATTGCTATGCCA------TTGCAAATGCCCCGAATGCCTGGATTTAGCAGTAAAAGTGAGGAGATGATGCGCTATGGTCACTTCAACTTTATGAACTCCCCACCTATGGCACACCTGGGTCCCTTGTATGGAAATGGTATGCAGCTCCCTCAGCTCTTCCTGCCGTACCAGATGCCCATGTGGCCTCAGCCACCACCCAACAAGAAGCGCCCACAGAAACCCTCATCTCCCTCAGCACCCAAACACCAGAGCAAGACTGATCAAGCCCCAGAGACCCAGAAACCCAACCAGCCTCAACTAAAGCAGCCCCTACCGGAGCATCCTTTAAAGCAGCCATCACCCACCCCAACTCAGCCCCAA---GAGGAAACCCAGACACCTCAGGCATTCCCACCATTCGGCAATGGGCTATTTCCCTATTAACAGCCACCGTGGCATGTTCCACATAGGGTACCATCAGGTTATGGACGTCCACCAGTCAGCAATGAAGAAGGTGGGAATCCTTACTTTGGATATTTTGGATATCATGGATTT-GGGGGCCATCCTCCTTATTATTCAGAAGAGATGTTTGAACAAGATTTTGAAAAACCAAAAGAAAAAGATCCTCCTAAAACAGAGAGTCCAGCCACCGATCCTTCGGCTAATTCAACAGTTCCTGAAACTAATTCTACCCAGTCAAATGCACCCAATCCCAGATGGAGTCAGGGTGGAAATGACACCAGCCCAACAGGAAACAGTGTCCAGGGGTCTAACACTGTGAGCAATCCTACAGCTCAAAACAGCCCTGCAGTAAATGTTTCAGGCCAGGGAGTTCCAAGAAGTCAAACCCCACGG---------------------GGACCAAGTCAGACAAATACTCATGAAAATTATCCAAATCCTAACATCCGAAGTTTTCCTGCAGGAAGACAATGG------------CGACCTACTGGCACCGTTATGGGGCACAGACGTAATGGGCCTTTTTACCGAAATCAACAAATTCAAAGGGGTCCCTGGTGGAACTCCTTTGCTTTGGAAGGCAAACAAGCAGTTCGTCTAGGATATCCAATATATCCCAGAGCTTATGCTTCCACTGCAAGAGGCAATTCTCCCAATTATGCAGGAAATCCAGCAAATTTCAGAAGAAAGCCTGAAGGGCCAAATAAACACCCTGTGGGAACCAATGTTGCCCCTCTGGGTCCCAAACATGGTACTGTTGGCCACAATGAAAACATCCAAAATCCAAGAGAGAAGCCAGTAAGTCAAAAAGAAAGAATAGTCATTCCTACAAGGGATCCAAATGGCCCCTGGAGAAACTCTCAAGACTATGGAGTTAATAAATGAAACTGTAAACTGCCTCAACCTGAGCATAACATGCTAGTCCCAAATTTTAATTCTATTGGTCAACGTGAAAACTCTTATTACCTGAGAGGAGATTCCAGAAGAGCTCCAAATTCTAATGGACAAACCCAAAGCCAGAATTTGCCCAAAGGGATTATTTTAGAGCCAAGAAGAATTCCATATGAATCAGAAATAAATCAGCCAGAATTAAAGCACAGTATATATCAGCCTGTGTACCCTGAGGGATTCCCTTCCCCTGCAAGGGAACATTTTCCTGCTGGAAGAAATACTTGGAACCAACAAGAAAGCTCTCCACCTTTTAAGGAAGATCCTGGAAGGCATAAAGAACACTTACCTCATCCTTCCCATGGCTCTGGAGGACGCGTT-ACTAC------TATAACCCCTATGATCCCAGGGAAAACTCACCATACCTTAGAAGTAATACATGGGCTGAAAGAGATGACTCTCCCAATGCAATGAGGCAACCTGAAAATCCACACTATCCCATGAATAGTCCAGACCCAAAAAAGACAATCCCTTATAATGAAGAAGACCCAATAGATCCAACTGGAGATGAATCTTTCCCAGGACAAAGTAGATGGGGTGTGGCGGAGTCAAGCTTTAAAGGAGACCCAACAGTTAGGCACTATGAAAGCGAGCAA---TAT------------------------------------ACCTCAAATCAACCAAAGGAATACCTTCCCTATTCCTTAGAT---AATCCATCAAAACCCAGGGAGGATTTCCCTTATGGTGAATTTTACCCCTGGAGCCCAGATGAGAATTTCCCATCATATAATACAGCTCCCACTGAACCACGGCTGGTGGAGAGCAGGGGCTATTATGCTAATAATGCCGTTGGACAAGAAGAAAGCACTATGTTTCCTTCTTGGAACTCCTGGGACCACAGGATTCAAGCCCAAGAGCAGAAAGAAAGAAGGCCATATTTTAACAGAAATTTCTGGGATCAGCCAACAAATTTACACAGAGCCCCTGTTAGTTCACCATACCAGAAGGAGAACAAGTCTTATTCCAGTAACTCCCCAGCTGGGCTTCAGAAAAATCCAATATGGCATGAAGGTGAGAATTTGAATTATGGCATGCAGATCACTAGGTTAAATTCACCAGAGAGAGAACACTTGGCTTTCCCAGACTTAATTCCTCCAAGTTACCCAGCAGGTCAAAAAGGAGCACATTTATTTCACCTAAGCCAGAGAGGCCCTTGCTGTGCTGGTGGCTCCACAGGGCCCAAGGACAATCCACTTGCTCTACAAGACTACACTCCATCTTTTGGTCTTGCACCAGGGGAGAACCAAGACACCAGCCCTGTGTATACAGAAGACAGTCATACTAAGCATGCAAGACATACTATCTCCCCGACAAGCATCCTACCTGGCCAAAGAAACAGCTCAGAAAAAAGACTGCCTGGA------------GAAAGTCAAAAC--------------------------------------------------------------------------------------------------------------------------------------------------------------------------------------------------------------------------------------------------------------------------------------------------------------------------------CCAAGTCCTTTCAGAGATGACGTGTCCACTCTGAAGAGGAACACACCATGTTCTATA---AATCAGTTGGGCCAAAGGGGAATTATGCCCTTTCCCGAAACCAGTTCCCTTCAATCAAAGAATACACCTTGCCTCAAAAGTGATCTTGGAGGAGAAGGAAAC---ATTTTGGAACAAATATTTGAAGGCAACCCTCTCAATGAAAGAACTGTTGATCTTACTCCTGAGCAGCTTGTTATTGGTATACCTGATGAAGGTCCCAAGCCAGAAGGAATTCCAAGTGAAGTGCAAGGAAATGAGGGTGAAAGGCAGCAG---AGAGCATCTAGCATCCTACAGTTACCATGTTTTGGCTCCAAATTAACAAAGCATCACACCTCCAGCACTGGAACTCCATCTAGCTTTGGAAGGCAAGGCTCATTTGATGGGGATCCAATTATGCCTACTGAAATTCCTAACTCATTGGCTGAGTTAGCTACCAGGGCACAGTTTCAGAATATAAATGTAGACCCACTTAATGCAGATGAACACACTCTATTTGATTCTCTTCAAGTAGGGACCAATCCACAGGACGAGGTGCAAGACTGCTTACTACTTCAGGCCTAG
Eubalaena_australis          ATGTTGCTGCTGCAGTGCAGGCATGAAGCCTCTTCTCCTAAGCTAGATAACTTGGTACCAAGTGGA--AAAATGAAGATTCTCCTCGTCTTTCTAGGTCTGCTTGGTTATTCCATTGCTATGCCA------ATGCAAATGCCCTGAATCCCTGGATTTAGCAGTAAAAGTGAGGAGATGATGCGCTATGGTCACTTCAACCTTATGAACTCCCCACCTATGGCACACCTGGGTCCCTTGTATGGAAATGGTATGCAGCTCCCTCAGCNNTTCCTGCCGTACCAGATGCCCATGTGGTCTCAGCCACCACCCAACAAGAAGCGCCCACAGAAACCCTCATCTCCCTCAGCATCCAAACACCAGAGCAAGACTGATCAAGCCCCAGAGACCCAGAAACCCAACCAGCCTCAACTAAAGCAGCCCCTACCGGAGCATCCTTTAAAGCAGCCATCACCCACCCCAACTCAGCCCCAA---GAGGAAACCCAGACACCTCAGGCATTCCCACCATTCGGCAATGGGCTATTTCCCTATCAACAGCCACCATGGCATGTTCCACTTAGGGTACCATCAGGTTATGGACGTCCACCAGTCAGCAGTGAAGAAGGTGGGAATCCTTACTTTGGATATTTTGGATATCATGGATTT-GGGGGCCGTCCTCCTTATTATTCAGAAGAGATGTTTGAACAAGATTTTGAAAAACCAAAAGAAAAAGATCCTCCTAAAACA--GAGTCCAGCCACCGATCCTTCGGCTAATTCAACAGTTCCTGAAACTAATTCTACCCAGTCAAATGCACCCAATCCCAGAGGGAGTCAGGGTGGAAATGACACCAGCCCAACAGGAAACAGTGTCCAGGGGTCTAACACTGTGAGCAATCCTACAGCTCAAAACAGCCCTGCAGTAAATGTTTCAGGCCAGGGAGTTCCAAGAAGTCAAACCCTACGG---------------------GGACCAAGTCAGACAAATATTCATGAAAATTATCCAAATCCTAACATCCAAAGTTTTCCTGCAGGAAGACAATGG------------CGACCTACTGGCACCATTATGGGGCACAGACGTAATGGGCCTTTTTACGGAAATCAACAAATTCAAAGGGGTCCCTGGTGGAACTCCTTTGCTTTGGAAGGCAAACAAGCAGTTCGTCTAGGATATCCAATATATCGCAGAGCTTATGCTTCCACTGCAAGAGGCAATTCTCCCAATTATGCAGGAAATCCAGCAAATTTCAGAAGAAAGCCTGAAGGGCCAAATAAACACCCTGTGGGAACCAATGTTGCTCCTCTGGGTCCCAAACATGGTACTGTTGGCCACAATGAAAACATCCAAAATCCAAGAGAGAAGCCAATAAGTCAAAAAGAAAGAATAGTCATTCCTACAAGGGATCCAAATGGCCCCTGGAGAAACTCTCAAGACTATGGAGTTAATAAATCAAACTGTAAACTGCCTCACCCTGAGCATGACATGCTAGTCCCAAATTTTAATTCTATTGGTCAACGTGAAAACTCTTATTACCTGAGAGGAGATTCCAGAAGAGCTCCAAATTCTAATGGACAAACCCAAAGCCAGAATTTGCCCAAAGGGATTATTTTAGAGCCAAGAAGAATTCCATATGAATCAGAAATTAATCAGCCAGAATTAAAGCACAGTATATATCAGCCTGTGTACCCTGAGGGATTCCCTTCCCCTGCAAGGGAACATTTTCCTGCTGGAAGAAATACTTGGAACCAACAAGAAATCTCTCCACCTTTTAAGGAAGATCCTGGAAGGCATGAAGAACACTTAACTCATCCTTCCCATGGCTCTGGAGGACGTGTTTACTACCCTGACTATAACCCCTATGATCCCAGGGAAAACTCACCATACCTTAGAAATAATACATGGGCTGAAAGAGATGTTTCTCCCAATACAATGAGGCAACCTGAAAATCCACACTATCCCATGAATACTCCAGACCCAAAAAAGACAATCCCTTATAATGAAGAAGACCCAATAGATCCAACTGGAGATGAATCATTCCCAGGACAAAGTAGATGGGGTGTGGCGGAGTCAAGCTTTAAAGGAGACCCAACAGTTAGGCACTATGAAAGCGAGCAA---TAT------------------------------------ACCTCAAATCAACCAAAGGGATACCTTCCCTACTCCTTAGAT---AATCCATCAAAACCCAGGGAGGATTTACCTTATGGTGAATTTTACCCCTGGAGCCCAGATGAGAATTTCCCATCATATAATACAGCTCCCACTGAACCATGGCCGGTGGAGAGCAGGGGCTATTATGCTAATAATGCCGTTGGACAAGAAGAAAGCACTATGTTTCCTTCTTGGAACTCCTGGGACCACAGGATTCAAGCCCAAGAGCAGAAAGAAAGAAGGCCATATTTTAACAGAAATTTCTGGGATCAGCCAACAAATTTACACAGAGCCCCTGCTAGTTCACCATACCAGAAGGAGAACAAGCCTTATTCCAGTAACTCCCCAGCTGGGCTTCAGAAAAATCCAATATGGCATGAAGGTGAGAATTTGAATTATGGCATGTAGATCACTAGGTTAAATTCACCAGAGAGAGAACATTTGGCTTTCCCAGACTTAATTCCTCCAAGTTACCCAGCAGGTCAAAAAGGAGCACATTTATTTCACCTAAGCCAGAGAGGCCCTTGCTGTGCTGGTGGCTCCACAGGGCCCAAGGACAATCCACTTGCTCTACAAGACTACACTCCATCTTTTGGTCTTGCACCAGGGGAGAACCAAGACACCAGCCCTGTGTATACGGAAGACAGTCATACTAAGCATGCAAGACATACTATCTCCCTGACAAGCATCCTACCTGGCCAAAGAAACAGCTCAGAAAAAAGACTGTCTGGA------------GAAAGTCAAAAC--------------------------------------------------------------------------------------------------------------------------------------------------------------------------------------------------------------------------------------------------------------------------------------------------------------------------------CCAAGTCCTTTCAGAGATGACGTGTCCACTCTGAAGAGGAACACACCATGTTCTATA---AATCAGTTGGGCCAAAGGGGAATTATGCCATTTCCCGAAACCAGTTCCCTTCAATCAAAGAATACACCTTGCCTCAAAAGTGATCTTGGAGGAGAAGGAAAC---ATTTTGGAACAAATATTTGAAGGCAACCCTCTCAATGAAAGAACTGTTGATCTTACTCCTGAGCAGCTTGTTATTGGTATACGTGACGAAGGTCCCAAGCCAGAAGGAATTCCAAGTGAAGTGCAAAGAAATGAGGGTGAAAGGCAGCAG---AGACCATCTAGCATCCTTCAGTTACCATGTTTTGGCTCCAAATTAACAAAGTATCACACCTCCAGCACTGGAACTCCATCTAGCTTTGGAAGGCAAGGCTCATTTGATGGGGATCCAATTGCGTCTACTGAAATTCCTAACTCATTGGCTGAGTTAGCTACCAGGGCACAGTTTCAGAATATAAATGTAGACCCACTTAATGCAGATGAACACACTCTATTTGATTCTCTTCAAGTAGGGACCAATCCACAGGACCAGGTGCAAGACTGCTTACTACTTCAGGCCTAG
Eubalaena_glacialis          ATGTTGCTGCTGCAGTGCAGGCATGAAGCCTCTTCTCCTAAGCTAGATAACTTGGTACCAAGTGGA--AAAATGAAGATTCTCCTCGTCTTTCTAGGTCTGCTTGGTTATTCCATTGCTATGCCA------ATGCAAATGCCCTGAATCCCTGGATTTAGCAGTAAAAGTGAGGAGATGATGCGCTATGGTCACTTCAACCTTATGAACTCCCCACCTATGGCACACCTGGGTCCCTTGTATGGAAATGGTATGCAGCTCCCTCAGCTCTTCCTGCCGTACCAGATGCCCATGTGGTCTCAGCCACCACCCAACAAGAAGCGCCCACAGAAACCCTCATCTCCCTCAGCATCCAAACACCAGAGCAAGACTGATCAAGCCCCAGAGACCCAGAAACCCAACCAGCCTCAACTAAAGCAGCCCCTACCGGAGCATCCTTTAAAGCAGCCATCACCCACCCCAACTCAGCCCCAA---GAGGAAACCCAGACACCTCAGGCATTCCCACCATTCGGCAATGGGCTATTTCCCTATCAACAGCCACCATGGCATGTTCCACTTAGGGTACCATCAGGTTATGGACGTCCACCAGTCAGCAGTGAAGAAGGTGGGAATCCTTACTTTGGATATTTTGGATATCATGGATTT-GGGGGCCGTCCTCCTTATTATTCAGAAGAGATGTTTGAACAAGATTTTGAAAAACCAAAAGAAAAAGATCCTCCTAAAACAGAGAGTCCAGCCACCGATCCTTCGGCTAATTCAACAGTTCCTGAAACTAATTCTACCCAGTCAAATGCACCCAATCCCAGAGGGAGTCAGGGTGGAAATGACACCAGCCCAACAGGAAACAGTGTCCAGGGGTCTAACACTGTGAGCAATCCTACAGCTCAAAACAGCCCTGCAGTAAATGTTTCAGGCCAGGGAGTTCCAAGAAGTCAAACCCTACGG---------------------GGACCAAGTCAGACAAATATTCATGAAAATTATCCAAATCCTAACATCCAAAGTTTTCCTGCAGGAAGACAATGG------------CGACCTACTGGCACCATTATGGGGCACAGACGTAATGGGCCTTTTTACGGAAATCAACAAATTCAAAGGGGTCCCTGGTGGAACTCCTTTGCTTTGGAAGGCAAACAAGCAGTTCGTCTAGGATATCCAATATATCGCAGAGCTTATGCTTCCACTGCAAGAGGCAATTCTCCCAATTATGCAGGAAATCCAGCAAATTTCAGAAGAAAGCCTGAAGGGCCAAATAAACACCCTGTGGGAACCAATGTTGCTCCTCTGGGTCCCAAACATGGTACTGTTGGCCACAATGAAAACATCCAAAATCCAAGAGAGAAGCCAATAAGTCAAAAAGAAAGAATAGTCATTCCTACAAGGGATCCAAATGGCCCCTGGAGAAACTCTCAAGACTATGGAGTTAATAAATCAAACTGTAAACTGCCTCACCCTGAGCATGACATGCTAGTCCCAAATTTTAATTCTATTGGTCAACGTGAAAACTCTTATTACCTGAGAGGAGATTCCAGAAGAGCTCCAAATTCTAATGGACAAACCCAAAGCCAGAATTTGCCCAAAGGGATTATTTTAGAGCCAAGAAGAATTCCATATGAATCAGAAATTAATCAGCCAGAATTAAAGCACAGTATATATCAGCCTGTGTACCCTGAGGGATTCCCTTCCCCTGCAAGGGAACATTTTCCTGCTGGAAGAAATACTTGGAACCAACAAGAAATCTCTCCACCTTTTAAGGAAGATCCTGGAAGGCATGAAGAACACTTACCTCATCCTTCCCATGGCTCTGGAGGACGTGTTTACTACCCTGACTATAACCCCTATGATCCCAGGGAAAACTCACCATACCTTAGAAATAATACATGGGCTGAAAGAGATGTTTCTCCCAATACAATGAGGCAACCTGAAAATCCACACTATCCCATGAATACTCCAGACCCAAAAAAGACAATCCCTTATAATGAAGAAGACCCAATAGATCCAACTGGAGATGAATCATTCCCAGGACAAAGTAGATGGGGTGTGGCGGAGTCAAGCTTTAAAGGAGACCCAACARTTAGGCACTATGAAAGCGAGCAA---TAT------------------------------------ACCTCAAATCAACCAAAGGGATACCTTCCCTATTCCTTAGAC---AATCCATCAAAACCCAGGGAGGATTTCCCTTATGGTGAATTTTACCCCTGGAGCCCAGATGAGAATTTCCCATCATATAATACAGCTCCCACTGAACCATGGCCGGTGGAGAGCAGGGGCTATTATGCTAATAATGCCGTTGGACAAGAAGAAAGCACTATGTTTCCTTCTTGGAACTCCTGGGACCACAGGATTCAAGCCCAAGAGCAGAAAGAAAGAAGGCCATATTTTAACAGAAATTTCTGGGATCAGCCAACAAATTTACACAGAGCCCCTGCTAGTTCACCATACCAGAAGGAGAACAAGCCTTATTCCAGTAACTCCCCAGCTGGGCTTCAGAAAAATCCAATATGGCATGAAGGTGAGAATTTGAATTATGGCATGTAGATCACTAGGTTAAATTCACCAGAGAGAGAACAYTTGGCTTTCCCAGACTTAATTCCTCCAAGTTACCCAGCAGGTCAAAAAGGAGCACATTTATTTCACCTAAGCCAGAGAGGCCCTTGCTGTGCTGGTGGCTCCACAGGGCCCAAGGACAATCCACTTGCTCTACAAGACTACACTCCATCTTTTGGTCTTGCACCAGGGGAGAACCAAGACACCAGCCCTGTGTATACAGAAGACAGTCATACTAAGCATGCAAGACATACTATCTCCCTGACAAGCATCCTACCTGGCCAAAGAAACAGCTCAGAAAAAAGACTGTCTGGA------------GAAAGTCAAAAC--------------------------------------------------------------------------------------------------------------------------------------------------------------------------------------------------------------------------------------------------------------------------------------------------------------------------------CCAAGTCCTTTCAGAGATGACGTGTCCACTCTGAAGAGGAACACACCATGTTCTATA---AATCAGTTGGGCCAAAGGGGAATTATGCCATTTCCCGAAACCAGTTCCCTTCAATCAAAGAATACACCTTGCCTCAAAAGTGATCTTGGAGGAGAAGGAAAC---ATTTTGGAACAAATATTTGAAGGCAACCCTCTCAATGAAAGAACTGTTGATCTTACTCCTGAGCAGCTTGTTATTGGTATACGTGACGAAGGTCCCAAGCCAGAAGGAATTCCAAGTGAAGTGCAAAGAAATGAGGGTGAAAGGCAGCAG---AGACCATCTAGCATCCTTCAGTTACCATGTTTTGGCTCCAAATTAACAAAGTATCACACCTCCAGCACTGGAACTCCATCTAGCTTTGGAAGGCAAGGCTCATTTGATGGGGATCCAATTACGTCTACTGAAATTCCTAACTCATTGGCTGAGTTAGCTACCAGGGCACAGTTTCAGAATATAAATGTAGACCCACTTAATGCAGATGAACACACTCTATTTGATTCTCTTCAAGTAGGGACCAATCCACAGGACCAGGTGCAAGACTGCTTACTACTTCAGGCCTAG
Eubalaena_japonica           ATGTTGCTGCTGCAGTGCAGGCATGAAGCCTCTTCTCCTAAGCTAGATAACTTGGTACCAAGTGGA--AAAATGAAGATTCTCCTCGTCTTTCTAGGTCTGCTTGGTTATTCCATTGCTATGCCA------ATGCAAATGCCCTGAATCCCTGGATTTAGCAGTAAAAGTGAGGAGATGATGCGCTATGGTCACTTCAACCTTATGAACTCCCCACCTATGGCACACCTGGGTCCCTTGTATGGAAATGGTATGCAGCTCCCTCAGCTCTTCCTGCCGTACCAGATGCCCATGTGGTCTCAGCCACCACCCAACAAGAAGCGCCCACAGAAACCCTCATCTCCCTCAGCATCCAAACACCAGAGCAAGACTGATCAAGCCCCAGAGACCCAGAAACCCAACCAGCCTCAACTAAAGCAGCCCCTACCGGAGCATCCTTTAAAGCAGCCATCACCCACCCCAACTCAGCCCCAA---GAGGAAACCCAGACACCTCAGGCATTCCCACCATTCGGCAATGGGCTATTTCCCTATCAACAGCCACCATGGCATGTTCCACTTAGGGTACCATCAGGTTATGGACGTCCACCAGTCAGCAGTGAAGAAGGTGGGAATCCTTACTTTGGATATTTTGGATATCATGGATTT-GGGGGCCGTCCTCCTTATTATTCAGAAGAGATGTTTGAACAAGATTTTGAAAAACCAAAAGAAAAAGATCCTCCTAAAACAGAGAGTCCAGCCACCGATCCTTCGGCTAATTCAACAGTTCCTGAAACTAATTCTACCCAGTCAAATGCACCCAATCCCAGAGGGAGTCAGGGTGGAAATGACACCAGCCCAACAGGAAACAGTGTCCAGGGGTCTAACACTGTGAGCAATCCTACAGCTCAAAACAGCCCTGCAGTAAATGTTTCAGGCCAGGGAGTTCCAAGAAGTCAAACCCTACGG---------------------GGACCAAGTCAGACAAATATTCATGAAAATTATCCAAATCCTAACATCCAAAGTTTTCCTGCAGGAAGACAATGG------------CGACCTACTGGCACCATTATGGGGCACAGACGTAATGGGCCTTTTTACGGAAATCAACAAATTCAAAGGGGTCCCTGGTGGAACTCCTTTGCTTTGGAAGGCAAACAAGCAGTTCGTCTAGGATATCCAATATATCGCAGAGCTTATGCTTCCACTGCAAGAGGCAATTCTCCCAATTATGCAGGAAATCCAGCAAATTTCAGAAGAAAGCCTGAAGGGCCAAATAAACACCCTGTGGGAACCAATGTTGCTCCTCTGGGTCCCAAACATGGTACTGTTGGCCACAATGAAAACATCCAAAATCCAAGAGAGAAGCCAATAAGTCAAAAAGAAAGAATAGTCATTCCTACAAGGGATCCAAATGGCCCCTGGAGAAACTCTCAAGACTATGGAGTTAATAAATCAAACTGTAAACTGCCTCACCCTGAGCATGACATGCTAGTCCCAAATTTTAATTCTATTGGTCAACGTGAAAACTCTTATTACCTGAGAGGAGATTCCAGAAGAGCTCCAAATTCTAATGGACAAACCCAAAGCCAGAATTTGCCCAAAGGGATTATTTTAGAGCCAAGAAGAATTCCATATGAATCAGAAATTAATCAGCCAGAATTAAAGCACAGTATATATCAGCCTGTGTACCCTGAGGGATTCCCTTCCCCTGCAAGGGAACATTTTCCTGCTGGAAGAAATACTTGGAACCAACAAGAAATCTCTCCACCTTTTAAGGAAGATCCTGGAAGGCATGAAGAACACTTACCTCATCCTTCCCATGGCTCTGGAGGACGTGTTTACTACCCTGACTATAACCCCTATGATCCCAGGGAAAACTCACCATACCTTAGAAATAATACATGGGCTGAAAGAGATGTTTCTCCCAATACAATGAGGCAACCTGAAAATCCACACTATCCCATGAATACTCCAGACCCAAAAAAGACAATCCCTTATAATGAAGAAGACCCAATAGATCCAACTGGAGATGAATCATTCCCAGGACAAAGTAGATGGGGTGTGGCGGAGTCAAGCTTTAAAGGAGACCCAACAGTTAGGCACTATGAAAGCGAGCAA---TAT------------------------------------ACCTCAAATCAACCAAAGGGATACCTTCCCTACTCCTTAGAT---AATCCATCAAAACCCAGGGAGGATTTACCTTATGGTGAATTTTACCCCTGGAGCCCAGATGAGAATTTCCCATCATATAATACAGCTCCCACTGAACCATGGCCGGTGGAGAGCAGGGGCTATTATGCTAATAATGCCGTTGGACAAGAAGAAAGCACTATGTTTCCTTCTTGGAACTCCTGGGACCACAGGATTCAAGCCCAAGAGCAGAAAGAAAGAAGGCCATATTTTAACAGAAATTTCTGGGATCAGCCAACAAATTTACACAGAGCCCCTGCTAGTTCACCATACCAGAAGGAGAACAAGCCTTATTCCAGTAACTCCCCAGCTGGGCTTCAGAAAAATCCAATATGGCATGAAGGTGAGAATTTGAATTATGGCATGTAGATCACTAGGTTAAATTCACCAGAGAGAGAACACTTGGCTTTCCCAGACTTAATTCCTCCAAGTTACCCAGCAGGTCAAAAAGGAGCACATTTATTTCACCTAAGCCAGAGAGGCCCTTGCTGTGCTGGTGGCTCCACAGGGCCCAAGGACAATCCACTTGCTCTACAAGGCTACACTCCATCTTTTGGTCTTGCACCAGGGGAGAACCAAGACACCAGCCCTGTGTATACAGAAGACAGTCATACTAAGCATGCAAGACATACTATCTCCCTGACAAGCATCCTACCTGGCCAAAGAAACAGCTCAGAAAAAAGACTGCCTGGA------------GAAAGTCAAAAC--------------------------------------------------------------------------------------------------------------------------------------------------------------------------------------------------------------------------------------------------------------------------------------------------------------------------------CCAAGTCCTTTCAGAGATGACGTGTCCACTCTGAAGAGGAACACACCACGTTCTATA---AATCAGTTGGGCCAAAGGGGAATTATGCCATTTCCCGAAACCAGTTCCCTTCAATCAAAGAATACACCTTGCCTCAAAAGTGATCTTGGAGGAGAAGGAAAC---ATTTTGGAACAAATATTTGAAGGCAACCCTCTCAATGAAAGAACTGTTGATCTTACTCCTGAGCAGCTTGTTATTGGTATACGTGACGAAGGTCCCAAGCCAGAAGGAATTCCAAGTGAAGTGCAAAGAAATGAGGGTGAAAGGCAGCAG---AGACCATCTAGCATCCTTCAGTTACCATGTTTTGGCTCCAAATTAACAAAGTATCACACCTCCAGCACTGGAACTCCATCTAGCTTTGGAAGGCATGGCTCATTTGATGGGGATCCAATTACGTCTACTGAAATTCCTAACTCATTGGCTGAGTTAGCTACCAGGGCACAGTTTCAGAATATAAATGTAGACCCACTTAATGCAGATGAACACACTCTATTTGATTCTCTTCAAGTAGGGACCAATCCACAGGACCAGGTGCAAGACTGCTTACTACTTCAGGCCTAG
Feresa_attenuata             ATGTTGCTGCTGCAGTGCAGGCATGAAGCTTCGTCTCCTAAGCTAGATAACCTGGTACCAAGTGGA--AAAATGAAGAGTCTCCTGGTCTTTCTAGGTCTGCTTTGTTATTCCATAGCTATGCCA------ATGCAAATGCCCCGAATGCCTGGATTTAGCAGTAAAAGTGAGGAGATG---CGCTATGGTCACTTCAACTTTATGAACTCCCCACCTATGGTACACCTGGGTCCCTTGTATGGAAATGGTATGCAGCTCCCTCAGCTCTTCCTGCCGTACCAGATGCCCATGTGGCCTCAGCCACCACCCAACAAGAAGCGCCCACAGAAACCTTCATCTCCCTCAGCACCCAAACACCAGAGCAAGACTGATCAAGCCCCAGAGACCCAGAAACCCAACCAGCCTCAACTAAAACAGCCCCTACCGGAGCATCCTTTAAAGCAGCCATCACCCACCCCAACTCAGCCCCAA---GAGGAAACCCAGACACCTCAGGCATTCCCACCATTTGGCAATGGGCTATTTCCCTATCAACAGCTACCGTGGCATGTTCCACATAGGGTACCACCAGGTTATGGACGTCCACCAGTCAGCAATGAAGAAGGTGGAAATCCTTACTTTGGATATTTTGGATATCATGGATTT-GGGGGCCGTCCTCCTTATTATTCAGAAGAGATGTTTGAACAAGATTTTGAAAAACCAAAAGAAAAAGATCCTCCTAAAACAGAGAGTCCAGCCACTGATCCTTCGGTTAATTCAACAGTTCCTGAAACTAATTCTACCCAGTCAAATGCACCCAATCCCAGAGGGAGTCAGGGTGGAAATGACACCAGCCCAACAGGAAACAGTGTCCAGGGGTCTAACACTGTGAGCAATCCTACAGCTCAAAACAGCCCTGCAGTAAATGTTTCAGGCCAGGGAGTTCCAAGAAGTCAAACCCCACGG---------------------GGACCAAGTCAGACAAATATTCATGAAAATTATCCAAATCCTAACATCCCTAGTTTTCCTGCAGGAAGACAATGG------------CGACCTACTGGCACCGCTACGGGGCACAAACGTAATGGGCCTTTTTACCGAAATCAACAAATTCAAAGGGGTCCCCGGTGGAAATCCTTTGTTTTGGAAGGCAAACAAGCAGTTCGCCCAGGATATCCAATATACCGCAGAGCTTATGCTTCCACTGCAAGAGGCAACTCTCCCAATTATGCAGGAAATCCAGCAAATTTCAGAAGAAAGCCTGAAGGGCCAAATAAACACCCTGTGGGAACCAATGTTGCCCCTCTGGGTCCCAAACATGGTACTGTTGGCCACAATGAAAACATCCAAAATCCAAGAGAGAAGCCAGTAAGTCAAAAAGAAGGAATAGTCATTCCTACAAGGGATCCAAGTGGCCCCTGGAGAAACTCTCAAGACTATGGAGTTAATAAATCAAACTATAAACTGCCTCACCCTGAGGACAACATGCTAGTCCCAAATTTTAATTCTATTGGTCAACGTGAAAACTCTTATTACCTGAGAGGAGATTCCAGAAGAGCTCCAAATTCTAATGGACAAACCCAAAGCCAGAATTTGCTCAAAGGGATTATTTTAGAGCCAAGAAGAATTCCATATGAGTCAGAAATTAATCAGCCAGAATTAAAGCACAGTATATATCAGCCTGTGTACCCTGAGGGATTTCCTTCCCCTGCAAGGGAACATTTTAATGCTGGAAGAAATACTTGGAACCAACAAGAAATCTCTCCACCTTTTAAGGAAGATCCTGGAAGGCATGAAGAACACTTACCTCATCCTTCCCATGGCTCTGGAGGACGTGTTTATTACCCTGACTATAACCCCTATGATCCCAGGGAAAACTCACCATACCTTAGAAGTAATACATGGGCTGAAAGAGATGATTCTCCCAATACAATGAGGCAACCTGAAAATCCACACTATCCCATTAATACTCCAGACCCAAAAAAGACAATCCCTTATAATGAAGAAGACCCAATAGAGCCAACTGGAGATGAATCTTTTCCAGGACAAAGTAGATGGAGTGTGGCGGAGTCAAGCTTTAAAGGAGACCCAACAGTTAGGCACTATGAAGGCGAGCAA---TAT------------------------------------ACCTCAAATCAACCAAAGGAATACCTTCCCTATTCCTTAGATATTAATCCATCAAAACCCAGGAAGGATTTCCTTTATGGTGAATTTTACCCCTGGAGCCCAGATGAGAATTTCCCATCATATAATACAGCTCCCACTGAACCGCGGCCAGTGGAGAGCAGGGGCTATTATGCTAATAATGCCGTTGGACAAGAAGAAAGCACTATGTTTCCTTCTTGGAATTCCTGGGACCACAGAATTCAAGCCCAAGAGCAGAAAGAAAGAAAGCCATATTTTAACAGAAATTTCTGGGATCAGCCAACAAATTTACACAAAGCCCCTGCTAGTTCACCATACCAGAAGGAGAACAAGCCTTATTCCAGTGACTCCCCAGCTGGGCTTCAGAAAAATCCAATATGGCATGAAGGTGAGAATTTGAATTATGGCATGCAGACCACTAGGTTAAATTCACCAGAAAGAGAACACTTGGTTTTCCCAGACTTAATTCCTCCAAGTTACCCAGCAGTTCAAAAAGGAGCACATTTATTTCACCTAAGCCAGAGAGGCCCTTGCTGTGCTGGTGGCTCCACAGGGCCCAAGGACAATCCACTTGCTCTACAAGACTACACTCCATCTTTTGGTCTTGCACTAGGGGAGAACCAAGACACCAGCCCTGTGTATATAGAAGACAGTCAAACTACGCATGTAAGACATACTATCTCCCCGACAAGCATCCTAGCTGGCCAAAGAAACAGCTCAGAGAAAAGACTGCCTGGA------------GAAAGTCAAAAC--------------------------------------------------------------------------------------------------------------------------------------------------------------------------------------------------------------------------------------------------------------------------------------------------------------------------------CCAAGTCCTTTCAGAGATGACATGTCCACTCTGAAGAGGAACACACCACGTTCTATA---AATCAGTTGGGCCAAAGGGGAATTATGCCCTTTCCCGAAACCAGTTCCCTTCAATCAAAGAATACACCTTGCCTCAAAAGTGATCTTGGAGGAAAAGGAAAC---ATTTTGGAACAAATATTTGAAGGCAACCAGCTCAATGAAAGAACTGTTGATCTTACTCCTGAGCAGCTTGTTATTGGTACACCTGATGAAGGTCCCAAGCCAGAAGGAATTCCAAGTGAAGTGCAAGGAAATGAGGGTGAAAGGCAGCAG---AGACCATCTAGCATCCTACAGTTACCATGTTTTGGCTCCAAATTAACAAAGTATCACACCTCCAGCACTGGAACTCCATCTAGCATTGGAAGGCAAGGCTCATTTGATGGGGATCCAATTATGCCTACTGAAATTCCTAACTCACTGGCTGAGTTAGCTACCAGGGCACAGTTTCAGAATATAAATGTAGACCCACTTAATGCAGATGAACACACTCTATTTGATTCTCTTCAAGTAGGGACCAATCCACAGGACCAGGTGCAAGACTGCTTACTACTTCAGGCCTAG
Giraffa_camelopardalis       ATG---CTGCTGCAGTGTAGGCATGAAGCCTCTTCTCCTAAGCTAGATTACTTGGTACCAAGTGGA--AAAATGAAGATTCTCCTGGTCTTTCTAAGTCTGCTTGGTTATTCCATTGCTATGCCATTGCAAATGCAAATGCCCCGAATACCTGGATTTAGCAGTAAAAGTGAGGAGATGATGCGCTATGGTCATTTCAACTTTATGAACTTCCCGCATTTGGCACACCTGGGTCCCTTTTATGGAAGTGGTATACAGCTCCCTCAGCTCTTCCCACAGTACCAGATGCCCATGTGGCCTCAGCCACCACCCAACAAGAAACACCCACAGAAGCCTTCATCTCCCTCAGCACCCAAACACCAGAGCAAGACAGATCAAGCCCCTGAGACCCCGAGTCCCAACCAGCCTCAACCAAGCGATTCCCCACCAAACCAGCATTTAAAGCAGCCATCACCCACCACAGCTCAGCCACAAGAGGAGGAAACCCAGACACCTCAGGCATTCCCACCATTCGGCAATGGGCTATTTCCCTATCAACAGCCACCGTGGCATATGCCACATAAGATACCACCAGGTTTTGGACGTCCACCAGGTAGCAATGAAGAAGGTGGGAACCCTTTCTTTGGATATTTTGGATATCATGGATTT-GGGGGCCGTCCTCCTTATTATTCAGAAGAGATGTTTGAA---GATTATGAAAAACCAAAAGAAGAAGATCCTCCTAAAACAGAGACTCCAGCCACTGATCCTTCAGTTAATTCAACAGTTCCTGAGACTAACTCTACCCAACCAAATGCACCCAGTCCCAGAGCGGGTCAAGGTGGAAATGACACCAACATAGCAGGAAACAATGGTCAGGGGCCTAACACTGTGAGCAACCCTACAGTTCAAAACAACCCTGTAGTAAATGTTTCAGGCCAAGGAGTTCCAAGAAGTCAAACCCCATGG---------------------AGACCAAGTCAGACAAATATTCATGAAAATTATCCACATCCTAACATTCGAAATTTTCCTGCAGGAAGACAATGG------------CGTCCTACAGGTACCTCTATGGGGCACAGACGTAATGGGCCTTTTTACCGAAATCAACAAATTCAAAGGGGTCCTTGGTGGAACTCCTTTGTTTTGGAAGGCAAACAAGCAATTCGTCCAGGATATCCAATATATCGCAGAGCTTATGCCTCCACTGCAAGGGGCAATTATCCCAATTATGCAGGAAATCCAGCAAATTTCAGAAGAAAGCCTGAGGGGCCCAGTAAACAACCTGCGGGAACC---ATTGCCCCTCTGGGTCCCAAACATGGTACTACTGGCCACAATGAAAACATCCAAAATCCACAAGAGAAGCCAGTAAGTCAAAATGAAAGAATAGTCATTCCTACAAGGGATCCAAATGGCCTGTGGAGAAACTCTCAAGACTATGGAGTTAGTAAATCAAACTATAAACTGCCTCCCCCTGAGGGTAACATTCTAGTCCCAAATTTTAATTCTATTGATCAACGTGAAAACTCTTATTACCCCAGAGGAGATTCCAGAGGAACCCCACATTCTAATGGACAAACCCAAAGCCAGAATTTGCCCAAAGGGATTATTTTAGAACCAAGAAGAATCCCATATGAATCAGAAATTAACCAGCCAGAAATAAACCACAGTACACATCAGCCTGTGTACCCTGAGGGATCTCCTTCCCCTGCAAGGGAACGTTTTCCTGCTGGAAGAAATACTTGGAACCAACAAGAAATCTCTCCAACTTTTAAGGAAGATCCTGGAAGGAAAGAAGAACACTTACCTCATCCTTCCCATGGCTCTAGAGGACGTATTTACTACCCTGACTACAACCCCTATGACCGCAGGGAAAACCCACCATACCTTAGAAGTAATACCTGGGATGAAAGAAATGATCCTCCCAATACAATGGGGCAACCTGAAAATCCACACTATCCCATGAATACTCCAGATCCAAAAGAGACAATCCCTTATAAT---GAAGATCCAATTGATCCAACTGGAGATGAACCTTTCCCAGGACAAACGAGATGGGGTGTGAAGGAGTCGAACTTTAAGAGAGACCCAACAGCTAGG---TATGAAGGCAAGCAA---TAT------------------------------------ACCTCAAACCAACCAAAGGAATACCCTCCCTATTCCTTAGAT---AATCTATCAAAACCCAGGGAGTATTTTCCTTATGGTGAATTTTACCCCTGGAGCCCAGATGAGAATTTTCCATCATATAATACTGCTCCCACTATACCACTGCTTGTGGAGAACAGGGGCTATTATCCTAATAATGCTGTTGGACAACAAGAAAACACTATGTTTCCTTCTTGGAATTCCTGGGACCACATGGTTCAAGTCCAAGGGCAGAAAAAAAGAAGGCCATATTTTACCAGAACTTTCTGGGGTCAGCCAATGAATCTACCTAGAGCCCCTGCTAATCCACCATACCACAAGGAGAACCAGCCTTATTTCAGTAACTCCCCAACTGGGCTTCAGAAAAATCCAACATGGCTTGAAGGTGAGAATTTGAATTATGGCATGCAAATCACTAGGTTAAATTCACCAGAGGGAGAACATTTGGCTTTTCCAGACTTAATTCCTCCACGTTACCCAGGAAGTCAAAAAGAAACACGTCTATTTCACCTAAGCCAGAGAGGCCCTTGCTGTGCTGGTGGCTCCACAGGGCCCAAGGACAATCCACTTGCTCTACAAGACTACACTCCATCTTTTGGTCTTGTACCAGCAGAGAACCAAGACACCAGCCCTCTCTATACAGAAGACAGTCATACTAAGCATGAAAGACATACTATTTCCCCAACAAGCATCCTACCTGGCCAAAGAAACAGCTCAGAGAAAAGACTGCCTGGA------------GAAAGTCAAAAC--------------------------------------------------------------------------------------------------------------------------------------------------------------------------------------------------------------------------------------------------------------------------------------------------------------------------------CCAAGTCCTTTCAGAGATGATGTGTCCACTCTGAGGAGGAACACACCATGTTCTATAAATAATCAATTGAGCCAAAGGGGAATTAGGCCCCTTCCTGAAGCCAGTTTCCTTCAATCAAAGAATATACCTTGCCTCAAAAGTGATCTTGGAGGAGATGGAAACCATGTTTTGGAACAAACATTTGAAGGCAAACAGCTCAATGAAAGACCTGTTGATCTTACTCCTGAGCAGCTTGTTATGGATACACCTGACGAAGGTCTCAAGCCAGAAGGAATTCCAAGTGAAGTGCAAGGAAATGAGGGCAAAGGGCAGCAACAAAGACCATCTACTATCCTACAATTACCATGTTTTGACTCCAAATTAACAAAGTATTACACCTCCAGCACTGGGACTCCATCTAGTCTTGGAAGGCAAGGCTCATTTGATGGGGATCCAATTATGCCTACTGAAATTCCTAACTCATTGGCTGAGTTAGCTACTGGGGCACAATATCAGAATATAAATGTAGACCCACTTAATGCAGATGATCACACTCCATTTGATCCTCTTCAAGTAGGGACAAATCCACAGGACCAGGTTCAAGACTGCTTACTACTTCAGGCCTAG
Globicephala_macrorhynchus   ATGTTGCTGCTGCAGTGCAGGCATGAAGCTTCGTCTCCTAAGCTAGATAACCTGGTACCAAGTGGA--AAAATGAAGAGTCTCCTGGTCTTTCTAGGTCTGCTTTGTTATTCCATAGCTATGCCA------ATGCAAATGCCCCGAATGCCTGGATTTAGCAGTAAAAGTGAGGAGATG---CGCTATGGTCACTTCAACTTTATGAACTCCCCACCTATGGTACACCTGAGTCCCTTGTATGGAAATGGTATGCAGCTCCCTCAGCTCTTCCTGCCGTACCAGATGCCCATGTGGCCTCAGCCACCACCCAACAAGAAGCGCCCACAGAAACCTTCATCTCCCTCAGCACCCAAACACCAGAGCAAGACTGATCAAGCCCCAGAGACCCAGAAACCCAACCAGCCTCAACTAAAACAGCCCCTACCGGAGCATCCTTTAAAGCAGCCATCACCCACCCCAACTCAGCCCCAA---GAGGAAACCCAGACACCTCAGGCATTCCCACCATTTGGCAATGGGCTATTTCCCTATCAACAGCTACCGTGGCATGTTCCACATAGGGTACCACCAGGTTATGGACGTCCACCAGTCAGCAATGAAGAAGGTGGAAATCCTTACTTTGGATATTTTGGATATCATGGATTT-GGGGGCCGTCCTCCTTATTATTCAGAAGAGATGTTTGAACAAGATTTTGAAAAACCAAAAGAAAAAGATCCTCCTAAAACAGAGAGTCCAGCCACTGATCCTTCGGTTAATTCAACAGTTCCTGAAACTAATTCTACCCAGTCAAATGCACCCAATCCCAGAGGGAGTCAGGGTGGAAATGACACCAGCCCAACAGGAAACAGTGTCCAGGGGTCTAACACTGTGAGCAATCCTACAGCTCAAAACAGCCCTGCAGTAAATGTTTCAGGCCAGGGAGTTCCAAGAAGTCAAACCCCACGG---------------------GGACCAAGTCAGACAAATATTCATGAAAATTATCCAAATCCTAACATCCCTAGTTTTCCTGCAGGAAGACAATGG------------CGACCTACTGGCACCGCTACGGGGCACAAACGTAATGGGCCTTTTTACCGAAATCAACAAATTCAAAGGGGTCCCCGGTGGAAATCCTTTGTTTTGGAAGGCAAACAAGCAGTTCGCCCAGGATATCCAATATACCGCAGAGCTTATGCTTCCACTGCAAGAGGCAACTCTCCCAATTATGCAGGAAATCCAGCAAATTTCAGAAGAAAGCCTGAAGGGCCAAATAAACACCCTGTGGGAACCAATGTTGCCCCTCTGGGTCCCAAACATGGTACTGTTGGCCACAATGAAAACATCCAAAATCCAAGAGAGAAGCCAGTAAGTCAAAAAGAAGGAATAGTCATTCCTACAAGGGATCCAAGTGGCCCCTGGAGAAACTCTCAAGACTATGGAGTTAATAAATCAAACTATAAACTGCCTCACCCTGAGGACAACATGCTAGTCCCAAATTTTAATTCTATTGGTCAACGTGAAAACTCTTATTACCTGAGAGGAGATTCCAGAAGAGCTCCAAATTCTAATGGACAAACCCAAAGCCAGAATTTGCTCAAAGGGATTATTTTAGAGCCAAGAAGAATTCCACATGAGTCAGAAATTAATCAGCCAGAATTAAAGCACAGTATATATCAGCCTGTGTACCCTGAGGGATTTCCTTCCCCTGCAAGGGAACATTTTAATGCTGGAAGAAATACTTGGAACCAACAAGAAATCTCTCCACCTTTTAAGGAAGATCCTGGAAGGCATGAAGAACACTTACCTCATCCTTCCCATGGCTCTGGAGGACGTGTTTATTACCCTGACTATAACCCCTATGATCCCAGGGAAAACTCACCATACCTTAGAAGTAATACATGGGCTGAAAGAGATGATTCTCCCAATACAATGAGGCAACCTGAAAATCCACACTATCCCATGAATACTCCAGACCCAAAAAAGACAATCCCTTATAATGAAGAAGACCCAATAGAGCCAACTGGAGATGAATCTTTTCCAGGACAAAGTAGATGGAGTGTGGCGGAGTCAAGCTTTAAAGGAGACCCAACAGTTAGGCACTATGAAGGCGAGCAA---TAT------------------------------------ACCTCAAATCAACCAAAGGAATACCTTCCCTATTCCTTAGATATTAATCCATCAAAACCCAGGAAGGATTTCCTTTATGGTGAATTTTACCCCTGGAGCCCAGATGAGAATTTCCCATCATATAATACAGCTCCCACTGAACCGCGGCCAGTGGAGAGCAGGGGCTATTATGCTAATAATGCCGTTGGACAAGAAGAAAGCACTATGTTTCCTTCTTGGAATTCCTGGGACCACAGAATTCAAGCCCAAGAGCAGAAAGAAAGAAAGCCATATTTTAACAGAAATTTCTGGGATCAGCCAACAAATTTACACAAAGCCCCTGCTAGTTCACCATACCAGAAGGAGAACAAGCCTTATTCCAGTGACTCCCCAGCTGGGCTTCAGAAAAATCCAATATGGCATGAAGGTGAGAATTTGAATTATGGCATGCAGACCACTAGGTTAAATTCACCAGAAAGGGAACACTTGGTTTTCCCAGACTTAATTCCTCCAAGTTACCCAGCAGTTCAAAAAGGAGCACATTTATTTCACCTAAGCCAGAGAGGCCCTTGCTGTGCTGGTGGCTCCACAGGGCCCAAGGACAATCCACTTGCTCTACAAGACTACACTCCATCTTTTGGTCTTGCACTAGGGGAGAACCAAGACACCAGCCCTGTGTATACAGAAGACAGTCAAACTACGCATGTAAGACATACTATCTCCCCGACAAGCATCCTAGCTGGCCAAAGAAACAGCTCAGAGAAAAGACTGCCTGGA------------GAAAGTCAAAAC--------------------------------------------------------------------------------------------------------------------------------------------------------------------------------------------------------------------------------------------------------------------------------------------------------------------------------CCAAGTCCTTTCAGAGATGACATGTCCACTCTGAAGAGGAACACACCACGTTCTATA---AATCAGTTGGGCCAAAGGGGAATTATGCCCTTTCCCGAAACCAGTTCCCTTCAATCAAAGAATACACCTTGCCTCAAAAGTGATCTTGGAGGAAAAGGAAAC---ATTTTGGAACAAATATTTGAAGGCAACCAGCTCAATGAAAGAACTGTTGATCTTACTCCTGAGCAGCTTGTTATTGGTACACCTGATGAAGGTCCCAAGCCAGAAGGAATTCCAAGTGAAGTGCAAGGAAATGAGGGTGAAAGGCAGCAG---AGACCATCTAGCATCCTACAGTTACCATGTTTTGGCTCCAAATTAACAAAGTATCACACCTCCAGCACTGGAACTCCATCTAGCATTGGAAGGCAAGGCTCATTTGATGGGGATCCAATTATGCCTACTGAAATTCCTAACTCACTGGCTGAGTTAGCTACCAGGGCACAGTTTCAGAATATAAATGTAGACCCACTTAATGCAGATGAACACACTCTATTTGATTCTCTTCAAGTAGGGACCAATCCACAGGACCAGGTGCAAGACTGCTTACTACTTCAGGCCTAG
Globicephala_melas           ATGTTGCTGCTGCAGTACAGGCATGAAGCTTCGTCTCCTAAGCTAGATAACCTGGTACCAAGTGGA--AAAATGAAGAGTCTCCTGGTCTTTCTAGGTCTGCTTTGTTATTCCATAGCTATGCCA------ATGCAAATGCCCCGAATGCCTGGATTTAGCAGTAAAAGTGAGGAGATG---CGCTATGGTCACTTCAACTTTATGAACTCCCCACCTATGGTACACCTGGGTCCCTTGTATGGAAATGGTATGCAGCTCCCTCAGCTCTTCCTGCCGTACCAGATGCCCATGTGGCCTCAGCCACCATCCAACAAGAAGCGCCCACAGAAACCTTCATCTCCCTCAGCACCCAAACACCAGAGCAAGACTGATCAAGCCCCAGAGACCCAGAAACCCAACCAGCCTCAACTAAAACAGCCCCTACCGGAGCATCCTTTAAAGCAGCCATCACCCACCCCAACTCAGCCCCAA---GAGGAAACCCAGACACCTCAGGCATTCCCACCATTTGGCAATGGGCTATTTCCCTATCAACAGCTACCGTGGCATGTTCCACATAGGGTACCACCAGGTTATGGACGTCCACCAGTCAGCAATGAAGAAGGTGGAAATCCTTACTTTGGATATTTTGGATATCATGGATTT-GGGGGCCGTCCTCCTTATTATTCAGAAGAGATGTTTGAACAAGATTTTGAAAAACCAAAAGAAAAAGATCCTCCTAAAACAGAGAGTCCAGCCACTGATCCTTCGGTTAATTCAACAGTTCCTGAAACTAATTCTACCCAGTCAAATGCACCCAATCCCAGAGGGAGTCAGGGTGGAAATGACACCAGCCCAACAGGAAACAGTGTCCAGGGGTCTAACACTGTGAGCAATCCTACAGCTCAAAACAGCCCTGCAGTAAATGTTTCAGGCCAGGGAGTTCCAAGAAGTCAAACCCCATGG---------------------GGACCAAGTCAGACAAATATTCATGAAAATTATCCAAATCCTAACATCCCTAGTTTTCCTGCAGGAAGACAATGG------------CGACCTACTGGCACCGCTACGGGGCACAAACGTAATGGGCCTTTTTACCGAAATCAACAAATTCAAAGGGGTCCCCGGTGGAACTCCTTTGTTTTGGAAGGCAAACAAGCAGTTCGCCCAGGATATCCAATATACCGCAGAGCTTATGCTTCCACTGCAAGAGGCAACTCTCCCAATTATGCAGGAAATCCAGCAAATTTCAGAAGAAAGCCTGAAGGGCCAAATAAACACCCTGTGGGAACCAATGTTGCCCCTCTGGGTCCCAAACATGGTACTGTTGGCCACAATGAAAACATCCAAAATCCAAGAGAGAAGCCAGTAAGTCAAAAAGAAGGAATAGTCATTCCTACAAGGGATCCAAGTGGCCCCTGGAGAAACTCTCAAGACTATGGAGTTAATAAATCAAACTATAAACTGCCTCACCCTGAGGACAACATGCTAGTCCCAAATTTTAATTCTATTGGTCAACGTGAAAACTCTTATTACCTGAGAGGAGATTCCAGAAGAGCTCCAAATTCTAATGGACAAACCCAAAGCCAGAATTTGCTCAAAGGGATTATTTTAGAGCCAAGAAGAATTCCATATGAGTCAGAAATTAATCAGCCAGAATTAAAGCACAGTATATATCAGCCTGTGTACCCTGAGGGATTTCCTTCCCCTGCAAGGGAACATTTTAATGCTGGAAGAAATACTTGGAACCAACAAGAAATCTCTCCACCTTTTAAGGAAGATCCTGGAAGGCATGAAGAACACTTACCTCATCCTTCCCATGGCTCTGGAGGACGTGTTTATTACCCTGACTATAACCCCTATGATCCCAGGGAAAACTCACCATACCTTAGAAGTAATACATGGGCTGAAAGAGATGATTCTCCCAATACAATGAGGCAACCTGAAAATCCACACTATCCCATGAATACTCCAGACCCAAAAAAGACAATCCCTTATAATGAAGAAGACCCAATAGAGCCAACTGGAGATGAATCTTTTCCAGGACAAAGTAGATGGAGTGTGGCGGAGTCAAGCTTTAAAGGAGACCCAACAGTTAGGCACTATGAAGGCGAGCAA---TAT------------------------------------ACCTCAAATCAACCAAAGGAATACCTTCCCTATTCCTTAGATATTAATCCATCAAAACCCAGGAAGGATTTCCCTTATGGTGAATTTTACCCCTGGAGCCCAGATGAGAATTTCCCATCATATAATACAGCTCCCACTGAACCGCGGCCAGTGGAGAGCAGGGGCTATTATGCTAATAATGCCGTTGGACAAGAAGAAAGCACTATGTTTCCTTCTTGGAATTCCTGGGACCACAGAATTCAAGCCCAAGAGCAGAAAGAAAGAAAGCCATATTTTAACAGAAATTTCTGGGATCAGCCAACAAATTTACACAAAGCCCCTGCTAGTTCACCATACCAGAAGGAGAACAAGCCTTATTCCAGTGACTCCCCAGCTGGGCTTCAGAAAAATCCAATATGGCATGAAGGTGAGAATTTGAATTATGGCATGCAGACCACTAGGTTAAATTCACCAGAAAGAGAACACTTGGTTTTCCCAGACTTAATTCCTCCAAGTTACCCAGCAGTTCAAAAAGGAGCACATTTATTTCACCTAAGCCAGAGAGGCCCTTGCTGTGCTGGTGGCTCCACAGGGCCCAAGGACAATCCACTTGCTCTACAAGACTACACTCCATCTTTTGGTCTTGCACTAGGGGAGAACCAAGACACCAGCCCTGTGTATATAGAAGACAGTCAAACTACGCATGTAAGACATACTATCTCCCCGACAAGCATCCTAGCTGGCCAAAGAAACAGCTCAGAGAAAAGACTGCCTGGA------------GAAAGTCAAAAC--------------------------------------------------------------------------------------------------------------------------------------------------------------------------------------------------------------------------------------------------------------------------------------------------------------------------------CCAAGTCCTTTCAGAGATGACATGTCCACTCTGAAGAGGAACACACCACGTTCTATA---AATCAGTTGGGCCAAAGGGGAATTATGCCCTTTCCCGAAACCAGTTCCCTTCAATCAAAGAATACGCCTTGCCTCAAAAGTGATCTTGGAGGAAAAGGAAAC---ATTTTGGAACAAATATTTGAAGGCAACCAGCTCAATGAAAGAACTGTTGATCTTACTCCTGAGCAGCTTGTTATTGGTACACCTGATGAAGGTCCCAAGCCAGAAGGAATTCCAAGTGAAGTGCAAGGAAATGAGGGTGAAAGGCAGCAG---AGACCATCTAGCATCCTACAGTTACCATGTTTTGGCTCCAAATTAACAAAGTATCACACCTCCAGCACTGGAACTCCATCTAGCATTGGAAGGCAAGGCTCATTTGATGGGGATCCAATTATGCCTACTGAAATTCCTAACTCACTGGCTGAGTTAGCTACCAGGGCACAGTTTCAGAATATAAATGTAGACCCACTTAATGCAGATGAACACACTCTGTTTGATTCTCTTCAAGTAGGGACCAATCCACAGGACCAGGTGCAAGACTGCTTACTACTTCAGGCCTAG
Grampus_griseus              ATGTTGCTGCTGCAGTGCAGGCATGAAGCTTCGTCTCCTAAGCTAGATAACCTGGTACCAAGTGGA--AAAATGAAGAGTCTCCTGGTCTTTCTAGGTCTGCTTTGTTATTCCATAGCTATGCCA------ATGCAAATGCCCCGAATGCCTGGATTTAGCAGTAAAAGTGAGGAGATG---CGCTATGGTCACTTCAACTTTATGAACTCCCCACCTATGGTACACCTGGGTCCCTTGTATGGAAATGGTATGCAGCTCCCTCAGCTCTTCCTGCCGTACCAGATGCCCATGTGGCCTCAGCCACCACCCAACAAGAAGCGCCCACAGAAACCTTCATCTCCCTCAGCACCCAAACACCAGAGCAAGACTGATCAAGCCCCAGAGACCCAGAAACCCAACCAGCCTCAACTAAAACAGCCCCTACCGGAGCATCCTTTAAAGCAGCCATCACCCACCCCAACTCAGCCCCAA---GAGGAAACCCAGACACCTCAGGCATTCCCACCATTTGGCAATGGGCTATTTCCCTATCAACAGCTACCGTGGCATGTTCCACATAGGGTACCACCAGGTTATGGACGTCCACCAGTCAGCAATGAAGAAGGTGGAAATCCTTACTTTGGATATTTTGGATATCATGGATTT-GGGGGCCATCCTCCTTATTATTCAGAAGAGATGTTTGAACAAGATTTTGAAAAACCAAAAGAAAAAGATCCTCCTAAAACAGAGAGTCCAGCCACTGATCCTTCGGTTAATTCAACAGTTCCTGAAACTAATTCTACCCAGTCAAATGCACCCAATCCCAGAGGGAGTCAGGGTGGAAATGACACCAGCCCAACAGGAAACAGTGTCCAGGGGTCTAACACTGTGAGCAATCCTACAGCTCAAAACAGCCCTGCAGTAAATGTTTCAGGCCAGGGAGTTCCAAGAAGTCAAACCCCACGG---------------------GGACCAAGTCAGACAAATATTCATGAAAATTATCCAAATCCTAACATCCCTAGTTTTCCTGCAGGAAGACAATGG------------CGACCTACTGGCACCGCTACGGGGCACAAACGTAATGGGCCTTTTTACCGAAATCAACAAATTCAAAGGGGTCCCCGGTGGAACTCCTTTGTTTTGGAAGGCAAACAAGCAGTTCGCCCAGGATATCCAATATACCGCAGAGCTTATGCTTCCACTGCAAGAGGCAACTCTCCCAATTATGCAGGAAATCCAGCAAATTTCAGAAGAAAGCCTGAAGGGCCAAATAAACACCCTGTGGGAACAAATGTTGCCCCTCTGGGTCCCAAACATGGTACTGTTGGCCACAATGAAAACATCCAAAATCCAAGAGAGAAGCCAGTAAGTCAAAAAGAAGGAATAGTCATTCCTACAAGGGATCCAAGTGGCCCCTGGAGAAACTCTCAAGACTATGGAGTTAATAAATCAAACTATAAACTGCCTCACCCTGAGGACAACATGCTAGTCCCAAATTTTAATTCTATTGGTCAACGTGAAAACTCTTATTACCTGAGAGGAGATTCCAGAAGAGCTCCAAATTCTAATGGACAAACCCAAAGCCAGAATTTGCTCAAAGGGATTATTTTAGAGCCAAGAAGAATCCCATATGAGTCAGAAATTAATCAGCCAGAATTAAAGCACAGTATATATCAGCCTGTGTACCCTGAGGGATTTCCTTCCCCTGCAAGGGAACATTTTAATGCTGGAAGAAATACTTGGAACCAACAAGAAATCTCTCCACCTTTTAAGGAAGATCCTGGAAGGCATGAAGAACACTTACCTCATCCTTCCCATGGCTCTGGAGGACGTGTTTATTACCCTGACTATAACCCCTATGATCCCAGGGAAAACTCACCATACCTTAGAAGTAATACATGGGCTGAAAGAGATGATTCTCCCAATACAATGAGGCAACCTGAAAATCCACACTATCCCATGAATACTCCAGACCCAAAAAAGACAATCCCTTATAATGAAGAAGACCCAATAGAGCCAACTGGAGATGAATCTTTTCCAGGACAAAGTAGATGGAGTGTGGCGGAGTCAAGCTTTAAAGGAGACCCAACAGTTAGGCACTATGAAGGCGAGCAA---TAT------------------------------------ACCTCAAATCAACCAAAGGAATACCTTCCCTATTCCTTAGATATTAATCCATCAAAACCCAGGAAGGATTTCCTTTATGGTGAATTTTACCCCTGGAGCCCAGATGAGAATTTCCCATCATATAATACAGCTCCCACTGAACCGCGGCCAGTGGAGAGCAGGGGCTATTATGCTAATAATGCCGTTGGACAAGAAGAAAGCACTATGTTTCCTTCTTGGAATTCCTGGGACCACAGAATTCAAGTCCAAGAGCAGAAAGAAAGAAAGCCATATTTTAACAGAAATTTCTGGGATCAGCCAACAAATTTACACAAAGCCCCTGCTAGTTCACCATACCAGAAGGAGAACAAGCCTTATTCCAGTGACTCCCCAGCTGGGCTTCAGAAAAATCCAATATGGCATGAAGGTGAGAATTTGAATTATGGCATGCAGACCACTAGGTTAAATTCACCAGAAAGAGAACACTTGGTTTTCCCAGACTTAATTCCTCCAAGTTACCCAGCAGTTCAAAAAGGAGCACATTTATTTCACCTAAGCCAGAGAGGCCCTTGCTGTGCTGGTGGCTCCACAGGGCCCAAGGACAATCCACTTGCTCTACAAGACTACACTCCATCTTTTGGTCTTGCACTAGGGGAGAACCAAGACACCAGCCCTGTGTATATAGAAGACAGTCAAACTACGCATGTAAGACATACTATCTCCCCGACAAGCATCCTAGCTGGCCAAAGAAACAGCTCAGAGAAAAGACTGCCTGGA------------GAAAGTCAAAAC--------------------------------------------------------------------------------------------------------------------------------------------------------------------------------------------------------------------------------------------------------------------------------------------------------------------------------CCAAGTCCTTTCAGAGATGACATGTCCACTCTGAAGAGGAACACACCACGTTCTATA---AATCAGTTGGGCCAAAGGGGAATTATGCCCTTTCCCGAAACCAGTTCCCTTCAATCAAAGAATACACCTTGCCTCAAAAGTGATCTTGGAGGAAAAGGAAAC---ATTTTGGAACAAATATTTGAAGGCAACCAGCTCAATGAAAGAACTGTTGATCTTACTCCTGAGCAGCTTGTTATTGGTACACCTGATGAAGGTCCCAAGCCAGAAGGAATTCCAAGTGAAGTGCAAGGAAATGAGGGTGAAAGGCAGCAG---AGACCATCTAGCATCCTACAGTTACCATGTTTTGGCTCCAAATTAACAAAGTATCACACCTCCAGCACTGGAACTCCATCTAGCATTGGAAGGCAAGGCTCATTTGATGGGGATCCAATTATGCCTACTGAAATTCCTAACTCACTGGCTGAGTTAGCTACCAGGGCACAGTTTCAGAATATAAATGTAGACCCACTTAATGCAGATGAACACACTCTATTTGATTCTCTTCAAGTAGGGACCAATCCACAGGACCAGGTGCAAGACTGCTTACTACTTCAGGCCTAG
Hippopotamus_amphibius       ATGTTGCTGCTGCAGTGCAGGCATGAAGTCTCTTCTCCTAAGCTAGATAACTTGGTACCAAGTGGA--AAAATGAAGATTCTCCTGGTATTTCTAAGTCTGCTTGGTTATTCCATTGCTATGCCA------ATGCAAATGCCCCGAATGCCTGGATTTAGCAGTAAAAGTGAGGAGATGATGCGCTATGGTCACTTCAGCTTTATGAACTCCCCACATATGGCACACCTGGGTCCCTTATATGGAAATGGTATGCCGTTCCCTCAGCTCTTCCCGCAGTACCAGATGCCCATGTGGCCTCAGCCACCACCCATCAAGAAGCGCCCACAGAAACCTTCAACTCCCTCAGCACCCAAACAACAGAGCAAGACTGATCCAGCCCCAGAGACCGAGAAACCCAATCAGCCTCAACCAAAAAACCCCCCACCAAACCAGCATTTAAAGCAGCCATCACCCACCCCAACTCAGCCCCAA---GAGGAAACCGAGACACCTCAGGCATTCCCACCATTCGGCAATGGGCTATTTCCCTTTCACCAGCCACCATGGCATGTTCCACATAGGGTACCACTAGGTTACGGACGTCCACCAGGCAGCAATGAAGAAGGTGGGAATCCTTACTTTGGATATTTTGGATATCATGGATTT-GGGGGCCGTCTTCCTTATTATTCAGAAGAGATGTTTGAACAAGATTTTGAAAAACCAAAAGAAGAAGATCCTCCTAAAACAGAGAGTCCAGCCACTGATCCTTCAACTAATTCAACAATTCCTGAGACTAATTCTACCCAGCCAAATGCACCCAATCCCAGAGGAAGTCAGGGTGGAAATGATACCAGCCCAACAGGAAACAGTGTCCAGAGGTCTAACACTGTGAGCAATCCTACAGCTCAAAACAGCCCTGCAGTAAATGTTTCAGGCCAGGGAGTTCCAAGAAGTCAAATCCCATGG---------------------GGACCACATCAGACAAATATTCATGAAAATTATCCAAATCCTAACACCCGAAGTTTTCCTGCAGGAAGACAATGG------------CGTCCTACTGGCACCGCTATGGGGCACAGACGTAATGGGCCTTTTTACCGAAATCAACAAATTCAAAGGGGTCCTCGGTGGAACTCCTTTGCTTTGGAAGGCAAACAAGCAGTTCGTCCAGGATATCCAATATATCGCAAAGCTTATGCTTCCACTGCAAGAGACAATTCCCCAAATTACGCAGGAAATCCAGCAAATTTCAGAAGAAAGCCCGAGGAGCCAAATAAACAACCCGTGGGAACTAATGTTGCCCCTCTGGGTCCCAAACATGGTACTGTTGGCCACAATGAAAACATCCAAAATCCAAGAGAGAAGCCAGTAAGTCAAAAAGAAAGAACAGTCATTCCTACAAGGGATCCAAATGGTCCCTGGAGAAACTCTCAAGACTATGGAGTTAATAAATCCAACTACAAACTGCCTCACCCTGAGGGTAACATGCTAGTCCCAAATTTTAATTCTATTGATCAACGTGAAAACTCCTATTACCCAAAAGGAGATTCCAGAAGAGCTCCAAATTCTAATGCACAAACCCAAAGCCAGAATTTGCCCAAAGGGATTATTTTAGAGCCAAAAAGAATTCCATATGAATCAGAAGTTAATCAGCCAGAATTAAAACACAGCACATATCAGCCTGTGTATCCCGAGGGATTCCCTTCCCCTGCAAGGGGACGTTTTCCTGCTGGAAAAAATACTTGGAACCAACAAGAAATCTCTCCACCTTTTAAGGAAGATCCTGGAAGGCAGGAAGAACACTTACCTCATCCTTCCCRTGGCTCTGGAGGACGTGTTTACTACCCTTACTATAACCCCTACGATCCTAGGGAAAACTCACCATACCTTAGACGTAACACTTGGGATGAAAGAGATGATTCTCCCAATACAATGAGGCAACCTGAAAATCCACACTATCCCATGAATACTCCAGACCCAAAAGAGACAGTCCCTTATAATGAAGAAGACCCAATTGATCCAAATGGAGATGAACCTTTCCCGGGACAAAGCAGATGGGGTGTGGCGGAGTCAAGCTTTAAAGGAGACCCAAGAGTTAGGCACTATGAAGGCGAGCAA---TAT------------------------------------ACCTCAAATCAACCAAAGGAACATCTTCCCTATTTCTTAGAT---AATCCACCAAAACCCAGAGAGGATTTTCCTTATGGTGAATTTTACCCCTGGAGCCCAGATGAGAATTTTCCATCATATAATACAGTTCCCACTGAACCACCGCCAGTGGACAGCAGGGGCTATTATGCTAATAATGCTGTTGGACAAGAAGAAAGTACTATGTTTCCTTCTTGGAACTCCTGGGACCACAGGATTCAAGCCCAAGGGCAGAAAGAA---AGGCCATATTTTAACAGAAATTTCTGGGTTCAGCCAACAAATTTATACAAAGTCCCTGCTAGTTCACCATACCAGAAGGAGAACGAGCCTTATTCCAGTAACTCCCCAGCTGGGCTTCAGAAAAATCCAACATGGCATGGAGGTGAGAATTTGAATTATGGCATGCAAATCACTAGGTTAAATTCACCAGAGAGAGAACATTTGGCTTTCCCAGACTTAATTCCTCCAAGTTACCCAGCAGGTCAAAAAGAAGCACATATATTTCACCTAAGCCAGAGGAACCCTTGCTGTGCTGGTGGCTCCACAGGGCCCAAGGACAATCCACTTGCTCTACAAGACTACACTCCATCTTTTGGTCTTTCACCAGGGGAGAACCAAGACACCAGTCCTGTGTATACAGAAGACAGTCATACTAAGCATGCAAGACATACTGTCTCCCCGACGAGCATCCTATCTGACCAAAGAAACAGCTCAGAAAAAATACTGCCTGGA------------GAAAGTCAAAAT--------------------------------------------------------------------------------------------------------------------------------------------------------------------------------------------------------------------------------------------------------------------------------------------------------------------------------CCAAGTTCTTTCAGAGATGATGTGTCCACTCTGAGGAGGAACACACCATGTTCTATAAAGAATCAATTGGGCCAAAGGGGAATTATGCCCTTTCCCGAAGCCAGTTCCCTTCAATCAAAGAATACACCTTGTCTCAAAAGTGATCTCAGAGGAGATGGAGAT---ATTGTGGAACAAATATTTGAAGGCAACCAGCTCAATGAAGGAACTGTTGATCTTACTCCTGAGCAGCTTGTTATTGAAACACCTGATGAAGGTCTCAAGCCAGAAGGAATTCCAAGCGAAGTACAAGGAAATGAGGATGAAAGGCAGCAAAAAAGACCACCTAGCATCCTACAGTTACCATGTTTTGGCTCCAAATTAACAAAGTATCACACTTCCAGCACTGAAACTCCATCTAGCATTGGAAGGCAAGGCCCATTTGATGGGGATCCAATAACGCCTACTGAAATTCCTAACTCATTGGTTGAGTTAGCTACTGCGGCACAGTTTCAGAATATAAATGTAGACCCACTTAATGCAGATGAACACACTCCATTTGATTCTCTTCAAGTAGGGACCAGTCCGCAGGACCAGGTGCAAGACTGCTTACTACTTCAGGCCTAG
Hyperoodon_ampullatus        ATGTTGCTGCTGCAGTGCAGGCATGAAGCCTCGTCTCCTAAGCTAGATAACCTGGTACCAAGTGGA--AAAATGAAGGTTCTCCTGGTCTTTCTAGGTCTGCTTTGTTATTCCATAGCTATGCCA------ATGCAAATGCCCCAAATGCCTGGATTTAGCAGTAAAAGTGAGGAGATGATGCGCTATGGTCACTTCAACTTTATGAACTCCCCACCTATGGCACACCTGGGTCCCTTGTATGGAAATGGTATGCAGCTCCCTCAGCTCTTCCTGTCGTACCAGATGCCCATGTGGCCTCAGCCACCACCCAACAAGAAGCGCCTACAGAAACCTTCATCTCCCTCAGCACCCAAACACCAGAGCAAGACTGATCAAGCCCCAGAGACCCAGAAACCCAACCAGCCTCAACTAAAACAGCCCCTACCGGAGCATCCTTTAAGGCAGCCATCACCCACCCCAACTCAGCCCCAA---GAGGAAACCCAGATACCTCAGGCATTCCCACCATTCGGCAATGGGCTATCTCCCTATCAACAGCCACCGTGGCATGTTCCACATAGGGTACCACCAGGTTATGGAAGTCCACCAGTCAGCAATGAAGAAGGTGGGAATCCTTATTTTGGATATTTTGGATATCATGGATTT-GGGGGCCATCCTCCTTATTATTCAGAAGAGATGTTTGAACAAGATTTTGAAAAACCAAAAGAAAAAGATACTCCTAAAACAGAGAGTTCAGCCACTGATCCTTTGGCTAATTCAACAGTTCCTGAAACTAATTCTACCCAGTCAAATGCACCCAATCCCAGAGGGAGTCAGGGTGGAAATGACACCAGCCTAACAGGAAACAGTGTCCAGGGGTCTAACACTGTGAGCAATCCTACAGCTCAAAACAGCCCTGCCGTAAATGTTTCAGGCCAGGGAGTTCTAAGAAGTCAAACCCCACGG---------------------GGACTAAGTCAGACAAATATTCATGAAAATTATCCAAATCCTAATATCCGAAGTTTTCCTACAGGAAGACAATGG------------CGACCTACTGGCACCGCTATGGGGCACAGACGTAATGGGCCTTTTTACCAAAATCAACAAATTCAAAGGGGTCCCCGGTGGAACTCCTTTGCTTTGGAAGGCAAACAAGCAGTTCGTCCAGGATATCCAATATATCGCAGAGCTTATGCTTCCACTGCAAGAGGCAATTCTCCCAATTATGCAGGAAATCCAGCAAATTTCAGAAGAAAGCCTGAAGGGCCAAATATACACCCTGTGGAAACCAATGTTCCCCCTCTGGGTCCCAAACATGGTACTGTTGGTCACAATGAAAACATCCAAAATCCAAGAGAGAAGCCAGTAAGTCAAAAAGAAAGAATAGTCATTCCTACAAGGGATCCAAATGGCCCCTGGAGAAACTCTCAAGACTACAGAGTTAATAAATCAAACTATAAACTGCCTCACCCTGAGGATAACATGCTAGTCCCAAATTTTAATTCTATTGGTCAACGTGAAAACTCTTATTACCTGAGAGGAGATTCCAGAAGAGCTCCAAATTCTAATGGACAAACCCAAAGCCAGAATTTGCTCAAAGGGATTATCTTAGAGCCAAGAAGAATTCCATATGAATCAGAAATTAATCAGCCAGAATTAAAGCACAGTATATATCAGTCTGTGTACCCTGAGGGATTCCCTTCCCCTGCAAGGGAACATTTTAATGCTGGAAGAAATACTTGGAACCAACAAGAAATCTCTCCACCTTTTAAGGAAGATCTTGGAAGGCATGAAGAACACTTACCTCATCCTTCCCATGGCTCTGGAGGACGTGTTTACTACCCTGACTATAACTCCTATGATCCCAGGGAAAACTCACCATACCTTAGAAGTAATACATGGGCTGAAAGAGATGATTCTCCCAATACAATGAGGCAACCTGAAAATCCACACTATCCCATGAATACTCCAGATCCAAAAAAGACAATCCCTTATAATGAAGAAGACCCAATAGATCCAACTGGAGACGAATCTTTCCCAGGACAAAGTAAATGGGGTGTGGTGGAGTCAAGCTTTAAAGGAGACCCAACAGTGAGGCACTATGAAGGCGAGCAA---TAT------------------------------------ACCTCAAATCAACCAAAGGAATACCTTCCCTATTCCTTAGAT---AAACCATCAAAACCCAGGGAGGATTTCCCTTATGGTGAATTTTACCTCTGGAGCCCAGATGAGAATTTCCCATCATATAATACAGCTCCCACTGAACCACGGCCGGTGGAGAGCAGGGGCTATTATGCTAATAATGCCGTTGGACAAGAAGAAAGG??????????????????????????????????????????????????????????????????????????????????????????GATCAGCCAACAAATTTACACAAAGCCCCTGCTAGTTCACCATATCAGAAAGAGAACAAGCCTTATTCCAGTGACTCCCCAGCTGGGCTTCAGAAAAATCCAATATGGCATGAAGGTGAGAATTTGAATTATGGCATGCAGATCACTAGGTTACATTTACCAGAGAGAGAACATTTGGCTTTCCCAGACTTAATTCCTCCAAGTTACCCAGCAGGTCAAAAAGGAGCACATTTATTTCACCTAAGCCAGAGAGGCCCCTGCTGTGTTGGTGGCTCCACAGGTCCCAAGGACAATCCACTTGCTCTACAAGACTACACTCTATCTTTTGGTCTTGCACCAGGGGAGAACCAAGACACCAGCCCTGTGTATACAGAAGACAGTCATACTAAGCATGTAAGACATACTATCTCCCCGACAAGCATCCTACCTGGCCAAAGAAACAGTTCAGAAAAAAGACTGCCTGGA------------GAAAGTCAAAAC--------------------------------------------------------------------------------------------------------------------------------------------------------------------------------------------------------------------------------------------------------------------------------------------------------------------------------CCAAGTCCTTTCAGAGATGACATGTCCACTCTGAAGAGGAACACACCATGTTCTATA---AATCAGTTGGGCCAAAGGGGAATTATGCCCTTTCCTGAAACCAGTTCCCTTCAATCAAAGAATACACCTTGCCTCAAAAGTGATCTTGGAGGAGAAGGAAAC---ATTTTGGAACAAATATTTGAAGGCAACCAGCTCAATGAAAGAACTGTTGATCTTACTCCTGAGCAGCTTGTTATTGATACACCTGACGAAGGTCCCAAGCCAGAAGGAATTCCAAGTGAAGTGCAAGGAAATGAGGGTGAAAGGCAGCAG---AGACCATCTAGCATCCTACAGTTACCATGTTTTGCCTCCAAATTAACAAAGTATCACACCTCCAGCACTGGAACTCCATCTAGCGTTGGAAGGCAAGGCTCATTTGATGGGGATCCAATTACGCCTACTGAAATTCCTAACTCATTAGCTGAGTTAGCTACCAGGGCACAGTTTCAGAATATAAATGCAGACCCACTTAATGCAGATGAGCACACTGTATTTGATTCTCTTCAAGTAGGGACCAATCCACAGGACCAGGTGCAAGACTGCTTACTACTTCAGGCCTAG
Hyperoodon_planifrons        ATGTTGCTGCTGCAGTGCAGGCATGAAGCCTCGTCTCCTAAGCTAGATAACCTGGTACCAAGTGGA--AAAATGAAGGTTCTCCTGGTCTTTCTAGGTCTGCTTTGTTATTCCATAGCTATGCCA------ATGCAAATGCCCCAAATGCCTGGATTTAGCAGTAAAAGTGAGGAGATGATGCGCTATGGTCACTTCAACTTTATGAACTCCCCACCTATGGCACACCTGGGTCCCTTGTATGGAAATGGTATGCAGCTCCCTCAGCTCTTCCTGTCGTACCAGATGCCCATGTGGCCTCAGCCACCACCCAACAAGAAGCGCCTACAGAAACCTTCATCTCCCTCAGCACCCAAACACCAGAGCAAGACTGAYCAAGCCCCAGAGACCCAGAAACCCAACCAGCCTCAACTAAAACAGCCCCTACCGGAGCATCCTTTAAGGCAGCCATCACCCACCCCAACTCAGCCCCAA---GAGGAAACCCAGACACCTCAGGCATTCCCACCATTCGGCAATGGGCTATCTCCCTATCAACAGCCACYGTGGCATGTTCCACATAGGGTACCACCAGGTTATGGAAGTCCACCAGTCAGCAATGAAGAAGGTGGGAATCCTTATTTTGGATATTTTGGATATCATGGATTT-GGGGGCCRTCCTCCTTATTATTCAGAAGAGATGTTTGAACAAGATTTTGAAAAACCAAAAGAAAAAGATACTCCTAAAACAGAGAGTTCAGCCACTGATCCTTTGGCTAATTCAACAGTTCCTGAAACTAATTCTACCCAGTCAAATGCNNNNAATCCCAGAGGGAGTCAGGGTGGAAATGACACCAGCCTAACAGGAAACAGTGTCCAGGGGTCTAACACTGTGAGCAATCCTACAGCTCAAAACAGCCCTGCCGTAAATGTTTCAGGCCAGGGAGTTCTAAGAAGTCAAACCCCACRG---------------------GGACCAAGTCAGACAAATATTCATGAAAATTATCCAAATCCTAATATCCGAAGTTTTCCTACAGGAAGACAATGG------------CGACCTACTGGCACCGCTATGGGGCACAGACGTAATGGGCNTTTTTACCAAAATCAACAAATTCAAAGGGGTYCCCGGTGGAACTCCTTTGCTTTGGAAGGCAAACAAGCAGTTCGTCCAGGATATCCAATATATCGCAGAGCTTATGCTTCCACTGCAAGAGGCAATTCTCCCAATTATGCAGGAAATCCAGCAAATTTCAGAAGAAAGCCTGAAGGGCCAAATATACACCCTGTGGAAACCAATGTTCCCCCTCTGGGTCCCAAACATGGTACTGTTGGTCACAATGAAAACATCCAAAATCCAAGAGAGAAGCCAGTAAGTCAAAAAGAAAGAATAGTCATTCCTACAAGGGATCCAAATGGCCCCTGGAGAAACTCTCAAGACTACAGAGTTAATAAATCAAACTATAAACTGCCTCACCCTGAGGATAACATGCTAGTCCCAAATTTTAATTCTATTGGTCAACGTGAAAACTCTTATTACCTGAGAGGAGATTCCAGAAGAGCTCCAAATTCTAATGGACAAACCCAAAGCCAGAATTTGCTCAAAGGGATTATCTTAGAGCCAAGAAKAATTCCATATGAATCAGAAATTAATCAGCCAGAATTAAAGCACAGTATATATCAGTCTGTGTACCCTGAGGGATTCCCTTCCCCTGCAAGGGAACATTTTAATGCTGGAAGAAATACTTGGAACCAACAAGAAATCTCTCCACCTTTTAAGGAAGATCTTGGAAGGCATGAAGAACACTTACCTCATCCTTCCCATGGCTCTGGAGGACGTGTTTACTACCCTGACTATAACTCCTATGATCCCAGGGAAAACTCACCATACCTTAGAAGTAATACATGGGCTGAAAGAGATGATTCTCCCAATACAATGAGGCAACCTGAAAATCCACACTATCCCATGAATACTCCAGATCCAAAAAAGACAATCCCTTATAATGAAGAAGACCCAATAGATCCAACTGGAGACGAATCTTTCCCAGGACAAAGTAAATGGGGTGTGGTGGAGTCAAGCTTTAAAGGAGACCCAACAGTGAGGCACTMTGAAGRYGAGCAA---TAT------------------------------------ACCTCAAATCAACCAAAGGAATACCTTCCCTATTCCTTAGAT---AAACCATCAAAACCCAGGGAGGATTTCCCTTATGGTGAATTTTACCTCTGGAGCCCAGATGAGAATTTCCCATCATATAATACAGCTCCCACTGAACCACGGCCGGTGGAGAGCAGGGGCTATTATGCTAATAATGCCGTTGGACAAGAAGAAAGCACTATGTTTCCTTCTTGGAACTCCTGGGACCACAGGATTCAAGCCCAAGAGCAGAAAGAAAGCAAGCCATATTTTAACAGAAATTTCTGGGATCAGCCAACAAATTTACACAAAGCCCCTGCTAGTTCACCATACCAGAAAGAGAACAAGCCTTATTCCAGTGACTCCCCAGCTGGGCTTCAGAAAAATCCAATATGGCATGAAGGTGAGAATTTGAATTATGGCATGCAGATCACTAGGTTACATTTACCAGAGAGAGAACATTTGGCTTTCCCAGACTTAATTCCTCCAAGTTACCCAGCAGGTCAAAAAGGAGCACATTTATTTCACCTAAGCCAGAGAGGCCCCTGCTGTGTTGGTGGCTCCACAGGTCCCAAGGACAATCCACTTGCTCTACAAGACTACACTCTATCTTTTGGTCTTGCACCAGGGGAGAACCAAGACACCARCCCTGTGTATACAGAAGACAGTCATACTAAGCATGTAAGACATACTATCTCCCCGACAAGCATCCTACCTGGCCAAAGAAACAGTTCAGAAAAAAGACTGCCTGGA------------GAAAGTCAAAAC--------------------------------------------------------------------------------------------------------------------------------------------------------------------------------------------------------------------------------------------------------------------------------------------------------------------------------CCAAGTCCTTTCAGAGATGACATGTCCACTCTGAAGAGGAACACACCATGTTCTATA---AATCAGTTGGGCCAAAGGGGAATTATGCCCTTTCCTGAAACCAGTTCCCTTCAATCAAAGAATACACCTTGCCTCAAAAGTGATCTTGGAGGAGAAGGAAAC---ATTTTGGAACAAATATTTGAAGGCAACCAGCTCAATGAAAGAACTGTTGATCTTACTCCTGAGCAGCTTGTTATTGATACACCTGACGAAGGTCCCAAGCCAGAAGGAATTCCAAGTGAAGTGCAAGGAAATGAGGGTGAAAGGCAGCAG---AGACCATCTAGCATCCTACAGTTACCATGTTTTGCCTCCAAATTAACAAAGTATCACACCTCCAGCACTGGAACTCCATCTAGCGTTGGAAGGCAAGGCTCATTTGATGGGGATCCAATTACGCCTACTGAAATTCCTAACTCATTAGCTGAGTTAGCTACCAGGGCACAGTTTCAGAATATAAATGCAGACCCACTTAATGCAGATGAACACACTCTATTTGATTCTCTTCAAGTAGGGACCAATCCACAGGACCAGGTGCAAGACTGCTTACTACTTCAGGCCTAG
Indopacetus_pacificus        ATGTTGCTGCTGCAGTGCAGGCATGAAGCCTCGTCTCCTAAGCTAGATAACCTGGTACCAAGTGGA--AAAATGAAGATTCTCATGGTCTTTCTAGGTCTGCTTTGTTATTCCATAGCTATGCCA------ATGCAAATGCCCCAAATGCCTGGATTTAGCAGTAAAAGTGAGGAGATGATGCGCTATGGTCACTTCAACTTTATGAACTCCCCACCTATGGCACACCTGGGTCCCTTGTATGGAAATGGTATGCAGCTCCCTCAGCTCTTCCTGTCGTACCAGATGCCCATGTGGCCTCAGCCACCACCCAACAAGAAGCGCCTACAGAAACCTTCATCTCCCTCAGCACCCAAACACCAGAGCAAGACTGATCAAGCCCCAGAGACCCAGAAACCCAACCAGCCTCAACTAAAACAGCCCCTACCAGAGCATCCTTTAAGGCAGCCATCACCCACCCCAACTCAGCCCCAA---GAGGAAACCCAGACACCTCAGGCATTCCCACCATTCGGCAATGGGCTATCTCCCTATCAACAGCCACCGTGGCATGTTCCACATAGGGTACCACCAGGTTATGGAAGTCCACCAGTCAGCAATGAAGAAGGTGGGAATCCTTACTTTGGATATTTTGGATATCATGGATTT-GGGGGCCGTCTTCCTTATTATTCAGAAGAGATGTTTGAACAAGATTTTGAAAAACCAAAAGAAAAAGATACTCCTAAAACAGAGAGTTCAGCCACTGATCCTCTGGCTAATTCAACAGTTCCTGAAACTAATTCTACCCAGTCAAATGCACCCAATCCCAGAGGGAGTCAGGGTGGAAATGACACCAGCCTAACAGGAAACAGTGTCCAGGGGTCTAACACTGTGAGCAAGCCTACGGCTCAAAACAGCCCTGCAGTAAATGTTTCAGGCCAGGGAGTTCTAAGAAGTCAAACCCCACGG---------------------GGACCAAGTCAGACAAATATTCATGAAAATTATCCAAATCCTAACATCCGAAGTTTTCCTACAGGAAGACAATGG------------CGACCTACTGGCACTGCTATGGGGCACAGACGTAATGGGCCTTTTTACCAAAATCAACAAATTCAAAGGGGTCGCCGGTGGAACTCCTTTGCTTTGGAAGGCAAACAAGCAGTTCGTCCAGGATATCCAATATATCGCAGAGCTTATGCTTCCACTGCAAGAGGCAATTCTCCCAATTATGCAGGAAATCCAGCAAATTTCAGAAGAAAGCCTGAAGGGCCAAATATACACCCTGTGGAAACCAATGTTCCCCCTCTGGGTCCCAAACATGGTACTGTTGGCCACAATGAAAACATCCAAAATCCAAGAGAGAAGCCAGTAAGTCAAAAAGAAAGAACAGTCATTCCTACAAGGGATCCAAATGGCCCCTGGAGAAACTCTCAAGACTACGGAGTTAATAAATCAAACTATAAACTGCCTCACCCTGAGGATAACATGCTAGTCCCAAATTTTAATTCTATTGGTCAACGTGAAAACTCTTATTACCTGAGAGGAGATTCCAGAAGAGCTCCAAATTCTAATGGACAAACCCAAAGCCAGAATTTGCTCAAAGGGATTATCTTAGAGCCAAGAAGAATTCCATATGAATCAGAAATTAATCAGCCAGAATTAAAGCACAGTATATATCAGCCCGTGTACCCTGAGGGATTCCCTTCCCCTGCAAGGGAACATTTTAATGCTGGAAGAAATACTTGGAACCAACAAGAAATCTCTCCACCTTTTAAGGAAGATCTTGGAAGGCATGAAGAACACTTACCTCATCCTTCCCATGGCTCTGGAGGACATGTTTACTACCCTGACTATAACTCCTATGATCCCAGGGAAAACTCACCATACCTTAGAAGTAATACATGGGCTGAAAGAGATGATTCTCCCAATACAATGAGGCAACCTGAAAATCCACACTATCCCATGAATACTCCAGACCCAAAAAAGACAATCCCTTATAATGAAGAAGACCCAATAGAGCCAACTGGAGACGAATCTTTCCCAGGACAAAGTAAATGGGGCGTGGTGGAGTCAAGCTTTAAAGGAGACCCAACAGTGAGGCACTATGAAGGCGAGCAA---TAT------------------------------------ACCTCAAATCAACCAAAGGAATACCTTCCCTATTCCTTAGAT---AATCCATCAAAACCCAGGGAGGATTTCCCTTATGGTGAATTTTACCCCTGGAGCCCAGATGAGAATTTCCCATCATATAATACAGCTCCCACTGAACCACGGCCGGTGGAGAGCAGGGGCTATTATGCTAATAATGCCGTTGGACAAGAAGAAAGCACTATGTTTCCTTCTTGGAACTCCTGGGACCACAGGATTCAAGCCCAAGAGCAGAAAGAAAGCAAGCCATATTTTAACAGAAATTTCTGGGATCAGCCAACAAATTTACACAAAGCCCCTGCTAGTTCACCATACCAGAAAGAGAACAAGCYTTATTCCAGTGACTCCCCAGCTGGGCTTCAGAAAAATCCAATATGGCATGAAGGTGAGAATTTGAATTATGGCATGCAGATCACTAGGTTAAATTTACCAGAGAGAGAACATTTGGCTTTCCCAGACTTAATTCCTCCAAGTTACCCAGCAGGTCAAAAAGGAGCACATTTATTTCACCTAAGCCAGAGGGGCCCCTGCTTTGTTGGTGGCTCCACAGGTCCCAAGGACAATCCACTTGCTCTACAAGACTACACTCCATCTTTTGGTCTTGCACCAGGGGAGAACCAAGACACCAGCCCTGTGTATACAGAAGACAGTCATACTAAGCATGTAAGACATACTATCTCCCCAACAAGCATCCTACCTGGCCAAAGAAACAGTTCAGAAAAAAGACTGCCTGGA------------GAAAGTCAAAAC--------------------------------------------------------------------------------------------------------------------------------------------------------------------------------------------------------------------------------------------------------------------------------------------------------------------------------CCAAGTCCTTTCAGAGATGACATGTCCACTCTGAAGAGGAACACACCATGTTCTATA---AATCAGTTGGGCCAAAGGGGAATTATGCCCTTTCCTGAAACCAGTTCCCTTCAATCAAAGAATACACCTTGCCTCAAAAGTGATCTTGGAGGAGAAGGAAAC---ATTTTGGAACAAATATTTGAAGGCAACCAGCTCAATGAAAGAACTGTTGATCTTACTCCTGAGCAGCTTGTTATTGATACACCTGACGAAGGTCCCAAGCCAGAAGGAATTCCAAGTGAAGTGCAAGGAAATGAGGGTGAAAGGCAGCAG---AGACCATCTAGCATCCTACAGTTACCATGTTTTGCCTCCAAATTAACAAAGTATCACACCTCCAGCACTGGAACTCCATCTAGCGTTGGAAGGCAAGGCTCATTTGATGGGGATCCAATTACGCCTACTGAAATTCCTAACTCATTGGCTGAGTTAGCTACCAGGGCACAGTTTCAGAATATAAATGCAGACCCACTTAATGCAGATGAACACACTCTATTTGATTCTCTTCAAGTAGGGACCAATCCACAGGACCAGGTGCAAGACTGCTTACTACTTCAGGCCTAG
Inia_geoffrensis             ATGTTGCTGCTGCAGTGCAGGCATGAAGCTTTGTCTCCTAAGCTAGATAACCTGGTACCAAGTGGA--AAAATG---ATTCTCCTGGTCTTTCTAGGTCTGCTTTGTTATTCCATAGCTATGCCA------ATGCAAATGCCCCGAATGCCTGGATTTAGCAGTAAAAGTGAGGAGATG---CGCTATGGTCACTTCAACTTTAYGAACTCCCCACCTATGGCACACCTGGGTCCCTTGTATGGAAATGGTATGCAGCTCCCTCAGCTCTTCCTGCCGTACCAGATGCCCATGTGGCCTCAGCCACCACCAAACAAGAAGCGCCCACAGAAACCTTCATCTCCCTCAGCACCCAAACACCAGAGCAAGACTGATCAAGCCCCAGAGACCCAGAAACCCAACCAGCCTCAACTAAAACAGCCCCTACCGGAGCATCATTTAAAGCAGCCATCACCCACCCCAACTCAGCCCCAA---GAGGAAACCCAGACACCTCAGGCATTCCCACCATTTGGCAATGGGCTATTTCCCTATCAACAGCCACCGTGGCATGTTCCACATAGGGTACCGCCAGGTTATGGACGTCCACCAGTCAGCAATGAAGAAGGTGGAAATCCTTACTTTGGATATTTTGGATATCATGGATTT-GGGGGCCGTCCTCCTTATTATTCAGAAGAGATGTTTGAACAAGATTTTGAGAAACCAAAAGAAAAAGATCCTCCTAAAACAGACAGTCCAGCCACTGATCCTTCGGCTAATTCAACAGTTCCTGAAACTAATTCTACCCAGTCAAATGCACCCAATCCCAGAGTGAGTCAGGGTGGAAATGACACCAGCCCAACAGGAAACAGTGTCCAGGGGTCTAACACTGTGAGCAATCCTACAGCTCAAAACAGCCCTGCAGTAAATGTTTCAGGCCAGGGAGTTCCAAGAAGTCAAACCCCACGG---------------------GGACCAAGTCAGACAAATATTCATGAAAATTATCCAAATCCTAACATCCGTAGTTTTCCTGCAGGAAGACAATGG------------CGACCTACTGGCACCGCTATGGGGCACAAACGTAATGGGCCTTTTTACCGAAATCAACAAATTCAAAGGGGTCCCCGGTGGAACTCCTTTGTTTTGGAAGGCAAACAAGCAGTTCGTCCAGGATATCCAATATACCGCAGAGCTTATGCTTCCACTGCAAGAGGCAATTCTCCCAATTATGCAGGAAATCCAGCAAATTTCAGAAGAAAGCCTGAAGGGCCAAATAAACACCCTGTAGGAACCAATGTTGCCCCTCTGGGTCCCAAACATGGTACTGTTGGTCACAATGAAAACATCCAAAATCCAAGAGAGAAGCCAGTAAGTCAAAAAGAAAGAATAGTCATTCCTACAAGGGATCCAAGTGGCCCCTGGAGAAACTCTCAAGACTATGGAGTTAATAAATCAAACTATAAAGTGCCTCACCCTGAGGATAACATGCTAGTCCCAAATTTTAATTCTATTGGTCAACGTGAAAACTCTTATTACCTGAGAGGAGATTCCAGAAGAGCTCCAAATTCTAATGGACAAACCCAAAGCCAGAATTTGCTCAAAGGGATTATTTTAGAGCCAAGAAGAATTCCATATGAATCAGAAATTAATCAGCCAGAATTAAAGCACAGTATATATCAGCCTGTGTACCCTGAGGGATTCCCTTCCCCTGCAAGGGAACATTTTAATGCTGGAAGAAATACTTGGAACCAACAAGAAATCTCTCCACCTTTTAAGGAAGATCCTGGAAGGCATGAAGAACACTTACCTCATCCTTCCCATGGCTCTGGAGGACATGTTTACTACCCTGACTATAACCCCTATGATCCCAGGGAAAACTCACCATACCTTAGAAGTAATACATGGGCTGAAAGAGATGATTCTCCCAATACAATGAGGCAACCTGAAAATCCACACTATCCCATGAATACTCCAGACCCAAAAAAGACAATCCCTTATAATGAAGAGGACCCAATAGATCCAACTGGAGATGAATCTTTCCCAGGACAAAGTAGATGGGGTATGGCGGAGTCAAGCTTTAAAGGTGACCCAACAGTTAGGCACTATGAAGGCGAGCAA---TAT------------------------------------ACCTCAAATCAACCAAAGGAATACCTTCCCTATTCCTTAGAT---AATCCATCAAAACCCAGGGAGGATTTCCCTTATGGTGAATTTTACCCCTGGAGCCCAGATGAGAATTTCCCATCATATAATACAGCTCCCACTGAACCGCGGCCAGTGGAGAGCAGGGGCTATTATGCTAATAATGCCGTTGGACAAGAAGAAAGCACTATGTTTCCTTCTTGGAACTCCTGGGACCACAGGATTCAAGCCCAAGAGCAGAAAGAAAGAAAGCCATATTTTAACAGAAATTTCTGGGATCAGCCAACAAATTTACACAAAGCCCCTGCTAGTTCACCATACCAGAAGGAGAACAAGCCTTATTCCAGTGACTCCCCAGCTGGGCTTCAGAAAAATCCAATATGGCATGAAGATGAGAATTTGAATTATGGCATGCAGATCACTAGGTTAAATTCACCAGAGAGAGAACACTTGGTTTTCCCAGACTTAATTCCTCCAAGTTACCCAGCAGGTCAAAAAGGAGCACATTTATTTCACCTAAGCCAGAGAGGCCCTTGCTGTGCTGGTGGCTCCACAGGGCCCAAGGACAATCCACTTGCTCTACAAGACTACACTCCATCTTTTGGTCTTGTACCAGGGGAGAACCAAGACACCAGCCCTGTGTATACAGACGACAGTCATACTAAGCATGTAAGACATACAATCTCCCCGACAAGCATCCTAGCTGGCCAAAGAAACAGCTCAGAGAAAAGACTGCCTGGA------------GAAAGTCAAAAC--------------------------------------------------------------------------------------------------------------------------------------------------------------------------------------------------------------------------------------------------------------------------------------------------------------------------------CCAAGTCCTTTCAGAGATGACATGTCCACTCTGAAGAGGAGCACACCACATTCTATA---AATCAGTTGGGCCAAAGGGGAATTATGCCCTTTCCCGAAACCAGTTCCCTTCAATCAAAGAATACACCTTGCCTCAAAAGTGATCTTGGAGGAGAAGGAAAC---ATTTTGGAACAAATATTTGAAGGCAACCAGCTCAATGAAAGAACTGTTGATCTTACTCCTGAGCAGCTTGTTATTGGTACACCTGATGAAGGTCCCAAGCCAGAAGGAATTCCAAGTGAAGTGCAAGGAAATGAGGGTGAAAGGCAGCAG---AGACCATCTAGCATCCTACAGTTACCATGTTTTGGCTCCAAATTAACAAAGTATCACACCTCCAGCACTGGAACTCCATCTAGCATTGGAAGGCAAGGCTCATTTGATGGGGATCCAATTACGCCTACTGAAATTCCTAACTCATTGGCTGAGTTAGCTACCAGGGCACAGTTTCAGGATATAAATGTAGACCCACTTAATGCAGATGAACACACTCTATTTGATTCTCTTCAAGTAGGGACCAATCCACAGGACCAGGTGCAAGACTGCTTACTACTTCAGGCCTAG
Kogia_breviceps              ATGTTGCTGCTGCAGTGCAGGCATGAAGCCTCATCTCCTAAGCTAGATAACTTGGTACCAAGTGGA--AAAATGAAGATTCTCCTGGTCTTTCTAGGTCTGCTTGGTTATTCCATTGCTATGCCA------ATGCAAATGCCCCGAATGCCTGGATTTAGCAGTAAAAGTGAGGAGATGATGCGCTATGGTCACTTCAATTTTATGAACTCCCCACCTATGGCACACCTGGGTCCCTTGTATAGAAATGGTATGCAGCTCCCTCAGCTCTTCCTGCCGTACCAGATGCCCATGTGGCCTCAGCCACCAGCCAGCAAGAAGCGCCCACAGAAACCTTCATCTCCCTCAGCACCCAAACACCAGAGCAAGACTGATCAAGCCCCAGAGACCCAGAAACCCAACCAGCCTCAACTAAAACAGCCCCTACCAGAGCATCCTTTAAAGCAGCCATCACCCACCCCAACTCAGCCCCAA---GAGGAAACCCAGACACCTCAGGCATTCCCACCATTCGGCAATAGGCTATTTCCCTATCAACAGCCACCATGGCATGCTCCACATAGGGTACCACCAGGTTATGGACGTCCACCAGTCAGCAATGAAGAAGGTGGGAATCCTTACTTTGGAAATTTTGGATATCATGGATTT-GGGGGCCGTCCTCTTTATTATTCAGAAGAGATGTTTGAACAAGATTTTGAAAAACCCAAAGAAAAAGATCCTCCTAAAACAGAGAGTCCAGCCACTGATCCTTCGGCTAATTCAACAGTTCCTGAAACTAATCCTACCCAGTCAAATGAACACAATCCCAGAGGGAGTCAGGGTGGAAATGACACCAGCCCAACAGGAAACACTGTCCAGGGGTCTAACACTGTGAGCAATCCTACAGCTCAAAACAGCCCTGCAGTAAATGTTTCAGGCCAGGGAGTTCCAAGAAGTCAAACCCCATGG---------------------GGACCAAGTCAGACAAATATTCATGAAAATTATCCAAATCCTAACATCCGAAGTTTTCCTGCAGGAAGACAATGG------------CGACCTACTGGCACCGCTATGGGGCACAGACGTAATGAGCCTTTTTACCGAAATCAACAAATTCAAAGGGGTCCCCGGTGGAACTCCTTTGCTCTGGAAGGCAAACAAGCAGTTCATCCAGGATATCCAATATATCGCAGAGCTTATGCTTCCACTGCAAGAGGCAATTCTCCCATTTATGCAGGAAATCCAGCAAATTTCAGAAGAAAGCCTGAAGGGCCAAATAAATACCCTGTGGGAACCAATGCTGCCCCTCTGGGTCCCAAACATGATACTGTTGGCCACAATGAAAACATCCAAAATCCAAGAGAGAGGCCAGTAAGTCAAAAAGAAAGAATAGTCATTCCTACAAGGGATCCAAATGGCCCCTGGAGAAACTCTCAAGACTTTGGAATTAATAAATCAAACTATAAACTGCCTCATCCTGAGGATAACATGCTAGTCCCAAATTTTAATTCTGTTGGTCAACGTGAAAACTCTTATTACCTGAGAGGAGATTCCAGAAGAGCTCCAAATTCTAATGGACAAACCCAAAGCCAGAATTTGCCCAAAGGGATTATTTTAGAGCCAAGAAGAGTTCCATATGAATCAGAAATTAATCAGCCAGAATTAAAGCACAGTATATATCAGCCTGTGTATCCTGAGGGATTCCCTTCCCCTGCAAGGGAACATCTTCCTGCTGGAAGAAATACTTGGAACCAACAAGAAATCTCTCCACCTTTTAAGGAAGATCCTGGAAGGCATGACCAACACTTACCTCATCCTTCCCATAGCTCTGGAGGACGTGTTTACTACCCTGACTATAACCCCTATGATCCCAGGGAAAACTCACCATACCTTAGAAGTAATACATGGGCTGAAAGAGATGATTCTCCCAATACAATAAGGCAACCTGAAAATCCACACTATCCCATGAATACTCCAAACCCAAAAAAGACAATCCCTTATAATGAAGAAGACCCAATAGATCCAACTGGAGATGAATCTTTCCCAGGACAAAGTAGATGGGGTGTGGCGGAGTCAAGCTTTAAAGGAGACCCAACAGTTAAGCACTATGAAGGCAAGCAA---TAT------------------------------------AACTCCAGTCAACCAAAGGAAAACCTTCCCTATTCCTTAGAT---AATCCATCAAAACCCAGGGAGGATTTCCCTTATGGTGAATTTTACCCCTGGAGCCCAGATGAGAATTTCCCATCATATAATACAGCTCCTACTGAACTACGGCCAGTGGAGAGCAGGGGCTGTTATGCTAATAATGCCGTTGGACAAGAAGAAAGCACTATGTTTCCTTCTTGGAACTCCTGGGACCACAG-ATTCAAGCCCAAGAGCGGAAAGAAAGCAAGCCATATTTTAACAGAAATTTCTGGGACCAGCCAACAAATTTACACAAAGCCCCTGCTAGTTCACCATACCAGAAGGAGAACAAGCCTTATTCCAGTAACTCCCCAGCTGGGCTTCAGAAAAATCCAATATGGCATGAAGGTGAGAATTTGAATGATGGCATGCAGATCACTAGGTTAAATTCACCAGAGAGAGAACACTTGGCTTTCCCAGACTTAATTCCTCCAAGTTACCCAGCAGGTCAAAAAGGAGCACATTTATTTCACCTAAGCCAGAGAGGCCCTTGCTGTGCTGGTGGCTCCACAGGGCCCAAGGACAATCCACTTGCTCTACAAGACTACCCTCCATCTTTTGGTCTTGCACCAGGGGAGAACCAAGACACCAGCCCTGTGTATACAGAAGACAGTCATACTAAGCATGCAAGATATACTATCTCCCCGACAAGCATCCTACCTGGCCAAAGAAACAGCTCAGAAAATAGACTGCATGGA------------GAAAGTCAAAAC--------------------------------------------------------------------------------------------------------------------------------------------------------------------------------------------------------------------------------------------------------------------------------------------------------------------------------CCAAGTCCTTTCAGAGATGACACGTTCACTCTGAAGAGGAACACACCATGTTCTATA---AATCAGTTGGGCCAAAGGGGAATTATGCCCTTTCCCGAAACCAGTTCCCTTCAATCAAAGAATATACCTTGTCTCAAAAGTGACCTTGGAGGAGAAGGAAAC---ATTTTGGAACCAATATTTGAAGGCAACCAGCTCAATGAAAGAACTGTTGATCTTACTCCTGAGCAGCTTGTTATTGGTACACCTGACGAAGGTCCCAAGCCAGAAGGAATTCCAAGCGAAGTGCAAGGAAATGAGGGTGAAAGGCAGCAG---AGACCATCTAGCATCCTACAGTTACCATGTTTTGGCTCCAAATTAACAAAGTATCACACCTCCAGCACTGGAACTCCATCTAGCATTGGAAGGCAAGGCTCATTTGATGGGGATCCAATTATGCCTACTGAAATTCCTAACTCACTGGCTGAGTTAGCTACCAGGG--CAGTTTCAGAATATAAATGTAGACCCACTTAATGCAGAGGAACACACTCTATTTGATTCTCTTCAAGTAGGAACCAATCCACAGGACCAGGTGCAAGACTGCTTACTATTTCAGGTCTAG
Kogia_sima                   --------------------------------------------------------------------------------------------------------------------------------------------------------------------------------------------------------------------------------------------------------------------------------------------------------------------------------------------------------------------------------------------------------------------------------------------------------------------------------------------------------------------------------------------------------------------------------AGGGTACCACCAGGTTATGGACGTCCACCAGTCAGCAATGAAGAAGGTGGGAATCCTTACTTTGGATATTTTGGATATCATGGATTT-GGGGGYCGTCCTCTTTATTATTCAGAAGAGATGTTTGAACAAGATTTTGAAAAACCAAAAGAAAAAGATCCTCCTAAAACAGAGAGTCCAGCCACTGATCCTTCGGCTAATTCAACAGTTCCTGAAACTAATCCTACCCAGTCAAATGCACCCAATCCCAGAGGGAGTCAGGGTGGAAATGACACCAGCCCAATAGGAAACACTGTCCAGGGGTCTAACACTGTGAGCAATCCTACAGCTCAAAACAGCCCTGCAGTAAATGTTTCAGGCCAGGGAGTTCCAAGAAGTCAAACCCCACGG---------------------GGACCAAGTCAGACAAATATTCATGAAAATTATCCAAATCCTAACATCCGAAGTTTTCCTGCAGGAAGACAATGG------------CGACCTACTGGCACCGCTATGGGGCACAGACGTAATGAGCCTTTTTACCGAAATCAACAAATTCAAAGGGGTCCCCGGTGGAACTCCTTTGCTCTGGAAGGCAAACAAGCAGTTCATCCAGGATATCCAATATATCGCAGAGCTTATGCTTCCACTGCAAGAGGCAATTCTCCCATTTATGCAGGAAATCCAGCAAATTTCAGAAGAAAGCCTGAAGGGCCAAATAAATACCCTGTGGGAACCAATGCTGCCCCTCTGGGTCCCAAACATGATACTGTTGGCCACAATGAAAACATCCAAAATCCAAGAGAGAAGCCAGTAAGTCAAAAAGAAAGAATAGTCATTCCTACAAGGGATCCAAATGGCCCCTGGAGAAACTCTCAAGACTTTGGAATTAATAAATCAAACTATAAACTGCCTCATCCTGAGGATAACATGCTAGTCCCAAATTTTAATTCTGTTGGTCAACGTGAAAACTCTTATTACCTGAGAGGAGATTCCAGAAGAACTCCAAATTCTAATGGACAAACCCAAAGCCAGAATTTGCCCAAAGGGATTATTTTAGAGCCAAGAAGAGTTCCATATGAATCAGAAATTAATCAGCCAGAATTAAAGCACAGTATATATCAGCCTGTGTATCCTGAGGGATTCCCTTCCCCTGCAAGGGAACATCTTCCTGCTGGAAGAAATACTTGGAACCAACAAGAAATCTCTCCACCTTTTAAGGAAGATCCTGGAAGGCATGACCAACACTTACCTCATCCTTCCCATAGCTCTGGAGGACGTGTTTACTACCCTGACTATAACCCCTATGATCCCAGGGAAAACTCACCATACCTTAGAAGTAATACATGGGCTGAAAGAGATGATTCTCCCAATACAATAAGGCAACCTGAAAATCCACACTATCCCATGAATACTCCAAACCCAAAAAAGACAATCCCTTATAATGAAGAAGACCCAATAGATCCAACTGGAGATGAATCTTTCCCAGGACAAAGTAGATGGGGTGTGGCGGAGTCAAGCTTTAAAGGAGACCCAACAGTTAGGCACTATGAAGGCAAGCAA---TAT------------------------------------AACTCCAGTCAACCAAAGGAAAACCTTCCCTATTCCTTAGAT---AATCCATCAAAACCCAGGGAGGATTTCCCTTATGGTGAATTTTACCCCTGGAGCCCAGATGAGAATTTCCCATCATATAATACAGCTCCTACTGAACCACGGCCAGTGGAGAGCAGGGGCTGTTATGCTAATAATGCCGTTGGACAAGAAGAAAGCACTATGTTTCCTTCTTGGAACTCCTGGGACCACAG-ATTCAARCCCAAGAGCAGAAAGAAAGCAAGCCATATTTTAACAGAAATTTCTGGGATCAGCCAACAAATTTACACAAAGCCCCTGCTAGTTCACCATACCAGAAGGAGAACAAGCCTTATTCCAGTAACTCCCCAGCTGGGCTTCAGAAAAATCCAATATGGCATGAAGGTGAGAATTTGAATTATGGCATGCAGATCACTAGGTTAAATTCACCAGAGAGAGAACACTTGGCTTTCCCAGACTTAATTCCTCCAAGTTACCCAGCAGGTCAAAAAGGAGCACATTTATTTCACCTAAGCCAGAGAGGCCCTTGCTGTGCTGGTGGCTCCACAGGGCCCAAGGACAATCCACTTGCTCTACAAGACTACCCTCCATCTTTTGGTCTTGCACCAGGGGAGAACCAAGACACCAGCCCTGTGTATACAGAAGACAGTCATACTAAGCATGCAAGATATACTATCTCCCCGACAAGCATCCTACCTGGCCAAAGAAACAGCTCAGAAAATAGACTGCATGGA------------GAAAGTCAAAAC--------------------------------------------------------------------------------------------------------------------------------------------------------------------------------------------------------------------------------------------------------------------------------------------------------------------------------CCAAGTCCTTTCAGAGATGACACGTTCACTCTGAAGAGGAACAYACCATGTTCTATA---AATCAGTTGGGCCAAAGGGGAATTATGCCCTTTCCCGAAACCAGTTCCCTTCAATCAAAGAATATACCTTGTCTCAAAAGTGACCTTGGAGGAGAAGGAAAC---ATTTTGGAACCAATATTTGAAGGCAACCAGCTCAATGAAAGAACTGTTGATCTTACTCCTGAGCAGCTTGTTATTGGTACACCTGACGAAGGTCCCAAGCCAGAAGGAATTCCAAGCGAAGTGCAAGGAAATGAGGGTGAAAGGCAGCAG---AGACCATCTAGCATCCTACAGTTACCATGTTTTGGCTCCAAATTAACAAAGTATCACACCTCCAGCACTGGAACTCCATCTAGCATTGGAAGGCAAGGCTCATTTGATGGGGATCCAATTATGCCTACTGAAATTCCTAACTCATTGGCTGAGTTAGCTACCAGGG--CAGTTTCAGAATATAAATGTAGACCCACTTAATGCAGAGGWACACACTCTATTTGATTCTCTTCAAGTAGGAACCAATCCACAGGACCAGGTGCAAGACTGCTTACTATTTCAGGCCTAG
Lagenodelphis_hosei          ATGTTGCTGCTGCACTGCAGGCATGAAGCTTCGTCTCCTAAGCTAGATAACCTGGTACCAAGTGGA--AAAATGAAGAGTGTCCTGGTCTTTCTAGGTCTGCTTTGTTATTCCATAGCTATGCCA------ATGCAAATGCCCCGAATGCCTGGATTTAGCAGTAAAAGTGAGGAGATG---CGCTATGGTCACTTCAACTTTATGAACTCCCCACCTATGGTACACCTGGGTCCCTTGTATGGAAATGGTATGCAGCTCCCTCAGCTCTTCCTGCCRTACCAGATGCCCATGTGGCCTCAGCCACCACCCAACAAGAAGCGCCCACAGAAACCTTCATCTCCCTCAGCACCCAAACACCAGAGCAAGACTGATCAAGCCCCAGAGACCCAGAAACCCAACCAGCCTCAACTAAAACAGCCCYTACCGGAGCATCCTTTAAAGCAGCCATCACCCACCCCAACTCAGCCCCAA---GAGGAAACCCAGACACCTCAGGCRTTCCCACCATTTGGCAATGGGCTATTTCCCTATCAACAGCTACCGTGGCATGTTCCACATAGGGTACCACCAGGTTATGGACGTCCWCCAGTCAGCAATGAAGAAGGTGGAAATCCTTACTTTGGATATTTTGGATATCATGGATTT-GGGGGCCGTCCTCCTTATTATTCAGAAGAGATGTTTGAACAAGATTTTGAAAAACCAAAAGAAAAAGATCCTCCTAAAACAGAGAGTCCAGCCACTGATCCTTCGGTTAATTCAACAGTTCCTGAAACTAATTCTACCCAGTCAAATGCACCCAATCCCAGAGGGAGTCAGGGTGGAAATGACACCAGCCCAACAGGAAACAGTGTCCAGGGGTCTAACACTGTGAGCAATCCTACAGCTCAAAACAGCCCTGCAGTAAATGTTTCAGGCCAGGGAGTTCCAAGAAGTCAAACCCCACRG---------------------GGACCAAGTCAGACAAATATTCATGAAAATTATCCAAATCCTAACATCCGTAGTTTTCCTGCAGGAAGACAATGG------------CGACCTACTGGCACCRMTACGGGGCACAAACGTAATGGGCCTTTTTACCGAAATCAACAAATTCAAAGGGGTCCCCGGTGGAACTCCTTTGTTTTGGAAGGCAAACAAGCAGTTCGCCCAGGATATCCAATATACCGCAGAGCTTATGCTTCCACTGCAAGAGGCAACTCTCCCAATTATGCAGGAAATCCAGCAAATTTCAGAAGAAAGCCTGAAGGGCCAAATAAACACCCTGTGGGAACCAATGTTRCCCCTCTGGGTCCCAAACATGGTACTGTTGGCCACAATGAAAACATCCAAAATCCAAGAGAGAAGCCAGTAAGTCAAAAAGAAGGAATAGTCATTCCTACAAGGGATCCAAGTGGCCCCTGGAGAAACTCTCAAGACTATGGAGTTAATAAATCAAACTATAAACTGCCTCACCCTGAGGACAACAKGCTAGTCCCAAATTTTAATTCTGTTGGTCAACGTGAAAACTCTTATTACCTGAGAGGAGATTCCAGAAGAGCTCCAAATTCTAATGGACAAACCCAAAGCCAGAATTTGCCCAAAGGGATTATTTTAGAGCCAAGAAGAATTCCATATGAGTCAGAAATTAATCAGCCAGAATTAAAGCACAGTATATATCAGCCTGTGTACCCTGAGGGATTTCCTTCCCCTGCAAGGGAACATTTTAATGCTGGAAGAAATACTTGGAACCAAMAAGAAATCTCTCCACCTTTTAAGGAAGATCCTGGAAGGCATGAAGAACACTTACCTCATCCTTCCCATGGCTCTGGAGGACGTGTTTATTACCCTGACTATAACCCCTATGATCCCAGGGAAAACTCACCATACCTTAGAAGTAATACATGGGCTGAAAGAGATGATTCTCCCAATACAATGAGGCAACCTGAAAATCCACACTATCCCATGAATACTCCAGACCCAAAAAAGACAATCCCTTATAATGAAGAAGACCCAATAGAGCCAACTGGAGATGAATCTTTTCCAGGACAAAGTAGATGGAGTGTGGCGGAGTCAAGCTTTAAAGGAGACCCAACAGTTAGGCACTATGAAGGCGAGCAA---TAT------------------------------------ACCTCAAATCAACCAAAGGAATACCTTCCCTATTCCTTAGATATTAATCCATCAAAACCCAGGAAGGATTTCCCTTATGGTGAATTTTACCCCTGGAGCCCAGATGAGAATTTCCCATCATATAATACAGCTCCCACTGAACCGCGGCCAGKGGAGAGCAGGGGCTATTATGCTAATAATGCCGTTGGACAAGAAGAAAGCACTATGTTTCCTTCTTGGAATTCCTGGGACCACAGAATTCAAGCCCAAGAGCAGAAAGAAAGAAAGCCATATTTTAACAGAAATTTCTGGGATCAGCCAACAAATTTACACAAAGCCCCTGCTAGTTCACCATACCAGAAGGAGAACAAGCCTTATTCCAGTGACTCCCCAGCTGGGCTTCAGAAAAATCCAATATGGCATGAAGGTGAGAATTTGAATTATGGCATGCAGACCACTAGGTTAAATTCACCAGAAAGAGAACACTTGGTTTTCCCAGACTTAATTCCTCCAAGTTACCCAGCAGTTCAAAAAGGAGCACATTTATTTCACCTAAGCCAGAGAGGCCCTTGCTGTGCTGGTGGCTCCACAGGGCCCAAGGACAATCCACTTGCTCTAMAAGACTACACTCCATCTTTTGGTCTTGCACTAGGGGAGAACCAAGACACCAGCCCTGTGTATATAGAAGACAGTCAAACTACGCATGTAAGACATACTATCTCCCCGACAAGCATCCTAGCTGGCCAAAGAAACAGCTCAGAGAAAAGACTGCCTGGA------------GAAAGTCAAAAC--------------------------------------------------------------------------------------------------------------------------------------------------------------------------------------------------------------------------------------------------------------------------------------------------------------------------------CCAAGTCCTTTCAGAGATGACATGTCCACTCTGAAGAGGAACACACCACGTTCTATA---AATCAGTTGGGCCAAAGGGGAATTATGCCCTTTCCCGAAACCAGTTCCCTTCAATCAAAGAATACACCWTGCCTCAAAAGTGATCTTGGAGGAAAAGGAAAC---ATTTTGGAACAAATATTTGAAGGYAACCAGCTCAATGAAAGAACTGTTGATCTTACTCCTGAGCAGCTTGTTATTGGTACACCTGATGAAGGTCCCAAGCCAGAAGGAATTCCAAGTGAAGTGCAAGGAAATGAGGGTGAAAGGCAGCAG---AGACCATCTAGCATCCTACAGTTACCATGTTTTGGCTCCAAATTAACAAAGTATCACACCTCCAGCACTGGAACTCCATCTAGCATTGGAAGGCAAGGCTCATTTGAYGGGGATCCAATTATGCCTACTGAAATTCCTAACTCACTGGCTGAGTTAGCTACCAGGGCACAGTTTCAGAATATAAATGTAGACCCACTTAATGCAGATGAACACACTCTATTTGATTCTCTTCAAGTAGGGACCAATCCACAGGACCAGGTGCAAGACTGCTTACTACTTCAGGCCTAG
Leucopleurus_acutus          ATGTTGCTGCTGCAGTGCAGGCATGAAGCTTCGTCTCCTAAGCTAGATAACCTGGTACCAAGTGGA--AAAATGAAGAGTCTCCTGGTCTTTCTAGGTCTGCTTTGTTATTCCATAGCTATGCCA------ATGCAAATGCCCCGAATGCCTGGATTTAGCAGTAAAAGTGAGGAGATG---AGCTATGGTCACTTCAACTTTATGAACTCCCCACCTATGGTACACCTGGGTCCCTTGTATGGAAATGGTATGCAGCTCCCTCAGCTCTTCCTGCCGTACCAGATGCCCATGTGGCCTCAGCCACCACCCAACAAGAAGCTCCCACAGAAACCTTCATCTCCCTCAGCACCCAAACACCAAAGCAAGACTGATCAAGCCCCAGAGACCCAGAAACCCAACCAGCCTCAACTAAAACAGCCCCTACCGGAGCATCCTTTAAAGCAGCCATCACCCACCCCAACTCAGCCCCAA---GAGGAAACCCAGACACCTCAGGCATTCCCACCATTTGGCAATGGGCTATTTCCCTATCAACAGCTACCGTGGCATGTTCCACATAGGGTACCACCAGGTTATGGACGTCCACCAGTCAGCAATGAAGAAGGTGGAAATCCTTACTTTGGATATTTTGGATATCATGGATTT-GGGGGCCATCCTCCTTATTATTCAGAAGAGATGTTTGAACAAGATTTTGAAAAACCAAAAGAAAAAGATCCTCCTAAAACAGAGAGTCCAGCCGCTGATCCTTCGGCTAATTCAACAGTTCCTGAAACTAATTCTACCCAGTCAAATGCACCCAATCCCAGAGGGAGTCAGGGTGGAAATGACACCAGCCCAACAGGAAACAGTGTCCAGGGGTCTAACACTGTGAGCAATCCTACAGCTCAAAACAGCCCTGCAGTAAATGTTTCAGGCCAGGGAGTTCCAAGAAGTCAAACCCCACGG---------------------GGACCAAGTCAGACAAATATTCATGAAAATTATCCAAATCCTAACATCCGTAGTTTTCCTGCAGGAAGACAATGG------------CGACCTACTGGCACCGCTACGGGGCACAAACGTAATGGGCCTTTTTACCGAAATCAACAAATTCAAAGGGGTCCCCGGTGGAACTCCTTTGTTTTGGAAGGCAAACAAGCAGTTCGTCCAGGATATCCAATATACCGCAGAGCTTATGCTTCCACTGCAAGAGGCAACTCTCCCAATTATGCAGGAAATCCAGCAAATTTCAGAAGAAAGCCTGAAGGGCCAAATAAACACCCTGTGGGAACCAATGTTGCCCCTCTGGGTCCCAAACATGGTACTGTTGGCCACAATGAAAACATCCAAAATCCAAGAGAGAAGCCAGTAAGTCAAAAAGAAGGAATAGTCATTCCTACAAGGGATCCAAGTGGCCCCTGGAGAAACTCTCAAGACTATGGAGTTAATAAATCAAACTATAAACTGCCTCACCCTGAGGATAACATGCTAGTCCCAAATTTTAATTCTATTGGTCAACGTGAAAACTCTTATTACCTGAGAGGAGATTCCAGAAGAGCTCCAAATTCTAATGGACAAACCCAAAGCCAGAATTTGCTCAAAGGGATTATTTTAGAGCCAAGAAGAATTCCATATGAGTCAGAAATTAATCAGCCAGAATTAAAGCACAGTATATATCAGCCTGTGTACCCTGAGGGATTTCCTTCCCCTGCAAGGGAACATTTTAATGCTGGAAGAAATACTTGGAACCAACAAGAAATCTCTCCACCTTTTCAGGAAGATCCTGGAAGGCATGAAGAACACTTACCTCATCCTTCCCATGGCTCTGGAGGACGTGTTTATTACCCTGACTATAACCCCTATGATCCCAGGGAAAACTCACTATACCTTAGAAGTAATACATGGGCTGAAAGAGATGATTCTCCCAATACAATGAGGCAACCTGAAAATCCACACTATCCCATGAATACTCCAGACCCAAAAAAGACAATCCCTTATAATGAAGAAGACCCAATAGAGCCAACTGGAGATGAATCTTTTCCAGGACAAAGTAGATGGAGTGTGGCGGAGTCAAGCTTTAAAGGAGACCCAACAGTTAGGCACTATGAAGGCGAGCAA---TAT------------------------------------ACCTCAAATCAACCAAAGGAATACCTTCCCTATTCCTTAGATATTAATCCATCAAAACCCAGGAAGGATTTCCCTTATGGTGAATTTTACCCCTGGAGCCCAGATGAGAATTTCCCATCATATAATACAGCTCCCACTGAACCGCGGCCAGTGGAGAGCAGGGGCTATTATGCTAATAATGCCGTTGGACAAGAAGAAAGCACTATGTTTCCTTCTTGGAATTCCTGGGACCACAGGATTCAAGCCCAAGAGCAGAAAGAAAGAAAGCCACATTTTAACAGAAATTTCTGGGATCAGCCAACAAATTTACACAAAGCCCCTGCTAGTTCACCATACCAGAAGGAGAACAAGCCTTATTCCAGTGACTCCCCAGCTGGGCTTCAGAAAAATCCAATATGGCATGAAGGTGAGAATTTGAATTATGGCATGCAGACCACTAGGTTAAATTCACCGGAAAGAGAACACTTGGTTTTCCCAGACTTAATTCCTCCAAGTTACCCAGCAGTTCAAAAAGGAGCACATTTATTTCACCTAAGCCAGAGAGGCCCTTGCTGTGCTGGTGGCTCCACAGGGCCCAAGGACAATCCACTTGCTCTACAAGACTACACTCCATCTTTTGGTCTTTCACCAGGGGAGAACCAAGACACCAGCCCTGTGTATATAGAAGACAGTCAAACTACGCATGTAAGACATACTATCTCCCCGACAAGCATCCTAGCTGGCCAAAGAAACAGCTCAGAGAAAAGACTGCCTGGA------------GAAAGTCAAAAC--------------------------------------------------------------------------------------------------------------------------------------------------------------------------------------------------------------------------------------------------------------------------------------------------------------------------------CCAAGTCCTTTCAGAGATGACATGTCCACTCTGAAGAGGAACACACCACGTTCTATA---AATCAGTTGGGCCAAAGGGGAATTATGCCCTTTCCCGAAACCAGTTCCCTTCAATCAAAGAATACACCTTGCCTCAAAAGTGATCTTGGAGGAGAAGGAAAC---ATTTTGGAACAGATATTTGAAGGCAACCAGCTCAATGAAAGAACTGTTGATCTTACTCCTGAGCAGCTTGTTATTGGTACACCTGATGAAGGTCCCAAGCCAGAAGGAATTCCAAGTGAAGTGCAAGGAAATGAGGGTGAAAGGCAGCAG---AGACCATCTAGCATCCTACAGTTACCATGTTTTGGCTCCAAATTAACAAAGTATCACACCTCCAGCACTGGAACTCCATCTAGCATTGGAAGGCAAGGCTCATTTGATGGGGATCCAATTACGCCTACTGAAATTCCTAACTCACTGGCTGAGTTAGCTACCAGGGCACAGTTTCAGAATATAAATGTAGACCCACTTAATGCAGATGAACACACTCTATTTGATTCTCTTCAAGTAGGGACCAATCCACAGGACCAGGTGCAAGACTGCTTACTACTTCAGGCCTAG
Lagenorhynchus_albirostris   ATGTTGCTGCTGCAGTGCAGGCATGAAGCTTCGTCTCCTAAGCTAGATAACCTGGTACCAAGTGGA--AAAATGAAGAGTGTCCTGGTCTTTCTAGGTCTGCTTTGTTATTCCATAGCTATGCCA------ATGCAAATGCCCCGAATGCCTGGATTTAGCAGTAAAAGTGAGGAGATG---CGCTATGGTCACTTCAACTTTATGAACTCCCCACCTATGGTACACCTGGGTCCCTTGTATGGAAATGGTATGCAGCTCCCTCAGCTCTTCCTGCCGTACCAGATGCCCATGTGGCCTCAGCCACCACCCAACAAGAAGCGCCCACAGAAACCTTCATCTCCCTCAGCACCCAAACACCAGAGCAAGACTGATCAAGCCCCAGAGACCCAGAAACCCAACCAGCCTCAACTAAAACAGCCCCTACCGGAGCATCCTTTAAAGCAGCCATCACCCACCCCAACTCAGCCCCAA---GAGGAAACCCAGACACCTCAGGCATTCCCACCATTTGGCAATGGGCTATTTCCCTATCAACAGCTACCGTGGCATGTTCCACATAGGGTACCACCAGGTTATGGACGTCCACCAGTCAGCAATGAAGAAGGTGGAAATCCTTACTTTGGATATTTTGGATATCATGGATTT-GGGGGCCGTCCTCCTTATTATTCAGAAGAGATGTTTGAACAAGATTTTGAAAAACCAAAAGAAAAAGATCCTCCTAAAACAGAGAGTCCAGCCACTGATCCTTCGGTTAATTCAACAGTTCCTGAAACTAATTCTACCCAGTCAAATGCACCCAATCCCAGAGGGAGTCAGGGTGGAAATGACACCAGCCCAACAGGAAACAGTGTCCAGGGGTCTAACACTGTGAGCAATCCTACAGCTCAAAACAGCCCTGCAGTAAATGTTTCAGGCCAGGGAGTTCCAAGAAGTCAAACCCCACGG---------------------GGACCAAGTCAGACAAATATTCATGAAAATTATCCAAATCCTAACATCCGTAGTTTTCCTGCAGGAAGACAATGG------------CGACCTACTGGCACCGCTACGGGGCACAAACGTAATGGGCCTTTTTACCGAAATCAACAAATTCAAAGGGGTCCCCGGTGGAACTCCTTTGTTTTGGAAGGCAAACAAGCAGTTCGTCCAGGATATCCAATATACCGCAGAGCTTATGCTTCCACTGCAAGAGGCAACTCTCCCAATTATGCAGGAAATCCAGCAAATTTCAGAAGAAAGCCTGAAGGGCCAAATAAACACCCTGTGGGAACCAATGTTGCCCCTCTGGGTCCCAAACATGGTACTGTTGGCCACAATGAAAACATCCAAAATCCAAGAGAGAAGCCAGTAAGTCAAAAAGAAGGAATCGTCATTCCTACAAGGGATCCAAGTGGCCCCTGGAGAAACTCTCAAGACTATGGAGTTAATAAATCAAACTATAAACTGCCTCACCCTGAGGATAACATGCTAGTCCCAAATTTTAATTCTATTGGTCAACGTGAAAACTCTTATTACCTGAGAGGAGATTCCAGAAGAGCTCCAAATTCTAATGGACAAACCCAAAGCCAGAATTTGCTCAAAGGGATTATTTTAGAGCCAAGAAGAATTCCATATGAGTCAGAAATTAATCAGCCAGAATTAAAGCACAGTATATATCAGCCTATGTACCCTGAGGGATTTCCTTCCCCTGCAAGGGAACATTTTAATGCTGGAAGAAATACTTGGAACCAACAAGAAATCTCTCCACCTTTTAAGGAAGATCCTGGAAGGCATGAAGAACACTTACCTCATCCTTCCCATGGCTCTGGAGGACGTGTTTATTACCCTGACTATAAACCCTATGATCCCAGGGAAAACTCACCATACCTTAGAAGTAATACATGGGCTGAAAGAGATGATTCTCCCAATACAATGAGGCAACCTGAAAATCCACACTATCCCATGAATACTCCAGACCCAAAAAAGACAATCCCTTATAATGAAGAAGACCCAATAGAGCCAACTGGAGATGAATCTTTTCCAGGACAAAGTAGATGGAGTGTGGCGGAGTCAAGCTTTAAAGGAGACCCAACAGTTAGGCACTATGAAGGCGAGCAA---TAT------------------------------------ACCTCAAATCAACCAAAGGAATACCTTCCCTATTCCTTAGATATTAATCCATCAAAACCCAGGAAGGATTTCCCTTATGGTGAATTTTACCCCTGGAGCCCAGATGAGAATTTCCCATCATATAATACAGCTCCCACTGAACCGCGGCCAGTGGAGAGCAGGGGCTATTATGCTAATAATGCCGTTGGACAAGAAGAAAGCACTATGTTTCCTTCTTGGAATTCCTGGGACCACAGGATTCAAGCCCAAGAGCAGAAAGAAAGAAAGCCATATTTTAACAGAAATTTCTGGGATCAGCCAACAAATTTACACAAAGCCCCTGCTAGTTCACCATACCAGAAGGAGAACAAGCCTTATTCCAGTGACTTCCCAGCTGGGCTTCAGAAAAATCCAATATGGCATGAAGGTGAGAATTTGAATTATGGCATGCAGACCACTAGGTTAAATTCACCAGAAAGAGAACACTTGGTTTTCCCAGACTTAATTCCTCCAAGTTACCCAGCAGTTCAAAAAGGAGCACATTTATTTCACCTAAGCCAGAGAGGCCCTTGCTGTGCTGGTGGCTCCACAGGGCCCAAGGACAATCCACTTGCTCTACAAGACTACACTCCATCTTTTGGTCTTGCACCAGGGGAGAACCAAGACACCAGCCCTGTGTATATAGAAGACAGTCAAACTACGCATGTAAGACATACTATCTCCCCGACAAGCATCCTAGCTGGCCAAAGAAACAGCTCAGAGAAAAGACTGCCTGGA------------GAAAGTCAAAAC--------------------------------------------------------------------------------------------------------------------------------------------------------------------------------------------------------------------------------------------------------------------------------------------------------------------------------CCAAGTCCTTTCAGAGATGACATGTCCACTCTGAAGAGGAACACACCACGTTCTATA---AATCAGTTGGGCCAAAGGGGAATTATGCCCTTTCCCGAAACCAGTTCCCTTCAATCAAAGAATACACCTTGCCTCAAAAGTGATCTTGGAGGAGAAGGAAAC---ATTTTGGAACAAATATTTGAAGGCAACCAGCTCAATGAAAGAACTGTTGATCTTACTCTTGAGCAGCTTGTTATTGGTACACCTGATGAAGGTCCCAAGCCAGAAGGAATTCCAAGTGAAGTGCAAGGAAATGAGGGTGAAAGGCAGCAG---AGACCATCTAGCATCCTACAGTTACCATGTTTTGGCTCCAAATTAACAAAGTATCGCACCTCCAGCACTGGAACTCCATCTAGCATTGGAAGGCAAGGCTCATTTGATGGGGATCCAATTACGCCTACTGAAATTCCTAACTCACTGGCTGAGTTAGCTACCAGGGCACAGTTTCAGAATATAAATGTAGACCCACTTAATGCAGATGAACACACTCTATTTGATTCTCTTCAAGTAGGGACCAATCCACAGGACCAGGTGCAAGACTGCTTACTACTTCAGGCCTAG
Sagmatias_obliquidens        ATGTTGCTGCTGCAGTGCAGGCATGAAGCTTCGTCTCCTAAGCTAGATAACCTGGTACCAAGTGGA--AAAATGAAGAGTCTCCTGGTCTTTCTAGGTCTGCTTTGTTATTCCATAGCTATGCCA------ATGCAAATGCCCCGAATGCCTGGATTTAGCAGTAAAAGTGAGGAGATG---CGCTATGGTCACTTCAACTTTATGAACTCCCCACCTATGGTACACCTGGGTCCCTTGTATGGAAATGGTATGCAGCTCCCTCAGCTCTTCCTGCCGTACCAGATGCCCATGTGGCCTCAGCCACCACCCAACAAGAAGCGCCCACAGAAACCTTCATCTCCCTCAGCACCCAAACACCAGAGCAAGACTGATCAAGCCCCAGAGACCCAGAAACCCAACCAGCCTCAACTAAAACAGCCCCTACCGGAGCATCCTTTAAAGCAGCCATCACCCACCCCAACTCAGCCCCAA---GAGGAAACCCAGACACCTCAGGCATTCCCACCATTTGGCAATGGGCTATTTCCCTATCAACAGCTACCGTGGCATGTTCCACATAGGGTACCACCAGGTTATGGACGTCCACCAGTCAGCAATGAAGAAGGTGGAAATCCTTACTTTGGATATTTTGGATATCATGGATTT-GGGGGCCGTCCTCCTTATTATTCAGAAGAGATGTTTGAACAAGATTTTGAAAAACCAAAAGAAAAAGATCCTCCTAAAACAGAGAGTCCAGCCACTGATCCTTCGGTTAATTCAACAGTTCCTGAAACTAATTCTACCCAGTCAAATGCACCCAATCCCAGAGGGAGTCAGGGTGGAAATGACACCAGCCCAACAGGAAACAGTGTCCAGGGGTCTAACACTGTGAGCAATCCTACAGCTCAAAACAGCCCTGCAGTAAATGTTTCAGGCCAGGGAGTTCCAAGAAGTCAAACCCCACGG---------------------GGACCAAGTCAGACAAATATTCATGAAAATTATCCAAATCCTAACATCCCTAGTTTTCCTGCAGGAAGACAATGG------------CGACCTACTGGCACCGCTACGGGGCACAAACGTAATGGGCCTTTTTACCGAAATCAACAAATTCAAAGGGGTCCCCGGTGGAACTCCTTTGTTTTGGAAGGCAAACAAGCAGTTCGCCCAGGATATCCAATATACCGCAGAGCTTATGCTTCCACTGCAAGAGGCAACTCTCCCAATTATGCAGGAAATCCAGCAAATTTCAGAAGAAAGCCTGAAGGGCCAAATAAACACCCTGTGGGAACCAATGTTGCCCCTCTGGGTCCCAAACATGGTACTGTTGGCCACAGTGAAAACATCCAAAATCCAAGAGAGAAGCCAGTAAGTCAAAAAGAAGGAATAGTCATTCCTACAAGGGATCCAAGTGGCCCCTGGAGAAACTCTCAAGACTATGGAGTTAATAAATCAAACTATAAACTGCCTCACCCTGAGGACAACATGCTAGTCCCAAATTTTAATTCTATTGGTCAACGTGAAAACTCTTATTACCTGAGAGGAGATTCCAGAAGAGCTCCAAATTCTAATGGACAAACCCAAAGCCAGAATTTGCTCAAAGGGATTATTTTAGAGCCAAGAAGAATTCCATATGAGTCAGAAATTAATCAGCCAGAATTAAAGCACAGTATATATCAGCCTGTGTACCCTGAGGGATTTCCTTCCCCTGCAAGGGAACATTTTAATGCTGGAAGAAATACTTGGAACCAACAAGAAATCTCTCCACCTTTTAAGGAAGATCCTGGAAGGCATGAAGAACACTTACCTCATCCTTCCCATGGCTCTGGAGGACGTGTTTATTACCCTGACTATAACCCCTATGATCCCAGGGAAAACTCACCATACCTTAGAAGTAATACATGGGCTGAAAGAGATGATTCTCCCAATACAATGAGGCAACCTGAAAATCCACACTATCCCATGAATACTCCAGACCCAAAAAAGACAATCCCTTATAATGAAGAAGACCCAATAGAGCCAACTGGAGATGAATCTTTTCCAGGACAAAGCAGATGGAGTGTGGCGGAGTCAAGCTTTAAAGGAGACCCAACAGTTAGGCACTATGAAGGCGAGCAA---TAT------------------------------------ACCTCAAATCAACCAAAGGAATACCTTCCCTATTCCTTAGATATTAATCCATCAAAACCCAGGAAGGATTTCCCTTATGGTGAATTTTACCCCTGGAGCCCAGATGAGAATTTCCCATCATATAATACAGCTCCCACTGAACCGCGGCCAGTGGAGAGCAGGGGCTATTATGCTAATAATGCCGTTGGACAAGAAGAAAGCACTATGTTTCCTTCTTGGAATTCCTGGGACCACAGGATTCAAGCCCAAGAGCAGAAAGAAAGAAAGCCATATTTTAACAGAAATTTCTGGGATCAGCCAACAAATTTACACAAAGCCCCTGCTAGTTCACCATACCAGAAGGAGAACAAGCCTTATTCCAGTGACTCCCCAGCTGGGCTTCAGAAAAATCCAATATGGCATGAAGGTGAGAATTTGAATTATGGCATGCAGACCACTAGGTTAAATTCACCAGAAAGAGAACACTTGGTTTTCCCAGACTTAATTCCTCCAAGTTACACAGCAGTTCAAAAAGGAGCACATTTATTTCACCTAAGCCAGAGAGGCCCTTGCTGTGCTGGTGGCTCCACAGGGCCCAAGGACAATCCACTTGCTCTACAAGACTACACTCCATCTTTTGGTCTTGCACTAGGGGAGAACCAAGACACCAGCCCTGTGTATATAGAAGACAGTCAAACTACGCATGTAAGACATACTATCTCCCCGACAAGCATCCTAGCTGGCCAAAGAAACAGCTCAGAGAAAAGACTGCCTGGA------------GAAAGTCAAAAC--------------------------------------------------------------------------------------------------------------------------------------------------------------------------------------------------------------------------------------------------------------------------------------------------------------------------------CCAAGTCCTTTCAGAGATGACATGTCCACTCTGAAGAGGAACACACCACGTTCTATA---AATCAGTTGGGCCAAAGGGGAATTATGCCCTTTCCCGAAACCAGTTCCCTTCAATCAAAGAATACACCTTGCCTCAAAAGTGATCTTGGAGGAGAAGGAAAC---ATTTTGGAACAAATATTTGAAGGCAACCAGCTCAATGAAAGAACTGTTGATCTTACTCCTGAGCAGCTTGTTATTGGTACACCTGATGAAGGTCCCAAGCCAGAAGGAATTCCAAGTGAAGTGCAGGGAAATGAGGGTGAAAGGCAGCAG---AGACCATCTAGCATCCTACAGTTACCATGTTTTGGCTCCAAATTAACAAAGTATCACACCTCCAGCACTGGAACTCCATCTAGCATGGGAAGGCAAGGCTCATTTGATGGGGATCCAATTACGCCTACTGAAATTCCTAACTCACTGGCTGAGTTAGCTACCAGGGCACAGTTTCAGAATATAAATGTAGACCCACTTAATGCAGATGAACACACTCTATTTGATTCTCTTCAAGTAGGGACCAATCCACAGGACCAGGTGCAAGACTGCTTACTACTTCAGGCCTAG
Sagmatias_obscurus           ATGTTGCTGCTGCAGTGCAGGCATGAAGCTTCGTCTCCTAAGCTAGATAACCTGGTACCAAGTGGA--AAAATGAAGAGTCTCCTGGTCTTTCTAGGTCTGCTTTGTTATTCCATAGCTATGCCA------ATGCAAATGCCCCGAATGCCTGGATTTAGCAGTAAAAGTGAGGAGATG---CGCTATGGTCACTTCAACTTTATGAACTCCCCACCTATGGTACACCTGGGTCCCTTGTATGGAAATGGTATGCAGCTCCCTCAGCTCTTCCTGCCGTACCAGATGCCCATGTGGCCTCAGCCACCACCCAACAAGAAGCGCCCACAGAAACCTTCATCTCCCTCAGCACCCAAACACCAGAGCAAGACTGATCAAGCCCCAGAGACCCAGAAACCCAACCAGCCTCAACTAAAACAGCCCCTACCGGAGCATCCTTTAAAGCAGCCATCACCCACCCCAACTCAGCCCCAA---GAGGAAACCCAGACACCTCAGGCATTCCCACCATTTGGCAATGGGCTATTTCCCTATCAACAGCTACCGTGGCATGTTCCACATAGGGTACCACCAGGTTATGGACGTCCACCAGTCAGCAATGAAGAAGGTGGAAATCCTTACTTTGGATATTTTGGATATCATGGATTT-GGGGGCCGTCCTCCTTATTATTCAGAAGAGATGTTTGAACAAGATTTTGAAAAACCAAAAGAAAAAGATCCTCCTAAAACAGAGAGTCCAGCCACTGATCCTTCGGTTAATTCAACAGTTCCTGAAACTAATTCTACCCAGTCAAATGCACCCAATCCCAGAGGGAGTCAGGGTGGAAATGACACCAGCCCAACAGGAAACAGTGTCCAGGGGTCTAACACTGTGAGCAATCCTACAGCTCAAAACAGCCCTGCAGTAAATGTTTCAGGCCAGGGAGTTCCAAGAAGTCAAACCCCACGG---------------------GGACCAAGTCAGACAAATATTCATGAAAATTATCCAAATCCTAACATCCCTAGTTTTCCTGCAGGAAGACAATGG------------CGACCTACTGGCACCGCTACGGGGCACAAACGTAATGGGCCTTTTTACCGAAATCAACAAATTCAAAGGGGTCCCCGGTGGAACTCCTTTGTTTTGGAAGGCAAACAAGCAGTTCGCCCAGGATATCCAATATACCGCAGAGCTTATGCTTCCACTGCAAGAGGCAACTCTCCCAATTATGCAGGAAATCCAGCAAATTTCAGAAGAAAGCCTGAAGGGCCAAATAAACACCCTGTGGGAACCAATGTTGCCCCTCTGGGTCCCAAACATGGTACTGTTGGCCACAATGAAAACATCCAAAATCCAAGAGAGAAGCCAGTAAGTCAAAAAGAAGGAATAGTCATTCCTACAAGGGATCCAAGTGGCCCCTGGAGAAACTCTCAAGACTATGGAGTTAATAAATCAAACTATAAACTGCCTCACCCTGAGGACAACATGCTAGTCCCAAATTTTAATTCTATTGGTCAACGTGAAAACTCTTATTACCTGAGAGGAGATTCCAGAAGAGCTCCAAATTCTAATGGACAAACCCAAAGCCAGAATTTGCTCAAAGGGATTATTTTAGAGCCAAGAAGAATTCCATATGAGTCAGAAATTAATCAGCCAGAATTAAAGCACAGTATATATCAGSCTGTGTACCCTGAGGGATTTCCTTCCCCTGCAAGGGAACATTTTAATGCTGGAAGAAATACTTGGAACCAACAAGAAATCTCTCCACCTTTTAAGGAAGATCCTGGAAGGCATGAAGAACACTTACCTCATCCTTCCCATGGCTCTGGAGGACGTGTTTATTACCCTGACTATAACCCCTATGATCCCAGGGAAAACTCACCATACCTTAGAAGTAATACATGGGCTGAAAGAGATGATTCTCCCAATACAATGAGGCAACCTGAAAATCCACACTATCCCATGAATACTCCAGACCCAAAAAAGACAATCCCTTATAATGAAGAAGACCCAATAGAGCCAACTGGAGATGAATCTTTTCCAGGACAAAGCAGATGGAGYGTGGCGGAGTCAAGCTTTAAAGGAGACCCAACAGTTAGGCACTATGAAGGCGAGCAA---TAT------------------------------------ACCTCAAATCAACCAAAGGAATACCTTCCCTATTCCTTAGATATTAATCCATCAAAACCCAGGAAGGATTTCCCTTATGGTGAATTTTACCCCTGGAGCCCAGATGAGAATTTCCCATCATATAATACAGCTCCCACTGAACCGCGGCCAGTGGAGAGCAGGGGCTATTATGCTAATAATGCCGTTGGACAAGAAGAAAGCACTAYGTTTCCTTCTTGGAATTCCTGGGACCACAGGATTCAAGCCCAAGAGCAGAAAGAAAGAAAGCCATATTTTAACAGAAATTTCTGGGATCAGCCAACAAATTTACACAAAGCCCCTGCTAGTTCACCATACCAGAAGGAGAACAAGCCTTATTCCAGTGACTCCCCAGCTGGGCTTCAGAAAAATCCAATATGGCATGAAGGTGAGAATTTGAATTATGGCATGCAGACCACTAGGTTAAATTCACCAGAAAGAGAACACTTGGTTTTCCCAGACTTAATTCCTCCAAGTTACCCAGCAGTTCAAAAAGGAGCACATTTATTTCACCTAAGCCAGAGAGGCCCTTGCTGTGCTGGTGGCTCCACAGGGCCCAAGGACAATCCACTTGCTCTACAAGACTACACTCCATCTTTTGGTCTTGCACTAGGGGAGAACCAAGACACCAGCCCTGTGTATATAGAAGACAGTCAAACTACGCATGTAAGACATACTATCTCCCCGACAAGCATCCTAGCTGGCCAAAGAAACAGCTCAGAGAAAAGACTGCCTGGA------------GAAAGTCAAAAC--------------------------------------------------------------------------------------------------------------------------------------------------------------------------------------------------------------------------------------------------------------------------------------------------------------------------------CCAAGTCCTTTCAGAGATGACATGTCCACTCTGAAGAGGAACACACCACGTTCTATA---AATCAGTTGGGCCAAAGGGGAATTATGCCCTTTCCCGAAACCAGTTCCCTTCAATCAAAGAATACACCTTGCCTCAAAAGTGATCTTGGAGGAGAAGGAAAC---ATTTTGGAACAAATATTTGAAGGCAACCAGCTCAATGAAAGAACTGTTGATCTTACTCCTGAGCAGCTTGTTATTGGTACACCTGATGAAGGTCCCAAGCCAGAAGGAATTCCAAGTGAAGTGCAGGGAAATGAGGGTGAAAGGCAGCAG---AGACCATCTAGCATCCTACAGTTACCATGTTTTGGCTCCAAATTAACAAAGTATCACACCTCCAGCACTGGAACTCCATCTAGCATGGGAAGGCAAGGCTCATTTGATGGGGATCCAATTACGCCTACTGAAATTCCTAACTCACTGGCTGAGTTAGCTACCAGGGCACAGTTTCAGAATATAAATGTAGACCCACTTAATGCAGATGAACACACTCTATTTGATTCTCTTCAAGTAGGGACCAATCCACAGGACCAGGTGCAAGACTGCTTACTACTTCAGGCCTAG
Lipotes_vexillifer           ATGTTGCTGCTGCAGTGCAGGCATGAAGCTTCGTCTCCTAAGCTAGATAACCTGGTACCAAGTGGA--AAAATGAAGATTCTCCTGGTCTTTCTAAGTCTGCTTTGTTATTCCATAGCTATGCCA------ATGCAAATGCCCCGAATGCCTGGATTTAGCAGCAAAAGTGAGGAGATG---CGCTATGGTCACTTCAACTTTATGAACTCCCCACCTATGGCACACCTGGGTCCCTTGTATGGAAATGGTATGCAGCTCCCTCAGCTCTTCCTGCCGTACCAGATGCCCATGTGGCCTCAGCCACCACCCAACAAGAAGCGTCCACAGAAACCTTCATCTCCCTCAGCACCCAAATACCAGAGCAAGACTGATCAAGCCCCAGAGACCCAGAAACCCAACCAGCCTCAACTAAAACAGCCCCTACCAGAGCATCCTTTAAAGCAGCCATCACCCACCCCAACTCAGCCCAAA---GAGGAAACTCAGACACCTCAGGCATTCCCACCATTCGGCAATGGGCTATTTCCCTATCAACAGCCACCGTGGCATGTTCCACATAGGGTACCACCAGGTTATGGACGTCCACCAGTCAGCAATGAAGAAGGTGGATATCCTTACTTTGGTTATTTTGGATATCACGGATTT-GGGGGCCGTCCTCCTTATTATTCAGAAGAGATGTTTGAACAAGATTTTGAAAAACCAAAAGAAAAAGATCCTCCTAAAACAGAGAGTCCAGCCACTGATCCTTCGGCTAATTCAACAGTCCCTGAAACTAATTCTACCCAGTCAAATGCACCCAAGCCCAGAGGGAGTCAGGGTGGAAATGACACCAGCCCAACAGGAAACAGTGTCCAGGGGTCTAACACTGTGAGCAATCCTACAGCTCAAAACAGCCCTGCAGTAAATGTTTCAGGCCAGGGAGTTCCAAGAAGTCAAACCCCACGG---------------------GGACCAAGTCAGACAAATATTCATGAAAATTATCCAAATCCTAGCATCCGTAGTTTTCCTGCAGGAAGACAATGG------------CGACCTACTGGCACCGCTATGGGGCACAAACGTAATGGGCCTTTTTACCAAAATCAACAAATTCAAAGGGGTCCCCGGCGGAACTCCTTTGTTTTGGAAGGCAAACAATCAGTTCGTCCAGGATATCCAATATACCGCAGAGCTTATGCTTCCACTGCAAGAGGCAATTCTCCCAATTATGCAGGAAATCCAGCAAATTTCAGAAGAAAGCCTGAAGGGCCAAACAAACACCCTGTAGGAACCAATGTTGCCCCTCTGGATCCCAAACATGGTACTGCTGGCCACAATGAAAACATCCAAAATCCGAGAGAGAAGCCAATAAGCCAAAAAGAAAGAACAGTCATTCCTACAAGGGATCCAAGTGGCCCCTGGAGAAACTCTCAAGACTATGGAGTTAATAAATCAAACTATAAACTGCCTCACCCTGAGGATAACATGCTAGTCCCAAATTTTAATTCTATTGGTCAACGTGAAAACTCTTATTACCTGAGAGGAGATTCCAGAAGAGCCCCAAATTCTAATGGACAAACCCAAAGCCAGAATTTGCTCAAAGGGATTATTTTAGAGCCAAGAAGAATTCCATATGAATCAGAAATTAATCAGCCAGAATTAAAGCACAGTATATATCAGCCTGTGTACCCTGAGGGATTCCCTTCCCCTGCAAGGGAACATTTTAATGCTGGAAGAAATACCTGGAACCAACAAGAAATCTCTCCACCTTTTAAGGAAGATCCTGGAAGGCATGAAGAACACTTACCTCACCCTTCCCATGGCTCTGGAGGACATGTTTACTACCCTGACTATAACCCCTATGATGCCAGGGAAAACTCACCATACCTTAGAAGTAATACATGGGCTGAAAGAGATGATTCTCCCAATACAATGAGGCAATCTGAAAATCCACACTATCCCATGAATACTCCAGACCCAAAAAAGACAATCCCTTATAATGAAGAAGACCCAATAGATCCAACTGGAGATGAATCTTTCCCAGGACAAAGTAGATGGGGTGTGGCCGAGTCAAGCTTTAAAGGAGACCCAACAGTTAGGCACTATGAAGGCGAGCAA---TAT------------------------------------ACCTCAAATCAACCAAAGGAATACCTTCCCTATTCCTTAGAT---AATCCATCAAAACCCAGGGAGGATTTCCCTTACGGTGAATTTTACCCCTGGAGCCCAGATGAGAATTTCCCATCATATAATACAGCTCCCACTGAACCGCGGCCGGTGGAGAGTAGGGGCTATTATGCTAATAATGCCATCGGACAAGAAGAAAGCACTATGTTTCCTTCTTGGAACTCCTGGGACCACAGGATTCAAGCCCAAGAGCAGAAAGAAAGCAAGCCATATTTTAACAGAAATTTCTGGGATCAGCCAACAAATTTACACAAAGCCCCTGCTAGTTCACCATACCAGAAGGAGAACAAGCCTTATTCCAGTGACTCCCCAGATGGGCTTCAGAAAAATCCAATATGGCATGAAGGTGAGAATTTGAATTATGGCGTGCAGATCACTAGGTTAAATTCACCAGAGAGAGAACACTTGGTTTTCCCAGACTTAATTCCTCCAAGTTACCCAGCAGGTCAAAAAGGAGCACATTTATTTCACCTAAGCCAGAGAGGCCCTTGCTGTGCTGGTGGCTCCACAGGGCCCAAGGACAATCCACTTGCTCTACAAGACTACACTCCATCTTTTGGTCTTGCACCAGGGGAGAACCAAGACACCAGCACTGTGTATACAGACGACAGTCATACTAAGCATGTAAGACATACAATCTCCCCGACAAGCATCCTAGCTGGCCAAAGAAACAGCTCAGAGAAAAGACTGCCTGGA------------GAAAGTCAAAAC--------------------------------------------------------------------------------------------------------------------------------------------------------------------------------------------------------------------------------------------------------------------------------------------------------------------------------CCAAGTCCTTTCAGAGATGACATGTCCACTCTGAAGAGGAACACACCACGTTCTATA---AATCAGTTGGGCCAAAGGGGAATTATGCCCTTTCTCGAAACCAGTTCCCTTCAATCAAAGAATACACCTTGCCTCAAAAGTGATCTTGGAGGAGAAGGAAAC---ATTTTGGAACAAATATTTGAAGGCAACCAGCTCAATGAAAGAACTGTTGATCTTACTCCTGAGCAGCTTGTTATTGGTACACCTGATGAAGGTCCCAAGCCAGAAGGAATTCCAAGTGAAGTGCAAGGAAATGCAGGTGAAAGGCAGCAG---AGACCATCTAGCATCCTACAGTTACCATGTTTTGGCTCCAAATTAACAAAGTATCACACCTCCAGCACTGGAACTCCATCTAGCATTGGAAGGCAAGGTTCATTTGATGGGGATCCAATTACGCCTACTGAAATTCCTAACTCATTGGCTGAGTTAGCTACCAGGGCACAGTTTCAGAATACAAATGTAGACCCACTTAATGCAGATGAACACACTCTATTTGATTCTCTTCAAGTAGGGACCAATCCACAGAACCAGGTGCAAGACTGCTTACTACTTCAGGCCTAG
Lissodelphis_borealis        ATGTTGCTGCTGCAGTGCAGGCATGAAGCTTCGTCTCCTAAGCTAGATAACCTGGTACCAAGTGGA--AAAATGAAGAGTCTCCTGGTCTTTCTAGGTCTGCTTTGTTATTCCATAGCTATGCCA------ATGCAAATGCCCCGAATGCCTGGATTTAGCAGTAAAAGTGAGGAGATG---CGCTATGGTCACTTCAACTTTATGAACTCCCCACCTATGGTACACCTGGGTCCCTTGTATGGAAATGGTATGCAGCTCCCTCAGCTCTTCCTGCCGTACCAGATGCCCATGTGGCCTCAGCCACCACCCAACAAGAAGCGCCCACAGAAACCTTCATCTCCCTCAGCACCCAAACACCAGAGCAAGACTGATCAAGCCCCAGAGACCCAGAAACCCAACCAGCCTCAACTAAAACAGCCCCTACCGGAGCATCCTTTAAAGCAGCCATCACCCACCCCAACTCAGCCCCAA---GAGGAAACCCAGACACCTCAGGCATTCCCACCATTTGGCAATGGGCTATTTCCCTATCAACAGCTACCGTGGCATGTTCCACATAGGGTACCACCAGGTTATGGACGTCCACCAGTCAGCAATGAAGAAGGTGGAAATCCTTACTTTGGATATTTTGGATATCATGGATTT-GGGGGCCGTCCTCCTTATTATTCAGAAGAGATGTTTGAACAAGATTTTGAAAAACCAAAAGAAAAAGATCCTCCTAAAACAGAGAGTCCAGCCACTGATCCTTCGGTTAATTCAACAGTTCCTGAAACTAATTCTACCCAGTCAAATGCACCCAATCCCAGAGGGAGTCAGGGTGGAAATGACACCAGCCCAACAGGAAACAGTGTCCAGGGGTCTAACACTGTGAGCAATCCTACAGCTCAAAACAGCCCTGCAGTAAATGTTTCAGGCCAGGGAGTTCCAAGAAGTCAAACCCCACGG---------------------GGACCAAGTCAGACAAATATTCATGAAAATTATCCAAATCCTAACATCCCTAGTTTTCCTGCAGGAAGACAATGG------------CGACCTACTGGCACCGCTACGGGGCACAAACGTAATGGGCCTTTTTACCGAAATCAACAAATTCAAAGGGGTCCCCGGTGGAACTCCTTTGTTTTGGAAGGCAAACAAGCAGTTCGCCCAGGATATCCAATATACCGCAGAGCTTATGCTTCCACTGCAAGAGGCAACTCTCCCAATCATGCAGGAAATCCAGCAAATTTCAGAAGAAAGCCTGAAGGGCCAAATAAACACCCTGTGGGAACCAATGTTGCCCCTCTGGGTCCCAAACATGGTACTGTTGGCCACAATGAAAACATCCAAAATCCAAGAGAGAAGCCAGTAAGTCAAAAAGAAGGAATAGTCATTCCTACAAGGGATCCAAGTGGCCCCTGGAGAAACTCTCAAGACTATGGAGTTAATAAATCAAACTATAAACTGCCTCACCCTGAGGACAACATGCTAGTCCCAAATTTTAATTCTATTGGTCAACGTGAAAACTCTTATTACCTGAGAGGAGATTCCAGAAGAGCTCCAAATTCTAATGGACAAACCCAAAGCCAGAATTTGCTCAAAGGGATTATTTTAGAGCCAAGAAGAATTCCATATGAGTCAGAAATTAATCAGCCAGAATTAAAGCACAGTATATATCAGCCTGTGTACCCTGAGGGATTTCCTTCCCCTGCAAGGGAACATTTTAATGCTGGAAGAAATACTTGGAACCAACAAGAAATCTCTCCACCTTTTAAGGAAGATCCTGGAAGGCATGAAGAACACTTACCTCATCCTTCCCATGGCTCTGGAGGACGTGTTTATTACCCTGACTATAACCCCTATGATCAAAGGGAAAACCCACCATACCTTAGAAGTAATACATGGGCTGAAAGAGATGATTCTCCCAATACAATGAGGCAACCTGAAAATCCACACTATCCCATGAATACTCCAGACCCAAAAAAGACAATCCCTTATAATGAAGAAGACCCAATAGAGCCAACTGGAGATGAATCTTTTCCAGGACAAAGCAGATGGAGTGTGGCGGAGTCAAGCTTTAAAGGAGACCCAACAGTTAGGCACTATGAAGGCGAGCAA---TAT------------------------------------ACCTCAAATCAACCAAAGGAATACCTTCCCTATTCCTTAGATATTAATCCATCAAAACCCAGGAAGGATTTCCCTTATGGTGAATTTTACCCCTGGAGCCCAGATGAGAATTTCCCATCATATAATACAGCTCCCACTGAACCGCGGCCAGTGGAGAGCAGGGGCTATTATGCTAATAATGCCGTTGGACAAGAAGAAAGCACTATGTTTCCTTCCTGGAATTCCTGGGACCACAGGATTCAAGCCCAAGAGCAGAAAGAAAGAAAGCCATATTTTAACAGAAATTTCTGGGATCAGCCAACAAATTTACACAAAGCCCCTGCTAGTTCACCATACCAGAAGGAGAACAAGCCTTATTCCAGTGACTCCCCAGCTGGGCTTCAGAAAAATCCAATATGGCATGAAGGTGAGAATTTGAATTATGGCATGCAGACCACTAGGTTAAATTCACCAGAAAGAGAACACTTGGTTTTCCCAGACTTAATTCCTCCAAGTTACCCAGCAGTTCAAAAAGGAGCACATTTATTTCACCTAAGCCAGAGAGGCCCTTGCTGTGCTGGTGGCTCCACAGGGCCCAAGGACAATCCACTTGCTCTACAAGACTACACTCCATCTTTTGGTCTTGCACTAGGGGAGAACCAAGACACCAGCCCTGTGTATATAGAAGACAGTCAAACTACGCATGTAAGACATACTATCTCCCCGACAAGCATCCTAGCTGGCCAAAGAAACAGCTCAGAGAAAAGACTGCCTGGA------------GAAAGTCAAAAC--------------------------------------------------------------------------------------------------------------------------------------------------------------------------------------------------------------------------------------------------------------------------------------------------------------------------------CCAAGTCCTTTCAGAGATGACATGTCCACTCTGAAGAGGAACACACCACGTTCTATA---AATCAGTTGGGCCAAAGGGGAATTCTGCCCTTTCCCGAAACCAGTTCCCTTCAATCAAAGAATACACCTTGCCTCAAAAGTGATCTTGGAGGAGAAGGAAAC---ATTTTGGAACAAATATTTGAAGGCAACCAGCTCAATGAAAGAACTGTTGATCTTACTCCTGAGCAGCTTGTTATTGGTACACCTGATGAAGGTCCCAAGCCAGAAGGAATTCCAAGTGAAGTGCAGGGAAATGAGGGTGAAAGGCAGCAG---AGACCATCTAGCATCCTACAGTTACCATGTTTTGGCTCCAAATTAACAAAGTATCACACCTCCAGCACTGGAACTCCATCTAGCATTGGAAGGCAAGGCTCATTTGATGGGGATCCAATTACRCCTACTGAAATTCCTAACTCACTGGCTGAGTTAGCTACCAGGGCACAGTTTCAGAATATAAATGTAGACCCACTTAATGCAGATGAACACACTCTATTTGATTCTCTTCAAGTAGGGACCAATCCACAGGACCAGGTGCAAGACTGCTTACTACTTCAGGCCTAG
Lissodelphis_peronii         ATGTTGCTGCTGCAGTGCAGGCATGAAGCTTCGTCTCCTAAGCTAGATAACCTGGTACCAAGTGGA--AAAATGAAGAGTCTCCTGGTCTTTCTAGGTCTGCTTTGTTATTCCATAGCTATGCCA------ATGCAAATGCCCCGAATGCCTGGATTTAGCAGTAAAAGTGAGGAG---ATGCGCTATGGTCACTTCAACTTTATGAACTCCCCACCTATGGTACACCTGGGTCCCTTGTATGGAAATGGTATGCAGCTCCCTCAGCTCTTCCTGCCGTACCAGATGCCCATGTGGCCTCAGCCACCACCCAACAAGAAGCGCCCACAGAAACCTTCATCTCCCTCAGCACCCAAACACCAGAGCAAGACTGATCAAGCCCCAGAGACCCAGAAACCCAACCAGCCTCAACTAAAACAGCCCCTACCGGAGCATCCTTTAAAGCAGCCATCACCCACCCCAACTCAGCCCCAA---GAGGAAACCCAGACACCTCAGGCATTCCCACCATTTGGCAATGGGCTATTTCCCTATCAACAGCTACCGTGGCATGTTCCACATAGGGTACCACCAGGTTATGGACGTCCACCAGTCAGCAATGAAGAAGGTGGAAATCCTTACTTTGGATATTTTGGATATCATGGATTT-GGGGGCCGTCCTCCTTATTATTCAGAAGAGATGTTTGAACAAGATTTTGAAAAACCAAAAGAAAAAGATCCTCCTAAAACAGAGAGTCCAGCCACTGATCCTTCGGTTAATTCAACAGTTCCTGAAACTAATTCTACCCAGTCAAATGCACCCAATCCCAGAGGGAGTCAGGGTGGAAATGACACCAGCCCAACAGGAAACAGTGTCCAGGGGTCTAACACTGTGAGCAATCCTACAGCTCAAAACAGCCCTGCAGTAAATGTTTCAGGCCAGGGAGTTCCAAGAAGTCAAACCCCACGG---------------------GGACCAAGTCAGACAAATATTCATGAAAATTATCCAAATCCTAACATCCCTAGTTTTCCTGCAGGAAGACAATGG------------CGACCTACTGGCACCGCTACGGGGCACAAACGTAATGGGCCTTTTTACCGAAATCAACAAATTCAAAGGGGTCCCYGGTGGAACTCCTTTGTTTTGGAAGGCAAACAAGCAGTTCGCCCAGGATATCCAATATACCGCAGAGCTTATGCTTCCACTGCAAGAGGCAACTCTCCCAATCATGCAGGAAATCCAGCAAATTTCAGAAGAAAGCCTGAAGGGCCAAATAAACACCCTGTGGGAACCAATGTTGCCCCTCTGGGTCCCAAACATGGTACTGTTGGCCACAATGAAAACATCCAAAATCCAAGAGAGAAGCCAGTAAGTCAAAAAGAAGGAATAGTCATTCCTACAAGGGATCCAAGTGGCCCCTGGAGAAACTCTCAAGACTATGGAGTTAATAAATCAAACTATAAACTGCCTCACCCTGAGGACAACATGCTAGTCCCAAATTTTAATTCTATTGGTCAACGTGAAAACTCTTATTACCTGAGAGGAGATTCCAGAAGAGCTCCAAATTCTAATGGACAAACCCAAAGCCAGAATTTGCTCAAAGGGATTATTTTAGAGCCAAGAAGAATTCCATATGAGTCAGAAATTAATCAGCCAGAATTAAAGCACAGTATATATCAGCCTGTGTACCCTGAGGGATTTCCTTCCCCTGCAAGGGAACATTTTAATGCTGGAAGAAATACTTGGAACCAACAAGAAATCTCTCCACCTTTTAAGGAAGATCCTGGAAGGCATGAAGAACACTTACCTCATCCTTCCCATGGCTCTGGAGGACGTGTTTATTACCCTGACTATAACCCCTATGATCCCAGGGAAAACTCACCATACCTTAGAAGTAATACATGGGCTGAAAGAGATGATTCTCCCAATACAATGAGGCAACCTGAAAATCCACACTATCCCATGAATACTCCAGACCCAAAAAAGACAATCCCTTATAATGAAGAAGACCCAATAGAGCCAACTGGAGATGAATCTTTTCCAGGACAAAGCAGATGGAGTGTGGCGGAGTCAAGCTTTAAAGGAGACCCAACAGTTAGGCACTATGAAGGCGAGCAA---TAT------------------------------------ACCTCAAATCAACCAAAGGAATACCTTCCCTATTCCTTAGATATTAATCCATCAAAACCCAGGAAGGATTTCCCTTATGGTGAATTTTACCCCTGGAGCCCAGATGAGAATTTCCCATCATATAATACAGCTCCCACTGAACCGCGGCCAGTGGAGAGCAGGGGCTATTATGCTAATAATGCCGTTGGACAAGAAGAAAGCACTATGTTTCCTTCTTGGAATTCCTGGGACCACAGGATTCAAGCCCAAGAGCAGAAAGAAAGAAAGCCATATTTTAACAGAAATTTCTGGGATCAGCCAACAAATTTACACAAAGCCCCTGCTAGTTCACCATACCAGAAGGAGAACAAGCCTTATTCCAGTGACTCCCCAGCTGGGCTTCAGAAAAATCCAATATGGCATGAAGGTGAGAATTTGAATTATGGCATGCAGACCACTAGGTTAAATTCACCAGAAAGAGAACACTTGGTTTTCCCAGACTTAATTCCTCCAAGTTACCCAGCAGTTCAAAAAGGAGCACATTTATTTCACCTAAGCCAGAGAGGCCCTTGCTGTGCTGGTGGCTCCACAGGGCCCAAGGACAATCCACTTGCTCTACAAGACTACACTCCATCTTTTGGTCTTGCACTAGGGGAGAACCAAGACACCAGCCCTGTGTATATAGAAGACAGTCAAACTACGCATGTAAGACATACTATCTCCCCGACAAGCATCCTAGCTGGCCAAAGAAACAGCTCAGAGAAAAGACTGCCTGGA------------GAAAGTCAAAAC--------------------------------------------------------------------------------------------------------------------------------------------------------------------------------------------------------------------------------------------------------------------------------------------------------------------------------CCAAGTCCTTTCAGAGATGACATGTCCACTCTGAAGAGGAACACACCACGTTCTATA---AATCAGTTGGGCCAAAGGGGAATTATGCCCTTTCCCGAAACCAGTTCCCTTCAATCAAAGAATACACCTTGCCTCAAAAGTGATCTTGGAGGAGAAGGAAAC---ATTTTGGAACAAATATTTGAAGGCAACCAGCTCAATGAAAGAACTGTTGATCTTACTCCTGAGCAGCTTGTTATTGGTACACCTGATGAAGGTCCCAAGCCAGAAGGAATTCCAAGTGAAGTGCAGGGAAATGAGGGTGAAAGGCAGCAG---AGACCATCTAGCATCCTACAGTTACCATGTTTTGGCTCCAAATTAACAAAGTATCACACCTCCAGCACTGGAACTCCATCTAGCATTGGAAGGCAAGGCTCATTTGATGGGGATCCAATTACGCCTACTGAAATTCCTAACTCACTGGCTGAGTTAGCTACCAGGGCACAGTTTCAGAATATAAATGTAGACCCACTTAATGCAGATGAACACACTTTATTTGATTCTCTTCAAGTAGGGACCAATCCACAGGACCAGGTGCAAGACTGCTTACTACTTCAGGCCTAG
Megaptera_novaeangliae       ATGTTGCTGCTGCAGTGCAGGCATGAAGCCTCTTCTCCTAAGCTAGATAACTTGGTACCAAGTGGA--AAAATGAAGATTCTCCTCATCTTTCTAGGTCTGCTTGGTTATTCCATTGCTATGCCA------TTGCAAATGCCCCGAATGCCTGGATTTAGCAGTAAAAGTGAGGAGATGATGCGCTATGGTCACTTCAACTTTATGAACTCCCCACCTATGGCACACCTGGGTCCCTTGTATGGAAATGGTATGCAGCTCCCTCAGCTCTTCCTGCCGTACCAGATGCCCATGTGGCCTCAGCCACCACCCAACAAGAAGCGCCCACAGAAACCCTCATCTCCCTCAGCACCCAAACACCAGAGCAAGACTGATCAAGCCCCAGAGACCCAGAAACCCAACCAGCCTCAACTAAAGCAGCCCCTACCGGAGCATCCTTTAAAGCGGCCATCACCCACCCCAACTCAGCCCCAA---GAGGAAACCCAGACACCTCAGGCATTCCCACCATTCAGCAATGGGCTATTTCCCTATTAACAGCCACCGTGGCATGTTCCACATAGGGTACCATCAGGTTATGGATGTCCACCAGTCAGCAATGAAGAAGGTGGGAATCCTTACTTTGGATATTTTGGATATCATGGATTT-GGGGGCCGTCCTCCTTATTATTCAGAAGAGATGTTTGAACAAGATTTTGAAAAACCAAAAGAAAAAGATCCTCCTAAAACAGAGAGTCCAGCCACCGATCCTTCGGCTAATTCAACAGTTCCTGAAACTAATTCTACCCAGTCAAATGCACCCAATCCCAGAGGGAGTCAGGGTGGAAATGACACCAGCCCAACAGGAAACAGTGTCCAGGGGTCTAACACTGTGAGCAATCCTACAGCTCAAAACAGCCCTGCAGTAAATGTTTCAGGCCAGGGAGTTCCAAGAAGTCAAACCCCACGG---------------------GGACCAAGTCAGACAAATATTCATGAAAATTATCCAAATCCTAACATCCGAAGTTTTCCTGCAGGAAGACAATGG------------CGACCTACTGGCACCGTTATGGGGCACAGAYGTAATGGGTCTTTTTACCGAAATCAACAAATTCAAAGGGGTCCCTGGTGGAACTCCTTTGCTTTGGAAGGCAAACAAGCAGTTCGTCTAGGATATCCAATATATCGCAGAGCTTATGCTTCCACTGCAAGAGGCTATTCTCCCAATTATGCAGGAAATCCAGCAAATTTCAGAAGAAAGCCTGAAGGGCCAAATAAACACCCTGTGGGAACCAATGTTGCCCCTCTGGGTCCCAAACATGGTACTGTTGGCCACAATGAAAACATCCAAAATCCAAGAGAGAAGCCAGTAAGTCAAAAAGAAAGAATAGTCATTCCTACAAGGGATCCAAATGGCCCCTGGAGAAACTCTCAAGACTATGGAGTTAATAAATCAAACTGTAAACTGCCTCATCCTGAGCATAACATGCTAGTCCCAAATTTTAATTCTATTGATCAACGTGAAAACTCTTATTACCTGAGAGGAGATTCCAGAAGAGCTCCAAATTCTAATGGACAAACCCAAAGCCAGAATTTGCCCAAAGGGATTATTTTAGAGCCAAGAAGAATTCCACATGAATCAGAAATTAATCAGCCAGAATTAAAGCACAGTATATATCAGCCTGTGTACCCTGAGGGATTCCCTTCCCCTGCAAGGGAACATTTTCCTGCTGGAAGAAATACTTGGAACCAACAAGAAATCTCTCCACCTTTTAAGGAAGATCCTGGAAGGCATGAAGAACACTTACCTCATCCTTCCCATGTCTCTGGAGGATGTGTTTACTACCCTGACTATAACCCCTATGATCCCAGGGAAAACTCACCATACCTTAGAAGTAATACATGGGCTGAAAGAGATGATTCTCCCAATAGAATGAGGCAACCTGAAAWTCCACACTATCCCATGAATACTACAGACCCAAAAAAGACAATCCCTTATAATGAAGAAGACCCAATAGATCCAACTGGAGATGAATCTTTCCCAGGACAAAGTAGATGGGGTGTGGTGGAGTCAAGCTTTAAAGGAGACCCAACAGTTAGGCACTATGAAAGCGAGCAA---TAT------------------------------------ACCTCAAATCAACCAAAGGAATACCTTCCCTATTCCTTAGAT---AATCCATCAAAACCCAGGGAGGATTTCCCTTATGGTGAATTTTACCCCTGGAGCCCAGATGWGAATTTCCCATCATATAATACAGCTCCCACTGAACCACGGCCGGTGGAGAGCAGGGGCTATTATGCTAATAATGCCGCTGGACAAGAAGAAAGCACTATGTTTCCTTCTTGGAACTCCTGGGACCACAGGATTCAAGCCCAAGAGCAGAAAGAAAGAAGGCCATATTTTAACAGAAATTTCTGGGATCAGCCAACAAATTTACACAGAGCCCCTGCTAGTTCACCATACCAGAAGGAGAACAAGCCTTATTCCAGTAACTCCCCAGCTGGGCTTCAGAAAAATCCAATATGACATGAAGGTGAGAATTTGAATTATGGCATGCAGATCACTAGGTTAAATTCACCAGAGAGAGAACACTTGGCTTTCCCAGACTTAATTCCTCCAAGTTACCCAGCAGGTCAAAAAGGAGCACATTTATTTCACCTAAGCCAGAGAGGTCCTTGCTGTGCTGGTGGCTCCACAGGGCCCAAGGACAATCCACTTGCTCTACAAGACTACACTCCATCTTTTGGTCTTGCACCAGGGGAGAACCAAGACACCAGCCCTGTGTATACAGAAGACAGTCATACTAAGCATGCAAGACATACTATCTCCCYGACAAGCATCCTACCTGGCCAAAGAAACAGCTCAGAAAAAAGACTGCCTGGA------------GAAAGTCAAAAC--------------------------------------------------------------------------------------------------------------------------------------------------------------------------------------------------------------------------------------------------------------------------------------------------------------------------------CCAAGTCCTTTCAGAGATGACGTGTCCACTCTGAAGAGGAACACACCATGTTCTATA---AATCAGTTGGGCCAAAGGGGAATTATGCCCTTTCCTGAAACCAGTTCCCTTCAATCAAAGAATACACCTTGCCTCAAAAGTGATCTTGGAGGAGAAGGAAAC---ATTTTGGAACAAATATTTGAAGGCAACCCTCTCAATGAAAGAACTGTTGATCTTACTCCTGAGCAGCTTGTTATTGGTATACCTGACGAAGGTCCCAAGCCAGAAGGAATTCCAAGTGAAGTGCAAGGAAATGAGGGTGAAAGGCAGCAG---AGAGCATCTAGCATCCTACAGTTACGATGTTTTGGCTCCGAATTAACAAAGTATCACACCTCCAGCACTGGAACTCCATCTAGCTTTGGAAGGCAAGGCTCATTTGATGGGGATCCAATTACGCCTACTGAAATTCCTAACTCATTGGCTGAGTTAGCTACCAGGGCACAGTTTCAGAATATAAATGTAGACCCACTTAATGCAGATGAACACACTCTATTTGATTCTCTTCAAGTAGGGACCAATCCACAGGACCAGGTGCAAGACTGCTTACTACTTCAGGCCTAG
Mesoplodon_bidens            ATGTTGCTGCTGCAGTGCAGGCATGAAGCCTCGTCTCCTAAGCTAGATAACCTGGTACCAAGTGGA--AAAATGAAGATTCTCCTGGTCTTTCTAGGTCTGCTTTGTTATTCCATAGCTATGCCA------ATGCAAATGCCCCAAATGCCTGGATTTAGCAGTAAAAGTGAGGAGATGATGCGCTATGGTCACTTCAACTTTATGAACTCCCCACCTATGGCACACCTGGGTCCCTTGTATGGAAATGGTATGCAGCTCCCTCAGCTCTTCCTGTCGTACCAGATGCCCATGTGGCCTCAGCCACCACCCAACAAGAAGCGCCTACAGAAACCTTCATCTCCCTCAGCACCCAAACACCAGAGCAAGACTGATCAAGCCCCAGAGACCCAGAAACCCAACCAGCCTCAACTAAAACAGCCCCTACCGGAGCATCCTTTAAGGCAGCCATCACCCACCCCAACTCAGCCCCAA---GAGGAAACCCAGACACCTCAGGCATTCCCACCATTCGGCAATGGGCTATCTCCCTATCAACAGCCACCGTGGCATGTTCCACATAGGGTACCACCAGGTTATGGAAGTCCACCAGTCAGCAATGAAGAAGGTGGGAATCCTTACTTTGGATATTTTGGATATCATGGATTT-GGGGGCTGTCCTCCTTATTATTCAGAAGAGATGTGTGAACAAGATTTTGAAAAACCAAAAGAAAAAGATACTCCTAAAACAGAGAGTTCAGCCACTGATCCTTTGGCTAATTCAACAGTTCCTGAAACTAATTCTACCCAGTCAAATGCACCCAATCCCAGAGGGAGTCAGGGTGGAAATGACACCAGCCTAACAGGAAACACTGTCCAGGGGTCTAACACTGTGAGCAATCCTACAGCTCAAAACAGCCCTGCAGTAAATGTTTCAGGCCAGGGAGTTCTAGGAAGTCAAACCCCACGG---------------------GGACCAAGTCAGACAAATATTCATGAAAATTATCTAAATCCTAACATCCAAAGTTTTCCTACAGGAAGACAATGG------------CGACCTACTGGCACCACTATGGGGCACAGACGTAATGGGCCTTTTTACCAAAATCAACAAATTCAAAGGGGTCCCCGGTGGAACTCCTTTGCTTTGGAAGGCAAACAAGCAGTTCGTCCAGGATATCCAATATATCGCAGAGCTTATGCTTCCACTGCAAGAGGCAATTCTCCCAATTATGCAGGAAATCCAGCAAATTTCAGAAGAAAGCCTGAAGGGCCAAATATACACCCTGTGGAAACCAATGTTCCCCCTCTGGGTCCCAAACATGGTACTGTTGGCCACAATGAAAACATCCAAAATCCAAGAGAGAAGCCAGTAAGTCAAAAAGAAAGAATAGTCATTCCTACAAGGGATCCAAATGGCCCCTGGAGAAACTCTCAAGACTACGGAGTTAATAAATCAAACTATAAACTGCCTCACCCTGAGGATAACATGCTAGTCCCAAATTTTAATTCTATTGGTCATCGTGAAAACTCTTATTACCTGAGAGGAGATTCCAGAAGAGCTCCAAATTCTAATGGACAAACCCAAAGCCAGAATTTGCTCAAAGGGATTATCTTAGAGCCAAGAAGAATTCCATATGAATCAGAAATTAATCAGCCAGAATTAAAGCACAGTATATATCAGCCTGTGTACCCTGAGGGATTCCCTTCCTCTGCAAGGGAACATTTTAATGCTGGAAGAAATACTTGGAACCAACAAGAAATCTCTCCACCTTTTAAGGAAGATCTTGGAAGGCATGAAGAACACTTACCTCATCCTTCCCATGGCTCTGGAGGACGTGTTTACTACCCTGACTATAACTCCTATGATCCCAGGGAAAACTCACCATACCTTAGAAGTAATAAATGGGCTGAAAGAGATGATTCTCCCAATACAATGAGGCAACCTGAAAATCCACACTATCCCATGAATACTCCAGACCCAAAAAAGACAATCCCTTATAATGAAGAAGATCCAATAGATCCAACTGGAGACGAATCTTTCCCAGGACAAAGTAAATGGGGTGTGGTGCAGTCAAGCTTTAAAGGAGACCCAACAGTGAGGCACTATGAAGGCGAGCAA---TAT------------------------------------ACCTCCAATCAACCAAAGGAATACCTTCCCTATTCCTTAGAT---AATCCATCAAAACCCAGGGAGGATTTCCCTTATGGTGAATTTTACCCCTGGAGCCCAGATGAGAATTTCCCATCATATAATACAGCTCCCACTGAACCACGGCCGGTGGAGAGCAGGGGCTATTATGCTAATAATGCCATTGGACAAGAAGAAAGCACTATGTTTCCTTCTTGGAACTCCTGGGACCACAGGATTCAAGCCCAAGAGCAGAAAGAAAGCAAGCCATATTTTAACAGAAATTTCTGGGATCAGCCAACAAATTTACACAAAGCCCCTGCTAGTTCACCATACCAGAAAGAGAACAAGCCTTATTCCAGTGACTCCCCAGCTGGGCTTCAGAAAAATCCAATATGGCATGAAGGTGAGAATTTGAATTATGGCATGCAGATCACTAGGTTAAATTTACCAGAGAGAGAACATTTGGCTTTCCCAGACTTAATTCCTCCAAGTTACCCAGCAGGTCAAAAAGGAGCACATTTATTTCACCTAAGCCAGAGAGGCCCCTGCTGTGTTGGTGGCTCCACAGGTCCCAAGGACAATCCACTTGCTCTACAAGACTACAATCCATCTTTTGGTCTTGCACCAGGGGAGAACCAAGACACCAGCCCTGTGTATACAGAAGACAGTCATACTAAGCATGTAAGACATACTATCTCCCCGACAAGCATCCTACCTGGCCAAAGAAACAGTTCAGAAAAAAGACTGCCTGGA------------GAAAGTCAAAAC--------------------------------------------------------------------------------------------------------------------------------------------------------------------------------------------------------------------------------------------------------------------------------------------------------------------------------CCAAGTCCTTTCAGAGATGACGTGTCCACTCTGAAGAGGAACACACCATGTTCTATA---AATCAGTTGGGCCAAAGGGGAATTATGCCCTTTCCTGAAAGCAGTTCCCTTCAATCAAAGAATACACCTTGCCTCAAAAGTGATCTTGGAGGAGAAGGAAAC---ATTTTGGAACAAATATTTGAAGGCAACCAGCTCAATGAAAGAACTGTCGATCTTACTCCTGAGCAGCTTGTTATTGATACACCTGACGAAGGTCCCAAGCCAGAAGGAATTCCAAGTGAAGTGCAAGGAAATGAGGGTGAAAGGCAGCAG---AGACCATCTAGCATCCTACAGTTACCATGTTTTGCCTCCAAATTAACAAAGTATCACAGCTCCAGCACTGGAACTCCATCTAGCGTTGGAAGGCAAGGCTCATTTGATGGGGATCCAATTACGCCTACTGAAATTCCTAACTCATTGGCTGAGTTAGCTACCAGGGCACAGTTTCAGAACATAAATGCAGACCCACTTAATGCAGATGAACACACTCTATTTGATTCTCTTCAAGTAGGGACCAATCCACAGGACCAGGTGCAAGACTGCTTACTACTTCAGGCCTAG
Mesoplodon_bowdoini          ATGTTGCTGCTGCAGTGCAGGCATGAAGCCTCGTCTCCTAAGCTAGATAACCTGGTACCAAGTGGA--AAAATGAAGATTCTCCTGGTCTTTCTAGGTCTGCTTTGTTATTCYATAGCTATGCCA------ATGCAAATGCCCCAAATGCCTGGATTTAGCAGTAAAAGTGAGGAGATGATGCGCTATGGTCACTTCAACTTTATGAACTCCCCACCTATGGCACACCTGGGTCCCTTGTATGGAAATGGTATGCAGCTCCCTCAGCTCTTCCTGTCGTACCAGATGCCCATGTGGCCTCAGCCACCACCCAACAAGAAGCGCCTACAGAAACCTTCATCTCCCTCAGCACCCAAACACCAGAGCAAGACTGATCAAGCCCCAGAGACCCAGAAACCCAACCAGCCTCAACTAAAACAGCCCCTACTGGAGCATCCTTTAAGGCAGCCATCACCCACCCCAACTCAGCCCCAA---GAGGAAACCCAGACACCTCAGGCATTCCCACCATTCGGCAATGGGCTATCTCCCTATCAACAGCCACCGTGGCATGTTCCACATAGGGTACCACCAGGTTATGGAAGTCCACCAGTCAGCAATGAAGAAGGTGGGAATCCTTACTTTGGATATTTTGGATATCATGGATTT-GGGGGCTGTCCTCCTTATTATTCAGAAGAGATGTGTGAACAAGATTTTGAAAAACCAAAAGAAAAAGATACTCCTAAAACAGAGAGTTCAGCCACTGATCCTTTGGCTAATTCAACAGTTCCTGAAACTAATTCTACCCAGTCAAATGCACCCAATCCCAGAGGGAGTCAGGGTGGAAATGACACCAGCCTAACAGGAAACAGTGTCCAGGGGTCTAACACTGTGAGCAATCCTACAGCTCAAAACAGCCCTGCAGTAAATGTTTCAGGCCAGGGAGTTCTAAGAAGTCAAACCCCACGG---------------------GGACCAAGTCAGACAAATATTCATGAAAATTATCCAAATCCTAACATCCGAAGTTTTCCTACAGGAAGACAATGG------------YGACCTACTGGCACCGCTATGGGGCACAGACGTAATGGGCCTTTTTACCAAAATCAACAAATTCAAAGGGGTCCCCGGTGGAACTCCTTTGCTTTGGAAGGCAAACAAGCAGTTCGTCCAGGATATCCAATATATCGCAGAGCTTATGCTTCCACTGCAAGAGGCAATTCTCCCAATTATGCAGGAAATCCAGCAAATTTCAGAAGAAAGCCTGAAGGGCCAAATATACACCCTGTGGAAACCAATGTTCCCCCTCTGGGTCCCAAACATGGTACTGTTGGCCACAATGAAAACATCCAAAATCCAAGAGAGAAGCCAGTAAGTCAAAAAGAAAGAATAGTCATTCCTACAAGGGATCCAAATGGCCCCTGGAGAAACTCTCAAGACTACGGAGTTAATAAATCAAACTATAAACTGCCTCACCCTGAGGATAACATGCTAGTCCCAAATTTTAATTCTATTGGTCAACGTGAAAACTCTTATTACCTGAGAGGAGATTCCAGAAGAGCTCCAAATTCTAATGGACAAACCCAAAGCCAGAATTTGCTCAAAGGGATTATCTTAGAGCCAAGAAGAATTCCATATGAATCAGAAATTAATCAGCCAGAATTAAAGCACAGTATATATCAGCCTGTGTACCCTGAGGGATTCCCTTCCCCTGCAAGGGAACATTTTAATGCTGGAAGAAATACTTGGAACCAACAAGAAATCTCTCCACCTTTTAAGGAAGATCTTGGAAGGCATGAAGAACACTTACCTCATCCTTCCCATGGCTCTGGAGGACGTGTTTACTACCCTGACTATAACTCCTATGATCCCAGGGAAAACTCACCATACCTTAGAAGTAATACATGGGCTGAAAGAGACGATTCTCCCAATACAATGAGGCAACCTGAAAATCCACACTATCCCATGAATACTCCAGACCCAAAAAAGACAATCCCTTATAATGAAGAAGACCCAATAGATCCAACTGGAGACGAATCTTTCCCAGGACAAAGTAAATGGGGTGTGGTGGAGTCAAGCTTTAAAGGAGACCCAACAGTGAGGCACTATGAAGGCGAGCAA---TAT------------------------------------ACCTCAAATCAACCAAAGGAATACCTTCCCTATTCCTTAGAT---AATCCATCAAAACCCAGGGAGGATTTCCCTTATGGTGAATTTTACCCCTGGAGCCCAGATGAGAATTTCCCATCATATAATACAGCTCCCACTGAACCACGGCCGGTGGAGAGCAGGGGCTATTATGCTAATAATGCCATTGGACAAGAAGAAAGCACTATGTTTCCTTCTTGGAACTCCTGGGACCACAGGATTCAAGCCCAAGAGCAGAAAGAAAGCAAGCCATATTTTAACAGAAATTTCTGGGATCAGCCAACAAATTTACACAAAGCCCCTGCTAGTTCACCATACCAGAAAGAGAACAAGCCTTATTCCAGTGACTCCCCAGCTGGGCTTCAGAAAAATCCAATATGGCATGAAGGTGAGAATTTGAATTATGGCATGCAGATCACTAGGTTAAATTTACCAGAGASAGAACATTTGGCTTTCCCAGACTTAATTCCTCCAAGTTACCCAGCAGGTCAAAAAGGAGCACATTTATTTCACCTAAGCCAGAGAGGCCCCTGCTGTGTTGGTGGCTCCACAGGTCCCAAGGACAATCCACTTGCTCTACAAGACTACACTCCATCTTTTGGTCTTGCACCAGGGGAGAACCAAGACACCAGCCCTGTGTATACAGAAGACAGTCATACTAAGCATGTAAGACATACTATCTCCCCGACAAGCATCCTACCTGGCCAAAGAAACAGTTCAGAAAAAAGACTGCCTGGA------------GAAAGTCAAAAC--------------------------------------------------------------------------------------------------------------------------------------------------------------------------------------------------------------------------------------------------------------------------------------------------------------------------------CCAAGTCCTTTCAGAGATGACGTGTCCACTYTGAAGAGGAACACACCATGTTCTATA---AATCAGTTGGGCCAAAGGGGAATTATGCCCTTTCCTGAAACCAGTTCCCTTCAATCAAAGAATACACCTTGCCTCAAAAGTGATCTTGGAGGAGAAGGAAAC---ATTTTGGAACAAATATTTGAAGGCAACCAGCTCAATGAAAGAACTGTTGATCTTACTCCTGAGCAGCTTGTTATTGATACACCTGACGAAGGTCCCAAGCCAGAAGGAATTCCAAGTGAAGTGCAAGGAAATGAGGGTGAAAGGCAGCAG---AGACCATCTAGCATCCTACAGTTACCATGTTTTGCCTCCAAATTAACAAAGTATCACAGCTCCAGCACTGGAACTCCATCTAGCATTGGAAGGCAAGGCTCATTTGATGGGGATCCAATTACGCCTACTGAAATTCCTAACTCATTGGCTGAGTTAGCTACCAGGGCACAGTTTCAGAATATAAATGCAGACCCACTTAATGCAGATGAACACACTCTATTTGATTCTCTTCAAGTAGGGACCAATCCACAGGACCAGGTGCAAGACTGCTTACTACTTCAGGCCTAG
Mesoplodon_carlhubbsi        ATGTTGCTGCTGCAGTGCAGGCATGAAGCCTCATCTCCTAAGCTAGATAACCTGGTACCAAGTGGA--AAAATGAAGATTCTCCTGGTCTTTCTAGGTCTGCTTTGTTATTGCATAGCTATGCCA------ATGCAAATGCCCCAAATGCCTGGATTTAGCAGTAAAAGTGAGGAGATGATGTGCTATGGTCACTTCAACTTTATGAACTCCCCACCTATGGCACACCTGGGTCCCTTGTATGGAAATGGTATGCAGCTCCCTCAGCTCTTCCTGTCGTACCAGATGCCCATGTGGCCTCAGCCACCACCCAACAAGAAGCRCTTACAGAAACCTTCATCTCCCTCAGCACCCAAACACCAGAGCAAGACTGATCAAGCCCCAGAGACCCAGAAACCCAACCAGCCTCAACTAAAACAGCCCCTACCGGAGCATCCTTTAAGGCAGCCATCACCCACCCCAACTCAGCCCCAA---GAGGAAACCCAGACACCTCAGGCATTCCCACCATTCGGCAATGGGCTATCTCCCTATCAACAGCCACCGTGGCATGTTCCACATAGGGTACCACCAGGTTATGGAAGTCCACCAGTCAGCAATGAAGAAGGTGGGAATCCTTACTTTGGATATTTTGGATATCATGGATTT-GGGGGCCGTCCTCCTTATTATTCAGAAGAGATGTGTGAACAAGATTTTGAAAAACCAAAAGAAAAAGATACTCCTAAAACAGAGAGTTCAGCCACTGATCCTTTGGCTAATTCAACAGTTCCTGAAACTAATTCTACCCAGTCAAATGCACCCAATCCCAGAGGGAGTCAGGGTGGAAATGACACCAGCCTAACAGGAAACAGTGTCCAGGGGTCTAACACTGTGAGCAATCCTACAGCTCAAAACAGCCCTGCAGTAAATGTTTCAGGCCAGGGAGTTCTAAGAAGTCAAACCCCACGG---------------------GGACCAAGTCAGACAAATATTCATGAAAATTATCCAAATCCTAACATCCGAAGTTTTCCTACAGGAAGACAATGG------------CGACCTACTGGCACCGCTATGGGGCACAGACGTAATGGGCCTTTTTACCAAAATCAACAAATTCAAAGGGGTCCCCGGTGGAACTCCTTTGCTTTGGAAGGCAAACAAGCAGTTCGTCCAGGATATCCAATATATCGCAGAGCTTATGCTTCCACTGCAAGAGGCAATTCTCCCAATTATGCAGGAAATCCAGCAAATTTCAGAAGAAAGCCTGAAGGGCCAAATATACACCCTGTGGAAACCAATGTTCCCCCTCTGGGTCCCAAACATGGTACTGTTGGCCACAATGAAAACATCCAAAATCCAAGAGAGAAGCCAGTAAGTCAAAAAGAAAGAATAGTCATTCCTACAAGGGATCCAAATGGCCCCTGGAGAAACTCTCAAGACTACGGAGTTAATAAATCAAACTATAAACTGCCTCACCCTGAGGATAACATGCTAGTCCCAAATTTTAATTCTATTGGTCAACGTGAAAACTCTTATTACCTGAGAGGAGATTCCAGAAGAGCTCCAAATTCTAATGGACAAACCCAAAGCCAGAATTTGCTCAAAGGGATTATCTTAGAGCCAAGAAGAATTCCATATGAATCAGAAATTAATCAGCCAGAATTAAAGCACAGTATATATCAGCCTGTGTACCCTGAGGGATTCCCTTCCCCTGCAAGGGAACATTTTAATGCTGGAAGAAATACTTGGAACCAACAAGAAATCTCTCCACCTTTTAAGGAAGATCTTGGAAGGCATGAAGAACACTTACCTCATCCTTCCCATGGCTCTGGAGGACGTGTTTACTACCCTGACTATAACTCCTATGATCCCAGGGAAAACTCACCATACCTTAGAAGTAATACATGGGCTGAAAGAGATGATTCTCCCAATACAATGAGGCAACCTGAAAATCCACACTCTCCCATGAATACTCCAGACCCAAAAAAGACAATCCCTTATAATGAAGAAGACCCAATAGATCCAACTGGAGACGAATCTTTCCCAGGACAAAGTAAATGGGGTGTGGTGGAGTCAAGCTTTAAAGGAGACCCAACAGTGAGGCACTATGAAGGCGAGCAA---TAT------------------------------------ACCTCAAATCAACCAAAGGAATACCTTCCCTATTCCTTAGAT---AATCCATCAAAACCCAGGGAGGATTTCCCTTATGGTGAATTTTACCCCTGGAGCCCAGATGAGAATTTCCCATCATATAATACAGCTCCCACTGAACCACGGCCGGTGGAGAGCAGGGGCTATTATGCTAATAATGCCATTGGACAAGAAGAAAGCACTATGTTTCCTTCTTGGAACTCCTGGGACCACAGGATTCAAGCCCAAGAGCAGAAAGAAAGCAAGCCATATTTTAACAGAAATTTCTGGGATCAGCCAACAAATTTACACAAAGCCCCTGCTAGTTCACCATACCAGAAAGAGAACAAGCGTTATTCCAGTGACTCCCCAGCTGGGCTTCAGAAAAATCCAATATGGCATGAAGGTGAGAATTTGAATTATGGCATGCAGATCACTAGGTTAAATTTACCAGAGAGAGAACATTTGGCTTTCCCAGACTTAATTCCTCCAAGTTACCCAGCAGGTCAAAAAGGAGCACATTTATTTCACCTAAGCCAGAGAGGCCCCTGCTGTGTTGGTGGCTCCACAGGTCCCAAGGACAATCCACTTGCTCTACAACACTACACTCCATCTTTTGGTCTTGCACCAGGGGAGAACCAAGACACCAGCCCTGTGTATACAGAAGACAGTCATACTAAGCATGTAAGACATACTATCTCCCCGACAAGCATCCTACCTGGCCAAAGAAACAGTTCAGAAAAAAGACTGCCTGGA------------GAAAGTCAAAAT--------------------------------------------------------------------------------------------------------------------------------------------------------------------------------------------------------------------------------------------------------------------------------------------------------------------------------CCAAGTCCTTTCAGAGATGACGTGTCCACTCTGAAGAGGAACACATCATGTTCTATA---AACCAGTTGGGCCAAAGGGGAATTATGCCCTTTCCTGAAACCAGTTCCCTTCAATCAAAGAATACACCTTGCCTCAAAAGTGATCTTGGAGGAGAAGGAAAC---ATTTTGGAACAAATATTTGAAGGCAACCAGCTCAATGAAAGAACTGTTGATCTTACTCCTGAGCAGCTTGTTATTGATACACCTGACGAAGGTCCCAAGCCAGAAGGAATTCCAAGTGAAGTGCAAGGAAATGAGGGTGAAAGGCAGCAG---AGACCATCTAGCATCCTACAGTTACCATGTTTTGCCTCCAAATTAACAAAGTATCACAGCTCCAGCACTGGAACTCCATCTAGCGTTGGAAGGCAAGGCTCATTTGATGGGGATCCAATTACGCCTACTGAAATTCCTAACTCATTGGCTGAGTTAGCTACCAGGGCACAGTTTCAGAATATAAATGCAGACCCACTTAATGCAGATGAACACACTCTATTTGATTCTCTTCAAGTAGGGACCAATCCACAGGACCAGGTGCAAGACTGCTTACTACTTCAGGCCTAG
Mesoplodon_densirostris      ATGTTGCTGCTGCAGTGCAGGCATGAAGCCTCGTCTCCTAAGCTAGATAACCTGGTACCAAGTGGA--AAAATGAAGATTCTCCTGGTCTTTCTAGGTCTGCTTTGTTATTCCATAGCTATGCCA------ATGCAAATGCCCCAAATGCCTGGATTTAGCAGTAAAAGTGAGGAGATGATGCGCTATGGTCACTTCAACTTTATGAACTCCCCACATATGGCACACCTGGGTCCCTTGTATGGAAATGGTATGCAGCTCCCTCAGCTCTTCCTGTCATACCAGATGCCCATGTGGCCTCAGCCACCACCCAACAAGAAGCGCCTACAGAAACCTTCATCTCCCTCAGCACCCAAACACCAGAGCAAGACTGATCAAGCCCCAGAGACCCAGAAACCCAACCAGCCTCAACTAAAACAGCCCCTACCGGAGCATCCTTTAAGGCAGCCATCACCCACCCCAACTCAGCCCCAA---GAGGAAACCCAGACACCTCAGGCATTCCCACCATTCGGCAATGGGCTATCTCCCTATCAACAGCCACCATGGCATGTTCCACATAGGGTACCACCAGGTTATGGAAGTCCACCAGTCAGCAATGAAGAAGGTGGGAATCCTTACTTTGGATATTTTGGATATCACGGATTT-GGGGGCCGTCCTCCTTATTATTCAGAAGAGATGTGTGAACAAGATTTTGAAAAACCAAAAGAAAAAGATACTCCTAAAACAGAGAGTTCAGCCACTGATCCTTTGGCTAATTCAACAGTTCCTGAAACTAATTCTACCCAGTCAAATGCACCCAATCCCAGAGGGAGTCAGGGTGGAAATGACACCAGCCTAACAGGAAACAGTGTCCAGGGGTCTAACACTGTGAGCAATCCTACAGCTCAAAACAGCCCTGCAGTAAATGTTTCAGGCCAGGGAGTTCTAAGAAGTCAAACCCCACGG---------------------GGACCAAGTCAGACAAATATTCATGAAAATTATCCAAATCCTAACATCCGAAGTTTTCCTACAGGAAGACAATGG------------CGACCTACTGGCACCGCTATGGGGCACAGACGTAATGGGCCTTTTTACCAAAATCAACAAATTCAAAGGGGTCCCCGGTGGAACTCCTTTGCTTTGGAAGGCAAACAAGCAGTTCGTCCAGGATATCCAATATATCGCAGAGCTTATGCTTCCACTGCAAGAGGCAATTCTCCCAATTATGCAGGAAAGCCAGCAAATTTCAGAAGAAAGCCTGAAGGGCCAAATATACACCCTGTGGAAACCAATGTTCCCCCTCTGGGTCCCAAACATGGTACTGTTGGCCACAATGAAAACATCCAAAATCCAAGAGAGAAGCCAGTAAGTCAAAAAGAAAGAATAGTCATTCCTACAAGGGATCCAAATGGCCCCTGGAGAAACTCTCAAGACTACGGAGTTAATAAATCAAACTATAAACTGCCTCACCCTGAGGATAACATGCTAGTCCCAAATTTTAATTCTATTGGTCAACGTGAAAACTCTTATTACCTGAGAGGAGATTCCAGAAGAGCTCCAAATTCTAATGGACAAACCCAAAGCCAGAATTTGCTCAAAGGGATTATCTTAGAGCCAAGAAGAATTCCATATGAATCAGAAATTAATCAGCCAGAATTAAAGCACAGTATATATCAGCCTGTGTACCCTGAGGGATTCCCTTCCCCTGCAAGGGAACATTTTAGTACTGGAAGAAATACTTGGAACCAACAAGAAATCTCTCCATCTTTTAAGGAAGATCTTGGAAGGCATGAAGAACACTTACCTCATCCTTCCCATGGCTCTGGAGGACGTGTTTACTACCCTGACTATAACTCCTATGATCCCAGGGAAAACTCACCATACCTTAGAAGTAATACATGGGCTGAAAGAGATGATTCTCCCAATACAATGAGGCAACCTGAAAATCCACACTATCCCATGAATACTCCAGACCCAAAAAAGACAATCCCTTATAATGAAGAAGACCCAATAGATCCAACTGGAGACGAATCTTTCCCAGGACAAAGTAAATGGGGTGTGGTGGAGTCAAGCTTTAAAGGAGACCCAACAGTGAGGCACTATGAAGGCGAGCAA---TAT------------------------------------ACCTCAAATCAACCAAAGGAATACCTTCCCTATTCCTTAGAT---AATCCATCAAAACCCAGGGAGGATTTCCCTTATGGTGAATTTTACCCCTGGAGCCCAGATGAGAATTTCCCATCATATAATACAGCTCCCACTGAACCACGGCCGGTGGAGAGCAGGGGCTATTATGCTAATAACGCCATGGGACAAGAAGAAAGCACTATGTTTCCTTCTTGGAACTCCTGGGACCACAGGATTCAAGCCCAAGAGCAGAAAGAAAGCAAGCCATATTTTAACAGAAATTTCTGGGATCAGCCAACAAATTTACACAAAGCCCCTGCTAGTTCACCATACCAGAAAGAGAACAAGCCTTATTCCAGTGACTCCCCAGCTGGGCTTCAGAAAAATCCAATATGGCATGAAGGTGAGAATTTGAATTATGGCATGCAGATCACTAGGTTAAATTTACCAGAGAGAGAACATTTGGCTTTCCCAGACTTAATTCCTCCAAGTTACCCAGCAGGTCAAAAAGGAGCACATTTATTTCACCTAAGCCAGAGAGGCCCCTGCTGTGTTGGTGGCTCCACAGGTCCCAAGGACAATCCACTTGCTCTACAAGACTACACTCCATCTTTTGGTCTTGCACCAGGGGAGAACCAAGACACCAGCCCTGTGTATACAGAAGACAGTCATACTAAGCATGTAAGACATACTATCTCCCCGACAAGCATCCTACCTGGCCAAAGAAACAGTTCAGAAAAAAGACTGCCTGGA------------GAAAGTCAAAAC--------------------------------------------------------------------------------------------------------------------------------------------------------------------------------------------------------------------------------------------------------------------------------------------------------------------------------CCAAGTCCTTTCAGAGATGACGTGTCCACTCTGAAGAGGAACACACCATGTTCTATA---AATCAGTTGGGCCAAAGGGGAATTATGCCCTTTGCTGAAACCAGTTCCCTTCAATCAAAGAATACACCTTGCCTCAAAAGTGATCTTGGAGGAGAAGGAAAC---ATTTTGGAACAAATATTTGAAGGCAACCAGCTCAATGAAAGAACTGTTGATCTTACTCCTGAGCAGCTTGTTATTGATACACCTGATGAAGGTCCCAAGCCAGAAGGAATTCCAAGTGAAGTGCAAGGAAATGAGGGTGAAAGGCAGCAG---AGACCATCTAGCATCCTACAGTTACCATGTTTTGCCTCCAAATTAACAAAGTATCACAGCTCCAGCACTGGAACTCCATCTAGCGTTGGAAGGCAAGGCTCATTTGATGGGGATCCAATTACGCCTACTGAAATTCCTAACTCATTGGCTGAGTTAGCTACCAGGGCACAGTTTCAGAATATAAATGCAGACCCACTTAATGCAGATGAACACACTCTATTTGATTCTCTTCAAGTAGGGACCAATCCACAGGACCAGGTGCAAGACTGCTTACTACTTCAGGCCTAG
Mesoplodon_europaeus         ATGTTGCTGCTGCAGTGCAGGCATGAAGCCTCGTCTCCTAAGCTAGATAACCTGGTACCAAGTGGA--AAAATGAAGATTCTCCTGGTCTTTCTAGGTCTGCTTTGTTATTCCATAGCTATGCCA------ATGCAAATGCCCCAAATGCCTGGATTTAGCAGTAAAAGTGAGGAGATGATGCGCTATGGTCACTTCAACTTTATGAAATCCCCACCTATGGCACACCTGGGTCCCTTGTATGGAAATGGTATGCAGCTCCCTCAGCTCTTCCTGTCGTACCAGATGCCTATGTGGCCTCAGCCACCACCTAACAAGAAGCGCCTACAGAAACCTTCATCTCCCTCAGCACCCAAACACCAGAGCAAGACTGATCAAGCCCCAGAGACCCAGAAACCCAACCAGCCTCAACTAAAACAGCCCCTACCGGAGCATCCTTTAAGGCAGCCATCACCCACCCCAACTCAGCCCCAA---GAGGAAACCCAGACACCTCAGGCATTCCCACCATTCGGCAATGGGCTATCTCCCTATCAACAGCCACCGTGGCATGTTCCACATAGGGTACCACCAGGTTATGGAAGTCCACCAGTCAGCAATGAAGAAGGTGGGAATCCTTACTTTGGATATTTTGGATATCATGGATTT-GGGGGCCGTCCTCCTTATTATTCAGAAGAGATGTGTGAACAAGATTTTGAAAAACCAAAAGAAAAAGATACTCCTAAAACAGAGAGTTCAGCCACTGATCCTTTGGCTAATTCAACAGTTCCTGAAACTAATTCTACCCAGTCAAATGCACCCAATCCCAGAGGGAGTCAGGGTGGAAATGACACCAGCCTAACAGGAAACAGTGTCCAGGGGTCTAACACTGTGAGCAATCCTACAGCTCAAAACAGCCCTGCAGTAAATGTTTCAGGCCAGGGAGTTCTAAGAAGTCAAACCCCACGG---------------------GGACCAAGTCAGACAAATATTCATGAAAATTATCCAAATCCTAACATCCGAAGTTTTCCTACAGGAAGACAATGG------------CGACCTACTGGCACCGCTATGGGGCACAGACGTAATGGGCCTTTTTACCAAAATCAACAAATTCAAAGGGGTCCCCGGTGGAACTCCTTTGCTTTGGAAGGCAAACAAGCAGTTCGTCCAGGATATCCAATATATCGCAGAGCTTATGCTTCCACTGCAAGAGGCAATTCTCCCAATTATGCAGGAAAGCCAGCAAATTTCAGAAGAAAGCCTGAAGGGCCAAATATACACCCTGTGGAAACCAATGTTCCCCCTCTGGGTCCCAAACATGGTACTGTTGGCCACAATGAAAACATCCAAAATCCAAGAGAGAAGCCAGTAAGTCAAAAAGAAAGAATAGTCATTCCTACAAGGGATCCAAATGGCCCCTGGAGAAACTCTCAAGACTACGGAGTTAATAAATCAAACTATAAACTGCCTCACCCTGAGGATAACATGCTAGTCCCAAATTTTAATTCTATTGGTCAACGTGAAAACTCTTATTACCTGAGAGGAGATTCCAGAAGAGCTCCAAATTCTAATGGACAAACCCAAAGCCAGAATTTGCTCAAAGGGATTATCTTAAAGCCAAGAAGAATTCCATATGAATCAGAAATTAATCAGCCAGAATTAAAGCACAGTATATATCAGCCTGTGTACCCTGAGGGATTCCCTTCCCCTGCAAGGGAACATTTTAATGCTGGAAGAAATACTTGGAACCAACAAGAAATCTCTCCACCTTTTAAGGAAGATCTTGGAAGGCATGAAGAACACTTACCTCATCCTTCCCATGGCTCTGGAGGACATGTTTACTACCCTGACTATAACTCCTATGATCCCAGGGAAAACTCACCATACCTTAGAAGTAATACATGGGCTGAAAGAGATGATTCTCCCAATACAATGAGGCAACCTGAAAATCCACACTATCCCATGAATACTCCAGACCCAAAAAAGACAATCCCTTATAATGAAGAAGACCCAATAGATCCAACTGGAGACGAATCTTTCCCAGGACAAAGTAAGTGGGGTGTGGTGGAGTCAAGCTTTAAAGGAGACCCAACAGTGAGGCACTATGAAGGCGAGCAA---TAT------------------------------------ACCTCAAATCAACCAAAGGAATACCTTCCCTATTCCTTAGAT---AATCCATCAAAACCCAGGGAGGATTTCCCTTATGGTGAATTTTACCCCTGGAGCCCAGATGAGAATTTCCCATCATATAATACAGCTCCCACTGAACCACGGCTGGTGGAGAGCAGGGGCTATTATGCTAATAATGCCATTGGACAAGAAGAAAGCACTATGTTTCCTTCTTGGAACTCCTGGGACCACAGGATTCAAGCCCAAGAGCAGAAAGAAAGCAAGCCATATTTTAACAGAAATTTCTGGGATCAGCCAACAAATTTACACAAAGCCCCTGCTAGTTCACCATACCAGAAAGAGAACAAGCCTTATTCCAGTGACTCCCCAGCTGGGCTTCAGAAAAATCCAATATGGCATGAAGGTGAGAATTTGAATTATGGCATGCAGATCACTAGGTTAAATTTACCAGAGAGAGAACATTTGGCTTTCCCAGACTTAATTCCTCCAAGTTACCCAGCAGGTCAAAAAGGAGCACATTTATTTCACCTAAGCCAGAGAGGCCCCTGCTGTGTTGGTGGCTCCACAGGTCCCAAGGACAATCCACTTGCTCTACAAGACTACACTCCATCTTTTGGTCTTGCACCAGGGGAGAACCAAGACACCAGCCCTGTGTATACAGAAGACAGTCATACTAAGCATGTAAGACATACTATCTCCCCGACAAGCATCCTACCTGGCCAAAGAAACAGTTCAGAAAAAAGACTGCCTGGA------------GAAAGTCAAAAC--------------------------------------------------------------------------------------------------------------------------------------------------------------------------------------------------------------------------------------------------------------------------------------------------------------------------------CCAAGTCCTTTCAGAGATGACGTGTCCACTCTGAAGAGGAACACACCATGTTCTATA---AATCAGTTGGGCCAAAGGGGAATTATGCCCTTTCCTGAAACCAGTTCCCTTCAATCAAAGAATACACCTTGCCTCAAAAGTGATCTTGGAGGAGAAGGAAAC---ATTTTGGAACAAATATTTGAAGGCAACCAGCTCAATGAAAGAACTGTTGATCTTACTCCTGAGCAGCTTGTTATTGATACACCTGACGAAGGTCCCAAGCCAGAAGGAATTCCAAGTGAAGTGCAAGGAAATGAGGGTGAAAGGCAGCAG---AGACCATCTAGCATCCTACAGTTACCATGTTTTGCCTCCAAATTAGCAAAGTATCACAGCTCCAGCACTGGAACTCCATCTAGCGTTGGAAGGCAAGGCTCATTTGATGGGGATCCAATTACGCCTACTGAAATTCCTAACTCATTGGCTGAGTTAGCTACCAGGGCACAGTTTCAGAATATAAATGCAGACCCACTTAATGCAGATGAACACACTCTATTTGATTCTCTTCAAGTAGGGACCAATCCACAGGACCAGGTGCAAGACTGCTTACTACTTCAGGCCTAG
Mesoplodon_ginkgodens        ATGTTGCTGCTGCAGTGCAGGCATGAAGCCTCGTCTCCTAAGCTAGATAACCTGGTACCAAGTGGA--AAAATGAAGATTCTCCTGGTCTTTCTAGGTCTGCTTTGTTATTCCATAGCTATGCCA------ATGCAAATGCCCCAAATGCCTGGATTTAGCAGTAAAAGTGAGGAGATGATGCGCTATGGTCACTTCAACTTTATGAACTCCCCACCTATGGCACACCTGGGTCCCTTGTATGGAAATGGTATGCAGCTCCCTCAGCTCTTCCTGTCGTACCAGATGCCCATGTGGCCTCAGCCACCACCCAACAAGAAGCGCCTACAGAAACCTTCATCTCCCTCAGCACCCAAACACCAGAGCAAGACTGATCAAGCCCCAGAGACCCAGAAACCCAACCAGCCTCAACTAAAACAGCCCCTACCGGAGCATCCTTTAAGGCAGCCATCACCCACCCCAACTCAGCCCCAA---GAGGAAACCCAGACACCTCAGGCATTCCCACCATTCGGCAATGGGCTATCTCCCTATCAACAGCCACCGTGGCATGTTCCACATAGGGTACCACCAGGTTATGGAAGTCCACCAGTCAGCAATGAAGAAGGTGGGAATCCTTACTTTGGATATTTTGGATATCATGGATTT-GGGGGCCGTCCTCCTTATTATTCAGAAGAGATGTGTGAACAAGATTTTGAAAAACCAAAAGAAAAAGATACTCCTAAAACAGAGAGTTCAGCCACTGATCCTTTGGCTAATTCAACAGTTCCTGAAACTAATTCTACCCAGTCAAATGCACCCAATCCCAGAGGGAGTCAGGGTGGAAATGACACCAGCCTAACAGGAAACAGTGTCCAGGGGTCTAACACTGTGAGCAATCCTACAGCTCAAAACAGCCCTGCAGTAAATGTTTCAGGCCAGGGAGTTCTAAGAAGTCAAACCCCACGG---------------------GGACCAAGTCAGACAAATATTCATGAAAATTATCCAAATCCTAACATCCGAAGTTTTCCTACAGGAAGACAATGG------------CGACCTACTGGCACTGCTATGGGGCACAGACGTAATGGGCCTTTTTACCAAAATCAACAAATTCAAAGGGGTCCCCGGTGGAACTCCTTTGCTTTGGAAGGCAAACAAGCAGTTCGTCCAGGATATCCAATATATCGCAGAGCTTATGCTTCCACTGCAAGAGGCAATTCTCCCAATTATGCAGGAAATCCAGCAAATTTCAGAAGAAAGCCTGAAGGGCCAAATATACACCCTGTGGAAACCAATGTTCCCCCTCTGGGTCCCAAACATGGTACTGTTGGCCACAATGAAAACATCCAAAATCCAAGAGAGAAGCCAGTAAGTCAAAAAGAAAGAATAGTCATTCCTACAAGGGATCCAAATGGCCCCTGGAGAAACTCTCAAGACTACGGAGTTAATAAATCAAACTATAAACTGCCTCACCCTGAGGATAACATGCTAGTCCCAAATTTTAATTCTATTGGTCAACGTGAAAACTCTTATTACCTGAGAGGAGATTCCAGAAGAGCTCCAAATTCTAATGGACAAACCCAAAGCCAGAATTTGCTCAAAGGGATTATCTTAGAGCCAAGAAGAATTCCATATGAATCAGAAATTAATCAGCCAGAATTAAAGCACAGTATATATCAGCCTGTGTACCCTGAGGGATTCCCTTCCCCTGCAAGGGAACATTTTAATGCTGGAAGAAATACTTGGAACCAACAAGAAATCTCTCCACCATTTAAGGAAGATCTTGGAAGGCATGAAGAACACTTACCTCATCCTTCCCATGGCTCTGGAGGACGTGTTTACTACCCTGACTATAACTCCTATGATCCCAGGGAAAACTCACCATACCTTAGAAGTAATACATGGGCTGAAAGAGATGATTCTCCCAATACAATGAGGCAACCTGAAAATCCACACTATCCCATGAATACTCCAGACCCAAAAAAGACAATCCCTTATAATGAAGAAGACCCAATAGATCCAACTGGAGACGAATCTTTCCCAGGACAAAGTAAGTGGGGTGTGGTGGAGTCAAGCTTTAAAGGAGACCCAACAGTGAGGCACTATGAAGGCGAGCAA---TAT------------------------------------ACCTCAAATCAACCAAAGGAATACCTTCCCTATTCCTTAGAT---AATCCATCAAAACCCAGGGAGGATTTCCCTTATGGTGAATTTTACCCCTGGAGCCCAGATGAGAATTTCCCATCATATAATACAGCTCCCACTGAACCACGGCCGGTGGAGAGCAGGGGCTATTATGCTAATAATGCCATTGGACAAGAAGAAAGCACTATGTTTCCTTCTTGGGACTCCTGGGACCACAGGATTCAAGCCCAAGAGCAGAAAGAAAGCAAGCCATATTTTAACAGAAATTTCTGGAATCAGCCAACAAATTTACACAAAGCCCCTGCTAGTTCACCATACCAGAAAGAGAACAAGCCTTATTCCAGTGACTCCCCAGCTGGGCTTCAGAAAAATCCAATATGGCATGAAGGTGAGAATTTGAATTATGGCATGCAGATCACTAGGTTAAATTTACCAGAGAGAGAACATTTGGCTTTCCCAGACTTAATTCCTCCAAGTTACCCAGCAGGTCAAAAAGGAGCACATTTATTTCACCTAAGCCAGAGAGGCCCCTGCTGTGTTGGTGGCTCCACAGGTCCCAAGGACAATCCACTTGCTCTACAAGACTACACTCCATCTTTTGGTCTTGCACCAGGGGAGAACCAAGACACCAGCCCTGTGTATACAGAAGACAGTCATACTAAGCATGTAAGACATACTATCTCCCCGACAAGCATCCTACCTGGCCAAAGAAACAGTTCAGAAAAAAGACTGCCTGGA------------GAAAGTCAAAAC--------------------------------------------------------------------------------------------------------------------------------------------------------------------------------------------------------------------------------------------------------------------------------------------------------------------------------CCAAGTCCTTTCAGAGATGACGTGTCCACTCTGAAGAGGAACACACCATGTTCTATA---AATCAGTTGGGCCAAAGGGGAATTATGCCCTTTCCTGAAACCAGTTCCCTTCAATCAAAGAATACACCTTGCCTCAAAAGTGATCTTGGAGGAGAAGGAAAC---ATTTTGGAACAAATATTTGAAGGCAACCAGCTCAATGAAAGAACTGTTGATCTTACTCCTGAGCAGCTTGTTATTGATACACCTGACGAAGGTCCCAAGCCAGAAGGAATTCCAAGTGAAGTGCAAGGAAATGAGGGTGAAAGGCAGCAG---AGACCATCTAGCATCCTACAGTTACCATGTTTTGCCTCCAAATTAACAAAGTATCACAGCTCCAGCACTGGAACTCCATCTAGCGTTGGAAGGCAAGGCTCATTTGATGGGGATCCAATTACGCCTACTGAAATTCCTAACTCATTGGCTGAGTTAGCTACCAGGGCACAGTTTCAGAATATAAATGCAGACCCACTTAATGCAGATGAACACACTCTATTTGATTCTCTTCACGTAGGGACCAATCCACAGGACCAGGTGCAAGACTGCTTACTACTTCAGGCCTAG
Mesoplodon_grayi             ATGTTGCTGCTGCAGTGCAGGCATGAAGCCTCGTCTCCTAAGCTAGATAACCTGGTACCAAGTGGA--AAAATGAAGATTCTCCTGGTCTTTCTAGGTCTGCTTTGTTATTCCATAGCTATGCCA------ATGCAAATGCCCCAAATGCCTGGATTTAGCAGTAAAAGTGAGGAGATGATGCGCTATGGTCACTTCAACTTTATGAACTCCCCACCTATGGCACACCTGGGTCCCTTGTATGGAAATGGTATGCAGCTCCCTCAGCTCTTCCTGTCATACCAGATGCCCATGTGGCCTCAGCCACCACCCAACAAGAAGCGCCTAAAGAAACCTTCATCTCCCTCAGCACCCAAACACCAGAGCAAGACTGATCAAGCCCCAGAGACCCAGAAACCCAACCAGCCTCAACTAAAACAGCCCYTACCGGAGCATCCTTTAAGGCAGCCATCACCCACCCCAACTCAGCCCCAA---GAGGAAACCCAGACACCTCAGGCATTCCCACCATTCGGCAATGGGCTATCTCCCTATCAACAGCCACCATGGCATGTTCCACATAGGGTACCACCAGGTTATGGAAGTCCACCAGTCAGCAATGAAGAAGGTGGGAATCCTTACTTTGGATATTTTGGATATCATGGATTT-GGGGGCCGTCCTCCTTATTATTCAGAAGAGATGTGTGAACAAGATTTTGAAAAACCAAAAGAAAAAGATACTCCTAAAACAGAGAGTTCAGCCACTGATCCTTTGGCTAATTCAACAGTTCCTGAAACTAATTCTACCCAGTCAAATGCACCCAATCCCAGAGGGAGTCAGGGTGGAAATGACACCAGCCTAACAGGAAACAGTGTCCAGGGGTCTAACACTGTGAGCAATCCTACAGCTCAAAACAGCCCTGCAGTARATGTTTCAGGCCAGGGAGTTCTAAGAAGTCAAACCCCACGG---------------------GGACCAAGTCAGACAAATATTCATGAAAATTATCCAAATCCTAACATCCGAAGTTTTCCTACAGGAAGACAATGG------------CGACCTACTGGCACCGCTATGGGGCACAGACGTAATGGGCCTTTTTACCAAAATCAACAAATTCAAAGGGGTCCCCGGTGGAACTCCTTTGCTTTGGAAGGCAAACAAGCAGTTCGTCCAGGATATCCAATATATCGCAGAGCTTATGCTTCCACTGCAAGAGGCAATTCTCCCAATTATGCAGGAAATCCAGCAAATTTCAGAAGAAAGCCTGAAGGGCCAAATATACACCCTGTGGAAACCAATGTTCCCCCTCTGGGTCCCAAACATGGTACTGTTGGCCACAGTGAAAACATCCAAAATCCAAGAGAGAAGCCAGTAAGTCAAAAAGAAAGAATAGTCATTCCTACAAGGGATCCAAATGGCCCCTGGAGAAACTCTCAAGACTACGGAGTTAATAAATCAAACTATAAACTGCCTCACCCTGAGGATAACATGCTAGTCCCAAATTTTAATTCTATTGGTCAACGTGAAAACTCTTATTACCTGAGAGGAGATTCCAGAAGAGCTCCAAATTCTAATGGACAAACCCAAAGCCAGAATTTGCTCAAAGGGATTATCTTAGAGCCAAGAAGAATTCCATATGAATCAGAAATTAATCAGCCAGAATTAAAGCACAGTATATATCAGCCTGTGTACCCTGAGGGATTCCCTTCCCCTGCAAGGGAACATTTTAGTGCTGGAAGAAATACTTGGAACCAACAAGAAATCTCTCCATCTTTTAAGGAAGATCTTGGAAGGCATGAAGAACACTTACCTCATCCTTCCCATGGCTCTGGAGGACGTGTTTACTACCCTGACTATAACTCCTATGATCCCAGGGAAAACTCACCATACCTTAGAAGTAATACATGGGCTGAAAGAGATGATTCTCCCAATACAATGAGGCAACCTGAAAATCCACACTATCCCATGAATACTCCAGACCCAAAAAAGACAATCCCTTATAATGAAGAAGACCCAATAGATCCAACTGGAGACGAATCTTTCCCAGGACAAAGTAAATGGGGTGTGGTGGAGTCAAGCTTTAAAGGAGACCCAACAGTGAGGCACTATGAAGGCGAGCAA---TAT------------------------------------ACCTCAAATCAACCAAAGGAATACCTTCCCTATTCCTTAGAT---AATCCATCAAAACCCAGGGAGGATTTCCCTTATGGTGAATTTTACCCCTGGAGCCCAGATGAGAATTTCCCATCATATAATACAGCTCCCACTGAACYACGGCCGGTGGAKAGCAGGGGCTATTATGCTAATWATGCCATTGGACAAGAAGAAAGCACTATGTTTCCTTCTTGGAACTCCTGGGACCACAGGATTCAAGCCCAAGAGCAGAAAGAAAGCAAGCCATATTTTAACAGAAATTTCTGGGATCAGCCAACAAATTTACACAAAGCCCCTGCTAGTTCACCATACCAGAAAGAGAACAAGCCTTATTCCAGTGACTCCCCAGCTGGGCTTCAGAAAAATCCAATATGGCATGAAGGTGAGAATTTGAATTATGGCATGCAGATCACTAGGTTAAATTTACCAGAGAGAGAACATTTGGCTTTCCCAGACATAATTCCTCCAAGTTACCCAGCAGGTCAAAAAGGAGCACATTTATTTCACCTAAGCCAGAGAGGCCCCTGCTGTGTTGGTGGCTCCACAGGTCCCAAGGACAATCCACTTGCTCTACAAGACTACACTCCATCTTTTGGTCTTGCACCAGGGGAGAACCAAGACACCAGCCCTGTGTATACAGAAGACAGTCATACTAAGCATGTAAGACATACTATCTCCCCGACAAGCATCCTACCTGGCCAAAGAAACAGTTCAGAAAAAAGACTGCCTGGA------------GAAAGTCAAAAC--------------------------------------------------------------------------------------------------------------------------------------------------------------------------------------------------------------------------------------------------------------------------------------------------------------------------------CCAAGTCCTTTCAGAGATGACGTGTCCACTCTGAAGAGGAACACACCATGTTCTATA---AATCAGTTGGGCCAAAGGGGAATTATGCCCTTTCCTGAAACCAGTTCCCTTCAATCAAAGAATACACCTTGCCTCAAAAGTGATCTTGGAGGAGAAGGAAAC---ATTTTGGAACAAATATTTGAAGGCAACCAGCTCAATGAAAGAACTGTTGATCTTACTCCTGAGCAGCTTGTTATTGATACACCTGACGAAGGTCCCAAGCCAGAAGGAATTCCAAGTGAAGTGCAAGGAAATGAGGGTGAAAGGCAGCAG---AGACCATCTAGCATCCTACAGTTACCATGTTTTGCCTCCAAATTAACAAAGTATCACAGCTCCAGCACTGGAACTCCATCTAGCGTTGGAAGGCAAGGCTCATTTGATGGGGATCCAATTACGCCTACTGAAATTCCTAACTCATTGGCTGAGTTAGCTACCAGGGCACAGTTTCAGAATATAAATGCAGACCCACTTAATGCAGATGAACACACTCTATTTGATTCTCTTCAAGTAGKGACCAATCCACAGGACCAGGTGCAAGACTGCTTACTACTTCAGGCCTAG
Mesoplodon_layardii          ATGTTGCTGCTGCAGTGCAGGCATGAAGCCTCGTCTCCTAAGCTAGATAACCTGGTACCAAGTGGA--AAAATGAAGATTCTCCTGGTCTTTCTAGGTCTGCTTTGTTATTCCATAGCTATGCCA------ATGCAAATGCCCCAAATGCCTGGATTTAGCAGTAAAAGTGAGGAGATGATGCGCTATGGTCACTTCAACTTTATGAACTCCCCACCTATGGCACACCTGGGTCCCTTGTATGGAAATGGTATGCAGCTCCCTCAGCTCTTCCTGTCGTACCAGATGCCCATGTGGCCTCAGCCACCACCCAACAAGAAGCGCCTACAGAAACCTTCATCTCCCTCAGCACCCAAACACCAGAGCAAGACTGATCAAGCCCCAGAGACCCAGAAACCCAACCAGCCTCAACTAAAACAGCCCCTACCGGAGCATCCTTTAAGGCAGCCATCACCCACCCCAACTCAGCCCCAA---GAGGAAACCCAGACACCTCAGGCATTCCCACCATTCGGCAATGGGCTATCTCCCTATCAACAGCCACCGTGGCATGTTCCACATAGGGTACCACCAGGTTATGGAAGTCCACCAGTCAGCAATGAAGAAGGTGGGAATCCTTACTTTGGATATTTTGGATATCATGGATTT-GGGGGCCGTCCTCCTTATTATTCAGAAGAGATGTGTGAACAAGATTTTGAAAAACCAAAAGAAAAAGATACTCCTAAAACAGAGAGTTCAGCCACTGATCCTTTGGCTAATTCAACAGTTCCTGAAACTAATTCTACCCAGTCAAATGCACCCAATCCCAGAGGGAGTCAGGGTGAAAATGACACCAGCCTAGCAGGAAACAGTGTCCAGGGGTCTAACACTGTGAGCAATCCTACAGCTCAAAACAGCCCTGCAGTAAATGTTTCAGGCCAGGGAGTTCTAAGAAGTCAAACCCCACGG---------------------GGACCAAGTCAGACAAATATTCATGAAAATTATCCAAATCCTAACATCCGAAGTTTTCCTACAGGAAGACAATGG------------CGACCTACTGGCACCGCTATGGGGCACAGACGTAATGGGCCTTTTTACCAAAATCAACAAATTCAAAGGGGTCCCCGGTGGAACTCCTTTGCTTTGGAAGGCAAACAAGCAGTTCGTCCAGGATATCCAATATATCGCAGAGCTTATGCTTCCACTGCAAGAGGCAATTCTCCCAATTATGAAGGAAATCCAGCAAATTTCAGAAGAAAGCCTGAAGGGCCAAATATACACCCTGTGGAARCCAATGTTCCCCCTCTGGGTCCCAAACATGGTACTGTTGGCCACAATGAAAACATCCAAAATCCAAGAGAGAAGCCAGTAAGTCAAAAAGAAAGAATAGTCATTCCTACAAGGGATCCAAATGGCCCCTGGAGAAACTCTCAAGACTACGGAGTTAATAAATCAAACTATAAACTGCCTCACCCTGAGGATAACATGCTAGTCCCAAATTTTAATTCTATTGGTCAACGTGAAAACTCTTATTACCTGAGAGGAGATTCCAGAAGAGCTCCAAATTCTAATGGACAAACCCAAAGCCAGAATTTGCTCAAAGGGATTATCTTAGAGCCAAGAAGAATTCCATATGAATCAGAAATTAATCAGCCAGAATTAAAGCACAGTATATATCAGCCTGTGTACCCTGAGGGATTCCCTTCCCCTGCAAGGGAACATTTTAATGCTGGAAGAAATACTTGGAACCAACAAGAAATCTCTCCATCTTTTAAGGAAGATCTTGGAAGGCATGAAGAACACTTACCTCATCCTTCCCATGGCTCTGGAGGACGTGTTTACTACCCTGACTATAACTCCTATGATCCCAGGGAAAACTCACCATACCTTAGAAGTAATACATGGGCTGAAAGAGATGATTCTCCCAATACAATGAGGCAACCTGAAAATCCACACTATCCCATGAATACTCCAGACCCAAAAAAGACAATCCCTTATAATGAAGAAGACCCAATAGATCCAACTGGAGACAAATCTTTCCCAGGACAAAGTAAATGGGGTGTGGTGGAGTCAAGCTTTAAAGGAGACCCAACAGTGAGGCACTATGAAGGCGAGCAA---TAT------------------------------------ACCTCAAATCAACCAAAGGAATACCTTCCCTATTCCTTAGAT---AATCCATCAAAACCCAGGGAGGATTTCCCTTATGGTGAATTTTACCCCTGGAGCCCAGATGAGAATTTCCCATCATATAATACAGCTCCCACTGAACCACGGCCGGTGGAGAGCAGGGGCTATTATGCTAATAATGCCATTGGACAAGAAGAAAGCACTATGTTTCCTTCTTGGAACTCCTGGGACCACAGGATTCAAGCCCAAGAGCAGAAAGAAAGCAAGCCATATTTTAACAGAAATTTCTGGGATCAGCCAACAAATTTACACAAAGCCCCTGCTAGTTCACCATACCAGAAAGAGAACAAGCCTTATTCCAGTGACTCCCCAGCTGGGCTTCAGAAAAATCCAATATGGCATGAAGGTGAGAATTTGAATTATGGCATGCAGATCACTAGGTTAAATTTACCAGAGAGAGAACATTTGGCTTTCCCAGACTTAATTCCTCCAAGTTACCCAGCAGGTCAAAAAGGAGCACATTTATTTCACCTAAGCCAGAGAGGCCCCTGCTGTGTTGGTGGCTCCACAGGTCCCAAGGACAATCCACTTGCTCTACAAGACTACACTCCATCTTTTGGTCTTGCACCAGGGGAGAACCAAGACACCAGCCCTGTGTATACAGAAGACAGTCATACTAAGCATGTAAGACATACTATCTCCTCGACAAGCATCCTACCTGGCCAAAGAAACAGTTCAGAAAAAAGACTGCCTGGA------------GAAAGTCAAAAC--------------------------------------------------------------------------------------------------------------------------------------------------------------------------------------------------------------------------------------------------------------------------------------------------------------------------------CCAAGTCCTTTCAGAGATGACGTGTCCACTCTGAAGAGGAACACACCATGTTCTATA---AATCAGTTGGGCCAAAGGGGAATTATGCCCTTTCCTGAAACCAGTTCCCTTCAATCAAAGAATACACCTTGCCTCAAAAGTGATCTTGGAGGAGAAGGAAAC---ATTTTGGAACAAATATTTGAAGGCAACCAGCTCAATGAAAGAACTGTTGATCTTACTCCTGAGCAGCTTGTTATTGATACACCTGACGAAGGTCCCAAGCCAGAAGGAATTCCAAGTGAAGTGCAAGGAARTGAGGGTGAAAGGCAGCAG---AGACCATCTAGCATCCTACAGTTACCATGTTTTGCCTCCAAATTAACAAAGTATCACAGCTCCAGCACTGGAACTCCATCTAGCGTTGGAAGGCAAGGCTCATTTGATGGGGATCCAATTACGCCTACTGAAATTCCTAACTCATTGGCTGAGTTAGCTACCAGGGCACAGTTTCAGAATATAAATGCAGAYCCACTTAATGCAGATGAACACACTCTATTTGATTCTCTTCAAGTAGGGACCAATCCACAGGACCAGGTGCAAGACTGCTTACTACTTCAGGCCTAG
Mesoplodon_mirus             ATGTTGCTGCTGCAGTGCAGGCATGAAGCCTCGTCTCCTAAGCTAGATAACCTGGTACCAAGTGGA--AAAATGAAGATTCTCCTGGTCTTTCTAGGTCTGCTTTGTTATTCCATAGCTATGCCA------ATGCAAATGCCCCAAATGCCTGGATTTAGCAGTAAAAGTGAGGAGATGATGCGCTATGGTCACTTCAACTTTATGAACTCCCCACCTATGGCACACCTGGGTCCCTTGTATGGAAATGGTATGCAGCTCCCTCAGCTCTTCCTGTCGTACCAGATGCCCATGTGGCCTCAGCCACCACCCAACAAGAAGCGCCTACAGAAACCTTCATCTCCCTCAGCACCCAAACACCAGAGCAAGACTGATCAAGCCCCAGAGACCCAGAAACCCAACCAGCCTCAACTAAAACAGCCCCTACTGGAGCATCCTTTAAGGCAGCCATCACCCACCCCAACTCAGCCCCAA---GAGGAAACCCAGACACCTCAGGCATTCCCACCATTCGGCAATGGGCTATCTCCCTATCAACAGCCACCGTGGCATGTTCCACATAGGGTACCACCAGGTTATGGAAGTCCACCAGTCAGCAATGAAGAAGGTGGGAATCCTTACTTTGGATACTTTGGATATCATGGATTT-GGGGGCCATCCTCCTTATTATTCAGAAGAGATGTGTGAACAAGATTTTGAAAAACCAAAAGAAAAAGATACTCCTAAAACAGAGAGTTCAGCCACTGATCCTTTGGCTAATTCAACAGTTCCTGAAACTAATTCTACCCAGTCAAATGCACCCAATCCCAGAGGGAGTCAGGGTGGAAATGACACCAGCCTAACAGGAAACAGTGTCCAGGGGTCTAACACTGTGAGCAATCCTACAGCTCAAAACAGCCCTGCAGTAAATGTTTCAGGCCAGGGAGTTCTAAGAAGTCAAACCCCACGG---------------------GGACCAAGTCAGACAAATATTCATGAAAATTATCCAAATCCTAACATCCGAAGTTTTCCTACAGGAAGACAATGG------------CGACCTACTGGCACCGCTATGGGGCACAGACGTAATGGGCCTTTTTACCAAAATCAACAAATTCAAAGGGGTCCCCGGTGGAACTCCTTTGCTTTGGAAGGCAAACAAGCAGTTCGTCCAGGATATCCAATATATCGCAGAGCTTATGCTTCCACTGCAAGAGGCAATTCTCCCAATTATGCAGGAAATCCAGCAAATTTCAGAAGAAAGCCTGAAGGGCCAAATATACACCCTGTGGAAACCAATGTTCCCCCTCTGGGTCCCAAACATGGTACTGTTGGCCACAATGAAAACATCCAAAATCCAAGAGAGAAGCCAGTAAGTCAAAAAGAAAGAATAGTCATTCCTACAAGGGATCCAAATGGCCCCTGGAGAAACTCTCAAGACTACGGAGTTAATAAATCAAACTATAAACTGCCTCACCCTGAGGATAACATGCTAGTCCCAAATTTTAATTCTATTGGTCAACGTGAAAACTCTTATTACCTGAGAGGAGATTCCAGAAGAGCTCCAAATTCTAATGGACAAACCCAAAGCCAGAATTTGCTCAAAGGGATTATCTTAAAGCCAAGAAGAATTCCATATGAATCAGAAATTAATCAGCCAGAATTAAAGCACAGTATATATCAGCCTGTGTACCCTGAGGGATTCCCTTCCCCTGCAAGGGAACATTTTAATGCTGGAAGAAATACTTGGAACCAACAAGAAATCTTTCCACCTTTTAAGGAAGATCTTGGAAGGCATGAAGAACACTTACCTCATCCTTCCCATGGCTCTGGAGGACGTGTTTACTACCCTGACTATAACTCCTATGATCCCAGGGAAAACTCACCATACCTTAGAAGTAATACATGGGCTGAAAGAGATGATTCTCCCAATACAATGAGGCAACCTGAAAATCCACACTATCCCATGAATACTCCAGACCCAAAAAAGACAATCCCTTATAATGAAGAAGACCCAATAGATCCAACTGGAGACGAATCTTTCCTAGGACAAAGTAAGTGGGGTGTGGTGGAGTCAAGCTTTAAAGGAGACCCAACAGTGAGGCACTATGAAGGCGAGCAA---TAT------------------------------------ACCTCAAATCAACCAAAGGAATACCTTCCCTATTCCTTAGAT---AATCCATCAAAACCCAGGGAGGATTTCCCTTATGGTGAACTTTACCCCTGGAGCCCAGATGAGAATTTCCCATCATATAATACAGCTCCCACTGAACCACGGCCGGTGGAGAGCAGGGGCTATTATGCTAATAATGCCATTGGACAAGAAGAAAGCACTATGTTTCCTTCTTGGAACTCCTGGGACCACAGGATTCAAGCCCAAGAGCAGAAAGAAAGCAAGCCATATTTTAACAGAAATTTCTGGGATCAGCCAACAAATTTACACAAAGCCCCTGCTAGTTCACCATACCAGAAAGAGAACAAGCCTTATTCCAGTGACTCCCCAGCTGGGCTTCAGAAAAATCTAATATGGCATGAAGGTGAGAATTTGAATTATGGCATGCAGATCACTAGGTTAAATTTACCAGAGAGAGAACATTTGGCTTTCCCAGACTTAATTCCTCCAAGTTACCCAGCAGGTCAAAAAGGAGCACATTTATTTCACCTAAGCCAGAGAGGCCCCTGCTGTGTTGGTGGCTCCACAGGTCCCAAGGACAATCCACTTGCTCTACAAGACTACACTCCATCTTTTGGTCTTGCACCAGGGGAGAACCAAGACACCAGCCCTGTGTATACAGAAGACAGTCATACTAAGCATGTAAGACATACTATCTCCCCGACAAGCATCCTACCTGGCCAAAGAAACAGTTCAGAAAAAAGACTGCCTGGA------------GAAAGTCAAAAC--------------------------------------------------------------------------------------------------------------------------------------------------------------------------------------------------------------------------------------------------------------------------------------------------------------------------------CCAAGTCCTTTCAGAGATGACGTGTCCACTCTGAAGAGGAACACACCATGTTCTATA---AATCAGTTGGGCCAAAGGGGAATTATGCCCTTTCCTGAAACCAGTTCCCTTCAATCAAAGAATACACCTTGCCTCAAAAGTGATCTTGGAGGAGAAGGAAAC---ATTTTGGAACAAATATTTGAAGGCAACCAGCTCAATGAAAGAACTGTTGATCTTACTCCTGAGCAGCTTGTTATTGATACACCTGACGAAGGTCCCAAGCCAGAAGGAATTCCAAGTGAAGTGCAAGGAAATGAGGGTGAAAGGCAGCAG---AGACCATCTAGCATCCTACAGTTACCATGTTTTGCCTCCAAATTAGCAAAGTATCACAGCTCCAGCACTGGAACTCCATCTAGCGTTGGAAGGCAAGGCTCATTTGATGGGGATCCAATTACGCCTACTGAAATTCCTAACTCATTGGCTGAGTTAGCTACCAGGGCACAGTTTCAGAATATAAATGCAGACCCACTTAATGCAGATGAACACACTCTATTTGATTCTCTTCAAGTAGGGACCAATCCACAGGACCAGGTGCAAGACTGCTTACTACTTCAGGCCTAG
Mesoplodon_perrini           ATGTTGCTGCTGCAGTGCAGGCATGAAGCCTCGTCTCCTAAGCTAGATAACCTGGTACCAAGTGGA--AAAATGAAGATTCTCCTGGTCTTTCTAGGTCTGCTTTGTTATTCCATAGCTATGCCA------ATGCAAATGCCCCAAATGCCTGGATTTAGCAGTAAAAGTGAGGAGATGATGCGCTATGGTCACTTCAACTTTATGAACTCCCCACCTATGGCACACCTGGGTCCCTTGTATGGAAATGGTATGCAGCTCCCTCAGCTCTTCCTGTCATACCAGATGCCCATGTGGCCTCAGCCACCACCCAACAAGAAGCGCCTACAGAAACCTTCATCTCCCTCAGCACCCAAACACCAGAGCAAGACTGATCAAGCCCCAGAGACCCAGAAACCCAACCAGCCTCAACTAAAACAGCCCCTACCGGAGCATCCTTTAAGGCAGCCATCACCCACCCCAACTCAGCCCCAA---GAGGAAACCCAGACACCTCAGGCATTCCCACCATTCGGCAATGGGCTATCTCCCTATCAACAGCCACCGTGGCATGTTCCACATAGGGTACCACCAGGTTATGGAAGTCCACCAGTCAGCAATGAAGAAGGTGGGAATCCTTACTTTGGATATTTTGGATATCATGGATTT-GGGGGCCGTCCTCCTTATTATTCAGAAGAGATGTGTGAACAAGATTTTGAAAAACCAAAAGAAAAAGATACTCCTAAAACAGAGAGTTCAGCCACTGATCCTTTGGCTAATTCAACAGTTCCTGAAACTAATTCTACCCAGTCAAATGCACCCAATCCCAGAGGGAGTCAGGGTGGAAATGACACCAGCCTAACAGGAAACAGTGTCCAGGGGTCTAACACTGTGAGCAATCCTACAGCTCAAAACAGCCCTGCAGTAAATGTTTCAGGCCAGGGAGTTCTAAGAAGTCAAACCCCACGG---------------------GGACCAAGTCAGACAAATATTCATGAAAATTATCCAAATCCTAACATCCGAAGTTTTCCTACAGGAAGACAATGG------------CGACCTACTGGCACCGCTATGGGGCACAGACGTAATGGGCCTTTTTACCAAAATCAACAAATTCAAAGGGGTCCCCGGTGGAACTCCTTTGTTTTGGAAGGCAAACAAGCAGTTCGTCCAGGATATCCAATATATCGCAGAGCTTATGCTTCCACTGCAAGAGGCAATTCTCCCAATTATGCAGGAAATCCAGCAAATTTCAGAAGAAAGCCTGAAGGGCCAAATATACACCCTGTGGAAACCAATGTTCCCCCTCTGGGTCCCAAACATGGTACTGTTGGCCACAATGAAAACATCCAAAATCCAAGAGAGAAGCCAGTAAGTCAAAAAGAAAGAATAGTCATTCCTACAAGGGATCCAAATGGCCCCTGGAGAAACTCTCAAGACTACGGAGTTAATAAATCAAACTATAAACTGCCTCACCCTGAGGATAACATGCTAGTCCCAAATTTTAATTCTATTGGTCAACGTGAAAACTCTTATTACCTGAGAGGAGATTCCAGAAGAGCTCCAAATTCTAATGGACAAACCCAAAGCCAGAATTTGCTCAAAGGGATTATCTTAGAGCCAAGAAGAATTCCATATGAATCAGAAATTAATCAGCCAGAATTAAAGCACAGTATATATCAGCCTGTGTACCCTGAGGGATTCCCTTCCCCTGCAAGGGAACATTTTAGTACTGGAAGAAATACTTGGAACCAACAAGAAATCTCTCCATCTTTTAAGGAAGATCTTGGAAGGCATGAAGAACACTTACCTCATCCTTCCCATGGCTCTGGAGGACGTGTTTACTACCCTGACTATAACTCCTATGATCCCAGGGAAAACTCACCATACCTTAGAAGTAATACATGGGCTGAAAGAGATGATTCTCCCAATACAATGAGGCAACCTGAAAATCCACACTATCCCATGAATACTCCAGACCCAAAAAAGACAATCCCTTATAATGAAGAAGACCCAATAGATCCAACTGGAGACGAATCTTTCCCAGGACAAAGTAAATGGGGTGTGGTGGAGTCAAGCTTTAAAGGAGACCCAACAGTGAGGCACTATGAAGGCGAGCAA---TAT------------------------------------ACTTCAAATCAACCAAAAGAATACCTTCCCTATTCCTTAGAT---AATCCATCAAAACCCAGGGAGGATTTCCCTTATGGTGAATTTTACCCCTGGAGCCCCGATGAGAATTTCGCATCATATAATACAGCTCCCACTGAACCACGGCCGGTGGAGAGCAGGGGCTATTATGCTAATAATGCCATTGGACAAGAAGAAAGCACTATGTTTCCTTCTTGGAACTCCTGGGACCACAGGATTCAAGCCCAAGAGCAGAAAGAAAGCAAGCCATATTTTAACAGAAATTTCTGGGATCAGCCAACAAATTTACACAAAGCCCCTGCTAGTTCACCATACCAGAAAGAGAACAAGCCTTATTCCAGTGACTCCCCAGCTGGGCTTCAGAAAAATCCAATATGGCATGAAGGTGAGAATTTGAATTATGGCATGCAGATCACTAGGTTAAATTTACCAGAGAGAGAACATTTGGCTTTCCCAGACTTAATTCCTCCAAGTTACCCAGCAGGTCAAAAAGGAGCACATTTATTTCACCTAAGCCAGAGAGGCCCCTGCTGTGTTGGTGGCTCCACAGGTCCCAAGGACAATCCATTTGCTCTACAAGACTACACTCCATCTTTTGGTCTTGCACCAGGGGAGAACCAAGACACCAGCCCTGTGTATACAGAAGACAGTCATACTAAGCATGTAAGACATACTATCTCCCCGACAAGCATCCTACCTGGCCAAAGAAACAGTTCAGAAAAAAGACTGCCTGGA------------GAAAGTCAAAAC--------------------------------------------------------------------------------------------------------------------------------------------------------------------------------------------------------------------------------------------------------------------------------------------------------------------------------CCAAGTCCTTTCAGAGATGACGTGTCCACTCTGAAGAGGAACACACCATGTTCTATA---AATCAGTTGGGCCAAAGGGGAATTATGCCCTTTCCTGAAACCAGTTCCCTTCAATCAAAGAATACACCTTGCCTCAGAAGTGATCTTGGAGGAGAAGGAAAC---ATTTTGGAACAAATATTTGAAGGCAACCAGCTCAATGAAAGAACTGTTGATCTTACTCCTGAGCAGCTTGTTATTGATACACCTGATGAAGGTCCTAAGCCAGAAGGAATTCCAAGTGAAGTGCAAGGAAATGAGGGTGAAAGGCAGCAG---AGACCATCTAGCATCCTACAGTTACCATGTTTTGCCTCCAAATTAACAAAGTATCACAGCTCCAGCACTGGAACTCCATCTAGCGTTGGAAGGCAAGGCTCATTTGATGGGGATCCAATTACGCCTACTGAAATTCCTAACTCATTGGCTGAGTTAGCTACCAGGGCACAGTTTCAGAATATAAATGCAGACCCACTTAATGCAGATGAACACACTCTATTTGATTCTCTTCAAGTAGGGACCAATCCACAGGACCAGGTGCAAGACTGCTTACTACTTCAGGCCTAG
Mesoplodon_peruvianus        ATGTTGCTGCTGCAGTGCAGGCATGAAGCCTCGTCTCCTAAGCTAGATAACCTGGTACCAAGTGGA--AAAATGAAGATTCTCCTGGTCTTTCTAGGTCTGCTTTGTTATTCCATAGCTATGCCA------ATGCAAATGCCCCAAATGCCTGGATTTAGCAGTAAAAGTGAGGAGATGATGCGCTATGGTCACTTCAACTTTATGAACTCCCCACCTATGGCACACCTGGGTCCCTTGTATGGAAATGGTATGCAGCTCCCTCAGCTCTTCCTGTCATACCAGATGCCCATGTGGCCTCAGCCACCACCCAACAAGAAGCGCCTACAGAAACCTTCATCTCCCTCAGCACCCAAACACCAGAGCAAGACTGATCAAGCCCCAGAGACCCAGAAACCCAACCAGCCTCAACTAAAACAGCCCCTACCGGAGCATCCTTTAAGGCAGCCATCACCCACCCCAACTCAGCCCCAA---GAGGAAACCCAGACACCTCAGGCATTCCCACCATTCGGCAATGGGCTATCTCCCTATCAACAGCCACCGTGGCATGTTCCACATAGGGTACCACCAGGTTATGGAAGTCCACCAGTCAGCAATGAAGAAGGTGGGAATCCTTACTTTGGATATTTTGGATATCATGGATTT-GGGGGCCGTCCTCCTTATTATTCAGAAGAGATGTGTGAACAAGATTTYGAAAAACCAAAAGAAAAAGATACTCCTAAAACAGAGAGTTCAGCCACTGATCCTTTGGCTAATTCAACAGTTCCTGAAACTAATTCTACCCAGTCAAATGCACCCAATCCCAGAGGGAGTCAGGGTGGAAATGACACCAGCCTAACAGGAAACAGTGTCCAGGGGTCTAACACTGTGAGCAATCCTACAGCTCAAAACAGCCCTGCAGTAAATGTTTCAGGCCAGGGAGTTCTAAGAAGTCAAACCCCACGG---------------------GGACCAAGTCAGACAAATATTCATGAAAATTATCCAAATCCTAACATCCGAAGTTTTCCTACAGGAAGACAATGG------------CGACCTACTGGCACCGCTATGGGGCACAGACGTAATGGGCCTTTTTACCAAAATCAACAAATTCAAAGGGGTCCCCGGTGGAACTCCTTTGCTTTGGAAGGCAAACAAGCAGTTCGTCCAGGATATCCAATATATCGCAGAGCTTATGCTTCCACTGCAAGAGGCAATTCTCCCAATTATGCAGGAAATCCAGCAAATTTCAGAAGAAAGCCTGAAGGGCCAAATATACACCCTGTGGAAACCAATGTTCCCCCTCTGGGTCCCAAACATGGTACTGTTGGCCACAATGAAAACATCCAAAATCCAAGAGAGAAGCCAGTAAGTCAAAAAGAAAGAATAGTCATTCCTACAAGGGATCCAAATGGCCCCTGGAGAAACTCTCAAGACTACGGAGTTAATAAATCAAACTATAAACTGCCTCACCCTGAGGATAACATGCTAGTCCCAAATTTTAATTCTATTGGTCAACGTGAAAACTCTTATTACCTGAGAGGAGATTCCAGAAGAGCTCCAAATTCTAATGGACAAACCCAAAGCCAGAATTTGCTCAAAGGGATTAYCTTAGAGCCAAGAAGAATTCCATATGAATCAGAAATTAATCAGCCAGAATTAAAGCACAGTATATATCAGCCTGTGTACCCTGAGGGATTCCCTTCCCCTGCAAGGGAACATTTTAGTACTGGAAGAAATACTTGGAACCAACAAGAAATCTCTCCATCWTTTAAGGAAGATCTTGGAAGGCATGAAGAACACTTACCTCATCCTTCCCATGGCTCTGGAGGACGTGTTTACTACCCTGACTATAACTCCTATGATCCCAGGGAAAACTCACCATACCTTAGAAGTAATACATGGGCTGAAAGAGATGATTCTCCCAATACAATGAGGCAACCTGAAAATCCACACTATCCCATGAATACTCCAGACCCAAAAAAGACAATCCCTTATAATGAAGAAGACCCAATAGATCCAACTGGAGACGAATCTTTCCCAGGACAAAGTAAATGGGGTGTGGTGGAGTCAAGCTTTAAAGGAGACCCAACAGTGAGGCACTATGAAGGCGAGCAA---TAT------------------------------------ACCTCAAATCAACCAAAGGAATACCTTCCCTATTCCTTAGAT---AATCCATCAAAACCCAGGGAGGATTTCCCTTATGGTGAATTTTACCCCTGGAGCCCAGATGAGAATTTCCCATCATATAATACAGCTCCCACTGAACCACGGCCGGTGGAGAGCAGGGGCTATTATGCTAATAATGCCATTGGACAAGAAGAAAGCACTATGTTTCCTTCTTGGAACTCCTGGGACCACAGGATTCAAGCCCAAGAGCAGAAAGAAAGCAAGCCATATTTTAACAGAAATTTCTGGGATCAGCCAACAAATTTACACAAAGCCCCTGCTAGTTCACCATACCAGAAAGAGAACAAGCCTTATTCCAGTGACTCCCCAGCTGGGCTTCAGAAAAATCCAATATGGCATGAAGGTGAGAATTTGAATTATGGCATGCAGATCACTAGGTTAAATTTACCAGAGAGAGAACATTTGGCTTTCCCAGACTTAATTCCTCCAAGTTACCCAGCAGGTCAAAAAGGAGCACATTTATTTCACCTAAGCCAGAGAGGCCCCTGCTGTGTTGGTGGCTCCACAGGTCCCAAGGACAATCCACTTGCTCTACAAGACTACACTCCATCTTTTGGTCTTGCACCAGGGGAGAACCAAGACACCAGYCCTGTGTATACAGAAGACARTCATACTAAGCATGTAAGACATACTATCTCCCCGACAAGCATCCTACCTGGCCAAAGAAACAGTTCAGAAAAAAGACTGCCTGGA------------GAAAGTCAAAAC--------------------------------------------------------------------------------------------------------------------------------------------------------------------------------------------------------------------------------------------------------------------------------------------------------------------------------CCAAGTCCTTTCAGAGATGACGTGTCCACTCTGAAGAGGAACACACCATGTTCTATA---AATCAGTTGGGCCAAAGGGGAATTATGCCCTTTCCTGAAACCAGTTCCCTTCAATCAAAGAATACACCTTGCCTCAGAAGTGATCTTGGAGGAGAAGGAAAC---ATTTTGGAACAAATATTTGAAGGCAACCAGCTCAATGAAAGAACTGTTGATCTTACTCCTGAGCAGCTTGTTATTGATACACCTGATGAAGGTCCCAAGCCAGAAGGAATTCCAAGTGAAGTGCAAGGAAATGAGGGTGAAAGGCAGCAG---AGACCATCTAGCATCCTACAGTTACCATGTTTTGCCTCCAAATTAACAAAGTATCACAGCTCCAGCACTGGAACTCCATCTAGCGTTGGAAGGCAAGGCTCATTTGATGGGGATCCAATTACGCCTACTGAAATTCCTAACTCATTGGCTGAGTTAGCTACCAGGGCACAGTTTCAGAATATAAATGCAGACCCACTTAATGCAGATGAACACACTCTATTTGATTCTCTTCAAGTAGGGACCAATCCACAGGGCCAGGTGCAAGACTGCTTACTACTTCAGGCCTAG
Mesoplodon_stejnegeri        ATGTTGCTGCTGCAGTGCAGGCATGAAGCCTCGTCTCCTAAGCTAGATAACCTGGTACCAAGTGGA--AAAATGAAGATTCTCCTGGTCTTTCTAGGTCTGCTTTGTTATTCCATAGCTATGCCA------ATGCAAATGCCCCAAATGCCTGGATTTAGCAGTAAAAGTGAGGAGATGATGCGCTATGGTCACTTCAACTTTATGAACTCCCCACCTATGGCACACCTGGGTCCCTTGTATGGAAATGGTATGCAGCTCCCTCAGCTCTTCCTGTCATACCAGATGCCCATGTGGCCTCAGCCACCACCCAACAAGAAGCGCCTACAGAAACCTTCATCTCCCTCAGCACCCAAACACCAGAGCAAGACTGATCAAGCCCCAGAGACCCAGAAACCCAACCAGCCTCAACTAAAACAGCCCCTACCGGAGCATCCTTTAAGGCAGCCATCACCCACCCCAACTCAGCCCCAA---GAGGAAACCCAGACACCTCAGGCATTCCCACCATTCGGCAATGGGCTATCTCCCTATCAACAGCCACCGTGGCATGTTCCACATAGGGTACCACCAGGTTATGGAAGTCCACCAGTCAGCAATGAAGAAGGTGGGAATCCTTACTTTGGATATTTTGGATATCATGGATTT-GGGGGCCGTCCTCCTTATTATTCAGAAGAGATGTGTGAACAAGATTTTGAAAAACCAAAAGAAAAAGATACTCCTAAAACAGAGAGTTCAGCCACTGATCCTTTGGCTAATTCAACAGTTCCTGAAACTAATTCTACCCAGTCAAATGCACCCAATCCCAGAGGGAGTCAGGGTGGAAATGACACCAGCCTAACAGGAAACAGTGTCCAGGGGTCTAACACTGTGAGCAATCCTACAGCTCAAAACAGCCCTGCAGTAAATGTTTCAGGCCAGGGAGTTCTAAGAAGTCAAACCCCACGG---------------------GGACCAAGTCAGACAAATATTCATGAAAATTATCCAAATCCTAACATCCGAAGTTTTCCTACAGGAAGACAATGG------------CGACCTACTGGCACCGCTATGGGGCACAGACGTAATGGGCCTTTTTACCAAAATCAACAAATTCAAAGGGGTCCCCGGTGGAACTCCTTTGCTTTGGAAGGCAAACAAGCAGTTCGTCCAGGATATCCAATATATCGCAGAGCTTATGCTTCCACTGCAAGAGGCAATTCTCCCAATTATGCAGGAAATCCAGCAAATTTCAGAAGAAAGCCTGAAGGGCCAAATATACACCCTGTGGAAACCAATGTTCCCCCTCTGGGTCCCAAACATGGTACTGTTGGCCACAATGAAAACATCCAAAATCCAAGAGAGAAGCCAGTAAGTCAAAAAGAAAGAATAGTCATTCCTACAAGGGATCCAAATGGCCCCTGGAGAAACTCTCAAGACTACGGAGTTAATAAATCAAACTATAAACTGCCTCACCCTGAGGATAACATGCTAGTCCCAAATTTTAATTCTATTGGTCAACGTGAAAACTCTTATTACCTGAGAGGAGATTCCAGAAGAGCTCCAAATTCTAATGGACAAACCCAAAGCCAGAATTTGCTCAAAGGGATTATCTTAGAGCCAAGAAGAATTCCATATGAATCAGAAATTAATCAGCCAGAATTAAAGCACAGTATATATCAGCCTGTGTACCCTGAGGGATTCCCTTCCCCTGCAAGGGAACATTTTAGTACTGGAAGAAATACTTGGAACCAACAAGAAATCTCTCCATCTTTTAAGGAAGATCTTGGAAGGCATGAAGAACACTTACCTCATCCTTCCCATGGCTCTGGAGGACGTGTTTACTACCCTGACTATAACTCCTATGATCCCAGGGAAAACTCACCATACCTTAGAAGTAATACATGGGCTGAAAGAGATGATTCTCCCAATACAATGAGGCAACCTGAAAATCCACACTATCCCATGAATACTCCAGACCCAAAAAAGACAATCCCTTATAATGAAGAAGACCCAATAGATCCAACTGGAGACGAATCTTTCCCAGGACAAAGTAAATGGGGTGTGGTGGAGTCAAGCTTTAAAGGAGACCCAACAGTGAGGCACTATGAAGGCGAGCAA---TAT------------------------------------ACCTCAAATCAACCAAAGGAATACCTTCCCTATTCCTTAGAT---AATCCATCAAAACCCAGGGAGGATTTCCCTTATGGTGAATTTTACCCCTGGAGCCCAGATGAGAATTTCCCATCATATAATACAGCTCCCACTGAACCACGGCCGGTGGAGAGCAGGGGCTATTATGCTAATAATGCCATTGGACAAGAAGAAAGCACTATGTTTCCTTCTTGGAACTCCTGGGACCACAGGATTCAAGCCCAAGAGCAGAAAGAAAGCAAGCCATATTTTAACAGAAATTTCTGGGATCAGCCAACAAATTTACACAAAGCCCCTGCTAGTTCACCATACCAGAAAGAGAACAAGCCTTATTCCAGTGACTCCCCAGCTGGGCTTCAGAAAAATCCAATATGGCATGAAGGTGAGAATTTGAATTATGGCATGCAGATCACTAGGTTAAATTTACCAGAGAGAGAACATTTGGCTTTCCCAGACTTAATTCCTCCAAGTTACCCAGCAGGTCAAAAAGGAGCACATTTATTTCACCTAAGCCAGAGAGGCCCCTGCTGTGTTGGTGGCTCCACAGGTCCCAAGGACAATCCACTTGCTCTACAAGACTACACTCCATCTTTTGGTCTTGCACCAGGGGAGAACCAAGACACCAGCCCTGTGTATACAGAAGACAGTCATACTAAGCATGTAAGACATACTATCTCCCCGACAAGCATCCTACCTGGCCAAAGAAACAGTTCAGAAAAAAGACTGCCTGGA------------GAAAGTCAAAAC--------------------------------------------------------------------------------------------------------------------------------------------------------------------------------------------------------------------------------------------------------------------------------------------------------------------------------CCAAGTCCTTTCAGAGATGACGTGTCCACTCTGAAGAGGAACACACCATGTTCTATA---AATCAGTTGGGCCAAAGGGGAATTATGCCCTTTCCTGAAACCAGTTCCCTTCAATCAAAGAATACACCTTGCCTCAAAAGTGATCTTGGAGGAGAAGGAAAC---ATTTTGGAACAAATATTTGAAGGTAACCAGCTCAATGAAAGAACTGTTGATCTTACTCCTGAGCAGCTTGTTATTGATACACCTGATGAAGGTCCCAAGCCAGAAGGAATTCCAAGTGAAGTGCAAGGAAATGAGGGTGAAAGGCAGCAG---AGACCATCTAGCATCCTACAGTTACCATGTTTTGCCTCCAAATTAACAAAGTATCACAGCTCCAGCACTGGAACTCCATCTAGCGTTGGAAGGCAAGGCTCATTTGATGGGGATCCAATTACGCCTACTGAAATTCCTAACTCATTGGCTGAGTTAGCTACCAGGGCACAGTTTCAGAATATAAATGCAGACCCACTTAATGCAGATGAACACACTCTATTTGATTCTCTTCAAGTAGGGACCAATCCACAGGACCAGGTGCAAGACTGCTTACTACTTCAGGCCTAG
Monodon_monoceros            ATGTTGCTGCTGCAGTGCAGGCATGAAGCTTCGTCTCCTAAGCTAGATAACCTGGTACCAAGTGGA--AAAATGAAGATTCTCCTGGTCTTTCTAGGTCTGCTTTGTTATTCCATAGCTATGCCA------ATGCAAATGCCCCGAATGCCTGGATTTAGCAGTAAAAGTGAGGAGATG---CGCTATGGTCACTTCAACTTTATGAACTCCCCACCTATGGCACAACTGGGTCCCTTGTATGGAAATGGTATGCAGCTCCCTCAGCTCTTCCTGCCGTACCAGATGCCCATGTGGCCTCAGCCACCACCCAAC---AAGCGCCCACAGAAACCTTCATCTCCCTCAGCACCCAAACACCAGAGCAAGACTGATCAAGCCCCAGAGACCCAGAAACCCAACCAGCCTCAACTAAAACAGCCCCTACCGGAGCATCCTTTAAAGCAGCCATCACTCACCCCAACTCAGTCCCAA---GAGGAAACCCAGACACCTCAGGCATTCCCACCATTTGGCAATGGGCTATTTCCCTATCAACAGCTACCGTGGCATGTTCCACATAGGGTACCACCAGGTTATGGACGTCTACCAGTCAGCAATGAAGACGGTGGAAATCCTTACTTTGGATATTTTGGATATCATGGATTT-GGGGGCCGTCCTCCTTATTATTCAGAAGAGATGTTTGAACAAGATTTTGAAAAACCAAAAGAAAAAGATCCTCCTAAAACAGAAAGTCCAGCCACTGATCCTTCGGCTAATTCAACAGTTCCTGAAACTAATTCTACCCAGTCAAATGCACCCAATCCCAGAGGGAGTCAGGGTGGGAATGACACCAGCCCAACAGGAAACAGTGTCCAGGGGTCTAACACTGTGAGCAATGCTACAGCTCAAAACAGCCCTGCAGTAAATGTTTCAGGCCAGGGAGTTCCAAGAAGTCAAACCCCACGG---------------------GGACCAAGTCAGACAAATATTCATGAAAATTATCCAAATCCTAACATCCGTAGTTTTCCTGCAGGAAGACAATGG------------CGACCTACTGGCACCGCTATGGGGCACAAACGTAATGGGCCTTTTTACCGAAATCGACAAATTCAAAGGGGTCCCTGGTGGAACTCCTTTGTTTTGGAAGGCAAACAAGCAGTTCGTCCAGGATATCCAATATACCGCAGAGCTTATGCTTCCACTGCAAGAGGCAACTCTCCCAATTATGCAGGAAATGCAGCAAATTTCAGAAGAAAGCCTGAAGGGCCAAATAAACACCCTGTGGGAACCAATGTTGCCCCTCTGGGTCCCAAACATGGTACTGTTGGCCACAATGAAAACATCCAAAATCCAAGAGAGAAGCCAGTAAGTCAAAAAGAAGGAATAGTCATTCCTACAAGGGATCCAAGTGGCCCCTGGAGAAACTCTCAAGACTATGGAGTTAATAAATCAAACTATAAACTGCCTCACCCTGAGGATAACATGCTAGTCCCAAATTTTAATTCTATTGGTCAACGTGCAAACTCTTATTACCTGAGAGGAGATTCCAGAAGAGCTCCAAATTCTAATGGACAAACCCAAAGCCAGAATTTGCTCAAAGGGATTATTTTAGAGCCAAGAAGAATTCCATATGAATCAGAAATTAATCAGCCAGAATTAAAGCACAGTATATATCAGCCTGTGTACCCTGAGGGATTTCCTTCCCCTGCAAGGGAACATTTTAATGCTGGAAGAAATACTTGGAACCAACAAGAAATCTCTCCACCTTTTAAGGAAGATCCTAGAAGGCATGAAGAACACTTACCTCATCCTTCCCATGGCTCTGGAGGACGTGTTTACTACCCTGACTATAACCCCTATGATCCCAGGGAAAACTCACCATACCTTAGAAGTAATACATGGGCTGAAAGAGATGATTCTCCCAATACAATGAGGCAACCTGAAAATCCACACTATCCCATGAATACTCCAGACCCAAAAAAGACAATCCCTTATAATGAAGAAGACCCAATAGATCCAACTGGAGATGAATCTTTTCCAGGACAAAGTAGATGGAGTGTGGCGGAGTCAAGCTTTAAAGGAGATCCAACAGTTAGGCACTATGAAGGCGAGCAA---TAT------------------------------------ACCTCAAATCAACCAAAGGAATACCTTCCCTATTCCTTAGATATTAATCCATCAAAACCCAGGAAGGATTTCCCTTATGGTGAATTTTACCCCTGGAGCCCAGATGAGAATTTCCCATCATATAATACAGCTCCCACTGAACCGCGGCCAGTGGAGAGCAGGGGCTATTATGCTAATAATGCCGTTGGACAAGAAGAAAGCACTATGCTTCCTTCTTGGAACTCCTGGGACCACAGGATTCAAGCCCAAGAGCAGAAAGAAAGAAAGCCATATTTTAACAGAAATTTCTGGGATCAGCCAACAAATTTACACAAAGTCCCTGCTAGTTCACCATACCAGAAGGAGAACAAGCCTTATTCCAGTGACTCCCCAGCTGGGCTTCAGAAAAATCCAGTATGGCATGAAGGTGAGAATTTGAATTATGGCATGCAGATCACTAGGTTAAATTCACCAGAGAGAGAACACTTGGTTTTCCCAGACTTAATTCCTCCAAGTTACCCAGCAGTTCAAAAAGCAGCACATTTATTTCACCTAAGCCAGAGAGGCCCTTGCTGTGCTGGTGGCTCCACAGGGCCCAAGGACAATCCACTTGCGCTACAAGACTACACTCCATCTTTTGGTCTTGCACCAGGGGAGAACCAAGACACCAGCCCTGTGTATATAAAAGACAGTCAAACTAAGCATGTAAGACATACTATCTCCCCGACAAGCATCCTAGCTGGCCAAAGAAACAGCTCAGAGAAAAGACTGCCTGGA------------GAAAGTCAAAAC--------------------------------------------------------------------------------------------------------------------------------------------------------------------------------------------------------------------------------------------------------------------------------------------------------------------------------CCAAGTCCTTTCAGAGATGACATGTCCACTCTGAAGAGGAACACACCACGTTCCATA---AATCAGTTGGGCCAAAGGGGAATTATGCCCTTTCCCGAAACCAGTTCCCTTCAATCAAAGAATACACCTTGCCTCAAAAGTGATCTTGGAGGAGAAGGAAAC---ATTTTGGAACAAATATTTGAAGGCAACCAGCTCAATGAAAGAACTGTTGATCTTACTCCTGAGCAGCTTGTTATTGGTACACCTGATGAAGGTCCCAAGCCAGAAGGAATTCCAAGTGAAGTGCAAGGAAATGAGGGTGAAAGGCAGCAG---AGACCATCTAGCATCCTACAGTTACCATGTTTTGCCTCCAAATTAACAAAGTATCACACCTCCAGCACTGGAACTCCATCTAGCATTGGAAGGCAAGGCTCATTTGATGGGGATCCAATTATGCCTACTGAAATTCCTAACTCATTGGCTGAGTTAGCTACCAGGGCACAGTTTCAGAATATAAATGTAGACCCACTTAATGGAGATGAACACACTCTATTTGATTCTCTTCAAGTAGGGACCAATCCACAGGACCAGGTGCAAGACTGCTTACTACTTTAGGCCTAG
Moschus_moschiferus          ATG---CTGCTGCAGTGTAGGCATGAAGCCTCTTCT---AAGCTAGATTACTTGGTATCAAGTGGA--AAAATGAAGATTCTCTTGGTCTTTCTAAGCCTGCTTGGTTATTCCGTTGCTATGCCATTGCAAATGCAAATGCCCCGAATACCTGGATTTAGCAGTAAAAGTGAGGAGATGATGCGCTATGGTCACTTCAACTTTATGAACTTCCCGCATTTGGCACACCTGGGTCCCTTTTATGGAAATGGTATACAGCTCCCTCAGCTCTTCCCACAGTACCAGATGCCCATGTGGCCTCAGCCACCACCCAACAAGAAACACCCACAGAAGCCTTCATCTCCCTCAGCACCCAAACACCAGAGCAAGACAGATCAAGCCCCTGAGACCCCGAGTCCCAACCAGCCTCAACCAAGTGATTCCCCACCAAACCAGCATTTAAAGCAGCCATCACCCACCACAGCTCAGCCACAAGAGGAGGAAACCCAGACACCTCAGGCATTCCCACCATTCGGCAATGGGCTATTTCCCTATCAACAGCCACCGTGGCATATTCCACATAGGATGCCACCAGGTTTTGGACATCCACCAGGTAGCAATGAAGAAGGTGGGAACCCTTTCTTTGGATATTTTGGATATCATGGATTT-GGGGGCCGTCCTCCTTATTATTCAGAAGAGATGTTTGAA---GATTATGAAAAACCAAAAGAAGAAGATCCTCCTAAAACAGAGACTCCAGCCACTGATCCTTCGGTTAATTCAACAGGTCCTGAGACTAACTCTACCCAGCCAAATGCACCCAGTCCCAGAGCGGGTCAAGGCGGAAATGACACCAGCCCAACAGGAAACAATGGTCAGGGACCTAACACTGTGAGCAACCCTACAGTTCAAAACAACCCTGTAGTAAATGTTTCCGGCCAAGGAGTTCCAAGAAGTCAAACTCCATGG---------------------AGACCAAGTCAGACAAATATTCATGAAAATTATCCACATCCTAACATGCGAAATTTTCCTGCAGGAAGACAATGG------------CGTCCTACTGGTACCTCTATGGGGCATAGACGTAATGGGCCTTTTTACCGAAATCAACAAATTCAAAGGGGTCCTCGGTGGAACTCTTTTCTATTGGAAGGCAAACAAGCAATTCATCCAGGATATCCAATATATCGCAGAGCTTATGCCTCCACCGCAAGGGGCAATTATCCCAATTATGCAGGAAATCCAGCAAATTTCAGAAGAAAGCCTGAGGGGCCCAGTCAACAACCTGCGGGAACC---ATTGCCCCTCTGGCTCCCAAACATGGTATTACTGGCCACAGTGAAAACATCCAAAATCCAAAAGAGAAGCCAGTAAGTCAAAAAGAAAGAATAGTCATTCCTACAAGGGATCCAAATGGCCCCTGGAGAAACTCTCAAGACTATGGAGTTAGTAAATCAAACTATAAACTGCCTCACCCTGAGGGTAACATTCTAGTCCCAAATTTTAATTCTATTGATCAACGTGAAAACTCTTATTACCCCAGAGGCGATTCTAGAGGAACCCCAAATTCTAATGGACAAACCCAAAGCCAGAATTTGCCCAAAGGGATTATTTTAGAACCAAGAAGAATCCCATATGAATCAGAAATTAATCAGCCAGAAATAAAGCACAGTACACATCAGGCTGTGTACCCTGAAGGATCTCCTTCCCCTGCAAGGGAACATTTTCCTTCTGGAAGAAATACTTGGAACCAACAAGAAATCTCTCCACCTTTTAAGGAAGATCCTGGAAGGAAGGAAGAACACTTACCTCATCCTTCCCATGGCTCTAGAGGACACATTTACTACCCTGACTACAACCCCTATGACCGCAGGGAAAACCCACCATACCTTAGAAGTAATACCTGGGATGAAAGAAATGATCCTCCCAATACAATGGGGCAGCCTGAAAATCCACACTATTCCATGAATACTCCAGATCCAAAAGAGACAATCCCTTATAATGAAGAAGACCCAATTGATCCAACTGGAGATGAATCTTTCCCAGGACAAACGAGATGGGGTGTGGAGGAGTCGAACTTTAAGAGAGCCCCAACAGCTAGG---TATGAAGGCAAGCAA---TAT------------------------------------ACCTCAAACCAACCAAAGGAATTCTCTCCCTATTCCTTAGAT---AATCTATCAAAACCCAGGGAGTATTTTCCTTATGGTGAATTTTACCCCTGGAGCCCAGATGAGAATTTTCCATCATATAATACCGCTCCCACTATACCGCTGCTTGTGGAGAACAGGGGCTATTATCCTAATAATGGTGTTAGACAAGAAGAAAACACTATATTTCCTTCTTGGAATTCCTGGGACCACATGGTTCAAGTCCAAGGGCAGAAAAATAGAAGGCCATATTTTACCAGAACTTTCTGGGGTCAGCCAATGAATCTACCCAAAGCTCCTGCTAGTCCACCATACCACAAGGAGAACCAGCCCTATTTCAGAAACTCCCCAACTGGGCTTCATAAAAATCCAACATGGCATGAAGGTGAGAATCTGAATTATGGCATGCAAATCACTAGGCTAAATTCACCAGAGGGAGAACATTTGGCTTTTCCAGACTTAACTCCTCCAAATTACCCAGGAAGTCAAAAAGAAACACGTCTATTTCACCTAAGCCAGAGAGGCCCTTGCTGTGCTGGTGGCTCCACAGGGCCCAAGGACAATCCACTTGCTCTACAAGACTACACTCTATCTTTTGGTCTTGCACCAGGGGAAAACCAAGACACCAGCCCTCTCTATACAAAAGACAGTCATACTAAGCATGAAAGTCATACTATTTCCCCAACAAGCATCCTACCTAGCCAAAGAAACAGCTCAGAGAAAAGACTGCCTGGA------------GAAAATCAAAAC--------------------------------------------------------------------------------------------------------------------------------------------------------------------------------------------------------------------------------------------------------------------------------------------------------------------------------CCAAGTCCTTTCAGAGACAACGTGTCCACTCTGAGGAGGAACACACCATGTTCTATAAATAATCAATTGAGCCAAAGGGGAATTAGGCCCCTTCCTGAAGCCAGTTCCCTTCAATCAAAGAATATACCTTGCCTCAAAAGTGATCTTGGAGGAGATGGAAACCATGTTTTGGAACAAACATTTGAAGGCAACCAGCTCAATGAAAGACCTGTTGATCTTACTCCTGAGCAGCTTGTTATGGATACACCTGACCAAGGTCCCAAGCCAGAAGGAATTCCAAGTGAAGTGCAAGGAAATGAGGGCAAAAGGCAGCAACAAAGACCATCTACCATCCTAAAATTACCATGTTTTGACTCCAAATTAACAAAGTATTACACTTCCAGCACTGGGACTCCATCTAGTCTTGGAAGGCAAGGCTCATTTGATGGGGATCCAATTATGCCTACTGAAATTCCTAACTCACTGGCTGAGTTAGCCACTAGGGCACAGTTTCAGAATAGAAATGTAGACCCACTTAATGCAGATGATCACACTCCATTTGATCCTCTTCAAGTAGGGACCAATCCACAGGACCAGGTTCAAGACTGCTTACTACTTCAGGCCTAG
Neophocaena_asiaeorientalis  ATGTTGCTGCTGCAGTGCAGGCATAAAGCTTCATCTCCTAAGCTAGATAACCTGGTACCAAGTGGA--AAAATGAAGATTCTCCTGGTTTTTCTAGGTCTGCTTTGTTATTCCATAGCTATGCCA------ATGCAAAGGCCCCGAATGCCTGGATTTAGCAGTAAAAGTGAGGAGATG---CGCTATGGTCACTTCAACTTTATGAACTCCCCACCTATGGCACACCTGGGTCCCTTGTATGGAAATGGTATGCAGCTCCCTCAGCTCTTCCTGCCGTACCAGATGCCCATGTGGCCTCAGCCACCACCCAAC---AAGCGCCCACAGAAACCTTCATCTCCCTCAGCACCCAAACACCAGAGCAAGACTGATCAAGCCCCAGAGACCCAGAAACCCAACCAGCCTCAACTAAAACAGCCCCTACCAGAGCATCCTTTAAAGCAGCCATCACTCACCCCAACTCAGCCCCAA---GAGGAAACCCAGACACCTCAGGCATTCCCACCATTTAGCAATGGGCTATTTCCCTATCAACAGCTACCGTGGCATGTTCCACATAGGGTACCACCAGGTTATGGACGTCCACCAGTCAGCAACGAAGAAGGTGGAAATCCTTACTTTGGATATTTTGGATATCATGGATTT-GGGGGCCGTCCTCCTTATTATTCAGAAGAGATGTTTGAACAAGATTTTGAAAAACCAAAAGAAAAAGATCCTCCTAAAACAGAAAGTCCAGCCACTGATCCTTCAGCTAATTCAACAGTTCCTGAAACTAATTCTACCCAGTCAAATGCACCCAATCCCAGAGGGAGTCAGGGTGGAAATGACACCAGCCCAACAGGAAACAGTGTCCAGGGGTCTAACACTGTGAGCAATACTACAGCTCAAAACAGCCCTGCAGTAAATGTTTCAGGCCAGGGAGTTCCAAGAAGTCAAACCCCATGG---------------------GGACCAAGTCAGACAAATATTCATGAAAATTATCCAAATCCTAACATCCGTAGTTTTCCTGCAGGAAGACAATGG------------CGACCTACTGGCACCGCTATGGGGCACAAACGTAATGGGCCTTTTTACCGAAATCAACAAATTCAAAGGGGTCCCCGGTGGAACTCCTTTGTTTTGGAAGGCAAACAAGCAGTTCGTCCAGGATATCCAATATACCGCAGAGCTTATGCTTCCACTGCAAGAGGCAACTCTCCCAATTATGTAGGAAATCCAGCAAATTTCAGAAGAAAGCCTGAAGGGCCAAATAAACACCCTGTGGGAACCAATGTTGCCCCTCTGGGTCCCAAACATGGTACTGTTGGCCACAATGAAAACATCCAAAATCCAAGAGAGAAGCCAGTAAGTCAAAAAGAAGGAATAGTCATTCCTACAAGGGATCCAAGTGGCCCCTGGAGAAACTCTCAAGACTATGGAGTTAATAAATCAAACTATAAACTGCCTCACCCTGAGGATAACATGCTAGTCCCAAATTTTAATTCTATTGGTCAACGTGAAAACTCTTATTACCTGAGAGGAGATTCCAGAAGAGCTCCAAATTCTAATGGAAAAACCCAAAGCCAGAATTTGCTCAAAGGGATTATTTTGGAGCCAAGAAGAATTCCATATGAATCAGAAATTAATCAGCCAGAATTAAAGCACAGTATATATCAGCCTGTGTACCCTGAGGGATTTCCTTCCCCTCCAAGGGAACATTTTAATGCTGAAAGAAATACTTGGAACCAACAAGAAATCTCTCCACCTTTTAAGGAAGATCCTGGAAAGCATGAAGAACACTTACCTCATCCTTCCCATGGCTCTGGAGGACGTGTTTACTACCCTGACTATATCCCCTATGACCCCAGGGAAAACTCACCATACCTTAGAAGTAATACATGGGCTGAAAGAGATGATTCTCCCAATACAATGAGGCAACCTGAAAATCCACACTATCCCATGAATACTCCAGACCCAAAAAAGACAATCCCTTATAATGAAGAAGACCCAATAGATCCAACTGGAGATGAATCTTTTCCAGGACAAAGTAGATGGAGTGTGGCGGAGTCAAGCTTTAAAGGAGATCCAACAGTTAGGCACTATGAAGGCGAGCAA---TAT------------------------------------ACCTCAAATCAACCAAAGGAATACCTTCCCTATTCCTTAGATATTAATCCATCAAAACCCAGGAAGGATTTCCCTTATGGTGAATTTTACCCCTGGAACCCAGATGAGAATTTCCCATCATATAATACAGCTCCCACTGAACCGCGGCCAGTGGAGAGCAGGGGCTATTATGCTAATAATGCCGTTGGACAAGAAGAAAGCACTATGCTTCCTTCTTGGAACTCCTGGGACCACAGGATTCAAGCCCAAGAGCAGAAAGAAAGAAAGCCATATTTTAACAGAAATTTCTGGGATCAGCCAACAAATTTACACAAAGTCCCTGCTAGTTCACCATACCAGAAGGAGAACAAGCCTTATTCCAGTGACTCCCCAGCTGGGCTTCAGAAAAATCCAATATGGCATGAAGGTGAGAATTTGAATTATGGCATGCAGATCACTAGGTTAAATTCACCAGAGACAGAACACTTGGTTTTCCCAGACTTAATTCCTCCAAGTTACCCAGCAGTTCAAAAAGGAGCACATTTATTTCACCTAAGCCAGAGAGGCCCTTGCTGTGCTGGTGGCTCCACAGGGCCCAAGGACAATCCACTTGCTCTACAAGACTACACTCCATCTTTTGGTCTTGCACCAGGGGAGAACCAAGACACCAGCCCTGTGTATATAGAAGACAGTCAAACTAAGCATGTAAGACATACTATCTCCCCGACAAGCATCCTAGCTGGCCAAAGAAACAGCTCAGAGAAAAGACTGCCTGGA------------GAAAGTCAAAAC--------------------------------------------------------------------------------------------------------------------------------------------------------------------------------------------------------------------------------------------------------------------------------------------------------------------------------CCAAGTCCTTTCAGAGATGACATGTCCACTCTGAAGAGGAACACACCACATTCTATA---AATCAGTTGGGCCAAAGGGGAATTATGCCCTTTCCCAAAACCAGTTCCCTTCAATCAAAGAATACACCTTGCCTCAAAAGTGATCTTGGAGGAGAAGGAAAC---ATTTTGGAACAAATATTTGAAGGCAACCAGCTCAATGAAAGAACTGTTGATCTTACTCCTGAGCAGCTTGTTATTGGTACACCTGATGAAGGTCCCAAGCCAGAAGGAATTCCAAGTGAAGTGCAAGGAAATGAGGGTGAAAGGCAGCAG---AGACCATCTAGCATCCTACAGTTACCATGTTTTGCCTCCAAATTAACAAAGTATCACACCTCCGGCACTGGAACTCCATCTAGCATTGGAAGGCAAGGCTCATTTGATGGGGATCCAATTACGCCTACTGAAATTCCTAACTCATTGGCTGAGTTAGCTACCAGGGCACAGTTTCAGAATATAAATGTAGACCCACTTAATGGAGATGAACACACTCTATTTGATTCTCTTCAAGTAGGGACCAATCCACAGGACCAGGTGCAAGACTGCTTACTACTTCAGGCCTAG
Odocoileus_virginianus       ATG---CTGCTGCAGTGTAGGCATGAAGCCTCTTCTCCTAAGCTAGATTACTTGGTACCAAGTGGA--AAAATGAAGATTCTTCTGGTCTTTCTAAGCCTGCTTGGTTATTCCGTTGCTATGCCATTGCAAATGCAAATGCCCCGAATACCTGGATTTAGCAGTAAAAGTGAGGAGATGATGCGCTATGGTCACTTCAACTTTATGAACTTCCCGCATCTGGCACACCTGGGTCCCTTTTATGGAAATGGTATACAGCTTCCTCAGCTCTTCCCACAGTACCAGATGCCCATGTGGCCTCAGCCACCACCCAACAAGAAACACCCACAGAATCCTTCATCTCCCTCAGCACCCAAACACCAGAGCAAAACAGATCAAGCCCCTGAGACCCCGAGTCCCAACCAGCCTCAACCAAGCGACTCCCCACCAAACCAGCATTTAAAGCAGCCATCACCCACCACAGCTCAGCCACAAGAGGAGGAAACTCAGACACCTCAGGCATTCCCACCATTCGGCAACGGGCTATTTCCCTATCAACAGCCACCGTGGCATATTCCACATAGGATACCACCAGGTTTTGGACGTCCACCAAGTAGCAATGAAGAAGGTGGGAACCCTTTCTTTGGATATTTTGGATATCATGGATTT-GGGGGCCGTCCTCCTTATTATTCAGAAGAGATGTTTGAA---GATTATGAAAAACCAAAAGAAGAAGATCCTCCTAAAACAGAGACTCCAGCCACTGATCCTTCAGTTAATTCAACAATTCCTGAGACTAACTCTACCCAGCCAAATGCACCCAGTCCCAGAGCGGGTCAAGGCGGAAATGACACCAGCCCAGTAGGAAACAATGGTCAGGGGCCTAACACTGCGGGCAACCCTACAGTTCAAAACAACCCTGTAGTAAATGTTTCAGGCCAAGGAGTTCCAAGAAGTCAAACCCCATGG---------------------AGACCAAGTCAGACAAATATTCATGAAAACTATCCACATCCTAACATCCGAAATTTTCCTGCAGGAAGACAATGG------------CGTCCTGCTGGTACCTCTATGGGGCACAGACGTAATGGGCCTTTTTACCGAAATCAACAAATTCAAAGGGGTCCTCGGTGGAACTCCTTTGTTTTAGAAGGCAAACAAGCAATTCTTCCAGGATATCCAGTATATCGCAGAGCTTATGCCTCCACCGCAAGGGGCAATTATCCCAATTATGCAGGAAATCCAGCAAACTTCAGAAGAAAGCCTGAGGGGCCCAGTAAACAACCTGCGGGAACC---ATTGCCCCTCTGGATCCCAAACATGGTACTACTGGCCACAATGAAAACATCCAAAATCCAAAAGAGAAGCCAGTAAGTCAAAAAGAAAGAATAGTTATTCCTACAAGGGATCCAAATGGCCCCTGGAGAAACTCTCAAGACTATGGAGTTAGTAAGTCAAACTATAAACTGCCTCACCCTGAAGGTAACATTCTAGTCCCAAATTTTAATTCTATTGATCAACGTGAAAACTCTTATTACCCAAGAGGAGATTCCAGAGGAACCCCAAATTCTAATGGACAAACTCAGAGCCAGAATTTGCCCAAAGGGATTGTTTTAGAACCAAGAAGAATCCCATATGAATCAGAAATTAATCAGCCAGAAATAAAGCACAGTACATATCAGCCTGTATACCCTGTGGGATCTCCTTCCCCTGCAAGGGAACATTTTCCTGCTGGAAGAAACACTTGGAACCAACAAGAAATCTCTCCACTTTTTAAGGAAGATCCTGGAAGGAAGGAAGAACACTTATCTCATCCTTCCCATGGCTCTAGAGGACGTATTTACTACCCTGACTACAACCCCTATAACCGCAGGGAAAACCCACCATACCTTAGAAGTAATACCTGGGATGAAAGAAATGGTCCTCCCAATACAATGGGGCAACCTGAAAATCCACACTATCCCATGAGCACTCCAGATCCAAAAGAGACAATCCCTTATAAAGAAGAAGACCCAACTGATCCAACTGGAGATGAACCTTTCCCAGGACAAACAAGATGGGGTGTG---GAGTTGAACTTTAAGAGAGACCCAACAGCTAGG---TATGAAGGCAAGCAA---TAT------------------------------------ACCTCAAACCAACCAAAGGAATACCCTCCCTATTCCTTAGAT---AATCTATCAAAGCCCAGGGAGTATTTTCCTTATGGTGAATTTTACCCCTGGAGCCCAGATGAGAATTTTCCACCATATAATTCTGCTCCCACTATACCACTGCTTGTGGAGAATAGGGCCTATTATCCTAATAATGCTGTTGGACAAGAAGAAAACACTATGTTTCCTTCTTGGAATTCCTGGGACCACATGGTTCAAGTCCAAGGGCAGAAAGAAAAAAGGCCATATTTTACCAGAACTTTCTGGGGTCAGCCAATGAATCTACCCAAAGCCCCCGCTAGTCCACCATACCACAAGGAGAACCAGCCTTATTCCAGTAACTCCCCAACTGGGTTTCAGAAAAATCCAACATGGCATGAAGGTGAGAATTTGAATTATGGCATGCAAATCACCAGGTTAAATTCACCAGAGGGAGAACATTTGGCTTTTCCAGACTTAATTCCCCCACATTACCCAGGAAGTCCAAAAGAAACACGTCTATTTCACCTAAGCCAGAGAGGCCCTTGCTGTCCTGGTGGCTCCACAGGGCCCAGGGACAATCCACATGCTCTACAAGACTACACTCTATCTTTTGGC------------------CAAGACACCAGCCCTCTCTATACAGAAGACAGTCATACTAAGCATGAAAGACATACTGTTTCCCCAACAAGCATCCTACCTGGCCAAAGAAACAGCTCAGAGAAAAGACTGCCTGGA------------GAAAGTCAAAAC--------------------------------------------------------------------------------------------------------------------------------------------------------------------------------------------------------------------------------------------------------------------------------------------------------------------------------CCAAGTCCTTTCAGAGATGACGTGTCCACTCTGAGGAGGAACACACCATGTTCTATAAATAACCAATTGAGCCAAAGGGGAATTAGGCCTCTTCCTGAAGCCAGTTCCCTTCAATCAAAGAATATACCTTGCCTCAAAAGTGATCTTGGAGGAGATGGAAACCATGTTTTGGAACAAACATTTGAAGGCAACCAGCTCAATGAAAGACCTGTTGATCTTACTCCTGAGCAGCTTGTTATGGATACACCTGACGAAGGTCCCAAGCCAGAAGGAATTCCAAGTGACGTGCAAGGAAATGAGGGCAAAAGGCAGCAACAAAGACCATCTACCATCCTACAGTTACCATGTTTTGACTCCAAATTAAGAAAGTATTACACCTCCAGCACTGGGACTCCATCTAGTCTTGGAAGGCAAGGCTCATTTGATGGGGATTCAATTATGCCTACTGAAATTCCTAACTCATTGGCTGAATTAGCCACTGGGGCACAGTTTCAGAATATAAATGTAGACCCACTTAATGCAGATGATCACACTCCATTTGATCCTCTTCAAGTAGGGACCAATCCACAGGACCAGGTTCAAGACTGTTTATTACTTCAGGCCTAG
Okapia_johnstoni             ATG---CTGCTGCAGTGTAGGCATGAAGCCTCTTCTCCTAAGCTAGATTACTTGGTACCAAGTGGA--AAAATGAAGATTCTCCTGGTCTTTCTAAGTCTGCTTGGTTATTCCATTGCTATGCCATTGCAAATGCAAATGCCCCGAATACCTGGATTTAGCAGTAAAAGTGAGGAGATGATGCGCTATGGTCACTTCAACTTTATGAACTTCCCGCATTTGGCACACCTGGGTCCCTTTTATGGAAGTGGTATACAGCTCCCTCAGCTCTTCCCACAGTACCAGATGCCCATGTGGCCTCAGCCACCACCCAACAACAAACGCCCACAGAAGCCTTCATCTCCCTCAGCACCCAAACACCAGAGCAAGACAGATCAAGCCCCTGAGACCCCGAGTCCCAACCAGCCTCAACCAAGCGATTCCCCACCAAACCAGCATTTAAAGCAGCCATCACCCACCACAGCTCAGCCACAAGAGGAGGAAACCCAGACACCTCAGGCATTCCCACCATTCGGCAATGGGCTATTTCCCTATCAACAGCCACCGTGGCATATTCCACATAAGATACCACCAGGTTTTGGACGTCCACCAGGTAGCAATGAAGAAGGTGGGAACCCTTTCTTTGGATATTTTGGATATCATGGATTT-GGGGGCCGTCCTCCTTATTATTCAGAAGAGATGTTTGAA---GATTATGAAAAACCAAAAGAAGAAGATCCTCCTAAAACAGAGACTCCAGCCACTGATCCTTCGGTTAATTCAACAGTTCCTGAGACTAACTCTACCCAACCAAATGCACCCAGTCCCAGAGCAGGTCAAGGTGGAAATGACACCAACCTAGCAGGAAACAATGGTCAGGGGCCTAACACTGCGAGCAACCCTATAGTTCAAAACAACCCTGTAGTAAATGTTTCAGGCCAAGGAGTTCCAAGAAGTCAAACCCCATGG---------------------AGACCAAGTCAGACAAATATTCATGAAAATTATCCACATCCTAACATTCGAAATTTTCCTGCAGGAAGACAATGG------------CGTCCTACAGGTACCTCTATGGGGCACAGACGTAATGGGCCTTTTTACCGAAATCAACAAATTCAAAGGGGTCCTTGGTGGAACTCCTTTGTTTTGGAAGGCAAACAAGCAATTCGTCCAGGATATCCAATATATCGCAGAGCTTATGCCTCCACCGCAAGGGGCAATTATCCCAATTATGCAGGAAATCCAGCAAATTTCAGAAGAAAGCCTGAGGGGCCCAGTAAACAACCTGCGGGAACC---ATTGCCCCTCTGGGTCCCAAACATGGTACTACTGGCCACAATGAAAACATCCAAAATCCACAAGAGAAGCCAGTAAGCCAAAATGAAAGAATAGTCATTCCTACAAGGGATCCAAATGGCCTGTGGAGAAACTCTCAAGACTATGGAATTAGTAAATCAAACTATAAACTGCCTCCCCCTGAGGGTAACATTCTAGTCCCAAATTTTAATTCTATTGATCAACGTGAAAACTCTTATTACCCCAGAGGAGATTCCAGAGGAACCCCACATTCTAATGGACAAACCCAAAGCCAGAATTTGCCCAAAGGGATTATTTTAGAACCAAGAAGAATCCCATATGAATCAGAAATTAACCAGCCAGAAATAAACCACAGTACACATCAGCCTGTGTACCCTGAGGGATCTCCTTCCCCTGCAAGGGAACGTTTCCCTGCTGGAAGAAATACTTGGAACCAACAAGAAATCTCTCCAACTTTTAAGGAAGATCCTGGACGGAAAGAAGAACACTTACCTCATCCTTCCCATGGTTCTAGAGGACGTATTTACTACCCCGACTACAACCCCTATGACCGCAGGGAAAACCCACCATACCTTAGAAGTAATACCTGGGATGAAAGAAATGATCCTCCCAATACAATGGGGCAACCTGAAAATCCACACTATCCCATGAATACTCCAGATCCAAAAGAGACAATCCCTTATAATGAAGAAGACCCAACTGATCCAACTGGAGATGAACCTTTCCCAGGACAAACGAGATGGGGTGTGGAGGAGTCGAACTTTAAGAGAGATCCAACAGCTAGG---TATGAAGGCAAGCAA---TAT------------------------------------ACCTCAAACCAACCAAAGGAATACCCTCCCTATTCCTTAGAT---AATCTATCAAAACCCAGGGAGTATTTTCCTTACGGTGAATTTTACCCCTGGAGTCCAGATGAGAATTTTCCATCATATAATTCTGCTCCCACTATACCACTGCTTGTGGAAAACAGGGGCTATCATCCTAATAATGCTGTTGGACAACAAGAAAACACTATGTTTCCTTCTTGGAATTCCTGGGACCACATGGTTCAAGTCCAAGGGCAGAAAGAAAGAAGGCCATATTTTACCAGAACTTTCTGGGGTCAGCCAACGAATCTACCCAAAGCCCCTGCTAATCCACCATACCACAAGGAGAACCAGCCTTATTTCAGTAACTCCCCAACTGGGCTTCAGAAAAATCCAACATGGCTTGAAGGTGAGAATTTGAATTATGGCATGCAAATCACTAGGTTAAATTCACCAGAGGGAGAACATTGGGCTTTTTCAGACTTAATTCCTCCACGTTACCCAGGAAGTCAAAAAGAAACACGCCTATTTCACCTAAGCCAGAGAGGCCCTTGCTGTGCTGGTGGCTCCACAGGGCCCAAGGACAATCCACTTGCTCTACAAGACTACACTCCATCTTTTGGTCTTGTACCAGTGGAGAACCAAGACACCAGCCCTCTCTATACAGAAGACACTCATACTAAGCATGAAAGACATACCATTTCCCCAACAAGTATCCTACCTGGCCAAAGAAACAGCTCAGAAAAAAGACTGCCTGGA------------GAAGGTCAAAAC--------------------------------------------------------------------------------------------------------------------------------------------------------------------------------------------------------------------------------------------------------------------------------------------------------------------------------CCAAGTCCTTTCAGAGATGACGTGTCCACTCTGAGGAGGAACACACCATGTTCTATAAATAATCAATTGAGCCAAAGGGGAATTAGGCCCCTTCCTGAAGCCAGTTCCCTTCAATCAAAGAATATACCTTGCCTCAAAAGTGATCTTGGAGGAGATGGAAACCATGTTTTGGAACAAACATTTGAAGGCAACCAGCTCAATGAAAGACCTGTTGATCTTACTCCTGAGCAGCTTGTTATGGATACACCTGACAAAGGTCCCAAGCCAGAAGGAATTCCAAGTGAAGTGCAAGGAAATGAGGGCACAGGGCAGCAACAAAGACCATCTACTATCCTACAATTACCATGTTTTGACTCCAAATTAACAAAGTATTACACCTCCAGCACTGGGACTCCATCTAGTCTTGGAAGGCAAGGCTTATTTGATGGGGATCCAATTATGCCTACTGAAATTCCTAACTCATTGGCTGAGTTAGCTACTGGGGCACAATATCAGAATATAAATGTAGACCCACTTAATGCAGATGATCATACTCCATTTGATCCTCTTCAAGTAGGGACAAATCCACAGGACCAGGTTCAAGACTGCTTACTACTTCAGGCCTAG
Orcaella_brevirostris        ATGTTGCTGCTGCAGTGCAGGCATGAAGCTTCGTCTCCTAAGCTAGATAACCTGGTACCAAGTGGA--AAAATGAAGAGTCTCCTGGTCTTTCTAGGTCTGCTTTGTTATTCCATAGCTATGCCA------ATGCAAATGCCCCGAATGCCTGGATTTAGCAGTAAAAGTGAGGAGATG---CGCTATGGTCACTTCAACTTTATGAACTCCCCACCTATGGTACACCTGGGTCCCTTGTATGGAAATGGTATGCAGCTCCCTCAGCTCTTCCTGCCGTACCAGATGCCCATGTGGCCTCAGCCACCACCCAACAAGAAGCGCCCACAGAAACCTTCATCTCCCTCAGCACCCAAACACCAGAGCAAGACTGATCAAGCCCCAGAGACCCAGAAACCCAATCAGCCTCAACTAAAACAGCCCCTACCGGAGCATCCTTTAAAGCAGCCATCACCCACCCCAACTCAGCCCCAA---GAGGAAACCCAGACACCTCAGGCATTCCCACCATTTGGCAATGGGCTATTTCCCTATCAACAGCTACCATGGCATGTTCCACATAGGGTACCACCAGGTTATGGACGTCCACCAGTCAGCAATGAAGAAGGTGGAAATCCTTACTTTGGATATTTTGGATATCATGGATTT-GGGGGCCGTCCTCCTTATTATTCAGAAGAGATGTTTGAACAAGATTTTGAAAAACCAAAAGAAAAAGATCCTCCTAAAACAGAGAGTCCAGCCACTGATCCTTCGGTTAATTCAACAGTTCCTGAAACTAATTCTACCCAGTCAAATGCACCCAATCCCAGAGGGAGTCAGGGTGGAAATGACACCAGCCCAACAGGAAACAGTGTCCAGGGGTCTAACACTGTGAGCAATCCTACAGCTCAAAACAGCCCTGCAGTAAATGTTTCAGGCCAGGGAGTTCCAAGAAGTCAAACCCCACGG---------------------GGACCAAGTCAGACAAATATTCATGAAAATTATCCAAATCCTAACATCCCTAGTTTTCCTGCAGGAAGACAATGG------------CGACCTACTGGCACCGCTACGGGGCACAAACGTAATGGGCCTTTTTACCGAAATCAACAAATTCAAAGGGGTCCCCGGTGGAACTCCTTTGTTTTGGAAGGCAAACAAGCAGTTCGCCCAGGATATCCAATATACCGCAGAGCTTATGCTTCCACTGCAAGAGGCAACTCTCCCAATTATGCAGGAAATCCAGCAAATTTCAGAAGAAAGCCTGAAGGGCCAAATAAACACCCTGTGGGAACCAATGTTGCCCCTCTGGGTCCCAAACATGGTACTGTTGGCCACAATGAAAACATCCAAAATCCAAGAGAGAAGCCAGTAAGTCAAAAAGAAGGAATAGTCATTCCTACAAGGGATCCAAGTGGCCCCTGGAGAAACTCTCAAGACTATGGAGTTAATAAATCAAACTATAAACTGCCTCACCCTGAGGACAACATGCTAGTCCCAAATTTTAATTCTATTGGTCAACGTGAAAACTCTTATTACCTGAGAGGAGATTCCAGAAGAGCTCCAAATTCTAATGGACAAACCCAAAGCCAGAATTTGCTCAAAGGGATTATTTTAGAGCCAAGAAGAATTCCATATGAGTCAGAAATTAATCAGCCAGAATTAAAGCACAGTATATATCAGCCTGTGTACCCTGAGGGATTTCCTTCCCCTGCAAGGGAACATTTTAATGCTGGAAGAAATACTTGGAACCAACAAGAAATCTCTCCACCTTTTAAGGAAGATCCTGGAAGGCATGAAGAACACTTACCTCATCCTTCCCATGGCTCTGGAGGACGTGTTTATTACCCTGACTATAACCCCTATGATCCCAGGGAAAACTCACCATACCTTAGAAGTAATACATGGGCTGAAAGAGATGATTCTCCCAATACAATGAGGCAACCTGAAAATCCACACTATCCCATGAATACTCCAGACCCAAAAAAGACAATCCCTTATAATGAAGAAGACCCAATAGAGCCAACTGGAGATGAATCTTTTCCAGGACAAAGTAGATGGAGTGTGGCGGAGTCAAGCTTTAAAGGAGACCCAACAGTTAGGCACTATGAAGGCGAGCAA---TAT------------------------------------ACCTCAAATCAACCAAAGGAATACCTTCCCTATTCCTTAGATATTAATCCATCAAAACCCAGGAAGGATTTCCCTTATGGTGAATTTTACCCCTGGAGCCCAGATGAGAATTTCCCATCATATAATACAGCTCCCACTGAACCGCGGCCAGTGGAGAGCAGGGGCTATTATGTTAATAATGCCGTTGGACAAGAAGAAAGCACTATGTTTCCTTCTTGGAATTCCTGGGACCACAGAATTCAAGCCCAAGAGCAGAAAGAAAGAAAGCCATATTTTAACAGAAATTTCTGGGATCAGCCAACAAATTTACACAAAGCCCCTGCTAGTTCACCATACCAGAAGGAGAACAAGCCTTATTCCAGTGACTCCCCAGCTGGGCTTCAGAAAAATCCAATATGGCATGAAGGTGAGAATTTGAATTATGGCATGCAGACCACTAGGTTAAATTCATCAGAAAGAGAACACTTGGTTTTCCCAGACTTAATTCCTCCAGGTTACCCAGCAGTTCAAAAAGGAGCACATTTATTTCACCTAAGCCAGAGAGGCCCTTGCTGTGCTGGTGGCTCCACAGGGCCCAAGGACAATCCACTTGCTCTACAAGACTACACTCCATCTTTTGCTCTTGCACTAGGGGAGAACCAAGACACCAGCCCTGTGTATATAGAAGACAGTCAAACTACGCATGTAAGACACACTATCTCCCCGACAAGCACCCTAGCTGGCCAAAGAAACAGCTCAGAGAAAAGACTGCCTGGA------------GAAAGTCAAAAC--------------------------------------------------------------------------------------------------------------------------------------------------------------------------------------------------------------------------------------------------------------------------------------------------------------------------------CCAAGTCCTTTCAGAGATGACATGTCCACTCTGAAGAGGAACACACCACGTTCTATA---AATCAGTTGGGCCAAAGGGGAATTATGCCCTTTCCCGAAACCAGTTCCCTTCAATCAAAGAATACACCTTGCCTCAAAAGTGATCTTGGAGGAAAAGGAAAC---ATTTTGGAACAAATATTTGAAGGCAACCAGCTCAATGAAAGAACTGTTGATCTTACTCCTGAGCAGCTTGTTATTGGTACACCTGATGAAGGTCCCAAGCCAGAAGGAATTCCAAGTGAAGTGCAAGGAAATGAGGGTGAAAGGCAGCAG---AGACCATCTAGCATCCTACAGTTACCATGTTTTGGCTCCAAATTAACAAAGTATCACACCTCCAGCACTGGAACTCCATCTAGCATTGGAAGGCAAGGCTCATTTGATGGGGATCCAATTACGCCTACTGAAATTCCTAACTCACTGGCTGAGTTAGCTACCAGGGCACAGTTTCAGAATATAAATGTAGACCCACTTAACGCAGATGAACACACTCTATTTGATTCTCTTCAAGTAGGGACCAATCCACAGGACCAGGTGCAAGACTGCTTACTACTTCAGGCCTAG
Orcaella_heinsohni           ATGTTGCTGCTGCAGTGCAGGCATGAAGCTTCGTCTCCTAAGCTAGATAACCTGGTACCAAGTGGA--AAAATGAAGAGTCTCCTGGTCTTTCTAGGTCTGCTTTGTTATTCCATAGCTATGCCA------ATGCAAATGCCCCGAATGCCTGGATTTAGCAGTAAAAGTGAGGAGATG---CGCTATGGTCACTTCAACTTTATGAACTCCCCACCTATGGTACACCTGGGTCCCTTGTATGGAAATGGTATGCAGCTCCCTCAGCTCTTCCTGCCGTACCAGATGCCCATGTGGCCTCAGCCACCACCCAACAAGAAGCGCCCACAGAAACCTTCATCTCCCTCAGCACCCAAACACCAGAGCAAGACTGATCAAGCCCCAGAGACCCAGAAACCCAATCAGCCTCAACTAAAACAGCCCCTACCGGAGCATCCTTTAAAGCAGCCATCACCCACCCCAACTCAGCCCCAA---GAGGAAACCCAGACACCTCAGGCATTCCCACCATTTGGCAATGGGCTATTTCCCTATCAACAGCTACCGTGGCATGTTCCACATAGGGTACCACCAGGTTATGGACGTCCACCAGTCAGCAATGAAGAAGGTGGAAATCCTTACTTTGGATATTTTGGATATCATGGATTT-GGGGGCCGTCCTCCTTATTATTCAGAAGAGATGTTTGAACAAGATTTTGAAAAACCAAAAGAAAAAGATCCTCCTAAAACAGAGAGTCCAGCCACTGATCCTTCGGTTAATTCAACAGTTCCTGAAACTAATTCTACCCAGTCAAATGCACCCAATCCCAGAGGGAGTCAGGGTGGAAATGACACCAGCCCAACAGGAAACAGTGTCCAGGGGTCTAACACTGTGAGCAATCCTACAGCTCAAAACAGCCCTGCAGTAAATGTTTCAGGCCAGGGAGTTCCAAGAAGTCAAACCCCACGG---------------------GGACCAAGTCAGACAAATATTCATGAAAATTATCCAAATCCTAACATCCCTAGTTTTCCTGCAGGAAGACAATGG------------CGACCTACTGGCACCGCTACGGGGCACAAACGTAATGGGCCTTTTTACCGAAATCAACAAATTCAAAGGGGTCCCCGGTGGAACTCCTTTGTTTTGGAAGGCAAACAAGCAGTTCGCCCAGGATATCCAATATACCGCAGAGCTTATGCTTCCACTGCAAGAGGCAACTCTCCCAATTATGCAGGAAATCCAGCAAATTTCAGAAGAAAGCCTGAAGGGCCAAATAAACACCCTGTGGGAACCAATGTTGCCCCTCTGGGTCCCAAACATGGTACTGTTGGCCACAATGAAAACATCCAAAATCCAAGAGAGAAGCCAGTAAGTCAAAAAGAAGGAATAGTCATTCCTACAAGGGATCCAAGTGGCCCCTGGAGAAACTCTCAAGACTATGGAGTTAATAAATCAAACTATAAACTGCCTCACCCTGAGGACAACATGCTAGTCCCAAATTTTAATTCTATTGGTCAACGTGAAAACTCTTATTACCTGAGAGGAGATTCCAGAAGAGCTCCAAATTCTAATGGACAAACCCAAAGCCAGAATTTGCTCAAAGGGATTATTTTAGAGCCAAGAAGAATTCCATATGAGTCAGAAATTAATCAGCCAGAATTAAAGCACAGTATATATCAGCCTGTGTACCCTGAGGGATTTCCTTCCCCTGCAAGGGAACATTTTAATGCTGGAAGAAATACTTGGAACCAACAAGAAATCTCTCCACCTTTTAAGGAAGATCCTGGAAGGCATGAAGAACACTTACCTCATCCTTCCCATGGCTCTGGAGGACGTGTTTATTACCCTGACTATAACCCCTATGATCCCAGGGAAAACTCACCATACCTTAGAAGTAATACATGGGCTGAAAGAGATGATTCTCCCAATACAATGAGGCAACCTGAAAATCCACACTATCCCATGAATACTCCAGACCCAAAAAAGACAATCCCTTATAATGAAGAAGACCCAATAGAGCCAACTGGAGATGAATCTTTTCCAGGACAAAGTAGATGGAGTGTGGCGGAGTCAAGCTTTAAAGGAGACCCAACAGTTAGGCACTATGAAGGCGAGCAA---TAT------------------------------------ACCTCAAATCAACCAAAGGAATACCTTCCCTATTCCTTAGATATTAATCCATCAAAACCCAGGAAGGATTTCCCTTATGGTGAATTTTACCCCTGGAGCCCAGATGAGAATTTCCCATCATATAATACAGCTCCCACTGAACCGCGGCCAGTGGAGAGCAGGGGCTATTATGCTAATAATGCCGTTGGACAAGAAGAAAGCACTATGTTTCCTTCTTGGAATTCCTGGGACCACAGAATTCAAGCCCAAGAGCAGAAAGAAAGAAAGCCATATTTTAACAGAAATTTCTGGGATCAGCCAACAAATTTACACAAAGCCCCTGCTAGTTCACCATACCAGAAGGAGAACAAGCCTTATTCCAGTGACTCCCCAGCTGGGCTTCAGAAAAATCCAATATGGCATGAAGGTGAGAATTTGAATTATGGCATGCAGACCACTAGGTTAAATTCACCAGAAAGAGAACACTTGGTTTTCCCAGACTTAATTCCTCCAAGTTACCCAGCAGTTCAAAAAGGAGCACATTTATTTCACCTAAGCCAGAGAGGCCCTTGCTGTGCTGGTGGCTCCACAGGGCCCAAGGACAATCCACTTGCTCTACAAGACTACACTCCATCTTTTGGTCTTGCACTAGGGGAGAACCAAGACACCAGCCCTGTGTATATAGAAGACAGTCAAACTACGCATGTAAGACATACTATCTCCCCGACAAGCATCCTAGCTGGCCAAAGAAACAGCTCAGAGAAAAGACTGCCTGGA------------GAAAGTCAAAAC--------------------------------------------------------------------------------------------------------------------------------------------------------------------------------------------------------------------------------------------------------------------------------------------------------------------------------CCAAGTCCTTTCAGAGATGACATGTCCACTCTGAAGAGGAACACACCACGTTCTATA---AATCAGTTGGGCCAAAGGGGAATTATGCCCTTTCCCGAAACCAGTTCCCTTCAATCAAAGAATACACCTTGCCTCAAAAGTGATCTTGGAGGAAAAGGAAAC---ATTTTGGAACAAATATTTGAAGGCAACCAGCTCAATGAAAGAACTGTTGATCTTACTCCTGAGCAGCTTGTTATTGGTACACCTGATGAAGGTCCCAAGCCAGAAGGAATTCCAAGTGAAGTGCAAGGAAATGAGGGTGAAAGGCAGCAG---AGACCATCTAGCATCCTACAGTTACCATGTTTTGGCTCCAAATTAACAAAGTATCACACCTCCAGCACTGGAACTCCATCTAGCATTGGAAGGCAAGGCTCATTTGATGGGGATCCAATTACGCCTACTGAAATTCCTAACTCACTGGCTGAGTTAGCTACCAGGGCACAGTTTCAGAATATAAATGTAGACCCACTTAACGCAGATGAACACACTCTATTTGATTCTCTTCAAGTAGGGACCAATCCACAGGACCAGGTGCAAGACTGCTTACTACTTCAGGCCTAG
Orcinus_orca                 ATGTTGCTGCTGCAGTGCAGGCATGAAGCTTCGTCTCCTAAGCTAGATAACCTGGTACCAAGTGGA--AAAATGAAGAGTGTCCTGGTCTTTCTAGGTCTGCTTTGTTATTCCATAGCTATGCCA------ATGCAAATGCCCCGAATGCCTGGATTTAGCAGTAAAAGTGAGGAGATG---CGCTATGGTCACTTCAACTTTATGAACTCCCCACCTATGGTACACCTGGGTCCCTTGTATGGAAATGGTATGCAGCTCCCTCAGCTCTTCCTGCCGTACCAGATGCCCATGTGGCCTCAGCCACCACCCAACAAGAAGCGCCCACAGAAACCTTCATCTCCCTCAGCACCCAAACACCAGAGCAAGACTGATCAAGCCCCAGAGACCCAGAAACCCAACCAGCCTCAACTAAAACAGCCCCTACCGGAGCATCCTTTAAAGCAGCCATCACCCACCCCAACTCATCCCCAA---GATGAAACCCAGACACCTCAGGCATTCCCACCATTTGGCAATGGGCTATTTCCCTATCAACAGCTACCGTGGCATGTTCCACATAGGGTACCACCAGGTTATGGACGTCCACCAGTCAGCAATGAAGAAGGTGGAAATCCTTACTTTGGATATTTTGGATATCATGGATTT-GGGGGCCGTCCTCCTTATTATTCAGAAGAGATGTTTGAACAAGATTTTGAAAAACCAAAAGAAAAAGATCCTCCTAAAACAGAGAGTCCAGCCACTGATCCTTCGGTTAATTCAACAGTTCCTGAAACTAATTCTACCCAGTCAAATGCACCGAATCCCAGAGGGAGTCAGGGTGGAAATGACACCAGCCCAACAGGAAACAGTGTCCAGGGGTCTAACACTGTGAGCAATCCTACAGCTCAAAACAGCCCTGCAGTAAATGTTTCAGGCCAGGGAGTTCCAAGAAGTCAAACCCCACGG---------------------GGACCAAGTCAGACAAATATTCATGAAAATTATCCAAATCCTAACATCCGTAGTTTTCCTGCAGGAAGACAATGG------------CGACCTACTGGCACCGCTACGGGGCACAAACGTAATGGGCCTTTTTACCGAAATCAACAAATTCAAAGGGGTCCCCGGTGGAACTCCTTTGTTTTGGAAGGCAAACAAGCAGTTCGTCCAGGATATCCAATATACCGCAGAGCTTATGCTTCCACTGCAAGAGGCAACTCTCCCAATTATGCAGGAAATCCAGCAAATTTCAGAAGAAAGCCTGAAGGGCCAAATAAACACCCTGTGGGAACCAATGTTGCCCCTCTGGGTCCCAAACATGGTACTGTTGGCCACAATGAAAACATCCAAAATCCAAGAGAGAAGCCAGTAAGTCAAAAAGAAGGAATAGTCATTCCTACAAGGGATCCAAGTGGCCCCTGGAGAAACTCTCAAGACTATGGAGTTAATAAATCAAACTATAAACTGCCTCACCCTGAGGACAACATGCTAGTCCCAAATTTTAATTCTATTGGTCAACGTGAAAACTCTTATTACCTGAGAGGAGATTCCAGAAGAGCTCCAAATTCTAATGGACAAACCCAAAGCCAGAATTTGCTCAAAGGGATTATTTTAGAGCCAAGAAGAATTCCATATGAGTCAGAAATTAATCAGCCAGAATTAAAGCACAGTATATATCAGCCTGTGTACCCTGAGGGATTTCCTTCCCCTGCAAGGGAACATTTTAATGCTGGAAGAAATACTTGGAACCAACAAGAAATCTCTCCACCTTTTAAGGAAGATCCTGGAAGGCATGAAGAACACTTACCTCATCCTTCCCATGGCTCTGGAGGACGTGTTTATTACCCTGACTATAACCCCTATGATCCCAGGGAAAACTCACCATACCTTAGAAGTAATACATGGGCTGAAAGAGATGATTCTCCCAATACAATGAGGCAACCTGAAAATCCACACTATCCCATGAATACTCCAGACGCAAAAAAGACAATCCCTTATAATGAAGAAGACCCAATAGAGCCAACTGGAGATGAATCTTTTCCAGGACAAAGTAGATGGAGTGTGGCGGAGTCAAGCTTTAAAGGAGACCCAACAGTTAGGCACTATGAAGGCGAGCAA---TAT------------------------------------ACCTCAAATCAACCTAAGGAATACCTTCCCTATTCCTTAGATATTAATCCATCAAAACCCAGGAAGGATTTCCCTTATGGTGAATTTTACCCCTGGAGCCCAGATGAGAATTTCCCATCATATAATACAGCTCCCACTGAACCGCGGCCAGTGGAGAGCAGGGGCTATTATGCTAATAATGCCATTGGACAAGAAGAAAGCACTATGTTTCCTTCTTGGAATTCCTGGGACCACAGGATTCAAGCCCAAGAGCAGAAAGAAAGAAAGCCATATTTTAACAGAAATTTCTGGGATCAGCCAACAAATTTACACAAAGCCCCTGCTAGTTCACCATACCAGAAGGAGAACAAGCCTTATTCCAGTGACTCCCCAGCTGGGCTTCAGAAAAATCCAATATGGCATGAAGGTGAGAATTTGAATTATGGCATGCAGACCACTAGGTTAAATTCACCAGAAAGAGAACACTTGGTTTTCCCAGACTTAATTCCTCCAAGTTACCCAGCAGTTCAAAAAGGAGCACATTTATTTCACCTAAGCCAGAGAGGCCCTTGCTGTGCTGGTGGCTCCACAGGGCCCAAGGACAATCCACTTGCTCTACAAGACTACACTCCATCTTTTGGTCTTGCACTAGGGGAGAACCAAGACACCAGCCCTGTGTATATAGAAGACAGTCAAACTACGCATGTAAGACATACTATCTCCCCGACAAGCATCCTAGCTGGCCAAAGAAACAGCTCAGAGAAAAGACTGCCTGGA------------GAAAGTCAAAAC--------------------------------------------------------------------------------------------------------------------------------------------------------------------------------------------------------------------------------------------------------------------------------------------------------------------------------CCAAGTCCTTTCAGAGATGACATGTCCACTCTGAAGAGGAACACACCACGTTCTATA---AATCAGTTGGGCCAAAGGGGAATTATGCCCTTTCCCGAAACCAGTTCCCTTCAATCAAAGAATACACCTTGCCTCAAAAGTGATCTTGGAGGAAAAGGAAAC---ATTTTGGAACAAATATTTGAAGGCAACCAGCTCAATGAAAGAACTGTTGATCTTACTCCTGAGCAGCTTGTTATTGGTACACCTGATGAAGGTCCCAAGCCAGAAGGAATTCCAAGTGAAGTGCAGGGAAATGAGGGTGAAAGGCAGCAG---AGACCATCTAGCATCCTACAGTTACCATGTTTTGGCTCCAAATTAACAAAGTATCACACCTCCAGCACTGGAACTCCATCTAGCATTGGAAGGCAAGGCTCATTTGATGGGGATCCAATTACGCCTACTGAAATTCCTAACTCACTGGCTGAGTTAGCTACCAGGGCACAGTTTCAGAATATAAATGTAGACCCACTTAATGTAGATGAACACACTCTATTTGATTCTCTTCAAGTAGGGACCAATCCACAGGACCAGGTGCAAGACTGCTTACTACTTCAGGCCTAG
Ovis_aries                   ATG---CTGCTGCAGTGTAGGCATGAAGCCTCTTCTCCTAAGCTAGATTACTTGGTACCAAGTGGA--AAAATGAAGACTCTCCTGGTCTTTCTAAGCCTGCTTGGTTATTCCGTTGCTATGCCATTGCAAATGCATATGCCCCGAATACCTGGATTTAGCAGTAAAAGTGAGGAGATGATGCGCTATGGTCACTTCAACTTTATGAACTTCCCACATTTGGCACACCTGAGTCCCTTTTATGGAAATGGTATACAGCTCCCTCAGCTCTTCCCACAGTACCAGATGCCCATGTGGCCTCAGCCACCACCCAACAAGAAACACCCACAGAAGCCTTCATCTCCCTCAGCACCCAAACACCAAAGCAAGACAGATCAAGCCCCTGAGACCCCGAGTCCCAACCAGCCTCAACCAAGCGATTCCCCACCAAACCAGCATTTAAAGCAGCCATCACCCACCACGGCTCAGCCACAAGAGGAGGAAACCCAGACACCTCAGGCATTCCCACCATTCGGCAATGGGCTATTTCCCTATCAACAGCCACCGTGGCATATTCCACATAAGATACCACCAGGTTTTGGACGTCCACCAGGTAGCAATGAAGAAGGCGGGAACCCTTTCTTTGGATATTTTGGATTTCATGGATTT-GGGGGCCGTCCTCCTTATTATTCAGAAGAGATGTTTGAA---GATTTTGAAAAGCCAAAAGAAGAAGATCCTCCTAAAACAGAGACTGAAGCCACTGATCCTTCTGTTAATTCAACAGTTCCTGAGATTAACTCTACCCAGCCAAATGCACCCAGTCCCAGAGCGGGTCAAGGCGGAAATGACACCAGCCCAGCAGCAAACAACGGTCAGGGCCCTAACACTGTGAGCAACCCTACAGTTCAAAACAACCCTGTAGTAAATGTTTCCGGCCAAGGAGTTCCAAGAAGTCAGACCCCATGGAGACCAAGTCAGACCCCATGGGGACCAAGTCAGACAAATAATCATGAAAATTATCCACATCCTAACATCCGAAATTTTCCTGCAGGAAGACAATGGCATCGACAATGGCATCCTACTGGTACCTTTATGGGGCACAGACGTAATGGGCCTTTTTACCGAAATCAACAAATTCAAAGGGGTCCTCGGTGGAACTCTTTTGTTTTGGAAGGCAAACAAGTAATTCGTCCAGGATATCCAATATATCGCAGAGCTTATGCCTCCACCGCAAGGAGCAATTATCCCAATTATGCAGGAAATCCAGTAAATTTCAGAAGAAAGCCTGAGGGGCCCAGTAAACAACCTGCGGGAACC---ATTGCCCCTCTGGGTCCCAAACATGGTACTACTGGCCACAGTGAAAACATCCAAAATCCAAAAGAGAATCCAGTAAGTCAAAAAGAAAGAACAGTCATTCCTACAAGGGATCCAAATGGCCCCTGGAGAAACTCTCAAGACTATGGAGTTAGTAAATCAAACTATAAACTGCCTCACCCTGAGGGTAACATTCTAGTCCCAAATTTTAATTCTATTGATCAACGAGAAAACTCTTATTACCCCAGAGGAGATGCCAGAGGAACCCCAAATTCTAATGGACAAACCCAAAGCCAGAATTTGCCCAAAGGGATTATTTTAGAACCAAGAAGAATTCCATATGAATCACAAATTAATCAGCCAGAAATAAGGCAGAGTACACATAAGCCAGTGTACCCTGAGGGATCTCCTTCCCCTGCAAGGGAACGTTTTCCTGCAGGAAGAAATACTTGGAACCAACAAGAAATCTCTCCACCTTTTAAGGAAGATCCTGGAAGGAAGGAAGAACACTTACCTCATCCTTCCCATGGCTCTAGAGGACGTATTTACTACCCTGACTACAACCCCTATGATCGCAGGGAAAACCCACCATACCTTAGAAGTAATACCTGGGATGAAAGAAATGATCCTCACAATACAATGGGGCAACCTGAAAATCCACACTATCCCATGAATACTCCAGATCCAAAAGAGACAATCCCTTATAATAAAAAAGACCCAAATGATCCAACTGGAGATGAACCTTTCCCAGGACAAACGAGATGGGGTGTGGAGAAGTCAAACTTTAAGACAGCCCCAACGGCTAGG---TATGAAGGCAAGAAA---TATACCTCAAACCAGAGGAACCAAAAACCAACCAGAGGAACCTCAAACCAACCAAAGGAATACTCTCCCTATTCCTTAGAT---AATCTACCCAAACCCAGGGAGTATTTTCCTTATGGTGAATTTTACCCCTGGAGCCCAGATGAGAATTTTCCATCATATAATACTGCTCCCACTATACCACTGCTTGTGGAAAACAGGGGCTATTATCCTAATAATGCTGTTGGACAAGAAGAAAACACTATGTTTCCTTCTTGGAATTCCTGGGACCACATGGTTCAAGTCCAAGGACAGAAAGAAAGGAGGCCATATTTTACAAGAACCTTCTGGGGTCAGCCAACGAATCTACCCAAAACCCCTGCTAGTCCACCCTACCACAAGGAGAATCAGCCTTATTTCAGTAACTCCCCAACTGGGCTTCAGAAAAACCCAACATGGCATGAAGGTGAGAATTTGAATTATGGCATGCAAATCACTAGGTTAAATTCACCAGAGGGAGGACATTTGGCTTTTCCAGACTTGATTCCTCCACATTACCCAGGAAGTCAAAAAGAAACACATCTATTTCACCTAAGCCAGGGAGGCCCTTGCTGTGCTGGTGGCTCCACAGGGCCCAAGGACAATCCACTTGCTCTACAAGACTACACTCTATCTTTTGGTCTTGCACCAGGGGAAAACCAAGACACCAGCCCTCTCTATACAGAAGACAGTCATACTAAGCATGAAAGATATACTATATCTCCAACAAGCATCCTACCTGGCCAAAGAAACAGCTCAGAAAAAAGACTTCCTGGA------------GAAAGTAAAAAC--------------------------------------------------------------------------------------------------------------------------------------------------------------------------------------------------------------------------------------------------------------------------------------------------------------------------------CCAAGTCCTTTCAGAGATGACGTGTCCACTCTGAGGAGGAACACACCATGTTCTATAAATAATCAGTTGAGCCAAAGGGGAATTAGGCCCCTTCCTGAAGCCAGTTCCCTTCAATCAAAGAATATACCTTGCCTCAAAAGTGATCTTGGAGGAGATGGAAACCATGTTTTGGAACAAACATTAGAAGGCAACCAGCTCAGTGAAAGACCTGTTGATCTTACTCCTGAGCAGCTTGTTATGGATACACCTGACGAAGGTCCCAAGCCAGAAGGAATTCCAAGTGAAGTGCAAGGAAATGAGGGCAAAAGGCGGCAACAAAGACCATCTACCATCCTACAGTTACCATGTTTTGACTCCAAATTAACAAAGTATTACACCTCCAGCACTGGGACTCCATCTAGTCTTGGAAGGCAAGGCTCATTTGATGGGGATCCAATTATGCCTACTGAAATTCCTAACTCATTGGCTGAGTCAGCCACTGGGGCACAGTTTCAGAATATAAATCTAGACCCACTTAATGCAGATGATCACACTCCATTTGATCCTCTTCAAATAGGGACCAATCCACAGGACCAGGTTCAAGACTGCTTACTACTTCAGGCCTAG
Peponocephala_electra        ATGTTGCTGCTGCAGTGCAGGCATGAAGCTTCGTCTCCTAAGCTAGATAACCTGGTACCAAGTGGA--AAAATGAAGAGTCTCCTGGTCTTTCTAGGTCTGCTTTGTTATTCCATAGCTATGCCA------ATGCAAATGCCCCGAATGCCTGGATTTAGCAGTAAAAGTGAGGAGATG---CGCTATGGTCACTTCAACTTTATGAACTCCCCACCTATGGTACACCTGGGTCCCTTGTATGGAAATGGTATGCAGCTCCCTCAGCTCTTCCTGCCGTACCAGATGCCCATGTGGCCTCAGCCACCACCCAACAAGAAGCGCCCACAGAAACCTTCATCTCCCTCAGCACCCAAACACCAGAGCAAGACTGATCAAGCCCCAGAGACCCAGAAACCCAACCAGCCTCAACTAAAACAGCCCCTACCGGAGCATCCTTTAAAGCAGCCATCACCCACCCCAACTCAGCCCCAA---GAGGAAACCCAGACACCTCAGGCATTCCCACCATTTGGCAATGGGCTATTTCCCTATCAACAGCTACCGTGGCATGTTCCACATAGGGTACCACCAGGTTATGGACGTCCACCAGTCAGCAATGAAGAAGGTGGAAATCCTTACTTTGGATATTTTGGATATCATGGATTT-GGGGGCCGTCCTCCTTATTATTCAGAAGAGATGTTTGAACAAGATTTTGAAAAACCAAAAGAAAAAGATCCTCCTAAAACAGAGAGTCCAGCCACTGATCCTTCGGTTAATTCAACAGTTCCTGAAACTAATTCTACCCAGTCAAATGCACCCAATCCCAGAGGGAGTCAGGGTGGAAATGACACCAGCCCAACAGGAAACAGTGTCCAGGGGTCTAACACTGTGAGCAATCCTACAGCTCAAAACAGCCCTGCAGTAAATGTTTCAGGCCAGGGAGTTCCAAGAAGTCAAACCCCACGG---------------------GGACCAAGTCAGACAAATATTCATGAAAATTATCCAAATCCTAACATCCCTAGTTTTCCTGCAGGAAGACAATGG------------CGACCTACTGGCACCGCTACGGGGCACAAACGTAATGGGCCTTTTTACCGAAATCAACAAATTCAAAGGGGTCCCCGGTGGAAATCCTTTGTTTTGGAAGGCAAACAAGCAGTTCGCCCAGGATATCCAATATACCGCAGAGCTTATGCTTCCACTGCAAGAGGCAACTCTCCCAATTATGCAGGAAATCCAGCAAATTTCAGAAGAAAGCCTGAAGGGCCAAATAAACACCCTGTGGGAACCAATGTTGCCCCTCTGGGTCCCAAACATGGTACTGTTGGCCACAATGAAAACATCCAAAATCCAAGAGAGAAGCCAGTAAGTCAAAAAGAAGGAATAGTCATTCCTACAAGGGATCCAAGTGGCCCCTGGAGAAACTCTCAAGACTATGGAGTTAATAAATCAAACTATAAACTGCCTCACCCTGAGGACAACATGCTAGTCCCAAATTTTAATTCTATTGGTCAACGTGAAAACTCTTATTACCTGAGAGGAGATTCCAGAAGAGCTCCAAATTCTAATGGACAAACCCAAAGCCAGAATTTGCTCAAAGGGATTATTTTAGAGCCAAGAAGAATTCCATATGAGTCAGAAATTAATCAGCCAGAATTAAAGCACAGTATATATCAGCCTGTGTACCCTGAGGGATTTCCTTCCCCTGCAAGGGAACATTTTAATGCTGGAAGAAATACTTGGAACCAACAAGAAATCTCTCCACCTTTTAAGGAAGATCCTGGAAGGCATGAAGAACACTTACCTCATCCTTCCCATGGCTCTGGAGGACGTGTTTATTACCCTGACTATAACCCCTATGATCCCAGGGAAAACTCACCATACCTTAGAAGTAATACATGGGCTGAAAGAGATGATTCTCCCAATACAATGAGGCAACCTGAAAATCCACACTATCCCATTAATACTCCAGACCCAAAAAAGACAATCCCTTATAATGAAGAAGACCCAATAGAGCCAACTGGAGATGAATCTTTTCCAGGACAAAGTAGATGGAGTGTGGCGGAGTCAAGCTTTAAAGGAGACCCAACAGTTAGGCACTATGAAGGCAAGCAA---TAT------------------------------------ACCTCAAATCAACCAAAGGAATACCTTCCCTATTCCTTAGATATTAATCCATCAAAACCCAGGAAGGATTTCCTTTATGGTGAATTTTACCCCTGGAGCCCAGATGAGAATTTCCCATCATATAATACAGCTCCCACTGAACCGCGGCCAGTGGAGAGCAGGGGCTATTATGCTAATAATGCCGTTGGACAAGAAGAAAGCACTATGTTTCCTTCTTGGAATTCCTGGGACCACAGAATTCAAGCCCAAGAGCAGAAAGAAAGAAAGCCATATTTTAACAGAAATTTCTGGGATCAGCCAACAAATTTACACAAAGCCCCTGCTAGTTCACCATACCAGAAGGAGAACAAGCCTTATTCCAGTGACTCCCCAGCTGGGCTTCAGAAAAATCCAATATGGCATGAAGGTGAGAATTTGAATTATGGCATGCAGACCACTAGGTTAAATTCACCAGAAAGAGAACACTTGGTTTTCCCAGACTTAATTCCTCCAAGTTACCCAGCAGTTCAAAAAGGAGCACATTTATTTCACCTAAGCCAGAGAGGCCCTTGCTGTGCTGGTGGCTCCACAGGGCCCAAGGACAATCCACTTGCTCTACAAGACTACACTCCATCTTTTGGTCTTGCACTAGGGGAGAACCAAGACACCAGCCCTGTGTATATAGAAGACAGTCAAACTACGCATGTAAGACATACTATCTCCCCGACAAGCATCCTAGCTGGCCAAAGAAACAGCTCAGAGAAAAGACTGCCTGGA------------GAAAGTCAAAAC--------------------------------------------------------------------------------------------------------------------------------------------------------------------------------------------------------------------------------------------------------------------------------------------------------------------------------CCAAGTCCTTTCAGAGATGACATGTCCACTCTGAAGAGGAACACACCACGTTCTATA---AATCAGTTGGGCCAAAGGGGAATTATGCCCTTTCCCGAAACCAGTTCCCTTCAATCAAAGAATACACCTTGCCTCAAAAGTGATCTTGGAGGAAAAGGAAAC---ATTTTGGAACAAATATTTGAAGGCAACCAGCTCAATGAAAGAACTGTTGATCTTACTCCTGAGCAGCTTGTTATTGGTACACCTGATGAAGGTCCCAAGCCAGAAGGAATTCCAAGTGAAGTGCAAGGAAATGAGGGTGAAAGGCAGCAG---AGACCATCTAGCATCCTACAGTTACCATGTTTTGGCTCCAAATTAACAAAGTATCACACCTCCAGCACTGGAACTCCATCTAGCATTGGAAGGCAAGGCTCATTTGATGGGGATCCAATTATGCCTACTGAAATTCCTAACTCACTGGCTGAGTTAGCTACCAGGGCACAGTTTCAGAATATAAATGTAGACCCACTTAATGCAGATGAACACACTCTATTTGATTCTCTTCAAGTAGGGACCAATCCACAGGACCAGGTGCAAGACTGCTTACTACTTCAGGCCTAG
Phocoena_phocoena            ATGTTGCTGCTGCAGTGCAGGCATGAAGCTTCATCTCCTAAGCTAGATAACCTGGTACCAAGTGGA--AAAATGAAGATTCTCCTGGTTTTTCTAGGTCTGCTTTGTTATTCCATAGCTATGCCA------ATGCAAATGCCCCGAATGCCTGGATTTAGCAGTAAAAGTGAGGAGATG---CGCTATGGTCACTTCAACTTTATGAACTCCCCACCTATGGCACACCTGGGTCCCTTGTATGGAAATGGTATGCAGCTCCCTCAGCTCTTCCTGCCGTACCAGATGCCCATGTGGCCTCAGCCACCACCCAAC---AAGCGCCCACAGAAACCTTCATCTCCCTCAGCACCCAAACACCAGAGCAAGACTGATCAAGCCCCAGAGACCCAGAAACCCAACCAGCCTCAACTAAAACAGCCCCTACCAGAGCATCCTTTAAAGCAGCCATCACTCACCCCAACTCAGCCCCAA---GAGGAAACCCAGACACCTCAGGCATTCCCACCATTTAGCAATGGGCTATTTCCCTATCAACAGCTACCGTGGCATGTTCCACATAGGGTACCACCAGGTTATGGACGTCCACCAGTCAGCAATGAAGAAGGTGGAAATCCTTACTTTGGATATTTTGGATATCATGGATTT-GGGGGCCGTCCTCCTTATTATTCAGAAGAGATGTTTGAACAAGATTTTGAAAAACCAAAAGAAAAAGATCCTCCTAAAACAGAAAGTCCAGCCACTGATCCTTCAGCTAATTCAACAGTTCCTGAAACTAATTCTACCCAGTCAAATGCACCCAATCCCAGAGGGAGTCAGGGTGGAAATGACACCAGCCCAACAGGAAACAGTGTCCAGGGGTCTAACACTGTGAGCAATACTACAGCTCAAAACAGCCCTGCAGTAAATGTTTCAGGCCAGGGAGTTCCAAGAAGTCAAACCCCACGG---------------------GGACCAAGTCAGACAAATATTCATGAAAATTATCCAAATCCTAACATCCGTAGTTTTCCTGCAGGAAGACAACGG------------CGACCTACTGGCACCGCTATGGGGCACAAACGTAATGGGCCTTTTTACCGAAATCAACAAATTCAAAGGGGTCCCCGGTGGAACTCCTTTGTTTTGGAAGGCAAACAAGCAGTTCGTCCAGGATATCCAATATACCGCAGAGCTTATGCTTCCACTGCAAGAGGCAACTCTCCTAATTATGTAGGAAATCCAGCAAATTTCAGAAGAAAGCCTGAAGGGCCAAATAAACACCCTGTGGGAACCAATGTTGCCCCTCTGGGTCCCAAACATGGTACTGTTGGCCACAATGAAAACATCCAAAATCCAAGAGAGAAGCCAGTAAGTCAAAAAGAAGGAATAGTCATTCCTACAAGGGATCCAAGTGGCCCCTGGAGAAACTCTCAAGACTATGGAGTTAATAAATCAAACTATAAACTGCCTCACCCTGAGGATAACATGCTAGTCCCAAATTTTAATTCTATTGGTCAACGTGAAAACTCTTATTACCTGAGAGGAGATTCCAGAAGAGCTCCAAATTCTAATGGAAAAACCCAAAGCCAGAATTTGCTCAAAGGGATTATTTTGGAGCCAAGAAGAATTCCATATGAATCAGAAATTAATCAGCCAGAATTAAAGCACAGTATATATCAGCCTGTGTACCCTGAGGGATTTCCTTCCCCTCCAAGGGAACATTTTAATGCTGAAAGAAATACTTGGAACCAACAAGAAATCTCTCCACCTTTTAAGGAAGATCCTGGAAAGCATGAAGAACACTTACCTCATCCTTCCCATGGCTCTGGAGGACGTGTTTACTACCCTGACTATATCCCCTATGACCCCAGGGAAAACTCACCATACCTTAGAAGTAATACATGGGCTGAAAGAGATGATTCTCCCAATACAATGAGGCAACCTGAAAATCCACACTATCCCATGAATACTCCAGACCCAAAAAAGACAATCCCTTATAATGAAGAAGGCCCAATAGATCCAACTGGAGATGAATCTTTTCCAGGACAAAGTAGATGGAGTGTGGCGGAGTCAAGCTTTAAAGGAGATCCAACAGTTAGGCACTATGAAGACGAGCAA---TAT------------------------------------ACCTCAAATCAACCAAAGGAATACCTTCCCTATTCCTTAGATATTAATCCATCAAAACCCAGGAAGGATTTCCCTTATGGTGAATTTTACCCCTGGAACCCAGATGAGAATTTCCCATCATATAATACAGCTCCCACTGAACCGCGGCCAGTGGAGAGCAGGGGCTATTATGCTAATAATGCCGTTGGACAAGAAGAAAGCACTATGCTTCCTTCTTGGAACTCCTGGGACCACAGGATTCAAGCCCAAGAGCAGAAAGAAAGAAAGCCATATTTTAACAGAAATTTCTGGGATCAGCCAACAAATTTACACAAAGTCCCTGCTAGTTCACCATACCAGAAGGAGAACAAGCCTTATTCCAGTGACTCCCCAGCTGGGCTTCAGAAAAATCCAATATGGCATGAAGGTGAGAATTTGAATTATGGCATGCAGATCACTAGGTTAAATTCACCAGAGACAGAACACTTGGTTTTCCCAGACTTAATTCCTCCAAGTTACCCAGCAGTTCAAAAAGGAGCACATTTATTTCACCTAAGCCAGAGAGGCCCTTGCTGTGCTGGTGGCTCCACAGGGCCCAAAGACAATCCACTTGCTCTACAAGACTACACTCCATCTTTTGGTCTTGCATCAGGGGAGAACCAAGACACCAGCCCTGTGTATATAGAAGACAGTCAAACTAAGCATGTAAGACATACTATCTCCCCGACAAGCATCCTAGCTGGCCAAAGAAACAGCTCAGAGAAAAGACTGCCTGGA------------GAAAGTCAAAAC--------------------------------------------------------------------------------------------------------------------------------------------------------------------------------------------------------------------------------------------------------------------------------------------------------------------------------CCAAGTCCTTTCAGAGATGACATGTCCACTCTGAAGAGGAACACACCACATTCTATA---AATCAGTTGGGCCAAAGGGGAATTATGCCCTTTCCCAAAACCAGTTCCCTTCAATCAAAGAATACACCTTGCCTCAAAAGTGATCTTGGAGGAGAAGGAAAC---ATTTTGGAACAAATATTTGAAGGCAACCAGCTCAATGAAAGAACTGTTGATCTTACTCCTGAGCAGCTTGTTATTGGTATACCTGATGAAGGTCCCAAGCCAGAAGGAATTCCAAGTGAAGTGCAAGGAAATGAGGGTGAAAGGCAGCAG---AGACCATCTAGCATCCTACAGTTACCATGTTTTGCCTCCAAATTAACAAAGTATCACACCTCCGGCACTGGAACTCCATCTAGCATTGGAAGGCAAGGCTCATTTGATGGGGATCCAATTACGCCTACTGAAATTCCTAACTCATTGGCTGAGTTAGCTACCAGGGCACAGTTTCAGAATATAAATGTAGACCCACTTAATAGAGATGAACACACTCTATTTGATTCTCTTCAAGTAGGGACCAATCCACAGGACCAGGTGCAAGACTGCTTACTACTTCAGGCCTAG
Phocoena_sinus               ATGTTGCTGCTGCAGTGCAGGCATGAAGCTTCATCTCCTAAGCTAGATAACCTGGTACCAAGTGGA--AAAAGGAAGATTCTCCTGGTTTTTCTAGGTCTGCTTTGTTATTCCATAGCTATGCCA------ATGCAAATGCCCCGAATGCCTGGATTTAGCAGTAAAAGTGAGGAGATG---CGCTATGGTCACTTCAACTTTATGAACTCCCCACCTATGGCACACCTGGGTCCCTTGTATGGAAATGGTATGCAGCTCCCTCAGCTCTTCCTACCGTACCAGATGCCCATGTGGCCTCAGCCACCACCCAAC---AAGCGCCCACAGAAACCTTCATCTCCCTCAGCACCCAAACACCAGAGCAAGACTGATCAAGCCCCAGAGACCCAGAAACCCAACCAGCCTCAACTAAAACAGCCCCTACCAGAGCATCCTTTAAAGCAGCCATCACTCACCCCAACTCAGCCCCAA---GAGGAAACCCAGACACCTCAGGCATTCCCACCATTTAGCAATGGGCTATTTCCCTATCAACCGCTACCGTGGCATGTTCCACATAGGGTACCACCAGGTTATGGACGTCCACCAGTCAGCAATGAAGAAGGTGGAAATCCTTACTTTGGATATTTTGGATATCATGGATTT-GGGGGCCGTCCTCCTTATTATTCAGAAGAGATGTTTGAACAAGATTTTGAAAAACCAAAAGAAAAAGATCCTCCTAAAACAGAAAGTCCAGCCACTGATCCTTCAGCTAATTCAACAGTTCCTGAAACTAATTCTACCCAGTCAAATGCACCCAATCCCAGAGGGAGTCAGGGTGGAAATGACACCAGCCCAACAGGAAACAGTGTCCAGGGGTCTAACACTGTGAGCAATACTACAGCTCAAAACAGCCCTGCAGTAAATGTTTCAGGCCAGGGAGTTCCAAGAAGTCAAACCCCACGG---------------------GGACCAAGTCAGACAAATATTCATGAAAATTATCTAAATCCTAACATCCATAGTTTTCCTGCAGGAAGACAACGG------------CGACCTACTGGCACCGCTATGGGGCACAAACGTAATGGGCCTTTTTACCGAAATCAACAAATTCAAAGGGGTCCCCGGTGGAACTCCTTTGTTTTGGAAGGCAAACAAGCAGTTCGTCCAGGATATCCAATATACCGCAGAGCTTATGCTTCCACTGCAAGAGGCAACTCTCCTAATTATGTAGGAAATCCAGCAAATTTCAGAAGAAAGCCTGAAGGGCCAAATAAACACCCTGTGGGAACCAATGTTGCCCCTCTGGGTCCCAAACATGGTACTGTTGGCCACAATGAAAACATCCAAAATCCAAGAGAGAAGCCAGTAAGTCAAAAAGAAGGAATAGTCATTCCTACAAGGGATCCAAGTGGCCCCTGGAGAAACTCTCAAGACTATGGAGTTAATAAATCAAACTATAAACTGCCTCACCCTGAGGATAACATGCTAGTCCCAAATTTTAATTCTATTGGTCAACGTGAAAACTCTTATTACCTGAGAGGAGATTCCAGAAGAGCTCCAAATTCTAATGGAAAAACCCAAAGCCAGAATTTGCTCAAAGGGATTATTTTGGAGCCAAGAAGAATTCCATATGAATCAGAAATTAATCAGCCAGAATTAAAGCACAGTATATATCAGCCTGTGTACCCTGAGGGATTTCCTTCCCCTCCAAGGGAACATTTTAATGCTGAAAGAAATACTTGGAACCAACAAGAAATCTCTCCACCTTTTAAGGAAGATCCTGGAAAGCATGAAGAACACTTACCTCATCCTTCCCATGGCTCTGGAGGACGTGTTTACTACCCTGACTATATCCCCTATGACCCCAGGGAAAACTCACCATACCTTAGAAGTAATACATGGGCTGAAAGAGATGATTCTCCCAATACAATGAGGCAACCTGAAAATCCACACTATCCCATGAATACTCCAGACCCAAAAAAGACAATCCCTTATAATGAAGAAGACCCAATAGATCCAACTGGAGATGAATCTTTTCCAGGACAAAGTAGATGGAGTGTGGCGGAGTCAAGCTTTAAAGGAGATCCAACAGTTAGGCACTATGAAGGCGAGCAA---TAT------------------------------------ACCTCAAATCAACCAAAGGAATACCTTCCCTATTCCTTAGATATTAATCCATCAAAACCCAGGAAGGATTTCCCTTATGGTGAATTTTACCCCTGGAACCCAGATGAGAATTTCCCATCATATAATACAGCTCCCACTGAACCGCGGCCAGTGGAGAGCAGGGGCTATTATGCTAATAATGCCGTTGGACAAGAAGAAAGCACTATGCTTCCTTCTTGGAACTCCTGGGACCACAGGATTCAAGCCCAAGAGCAGAAAGAAAGAAAGCCATATTTTAACAGAAATTTCTGGGATCAGCCAACAAATTTACACAAAGTCCCTGCTAGTTCACCATACCAGAAGGAGAACAAGCCTTATTCCAGTGACTCCCCAGCTGGGCTTCAGAAAAATCCAATATGGCATGAAGGTGAGAATTTGAATTATGGCATGCAGATCACTAGGTTAAATTCACCAGAGACAGAACACTTGGTTTTCCCAGACTTAATTCCTCCAAGTTACCCAGCAGTTCAAAAAGGAGCACATTTATTTCACCTAAGCCAGAGAGGCCCTTGCTGTGCTGGTGGCTCCACAGGGCCCAAGGACAATCCACTTGCTCTACAAGACTACACTCCATCTTTTGGTCTTGCACCAGGGGAGAACCAAGACACCAGCCCTGTGTATATAGAAGACAGTCAAACTAAGCATGTAAGACATACTATCTCCCCGACAAGCATCCTAGCTGGCCAAAGAAACAGCTCAGAGAAAAGACTGCCTGGA------------GAAAGTCAAAAC--------------------------------------------------------------------------------------------------------------------------------------------------------------------------------------------------------------------------------------------------------------------------------------------------------------------------------CCAAGTCCTTTCAGAGATGACATGTCCACTCTGAAGAGGAACACACCACATTCTATA---AATCAGTTGGGCCAAAGGGGAATTATGCCCTTTCCCAAAACCAGTTCCCTTCAATCAAAGAATACACCTTGCCTCAAAAGTGATCTTGGAGGAGAAGGAAAC---ATTTTGGAACAAATATTTGAAGGCAACCAGCTCAATGAAAGAACTGTTGATCTTACTCCTGAGCAGCTTGTTATTGGTACACCTGATGAAGGTCCCAAGCCAGAAGGAATTCCAAGTGAAGTGCAAGGAAATGAGGGTGAAAGGCAGCAG---AGACCATCTAGCATCCTACAGTTACCATGTTTTGCCTCCAAATTAACAAAGTATCACACCTCCGGCACTGGAACTCCATCTAGCATTGGAAGGCAAGGCTCATTTGATGGGGATCCAATTACGCCTACTGAAATTCCTAACTCATTGGCTGAGTTAGCTACCAGGGCACAGTTTCAGAATATAAATGTAGACCCACTTAATAGAGATGAACACACTCTATTTGATTCTCTTCAAGTAGGGACCAATCCACAGGACCAGGTGCAAGACTGCTTACTACTTCAGGCCTAG
Physeter_macrocephalus       ATGTTACTGCTGCAGTGCAGGCATGAAGCCTCATCTCCTAAGCTAGATAACTTGGTACCAAGTGGA--AAAATGAAGATTCTCCTGGTCTTTCTAGGTCTGCTTGGCTATTCCATTGCTATGCCA------ATGCAAATGCCCCGAATGCCTGGATTTAGCAGTAAAAGTGAGGAGATGATGCGCTATGGTCACTTCAACTTTATGAACTCCCCACCTATGGCACACCTGGGTCCCTTGTATGGAAATGGTATGCAGCTCCCTCAGCTCTTCCTGCCGTACCAGATGCCCATGTGGCCTCAGCCAGCACCCAACAAGAAGCGCCCACAGAAACCTTCATCTCCCTCAGCACCCAAACACCAGAGCAAGACTGATCAAGCCCCAGAGACCCAGAAACCCAACCAGCCTCAACTAAAACAGCCCCTACCAGAGCATCCTTTAAAGCAGCCATCACCCACCCCAACTCAGCCCCAA---GAGGAAACCCAGACACCTCAGGCATTCCCACCATTCGGCAATGGGCTATTTCCCTATCAACAGCCACCGTGGCATGCTCCACATAGGGTACCACCAGGTTATGGACGTCCACCAGTCAGCAATGAAGAAGGTGGGAATCCTTACTTTGGATATTTTGGATATCATGGATTT-GGGGGCCATCCTCCTTATTATTCAGAAGAGATGTTTGAACAAGATTTTGAAAAACCAAAAGAAAAAGATCCTCCTAAAACAGAGAATCCAGCCACCGATCCTTCGGCTAATTCAACAGTTCCTGAAACTAATTCTACCCAGTCAAATGCACCCAATCCCAGAGGGAGTCAGGGTGGAAATGACACCAGCCCAACAGGAAACACTGTCCAGGGGTCTAACACTGTGAGCAATCCTACAGCTCAAAACAGCCCTGCAGTAAATGTTTCAGGCCAGGGAGTTCCAAGAAGTCAAACCCCACGG---------------------GGACCAAGTCAGACAAATATTCATGAAAATTATCCAAATCCTAACATCCGAAGTTTTCCTGCAGGAAGACAATGG------------CGACCTACTGGCACCGCTATGGGGCACAGACGTAATGGGCCTTTTTACCAAAATCCACAAATTCAAAGGGGTCCCCGGTGGAACTCCTTTGCTTTGGAAGGCAAACAAGCAGTTCATCCAGGATATCCAATATATCGCAGAGCTTATGCTTCCACTGCAAGAGGAAATTCTCCCAATTATGCAGGAAATCCAGCAAATTTCAGAAGAAAGCCTGAAGGGCCAAATAAACACCCTGTGGGAACCAATGTTGCCCCTCTGGGTCCCAAACATGGTACTGTTGGCCACAATGAAAACATCCAAAATCCAAGAGAGAAGCCAGTAAGTCAAAAAGAAAGAATAGTCATTCCTACAAGGGATCCAAATGGCCCCTGGAGAAACTCTCAAGACTATGGAGTTAATAAATCAAACTATAAACTGCCTCACCCTGAGGATAACATGCTAGTCCCAAATTTTAATTCTATTGGTCAACGTGAAAACTCTTATTACCTGAGAGGAGATTCCAGAAGAGCTCCAAATTCTAATGGACAAACCCAAAGCCAGAATTTGCCCAAAAGGATTATTTTAGAGCCAAGAAGAATTCCATATGAATCAGAAATTAATCAGCCAGAATTAAAGCACAGTATATATCAGCCTGTGTATCCTGAGGGATTCCCTTCCCCTGCAAGGGAACATTTTCCTGCTGGAAGAAATACTTGGAACCAACAAGAAATCTCTCCACCTTTTAAGGAAGATCCTGGAAGGCATGAAGAACACTTACCTCATCCTTCCCATGGCTCTGGAGGACGTGTTTACTACCCTGACTATAACCCCTATGATCCCAGGGAAAACTCACCATACCTTAGAAGTAATACATGGGCTGAAAGAGATGATTCTCCCAATACAATGAGGCAACCTGAAAATCCACACTATCCCATGAATACTCCAAACCCAAAAAAGACAATCCCTTATAATGAAGAAGACCCAATAGATCCAACTGGAGATGAATCTTTCCCAGGACAAAGTAGATGGGGTGTGGTGGAGTCAAGCTTTAAAGGAGACCCAACGGTTAGGCACTATGAAGGCGAGCAA---TAT------------------------------------ACCTCCAATCAACCAAAGGAATACCTTCCCTATTCCTTAGAT---AATCCATCAAAACCCAGGGAGGATTTCCCTTATGGTGAATTTTACCCCTGGAGCCCAGATGAGAATTTCCCATCATATAATACAGCTCCCACTGAACCACGGCCGGTGGAGAGCAGGGGCTATTATGCTAATAATGCCGTTGGACAAGAAGAAAGCACTATGTTTCCTTCTTGGAACTCCTGGGACCACAGGATTCAAGCCCAGGAGCAGAAAGAAAGCAAGCCATATTTTAACAGAAATTTCTGGGATCAGCCAACAAATTTACACAAAGCCCCTGCTAGTTCACCATACCAGAAGGAGAACAAGCCTTATTCCAGTAACTCCCAAGCTGGGCTTCAGAAAAATCCAATATGGCATGAAGGTGAGAATTTGAATTATGGCATGCAGATCACTAGGTTAAATTCACTAGAGAGAGAACACTTGGCTTTCCCAGACTTAATTCCTCCAAGTTACCCAGCAGGTCAAAAAGGAGCACATTTATTTCACCTAAGCCAGAGAGGCCCTTGCTGTGCTGGTGGCTCCACAGGGCCCAAGGACAATCCACTTGCTCTACAAGACTACACTCCATCTTTTGGTCTTGCACCAGGGGAGAACCAAGACACCAGCCCTGTGTATACAGAAGACAGTCATACTAAGCATGCAAGATATACTATCTCCCTGACAAGCATCCTACCTGGCCAAAGAAACAGCTCAGAAAAAAGACTGCATGGA------------GAAAGTCAAAAC--------------------------------------------------------------------------------------------------------------------------------------------------------------------------------------------------------------------------------------------------------------------------------------------------------------------------------CCAAGTCCTTTCAGAGATGACATGTCCACTCTGAAGAGGAACACACCATGTTCTATA---AATCAGTTGGGCCAAAGGGGAATTATGCCCTTTCCCGAAACCAGTTCCCTTCAATCAAAGAATATACCTTACCTCAAAAGTGATCTTGGAGGAGAAGGAACC---ATTTTGGAAACAATATTTGAAGGCAACCAGCTCAATGAAAGAACTGTTGATCTTACTCCTGAGCAGCTTGTTATTGGTACACCTGACGAAGGTCCCAAGCCAGAAGGAATTCCAAGTGAAGTGCAAGGAAATGAGGGTGAAAGGCAGCAG---AAACCATCTAGCATCCTACAGTTACCATGTTTTGGCTCCAAATTAACAAAGTATCACACCTCCAGCACTGGAACTCCATCTAGCATTGGAAGGCAAGGCTCATATGATGGGGATCCAATTACGCCTACTGAAATTCCTAACTCATTGGCTGAGTTAGCTACCAGGGCACAGTTTCAGAATATAAATGTAAACCCACTTAATGCAGATGAACACACTCTATTTGATTCTCTTCAAGTAGGGACCAATCCACAGGACCAGGTGCAAGACTGCTTACTACTTCAGGCCTAG
Platanista_gangetica         ATGTTGCTGCTGCAGTGCAGGCATGAAGCCTCGTCTCCTAAGCTAGATAACCTGGTACCAAGTGGA--AAAATAAAGATCCTTCTGGACTTTCTAGGTCTGCTTTGTTATTCCATAGCTATGCCA------ATGCAAATGCCCCGAATGCCTGGATTTAGCAGTAAAAGTGAGGAGATGATGCACTATGGTCACTTCAATTTTATGAACTCCCCACCTATGGCACACCTGGGTCCCTTGTATGGAAATGGTATGCAGCTCCCTCAGTTCTTCCTGCCGTACCAGATGCCCATGTGGCCTCAGCCACCACCCAACAAGAAGCACCCACAGAAACCTTCATCTCCCTCAGCACCCAAACACCAGAGCAAGACTCATCAAGCCCCAGAGACCCAGAAACCCAACCAGCCTCAACTAAAACAGACCCTACCGGAGCATCCTTTAAAGCAGCCATCACCCACCCCAACTCAGCCCCAA---GAGGAGACCCAGACACCTCAGGCATTCCCACCATTCGGCAATGGGCTATTTCCCTATCAACAGCCACCGTGGCATGTTCCACATAGGGTACCACCAGGTTATGGACGTCCACCAGTCAGCAATGAAGAAGGTGGGAATCCTTACTTTGGATATTTTGGGTATCATGGATTT-GGGGGCCGTCCTCCTTATTATTCAGAAGAGATGTTTGAACAAGATTTTGAAAAACCAAAAGAAAAAGATCCTCCTAAAACAGAGAGTCCAGCCACTGATCCTTTGGCTAATTCAACAGTTCCTGAAACTAATTCTACCCAGTCAAATGTACCCAATCCCAGAGGGAGTCAGGGTGGAAATGACACCAGCCCAACAGGAGACAGTGTCCAGGGGTCTAACACTGTGAGCAATCCTACAGCTCAAAACAGCCCTGCAGTAAATGTTTCAGGCCAGGGAGTTCCAAGAAGTCAAACCCCACGG---------------------GGACCAAGTCAGACAAATATTCATGAAAATTATCCAAATCCTAACATCCGAAGTTTTCCTGCAGGAAGACAATGG------------CGACCTACTGGCACCGCTATGGGGCACAGACGTAATGGGCCTTTTTACCGAAATCAACAAACTCAAAGGGGTCCCCGGTGGAACTCCTTTGCTTTGGAAGGCAAACAAGCAGTTCGTCCAGGATATCCAATATATCGCAGAGCTTATGCTTCCACTGCAAGAGGCAATTCTCCCAATTATGCAGGAAATCCAGCAAATTTCAGAAGAAAGCCTGAAGGGCCAAATAAACACCCTGTGGGAACCAATGTTGCCCCTCTGGGTCCCAAACATGGTACTGTTGGCCACAATGAAAACATCCAAAATCCAAGAGAGAAGCCAGTAAGTCAAAAAGAAAGAATAATCATTCCTACAAGGGATCCAAATGGCCCCTGGAGAAACTCTCAAGACTATGGAGTTAATAAATCAAACTATAAACTGCCTCACCCTGAGGATAACATGCTAGTCCCAAATTTTAATTCTATTGGTAAACGTGAAAACTCTTATTACCTGAGAGGAGATTCCAGAAGAGCTCCAAATTCTAATGGACAAACCCAAAGCCAGAATTTGCTCAAAGGGATTATTTTAGAGCCAAGAAGAATTCCATATGAATCAGAAATTAATCAGCCAGAATTAAAGCACAGTATATATCAGCCTGTGTACCCTGAGGGATTCCCTTCCCCTGCAAGGGAACATTTTAATGCTGGAAGAAATACTTGGAACCAACAAGAAATCTCTCCACCTTTTAAGGAAGATCCTGGAAGGCATGAAGAACACTTACCTCATCCTTCCCATGGCTCTGGAGGACGTGTTTACTACCCTGACTATAACCCCTATGATCCCAGGGAAAATTCACCATACCTTAGAAGTAATACATGGGCTGAAAGAGATGATTCTCCCAATACAATGAGGCAACCTGAAAATCCACACTATCCCATGAATACTCCAGACCCAAAAAAGACAATCCCTTACAATGAAGAAGACCCAAGAGATCCAACTGGAGATGAATCTTTCCCAGGACAAAGTAGATGGGATGTGGCGGAGTCAAGCTTTAAAGGAGACCCAACAGTTAGGCACTATGAAGGACAGCAA---TAT------------------------------------ACCTCAAATCAACCAAAGGAATACCATCCCTATTCCTTAGAT---AATCCATCAAAACCCAGGGAGGATTTCCCTTATGGTGAATTTTACCCCTGGAGCCCAGATGAGAATTTCCCATCATATAATACAGCTCCCACTGAACCACGGCCAGTGGAGAGCAGGGGTTATTATGTTAATAATGCCGTTGGACAAGAAGAAAGCACTATGTTTCCTTCTTGGAACTCCTGGGACCACAGGATTCAAGCCCAAGAGCAGAAAGAAAGAAAGCCATACTTTAACAGAAATTTCTGGGATCAGCCAACAAATTTACACAAAGCCCCTGCTAGTTCACCATACCAGAAGGAGAACAAGCCTTATTCCAGTGACTCCCCAGCTGGGCTTCAGAAAAATCCAATATGGCATGAAGGTGAGAATTTGAATTATGCCATGCAGATCACTAGGTTAAATTCACCAGAGAGAGAACACTTGGCTTTCCCAGACTTAATTCCTCCAAGTTACCCAGCAGGTCAAAAAGAAGCACATTTATTTCACCTAAGCCAGAGAGGCCCTTGCTGTGCTGGTGGCTCCACAGGGCCCAAGGACAATCCACTTGCTCTACAAGACTACACTCCATCTTTTGGTCTTGCACCAGGGGAGAACCAAGACACCAGCCCTGTGTATACAGAAGACAGTCGTACTAAGCTTGTAAGGTATACTATCTCCCCGACAAGCATCCTACCTGGCCAAAGAAACAGCTCAGAAAAAAGACTGCCTGGA------------GAAAGTCAAAAC--------------------------------------------------------------------------------------------------------------------------------------------------------------------------------------------------------------------------------------------------------------------------------------------------------------------------------CCAAGTCCTTTCAGAGATGACACGTCCACTCTGAAGAGGCACACACCATGTTCTATA---AATCAGCTGGGCCAAAGGGGAATTATGCCCTTTCCTGAAACCAGATCCCTTCAATCAAAGAATACACCTTGCCTCAAAAGTGATCTTGGAGGAGAAGAAAAC---ATTTTGGAACAAATATTTGAAGGCAACCAGCTCAGTGAAAGAACTATTGATCTTACTCCTGAGCAGCTTGTTATTGGTACACCTGACGAAGGTCCCAAGCCAGAAGGAATTCAAAGTGAAGTGCAAGGAAATGAGGGTGAAAGGCAGCAG---AGACCATCTAGCATCCTACAGTTACCATGTTTTGGCTCCAAATTAACAAAGTATCACACCTCCAGCACTGGAAATCCATCTAGCATTGGAAGGCAAGGCTCATTTGATGGGGATCCAATTACGCCTACTGAAATTCCTAACTCATTGGCTGAGTTAGTTACCAGGGCACAGTTTCAGAATATAAATGTAGACCCACTTAATGCAGATGAACACACTCTATTTGATTCTCTTCAAGTAGGGACCAATCCACGGGACCAGGTGCAAGACTGCTTACTACTTCAGGCCTAG
Platanista_minor             ATGTTGCTGCTGCAGTGCAGGCATGAAGCCTCGTCTCCTAAGCTAGATAACCTGGTACCAAGTGGA--AAAATGAAGATCCTTCTGGTCTTTCTAGGTCTGCTTTGTTATTCCATAGCTATGCCA------ATGCAAATGCCCCGAATGCCTGGATTTAGCAGTAAAAGTGAGGAGATGATGCACTATGGTCACTTCAATTTTATGAACTCCCCACCTATGGCACACCTGGGTCCCTTGTATGGAAATGGTATGCAGCTCCCTCAGTTCTTCCTGCCGTACCAGATGCCCATGTGGCCTCAGCCACCACCCAACAAGAAGCACCCACAGAAACCTTCATCTCCCTCAGCACCCAAACACCAGAGCAAGACTCATCAAGCCCCAGAGACCCAGAAACCCAGCCAGCCTCAACTAAAACAGACCCTACCGGAGCATCCTTTAAAGCAGCCATCACCCACCCCAACTCAGCCCCAA---GAGGAGACCCAGACACCTCAGGCATTCCCACCATTCGGCAATGGGCTATTTCCCTATCAACAGCCACCGTGGCATGTTCCACATAGGGTACCACCAGGTTATGGACGTCCACCAGTCAGCAATGAAGAAGGTGGGAATCCTTACTTTGGATATTTTGGGTATCATGGATTT-GGGGGCCGTCCTCCTTATTATTCAGAAGAGATGTTTGAACAAGATTTTGAAAAACCAAAAGAAAAAGATCCTCCTAAAACAGAGAGTCCAGCCACTGATCCTTTGGCTAATTCAACAGTTCCTGAAACTAATTCTACCCAGTCAAATGTACCCAATCCCAGAGGGAGTCAGGGTGGAAATGACACCAGCCCAACAGGAGACAGTGTCCAGGGGTCTAACACTGTGAGCAATCCTACAGCTCAAAACAGCCCTGCAGTAAATGTTTCAGGCCAGGGAGTTCCAAGAAGTCAAACCCCACGG---------------------GGACCAAGTCAGACAAATATTCATGAAAATTATCCAAATCCTAACATCCGAAGTTTTCCTGCAGGAAGACAATGG------------CGACCTACTGGCACCGCTATGGGGCACAGACGTAATGGGCCTTTTTACCGAAATCAACAAACTCAAAGGGGTCCCCGGTGGAACTCCTTTGCTTTGGAAGGCAAACAAGCAGTTCGTCCAGGATATCCAATATATCGCAGAGCTTATGCTTCCACTGCAAGAGGCAATTCTCCCAATTATGCAGGAAATCCAGCAAATTTCAGAAGAAAGCCTGAAGGGCCAAATAAACACCCTGTGGGAACCAATGTTGCCCCTCTGGGTCCCAAACATGGTACTGTTGGCCACAATGAAAACATCCAAAATCCAAGAGAGAAGCCAGTAAGTCAAAAAGAAAGAATAATCATTCCTACAAGGGATCCAAATGGCCCCTGGAGAAACTCTCAAGACTATGGAGTTAATAAATCAAACTATAAACTGCCTCACCCTGAGGATAACATGCTAGTCCCAAATTTTAATTCTATTGGTAAACGTGAAAACTCTTATTACCTGAGAGGAGATTCCAGAAGAGCTCCAAATTCTAATGGACAAACCCAAAGCCAGAATTTGCTCAAAGGGATTATTTTAGAGCCAAGAAGAATTCCATATGAATCAGAAATTAATCAGCCAGAATTAAAGCACAGTATATATCAGCCTGTGTACCCTGAGGGATTCCCTTCCCCTGCAAGGGAACATTTTAATGCTGGAAGAAATACTTGGAACCAACAAGAAATCTCTCCACCTTTTAAGGAAGATCCTGGAAGGCATGAAGAACACTTACCTCATCCTTCCCATGGCTCTGGAGGACGTGTTTACTACCCTGACTATAACCCCTATGATCCCAGGGAAAATTCACCATACCTTAGAAGTAATACATGGGCTGAAAGAGATGATTCTCCCAATACAATGAGGCAACCTGAAAATCCACACTATCCCATGAATACTCCAGACCCAAAAAAGACAATCCCTTACAATGAAGAAGACCCAAGAGATCCAACTGGAGATGAATCTTTCCCAGGACAAAGTAGATGGGATGTGGCGGAGTCAAGCTTTAAAGGAGACCCAACAGTTAGGCACTATGAAGGACAGCAA---TAT------------------------------------ACCTCAAATCAACCAAAGGAATACCATCCCTATTCCTTAGAT---AATCCATCAAAACCCAGGGAGGATTTCCCTTATGGTGAATTTTACCCCTGGAGCCCAGATGAGAATTTCCCATCATATAATACAGCTCCCACTGAACCACGGCCAGTGGAGAGCAGGGGTTATTATGTTAATAATGCCGTTGGACAAGAAGAAAGCACTATGTTTCCTTCTTGGAACTCCTGGGACCACAGGATTCAAGCCCAAGAGCAGAAAGAAAGAAAGCCATACTTTAACAGAAATTTCTGGGATCAGCCAACAAATTTACACAAAGCCCCTGCTAGTTCACCATACCAGAAGGAGAACAAGCCTTATTCCAGTGACTCCCCAGCTGGGCTTCAGAAAAATCCAATATGGCATGAAGGTGAGAATTTGAATTATGCCATGCAGATCACTAGGTTAAATTCACCAGAGAGAGAACACTTGGCTTTCCCAGACTTAATTCCTCCAAGTTACCCAGCAGGTCAAAAAGAAGCACATTTATTTCACCTAAGCCAGAGAGGCCCTTGCTGTGCTGGTGGCTCCACAGGGCCCAAGGACAATCCACTTGCTCTACAAGACTACACTCCATCTTTTGGTCTTGCACCAGGGGAGAACCAAGACACCAGCCCTGTGTATACAGAAGACAGTCGTACTAAGCTTGTAAGGTATACTATCTCCCCGACAAGCATCCTACCTGGCCAAAGAAACAGCTCAGAAAAAAGACTGCCTGGA------------GAAAGTCAAAAC--------------------------------------------------------------------------------------------------------------------------------------------------------------------------------------------------------------------------------------------------------------------------------------------------------------------------------CCAAGTCCTTTCAGAGATGACACGTCCACTCTGAAGAGGCACACACCATGTTCTATA---AATCAGCTGGGCCAAAGGGGAATTATGCCCTTTCCTGAAACCAGATCCCTTCAATCAAAGAATACACCTTGCCTCAAAAGTGATCTTGGAGGAGAAGAAAAC---ATTTTGGAACAAATATTTGAAGGCAACCAGCTCAGTGAAAGAACTATTGATCTTACTCCTGAGCAGCTTGTTATTGGTACACCTGACGAAGGTCCCAAGCCAGAAGGAATTCAAAGTGAAGTGCAAGGAAATGAGGGTGAAAGGCAGCAG---AGACCATCTAGCATCCTACAGTTACCATGTTTTGGCTCCAAATTAACAAAGTATCACACCTCCAGCACTGGAAATCCATCTAGCATTGGAAGGCAAGGCTCATTTGATGGGGATCCAATTACGCCTACTGAAATTCCTAACTCATTGGCTGAGTTAGTTACCAGGGCACAGTTTCAGAATATAAATGTAGACCCACTTAATGCAGATGAACACACTCTATTTGATTCTCTTCAAGTAGGGACCAATCCACGGGACCAGGTGCAAGACTGCTTACTACTTCAGGCCTAG
Pontoporia_blainvillei       ATGTTGCTGCTGCAGTGCAGGCATGAAGCTTCGTCTCCTAAGCTAGATAACCTGGTACCAAGTGGA--AAAATGAAGATTCTCCTGGTCTTTCTAGGTCTGCTTTGTTATTCCATAGCTATGCCA------ATGCAAATGCCCCAAATGCCTGGATTTAGCAGTAAAAGTGAGGAGACG---CTCTATGGTCATTTCAACTTTATGAACTCCCCACCTATGGCGCACCTGGGTCCCTTGTATGGAAATGGTATGCAGCTCCCTCCGCTCTTCCTGCCGTACCAGATGCCCATGTGGCCTCAGCCACCACCCAACAAGAAGCGCCCACAGAAACCTTCATCTCCCTCAGCACCCAAACACCAGAGCAAGACTGATCAAGCCCCAGAGACCCAGAAACCCAACCAGCCTCAAGTAAAACAGCCCCTACCGGAGCATCATTTAAAGCAGCCATCACCCACCCCAACTCAGCCCCAA---GAGGAAACCCAGACACCTCAGGCATTCCCACCATTCGGCAATGGGCTATTTCCCTATCAACAGCCACCGTGGCATGTTCCACATAGGGTACCACCAGGTTATGGACATCCACCAGTCAGCAATGAAGAAGGTGGAAATCCTTACTTTGGATATTTTGGATATCGTGGATTT-GGGGGCCGTCCTCCTTATTATTCAGAAGAGATGTTTGAACAAGATTTTGAAAAACCAAAAGAAAAAGATCCTCCTAAAACAGAGAGTCCAGCCACTGATCCTTCGGCTAATTCAACAGTTCCTGAAACTAATTCTACCCAGTCAAATGCACCCAATCCCAGAGGGAGTCAGGGTGGAAATGACACCAGCCCAACAGGAAACAGTGTCCAGGGGTCTAACACTGTGAGCAATCCTACAGCTCAAAACAGCCCTGCAGTAAATGTTTCAGGCCAGGGAGTTCCAAGAAGTCAAACCCCACGG---------------------GGGCCAAGTCAGACAAATATTCATGAAAACTATCCAAATCCTAACATCCGTAGTTTTCCTGCAGGAAGACAATGG------------CGACCTACTGGCACCGCTATGGGGCACAAACCTAATGGGCCTTTTTACCGAAATCAACAAATTCAAAGGGGTCCCCGGTGGAACTCCTTTGTTTTGGAAGGCAAACAAGCAGTTCGCCCAGGATATCCAATATACCGCAGAGCTTATGCTTCCACTGCAAGAGGCAATTCTCCCAATTACGCAGGAAATCCAGCAAATTTCAGAAGAAAGCCTGAAGGGCCAAATAAACACCCTGTAGGAACCAATGTTGCCCCTCTGGGTCCCAAACATGGTACTGTTGGCCACAATGAAAACATCCAAATTCCAAGAGAGAAGCCAGTAAGTCAAAAAGAAAGAATAGTCATTCCTACAAGGGATCCAAGTGGCCCCTGGAGAAACTCTCAAGACTATGGAGTTAATAAATCAAACTATAAACTGCCTCACCCTGAGGATAACATGCTAGTCCCAAATTTTAATTCTATTGGTCAACGTGAAAACTCTTATTACCTGCAAGGAGATTCCAGAAGAGCTCCAAATTCTAATGGACAAACGCAAAGCCAGAATTTGCTCAAAGGGATTATTTTAGAGCCAAGAAGAATTCCATATGAATCAGAAATTAATCAGCCAGAATTAAAGCACAGTATATATCAGCCTGTGTACCCTGAGGGATTCCCTTCCCCTGCAAGGGAACATTTTAATGCTGGAAGAAATACTTGGAACCAACAAGAAATCCCTCCACCTTTTAAGGAAGATCCTGGAAGGCATGAAGAACACTTACCTCATCCTTCCCATGGCTCTGGAGGACATGTTTACTACCCTGACTATAACCCCTATGATCCCGGGGAAAACTCACCATATGTTAGAAGTAATACATGGGCTGAAAGAGATGATTCTCCCAATACAATGAGGCAACCTGAAAATCCACACTATCCCATGAATACTCCAGACCCAAAAAAGATAATCCTTTATAATGAAGAAGACCCAATAGATCCAACTGGAGATGAATCTTTCCCAGGACAAAGTAGATGGGGTGTGGCGGAGTCAAGCTTTAAAGGAGACCCAACAGTTAGGCACTATGAAGGCGAGCAA---TAT------------------------------------ACCTCAAATCAACCAAAGGAATACCTTCCCTATCCCTTAGAT---AATCCATCAAAACCCAGGGAGGATTTCCCTTATGGTGAATTTTACCCCTGGAGCCCAGATGAGAATTTCCCATCATATAATACAGCTCCCACTGAACCGAGGCCGGTGGAGAGCAGGGGCTACTTTGCTAATAATGCCGTTGGACAAGAAGAAAGCACTATGTTTCCTTCTTGGAACTCCTGGGACCACAGGATTCAAGCCCAGGAGCAGAAAGAAAGCAAGCCATATTTTAACAGAAATTTCTGGGATCAGCCAACAAATTTACACAAAGCCCCTGCTAGTTCACCATACCAGAAGGAGAACAAGCCTTATTCCAGTGACTCCCCAGCTGGGCTTCAGAAAAATCCAATATGGCATGAAGGTGAGAATTTGAATTATGGCATGCAGATCACTAGGTTAAATTCACCAGAGAGAGAACACTTGGTTTTCCCCGACTTAATTCCTCCAAGTTACCCAGCAGGTCAAAAAGGAGCACATTTGTTTCACCTAAGCCAGAGAGGCCCTTGCTGTGCTGGTGGCTCCACAGGGCCCAAGGACAATCCACTTGCTCTACAAGACTACACTCCACCTTTTGGTCTTGCACCAGGGGAGAACCAAGACACCAGTCCTGTGTATACAGACGACAGTCATACTAAGCATGTAAGACATACAATCTCCCCGACAAGCATCCTAGCTGGCCAAAGAAACAGCTCAGAGAAAAGACTGCCTGGA------------GAAAGTCAAAAC--------------------------------------------------------------------------------------------------------------------------------------------------------------------------------------------------------------------------------------------------------------------------------------------------------------------------------CCAAGTCCTTTCAGAGATGACATGTCCACTCTGAAGAGGAACACACCACATTCTATA---AATCAGTTGGGCCAAAGGGGAATTATGCCCTTTCCCGAAACCAGTTCCCTTCAATCAAAGAATACACCTTGCCTCAAAAGTGATCTTGGAGGAGAAGGAAAC---AATTTGGAACAAATATTTGAAGGCAACCAGCTCAATGAAAGAACTGTTGATCTTACTCCTGAGCAGCTTGTTATTGGTACACCTGATGAAGGTCCCAAGCCAGAAGGAATTCCAAGTGAAGTGCAAGGAAATGAGGGTGAAAGGCAGCAG---AGACCATCTAGCATCCTACAGTTACCATGTTTTGGCTCCAAATTAACAAAGTATCACACCTCCAGCACTGGAACTCCATCTAGCATTGGAAGGCAAGGCTCATTTGATGGGGATCCAATTACGCCTACTGAAATTCCTAACTTATTGGCTGAGTTAGCTACCAGGGCACAGTTTCAGAATATAAATGTAGACCCACTTAATGCAGATGAACACACTCTACCTGATTCTCTTCAAGTAGGGACCAATCCACAGGACCAGGTGCAAGACTGCTTACTACTTCAGGCCTAG
Pseudorca_crassidens         ATGTTGCTGCTGCAGTGCAGGCATGAAGCTTCGTCTCCTAAGCTAGATAACCTGGTACCAAGTGGA--AAAATGAAGAGTCTCCTGGTCTTTCTAGGTCTGCTTTGTTATTCCATAGCTATGCCA------ATGCAAATGCCCCGAATGCCTGGATTTAGCAGTAAAAGTGAGGAGATG---CGCTATGGTCACTTCAACTTTATGAACTCCCCACCTATGGTACACCTGGGTCCCTTGTATGGAAATGGTATGCAGCTCCCTCAGCTCTTCCTGCCGTACCAGATGCCCATGTGGCCTCAGCCACCACCCAACAAGAAGCGCCCACAGAAACCTTCATCTCCCTCAGCACCMAAACACCAGAGCAAGACTGATCAAGCCCCAGAGACCCAGAAACCCAACCAGCCTCAACTAAAACAGCCCCTACCGGAGCATCCTTTAAAGCAGCCATCACCCACCCCAACTCAGCCCCAA---GAGGAAACCCAGACACCTCAGGCATTCCCACCATTTGGCAATGGGCTATTTCCCTATCAACAGCTACCGTGGCATGTTCCACATAGGGTACCACCAGGTTATGGACGTCCACCAGTCAGCAATGAAGAAGGTGGAAATCCTTACTTTGGATATTTTGGATATCATGGATTT-GGGGGCCGTCCTCCTTATTATTCAGAAGAGATGTTTGAACAAGATTTTGAAAAACCAAAAGAAAAAGATCCTCCTAAAACAGAGAGTCCAGCCACTGATCCTTCGGTTAATTCAACAGTTCCTGAAACTAATTCTACCCAGTCAAATGCACCCAATCCCAGAGGGAGTCAGGGTGGAAATGACACCAGCCCAACAGGAAACAGTGTCCAGGGGTCTAACACTGTGAGCAATCCTACAGCTCAAAACAGCCCTGCAGTAAATGTTTCAGGCCAGGGAGTTCCAAGAAGTCAAACCCCACGG---------------------GGACCAAGTCAGACAAATATTCATGAAAATTATCCAAATCCTAACATCCCTAGTTTTCCTGCAGGAAGACAATGG------------CGACCTACTGGCACCGCTACGGGGCACAAACGTAATGGGCCTTTTTACCGAAATCAACAAATTCAAAGGGGTCCCCGGTGGAAATCCTTTGTTTTGGAAGGCAAACAAGCAGTTCGCCCAGGATATCCAATATACCGCAGAGCTTATGCTTCCACTGCAAGAGGCAACTCTCCCAATTATGCAGGAAATCCAGCAAATTTCAGAAGAAAGCCTGAAGGGCCAAATAAACACCCTGTGGGAACCAATGTTGCCCCTCTGGGTCCCAAACATGGTACTGTTGGCCACAATGAAAACATCCAAAATCCAAGAGAGAAGCCAGTAAGTCAAAAAGAAGGAATAGTCATTCCTACAAGGGATCCAAGTGGCCCCTGGAGAAACTCTCAAGACTATGGAGTTAATAAATCAAACTATAAACTGCCTCACCCTGAGGACAACATGCTAGTCCCAAATTTTAATTCTATTGGTCAACGTGAAAACTCTTATTACCTGAGAGGAGATTCCAGAAGAGCTCCAAATTCTAATGGACAAACCCAAAGCCAGAATTTGCTCAAAGGGATTATTTTAGAGCCAAGAAGAATTCCATATGAGTCAGAAATTAATCAGCCAGAATTAAAGCACAGTATATATCAGCCTGTGTACCCTGAGGGATTTCCTTCCCCTGCAAGGGAACATTTTAATGCTGGAAGAAATACTTGGAACCAACAAGAAATCTCTCCACCTTTTAAGGAAGATCCTGGAAGGCATGAAGAACACTTACCTCATCCTTCCCATGGCTCTGGAGGACGTGTTTATTACCCTGACTATAACCCCTATGATCCCAGGGAAAACTCACCATACCTTAGAAGTAATACATGGGCTGAAAGAGATGATTCTCCCAATACAATGAGGCAACCTGAAAATCCACACTATCCCATTAATACTCCAGACCCAAAAAAGACAATCCCTTATAATGAAGAAGACCCAATAGAGCCAACTGGAGATGAATCTTTTCCAGGACAAAGTAGATGGAGTGTGGCGGAGTCAAGCTTTAAAGGAGACCCAACAGTTAGGCACTATGAAGGCGAGCAA---TAT------------------------------------ACCTCAAATCAACCAAAGGAATACCTTCCCTATTCCTTAGATATTAATCCATCAAAACCCAGGAAGGATTTCCTTTATGGTGAATTTTACCCCTGGAGCCCAGATGAGAATTTCCCATCATATAATACAGCTCCCACTGAACCGCGGCCAGTGGAGAGCAGGGGCTATTATGCTAATAATGCCGTTGGACAAGAAGAAAGCACTATGTTTCCTTCTTGGAATTCCTGGGACCACAGAATTCAAGCCCAAGAGCAGAAAGAAAGAAAGCCATATTTTAACAGAAATTTCTGGGATCAGCCAACAAATTTACACAAAGCCCCTGCTAGTTCACCATACCAGAAGGAGAACAAGCCTTATTCCAGTGACTCCCCAGCTGGGCTTCAGAAAAATCCAATATGGCATGAAGGTGAGAATTTGAATTATGGCATGCAGACCACTAGGTTAAATTCACCAGAAAGAGAACACTTGGTTTTCCCAGACTTAATTCCTCCAAGTTACCCAGCAGTTCAAAAAGGAGCACATTTATTTCACCTAAGCCAGAGAGGCCCTTGCTGTGCTGGTGGCTCCACAGGGCCCAAGGACAATCCACTTGCTCTACAAGACTACACTCCATCTTTTGGTCTTGCACTAGGGGAGAACCAAGACACCAGCCCTGTGTATATAGAAGACAGTCAAACTATGCATGTAAGACATGCTATCTCCCCGACAAGCATCCTAGCTGGCCAAAGAAACAGCTCAGAGAAAAGACTGCCTGGA------------GAAAGTCAAAAC--------------------------------------------------------------------------------------------------------------------------------------------------------------------------------------------------------------------------------------------------------------------------------------------------------------------------------CCAAGTCCTTTCAGAGATGACATGTCCACTCTGAAGAGGAACACACCACGTTCTATA---AATCAGTTGGGCCAAAGGGGAATTATGCCCTTTCCCGAAACCAGTTCCCTTCAATCAAAGAATACACCTTGCCTCAAAAGTGATCTTGGAGGAAAAGGAAAC---ATTTTGGAACAAATATTTGAAGGCAACCAGCTCAATGAAAGAACTGTTGATCTTACTCCTGAGCAGCTTGTTATTGGTACATCTGATGAAGGTCCCAAGCCAGAAGGAATTCCAAGTGAAGTGCAAGGAAATGAGGGTGAAAGGCAGCAG---AGACCATCTAGCATCCTACAGTTACCATGTTTTGGCTCCAAATTAACAAAGTATCACACCTCCAGCACTGGAACTCCATCTAGCATTGGAAGGCAAGGCTCATTTGATGGGGATCCAATTATGCCTACTGAAATTCCTAACTCACTGGCTGAGTTAGCTACCAGGGCACAGTTTCAGAATATAAATGTAGACCCACTTAATGCAGATGAACACACTCTATTTGATTCTCTTCAAGTAGGGACCAATCCACAGGACCAGGTGCAAGACTGCTTACTACTTCAGGCCTAG
Sousa_chinensis              ATGTTGCTGCTGCACTGCAGGCATGAAGCTTCGTCTCCTAAGCTAGATAACCTGGTACCAAGTGGA--AAAATGAAGAGTGTCCTGGTCTTTCTAGGTCTGCTTTGTTATTCCATAGCTATGCCA------ATGCAAATGCCCCGAATGCCTGGATTTAGCAGTAAAAGTGAGGAGATG---CGCTATGGTCACTTCAACTTTATGAACTCCCCACCTATGGTACACCTGGGTCCCTTGTATGGAAATGGTATGCAGCTCCCTCAGCTCTTCCTGCCGTACCAGATGCCCATGTGGCCTCAGCCACCACCCAACAAGAAGCGCCCACAGAAACCTTCATCTCCCTCAGCACCCAAACACCAGAGCAAGACTGATCAAGCCCCAGAGACCCAGAAACCCAACCAGCCTCAACTAAAACAGCCCCTACCAGAGCATCCTTTAAAGCAGCCATCACCCACCCCAACTCAGCCCCAA---GAGGAAACCCAGACACCTCAGGCATTCCCACCATTTGGCAATGGGCTATTTCCCTATCAACAGCTACCGTGGCATGTTCCACATAGGGTACCACCAGGTTATGGACATCCACCAGTCAGCAATGAAGAAGGTGGAAATCCTTACTTTGGATATTTTGGATATCATGGATTT-GGGGGCCGTCCTCCTTATTATTCAGAAGAGATGTTTGAACAAGATTTTGAAAAACCAAAAGAAAAAGATCCTCCTAAAACAGAGAGTCCAGCCACTGATCCTTCGGTTAATTCAACAGTTCCTGAAACTAATTCTACCCAGTCAAATGCACCCAATCCCAGAGGGAGTCAGGGTGGAAATGACACCAGCCCAACAGGAAACAGTGTCCAGGGGTCTAACACTGTGAGCAATCCTACAGCTCAAAACAGCCCTGCAGTAAATGTTTCAGGCCAGGGAGTTCCAAGAAGTCAAACCCCACAG---------------------GGACCAAGTCAGACAAATATTCATGAAAATTATCCAAATCCTAACATCCGTAGTTTTCCTGCAGGAAGACAATGG------------CGACCTACTGGCACTGCTACGGGGCACAAACGTAATGGGCCTTTTTACCGAAATCAACAAATTCAAAGGGGTCCCCGGTGGAACTCCTTTGTTTTGGAAGGCAAACAAGCAGTTCGCCCAGGATATCCAATATACCGCAGAGCTTATGCTTCCACTGCAAGAGGCAACTCTCCCAATTATGCAGGAAATCCAGCAAATTTCAGAAGAAAGCCTGAAGGGCCAAATAAACACCCTGTGGGAACCAATGTTGCCCCTCTGGGTCCCAAACATGGTACTGTTGGCCACAATGAAAACATCCAAAATCCAAGAGAGAAGCCAGTAAGTCAAAAAGAAGGAATAGTCATTCCTACAAGGGATCCAAGTGGCCCCTGGAGAAACTCTCAAGACTATGGAGTTAATAAATCAAACTATAAACTGCCTCACCCTGAGGACAACATGCTAGTCCCAAATTTTAATTCTATTGGTCAACGTGAAAACTCTTATTACCTGAGAGGAGATTCCAGAAGAGCTCCAAATTCTAATGGACAAACCCAAAGCCAGAATTTGCTCAAAGGGATTATTTTAGAGCCAAGAAGAGTTCCATATGAGTCAGAAATTAATCAGCCAGAATTAAAGCACAGTATATATCAGCCTGTGTACCCTGAGGGATTTCCTTCCCCTGCAAGGGAACATTTTAATGCTGGAAGAAATACTTGGAACCAACAAGAAATCTCTCCACCTTTTAAGGAAGATCCTGGAAGGCATGAAGAACACTTACCTCATCCTTCCCATGGCTCTGGAGGACGTGTTTATTACCCTGACTATAACCCCTATGATCCCAGGGAAAACTCACCATACCCTAGAAGTAATACATGGGCTGAAAGAGATGATTCTCCCAATATAATGAGGCAACCTGAAAATCCACACTATCCCATGAATACTCCAGACCCAAAAAAGACAATCCCTTATAATGAAGAAGACCCAATAGAGCCAACTGGAGATGAATCTTTTCCAGGACAAAGTAGATGGAGTGTGGCGGAGTCAAGCTTTAAAGGAGACCCAACAGTTAGGCACTATGAAGGCGAGCAA---TAT------------------------------------ACCTCAAATCAACCAAAGGAATACCTTCCCTATTCCTTAGATATTAATCCATCAAAACCCAGGAAGGATTTCCCTTATGGTGAATTTTACCCCTGGAGCCCAGATGAGAATTTCCCATCATATAATACAGCTCCCACTGAACTGCGGCCAGTGGAGAGCAGGGGCTATTATGCTAATAATGCCGTTGGACAAGAAGAAAGCACTATGTTTCCTTCTTGGAATTCCTGGGACCACAGAATTCAAGCCCAAGAGCAGAAAGAAAGAAAGCCATATTTTAACAGAAATTTCTGGGATCAGCCAACAAATTTACACAAAGCCCCTGCTAGTTCACCATACCAGAAGGAGAACAAGCCTTATTCCAGTGACTCCCCAGCTGGGCTTCAGAAAAATCCAATATGGCATGAAGGTGAGAATTTGAATTATGGCATGCAGACCACTAGGTTAAATTCACCAGAAAGAGAACACTTGGTTTTCCCAGACTTAATTCCTCCAAGTTACCCAGCAGTTCAAAAAGGAGCACATTTATTTCACCTAAGCCAGAGAGGCCCTTGCTGTGCTGGTGGCTCCACAGGGCCCAAGGACAATCCACTTGCTCTACAAGACTACACTCCATCTTTTGGTCTTGCACTAGGGGAGAACCAAGACACCAGCCCTGTGTATATAGAAGACAGTCAAACTACGCATGTAAGACATACTATCTCCCCGACAAGCATCCTAGCTGGCCAAAGAAACAGCTCAGAGAAAAGACTGCCTGGA------------GAAAGTCAAAAC--------------------------------------------------------------------------------------------------------------------------------------------------------------------------------------------------------------------------------------------------------------------------------------------------------------------------------CCAAGTCCTTTCAGAGATGACATGTCCACTCTGAAGAGGAACACACCACGTTCTATA---AATCAGTTGGGCCAAAGGGGAATTATGCCCTTTCCCGAAACCAGTTCCCTTCAATCAAAGAATACACCTTGCCTCAAAAGTGATCTTGGAGGAAAAGGAAAC---ATTTTGGAACAAATATTTGAAGGCAACCAGCTCAATGAAAGAACTGTTGATCTTACTCCTGAGCAGCTTGTTATTGGTACACCTGATGAAGGTCCCAAGCCAGAAGGAATTCCAAGTGAAGTGCAAGGAAATGAGGGTGAAAGGCAGCAG---AGACCATCTAGCACCCTACAGTTACCATGTTTTGGCTCCAAATTAACAAAGTATCACACCTCCAGCACTGGAACTCCATCTAGCATTGGAAGGCAAGGCTCATTTGATGGGGATCCAATTATGCCTACTGAAATTCCTAACTCACTGGCTGAGTTAGCTACCAGGGCACAGTTTCAGAATATAAATGTAGACCCACTTAATGCAGATGAACACACTCTATTTGATTCTCTTCAAGTAGGGACCAATCCACAGGACCAGGTGCAAGACTGCTTACTACTTCAGGCCTAG
Stenella_attenuata           ATGTTGCTGCTGCAGTGCAGGCATGAAGCTTCGTCTCCTAAGCTAGATAACCTGGTACCAAGTGGA--AAAATGAAGAGTCTCCTGGTCTTTCTAGGTCTGCTTTGTTATTCCATAGCTATGCCA------ATGCAAATGCCCCGAATGCCTGGATTTAGCAGTAAAAGTGAGGAGATG---CGCTATGGTCACTTCAACTTTATGAACTCCCCACCTATGGTACACCTGGGTCCCTTGTATGGAAATGGTATGCAGCTCCCTCAGCTCTTCCTGCCGTACCAGATGCCCATGTGGCCTCAGCCACCACCCAACAAGAAGCGCCCACAGAAACCTTCATCTCCCTCAGCACCCAAACACCAGAGCAAGACTGATCAAGCCCCAGAGACCCAGAAACCCAACCAGCCTCAACTAAAACAGCCCTTACCGGAGCATCCTTTAAAGCAGCCATCACCCACCCCAACTCAGCCCCAA---GAGGAAACCCAGACACCTCAGGCATTCCCACCATTTGGCAATGGGCTATTTCCCTATCAACAGCTACCGTGGCATGTTCCACATAGGGTACCACCAGGTTATGGACGTCCACCAGTCAGCAATGAAGAAGGTGGAAATCCTTACTTTGGATATTTTGGATATCATGGATTT-GGGGGCCGTCCTCCTTATTATTCAGAAGAGATGTTTGAACAAGATTTTGAAAAACCAAAAGAAAAAGATCCTCCTAAAACAGAGAGTCCAGCCACTGATCCTTCGGTTAATTCAACAGTTCCTGAAACTAATTCTACCCAGTCAAATGCACCCAATCCCAGAGGGAGTCAGGGTGGAAATGACACCAGCCCAACAGGAAACAGTGTCCAGGGGTCTAACACTGTGAGCAATCCTACAGCTCAAAACAGCCCTGCAGTAAATGTTTCAGGCCAGGGAGTTCCAAGAAGTCAAACCCCACGG---------------------GGACCAAGTCAGACAAATATTCATGAAAATTATCCAAATCCTAACATCCGTAGTTTTCCTGCAGGAAGACAATGG------------CGACCTACTGGCACCGCTACGGGGCACAAACGTAATGGGCCTTTTTACCGAAATCAACAAATTCAAAGGGGTCCCCGGTGGAACTCCTTTGTTTTGGAAGGCAAACAAGCAGTTCGCCCAGGATATCCAATATACCGCAGAGCTTATGCTTCCACTGCAAGAGGCAACTCTCCCAATTATGCAGGAAATCCAGCAAATTTCAGAAGAAAGCCTGAAGGGCCAAATAAACACCCTGTGGGAACCAATGTTGCCCCTCTGGGTCCCAAACATGGTACTGTTGGCCACAATGAAAACATCCAAAATCCAAGAGAGAAGCCAGTAAGTCAAAAAGAAGGAATAGTCATTCCTACAAGGGATCCAAGTGGCCCCTGGAGAAACTCTCAAGACTATGGAGTTAATAAATCAAACTATAAACTGCCTCACCCTGAGGACAACATGCTAGTCCCAAATTTTAATTCTATTGGTCAACGTGAAAACTCTTATTACCTGAGAGGAGATTCCAGAAGAGCTCCAAATTCTAATGGACAAACCCAAAGCCAGAATTTGCCCAAAGGGATTATTTTAGAGCCAAGAAGAATTCCATATGAGTCAGAAATTAATCAGCCAGAATTAAAGCACAGTATATATCAGCCTGTGTACCCTGAGGGATTTCCTTCCCCTGCAAGGGAACATTTTAATGCTGGAAGAAATACTTGGAACCAACAAGAAATCTCTCCACCTTTTAAGGAAGATCCTGGAAGGCATGAAGAACACTTACCTCATCCTTCCCATGGCTCTGGAGGACGTGTTTATTACCCTGACTATAACCCCTATGATCCCAGGGAAAACTCACCATACCTTAGAAGTAATACATGGGCTGAAAGAGATGATTCTCCCAATACAATGAGGCAACCTGAAAATCCACACTATCCCATGAATACTCCAGACCCAAAAAAGACAATCCCTTATAATGAAGAAGACCCAATAGAGCCAACTGGAGATGAATCTTTTCCAGGACAAAGTAGATGGAGTGTGGCGGAGTCAAGCTTTAAAGGAGACCCAACAGTTAGGCACTATGAAGGCGAGCAA---TAT------------------------------------ACCTCAAATCAACCAAAGGAATACCTTCCCTATTCCTTAGATATTAATCCATCAAAACCCAGGAAGGATTTCCCTTATGGTGAATTTTACCCCTGGAGCCCAGATGAGAATTTCCCATCATATAATACAGCTCCCACTGAACCGCGGCCAGTGGAGAGCAGGGGCTATTATGCTAATAATGCCGTTGGACAAGAAGAAAGCACTATGTTTCCTTCTTGGAATTCCTGGGACCACAGGATTCAAGCCCAAGAGCAGAAAGAAAGAAAGCCATATTTTAACAGAAATTTCTGGGATCAGCCAACAAATTTACACAAAGCCCCTGCTAGTTCACCATACCAGAAGGAGAACAAGCCTTATTCCAGTGACTCCCCAGCTGGGCTTCAGAAAAATCCAATATGGCATGAAGGTGAGAATTTGAATTATGGCATGCAGACCACTAGGTTAAATTCACCAGAAAGAGAACACTTGATTTTCCCAGACTTAATTCCTCCAAGTTACCCAGCAGTTCAAAAAGGAGCACATTTATTTCACCTAAGCCAGAGAGGCCCTTGCTGTGCTGGTGGCTCCACAGGGCCCAAGGACAATCCACTTGCTCTACAAGACTACACTCCATCTTTTGGTCTTGCACTAGGGGAGAACCAAGACACCAGCCCTGTGTATATAGAAGACAGTCAAACTACGCATGTAAGACATACTATCTCCCCGACAAGCATCCTAGCTGGCCAAAGAAACAGCTCAGAGAAAAGACTGCCTGGA------------GAAAGTCAAAAC--------------------------------------------------------------------------------------------------------------------------------------------------------------------------------------------------------------------------------------------------------------------------------------------------------------------------------CCAAGTCCTTTCAGAGATGACATGTCCACTCTGAAGAGGAACACACCACGTTCTATA---AATCAGTTGGGCCAAAGGGGAATTATGCCCTTTCCCGAAACCAGTTCCCTTCAATCAAAGAATACACCTTGCCTCAAAAGTGATCTTGGAGGAGAAGGAAAC---ATTTTGGAACAAATATTTGAAGGCAACCAGCTCAATGAAAGAACTGTTGATCTTACTCCTGAGCAGCTTGTTATTGGTACACCTGATGAAGGTCCCAAGCCAGAAGGAATTCCAAGTGAAGTGCAAGGAAATGAGGGTGAAAGGCAGCAG---AGACCATCTAGCATCCTACAGTTACCATGTTTTGGCTCCAAATTAACAAAGTATCACACCTCCAGCACTGGAACTCCATCTAGCATTGGAAGGCAAGGCTCATTTGATGGGGATCCAATTAYGCCTACTGAAATTCCTAACTCACTGGCTGAGTTAGCTACCAGGGCACAGTTTCAGAATATAAATGTAGACCCACTTAATGCAGATGAACACACTCTATTTGATTCTCTTCAAGTAGGGACCAATCCACAGGACCAGGTGCAAGACTGCTTACTACTTCAGGCCTAG
Stenella_clymene             ATGTTGCTGCTGCACTGCAGGCATGAAGCTTCGTCTCCTAAGCTAGATAACCTGGTACCAAGTGGA--AAAATGAAGAGTGTCCTGGTCTTTCTAGGTCTGCTTTGTTATTCCATAGCTATGCCA------ATGCAAATGCCCCGAATGCCTGGATTTAGCAGTAAAAGTGAGGAGATG---CGCTATGGTCACTTCAACTTTATGAACTCCCCACCTATGGTACACCTGGGTCCCTTGTATGGAAATGGTATGCAGCTCCCTCAGCTCTTCCTGCCATACCAGATGCCCATGTGGCCTCAGCCACCGCCCAACAAGAAGCGCCCACAGAAACCTTCATCTCCCTCAGCACCCAAACACCAGAGCAAGACTGATCAAGCCCCAGAGACCCAGAAACCCAACCAGCCTCAACTAAAACAGCCCCTACCAGAGCATCCTTTAAAGCAGCCATCACCCACCCCAACTCAGCCCCAA---GAGGAAACCCAGACACCTCAGGCATTCCCACCATTTGGCAATGGGCTATTTCCCTATCAACAGCTACCGTGGCATGTTCCACATAGGGTACCACCAGGTTATGGACGTCCACCAGTCAGCAATGAAGAAGGTGGAAATCCTTACTTTGGATATTTTGGATATCATGGATTT-GGGGGCCGTCCTCCTTATTATTCAGAAGAGATGTTTGAACAAGATTTTGAAAAACCAAAAGAAAAAGATCCTCCTAAAACAGAGAGTCCAGCCACTGATCCTTCGGTTAATTCAACAGTTCCTGAAACTAATTCTACCCAGTCAAATGCACCCAATCCCAGAGGGAGTCAGGGTGGAAATGACACCAGCCCAACAGGAAACAGTGTCCAGGGGTCTAACACTGTGAGCAATCCTACAGCTCAAAACAGCCCTGCAGTAAATGTTTCAGGCCAGGGAGTTCCAAGAAGTCAAACCCCACGG---------------------GGACCAAGTCAGACAAATATTCATGAAAATTATCCAAATCCTAACATCCGTAGTTTTCCTGCAGGAAGACAATGG------------CGACCTACTGGCACCGCTACGGGGCACAAACGTAATGGGCCTTTTTACCGAAATCAACAAATTCAAAGGGGTCCCCGGTGGAACTCCTTTGTTTTGGAAGGCAAACAAGCAGTTCGCCCAGGATATCCAATATACCGCAGAGCTTATGCTTCCACTGCAAGAGGCAACTCTCCCAATTATGCAGGAAATCCAGCAAATTTCAGAAGAAAGCCTGAAGGGCCAAATAAACACCCTGTGGGAACCAATGTTGCCCCTCTGGGTCCCAAACATGGTACTGTTGGCCACAATGAAAACATCCAAAATCCAAGAGAGAAGCCAGTAAGTCAAAAAGAAGGAATAGTCATTCCTACAAGGGATCCAAGTGGCCCCTGGAGAAACTCTCAAGACTATGGAGTTAATAAATCAAACTATAAACTGCCTCACCCTGAGGACAACATGCTAGTCCCAAATTTTAATTCTGTTGGTCAACGTGAAAACTCTTATTACCTGAGAGGAGATTCCAGAAGAGCTCCAAATTCTAATGGACAAACCCAAAGCCAGAATTTGCCCAAAGGGATTATTTTAGAGCCAAGAAGAATTCCATATGAGTCAGAAATTAATCAGCCAGAATTAAAGCACAGTATATATCAGCCTGTGTACCCTGAGGGATTTCCTTCCCCTGCAAGGGAACATTTTAATGCTGGAAGAAATACTTGGAACCAACAAGAAATCTCTCCACCTTTTAAGGAAGATCCTGGAAGGCATGAAGAACACTTACCTCATCCTTCCCATGGCTCTGGAGGACGTGTTTATTACCCTGACTATAACCCCTATGATCCCAGGGAAAACTTACCATACCCTAGAAGTAATACATGGGCTGAAAGAGATGATTCTCCCAATACAATGAGGCAACCTGAAAATCCACACTATCCCATGAATACTCCAGACCCAAAAAAGACAATCCCTTATAATGAAGAAGACCCAATAGAGCCAACTGGAGATGAATCTTTTCCAGGACAAAGTAGATGGAGTGTGGCGGAGTCAAGCTTTAAAGGAGACGCAACAGTTAGGCACTATGAAGGCGAGCAA---TAT------------------------------------ACCTCAAATCAACCAAAGGAATACCTTCCCTATTCCTTAGATATTAATCCATCAAAACCCAGGAAGGATTTCCCTTATGGTGAATTTTACCCCTGGAGCCCAGATGAGAATTTCCCATCATATAATACAGCTCCCACTGAACCGCGGCCAGTGGAGAGCAGGGGCTATTATGCTAATAATGCCGTTGGACAAGAAGAAAGCACTATGTTTCCTTCTTGGAATTCCTGGGACCACAGAATTCAAGCCCAAGAGCAGAAAGAAAGAAAGCCATATTTTAACAGAAATTTCTGGGATCAGCCAACAAATTTACACAAAGCCCCTGCTAGTTCACCATACCAGAAGGAGAACAAGCCTTATTCCAGTGACTCCCCAGCTGGGCTTCAGAAAAATCCAATATGGCATGAAGGTGAGAATTTGAATTATGGCATGCAGACCACTAGGTTAAATTCACCAGAAAGAGAACACTTGGTTTTCCCAGACTTAATTCCTCCAAGTTACCCAGCAGTTCAAAAAGGAGCACATTTATTTCACCTAAGCCAGAGAGGCCCTTGCTGTGCTGGTGGCTCCACAGGGCCCAAGGACAATCCACTTGCTCTACAAGACTACACTCCATCTTTTGGTCTTGCACTAGGGGAGAACCAAGACACCAGCCCTGTGTATATAGAAGACAGTCAAACTACGCATGTAAGACATACTATCTCCCCGACAAGCATCCTAGCTGGCCAAAGAAACAGCTCAGAGAAAAGACTGCCTGGA------------GAAAGTCAAAAC--------------------------------------------------------------------------------------------------------------------------------------------------------------------------------------------------------------------------------------------------------------------------------------------------------------------------------CCAAGTCCTTTCAGAGATGACATGTCCACTCTGAAGAGGAACACACCACGTTCTATA---AATCAGTTGGGCCAAAGGGGAATTATGCCCTTTCCCGAAACCAGTTCCCTTCAATCAAAGAATACACCATGCCTCAAAAGTGATCTTGGAGGAAAAGGAAAC---ATTTTGGAACAAATATTTGAAGGTAACCAGCTCAATGAAAGAACTGTTGATCTTACTCCTGAGCAGCTTGTTATTGGTACACCTGATGAAGGTCCCAAGCCAGAAGGAATTCCAAGTGAAGTGCAAGGAAATGAGGGTGAAAGGCAGCAG---AGACCATCTAGCATCCTACAGTTACCATGTTTTGGCTCCAAATTAACAAAGTATCACACCTCCAGCACTGGAACTCCATCTAGCATTGGAAGGCAAGGCTCATTTGATGGGGATCCAATTATGCCTACTGAAATTCCTAACTCACTGGCTGAGTTAGCTACCAGGGCACAGTTTCAGAATATAAATGTAGACCCACTTAATGCAGATGAACACACTCTATTTGATTCTCTTCAAGTAGGGACCAATCCACAGGACCAGGTGCAAGACTGCTTACTACTTCAGGCCTAG
Stenella_coeruleoalba        ATGTTGCTGCTGCACTGCAGGCATGAAGCTTCGTCTCCTAAGCTAGATAACCTGGTACCAAGTGGA--AAAATGAAGAGTGTCCTGGTCTTTCTAGGTCTGCTTTGTTATTCCATAGCTATGCCA------ATGCAAATGCCCCGAATGCCTGGATTTAGCAGTAAAAGTGAGGAGATG---CGCTATGGTCACTTCAACTTTATGAACTCCCCACCTATGGTACACCTGGGTCCCTTGTATGGAAATGGTATGCAGCTCCCTCAGYTCTTCCTGCCGTACCAGATGCCCATGTGGCCTCAGCCACCACCCAACAAGAAGCGCCCACAGAAACCTTCATCTCCCTCAGCACCCAAACACCAGAGCAAGACTGATCAAGCCCCAGAGACCCAGAAACCCAACCAGCCTCAACTAAAACAGCCCCTACCGGAGCATCCTTTAAAGCAGCCATCACCCACCCCAACTCAGCCCCAR---GAGGAAACCCAGACACCTCAGGCATTCCCACCATTTGGCAATGGGCTATTTCCCTATCAACAGCTACCGTGGCATGTTCCACATAGGGTACCACCAGGTTATGGACGTCCACCAGTCAGCAATGAAGAAGGTGGAAATCCTTACTTTGGATATTTTGGATATCATGGATTT-GGGGGCCGTCCTCCTTATTATTCAGAAGAGATGTTTGAACAAGATTTTGAAAAACCAAAAGAAAAAGATCCTCCTAAAACAGAGAGTCCAGCCACTGATCCTTCGGTTAATTCAACAGTTCCTGAAACTAATTCTACCCAGTCAAATGCACCCAATCCCAGAGGRAGTCAGGGTGGAAATGACACCAGCCCAACAGGAAACAGTGTCCAGGGGTCTAACACTGTGAGCAATCCTACAGCTCAAAACAGCCCTGCAGTAAATGTTTCAGGCCAGGGAGTTCCAAGAAGTCAAACCCCACAG---------------------GGACCAAGTCAGACAAATATTCATGAAAATTATCCAAATCCTAACATCCGTAGTTTTCCTGCAGGAAGACAATGG------------CGACCTACTGGCACCGCTACGGGGCACAAACGTAATGGGCCTTTTTACCGAAATCAACAAATTCAAAGGGGTCCCCGGTGGAACTCCTTTGTTTTGGAAGGCAAACAAGCAGTTCGCCCAGGATATCCAATATACCGCAGAGCTTATGCTTCCACTGCAAGAGGCAACTCTCCCAATTATGCAGGAAATCCAGCAAATTTCAGAAGAAAGCCTGAAGGGCCAAATAAACACCCTGTGGGAACCAATGTTGCCCCTCTGGGTCCCAAACATGGTACTGTTGGCCACAATGAAAACATCCAAAATCCAAGAGAGAAGCCAGTAAGTCAAAAAGAAGGAATAGTCATTCCTACAAGGGATCCAAGTGGCCCCTGGAGAAACTCTCAAGACTATGGAGTTAATAAATCAAACTATAAACTGCCTCACCCTRAGGACAACATGCTAGTCCCAAATTTTAATTCTATTGGTCAACGTGAAAACTCTTAYTACCTGAGAGGAGATTCCAGAAGAGCTCCAAATTCTAATGGACAAACCCAAAGCCAGAATTTGCTCAAAGGGATTATTTTAGAGCCAAGAAGAATTCCATATGAGTCAGAAATTAATCAGCCAGAATTAAAGCACAGTATATATCAGCCTGTGTACCCTGAGGGATTTCCTTCCCCTGCAAGGGAACATTTTAATGCTGGAAGAAATACTTGGAACCAACAAGAAATCTCTCCACCTTTTAAGGAAGATCCTGGAAGGCATGAAGAACACTTACCTCATCCTTCCCATGGCTCTGGAGGACGTGTTTATTACCCTGACTATAACCCCTATGATCCCAGGGAAAACTYACCATACCCTAGAAGTAATACATGGGCTGAAAGAGATGATTCTCCCAATRCAATGAGGCAACCTGAAAATCCACACTATCCCATGAATACTCCAGACCCAAAAAAGACAATCCCTTATAATGAAGAAGACCCAATAGAGCCAACTGGAGATGAATCTTTTCCAGGACAAAGTAGATGGAGTGTGGCGGAGTCAAGCTTTAAAGGAGACCCAACAGTTAGGCACTATGAAGGCGAGCAA---TAT------------------------------------ACCTCAAATCAACCAAAGGAATACCTTCCCTATTCCTTAGATATTAATCCATCAAAACCCAGGAAGGATTTCCCTTATGGTGAATTTTACCCCTGGAGCCCAGATGAGAATTTCCCATCATATAATACAGCTCCCACTGAACCGCGGCCAGTGGAGAGCAGGGGCTATTATGCTAATAATGCCGTTGGACAAGAAGAAAGCACTATGTTTCCTTCTTGGAATTCCTGGGACCACAGAATTCAAGCCCAAGAGCAGAAAGAAAGMAAGCCATATTTTAACAGAAATTTCTGGGATCAGCCAACAAATTTACACAAAGCCCCTGCTAGTTCACCATACCAGAAGGAGAACAAGCCTTATTCCAGTGACTCCCCAGCTGGGCTTCAGAAAAATCCAATATGGCATGAAGGTGAGAATTTGAATTATGGCATGCAGACCACTAGGTTAAATTCACCAGAAAGAGAACACTTGGTTTTCCCAGACTTAATTCCTCCAAGTTACCCAGCAGTTCAAAAAGGAGCACATTTATTTCACCTAAGCCAGAGAGGCCCTTGCTGTGCTGGTGGCTCCACAGGGCCCAAGGACAATCCACTTGCTCTACAAGACTACACTCCATCTTTTGGTCTTGCACTAGGGGAGAACCAAGACACCAGCCCTGTGTATATAGAAGACAGTCAAACTACGCATGTAAGACATACTATCTCCCCGACAAGCATCCTAGCTGGCCAAAGAAACAGCTCAGAGAAAAGACTGCCTGGA------------GAAAGTCAAAAC--------------------------------------------------------------------------------------------------------------------------------------------------------------------------------------------------------------------------------------------------------------------------------------------------------------------------------CCAAGTCCTTTCAGAGATGACATGTCCACTCTGAAGAGGAACACACCACGTTCTATA---AATCAGTTRGGCCAARGGGGAATTATGCCCTTTCCCGAAACCAGTTCCCTTCAATCAAAGAATACACCTTGCCTCAAAAGTGATCTTGGAGGARAAGGAAAC---ATTTTGGAACAAATATTTGAAGGCAACCAGCTCAATGAAAGAACTGTTGATCTTACTCCTGAGCAGCTTGTTATTGGTACACCTGATGAAGGTCCCAAGCCAGAAGGAATTCCAAGTGAAGTGCAAGGAAATGAGGGTGAAAGGCAGCAG---AGACCATCTAGCATCCTACAGTTACCATGTTTTGGCTCCAAATTAACAAAGTATCAYACCTCCAGCACTGGAACTCCATCTAGCATTGGAAGGCAAGGCTCATTTGAYGGGGATCCAATTATGCCTACTGAAATTCCTAACTCACTGGCTGAGTTAGCTACCAGGGCACAGTTTCAGAATATAAATGTAGACCCACTTAAYGCAGATGAACACACTCTATTTGATTCTCTTCAAGTAGGGACCAATCCACAGGACCAGGTGCAAGACTGCTTACTACTTCAGGCCTAG
Stenella_frontalis           ATGTTGCTGCTGCAGTGCAGGCATGAAGCTTCGTCTCCTAAGCTAGATAACCTGGTACCAAGTGGA--AAAATGAAGAGTCTCCTGGTCTTTCTAGGTCTGCTTTGTTATTCCATAGCTATGCCA------ATGCAAATGCCCCGAATGCCTGGATTTAGCAGTAAAAGTGAGGAGATG---CGCTATGGTCACTTCAACTTTATGAACTCCCCACCTATGGTACACCTGGGTCCCTTGTATGGAAATGGTATGCAGCTCCCTCAGCTCTTCCTGCCGTACCAGATGCCCATGTGGCCTCAGCCACCACCCAACAAGAAGCGCCCACAGAAACCTTCATCTCCCTCAGCACCCAAACACCAGAGCAAGACTGATCAAGCCCCAGAGACTCAGAAACCCAACCAGCCTCAACTAAAACAGCCCTTACCGGAGCATCCTTTAAAGCAGCCATCACCCACCCCAACTCAGCCCCAA---GAGGAAACCCAGACACCTCAGGCATTCCCACCATTTGGCAATGGGCTATTTCCCTATCAACAGCTACCATGGCATGTTCCACATAGGGTACCACCAGGTTATGGACGTCCACCAGTCAGCAATGAAGAAGGTGGAAATCCTTACTTTGGATATTTTGGATATCATGGATTT-GGGGGCCGTCCTCCTTATTATTCAGAAGAGATGTTTGAACAAGATTTTGAAAAACCAAAAGAAAAAGATCCTCCTAAAACAGAGAGTCCAGCCACTGATCCTTCGGTTAATTCAACAGTTCCTGAAACTAATTCTACCCAGTCAAATGCACCCAATCCCAGAGGGAGTCAGGGTGGAAATGACACCAGCCCAACAGGAAACAGTGTCCAGGGGTCTAACACTGTGAGCAATCCTACAGCTCAAAACAGCCCTGCAGTAAATGTTTCAGGCCAGGGAGTTCCAAGAAGTCAAACCCCACGG---------------------GGACCAAGTCAGACAAATATTCATGAAAATTATCCAAATCCTAACATCCGTAGTTTTCCTGCAGGAAGACAATGG------------CGACCTACTGGCACCGCTACGGGGCACAAACGTAATGGGCCTTTTTACCGAAATCAACAAATTCAAAGGGGTCCCCGGTGGAACTCCATTCTTTTGGAAGGCAAACAAGCAGTTCGTCCAGGATATCCAATATACCGCAGAGCTTATGCTTCCACTGCAAGAGGCAACTCTCCCAATTATGCAGGAAATCCAGCAAATTTCAGAAGAAAGCCTGAAGGGCCAAATAAACACCCTGTGAGAACCAATGTTGCCCCTCTGGGTCCCAAACATGGTACTGTTGGCCACAATGAAAACATCCAAAATCCAAGAGAGAAGCCAGTAAGTCAAAAAGAAGGAATAGTCATTCCTACAAGGGATCCAAGTGGCCCCTGGAGAAACTCTCAAGACTATGGAGTTAATAAATCAAACTATAAACTGCCTCACCCTGAGGACAACATGCTAGTCCCAAATTTTAATTCTATTGGTCAACGTGAAAACTCTTATTACCTGAGAGGAGATTCCAGAAGAGCTCCAAATTCTAATGGACAAACCCAAAGCCAGAATTTGCCCAAAGGGATTATTTTAGAGCCAAGAAGAATTCCATATGAGTCAGAAATTAATCAGCCAGAATTAAAGCACAGTATATATCAGCCTGTGTACCCTGAGGGATTTCCTTCCCCTGCAAGGGAACATTTTAATGCTGGAAGAAATACTTGGAACCAACAAGAAATCTCTCCACCTTTTAAGGAAGATCCTGGAAGGCATGAAGAACACTTACCTCATCCTTCCCATGGCTCTGGAGGACGTGTTTATTACCCTGACTATAACCCCTATGATCCCAGGGAAAACTCACCATACCTTAGAAGTAATACATGGGCTGAAAGAGATGATTCTCCCAATACAATGAGGCAACCTGAAAATCCACACTATCCCATGAATACTCCAGACCCAAAAAAGACAATCCCTTATAATGAAGAAGACCCAATAGAGCCAACTGGAGATGAATCTTTTCCAGGACAAAGTAGATGGAGTGTGGCGGAGTCAAGCTTTAAAGGAGACCCAACAGTTAGGCACTATGAAGGCGAGCAA---TAT------------------------------------ACCTCAAATCAACCAAAGGAATACCTTCCCTATTCCTTAGATATTAATCCATCAAAACCCAGGAAGGATTTCCCTTATGGTGAATTTTACCCCTGGAGCCCAGATGAGAATTTCCCATCATATAATACAGCTCCCACTGAACCGCGGCCAGTGGAGAGCAGGGGCTATTATGCTAATAATGCCGTTGGACAAGAAGAAAGCACTATGTTTCCTTCTTGGAATTCCTGGGACCACAGAATTCAAGCCCAAGAGCAGAAAGAAAGAAAGCCATATTTTAACAGAAATTTCTGGGATCAGCCAACAAATTTACACAAAGCCCCTGCTAGTTCACTATACCAGAAGGAGAACAAGCCTTATTCCAGTGACTCCCCAGCTGGGCTTCAGAAAAATCCAATATGGCATGAAGGTGAGAATTTGAATTATGGCATGCAGACCACTAGGTTAAATTCACCAGAAAGAGAACACTTGATTTTCCCAGACTTAATTCCTCCAAGTTACCCAGCAGTTCAAAAAGGAGCACATTTATTTCACCTAAGCCAGAGAGGCCCTTGCTGTGCTGGTGGCTCCACAGGGCCCAAGGACAATCCACTTGCTCTACAAGACTACACTCCATCTTTTGGTCTTGCACTAGGGGAGAACCAAGACACCAGCCCTGTGTATATAGAAGACAGTCAAACTACGCATGTAAGACATACTATCTCCCCGACAAGCATCCTAGCTGGCCAAAGAAACAGCTCAGAGAAAAGACTGCCTGGA------------GAAAGTCAAAAC--------------------------------------------------------------------------------------------------------------------------------------------------------------------------------------------------------------------------------------------------------------------------------------------------------------------------------CCAAGTCCTTTCAGAGATGACATGTCCACTCTGAAGAGGAACACACCACGTTCTATA---AATCAGTTGGGCCAAAGGGGAATTATGCCCTTTCCCGAAACCAGTTCCCTTCAATCAAAGAATACACCTTGCCTCAAAAGTGATCTTGGAGGAGAAGGAAAC---ATTTTGGAACAAATATTTGAAGGCAACCAGCTCAATGAAAGAACTGTTGATCTTACTCCTGAGCAGCTTGTTATTGGTACACCTGATGAAGGTCCCAAGCCAGAAGGAATTCCAAGTGAAGTGCAAGGAAATGAGGGTGAAAGGCAGCAA---AGACCATCTAGCATCCTACAGTTACCATGTTTTGGCTCCAAATTAACAAAGTATCACACCTCCAGCACTGGAACTCCATCTAGCATTGGAAGGCAAGGCTCATTTGATGGGGATCCAATTACGCCTACTGAAATTCCTAACTCACTGGCTGAGTTAGCTACCAGGGCACAGTTTCAGAATATAAATGTAGACCCACTTAATGCAGATGAACACACGCTATTTGATTCTCTTCAAGTAGGGACCAATCCACAGGACCAGGTGCAAGACTGCTTACTACTTCAGGCCTAG
Stenella_longirostris        ATGTTGCTGCTGCACTGCAGGCATGAAGCTTCGTCTCCTAAGCTAGATAACCTGGTACCAAGTGGA--AAAATGAAGAGTGTCCTGGTCTTTCTAGGTCTGCTTTGTTATTCCATAGCTATGCCA------ATGCAAATGCCCCGAATGCCTGGATTTAGCAGTAAAAGTGAGGAGATG---CGCTATGGTCACTTCAACTTTATGAACTCCCCACCTATGGTACACCTGGGTCCCTTGTATGGAAATGGTATGCAGCTCCCTCAGCTCTTCCTGCCGTACCAGATGCCCATGTGGCCTCAGCCACCACCCAACAAGAAGCGCCCACAGAAACCTTCATCTCCCTCAGCACCCAAACACCAGAGCAAGACTGATCAAGCCCCAGAGACCCAGAAACCCAACCAGCCTCAACTAAAACAGCCCTTACCGGAGCATCCTTTAAAGCAGCCATCACCCACCCCAACTCAGCCCCAA---GAGGAAACCCAGACACCTCAGGCATTCCCACCATTTGGCAATGGGCTATTTCCCTATCAACAGCTACCGTGGCATGTTCCACATAGGGTACCACCAGGTTATGGACGTCCACCAGTCAGCAATGAAGAAGGTGGAAATCCTTACTTTGGATACTTTGGATATCATGGATTT-GGGGGCCGTCCTCCTTATTATTCAGAAGAGATGTTTGAACAAGATTTTGAAAAACCAAAAGAAAAAGATCCTCCTAAAACAGAGAGTCCAGCCACTGATCCTTCGGTTAATTCAACAGTTCCTGAAACTAATTCTACCCAGTCAAATGCACCCAATCCCAGAGGGAGTCAGGGTGGAAATGACACCAGCCCAACAGGAAACAGTGTCCAGGGGTCTAACACTGTGAGCAATCCTACAGCTCAAAACAGCCCTGCAGTAAATGTTTCAGGCCAGGGAGTTCCAAGAAGTCAAACCCCACGG---------------------GGACCAAGTCAGACAAATATTCATGAAAATTATCCAAATCCTAACATCCGTAGTTTTCCTGCAGGAAGACAATGG------------CGACCTACTGGCACCGCTACGGGGCACAAACGTAATGGGCCTTTTTACCGAAATCAACAAATTCAAAGGGGTCCCCGGTGGAACTCCTTTGTTTTGGAAGGCAAACAAGCAGTTCGCCCAGGATATCCAATATACCGCAGAGCTTATGCTTCCACTGCAAGAGGCAACTCTCCCAATTATGCAGGAAATCCAGCAAATTTCAGAAGAAAGCCTGAAGGGCCAAATAAACACCCTGTGGGAACCAATGTTGCCCCTCTGGGTCCCAAACATGGTACTGTTGGCCACAATGAAAACATCCAAAATCCAAGAGAGAAGCCAGTAAGTCAAAAAGAAGGAATAGTCATTCCTACAAGGGATCCAAGTGGCCCCTGGAGAAACTCTCAAGACTATGGAGTTAATAAATCAAACTATAAACTGCCTCACCCTGAGGACAACATGCTAGTCCCAAATTTTAATTCTGTTGGTCAACGTGAAAACTCTTATTACCTGAGAGGAGATTCCAGAAGAGCTCCAAATTCTAATGGACAAACCCAAAGCCAGAATTTGCCCAAAGGGATTATTTTAGAGCCAAGAAGAATTCCATATGAGTCAGAAATTAATCAGCCAGAATTAAAGCACAGTATATATCAGCCTGTGTACCCTGAGGGATTTCCTTCCCCTGCAAGGGAACATTTTAATGCTGGAAGAAATACTTGGAACCAACAAGAAATCTCTCCACCTTTTAAGGAAGATCCTGGAAGGCATGAAGAACACTTACCTCATCCTTCCCATGGCTCTGGAGGACGTGTTTATTACCCTGACTGTAACCCCTATGATCCCAGGGAAAACTCACCATACCTTAGAAGTAATACATGGGCTGAAAGAGATGATTCTCCCAATACAATGAGGCAACCTGAAAATCCACACTATCCCATGAATACTCCAGACCCAAAAAAGACAATCCCTTATAATGAAGAAGACCCAATAGAGCCAACTGGAGATGAATCTTTTCCAGGACAAAGTAGATGGAGTGTGGCGGAGTCAAGCTTTAAAGGAGACCCAACAGTTAGGCACTATGAAGGCGAGCAA---TAT------------------------------------ACCTCAAATCAACCAAAGGAATACCTTCCCTATTCCTTAGATATTAATCCATCAAAACCCAGGAAGGATTTCCCTTATGGTGAATTTTACCCCTGGAGCCCAGATGAGAATTTCCCATCATATAATACAGCTCCCACTGAACCGCGGCCAGTGGAGAGCAGGGGCTATTATGCTAATAATGCCGTTGGACAAGAAGAAAGCACTATGTTTCCTTCTTGGAATTCCTGGGACCACAGAATTCAAGCCCAAGAGCAGAAAGAAAGAAAGCCATATTTTAACAGAAATTTCTGGGATCAGCCAACAAATTTACACAAAGCCCCTGCTAGTTCACCATACCAGAAGGAGAACAAGCCTTATTCCACTGACTCCCCAGCTGGGCTTCAGAAAAATCCAATATGGCATGAAGGTGAGAATTTGAATTATGGCATGCAGACCACTAGGTTAAATTCACCAGAAAGAGAACACTTGGTTTTCCCAGACTTAATTCCTCCAAGTTACCCAGCAGTTCAAAAAGGAGCACATTTATTTCACCTAAGCCAGAGAGGCCCTTGCTGTGCTGGTGGCTCCACAGGGCCCAAGGACAATCCACTTGCTCTACAAGACTACACTCCATCTTTTGGTCTTGCACTAGGGGAGAACCAAGACACCAGCCCTGTGTATATAGAAGACAGTCAAACTACGCATGTAAGACATACTATCTCCCCGACAAGCATCCTAGCTGGCCAAAGAAACAGCTCAGAGAAAAGACTGCCTGGA------------GAAAGTCAAAAC--------------------------------------------------------------------------------------------------------------------------------------------------------------------------------------------------------------------------------------------------------------------------------------------------------------------------------CCAAGTCCTTTCAGAGATGACATGTCCACTCTGAAGAGGAACACACCACGTTCTATA---AATCAGTTGGGCCAAAGGGGAATTATGCCCTTTCCCGAAACCAGTTCCCTTCAATCAAAGAATACACCATGCCTCAAAAGTGATCTTGGAGGAAAAGGAAAC---ATTTTGGAACAAATATTTGAAGGTAACCAGCTCAATGAAAGAACTGTTGATCTTACTCCTGAGCAGCTTGTTATTGGTACACCTGATGAAGGTCCCAAGCCAGAAGGAATTCCAAGTGAAGTGCAAGGAAATGAGGGTGAAAGGCAGCAG---AGACCATCTAGCATCCTACAGTTACCATGTTTTGGCTCCAAATTAACAAAGTATCACACCTCCAGCACTGGAACTCCATCTAGCATTGGAAGGCAAGGCTCATTTGATGGGGATCCAATTATGCCTACTGAAATTCCTAACTCACTGGCTGAGTTAGCTACCAGGGCACAGTTTCAGAATATAAATGTAGACCCACTTAATGCAGATGAACACACTCTATTTGATTCTCTTCAAGTAGGGACCAATCCACAGGACCAGGTGCAAGACTGCTTACTACTTCAGGCCTAG
Steno_bredanensis            ATGTTGCTGCTGCAGTGCAGGCATGAAGCTTCGTCTCCTAAGCTAGATAACCTGGTACCAAGTGGA--AAAATGAAGAGTCTCCTGGTCTTTCTAGGTCTGCTTTGTTATTCCATAGCTATACCA------ATGCAAATGCCCCGAATGCCTGGATTTAGCAGTAAAAGTGAGGAGATG---TACTATGGTCACTTCAACTTTATGAACTCCCCACCTATGGTACACCTGGGTCCCTTGTATGGAAATGGTATGCAGCTCCCTCAGCTCTTCCTGCCGTACCAGATGCCCATGTGGCCTCAGCCACCACCCAACAAGAAGCGCCCACAGAAACCTTCATCTCCCTCAGCACCCAAACACCAGAGCAAGACTGATCAAGCCCCAGAGACCCAGAAACCCAACCAGTCTCAACTAAAACAGCCCCTACCGGAGCATCCTTTAAAGCAGCCATCACCCACCCCAACTCAGCCCCAA---GAGGAAACCCAGACACCTCAGGCATTCCCACCATTTGGCAATGGGCTATTTCCCTATCAACAGCTACCATGGCATGTTCCACATAGGGTACCACCAGGTTATGGACGTCAACCAGTCAGCAATGAAGAAGGTGGAAATCCTTACTTTGGATATTTTGGATATCATGGATTT-GGGGGCCGTCCTCCTTATTATTCAGAAGAGATGTTTGAACAAGATTTTGAAAAACCAAAAGAAAAAGATCCTCCTAAAACAGAGAGTCCAGCCACTGATCCTTCGGTTAATTCAACAGTTCCTGAAACTAATTCTACCCAGTCAAATGCACCCAATCCCAGAGGGAGTCAGGGTGGAAATGACACCAGCCCAACAGGAAACACTGTCCAGGGGTCTAACACTGTGAGCAATCCTACAGCTCAAAACAGCCCTGCAGTAAATGTTTCAGGCCAGGGAGTTCCAAGAAGTCAAACCCCATGG---------------------GGACCAAGTCAGACAAATATTCATGAAAATTATCCAAATCCTAACATCCCTAGTTTTCCTGCAGGAAGACAATGG------------CGACCTACTGGCACTGCTACGGGGCACAAACGTAATGGGCCTTTTTACCGAAATCAACAAATTCAAAGGGGTCCCCGGTGGAACTCCTTTGTTTTGGAAGGCAAACAAGCAGTTCGCCCAGGATATCCAATATACCGCAGAGCTTATGCTTCCACTGCAAGAGGCAACTCTCCCAATTATGCAGGAAATCCAGCAAATTTCAGAAGAAAGCCTGAAGGGCCAAATAAACACCCTGTGGGAACCAATGTTGCCCCTCTGGGTCCCAAACATGGTACTGTTGGCCACAATGAAAACATCCAAAATCCAAGAGAGAAGCCAGTAAGTCAAAAAGAAGGAATAGTCATTCCTACAAGGGATCCAAGTGGCCCCTGGAGAAACTCTCAAGACTATGGAGTTAATAAATCAAACTATAAACTGCCTCACCCTGAGGACAACATGCTAGTCCCAAATTTTAATTCTATTGGTCAACGTGAAAACTCTTATTACCTGAGAGGAGATTCCAGAAGAGCTCCAAATTCTAATGGACAAACCCAAAGCCAGAATTTGCTCAAAGGGATTATTTTAGAGCCAAGAAGAATTCCATATGAGTCAGAAATTAATCAGCCAGAATTAAAGCACAGTATATATCAGCCTGTGTACCCTGAGGGATTTCCTTCCCCTGCAAGGGAACATTTTAATGCTGGAAGAAATACTTGGAACCAACAAGAAATCTCTCCACCTTTTAAGGAAGATCCTGGAAGGCATGAAGAACACTTACCTCATCCTTCCCATGGCTCTGGAGGACGTGTTTATTACCCTGACTATAACCCCTATGATCCCAGGGAAAACTCACCATACCTTAGAAGTAATACATGGGCTGAAAGAGATGATTCTCCCAATACAATGAGGCAACCTGAAAATCCACACTATCCCATGAATACTCCAGACCCAAAAAAGACAATCCCTTATAATGAAGAAGACCCAATAGAGCCAACTGGAGATGAATCTTTTCCAGGACAAAGTAGATGGAGTGTGGCGGAGTCAAGCTTTAAAGGAGACCCAACAGTTAGGCACTATGAAGGCGAGCAA---TAT------------------------------------ACCTCAAATCAACCAAAGGAATACCTTCCCTATTCCTTAGATATTAATCCATCAAAACCCAGGAAGGATTTCCCTTATGGTGAATTTTACCCCTGGAGCCCAGATGAGAATTTCCCATCATATAATACAGCTCCCACTGAACCGTGGCCAGTGGAGAGCAGGGGCTATTATGCTAATAATGCCGTTGGACAAGAAGAAAGCACTATGTTTCCTTCTTGGAATTCCTGGGACCACAGAATTCAAGCCCAAGAGCAGAAAGAAAGAAAGCCATATTTTAACAGAAATTTCTGGGATCAGCCAACAAATTTACACAAAGCCCCTGCTAGTTCACCATACCAGAAGGAGAACAAGCCTTATTCCAGTGACTCCCCAGCTGGGCTTCAGAAAAATCCAATATGGCATGAAGGTGAGAATTTGAATTATGGCATGCAGACCACTAGGTTAAATTCACCAGAAAGAGAACACTTGGTTTTCCCAGACTTAATTCCTCCAAGTTACCCAGCAGTTCAAAAAGGAGCACATTTATTTCACCTAAGCCAGAGAGGCCCTTGCTGTGCTGGTGGCTCCACAGGGCCCAAGGACAATCCACTTGCTCTACAAGACTACACTCCATCTTTTGGTCTTGCACTAGGGGAGAACCAAGACACCAGCCCTGTGTATATAGAAGACAGTCAAACTACGCATGTAAGACATACTATCTCCCCGACAAGCATCCTAGCTGGCCAAAGAAACAGCTCAGAGAAAAGACTGCCTGGA------------GAAAGTCAAAAC--------------------------------------------------------------------------------------------------------------------------------------------------------------------------------------------------------------------------------------------------------------------------------------------------------------------------------CCAAGTCCTTTCAGAGATGACATGTCCACTCTGAAGAGGAACACACCACGTTCTATA---AATCAGTTGGGCCAAAGGGGAATTATGCCCTTTCCCGAAACCAGTTCCCTTCAATCAAAGAATACACCTTGCCTCAAAAGTGATCTTGGAGGAAAAGGAAAC---ATTTTGGAACAAATATTTGAAGGCAACCAGCTCAATGAAAGAACTGTTGATCTTACTCCTGAGCAGCTTGTTATTGGTACACCTGATGAAGGTCCCAAGCCAGAAGGAATTCCAAGTGAAGTGCAAGGAAATGAGGGTGAAAGGCAGCAG---AGACCATCTAGCATCCTACAGTTACCATGTTTTGGCTCCAAATTAACAAAGTATCACACCTCCAGCACTGGAACTCCATCTAGCATTGGAAGGCAAGGCTCATTTGATGGGGATCCAATTACGCCTACTGAAATTCCTAACTCACTGGCTGAGTTAGCTACCAGGGCACAGTTTCAGAATATAAATGTAGACCCACTTAACGCAGATGAACACACTCTATTTGATTCTCTTCAAGTAGGGACCAATCCACAGGACCAGGTGCAAGACTGCTTACTACTTCAGGCCTAG
Sus_scrofa                   ATG---CTGCTTTCGTGCAGGCATGGAGCCTCTTCTCCTAAGCTAGATAACTTGGTACCAAGTGGA--AAAATGAAGATTCTCCTGGTCTTTCTAGGTCTGCTTTGCTATTCTGCTGCTATGCCA------ATGCAAATGCCCCGAATGCCTGGATTTAGCAGCAAAAGTGAGGAGATGATGCGCTATGGTCACTTCAACTTTATGAACGCCCCACATATGGCACACCTGGGCACCTTGTATGGAAATGGTATGCAGCTCCCTCAGTTCTTCCCACAGTATCAGATGCCTATGTGGCCTCAGCCACCACCCAACAAGAAGCACCCACAGAAACCTTCA---------GCATCCAAACAGCAGAGCAAAACTGATCCAGCCCCAGAGAGCCAGAAACCCAACCAGCCTCAACCAAAAACCCCCACGCCAAAGCAGCCTTTAAACGAGCCGTCACCTACTCCAACTCAGCCT---GAAGAGGAAACCCAGACACCTCAGGCATTTCCACCGTTCGGCAATGGGCTATTTCCCTATCAACAGCCACTGTGGCATGTTCCACATAGGATACCACCAGGCTATGGACGTCCACCAACCAGCAATGAAGAAGGCGGGAATCCTTACTTTGGATTTTTTGGATATCATGGATTT-GGGGGCCGTCCTCCTTATTACTCAGAGGAGATGTTTGAACAAGATTTTGAAAAACCAAAAGAAAAAGATCCTCCCAAAACAGAGACTCCAGCCACTGAACCTTCAGTTAATACAACAGTTCCTGAGACAAATTCTACCCAGCCAAACGCACCCAATCCCCGG------------GGAAATGACACCAGCCCAACAGGAACCAGTGGCCAGGGGCCTAACCCTAGAAGCAACCCTACAGGTCAAAACGGCCCTGCAGTTAATGTTTCAGGCCAGGGAGTTCCAAGAAGTCAAAGCCCATGG---------------------GGACCAAGGCAGACAATTATTCATGAAAATTATCCAAATCCTAACATCCGAGGTTTTCCTGCAAGAAGACAATGG------------CGTCCTCCTGGTCCTGCTATGGGGCACAGGCGTAATGGGCCTTTTTACCGAAATCAACAAATTCAAAGGGGTCCTCGGTGGAACTCTTTTACTTTGGAAGGCAAACAAGCAGTTCGTCCAGGATATCCAACATATCGCAGAGTTTATGGTTCTACTGCAAGAAGTAATCCCCCCAATTATGCAGGAAATTCAGCGAATCTCAGAAGAAAGCCTGAGGGGCCAAATAAGAACCCTATGGTAACCAATGTTGCTCCTCCAGGTCCCAAACATGGTACTGTTGACCAAAATGAAAACATCCAAAATCCAAGAGAGAAGCAAGTAAGTCAAAAAGAAAGAACAGTCATTCCCACAAGGGATCCAAGTGGCCCCTGGAGAAACTCTCAAGACTATGGGATTAATAAATCAAACTATAAACTGCCTCAGCCGGAGGATAACATGCTAGTCCCAAATTTTAATTCTATTGATCAACGTGAAAACTCTTATTACCCAAGAGGGGAGTCCAAAAGAGCCCCAAATTCTGATGGACAAACCCAAACCCAGATTATTCCCAAAGGGATTGTTTTAGAGCCAAGAAGAATCCCATATGAATCAGAAACTAATCAGCCAGAATTAAAGCACAGTGCCTATCAGCCTGTGTACACTGAGGGAATCCCTTCCCCTGCAAAGGAACATTTTCCTGCTGGAAGAAATACTTGGAATCAACAAGAAATCTCTCCACCTTTTAAAGAAGATCCTGGGAGGCAGGAAGAACACTTACCTCATCTTTCTCATGGCTCTAGAGTACATGTTTACTACCCTGACTATAATCCCTATGATCCTAGGGAAAATTCACCATACCTTAGAAGCAATACATGGTATGAAAGAGATGATTCTCCCAATACCATGGGGCAACCTGAAAATCCACACTACCCCATGAATACTCCAGACCCAAAAGAGACAATCCCGTATAATGAAGAAGACCCAATTGATCCAACTGGAGATGAACATTTCCCAGGACAAAGTAGATGGGATATGGAGGAGTTGAGCTTTAAAGAAGACCCAACAGTCAGGCACTACGAAGGTGAACAA---TAT------------------------------------ACCTCAAATCAGCCAAAAGAATACCTTCCCTATTCCTTAGAT---AATCCATCAAAACCCAGAGAGGATTTTCTTTATGGTGAATTTTACCCCTGGAACCCAGAGGAGAACTTCCCATCATATAATACAGCTCCCACTGTATCATCACCTGTGGAGAGCAGGGGCTATTATGCCAACAATGCTGTTGGACAAGAAGAAAGCACTATGTTTCCTTCTTGGAGCTCCTGGGATCCCAGGATTCAAGCCCAAGGGCAGAAAGAAGGGAGACCATATTTAAACAGAAATTTCTGGGATCAGTCAACAAATTTATACAAGACCCCTACTAGTTCACCACACCAGAAAGAGAACCAGCCTTATTCCAATAACTCCCCAGCTGGTCTTCAGAAAAATCCAACATGGCATGAAGGTGAGAATTTGAATTATGGTATGCAAATCACTAGGTTAAATTCACCAGAGAGAGATCATTTGGCTTTCCCAGATTTAATTCCTCCAGATTACCCAGGAGGTCAAAAAGAATCACATGTCTTTCACCTAAGCCAGAGGGGCCCTTGCTGTGCTGGTGGCTCCATGTGGCCCAAGAACAATCCACTTGCTCTACAAGACTATACTCAATCCTTTGGTCTTGCACCAGGGGAGAACCCAGACACCAGCACTGGGTATGCAGAAGATAGTCATATTAAGTATGCAAGACAGACTGTCTCCCCGACAAGCATTGTACCTGGCCAAAGAAACAGCTCAGAAAAAATACTGCCTGGA------------GAAAGTCAAAAC--------------------------------------------------------------------------------------------------------------------------------------------------------------------------------------------------------------------------------------------------------------------------------------------------------------------------------CCAAGTCCTTTCAAGGATGATGTGTCCACTCTGAGGAGAAGCACACCATGCTCTGTAAAGAGTCAGTTGAGTCAAAGGGGAATTATGCCCTTGCCTGAAGCCAATTCCCTTCAATCAAAGAATACACCTTGCCTCACAAGTGATCTTGGGGGAGATGGAAACAATGTTTTGGAACAAATATTTGAAGGCAACCAGCTCAATGAAAGAACTGTTGACCTTACTCCTGAGCAGCTTGTTTTTGGTACACCTGACGAAGAGCCCAGGCCAGAAGGAATCCCAAATGAAATGCAAGGCAATGAGAGTGAAAGGCAGCAACAAAGACAATCTAGCATCCTACAGTTACCATGTTTTGGCTCCAAATTAGCAAATTATCACACCTCTAGCATTGGAACCCCATCTAGCCTTGGAAGGCAAGACTCATTTGATGGGGATCCAATTATGCCTACTGAAACTCCTAACTCTTTGGCAGGGCTAGCTACTGGGGCACAGTTTCAGAATATAAATGTAGACCCACTTAATGAAGATGAACACACTCCATTTGATTCTCTTCAAATAGGGACCAATCCACAGGACCAGGTGCAAGATTGCTTATTACTTCAGGCCTAG
Tasmacetus_shepherdi         ATGTTGCTGCTGCAGTGCAGGCATGAAGCCTCGTCTCCTAAGCTAGATAACCTGGTACCAAGTGGA--AAAATGAAGATTCTCCTGGTCTTTCTAGGTCTGCTTTGTTATTCCATAGCTATGCCA------ATGCAAATGCCCCAAATGCCTGGATTTAGCAGTAAAAGCGAGGAGATGATGCGCTATGGTCACTTCAACTTTATGAATTCCCCACCTATGGCACACCTGGGTCCCTTGTATGGAAATGGTATGCAGCTCCCTCAGCTCTTCCTGCCGTACCAGATGCCCATGTGGCCTCAGCCACCACCCAACAAGAAGCGCCTACAGAAACCTTCATCTCCCTCAGCACCCAAACACCAGAGCAAGACTGATCAAGCCCCAGAGACCCAGAAACCCAACCAGCCTCAACTAAAACAGCCCCTACCGGAGCATCCTTTAAGGCAGCCATCACCCACCCCAACTCAGCCCCAA---GAGGAAACCCAGACACCTCAGGCATTCCCACCATTCGGCAATGGGCTATCTCCCTATCAACAGCCACCGTGGCATGTTCCACATAGGGTACCACCAGGTTATGGAAGTCCACCAGTCAGCAATGAAGAAGGTGGGAATCCTTACTTTGGATATTTTGGATATCATGGATTT-GGGGGCCGTCCTCCTTATTATTCAGAAGAGATGTTTGAACAAGATTTTGAAAAACCAAAAGAAAAAGATACTCCTAAAACAGAGAGTTCAGCCACTGATCCTTTGGCTAATTCAACAGTTCCTGAAACTAATTCTACCCAGTCAAATGCACCCAATCCCAGAGGGAGTCAGGGTGGAAATGACACCAGCCTAACAGGAAACAGTGTCCAGGGGTCTAACACTGTGAGCAATCCTACAGCTCAAAACAGCCCTGCAGTAAATGTTTCAGGCCAGGGAGTTCTAAGAAGTCAAACCCCACGG---------------------GGACCAAGTCAGACAAATATTCATGAAAATTATCCAAATCCTAACATCCGAAGTTTTCCTACAGGAAGACAATGG------------CGACCTACTGGCACCGCTATGGGGCACAGATGTAATGGGCCTTTTTACCAAAATCAACAAATTCAAAGGGGTCCCCGGTGGAACTCCTTTGCTTTGGAAGGCAAACAAGCAGTTCGTCCAGGATATCCAATATATCGCAGAGCTTATGCTTCTACTGAAAGAGGCAATTCTCCCAATTACGCAGGAAATCCAGCAAATTTCAGAAGAAAGCCTGAAGGGCCAAATATACACCCTGTGGAAACCAATGTTCCCCCTCTGGGTCCCAAACATGGTACTGTTGGCCACAATGAAAACATCCAAAATCCAAGAGAGAAGCCAGTAAGTCAAAAAGAAAGAATAGTCATTCCTACAAGGGATCCAAATGGCCCCTGGAGAAACTCTCAAGACTACGGAGTTAATAAATCAAACTATAAACTGCCTCACCCTGAGGATAACATGCTAGTCCCAAATTTTAATTCTATTGGTCAATGTGAAAACTCTTATTACCTGAGAGGAGATTCCAGAAGAGCTCCAAATTCTAATGGACAAACCCAAAGCCAGAATTTGTTCAAAAGGATTATCTTAGAGCCAAGAAGAATTCCCTATGAATCAGAAATTAATCAGCCAGAATTAAAGCACAGTATATATCAGCCTGTGTACCCTGAGGGATTCCCTTCCCCTGCAAGGGAACATTTTAATGCTGGAAGAAATACTTGGAACCAACAAGAAATCTCTCCACCTTTTAAGGAAGATCTTGGAAGGCATGAAGAACACTTATCTCATCCTTCCCATGGCTCTGGAGGACGTGTTTACTACCCTGACTATAACTCCTATGATCCCAGGGAAAACTCACCATACCTTAGAAGTAATACATGGGCTGAAAGAGATGATTCTCCCAATACAATGAGGCAACCTGAAAATCCACACTATCCCATGAATACTCCAGACCCAAAAAAGACAATCCCTTATAATGAAGAAGACCCAATAGATCCAACTGGAGACGAATCTTCCCCAGGACAAAGTAAATGGGGTGTGGTGGAGTCAAGCTTTAGAGGAGACCCAACAGTGAGGCACTATGAAGGCGAGCAA---TAT------------------------------------ACCTCAAATCAACCAAAGGAATATCTTCCCTATTCCTTAGAT---AATCCACCAAAACCCAGGGAGGATTTCCCTTATGGTGAATTTTACCCCTGGAGCCCAGATGAGAATTTCCCATCATATAATACAGCTCCCACTGAACCACGGCCGGTGGAGAGCAGGGGCTATTATGCTAATAATGCCGTTGGACAARAAGAAAGCACTATGTTTCCTTCTTGGAACTCCTGGGACCACAGGATTCAAGCCCAAGAGCAGAAAGAAAGCAAGCCATATTTTAACAGAAATTTCTGGGATCAGCCAACAAATTTACACAAAGCCCCTGCTAGTTCACCATACCAGAAAGAGAACAAGCCTTATTCCAGTGACTCCCCAGCTGGGCTTCAGAAAAATCCAATATGGCATGAAGGTGAGAATTTGAATTATGGCATGCAGATCACTAGGTTAAATTTACCAGAGAGAGAACATTTGGCTTTCCCAGACTTAATTCCTCCAAGTTACCCAGCAGGTCAAAAAGGTGCACATTTATTTCACCTAAGCCAGAGAGGCCCCTGCTGTGTTGGTGGCTCCACAGGTCCCAAGGACAATCCACTTGCTCTACAAGACTACACTCCATCTTTTGGTCTTGCACCAGGGGAGAACCAAGACACCAGCCCTGTGTATACAGAAGACAGTCATACTAAGCATGTAAGACATACTATCTCCCAGACAAGCATCCTACCTGGCCAAAGAAACAGTTCAGAAAAAAGACTGCCTGGA------------GAAAGTCAAAAC--------------------------------------------------------------------------------------------------------------------------------------------------------------------------------------------------------------------------------------------------------------------------------------------------------------------------------CCAAGTCCTTTCAGAGATGACATGTCCACTCTGAAGAGGAACACACCATGTTCTATA---AATCAGTTGGGCCAAAGGGGAATTATGCCCTTTCCTGAAACCAGTTCCCTTCAATCAAAGAATACACCTTGCCTCAAAAGTGATCTTGGAGGAGAAGGAAAC---ATTTTGGAACAAATATTTGAAGGCAACCAGCTCAATGAAAGAACTGTTGATCTTACTCCTGAGCAGCTTGTTATTGATACACCTGACGAAGGTCCCAAGCCAGAAGGAATTCCAAGTGAAGTGCAAGGAAATGAGGGTGAAAGGCAGCAG---AGACCATCTAGCATCCTACAGTTACCATGTTTTGGCTCCAAATTAACAAAGTATCACACCTCCAGCACTGGAACTCCATCTAGCGTTGGAAGGCAAGGCTCATTTGATGGGGATCCAATTACGCCTACTGAAATTCCTAACTCATTGGCTGAGTTAGCTACCAGGGCACAGTTTCAGAATATAAATGCAGACCCACTTAATGCAGATGAACACACTCTATTTGATTCTCTTCAAGTAGGGACCAATCCACAGGACCAGGTGCAAGACTGCTTACTACTTCAGGCCTAG
Tragulus_javanicus           ATG---CTGCTGCAGTGTAGGCATGAAGCCTCTTCT---AAGCTAGATTACTTGGTACCAAATGGA--AAAATGAAGATTCTCCTGGTCTTTCTAAGTTTGCTTGGCTATTCTGCTGCTATGCCAATGCAAATGCAAATGCCCCGAATCCCTGGGTTTACCAGTAAAAGTGAGGAGATGATGCGCTATGGTCACTTCAACTTTATGAACTCTCCACATATGACACCCCTGGGCCCCTTCTATGGAAGTGGCATGCAGTTCCCTCAGCTCTTCCCACCATACCAGATGCCCATGTGGCCTCAGCCACCACCCAACAAGAACCACCCACAGAAGCCTTCCTCTCCCTCAGCACCCAAAGAACAGAGCAAGACGGATCAAGCCACAGAGACCCAGAACCCCAACCAGCCTCAACCAAGCAGTGCCCCACCACACCAGCATTTAAAGCAGCCAACACCTACCCCAGCTCATCCACAA---GAGGAAACCCAGACACCTCAGGCATTTTCACCATTTGGCAATGGGCTATTTCCGTTCCAACAGCCACCATGGCATATTCCACATAGGATGCCACCAGGTTTTGGACGTCCACCGGGCAGCAATGAA---GATGGGAACCCTTTCTTTGGATATTTTGGATATCATGGATTT-GGGGGCCGTCCTCCTTATTATTCAGAAGAGATGTTTGAA---GATTTTGAAAAACCAAAAGAAGAAGATCCTCCTAAAACAGAGACTCCTGCTGCTGATCCTTCAGCTAATTCAACAATTCCTGAGACTAACTCCACCCAGCCAAATGCACCCAGTCCTAGAGCTGGTCAGGGCGGAAATGACACCAGCCCAATAGGAAACAATGGCCAAGGGCCTAACATCATGAGCCACCCTACAGCTCAAAACAACCCCACAGTAAATGTTTCAGTCCAAGGAATTCCAAGAAGTCAAACCCCATGG---------------------GGACCAAGTTGGACAAATATTCATCAAAATTATCCACAACCTAACATCCGAAATTTTCCTGCAAGAAGACAATGG------------CGCCCTACTGGTACCACAATGGGGCACAGACGTAATGGGCCTTTTTACCGAAGTCAACAAATTCAAAGGAGCCCTCAGTGGAACTCCTTTGTTTTCGAAGGCAAACAAGGAATTCATCCAGGATATCCAATATATCGCAGGGCTTATGCCTCCACAGCAAGAGGCAATTCTCCCAATTACGCAGGAAATCCAGCAAATTTCAGAAGAAAGCCTGAGGGGCCCAGTAAAAAACCTGTAGGAACCAATGTTGCCCCTCTGAGTCCCAAACATGGTACTACTGGCCACAGTGAAAACATCCAAAATCCAAAAGAGAAGCCAGTAAGTCAAAAAGAAAAAACAGTCACACCTACAAGGGATCCAAATGGCCTCTGGAGAAACTCTCAAGACTATGGAGTTAGTAAATCAAACTATAAACTGCCTCATCCTGAGAGTAACATGCTTGTCCCAAATTTTAATTCTATTGATCAACGTGAAAACTCTTATTACCCAAGAGGAGACTCCAGAGGAACACCACATTCTAACATTCAAACACAAAGCCAGAATTTGCCCAAAGGGATTATTTTAGATCCAAGAAGAATTCCATATGAGTCAGAAATTAATCAGCCAGAAATAAAGCACAGTACATATCAGCCTGTATACCCTGAGGGATCCCCTTCCCCTGCAAGAGGACATTTTCCTACTGGAAGAAACACTTGGAACCAACAAGAAATCCCTCCACCTTTTAAGGAAAACCCTGGAAGGCAGGAAGAACATTTACCTCATCCCTCTCAAGGCTCTAGAGGACATGTTTACTACCCTGACTATAACTTCTATGATCCCAGGGTAAGCCTACCATACCTTAGAAGTAATACCTGGAATGAAAGAGATGATTCTCCCAATACAATGGGGCAACGTGAAAATCCACACTATCCCATGAATACTCCAGATATGAAAGAAAGAATCCCTTATAAGGAAGAAGACCCAGTTGATCCAACTGGAGATGAACCTTTCCCAGGACAAAGCAGATGGGGTGTGGAGAAGTCGAGCTTTAAAAGAGACCCAACAGCTAGG---TATGAAGGTGAGCAA---CAC------------------------------------ACCTCAAATCAACCAAAGGAATACCTGCCCTATTCCTTAGAT---AATCTACCAAAACCCAGGGATGATTTTCCTTATGCTGAACTTTACCCCTGGAACCCAGAAGAGAATTTTCCATCATACAATATGGCTCCCACAATACCACCGCTTGGGGCAAACAGGGGCTATTATGCTAATAATGCTGTTGGACAAGAGGAAAGCACTGCGTTTCCTTCTTGGAACTCCTGGGACCACAGGGTTCAAGCCCAAGGGCAGAAAGAAAGAAGGCCATATTTTACCAGAATCATCTGGGATCAGACAGCAAGTATACCCAAAGTCCCTACTAGTTCACCATACCAGAAGGAGAACCAGCCTTATTCCAATAACTCCCCAGCTGGACTTCAGAAAAATCCAACATGGCATGGAGGTGAGAATTTCAATTATGGCATGCAAATCCCTAGGTTAAGTTCACCAGACAGAGAACATTTGGCTTTCCCAGACTTAATTTCTCCAAGCTACCCAGCAGGTCAAAAAGAAACACATTTATTTCACCTAGGCCAGAGAGGCTCTTGCTGTGCTGGTGGTTCAACAGGGCCCAAGGACAACCCACTTGCTCTACAAGACTACACTCCATCTTTTGGTCTTGTACCAGGGGACAACCAAAACACCAGCCCTGTGGATACAGAAGACAGTCACACTAAGCAAGCAAGACATACTATTTCCCCAACAAGCATTCTACTTGGCCAAAGAAACAGCTCAGAGAAAAGGCTGCCTGGA------------GAAACTCAAAAC--------------------------------------------------------------------------------------------------------------------------------------------------------------------------------------------------------------------------------------------------------------------------------------------------------------------------------CCAACTCCTTTCAGAGATGATGTGCCCACTCTGAGGAGGAACACACCATGTTCTATAAATAAACACTCGAGCCAAAGGGGAATTATGCCCCTTCCCGAAGCCAGTTCCCTTCAATCAAAAAATGTACCTTGCCTCAAAAGTGATCTTGGAGGAGACAGAAACAACATCTTGGAACAAATACTTGAAGGCAACCAGCTCAATGAAAGAACTGTTGATCTTACTCCTGAGCAGCTTGTTATGGGTACACCTGACACAGATCCCAAGCCAGAGGGAATTCCAAGTGAAGTGCAAGGAAATGAGAGTGAAAGGCAGCAACAAAGACCACCTACTATCCTACAATTACCATGTTTTGACTCCAAATTAACAAACTATCACACCTCCAGCACTGGAACCCCATCTAGCACTGGAAGGCAAGGCTCATTTGATGGGGATCCAATTATGCCTACTGAAATTCCAAACTCACTGGCTGAGTTAGCCACTGGGGCACAGTTTCAGAATATAAATGTAGACCCACTTAATGCAGATGAACACACTCCATTTGATCCTCTTCAAGTAGGGACCAATCCACAGGACCAGGTACAAGACTGCTTACTACTTCAGGCCTAG
Tursiops_aduncus             ATGTTGCTGCTGCAGTGCAGGCATGAAGCTTCGTCTCCTAAGCTAGATAACCTGGTACCAAGTGGA--AAAATGAAGAGTGTCCTGGTCTTTCTAGGTCTGCTTTGTTATTCCATAGCTATGCCA------ATGCAAATGCCCCGAATGCCTGGATTTAGCAGTAAAAGTGAGGAGATG---CGCTATGGTCACTTCAACTTTATGAACTCCCCACCTATGGTACACCTGGGTCCCTTGTATGGAAATGGTATGCAGCTCCCTCAGCTCTTCCTGCCGTACCAGATGCCCATGTGGCCTCAGCCACCACCCAACAAGAAGCGCCCACAGAAACCTTCATCTCCCTCAGCACCCAAACACCAGAGCAAGACTGATCAAGCCCCAGAGACCCAGAAACCCAACCAGCCTCAACTAAAACAGCCCCTACCGGAGCATCCTTTAAAGCAGCCATCACCCACCCCAACTCAGCCCCAA---GAGGAAACCCAGACACCTCAGGCATTCCCACCATTTGGCAATGGGCTATTTCCCTATCAACAGCTACCGTGGCATGTTCCACATAGGGTACCACCAGGTTACGGACGTCCACCAGTCAGCAATGAAGAAGGTGGAAATCCTTACTTTGGATATTTTGGATATCATGGATTT-GGGGGCCGTCCTCCTTATTATTCAGAAGAGATGTTTGAACAAGATTTTGAAAAACCAAAAGAAAAAGATCCTCCTAAAACAGAGAGTCCAGCCACTGATCCTTCGGTTAATTCAACAGTTCCTGAAACTAATTCTACCCAGTCAAATGCACCCAATCCCAGAGGGAGTCAGGGTGGAAATGACACCAGCCCAACAGGAAACAGTGTCCAGGGGTCTAACAGTGTGAGCAATCCTACAGCTCAAAACAGCCCTGCAGTAAATGTTTCAGGCCAGGGAGTTCCAAGAAGTCAAACCCCACAG---------------------GGACCAAGTCAGACAAATATTCATGAAAATTATCCAAATCCTAACATCCGTAGTTTTCCTGCAGGAAGACAATGG------------CGACCTACTGGCACCGCTACGGGGCACAAACGTAATGGGCCTTTTTACCGAAATCAACAAATTCAAAGGGGTCCCCGGTGGAACTCCTTTGTTTTGGAAGGCAAACAAGCAGTTCGCCCAGGATATCCAATATACCGCAGAGCTTATGCTTCCACTGCAAGAGGCAACTCTCCCAATTATGCAGGAAATCCAGCAAATTTCAGAAGAAAGCCTGAAGGGCCAAATAAACACCCTGTGGGAACCAATGTTGCCCCTCTGGGTCCCAAACATGGTACTGTTGGCCACAATGAAAACATCCAAAATCCAAGAGAGAAGCCAGTAAGTCAAAAAGAAGGAATAGTCATTCCTACAAGGGATCCAAGTGGCCCCTGGAGAAACTCTCAAGACTATGGAGTTAATAAATCAAACTATAAACTGCCTCACCCTGAGGACAACATGCTAGTCCCAAATTTTAATTCTATTGGTCAACGTGAAAACTCTTATTACCTGAGAGGAGATTCCAGAAGAGCTCCAAATTCTAATGGACAAACCCAAAGCCAGAATTTGCTCAAAGGGATTATTTTAGAGCCAAGAAGAATTCCATATGAGTCAGAAATTAATCAGCCAGAATTAAAGCACAGTATATATGAGCCTGTGTACCCTGAGGGATTTCCTTCCCCTGCAAGGGAACATTTTAATGCTGGAAGAAATACTTGGAACCAACAAGAAATCTCTCCACCTTTTAAGGAAGATCCTGGAAGGCATGAAGAACACTTACCTCATCCTTCCCATGGCTCTGGAGGACGTGTTTATTACCCTGACTATAACCCCTATGATCCCAGGGAAAACTCACCATACCCTAGAAGTAATACATGGGCTGAAAGAGATGATTCTCCCAATGCAATGAGGCAACCTGAAAATCCACACTATCCCATGAATACTCCAGACCCAAAAAAGACAATCCCTTATAATGAAGAAGACCCAATAGAGCCAACTGGAGACGAATCTTTTCCAGGACAAAGTAGATGGAGTGTGGAGGAGTCAAGCTTTAAAGGAGACCCAACAGTTAGGCACTATGAAGGCGAGCAA---TAT------------------------------------ACCTCAAATCAACCAAAGGAATACCTTCCCTATTCCTTAGATATTAATCCATCAAAACCCAGGAAGGATTTCCCTTATGGTGAATTTTACCCCTGGAGCCCAGATGAGAATTTCCCATCATATAATACAGCTCCCACTGAACCGCGGCCAGTGGAGAGCAGGGGCTATTATGCTAATAATGCCGTTGGACAAGAAGAAAGCACTATGTTTCCTTCTTGGAATTCCTGGGACCACAGAATTCAAGCCCAAGAGCAGAAAGCAAGCAAGCCATATTTTAACAGAAATTTCTGGGATCAGCCAACAAATTTACACAAAGCCCCTGCTAGTTCACCATACCAGAAGGAGAACAAGCCTTATTCCAGTGACTCCCCAGCTGGGCTTCAGAAAAATCCAATATGGCATGAAGGTGAGAATTTGAATTATGGCATGCAGACCACTAGGTTAAATTCACCAGAAAGAGAACACTTGGTTTTCCCAGACTTAATTCCTCCAAGTTACCCAGCAGTTCAAAAAGGAGCACATTTATTTCACCTAAGCCAGAGAGGCCCTTGCTGTGCTGGTGGCTCCACAGGGCCCAAGGACAATCCACTTGCTCTACAAGACTACACTCCATCTTTTGGTCTTGCACTAGGGGAGAACCAAGACACCAGCCCTGTGTATATAGAAGACAGTCAAACTACGCATGTAAGACATACTATCTCCCCGACAAGCATCCTAGCTGGCCAAAGAAACAGCTCAGAGAAAAGACTGCCTGGA------------GAAAGTCAAAAC--------------------------------------------------------------------------------------------------------------------------------------------------------------------------------------------------------------------------------------------------------------------------------------------------------------------------------CCAAGTCCTTTCAGAGATGACATGTCCACTCTGAAGAGGAACACACCACGTTCTATA---AATCAGTTGGGCCAAAGGGGAATTATGCCCTTTCCCGAAACCAGTTCCCTTCAATCAAAGAATACACCTTGCCTCAAAAGTGATCTTGGAGGAGAAGGAAAC---ATTTTGGAACAAATATTTGAAGGCAACCAGCTCAATGAAAGAACTGTTGATCTTACTCCTGAGCAGCTTGTTATTGGTACACCTGATGAAGGTCCCAAGCCAGAAGGAATTCCAAGTGAAGTGCAAGGAAATGAGGGTGAAAGGCAGCAA---AGACCATCTAGCATCCTACAGTTACCATGTTTTGGCTCCAAATTAACAAAGTATCACACCTCCAGCACTGGAACTCCATCTAGCATTGGAAGGCAAGGCTCATTTGATGGGGATCCAATTACGCCTACTGAAATTCCTAACTCACTGGCTGAGTTAGCTACCAGGGCACAGTTTCAGAATATAAATGTAGACCCACTTAACGCAGATGAACACACTCTATTTGATTCTCTTCAAGTAGGGACCAATCCACAGGACCAGGTGCAAGACTGCTTACTACTTCAGGCCTAG
Tursiops_truncatus           ATGTTGCTGCTGCACTGCAGGCATGAAGCTTCGTCTCCTAAGCTAGATAACCTGGTACCAAGTGGA--AAAATGAAGAGTGTCCTGGTCTTTCTAGGTCTGCTTTGTTATTCCATAGCTATGCCA------ATGCAAATGCCCCGAATGCCTGGATTTAGCAGTAAAAGTGAGGAGATG---CGCTATGGTCACTTCAACTTTATGAACTCCCCACCTATGGTACACCTGGGTCCCTTGTATGGAAATGGTATGCAGCTCCCTCAGCTCTTCCTGCCGTACCAGATGCCCATGTGGCCTCAGCCACCACCCAACAAGAAGCGCCCACAGAAACCTTCATCTCCCTCAGCACCCAAACACCAGAGCAAGACTGATCAAGCCCCAGAGACCCAGAAACCCAACCAGCCTCAACTAAAACAGCCCCTACCGGAGCATCCTTTAAAGCAGCCATCACCCACCCCAACTCAGCCCCAA---GAGGAAACCCAGACACCTCAGGCATTCCCACCATTTGGCAATGGGCTATTTCCCTATCAACAGCTACCGTGGCATGTTCCACATAGGGTACCACCAGGTTATGGACGTCCACCAGTCAGCAATGAAGAAGGTGGAAATCCTTACTTTGGATATTTTGGATATCATGGATTT-GGGGGCCGTCCTCCTTATTATTCAGAAGAGATGTTTGAACAAGATTTTGAAAAACCAAAAGAAAAAGATCCTCCTAAAACAGAGAGTCCAGCCACTGATCCTTCGGTTAATTCAACAGTTCCTGAAACTAATTCTACCCAGTCAAATGCACCCAATCCCAGAGGGAGTCAGGGTGGAAATGACACCAGCCCAACAGGAAACAGTGTCCAGGGGTCTAACACTGTGAGCAATCCTACAGCTCAAAACAGCCCTGCAGTAAATGTTTCAGGCCAGGGAGTTCCAAGAAGTCAAACCCCACAG---------------------GGACCAAGTCAGACAAATATTCATGAAAATTATCCAAATCCTAACATCCGTAGTTTTCCTGCAGGAAGACAATGG------------CGACCTACTGGCACCGCTACGGGGCACAAACGTAATGGGCCTTTTTACCGAAATCAACAAATTCAAAGGGGTCCCCGGTGGAACTCCTTTGTTTTGGAAGGCAAACAAGCAGTTCGCCCAGGATATCCAATATACCGCAGAGCTTATGCTTCCACTGCAAGAGGCAACTCTCCCAATTATGCAGGAAATCCAGCAAATTTCAGAAGAAAGCCTGAAGGGCCAAATAAACACCCTGTGGGAACCAATGTTGCCCCTCTGGGTCCCAAACATGGTACTGTTGGCCACAATGAAAACATCCAAAATCCAAGAGAGAAGCCAGTAAGTCAAAAAGAAGGAATAGTCATTCCTACAAGGGATCCAAGTGGCCCCTGGAGAAACTCTCAAGACTATGGAGTTAATAAATCAAACTATAAACTGCCTCACCCTGAGGACAACATGCTAGTCCCAAATTTTAATTCTATTGGTCAACGTGAAAACTCTTATTACCTGAGAGGAGATTCCAGAAGAGCTCCAAATTCTAATGGACAAACCCAAAGCCAGAATTTGCTCAAAGGGATTATTTTAGAGCCAAGAAGAATTCCATATGAGTCAGAAATTAATCAGCCAGAATTAAAGCACAGCATATATCAGCCTGTGTACCCTGAGGGATTTCCTTCCCCTGCAAGGGAACATTTTAATGCTGGAAGAAATACTTGGAACCAACAAGAAATCTCTCCACCTTTTAAGGAAGATCCTGGAAGGCATGAAGAACACTTACCTCATCCTTCCCATGGCTCTGGAGGACGTGTTTATTACCCTGACTATAACCCCTATGATCCCAGGGAAAACTCACCATACCCTAGAAGTAATACATGGGCTGAAAGAGATGATTCTCCCAATGCAATGAGGCAACCTGAAAATCCACACTATCCCATGAATACTCCAGACCCAAAAAAGACAATCCCTTATAATGAAGAAGACCCAATAGAGCCAACTGGAGATGAATCTTTTCCAGGACAAAGTAGATGGAGTGTGGCGGAGTCAAGCTTTAAAGGAGACCCAACAGTTAGGCACTATGAAAGCGAGCAA---TAT------------------------------------ACCTCAAATCAACCAAAGGAATACCTTCCCTATTCCTTAGATATTAATCCATCAAAACCCAGGAAGGATTTCCCTTATGGTGAATTTTACCCCTGGAGCCCAGATGAGAATTTCCCATCATATAATACAGCTCCCACTGAACCGCGGCCAGTGGAGAGCAGGGGCTATTATGCTAATAATGCCGTTGGACAAGAAGAAAGCACTATGTTTCCTTCTTGGAATTCCTGGGACCACAGAATTCAAGCCCAAGAGCAGAAAGAAAGAAAGCCATATTTTAACAGAAATTTCTGGGATCAGCCAACAAATTTACACAAAGCCCCTGCTAGTTCACCATACCAGAAGGAGAACAAGCCTTATTCCAGTGACTCCCCAGCTGGGCTTCAGAAAAATCCAATATGGCATGAAGGTGAGAATTTGAATTATGGCATGCAGACCACTAGGTTAAATTCACCAGAAAGAGAACACTTGGTTTTCCCAGACTTAATTCCTCCAAGTTACCCAGCAGTTCAAAAAGGAGCACATTTATTTCACCTAAGCCAGAGAGGCCCTTGCTGTGCTGGTGGCTCCACAGGGCCCAAGGACAATCCACTTGCTCTACAAGACTACACTCCATCTTTTGGTCTTGCACTAGGGGAGAACCAAGACACCAGCCCTGTGTATATAGAAGACAGTCAAACTACGCATGTAAGACATACTATCTCCCCGACAAGCATCCTAGCTGGCCAAAGAAACAGCTCAGAGAAAAGACTGCCTGGA------------GAAAGTCAAAAC--------------------------------------------------------------------------------------------------------------------------------------------------------------------------------------------------------------------------------------------------------------------------------------------------------------------------------CCAAGTCCTTTCAGAGATGACATGTCCACTCTGAAGAGGAACACACCACGTTCTATA---AATCAGTTGGGCCAAAGGGGAATTATGCCCTTTCCCGAAACCAGTTCCCTTCAATCAAAGAATACACCTTGCCTCAAAAGTGATCTTGGAGGAGAAGGAAAC---ATTTTGGAACAAATATTTGAAGGCAACCAGCTCAATGAAAGAACTGTTGATCTTACTCCTGAGCAGCTTGTTATTGGTACACCTGATGAAGGTCCCAAGCCAGAAGGAATTCCAAGTGAAGTGCAAGGAAATGAGGGTGAAAGGCAGCAA---AGACCATCTAGCATCCTACAGTTACCATGTTTTGGCTCCAAATTAACAAAGTATCACACCTCCAGCACTGGAACTCCATCTAGCATTGGAAGGCAAGGCTCATTTGATGGGGATCCAATTACGCCTACTGAAATTCCTAACTCACTGGCTGAGTTAGCTACCAGGGCACAGTTTCAGAATATAAATGTAGACCCACTTAACGCAGATGAACACACTCTATTTGATTCTCTTCAAGTAGGGACCAATCCACAGGACCAGGTGCAAGACTGCTTACTACTTCAGGCCTAG
Vicugna_pacos                ATGTTGCTGCTTCAGGGCAGGCATGGAGCCTCTTTTCCTAAGCTAGATAACTGGGTACCAAGTGGA--AAAATGAAGATTCTCTTGGTCTTTCTAGGTCTGCTTGGTTATTCTGCTGCCATGCCA------ATGCAAATGCCCCGAATACCTGGATTTAGCAGTAAAAGTGAGGAGATGATGCGCTACGGTCACTTCAACTTTATGAATTCCCCACATATGGCACACCTGGGCCCCTTGTATGGCCATGGTATGCAGATTCCTCAGCTCTTCCCACAGTATCAGATGCCCATGTGGCCTCAGCCACCACCCAAGGTGAATCACCCACAGAAACCTTCATCTCCCTCAACACCCAATCACCAGAGCAACACTGATCAAGCCCCAGAGACCCAGCAACCTGACCAGCCTCAACCTCAAAAGCTCCCACCAAAATGGCCTTCAAAGCAGCCATCACCCACCCCAACTCAGCCCCAA---GAGGAAGCCCAGACACCTGAGGCATTCCTACCATTCGGCAATGGGCTATTTCCCTACCAACAGCCACCGTGGCATGTTCCACACAGGGTACCAACAGGCTATGGACGTCCACCAGTCAGCAATGAAGAAGGCGGGAATCCTTTCTTTGGATATTTTGGATTTCATGGATTT-GGGGGCCGTCCT---TATTATTCAGAAGAGATGTTTGAA---GATTTTGAAAAACCCAAAGAAGAAGATCCTCCTAAAACAGAAAGTCCAGCCACCGAACCTTCAACTAATTCAACAGTTCCTGAGACTAATTCCACCCAACCAAATGCACCCAATCCCAGAGGGAGTCAGAGTGGAAATGACACCAGCCCATCAGGAAACAGTGGCCAGGGGCCTAACACTGTGAGCAACCCTACAGCTCAAAATGGCCCTGTAGTTAATGTTTCAGGCCAGGGAGTTCCAAGAAGTCAAACCCCATGG---------------------GGACCAAGTCAGACAAATTTTCATGAAAATTATCCAAATCCTAACATTCGAAGTTTTCCTGCAAGAAGACAATGG------------CGTCCTACTGGTACTGCCATGGGGCACAGGCAGAATGGGCCTTTTTACCGAAATCAACAAATTCAAAGGGGTCCTCGGTGGAACTCCTTTGCTTTGGAAGGAAAACAAGCAGTTCATCCAGGATATCCATTATATCGCAAAGCTTATGCTTCTACTGCAAGAGGCAATGCTCTCAATTATGCAGGAAATCCAGTGAATTTCAGAAGAAAGCCGCAGGGACCAAATAAATACCCTATGGGAAACAATGTTGCCCCTCTGGATCCTAAACATGGTACTGTTGGCGGTAATGAAAACATCCAAAATCCAAGAGAGAATCCAGTAAGTCAAAAAGAAAGAACAGTCACTCCTACAATGGATCCAAATGGTCCCTGGAGAAACTCTCAAGATTATGGAGTTAATAAATCAAACTATAAATTGCCTCACCCTGAGGGCAATATGCTAGCCCCAAATTTTAATTCTATTGATCAA------AATTCTTATTACCCGAGAGGAGATTCCAAAAGAGCCCCAAATTCTGAAGGACAAATCCAAAGCCAGAATTTGCCCAAAGGGATTATTTTAGAGCCAAGAAGAATACCATATGAATCAGAAACTAAACAGCCAGAATTAACGCAAAATACATATCAGCCTGTGTATCCTGAGGGAATCCCTTCCCCTGCAAGGGAACGTTTTCCTACTGGAAGGAATACTTGGAACCAACAAGAAATCTCTCCACCTTTTAAGGAAGATCCTGGGAGGCAGGAAGAACACTTATCTCATCCTTCCCATGGCTCAAGAAGACGTGTTTACTACCCTGACTATCGCCCCTATGATCCCAGGGGAAATTCACCATACCTTAGAAGTAATACATGGGGTGAAAGAGATGACTCACCCAATACAGTGAGACAGCCTGAAAATCCACACTACCCCATGAACACTCCAGACCCAAAAGAGACGATCCATTACAATGAAGAAGACCCAACTGATCCAACTGGGGATGAACCTTTCCCAGGACAAAGCAGATGGGGTGCGGAGGAGTCAAGTTTTAAAGGAGGCCCAACAGTTAGGACCTATGAAGGCAAACAACAATAT------------------------------------ACCTTAAATCAACCAAAAGAATACCTTCCCTATTATCTAGAT---AATCCATCAAAACCCAGGGAGGATCTTCCTTATGGTGAATTTTACCCCTGGAACCCAGATGAGAATTTTCTGTCATATAATATAGCTCCCACTGTACCACCACCAGTGGAGAGCAGGGGCTATTATGTTAATAATGCTGTTGAACAAGAAGAAAGCACTAGATTTCCTCACTGGAACTCCTGGGACCACAGGATTCAAGCCCAAGGGCAGAAAGAAATAAGACCATATTTTAACAGAAATTTCTGGGATCAGCCAACAAATTTACACAAAGTCCCCACTAGTTCACTACACCAG---GAGAACAAGCCCTATTCCAGTAATTCCCCAGCTGGGCTTCAGAAAAATCCAACATGGCATGAAGGTGAGAATTTGAATTATGACATACAAATTACTAGGTTAAATTCACCACAGAGAGAATATCTGGCTTTCCCAGAGTTAATTCCTCCAAGTTACCCAGCAGGACAAAAAGAAGCACATTTATTTCACCTAAGCCAGAAAAGCCCCTGCTGTGCTGGTGCCTCAATAGGACTCAAGAACAATCTACTTGCTCTACAAGACTACACTCCATCTTTTGGTCTTGCACCAGGGGAGAACCAAGACACCAGCCCTGTGTATACAGAAGATAGTCATACTAAGCATGCAAGATATACTACCTCCCCGATGAGCATCCTGCCTGGACAAAGAAATAGCTCAGAGAAAAGACTGCCTGGG------------GAAAGTCAAAAC--------------------------------------------------------------------------------------------------------------------------------------------------------------------------------------------------------------------------------------------------------------------------------------------------------------------------------CCAAGTCCTTTCAGAGATGATGTATCCACTCTGAGGAGGAACACACCATGTTCTGTAAAGAATCAATTGAGCCAAAGGGGAATTATGCCCTTTCCTGAAGCCAGTTCCCTTCAATCAAAGAATATACCTTGCCTCAAACATGATCTTGGGGGAGATGGGAACAATGTTTTGGAACAAATATTTGAAGGCAACCAGCTCAATGAAAGAACTGTTGACCTTACTCCTGAGCAGCTTGTTATTGGTACACCTGAAGAAGTTCCCAAGCCAGAAGGAATCCCAGGTGAAGTCCAAGAAAATGAGGGTGAAAGGCAGCAACAAAGACCATCTAGCATCCTACAGTTACCATGTTTTGGCTCCGAATTAGCAAAGTATCACACCTCCAGCACTGGAACTCCATCTAGCATTGGAAGGCAAGGCTCATTTGATGGGGATCCAATTATGCCTACTGAAATTCCTAACTCATTGGCCGGGTTAGCTACTGGGGCACAGTTTCAGAATATAAATGTAGACCCACTTAATGCAGATGAACAAACTCCATTAGATTCTCTTCAAATAGGGGCCAATCCACAGGACCAGGTGCAAGACTGCTTACTACTTCAGGCCTAG
Ziphius_cavirostris          ATGTTGCTGCTGCAGTGCAGGCATGAAGCCTCGTCTCCTAAGCTAGATAACCTGGTACCAAGTGGA--AAAATGAAGATTCTCCTGGTCTTTCTAGGTCTGCTTTGTTATTCCATAGCTATGCCA------ATACAAATGCCCCAAATGCCTGGATTTAGCAGTAAAAGTGAGGAGATGATGCGCTATGGTCACTTCAACTTTATGAACTCCCCACCTATGGCACACCTGGGTCCCTTGTATGGAAATGGTATGCAGCTCCCTCAGCTCTTCCTGCCGTACCAGATGCCCATGTGGCCTCAGCCACCACCCAACAAGAAGCGCCTACAGAAACCTTCATCTCCCTCAGCACCCAAACACCAGAGCAAGACTGATCAAGCCCCAGAGACCCAGAAACCCAACCAGCCTCAACTAAAACAGCCCCTACCGGAGCATCCTTCTAGGCAGCCATCACCCACCCCAACTCAGCCCCAA---GAGGAAACCCAGACACCTCAGGCATTCCCACCATTTGGCAATGGGCTATCTCCCTATCAACAGCCACCGTGGCATGTTCCACATAGGGTACCACCAGGTTATGGAAGTCCACCAGTCAGCAATGAAGAAGGTGGGAATCCTTACTTTGGATATTTTGGATATCATGGATTT-GGGGGCCGTCCTCCTTATTATTCAGAAGAGATGTTTGAACAAGATTTTGAAAAACCAAAAGAAAAAGATACTCCTAAAACAGAGAGTTCAGCCACTGATCCTTTGGCTAATTCAACAGTTCCTGAAACTAATTCTACCCAGTCAAATGCACCCAATCCCAGAGGGAGTCAGGGTGGAAATGACACCAGCCTAACAGGAAACAGTGTCCAGGGGTCTAACACTGTGAGCAATCCTACAGCTCAAAACAGCCCTGCAGTAAATGTTTCAGGCCAGGGAGTTCTAAGAAGTCAAACCCCACGG---------------------GGACCAAGTCAGACAAATGTTCATGAAAATTATCCAAATCCTAACATCCGAAGTTTTCCTACAGGAAGACAATGG------------CGACCTACTGGCACCGCTATGGGGCACAGATGTAATGGGCCTTTTTACCAAAATCAACAAATTCAAAGGGGTCCCTGGTGGAACTCCTTTGCTTTGGAAGGCAAACAAGCAGTTCATCCAGGATATCCAATATATCGCAGAGCTTATGCTTCCACTGCAAGAGGCAATTCTCCCAATTATGCAGGAAATCCAGCAAATTTCAGAAGAAAGCCTGAAGGGCCAAATATACACCCTGTGGAAACCAATGTTCCCCCTCTGGGTCCCAAACATGGTACTGTTGGCCACAATGAAAACATCCAAAATCCAAGAGAGAAGCCAGTAAGTCAAAAAGAAAGAATAGTCATTCCTACAAGGGATCCAAATGGCCCCTGGAGAAACTCTCAAGACTACGGAGTTAATAAATCAAACTATAAACTGCCTCACCCTGAGGATAACATGCTAGTCCCAAATTTTAATTCTACTGGTCAACGTGAAAACTCTTATTACCTGAGAGGAGATTCCAGAAGAGCTCCAAATTCTAATGGACAAACCCAAAGCCAGAATTTGCTCAAAGGGATTATCTTAGAGCCAAGAAGAATTCCATATGAATCAGAAATTAATCAGCCAGAATTAAAGCACAGTATATATCAGCCTGTGTACCCTGAGGGATTCCCTTCCCCTGCAAGGGAACATTTTAATGCTGGAAGAAATACTTGGAACCAACAAGAAATCTCTCCACCTTTTAAGGAAGATCTTGGAAGGCATGAAGAACACTTACCTCATCCTTCCCATGGCTCTGGAGGACGTGTTTACTACCCTGACTATAACTCCTATGATCCCAGGGAAAACTCACCATACCTTAGAAGTAATACATGGGCTGAAAGAGATGATTCTCCCAATACAATGAGGCAACCTGAAAATCCACACTATCCCATGAATACTCCAGACCCAAAAAAGACAATCCCTTATAATGAAGAAGACCCAATAGATCCAACTGGAGACGAATCTTTCCCAGGACAAAGTAAATGGGGTGTGGTGGAGTCAAGCTTTAGAGGAGACCCAACAGTGAGGCACTATGAAGGCGAGCAA---TAT------------------------------------ACCTCAAATCAACCAAAGGAATACCTTCCCTATTCCTTAGAT---AATCCATCAAAACCCAGGGAGGATTTCCCTTATGGTGAATTTTACCCCTGGAGCCCAGATGAGAATTTCCCATCATATAATACAGCTCCCACTGAACCACGGCCGGTGGAGAGCAGGGGCTATTATGCTAATAATGCCGTTGGACAAGAAGAAAGCACTATGTTTCCTTCTTGGAACTCCTGGGACCACAGGATTCAAGCCCAAGAGCAGAAAGAAAGCAAGCCATATTTTAACAGAAATTTCTGGGATCAGCCAACAAATTTACACAAAGCCCCTGCTAGTTCACCATACCAGAAAGAAAACAAGCCTTATTCCAGTGACTCCCCAGCTGGGCTTCAGAAAAATCCAATATGGCATGAAGGTGAGAATTTGAATTATGGCATGCAGATCACTAGGTTAAATTTACCAGAGAGAGAACATTTGGCTTTCCCAGACTTAATTCCTCCAAGTTACCCA---GGTCAAAAAGGAGCACATTTATTTCACCTAAGCCAGAGGGGCCCCTGCTGTGTTGGTGGCTCCACAGGTCCCAAGGACAATCCACTTGCTCTACAAGACTACATTCCATCTTTTGGTCTTGCACCAGGGGAGAACCAAGACACCAGCCCTGTGTATACAGAAGACAGTCATACTAAGCATGTAAGACATACTATCTCCCCGACAAGCATCCTACCTGGCCAAAGAAACAGTTCAGAAAAAAGACTGTCTGGA------------GAAAGTCAAAAC--------------------------------------------------------------------------------------------------------------------------------------------------------------------------------------------------------------------------------------------------------------------------------------------------------------------------------CCAAGTCCTTTCAGAGATGACATGTCCACTCTGAAGAGGAACACACCATGTTCTATA---AATCAGTTGGGCCAAAGGGGAATTATGCCCTTTCCTGAAACCAGTTCCCTTCAATCAAAGAATACACCTTGCCTCAAAAGTGATCTTGGAGGAGAAGGAAAC---ATTTTGGAACAAATATTTGAAGGCAACCAGCTCAATGAAAGAACTGTTGATCTTACTCCTGAGCAGCTTGTTATTGATACACCTGACGAAGGTCCCAAGCCAGAAGGAATTCCAAGTGAAGTGCAAGGAAATGAGGGTGAAAGGCAGCAG---AGACCATCTAGCATCCTACAGTTACCATGTTTTGGCTCCAAATTAACAGAGTATCACACCTCCAGCACTGGAACTCCATCTAGCGTTGGAAGGCAAGGCTCATTTGATGGGGATCCAATTACGCCTACTGAAATTCCTAACTCATTGGCTGAGTTAGCTACCAGGGCACAGTTTCAGAATATAAATGCAGACCCACTTAATGCAGATGAACACACTCTATTTGATTCTCTTCAAGTAGGGACCAATCCACAGGACCAGGTGCAAGACTGCTTACTACTTCAGGCCTAG
	;
End;
begin sets;
charset exon1 = 1-54;
charset exon2 = 55-125;
charset exon3 = 126-176;
charset exon4 = 177-218;
charset exon5 = 219-497;
charset exon6 = 498-560;
charset exon7 = 561-611;
charset exon8 = 612-3872;
end;
