# Supplementary material for: Molecular Evidence for Relaxed Selection on the Enamel Genes of Toothed Whales (Odontoceti) with Degenerative Enamel Phenotypes
Source: Genes (Basel). 2024 Feb 10;15(2):228. doi: 10.3390/genes15020228 (PMC10888366; doi:10.3390/genes15020228)
Supplement: Supplementary file 1 [file genes-15-00228-s001.zip › Supplementary Materials/Nexus CDS Alignments/MMP20.nex]

#NEXUS 

Begin data;
	Dimensions ntax=93 nchar=1799;
	Format datatype=dna gap=-;
	Matrix
Balaena_mysticetus           ATAAAGGTGCTCCCTGCATCTGGCCTTGCTGTCCTCCTCGTCACAGCTCTGAAGTTTTCCACTGCAGCCCCCTCCCTATTTGCAGCCCMCCCCCCCCCCAGGACCTCAAGGAACAGCTACCAGCTCGCACAGGCATACCTTGACAAATATTACACAAAGAAAGGAGGGCGCCAGATTGGTGAGATGGTTGCAAGAAGAGGCAATTCCATGGTTAAAAACATTAAGGAGGGCTTCCCTGGTGGCGCAGTGGTTGAGAATCTGCCTGCCAATGCAAGGGACACGGGTTCGAGCCCTGGTCTGGGAAGATCCCACATGCCGCGGAGCAACTATGCCCGTGAGCCACAACTACTGAGCCTGCGCGTCTGGAGCCTGTGCTCCGCAACAAGAGAGGCCACGATAGTGAGAGGCCCGCGCACCGCGATGAAGAGTGGCCCCCGCTTGCTGCAACTAGAGAAAGCCCTCGC----------------ACAGAAACGAAGACCCAACACAGCCAAAAATAAATAAATAA------ATAATTTTT--TTAAAAAAAACATTAAGGAGCTGCAGGCTTTCTTCGGCCTCCGAGTCACCGGGAAGTTAGACCGGGCCACCATGGATGTGATCAAGAGGCCTCGCTGTGGAGTTCCTGATGTGGCAAACTATTGCCTCTTCGCAGGTGAATCCAAATGG-AAAAAAAATACTTTGACATACAGAATATCCAAATACACACCTTCCATGACTTCTGCAGAAGTGGACAAAGCAGTGGAGATGGCCCTGCAGGCCTGGAGTAGTGCCGTTCCTCTGAGCTTTGTCAGAATAAACTCAGGAGAAGCAGATATTATGATATCTTTTGAAACTGGAGATCACGGGGATTCCTATCCATTCGATGGGCCTCGGGGG-------ACTCTAGCCCATGCATTTGCACCTGGAGAAGGCCTGGGAGGAGATACACATTTCGACAATGCTGAGAAGTGGACTATGGGAATGAATGGTTTCAATTTATTCACCGTTGCTGCTCATGAATTTGGCCACGCACTGGGCCTGGCCCATTCCACAGACCCATCAGCACTGATGTACCCAACTTATAAGTATCAGCATCCCTATGGATTCCACCTTCCCAAGGATGATGTGAAAGGGATCCAGGCACTGTACGGACCTCGGAAGACATTCCCAGGGAAGCCCGCTGTGCCCCACAGCCCCCCTCATAATCCTTCTATCCCTGACCTCTGTGACTCCAGCTCAGCCTTTGATGCTGTGACAATGCTGGGAAAGGAGCTCCTGTTCTTCAGGGACCGGATTTTCTGGCGTTGGCAGGTTCACTTGATGTCAGGGATCCGGCCCAGCACCATCACC-AGCTCCTTCCCCC-AGCTTATGTCCAATGTGGATGCAGCTTATGAAGTGGCTGAGAGGGGCACAGCTTACTTCTTTAAAG-ACCCCACTACTGGATAACAAGAGGATTCCAAATGCAAGGTACTCCTCAGACTATTTATGACTTTGGGTTCCCAAGATACGTGCAGCGAATAGATGCTGCCATC-TATCTCAAGGATGCACAGAAGACCCTTTTCTTTGTGGGAGATGAATACTACAGCTATGATGAATGAAAAAGGAAAATGGAAAAAGACTATCCAAAGAATACTGAAGAAGAATTTTCAGGAGTTAATGGCCAAATAGTTGCTGCTGTGGAGTTAAATGGCTACATTTACTTCTTTTCAGGACCCAAAATGTACAAGTATGATACAGAGAAGGAAGATGTGGTTAGTGTGCTGAAATCTAGTTCCTGGATTGGTTGCTAA
Balaenoptera_acutorostrata   ATGAAGGTGCTCCCTGCATCTGGCCTTGCTGTCCTCCTCGTCACGGCTCTGAAGTTTTCCACTGCAGCCCCCTCCCTATTTGCAGCA---CCCCCCCCCAGGACCTCAAGGAACAGCTACCAGCTCGCACAGGCATACCTTGACAAATATTACACAAAGAAAGGAGGGCGCCAGATTGGTGAGGTGGTTGCAAGAGGAGGCAATTCCATGGTTAAAAACATTAAGGAGGGCTTCCCTGGTGGCGCGGTGGTTGAGAATCTGCCAGCTAATGCAGGGGACATGGGTTCGAGCCCTGGTCTGGGAAGATCCCACATGCTGCGGAGCAACTAGGCCTCTGAGCCACAACCACTGAGCCTGCGCGTCTGGAGCCTGTGCTCCGCAACAAAAGAGGCCACGATAGTGAGAGGACCGTGCACCGCGATGAAGAGCGGCCCCCGCTTGTCGCAACTAGAGAAAGCCCTTGC----------------ACAGAAACGAAGACCCAACACAGCCATAAATAAATAAATAA------ATAATTTTTAAAAAAACAAAACATTAAGGAGCTGCAGGCTTTCTTCGGCCTCCGAGTCACCGGGAAGTTAGACCGGGCCACCATGGATGTGATCAAGAGGCCTCGCTGTGGAGTTCCTGATGTGGCAAACTATCGCCTCTTCCCAGGTTAACCCAAATGG-AAAAAAAATACTCTGACATACAGAATATCCAAATACACACCTTCCATGACTTCTGCAGAAGTGGACAAAGCAGTGGAGATGGCCCTGCAGGCCTGGAGTAGCGCCGTTCCTCTGAGCTTTGTCAGAATAAACTCAGGAGAAGCAGATATTATGATATCTTTTGAAACTGGAGATCACAGGGATTCCTATCCATTCGATGGGCCTTGGGGG-------ACTCTATCTCATGCATTTGCACCTGGAGAAGGCCTGGGAGGAGATACACATTTCGACAATGCTGAGAAGTGGACTATGGGAATGAATGGTTTCAATTTATTCACCGTTGCTGCTCATGAATTTGGCCACGCACTGGGCCTGGCCCATTCCACAGACCCATCAGCACTGATGTACCCAACTTATAAGTATCAGCATCCCTATGGATTCCACCTTCCCAAGGATGATGTGAAAGGGATCCAGGCACTGTACGGACCTTGGAAGACATTCCCAGGGAATCCCGCTGTGCCCCACAGCCCCCCTCATAATCCTATTATCCCTGACCTCTGTGACTCCAGCTAAGCCTTTGATGCTGTGACAATGCTGGGGAAGGAGCTCCTGTTCTTCAAGGACCGGATTTTCTGGCGTCAGCAGGTTCACTTGATGTCAGGGATCCGGCCCAACACCATCACC-AGCTCCTTCCCCC-AGCTTATGTCCAATGTGGATGCAGCTTATGAAGTGGCTGAGAGGGGCACAGCTTACGTCTTTAAAGGACCCCACTACTGGATAACAAGAGGATTCCAAATGCAAGATACTCCTCAGACTATTTATGACTTTGGGTTCCCAAGATACGTGCAGCGAATAGATGCTGCCGTC-TATCTCAAGGATGCACAGAAGACCCTTTTCTTTGTGGGAGATGAATACTACAGCTATGATGAACGAAAAAGGAAAATGGAAAAAGACTATCCAAAGAATACTGAAGAAGAATTTTCAGGAGTTAATGGCCAAATAGATGCTGCTGTGGAGTTAAATGGCTACATTTACTTCTTTTCAGGACCCAAAATGTACCAGTATGATACAGAGAAGGAAGATGTGGTTAGTGTGCTGAAATCTAGTTCCTGGATTGGTTGCTAA
Balaenoptera_bonaerensis     ATGAAGGTGCTCCCTGCATCTGGCCTTGCTGTCCTCCTCGTCACGGCTCTGAAGTTTCCCACTGCAGCCCCCTCCCTATTTGCAGCA-----CCCCCCCAGGACCTCAAGGAACAGCTACCAGCTCGCACAGGCATACCTTGACAAATATTACACAAAGAAAGGAGGGCGCCAGATTGGTGAGATGGTTGCAAGAGGAGGCAATTCCATGGTTAAAAACATTAAGGAGGGCTTCCCTGGTGGCGCGGTGGTTGAGAATCTGCCAGCTAATGCAGGGGACACGGGTTCGAGCCCTGGTCTGGGAAGATCCCACATGCTGCGGAGCAACTAGGCCTCTGAGCCACAACCACTGAGCCTGCGCGTCTGGAGCCTGTGCTCCTCAACAAAAGAGGCCACGATAGTGAGAGGACCGCGCACCGCGATGAAGAGCGGCCCCCGCTTGTCGCAACTAGAAAAAGCCCTTACTGTTGGTGGGAATGTAAATTGATACAGCACCCAACACAGCCATAAATAAATAAATAA------TTAATTTTTAAAAAAACAAAACATTAAGGAGCTGCAGGCTTTCTTCGGCCTCCGAGTCACCGGGAAGTTAGACCGGGCCACCATGGATGTGATCAAGAGGCCTCGCTGTGGAGTTCCTGATGTGGCAAACTATCGCCTCTTCCCAGGTTAACCCAAATGA-AAAAAAAGTACTCTGACATACAGAATATCCAAATACACACCTTCCATGACTTCTGCAGAAGTGGACAAAGCAGTGGAGATGGCCCTGCAGGCCTGGAGTAGCGCCGTTCCTCTGAGCTTTGTCAGAATAAACTCAGGAGAAGCAGATATTATGATATCTTTTGAAACTGGAGATCACAGGGATTCCTATCCATTCGATGGGCCTTGGGGG-------ACTCTATCTCATGCATTTGCACCTGGAGAAGGCCTGGGAGGAGATACACATTTCGACAATGCTGAGAAGTGGACTATGGGAATGAATGGTTTCAATTTATTCACCGTTGCTGCTCATGAATTTGGCCACGCACTGGGCCTGGCCCATTCCACAGACCCATCAGCACTGATGTACCCAACTTATAAGTATCAGCATCCCTATGGATTCCACCTTCCCAAGGATGATGTGAAAGGGATCCAGGCACTGTACGGACCTTGGAAGACATTCCCAGGGAAGCCCGCTGTGCCCCACAGCCCCCCTCATAATCCTATTATCCCTGACCTCTGTGACTCCAGCTAAGCCTTTGATGCTGTGACAATGCTGGGGAAGGAGCTCCTGTTCTTCAAGGACCGGATTTTCTGGCGTCAGCAGGTTCACTTGATGTCAGGGATCCGGCCCAACACCATCACC-AGCTCCTTCCCCC-AGCTTATGTCCAATGTGGATGCAGCTTATGAAGTGGCTGAGAGGGGCACAGCTTACGTCTTTAAAGGACCCCACTACTGGATAACAAGAGGATTCCAAATGCAAGATACTCCTCAGACTATTTATGACTTTGGGTTCCCAAGATACGTGCAGCGAATAGATGCTGCCGTC-TATCTCAAGGATGCACAGAAGACCCTTTTCTTTGTGGGAGATGAATACTACAGCTATGATGAACGAAAAAGGAAAATGGAAAAAGACTATCCAAAGAATACTGAAGAAGAATTTTCAGGAGTTAATGGCCAAATAGATGCTGCTGTGGAGTTAAATGGCTACATTTACTTCTTTTCAGGACCCAAAATGTACCAGTATGATACAGAGAAGGAAGATGTGGTTAGTGTGCTGAAATCTAGTTCCTGGATTGGTTGCTAA
Balaenoptera_borealis        ATGAAGGTGCTCCCTGCATCTGGCCTTGCTGTCCTCCTCGTCACGGCTCTGAAGTTTTCCACTGCAGCCCCCTCCTTATTTGCAGCA-----CCCCCCCAGGACCTCAAGGAACAGCTACCAGCTCACACAGGCATACCTTGACAAATATTACACAAAGAAAGGAGGGCGCCAGATTGGTGAGATGGTTGCAAGAGGAGGCAATTCCATGGTTAAAAACATTAAGGAGGGCTTCCCTGGTGGCGCAGTGGTT--??????????????????????????????????????????????????????????????????????????????????????????????????????????????????????????????????????????????????????????????????????????????????????????????????????????????????----------------?????????????????????????????????????????------????????????????????CCATTAAGGAGCTGCAGGCTTTCTTCGGCCTCCGAGTCACCGGGAAGTTATACCGGGCCACCATGGATGTGATCAAGAGGCCTCGCTGTGGAGTTCCTGATGTGGCAAACTATCACCTCTTCCCAGGTGAACCCAAATGG-AAAACAAATACTTTGACATACAGAATATCCAAATACGCACCTTCCATGACTTCTGCAGAAGTGGACAAAGCAGTGGAGATGGCCCTGCAGGCCTGGAGTAGCGCCGTCCCTCTGAGCTTTGTCAGAATAAACTCAGGAGAAGCAGATATTATGATATCTTTTGAAACTGGAGATCACAGGGATTCCTATCCATTCGATGGGCCTTGGGGG-------ACTCTATCTCATGCATTTGCACCTGGAGAAGGCCTGGGAGGAGATACACATTTCGACAATGCTGGGAAGTGGACTATGGGAATGAATGGTTTCAATTTATTCACCGTTGCTGCTCATGAATTTGGCCACGCACTGGGCCTGGCCCATTCCACAGACCCATCAGCACTGATGTACCCAACTTATAAGTATCAGCATCCCTATGGATTCCACCTTCCCAAGGATGATGTGAAAGGGATCCAGGCACTGTACAGACCTTGGAAGACATTCCCAGGGAAGCCCGCTGTGCCCCACAGCCCCCCTCATAATCCTATTATCCCTGACCTCTGTGACTCCAGCTAAGCCTTTGATGCTGTGACAATGCTGGGGAAGGAGCTCCTGTTCTTCAAGGACCGGATTTTCTGGCGTCAGCAGGTTCACTTGATGTCAGGGATCCGGCCCAGCACCATCACC-AGCTCCTTCCCCC-AGCTTATGTCCAATGTGGATGCAGCTTATGAAGTGGCTGAGAGGGGCACAGCTTACTTCTTTAAAGGACCCCACTACTGGATAACAAGAGGATTCCAAATGCAAGATACTCCTCAGACTATTTATGACTTTGGGCTCCCAAGATACGTGCAGCGAATAGATGTTGCCGTC-TATCTCAGGGATGCACAGAAGACCCTTTTCTTTGTGGGAGATGAATACTACAGCTATGATGAACGAAAAAGGAAAATGGAAAAAGACTATCCAAAGAATACTGAAGAAGAATTTTCAGGAGTTAATGGCCAAATAGATGCTGCTGTGGAGTTAAATGGCTACATTTACTTCTTTTCAGGACCCAAAGCATACAAGTATGATACAGAGAAGGAAGAGGTGGTTAGTGCGCTGAAATCTAGTTCCTGGATTGGTTGTTAA
Balaenoptera_ricei           ATGAAGGTGCTCCCTGCATCTGGCCTTGCTGTCCTCCTCGTCACAGCTCTGAAGTTTTCCACTGCAGCCCCCTCCTTATTTGCAGCA-----CCCCCCCAGGACCTCAAGGAACAGCTACCAGCTCACACAGGCATACCTTGACAAATATTACACAAAGAAAGGAGGGCGCCAGATTGGTGAGATGGTTGCAAGAGGAGGCAATTCCATGGTTAAAAACATTAAGGAGGGCTTCCCTGGTGGCGCAGTGGTTGAGAATCTGCCTGCTAATGCAGGGGACACGGGTTCCAGCCCTGGTCTGGGAAGATCCCACATGCCGCGGAGCAACTGGGCCCGTGAGCCACAACTACTGAGCCTGCGCGTCTGGAGCCTGTGCTCCGCAACAAAAGAGGCCACGATAGTGAGAGGACCGCGCACCGCGATGAAGAGTGGCCTCCGCTTGCCGCAACTAGAGAAAGCCCTGGC----------------ACAGAAACGAAGACCCAACACAGCCAAAAATAAATAAATAATTTAAAAAAAAAAAAAAAAAAAAAAAACATTAAGGAGCTGCAGGCTTTCTTCGGCCTCCGAGTCACCGGGAAGTTATACCGGGCCACCATGGATGTGATCAAGAGGCCTCGCTGTGGAGTTCCTGATGTGGCAAACTATCACCTCTTCCCAGGTGAACCCAAATGG-AAAACAAATACTTTGACATACAGAATATCCAAATACGCACCTTCCATGACTTCTGCAGAAGTGGACAAAGCAGTGGAGATGGCCCTGCAGGCCTGGAGTAGCGCCGTCCCTCTGAGCTTTGTCAGAATAAACTCAGGAGAAGCAGATATTATGATATCTTTTGAAACTGGAGATCACAGGGATTCCTATCCATTCGATGGGCCTTGGGGG-------ACTCTATCTCATGCATTTGCACCTGGAGAAGGCCTGGGAGGAGATACACATTTCGACAATGCTGAGAAGTGGACTATGGGAATGAATGGTTTCAATTTATTCACCGTTGCTGCTCATGAATTTGGCCACGCACTGGGCCTGGCCCATTCCACAGACCCATCAGCACTGATGTACCCAACTTATAAGTATCAGCATCCCTATGGATTCCACCTTCCCAAGGATGATGTGAAAGGGATCCAGGCACTGTACA----------------------------------------------------------------------------------------------------------------------------------------------GATTTTCTGGCGTCAGCAGGTTCACTTGATGTCAGGGATCCGGCCCAGCACCATCACC-AGCTCCTTCCCCC-AGCTTATGTCCAATGTGGACGCAGCTTATGAAGTGGCTGAGAGGGGCACAGCTTACTTCTTTAAAGGACCCCACTACTGGATAACAAGAGGATTCCAAATGCAAGATACTCCTCAGACTATTTATGACTTTGGGTTCCCAAGATACGTGCAGCGAATAGATGCTGCTGTC-TATCTCAAGGATGCACAGAAGACCCTTTTCTTTGTGGGAGATGAATACTACAGCTATGATGAACGAAAAAGGAAAATGGAAAAAGACTATCCAAAGAATACTGAAGAAGAATTTTCAGGAGTTAATGGCCAAACAGATGCTGCTGTGGAGTTAAATGGCTACATTTACTTCTTTTCAGGACCCAAAGCATACAAGTATGATACAGAGAAGGAAGAGGTGGTTAGTGCGCTGAAATCTAGTTCCTGGATTGGTTGTTAA
Balaenoptera_musculus        ATGAAGGTGCTCCCTGCATCTGGCCTTGCTGTCCTCCTCGTCACGGCTCTGAAGTTTTCCACTGCAGCCCCCTCCCTATTTGCAGCA-----CCCACCCAGGACCTCAAGGAACAGCTACCAGCTCACACAGGCATACCTTGACAAATATTACACAAAGAAAGGAGGGCGCCAGATTGGTGAGATGGTTGCAAGAGGAGGCAATTCCATGGTTAAAAACATTAAGGAGGGCTTCCCTGGTGGCGCAGTGGTTGAGAATCTGCCTGCTAATGCAGGGGACACGGGTTCCAGCCCTGGTCTGGGAAGATCCCACATGCCACAGAGCAACTGGGCCCGTGAGCCACAACTACTGAGCCTGCGCGTCTGGAGCCTGTGCTCCGCAACAAAAGAGGCCACGATAGTGAGAGGACTGCGCACCGCGATGAAGAGTGGCCCCCGCTTGCCGCAACTAGAGAAAGCCCTGGC----------------ACAGAAACGAAGACCCAACACAGCCAAAAATAAATAAATAA---------TTAATT---TTAAAAAAACATTAAGGAGCTGCAGGCTTTCTTCGGCCTCCGAGTCACCGGGAAGTTATACCGGGCCACCATGGATGTGATCAAGAGGCCTCGCTGTGGAGTTCCTGATGTGGCAAACTATCACCTCTTCCCAGGTGAACCCAAATGG-AAAACAAATACTTTGACATACAGAATATCCAAATACGCACCTTCCATGACTTCTGCAGAAGTGGACAAAGCAGTGGAGATGGCCCTGCAGGCCTGGAGTAGCGCCGTCCCTCTGAGCTTTGTCAGAATAAACTCAGGAGAAGCAGATATTATGATATCTTTTGAAACTGGAGATCACAGGGATTCCTATCCATTCGATGGGCCTTGGGGG-------ACTCTATCTCACGCATTTGCACCTGGAGAAGGCCTGGGAGGAGATACACATTTCGACAATGCTGAGAAGTGGACTATGGGAATGAATGGTTTCAATTTATTCACCGTTGCTGCTCATGAATTTGGCCACGCACTGGACCTGGCCCATTCCACAGACCCATCAGCACTGATGTACCCAACTTATAAGTATCAGCATCCCTATGGATTCCACCTTCCCAAGGATGATGTGAAAGGGATCCAGGCACTGTACGGACCTTGGAAGACATTCCCAGGGAAGCCCGCTGTGCCCCACAGCCCCCCTCATAATCCTATTATCCCTGACCTCTGTGACTCCAGCTAAGCCTCTGATGCTGTGGCAATGCTGGGGAAGGAGCTCCTGTTCTTCAAGGACCGGATTTTCTGGCGTCAGCAGGTTCACTTGATGTCAGGGATCCGGCCCAGCACCATCACC-AGCTCCTTCCCCC-AGCTTATGTCCAATGTGGATGCAGCTTATGAAGTGGCTGAGAGGGGCACAGCTTACTTCTTTAAAGGACCCCACTACTGGATAACAAGAGGATTCCAAATGCAAGATACTCCTCAGACTATTTATGACTTTGGGTTCCCAAGATACGTGCAGCGAATAGATGCTGCCGTC-TATGTCAAGGATGCACAGAAGACCCTTTTCTTTGTGGGAGATGAATACTACAGCTATGATGAACGAAAAAGGAAAATGGAAAAAGACTATCCAAAGAATACTGAAGAAGAATTTTCAGGAGTTAATGGCCAAATAGATGCTGCTGTGGAGTTAAATGGCTACATTTACTTCTTTTCAGGACCCAAAGCATACAAGTATGATACAGAGAAGGAAGATGTGGTTAGTGCACTGAAATCTAGTTCCTGGATTGGTTGTTAA
Balaenoptera_physalus        ATGAAGGTGCTCCCTGCATCTGTCCTTGCTGTCCTCCTCGTCACGGCTCTGAAGTTTTCCACTGCAGCCCCCTCCCTATTTGCAGCA-----CCCCCCCAGGACCTCAAGGAACAGCTACCAGCTCACACAGGCATACCTTGACAAATATTACACAAAGAAAGGAGGGCGCCAGATTGGTGAGATGGTTGCAAGAGGAGGCAATTCCATGGTTAAAAACGTTAAGGAGGGCTTCCCTGGTGGCGCAGTGGTTGAGAATCTGCCTGCTAATGCAGGGGACATGGGTTCGAGCCCTGGTCTGGGAAGATCCCACATGCTGCGGAGCAACTAGGCCCGTGAGCCACAACTACTGAGCCTGCGCGTCTGGAGCCTGTGCTCCGCAACAAGAGAGGCCACGATAGTGAGAGGCCCGTGCACCGCGATGAAGAGTGGCCCCCGCTTGCCGCAACTAGAGAAAGCCCTTGC----------------ACAGAAACGAAGACCCAACACAGCCATAAATAAATAAATAA------ATAATTTTTAAAAAAAAAAAACATTAAGGAGCTGCAGGCTTTCTTCGGCCTCCGAGTCACCAGGAAGTTAGACCGGGCCACCATGGATGTGATCAAGAGGCCTCGCTGTGGAGTTCCTGATGTGGCAAACTATCACCTCTTCCCAGGTGAACGCAAATGG-AAAACAAATACTTTGACATACAGAATATCCAAATACACACCTTCCATGACTTCTGCAGAAGTGGACAAAGCAGTGGAGATGGCCCTGCAGGCCTGGAGTAGCTCTGTCCCTCTGAGCTTTGTCAGAATAAACTCAGGAGAAGCAGATATTATGATATCTTTTGAAACTGGAGATCACAGGGATTCCTATCCATTCGATGGGCCTTGGGGG-------ACTCTATCTCATGCATTTGCACCTGGAGAAGGCCTGGGAGGAGATACACATTTCGACAATGCTGAGAAGTGGACTATGGGAATGAATGGTTTYAATTTATTCACCGTTGCTGCTCATGAATTTGGCCACGCACTGGGCCTGGCCCATTCCACAGACCCATCAGCACTGATGTACCCAACTTATAAGTATCAGCATCCCTATGGATTCCACCTTCCCAAGGATGATGTGAAAGGGATCCAGGCACTGTACGGACCTTGGAAGACATTCCCAGGGAAGCCCGCTGTGCCCCACAGCCTCCCTCATAATCCTATTATCCCTGACCTCTGTGACTCCAGCTAAGCCTTTGATGCTGTGACAATGCTGGGGAAGGAGCTCCTGTTCTTCAAGGACCGGATTTTCTGGTGTCAGCAGGTTCACTTGATGTCAGGGATCCGGCCCAGCACCATCACC-AGCTCCTTCCCCC-AGCTTATGTCCAATGTGGATGCAACTTATGAAGTGGCTGAGAGGGGCACAGCTTACTTCTTTAAAGGACCCCACTACTGGATAACAAGAGGATTCCAAATGCAAGATACTCCTCAGACTATTTATGACTTTGGGATCCCAAGATACGTGCAGTGAATAGATGCTGCCGTC-TATCTCAAGGATGCACAGAAGACCCTTTTCTTTGTGGGAGATGAATACTACAGCTATGATGAACGAAAAAGGAAAATGGAAAAAGACTATCCAAAGAATACTGAAGAAGAATTTTCAGGAGTTAATGGCCAAATAGATGCTGCTGTGGAGTTAAATGGCTACATTTACTTCTTTTCAGGACCCAAAATGTACCAGTATGATACAGAGAAGGAAGATGTGGTTAGTGTGCTGAAATCTAGTTCCTGGATTGGTTGCTAA
Berardius_arnuxii            ATGAAGGTGCTCCCTGTATCTGGCCTTGCTGTCCTCCTCGTCACGACTCTGAAGTTTTCCACTGCAGCCCCCTTCCTATTTGCAGCC------ACCGCCAGGACCTCAAGGAACAGCTACCACCTCGCACAGGCATACCTTGACAAATATTACACAAAGAAAGGAGGGCACCAGATTGGTGAGATGATTGCAAGAGGAGGCAATTCCACGGTT------------------------------------------------------------------------------------------------------------------------------------------------------------------------------------------------------------------------------------------------------------------------------------------------------------------------------------------AAAAACATTAAGGAGCTGCAGGCTTTCTTCGGCCTCCGAGTCACCGGGAAGTTAGACCGGGCCACCATGGATGTGATCAAGAGGCCTCGCTGTGGAGTTCCTGATGTGGCAAACTATCGCCTCTTCCCAGGTGAACCCAAATGG-AAAAAAAATACTTTGACATACAGAATATCCAAATACACACCTTCCATGACTTCTGCAGAAGTGGACAAAGCAGTGGAGATGGCCCTGCAGGCCTGGAGTAGCGCCGTCCCTCTGAGCTTTGTCAGAATAAACTCAGGAGAAGCAGATATTATGATATCTTTTGAAACTGGAGATCATGGGGATTCCTATCCATTCGATGGGCCTCGGGGG-------ACTCTAGCCCATGCATTTGCACCTGGAGAAGGCCTGGGAGGAGATACACATTTCGACAATGCTGAGAAGTGGACTATGGGAATGAATGGTTTCAATTTATTCACCGTTGCTGCTCATGAATTTGGCCACGCACTGGGCCTGGCCCATTCCACAGACCCATCAGCACTGATGTACCCAACTTATAAGTATCAGCATCCCTATGGATTCCACCTGCCCAAGGATGATGTGAAAGGGATCCAGGCACTGTACGGACCTCGGAAGACATTCCCAGGGAAGCCCGCTGTGCCCCACAGCCCCCCTCATAATCCTTCTATCCCCGACCTCTGTGACTCCAGCTCAGCCTTTGATGCTGTCACAATGCTGGGAAAGGAGCTCCTGTTCTTCAGGGACCGGATTTTCTGGCGTCGGCAGGTTCACTTGATGTCAGGGATCCGGCCCAGCGCCATCACC-AGCTCCTTTCCCC-AGCTTATGTCCAATGTGGACGCAGCTTATGAAGTGGCTGAGAGGGGCACAGCTTACTTCTTTGAAGGACCCCACTACTGGATAACAAGAGGATTCCATATGCAAGGTACTCCTCGGACTATTTATGACTTTGGGTTCCCAAGATACGTGCAGCGAATAGATGCTGCCGTC-TATCTCAAGGATGCACAGAAGACCCTTTTCTTTGTGGGAGATGAATACTACAGCTATGATGAACGAAAAAGGAAAATGGAAAAAGACTATCCAAAGAATACTGAAGAAGAATTTTCAGGAGTTAATGGCCAAATAGATGCTGCTGTGGAGTTAAATGGCTACATTTACTTATTTTCAGGACCCAAAGCATACAAGTATGATACAGAGAAGGAAGATGTGGTTAGTGTGCTGAAATCTAGTTCCTGGATTGGTTGCTAA
Berardius_bairdii            ATGAAGGTGCTCCCTGTATCTGGCCTTGCTGTCCTCCTCGTCACGACTCTGAAGTTTTCCACTGCAGCCCCCTTCCTATTTGCAGCC------ACCGCCAGGACCTCAAGGAACAGCTACCACCTCGCACAGGCATACCTTGACAAATATTACACAAAGAAAGGAGGGCACCAGATTGGTGAGATGATTGCAAGAGGAGGCAATTCCACGGTT------------------------------------------------------------------------------------------------------------------------------------------------------------------------------------------------------------------------------------------------------------------------------------------------------------------------------------------AAAAACATTAAGGAGCTGCAGGCTTTCTTCGGCCTCCGAGTCACCGGGAAGTTAGACCGGGCCACCATGGATGTGATCAAGAGGCCTCGCTGTGGAGTTCCTGATGTGGCAAACTATCGCCTCTTCCCAGGTGAACCCAAATGG-AAAAAAAATACTTTGACATACAGAATATCCAAATACACACCTTCCATGACTTCTGCAGAAGTGGACAAAGCAGTGGAGATGGCCCTGCAGGCCTGGAGTAGCGCCGTCCCTCTGAGCTTTGTCAGAATAAACTCAGGAGAAGCAGTTATTATGATATCTTTTGAAACTGGAGATCATGGGGATTCCTATCCATTCGATGGGCCTCGGGGG-------ACTCTAGCCCATGCATTTGCACCTGGAGAAGGCCTGGGAGGAGATACACATTTCGACAATGCTGAGAAGTGGACTATGGGAATGAATGGTTTCAATTTATTCACCGTTGCTGCTCATGAATTTGGCCACGCACTGGGCCTGGCCCATTCCACAGACCCATCAGCACTGATGTACCCAACTTATAAGTATTAGCATCCCTATGGATTCCACCTGCCCAAGGATGATGTGAAAGGGATCCAGGCACTGTACGGACCTCGGAAGACATTCCCAGGGAAGCCCGCTGTGCCCCACAGCCCCCCTCATAATCCTTCTATCCCCGMCCTCTGTGACTCCAGCTCAGCCTTTGATGCTGACACAATGCTGGGAAAGGAGCTCCTGATCTTCAGGGACCGGATTTTCTGGCGTCGGCAGGTTCACTTGATGTCAGGGAGCCGGCCCAGYGCCATCACC-AGCTCCTTTCCCC-AGCTTATGTCCAATGTGGACGCAGCTTATGAAGCGGCTGAGAGGGGCACAGCTTACTTCTTTGAAGGACCCCACTACTGGATAACAAGAGGATTCCATATGCAAGGTACTCCTCGGACTATTTATGACTTTGGGTTCCCAAGATACGTGCAGCAAATAGATGCTGCCGTC-TATCTCAAGGATGCACAGAAGACCCTTTTCTTTGTGGGAGATGAATACTACAGCTATGATGAACGAAAAAGGAAAATGGAAAAAGACTATCCAAAGAATACTGAAGAAGAATTTTCAGGAGTTAATGGCCAAATAGATGCTGCTGTGGAGTTAAATGGCTACATTTACTTATTTTCAGGACCCAAAGCGTACAAGTATGATACAGAGAAGGAAGATGTGGTTAGTGTGCTGAAATCTAGTTCCTGGATTGGTTGCTAA
Bison_bison                  ATGAAGATGCTCCCTGCATCTGGCCTTGCTGTCCTCCTCGTCACCGCTCTGAAGTTTTCCACCGCAGCCCCCTCCCTACCTGCAGCC------TCCCCCAGGACCTCAAGGAACAACTACCGCCTTGCACAGGCGTACCTTGACAAGTATTACACAAAGAAAGGAGGGCCCCAGATTGGGGAGATGGTTGCAAGAGGAGGCAATTCCACGGTT------------------------------------------------------------------------------------------------------------------------------------------------------------------------------------------------------------------------------------------------------------------------------------------------------------------------------------------AAAAAGATTAAGGAGCTGCAGGAGTTCTTCGGTCTCCGAGTCACCGGGAAGTTAGACCGAGCTACCATGGACGTGATCAAGAGGCCTCGCTGTGGAGTTCCCGACGTGGCCAACTATCGCCTCTTCCCAGGTGAACCCAAATGG-AAAAAAAATACTTTGACATACAGAATATCCAAATACACCCCTTCCATGACCCCTGCGGAAGTGGACAGAGCCATGGAGATGGCCCTGCGGGCCTGGAGCAGCGCCGTCCCTCTGAACTTTGTCAGAATCAATGCGGGCGAAGCAGACATTATGATCTCTTTTGAAACCGGAGATCACGGGGATTCCTATCCATTTGATGGGCCTCGAGGG-------ACTCTAGCCCATGCATTTGCACCTGGAGAAGGCCTGGGAGGAGATACACATTTCGACAATGCTGAGAAGTGGACTATGGGAACGAATGGTTTCAATTTATTCACCGTTGCTGCTCATGAGTTTGGCCATGCCCTGGGCCTGGCCCATTCCACAGACCCGTCAGCACTGATGTACCCAACTTATAAGTATCAGAATCCCTATGGGTTCCGTCTCCCCAAGGACGATGTGAAGGGGATCCAGGCACTGTACGGACCTCGGAGAGCATTCTCAGGGAAGCCCACTGCACCCCACGGCCCCCCTCATAATCCGTCCATCCCTGACCTCTGTGACTCCAACTTATCCTTCGATGCTGTGACGATGCTGGGGAAGGAGCTCCTGCTCTTCAGGGACCGGATTTTCTGGCGTCGGCAGGTTCACTTGATGTCAGGGATCCGGCCCAGCACCATCACC-AGCTCCTTCCCCC-AGCTTATGTCCAATGTGGATGCAGCTTATGAAGTGGCTGAGAGGGGCACAGCCTACTTCTTTAAAGGACCTCACTATTGGATAACAAGAGGATTCCAAATGCAAGGTCCTCCTCGGACTATTTATGACTTTGGGTTCCCAAGATATGTGCAGCGAATAGATGCCGCAGTC-TATCTCAAGGATGCACAGAAGACCCTTTTCTTTGTGGGAGATGAATACTACAGTTACGATGAAAGAAAAAGGAAAATGGAAAAAGACTATCCAAAGAGTACTGAAGAAGAATTTTCAGGAGTCAATGGCCAAATAGATGCAGCCGTAGAATTAAATGGCTACATTTACTTCTTTTCGGGACCCAAAGCATACAAATATGATACAGAGAAGGAAGATGTGGTTAGTGTGCTGAAATCTAGTTCCTGGATTGGTTGCTAA
Bos_mutus                    ATGAAGATGCTCCCTGCATCTGGCCTTGCTGTCCTCCTCGTCACCGCTCTGAAGTTTTCCACCGCAGCCCCCTCCCTACCTGCAGCC------TCCCCCAGGACCTCAAGGAACAACTACCGCCTTGCACAGGCGTACCTTGACAAGTATTACACAAAGAAAGGAGGGCCCCAGATTGGGGAGATGGTTGCAAGAGGAGGCAATTCCACGGTT------------------------------------------------------------------------------------------------------------------------------------------------------------------------------------------------------------------------------------------------------------------------------------------------------------------------------------------AAAAAGATTAAGGAGCTGCAGGAGTTCTTCGGCCTCCGAGTCACCGGGAAGTTAGACCGAGCTACCATGGACGTGATCAAGAGGCCTCGCTGTGGAGTTCCCGACGTGGCCAACTATCGCCTCTTCCCAGGTGAACCCAAATGG-AAAAAAAATACTTTGACATACAGAATATCCAAATACACCCCTTCCATGACCCCTGCGGAAGTGGACAGAGCCATGGAGATGGCCCTGCGGGCCTGGAGCAGCGCCGTCCCTCTGAACTTTGTCAGAATCAATGCGGGCGAAGCAGACATTATGATCTCTTTTGAAACCGGAGATCACGGGGATTCCTATCCATTTGATGGGCCTCGAGGG-------ACTCTAGCCCATGCATTTGCACCTGGAGAAGGCCTGGGAGGAGATACACATTTCGACAATGCTGAGAAGTGGACTATGGGAACGAATGGTTTCAATTTATTCACCGTTGCTGCTCATGAGTTTGGCCATGCCCTGGGCCTGGCCCATTCCACAGACCCGTCAGCACTGATGTACCCAACTTATAAGTATCAGAATCCCTATGGGTTCCGTCTCCCCAAGGACGATGTGAAGGGGATCCAGGCACTGTACGGACCTCGGAGAGCATTCTCAGGGAAGCCCACTGCACCCCACGGCCCCCCTCATAATCCGTCCATCCCTGACCTCTGTGACTCCAACTTATCCTTCGATGCTGTGACGATGCTGGGGAAGGAGCTCCTGCTCTTCAGGGACCGGATTTTCTGGCGTCGGCAGGTTCACTTGATGTCAGGGATCCGGCCCAGCACCATCACC-AGCTCCTTCCCCC-AGCTTATGTCCAATGTGGATGCAGCTTATGAAGTGGCTGAGCGGGGCACAGCCTACTTCTTTAAAGGACCTCACTATTGGATAACAAGAGGATTCCAAATGCAAGGTCCTCCTCGGACTATTTATGACTTTGGGTTCCCAAGATATGTGCAGCGAATAGATGCCGCAGTC-TATCTCAAGGATGCACAGAAGACCCTTTTCTTTGTGGGAGATGAATACTACAGTTACGATGAAAGAAAAAGGAAAATGGAAAAAGACTATCCAAAGAGTACTGAAGAAGAATTTTCAGGAGTCAATGGCCAAATAGATGCAGCCGTAGAATTAAATGGCTACATTTACTTCTTTTCGGGACCCAAAGCATACAAATATGATACAGAGAAGGAAGATGTGGTTAGTGTGCTGAAATCTAGTTCCTGGATTGGTTGCTAA
Bubalus_bubalis              ATGAAGGTGCTCCCTGCATCTGGCCTTGCTGTCCTCCTCGTCACCGCTCTGAAGTTTTCCACCGCAGCCCCCTCCCTACTTGCAGCC------TCCCCCAGGACCTCAAGGAACAACTACCGCCTTGCACAGGCGTACCTTGACAAGTATTACACAAAGAAAGGAGGGCCCCAGATTGGGGAGATGGTTGCAAGAGGAGGCAATTCCACGGTT------------------------------------------------------------------------------------------------------------------------------------------------------------------------------------------------------------------------------------------------------------------------------------------------------------------------------------------AAAAAGATTAAGGAGCTGCAGGAGTTCTTCGGCCTCCGAGTCACCGGGAAGTTAGACCGAGCTACCATGGACGTGATCAAGAGGCCTCGCTGTGGAGTTCCCGACGTGGCCAACTATCGCCTCTTCCCAGGTGAACCCAAATGG-AAAAAAAATACTTTGACATACAGAATATCCAAATACACCCCTTCCATGACTCCTGCAGAAGTGGACAGAGCCATGGAGATGGCCCTGCGGGCCTGGAGCAGCGCCGTCCCTCTGAACTTTGTCAGAGTCAATGCGGGCGAAGCAGACATTATGATCTCTTTTGAAACTGGAGATCACGGGGATTCCTATCCATTTGATGGGCCTCGAGGG-------ACTCTAGCCCATGCATTTGCACCTGGAGAAGGCCTGGGAGGAGATACACATTTCGACAATGCTGAGAAGTGGACTATGGGAACGAATGGTTTCAATTTATTCACCGTTGCTGCTCATGAGTTTGGCCATGCACTGGGCCTGGCCCATTCCACAGACCCGTCAGCACTGATGTACCCAACTTATAAGTATCAGAATCCCTATGGGTTCCGTCTCCCCAAGGACGATGTGAAGGGGATCCAGGCACTGTACGGACCTCGGAGAGCATTCCCAGGGAAGCCCACCGCACCCCACGGGCCCCCTCATAATCCATCCATCCCTGACCTCTGTGACTCCAACTTATCCTTTGATGCTGTGACGATGCTGGGGAAGGAGCTCCTGCTCTTCAGGGACCGGATTTTCTGGCGTCGGCAGGTTCACTTGATGTCAGGGATCCGGCCCAGCACCATCACC-AGCTCCTTCCCCC-AGCTTATGTCCAATGTGGATGCAGCTTATGAAGTGGCTGAGAGGGGCACAGCCTACTTCTTTAAAGGACCTCACTATTGGATAACAAGAGGATTCCAAATGCAAGGTCCTCCTCGGACTATTTATGACTTTGGGTTCCCAAGATATGTGCAGCGAATAGATGCCGCGGTC-TATCTCAAGGATGCACAGAAGACCCTTTTCTTTGTGGGAGATGAATACTACAGTTACGATGAAAGAAAAAGGAAAATGGAAAAAGACTATCCAAAGAGTACTGAAGAAGAATTTTCAGGAGTCAATGGCCAAATAGATGCAGCCGTAGAATTAAATGGCTACATTTACTTCTTTTCGGGACCCAAAGCATACAAATATGATACAGAGAAGGAAGATGTGGTTAGTGTGCTGAAATCTAGTTCCTGGATTGGTTGCTAA
Camelus_bactrianus           ATGAAGGTGCTCCCTGCATCTGGTCTCGCTGTCCTCCTCGTCACGGCTCTGAAGTTTTCCTCTGCAGCCCCCTCCCTATTTGCAGCC------ACCCCCAGGACCTCAAGGAACAACTACCATCTCGCACAGGCCTACCTCGACAAGTATTACACGAAGAAAGGAGGGCACCCGCTTGGCGAGATGGCTGCGAGAGGCGGCAACTCCATGGTG------------------------------------------------------------------------------------------------------------------------------------------------------------------------------------------------------------------------------------------------------------------------------------------------------------------------------------------AAGAAGATTAAGGAGCTGCAGCAGTTCTTTGGCCTCCGAGTCACGGGCAAGTTGGACCGGGCCACGATGGATGTGATTAAGAGGCCTCGCTGCGGAGTTCCCGACGTGGCTAACTACCGCCTCTTCCCAGGTGAACCCAAATGG-AAAAAAAATACTTTAACCTACAGGATATCCAAGTACACGCCGTCCATGACGCCTGCGGAAGTGGACAGAGCCGTGCAGATGGCCCTGCAGGCCTGGAGCAGTGCCGTCCCCCTGAGCTTTGTGAGAGTAAACGCAGGAGAAGCGGATATTATGATCTCTTTTGAAACTGGAGATCACGGGGATTCCTACCCATTCGATGGGCCTCGAGGG-------ACTCTCGCCCATGCATTTGCACCTGGAGAAGGCCTGGGAGGAGATACACATTTCGACAATGCTGAGAAGTGGACTATGGGAACGAATGGTTTCAATTTATTCACCGTGGCTGCTCATGAATTTGGCCACGCCCTGGGCCTGGCCCATTCCACGGACCCATCAGCACTGATGTACCCAACTTACAAGTACAAGCATCCCTACGGATTCCACCTCCCCAAGGACGACGTGAAAGGCATCCAGGCGCTGTACGGACCTCGGAAAACATTCCCAGGGAAGCCCACGGTGCCCCACGCCTCCCCTCATAATCCATCCATCCCCGACCTCTGCGACTCTGGCTCGTCCTTCGATGCCGTGACAATGCTGGGGAAGGAGCTCTTGTTCTTCCGGGACCGGATTTTCTGGCGTCGGCAGGTTAACTTGATGTCGGGGATCCGGCCCAGCACCATCACC-AGCTCCTTCCCCC-AGCTCATGTCCAATGTGGATGCAGCTTACGAAGTGGCTGACAGGGGCACAGCTTACTTCTTCAAAGGACCCCACTACTGGGTAACAAGAGGCTTCCAGATGCAGGGTCCTCCCCGGACTATTTATGACTATGGGTTCCCAAGGAACGTGCAGCGGATAGATGCTGCGGTC-TACCTCAAGGATGCACAGAAGACCCTTTTCTTTGTGGGAGATGAATACTACAGCTACGATGAACGAAAAAGGAAAATGGAAAAAGACTATCCAAAGAACACTGAAGAAGAATTTTCAGGAGTTAATGGCCAAATAGATGCTGCAGTAGAATTAAATGGCAACATTTACTTCTTTTCAGGACCAAAAGCGTACAAGTACGACACAGAGAAGGAAGACGTGGTTAGTGTGCTGAGAGCTGGTTCCTGGGTCGGTTGCTGA
Caperea_marginata            ATGAAGGTGCTCCCTGCATCTGGCCTTGCTGTCCTCCTCGTCACGGCTCTGAAGTTTTCCACTGCAGCCCCCTCCCTATTTGCAGCA-----CCCCCCCAGGACCTCCAGGAACAGCTACCAGCTCGCACAGGCATACCTTGACAAATATTACACAAAGAAAGGAGTGCGCCAGATTAGTGAGATGGTTGCAAGAGGAGGCAATTCCATGGTT----------------------------------------------------------------------------------------------------------------------------------------------------------------------------------------------------------------------------------------------------------------------------------------------------------------------------------------WWAAAACCATTAGGGAGCTGCAGGCTTTCTTCGGCCTCCGAGTCACCGGGAAGTTAGACCGGGCCACCATGGATGTGATCAAGAGGCCTCGCTGTGGAGTTCCTGGTGTGGCAAACTATCGCCTCTTCCCAGGTGAACCCAAATGGAAAAAAAAATACTTTGACATACAGAATATCCAAATACACACCTTCCATGACTTCTGCAGAAGTGGACAAAGCAGTGGAGATGGCCCTGCAGGCCTGGAGTAGCGCCGTCCCTCTGAGCTTTGTCAGAATAAACTCAGGAGAAGCAGATATTATGATATCTTTTGAAACTGGAGATCACAGGGATTCCTATCCATTCGATGGGCCTTGGGGG-------ACTCTAGCCCATGCATTTGCACCCGGAGAAGGCCTGGGAGGAGATACACATTTCGACAATGCTGAGAAGTGGACTATGGGAATGAATGCTTTCAATTTATTCACCGTTGCTGCTCCTGAATTTGGCCACGCACTGGGCCTGGCCCATTCCACAGACCCATCAGCACTGATGTACCCAACTTATAAGTATCAGCATCCCTATGGATTCCACCTTCCCAAGGATGATGTGAAAGGGATCCAGGCACTGTACGGACCTCTGAAGACATTCCCAGGGAAGCCCGCTGTGCCCCACAGCCCCCCTCATAATCCTTCTATCCCTGACCTCTGTGACTCCAGCTCAGCCTTTGATGCTGTGACAGTGCTGGGAAAGGAGCTCCTGTTCTTCAGGGACCGGATTTTCTGGTGTCGGCAGGTTCACTTGATGTCAGGGATCCGGCCCAGCACCATCACC-AGCTCCTTCCCCC-AGCTTATGTCCAATGTGGATGCAGCTTATGAAGTGGCTGAGAGGGGCACAGCTTACTTCTTTAAAGGACCCCACTACTGGATAACAAGAGGATTCCAAATGCAAGATACTCCTCAGACTATTTATGACTTTGGGTTCCCAAGRTACGTGCAGCGAATAGATGCTGCCGTCTTATCTCAAGGATGCGCAGAAGACCCTTTTCTTTGTGGGAGATGAATACTACAGCTATGATGAACGAAAAAGGAAAATGGAAAAAGACTATCCAAAGAATACTGAAGAATAATTTTCARGAGTTAATGGCCAAATAGATGCTGCTGTGGAGTTAAATGGCTACATTTACTTCTTTTCAGGACCCAAAGCATATAAGTATGATACAGAGAAGGAAGATGTGGTTAGTGCGCTGAAATCTAGTTCCTGGATTGGTTGCTAA
Capra_hircus                 ATGAAGGTGCTTCCTGCATCTGGCCTTGCTGTCCTCCTCATCACCGCTCTGAAGTTTTCCACCGCAGCCCCCTCCCTACTTGCAGCC------TCCCCCAGGACCTCAAGGAACAACTACCGCCTTGCACAGGCGTACCTTGACAAGTATTACACAAGGAAAGGAGGGCCCCAGATTGGGGAGATGGTTGCAAGAGGAGGCAATTCCACAGTT------------------------------------------------------------------------------------------------------------------------------------------------------------------------------------------------------------------------------------------------------------------------------------------------------------------------------------------AAAAAGATTAAGGAGCTGCAGGAGTTCTTCGGCCTCCGAGTCACCGGGAAGTTAGACCAAGCTACGATGGACGTGATCAAGAGGCCTCGCTGTGGAGTTCCCGACGTGGCCGACTATCGCCTCTTCCCAGGTGAACCCAAATGG-AAAAAAAATACTTTGACATACAGAATATCCAAGTACACCCCTTCCATGACCCCTGCAGAGGTGGACAGAGCCATGGAGATGGCCCTGAGGGCCTGGAGCAGCGCCGTCCCTCTGAACTTTGTCAGAGTCAATGCGGGCGAAGCAGACATTATGATCTCTTTTGAAACCGGAGATCACGGGGATTCCTATCCATTTGATGGGCCTCGAGGG-------ACTCTAGCCCATGCATTTGCACCTGGAGAAGGCCTGGGAGGAGATACGCATTTCGACAATGCTGAGAAGTGGACTATGGGAACGAATGGTTTCAATTTATTCACCGTTGCTGCTCATGAGTTTGGCCATGCACTGGGCCTGGCCCATTCCACAGACCCGTCAGCACTGATGTACCCAACTTATAAGTATCAGAATCCCTATGGGTTCCATCTCCCCAAGGACGACGTGAAGGGGATCCAGGCACTGTATGGACCTCGGAGAGCATTCCCAGGGAAGCCCACTGCGCCCCACGGCCCCCCTCATAATCCGTCCATCCCCGACCTCTGTGACTCCAACTTATCCTTCGATGCCGTGACGATGCTGGGGAAGGAGCTCCTGCTCTTCAGGGACCGGATTTTCTGGCGTCGGCAGGTTCACTTGATGTCAGGGATCCGGCCCAGCACCATCACC-AGCTCCTTCCCCC-AGCTTATGTCCAATGTGGATGCAGCTTATGAAGTGGCTGACAGGGGCACAGCCTACTTCTTTAAAGGACCTCACTACTGGATAACAAGAGGATTCCAAATGCAAGGTCCTCCTCGGACTATTTATGACTTTGGGTTCCCAAGATATGTGCAGCAAATAGATGCCGCGGTG-TATCTCAAGGACGCACGGAAGACCCTTTTCTTTGTGGGAGATGAATACTACAGTTACGATGAACGAAAAAGGAAAATGGAAAAAGACTATCCAAAGAGTACTGAAGAAGAATTTTCAGGAGTCAATGGCCAAATAGATGCAGCTGTAGAATTAAATGGCTACATTTACTTCTTTTCGGGACCCAAAGCATACAAATATGATACAGAGAAGGAAGACGTGGTTAGTGTGCTGAAATCTAGTTCCTGGATTGGTTGCTAA
Catagonus_wagneri            ATGAAGGTGCTCCCTGCATCTGGCCTTGCTGTCCTCCTCGTCACGGCTCTGAAGTTTTCCACCGCAGCCCCCTCCCTATTTGCAGCC------ACCCCCAGGACCTCAAGGAACAACTACCACCTCGCACAGGCTTACCTTGACAAGTATTACACAAAGAAAGGAGGACACCAGATCGGTGAGATGGTTGCAAAGGGAGGCAATTCCATGGTG------------------------------------------------------------------------------------------------------------------------------------------------------------------------------------------------------------------------------------------------------------------------------------------------------------------------------------------AAGAAGATTAAGGAGCTGCAGGCGTTCTTTGGCCTCCGAGTCACCGGGAAGTTAGACCGGTCCACAATGGATGTGATCAAGAGGCCCCGCTGCGGAGTTCCAGATGTGGCAAACTACCGCCTCTTCCCAGGTGAACCCAAATGG-AAAAAAAATACTTTGACATACAGAATATCCAAATACACACCTTCCATGACTCCTGCAGAAGTGGACAAAGCAATAGAGATGGCCCTGCAGGCCTGGAGCAGTGCCGTCCCTTTGAGCTTTGTTAGAATAAACACGGGAGAAGCAGATATTATGATATCCTTTGAAACTGGAGATCACGGGGATTCCTATCCATTTGATGGGCCTCGAGGG-------ACTCTAGCCCATGCATTTGCACCTGGAGAAGGCCTGGGAGGAGATACACATTTCGACAATGCTGAGAAGTGGACTATGGGAACGAATGGTTTCAATTTATTCACCGTTGCTGCTCACGAATTCGGCCACGCACTGGGCCTGGCCCATTCCACAGACCCATCAGCATTGATGTACCCCACTTACAAGTACCAGAATCCCTACGGATTCCACCTCTCCAAGGATGATGTGAAAGGGATCCAGGCACTGTACGGACCTCGGAAAACATTCACAGGAAAGCCCACTGTGCCCCACGGCCCCCCTCACAATCCATCCCTCCCCGACATCTGTGACTCCAGCTCATCCTTTGATGCCGTGACAATGCTGGGAAAGGAGCTCTTGTTCTTCAGGGACCGGATTTTCTGGCGTCGGCAAGTTCACTTGATGTCCGGGATCCGGCCCAGCACCATCACC-AGCTCTTTCCCCC-AGCTGATGTCCAATGTGGATGCAGCTTACGAAGTGGCTGACAGGGGCATGGCTTACTTCTTTAAAGGACCCCACTACTGGATAACAAGAGGATTCCAAATGCAAGGTCCTCCTCGGACTATTTATGACTTTGGGTTCCCAAGATATGTGCAGCGAATAGATGCTGCCGTC-TATCTCAAGGATGTACAGAAGACCCTTTTCTTTGTGGGAGATGAATACTACAGCTATGATGAACGAAAAAGGAAAATGGACAAAGACTATCCAAAGAATACTGAAGAAGAATTTTCAGGAGTTAATGGCCAAATAGATGCTGCTGTGGAATTAAATGGCTACATTTACTTCTTTTCGGGACCCAAAGCGTACAAGTATGACACAGAAAAGGAAGATGTGGTTAGTGTATTGAAATCTAGTTCTTGGATTGGTTGCTAA
Cephalorhynchus_commersonii  ATGAAGGTGCTCCCTGCATCTGGCCTTGCTGTCCTCCTCGTCACGGCTCTGAAGTTTTCCACTGCAGCCCCCTCCCTATTTGCAGCC------ACTCCCAGGACCTCAAGGAACAGCTACCACCTCGCACAGGCATACCTTGACAAATATTACACAAAGAAAGGAGGGCACCAGATTGGTGAGATGATTGCAAGAGGAGGCAATTCCATGGTT------------------------------------------------------------------------------------------------------------------------------------------------------------------------------------------------------------------------------------------------------------------------------------------------------------------------------------------AAAAACATTAAGGAGCTGCAGGCTTTCTTCGGCCTCCGAGTCACCGGGAAGTTAGACCGGGCCACCATGGATGTGATCAAGAGGCCTCGCTGTGGAATTCCTGATGTGGCAAACTATCGCCTCTTCCCAGGTGAACCCAAATGG-AAAAAAAATACTTTGACATACAGAATATCCAAATACACACCTTCCATGACTTCTGCAGAAGTGGACAAAGCAGTGGAGATGGCCCTGCAGGCCTGGAGTAGCGCCGTCCCTCTGAGCTTTGTCAGAATAAACTCAGGAGAAGCAGATATTATGATATCTTTTGAAACTGGAGATCACGGGGATTCCTATCCATTCGATGGGCCTCGGGGG-------ACTCTAGCCCATGCATTTGCACCTGGAGAAGGCCTGGGAGGAGATACACATTTCGACAATGCTGAGAAGTGGACTATGGGAATGAATGGTTTCAATTTATTCACCGTTGCTGCTCATGAATTTGGCCACGCACTGGGCCTGGCCCATTCCACAGACCCATCAGCACTGATGTACCCAACTTATAAGTATCAGCATCCCTATGGATTCCACCTTCCCAAGGATGATGTGAAAGGGATCCAGGCACTGTACGGACCTCGGAAGACATTCCCAGGGAAGCCCGCTGTGCCCCACAGCCCCCCTCATAATCCTTCTATCCCCGACCTCTGTGACTCCAGCTCAGCCTTTGATGCTGTGACAATGCTGGGAAAGGAGCTCCTGTTCTTCAGGGACCGGATTTTCTGGCGTCGGCAGGTTCACTTGATGTCAGGGATCCGGCCCAACACCATCACC-AGCTCCTTTCCCC-AGCTTATGTCCAACGTGGATGCAGCTTATGAAGTGGCTGAGAGGGGCACAGCTTACTTCTTTAAAGGACCCCACTACTGGATAACAAGAGGATTCCAAATGCAAGGTACTCCTCGGACTATTTATGACTTTGGGTTCCCAAGATACGTGCAGCGAATAGATGCTGCCGTC-TATCTCAAGGATGCACAGAAGACCCTTTTCTTTGTGGGAGATGAATACTACAGCTATGATGAACGAAAAAGGAAAATGGAAAAAGACTATCCAAAGAATACTGAAGAAGAATTTTCAGGAGTTAATGGCCAAATAGATGCTGCTATGGAGTTAAATGGCTACATTTACTTATTTTCAGGACCCAAAGTGTACAAGTATGATACAGAGAAGGAAGATGTGGTTAGTGTGCTGAAATCTAGTTCCTGGATTGGTTGCTAA
Cephalorhynchus_eutropia     ATGAAGGTGCTCCCTGCATCTGGCCTTGCTGTCCTCCTCGTCACGGCTCTGAAGTTTTCCACTGCAGCCCCCTCCCTATTTGCAGCC------ACTCCCAGGACCTCAAGGAACAGCTACCACCTCGCACAGGCATACCTTGACAAATATTACACAAAGAAAGGAGGGCACCAGATTGGTGAGATGATTGCAAGAGGAGGCAATTCCATGGTT------------------------------------------------------------------------------------------------------------------------------------------------------------------------------------------------------------------------------------------------------------------------------------------------------------------------------------------AAAAACATTAAGGAGCTGCAGGCTTTCTTCGGCCTCCGAGTCACCGGGAAGTTAGACCGGGCCACCATGGATGTGATCAAGAGGCCTCGCTGTGGAGTTCCTGATGTGGCAAACTATCGCCTCTTCCCAGGTGAACCCAAATGG-AAAAAAAATACTTTGACATACAGCATATCCAAATACACACCTTCCATGACTTCTGCAGAAGTGGACAAAGCAGTGGAGATGGCCCTGCAGGCCTGGAGTAGCGCCGTCCCTCTGAGCTTTGTCAGAATAAACTCAGGAGAAGCAGATATTATGATATCTTTTGAAACTGCAGATCACGGGGATTCCTATCCATTCGATGGGCCTCGGGGG-------ACTCTAGCCCATGCATTTGCACCTGGAGAAGGCCTGGGAGGAGATACACATTTCGACAATGCTGAGAAGTGGACTATGGGAATGAATGGTTTCAATTTATTCACTGTTGCTGCTCATGAATTTGGCCACGCACTGGGCCTGGCCCATTCCACAGACCCATCAGCACTGATGTACCCAACTTATAAGTATCAGCATCCCTATGGATTCCACCTTCCCAAGGATGATGTGAAAGGGATCCAGGCACTGTACGGACCTCGGAAGACATTCCCAGGGAAGCCCGCTGTGCCCCACAGCCCCCCTCATAATCCTTCTATCCCCGACCTCTGTGACTCCAGCTCAGCCTTTGATGCTGTGACAATGCTGGGAAAGGAGCTCCTGTTCTTCAGGGACCGGATTTTCTGGCGTCGGCAGGTTCACTTGATGTCAGGGATCCGGCCCAACACCATCACC-AGCTCCTTTCCCC-AGCTTATGTCCAACGTGGATGCAGCTTATGAAGTGGCTGAGAGGGGCACAGCTTACTTCTTTAAAGGACCCCACTACTGGATAACAAGAGGATTCCAAATGCAAGGTACTCCTCGGACTATTTATGACTTTGGGTTCCCAAGATACGTGCAGCGAATAGATGCTGCCGTC-TATCTCAAGGATGCACAGAAGACCCTTTTCTTTGTGGGAGATGAATACTACAGCTATGATGAACGAAAAAGGAAAATGGAAAAAGACTATCCAAAGAATACTGAAGAAGAATTTTCAGGAGTTAATGGCCAAATAGATGCTGCTATGGAGTTAAATGGCTACATTTACTTATTTTCAGGACCCAAAGTGTACAAGTATGATACAGAGAAGGAAGATGTGGTTAGTGTGCTGAAATCTAGTTCCTGGATTGGTTGCTAA
Cephalorhynchus_heavisidii   ATGAAGGTGCTCCCTGCATCTGGCCTTGCTGTCCTCCTCGTCACGGCTCTGAAGTTTTCCACTGCAGCCCCCTCCCTATTTGCAGCC------ACTCCCAGGACCTCAAGGAACAGCTACCACCTCGCACAGGCATACCTTGACAAATATTACACAAAGAAAGGAGGGCACCAGATTGGTGAGATGATTGCAAGAGGAGGCAATTCCATGGTT------------------------------------------------------------------------------------------------------------------------------------------------------------------------------------------------------------------------------------------------------------------------------------------------------------------------------------------AAAAACATTAAGGAGCTGCAGGCTTTCTTCGGCCTCCGAGTCACCGGGAAGTTAGACCGGGCCACCATGGATGTGATCAAGAGGCCTCGCTGTGGAGTTCCTGATGTGGCAAACTATCGCCTCTTCCCAGGTGAACCCAAATGG-AAAAAAAATACTTTGACATACAGAATATCCAAATACACACCTTCCATGACTTCTGCAGAAGTGGACAAAGCAGTGGAGATGGCCCTGCAGGCCTGGAGTAGCGCCGTCCCTCTGAGCTTTGTCAGAATAAACTCAGGAGAGGCAGATATTATGATATCTTTTGAAACTGGAGATCACGGGGATTCCTATCCATTCGATGGGCCTCGGGGG-------ACTCTAGCCCATGCATTTGCACCTGGAGAAGGCCTGGGAGGAGATACACATTTCGACAATGCTGAGAAGTGGACTATGGGAATGAATGGTTTCAATTTATTCACCGTTGCTGCTCATGAATTTGGCCATGCACTGGGCCTGGCCCATTCCACAGACCCATCAGCACTGATGTACCCAACTTATAAGTATCAGCATCCCTATGGATTCCACCTTCCCAAGGATGATGTGAAAGGGATCCAGGCACTGTACGGACCTCGGAAGACATTCCCAGGGAAGCCCGCTGTGCCCCACAGCCCCCCTCATAATCCTTCTATCCCCGACCTCTGTGACTCCAGCTCAGCCTTTGATGCTGTGACAATGCTGGGAAAGGAGCTCCTGTTCTTCAGGGACCGGATTTTCTGGCGTCGGCAGGTTCACTTGATGTCAGGGATCCGGCCCAACACCATCACC-AGCTCCTTTCCCC-AGCTTATGTCCAACGTGGATGCAGCTTATGAAGTGGCTGAGAGGGGCACAGCTTACTTCTTTAAAGGACCCCACTACTGGATAACAAGAGGATTCCAAATGCAAGGTACTCCTCGGACTATTTATGACTTTGGGTTCCCAAGATACGTGCAGCGAATCGATGCTGCCGTC-TATCTCAAGGATGCACAGAAGACCCTTTTCTTTGTGGGAGATGAATACTACAGCTATGATGAACGAAAAAGGAAAATGGAAAAAGACTATCCAAAGAATACTGAAGAAGAATTTTCAGGAGTTAATGGCCAAATAGATGCTGCTATGGAGTTAAATGGCTACATTTACTTATTTTCAGGACCCAAAGCGTACAAGTATGATACAGAGAAGGAAGATGTGGTTAGTGTGCTGAAATCTAGTTCCTGGATTGGTTGCTAA
Cephalorhynchus_hectori      ATGAAGGTGCTCCCTGCATCTGGCCTTGCTGTCCTCCTCGTCACGGCTCTGAAGTTTTCCACTGCAGCCCCCTCCCTATTTGCAGCC------ACTCCCAGGACCTCAAGGAACAGCTACCACCTCGCACAGGCATACCTTGACAAATATTACACAAAGAAAGGAGGGCACCAGATTGGTGAGATGATTGCAAGAGGAGGCAATTCCATGGTT------------------------------------------------------------------------------------------------------------------------------------------------------------------------------------------------------------------------------------------------------------------------------------------------------------------------------------------AAAAACATTAAGGAGCTGCAGGCTTTCTTCGGCCTCCGAGTCACCGGGAAGTTAGACCGGGCCACCATGGATGTGATCAAGAGGCCTCGCTGTGGAGTTCCTGATGTGGCAAACTATCGCCTCTTCCCAGGTGAACCCAAATGG-AAAAAAAATACTTTGACATACAGAATATCCAAATACACAACTTCCATGACTTCTGCAGAAGTGGACAAAGCAGTGGAGATGGCCCTGCAGGCCTGGAGTAGCGCCGTCCCTCTGAGCTTTGTCAGAATAAACTCAGGAGAAGCAGATATTATGATATCTTTTGAAACTGGAGATCACGGGGATTCCTATCCATTCGATGGGCCTCGGGGG-------ACTCTAGCCCATGCATTTGCACCTGGAGAAGGCCTGGGAGGAGATACACATTTCGACAATGCTGAGAAGTGGACTATGGGAATGAATGGTTTCAATTTATTCACCGTTGCTGCTCATGAATTTGGCCACGCACTGGGCCTGGCCCATTCCACAGACCCATCAGCACTGATGTACCCAACTTATAAGTATCAGCATCCCTATGGATTCCACCTTCCCAAGGATGATGTGAAAGGGATCCAGGCACTGTACGGACCTCGGAAGACATTCCCAGGGAAGCCCGCTGTGCCCCACAGCCCCCCTCATAATCCTTCTATCCCCGACCTCTGTGACTCCAGCTCAGCCTTTGATGCTGTGACAATGCTGGGAAAGGAGCTCCTGTTCTTCAGGGACCGGATTTTCTGGCGTCGGCAGGTTCACTTGATGTCAGGGATCCGGCCCAACACCATCACC-AGCTCCTTTCCCC-AGCTTATGTCCAACGTGGATGCAGCTTATGAAGTGGCTGAGAGGGGCACAGCTTACTTCTTTAAAGGACCCCACTACTGGATAACAAGAGGATTCCAAATGCAAGGTACTCCTCGGACTATTTATGACTTTGGGTTCCCAAGATACGTGCAGCGAATAGATGCTGCCGTC-TATCTCAAGGATGCACAGAAGGCCCTTTTCTTTGTGGGAGATGAATACTACAGCTATGATGAACGAAAAAGGAAAATGGAAAAAGACTATCCAAAGAATACTGAAGAAGAATTTTCAGGAGTTAATGGCCAAATAGATGCTGCTATGGAGTTAAATGGCTACATTTACTTATTTTCAGGACCCAAAGTGTACAAGTATGATACAGAGAAGGAAGATGTGGTTAGTGTGCTGAAATCTAGTTCCTGGATTGGTTGCTAA
Choeropsis_liberiensis       ATGAAGGTGCTCCCTGCATCTGGCCTTGCTGTCCTCCTCGTCACGGCTCTGAAGTTTTCCACCGCTGCCCCCKCCCKATTTGCAGCC------ACCCCCAGGACCTCAAGGAACAGCTACCACCTCGCACAGGCATACCTTGACAAGTATTACACAAAGAAAGGCGGGCACCAGATTGGTGAGCTGGTTGCAAGAGGAGGCAATTCCATGGTT------------------------------------------------------------------------------------------------------------------------------------------------------------------------------------------------------------------------------------------------------------------------------------------------------------------------------------------AAAAAAATTAAGGAGTTGCAGGCGTTCTTCGGCCTCCGAGTCACCGGGAAGTTAGACCGGACCACCATGGATGTGATCAAGAGGCCTCGCTGTGGAGTTCCTGATGTGGCAAACTATCGCCTCTTCCCAGGTGAACCCAAATGG-AAAAAAAATACTTTGACATACAGAATATCCAAATACACACCTTCCATGACTCCTGCAGAAGTGGACAAAGCAATGGAGATGGCCCTGAAGGCCTGGAGTAGCGCCGTCCCTCTGAGCTTTGTCAGAATAAATTCAGGAGAAGCCGATATTATGATATCTTTTGAAACTGGAGATCACGGGGATTCCTATCCATTCGATGGGCCTCGAGGG-------ACTCTAGCCCATGCATTTGCACCTGGAGAAGGCCTGGGAGGAGATACACATTTCGACAATGCTGAGAAGTGGACTATGGGAATGAATGGCTTCAATTTATTCACGGTTGCCGCTCACGAATTTGGCCACGCGCTGGGCCTGGCCCATTCCACAGACCCATCGGCACTGATGTACCCAACTTATAAGTATCAGCATCCCTATGGATTCCACCTTCCCAAGGATGACGTGAAAGGGATCCAGGCACTGTACGGACCTCGGAAAACACTCCCAGGGAAGCCCGCTGGGCCCCACGGCCCCCCTCATAATCCGTCCATCCCCAACCTCTGTGACTCTGGCTCATCCTTTGATGCTGTGACAATGCTGGGAAAGGAGCTCCTGTTCTTCAGGGACCGGATTTTCTGGCGTCGGCAGGTTCATTTGATGTCAGGGATCCGACCCAGCACCATCACC-AGCTCCTTCCCCC-AGCTTATGTCCAACGTGGATGCAGCTTATGAAGTGGCTGAGAGGGGCACAGCTTACTTTTTTAAAGGACCCCACTACTGGATAACAAGAGGATTCCAAATGCAAGGTCCTCCTCGGACTATTTATGACTTTGGGTTCCCAAGATACGTGCAGCGAATAGATGCTGCCGTC-TATCTCAAGGATACACAGAAGACCCTTTTCTTTGTGGGAGATGAATACTACAGCTATGATGAACGAAAAAGGAAAATGGAAAAAGACTATCCAAAGAATACTGAAGAAGAATTTTCAGGAGTTAATGGCCAAATAGACGCTGCTGTGGAATTAAATGGTTACATTTACTTCTTTTCAGGACCCAAAGCATACAAGTATGATACAGAAAAGGAAGATGTGGTTAGTGTGCTGAAATCTAGTTCCTGGATTGGTTGCTAA
Delphinapterus_leucas        ATGAAGGTGCTCCCTGCATCTGGCCTTGCTGTCCTCCTCGTCACGGCTCTGAAGTTTTCCACTGCAGCCCCCTCCCTATTTGCAGCC------ACCCCCAGGACCTCAAGGAACAGCTACCACCTCGCACAGGCATACCTTGACAAATATTACACAAAGAAAGGAGGGCACCAGATTGGTGAGATGATTGCAAGAGGAGGCAATTCCATGGTT------------------------------------------------------------------------------------------------------------------------------------------------------------------------------------------------------------------------------------------------------------------------------------------------------------------------------------------AAAAACGTTAAGGAGCTGCAGGCTTTCTTCGGCCTCCGAGTCACCGGGAAGTTAGACCGGGCCACCATGGATGTGATCAAGAGGCCTCGCTGTGGAGTTCCTGATGTGGCAAACTATCGCCTCTTCCCAGGTGAACCCAAATGG-AAAAAAAATACTTTGACATACAGAATATCCAAATACACACCTTCCATGACTTCTGCAGAAGTGGACAAAGCAGTGGAGATGGCCCTGCAGGCCTGGAGTAGCGCCGTCCCTCTGAGCTTTGTCAGAATAAACTCAGGAGAAGCAGATATTATGATATCTTTTGAAACTGGAGATCACGGGGATTCCTATCCATTCGATGGGCCTCGGGGG-------ACTCTAGCCCATGCATTTGCACCTGGAGAAGGCCTGGGAGGAGATACACATTTCGACAATGCTGAGAAGTGGACTATGGGAACGAATGGTTTCAATTTATTCACCGTTGCTGCTCATGAATTTGGCCACGCACTGGGCCTGGCCCATTCCACAGACCCATCAGCACTGATGTACCCAACTTATAAGTATCAGCATCCCTATGGACTCCACCTTCCCAAGGATGATGTGAAGGGGATCCAGGCACTGTACGGACCTCGGAAGACGTTCCCAGGGAAGCCCGCTGTGCCCCACAGCCCCCCTCATAATCCTTCTATCCCCGACCTCTGTGACTCCAGCTCAGCCTTTGATGCTGTGACAATGCTGGGAAAGGAGCTCCTGTTCTTCAGGGACCGGATTTTCTGGCGTCAGCAGGTTCACTTGATGTCAGGGATCCGGCCCAACACCATCACC-AGCTCCTTTCCCC-AGCTTATGTCCAATGTGGATGCAGCTTATGAAGTGGCTGAGAGGGGCACAGCTTACTTCTTTAAAGGACCCCACTACTGGATAACAAGAGGATTCCAAATGCAAGGTACTCCTCGGACTATTTATGACTTTGTGTTCCCAAGATACGTGCAGCGAATAGATGCTGCCGTC-TATCTCAAGGATGCACAGAAGACCCTTTTCTTTGTGGGAGATGAATACTACAGCTATGATGAACAAAAAAGGAAAATGGAAAAAGACTATCCAAAGAATACTGAAGAAGAATTTTCGGGACTTAATGGCCAAATAGATGATGCTATGGAGTTAAATGGCTACATTTACTTCTTTTCAGGACCCAAAGCGTACAAGTATGATACAGAGAAGGAAGGTGTGGTTAGTGTGCTGAAATCTAGTTCCTGGATTGGTTGCTAA
Delphinus_delphis_bairdii    ATGAAGGTGCTCCCTGCATCTGGCCTTGCTGTCCTCCTCGTCACGGCTCTGAAGTTTTCCACTGCAGCCCCCTCCCTATTTGCAGCC------ACCCCCAGGACCTCAAGGAACAGCTACCACCTCGCACAGGCATACCTTGACAAATATTACACAAAGAAAGGAGGGCACCAGATTGGTGAGATGATTGCAAGAGGAGGCAATTCCATGGTT------------------------------------------------------------------------------------------------------------------------------------------------------------------------------------------------------------------------------------------------------------------------------------------------------------------------------------------AAAAACATTAAGGAGCTGCAGGCTTTCTTCGGCCTCCGAGTCACCGGGAAGTTAGACCGGGCCACCATGGATGTGATCAAGAGGCCTCGCTGTGGAGTTCCTGATGTGGCAAACTATCGCCTCTTCCCAGGTGAACCCAAATGG-AAAAAAAATACTTTGACATACAGAATATCCAAATACACACCTTCCATGACTTCTGCAGAAGTGGACAAAGCAGTGGAGATGGCCCTGCAGGCCTGGAGTAGCGCCRTCCCTCTGAGCTTTGTCAGAATAAACTCAGGAGAAGCAGATATTATGATATCTTTTGAAACTGGAGATCACGGGGATTCCTATCCATTCGATGGGCCTCGGGGG-------ACCCTAGCCCATGCATTTGCACCTGGAGGAGGCCTGGGAGGAGATACACATTTCGACAATGCTGAGAAGTGGACTATGGGAATGAATGGTTTCAATTTATTCACCGTTGCTGCTCATGAATTTGGCCACGCACTGGGCCTGGCCCATTCCACAGACCCATCAGCACTGATGTACCCAACTTATAAGTATCAGCATCCCTATGGATTCCAYCTTCCCAAGGATGATGTGAAAGGGATCCAGGCACTGTACGGACCTCGGAAGACATTCCCAGGGAAGCCCGCTGTGCCCCAYAGCCCCCCTCATAATCCTTCTATCCCCGACYTCTGTGACTCCAGCTCAGCCTTTGATGCTGTGACAATGCTGGGAAAGGAGCTCCTGTTCTTCAGGGACCGGATTTTCTGGCGTCGGCAGGTTCACTTGATGTCAGGGATCCGGCCCAACACCATCACC-AGCTCCTTTCCCC-AGCTTATATCCAATGTGGATGCAGCTTATGAAGTGGCTGAGAGGGGCACAGCTTACTTCTTTAAAGGACCCCACTACTGGATAACAAGAGGATTCCAAATGCAAGGTACTCCTCGGACTATTTATGACTTTGGGTTCCCAAGATACGTGCAGCGAATAGATGCTGCCGTC-TATCTCAAGGATGCACAGAAGACCCTTTTCTTTGTGGGAGATGAATACTACAGCTATGATGAACGAAAAAGGAAAATGGAAAAAGACTATCCAAAGAATACTGAAGAAGAATTTTCAGGAGTTAATGGCCAAATAGATGCTGCTATGGAGTTAAATGGCTACATTTACTTCTTTTCAGGACCCAAAGCGTACAAGTATGATACAGAGAAGGAAGATGTGGTTAGTGTGCTGAAATCTAGTTCCTGGATTGGTTGCTAA
Delphinus_delphis_delphis    ATGAAGGTGCTCCCTGCATCTGGCCTTGCTGTCCTCCTCGTCACGGCTCTGAAGTTTTCCACTGCAGCCCCCTCCCTATTTGCAGCC------ACCCCCAGGACCTCAAGGAACAGCTACCACCTCGCACAGGCATACCTTGACAAATATTACACAAAGAAAGGAGGGCACCAGATTGGTGAGATGATTGCAAGAGGAGGCAATTCCATGGTT------------------------------------------------------------------------------------------------------------------------------------------------------------------------------------------------------------------------------------------------------------------------------------------------------------------------------------------AAAAACATTAAGGAGCTGCAGGCTTTCTTCGGCCTCCGAGTCACCGGGAAGTTAGACCGGGCCACCATGGATGTGATCAAGAGGCCTCGCTGTGGAGTTCCTGATGTGGCAAACTATCGCCTCTTCCCAGGTGAACCCAAATGG-AAAAAAAATACTTTGACATACAGAATATCCAAATACACACCTTCCATGACTTCTGCAGAAGTGGACAAAGCAGTGGAGATGGCCCTGCAGGCCTGGAGTAGCGCCGTCCCTCTGAGCTTTGTCAGAATAAACTCAGGAGAAGCAGATATTATGATATCTTTTGAAACTGGAGATCACGGGGATTCCTATCCATTCGATGGGCCTCGGGGG-------ACCCTAGCCCATGCATTTGCACCTGGAGGAGGCCTGGGAGGAGATACACATTTCGACAATGCTGAGAAGTGGACTATGGGAATGAATGGTTTCAATTTATTCACCGTTGCTGCTCATGAATTTGGCCACGCACTGGGCCTGGCCCATTCCACAGACCCATCAGCACTGATGTACCCAACTTATAAGTATCAGCATCCCTATGGATTCCAYCTTCCCAAGGATGATGTGAAAGGGATCCAGGCACTGTACGGACCTCGGAAGACATTCCCAGGGAAGCCCGCTGTGCCCCACAGCCCCCCTCATAATCCTTCTATCCCCGACCTCTGTGACTCCAGCTCAGCCTTTGATGCTGTGACAATGCTGGGAAAGGAGCTCCTGTTCTTCAGGGACCGGATTTTCTGGCGTCGGCAGGTTCACTTGATGTCAGGGATCCGGCCCAACACCATCACC-AGCTCCTTTCCCC-AGCTTATATCCAATGTGGATGCAGCTTATGAAGTGGCTGAGAGGGGCACAGCTTACTTCTTTAAAGGACCCCACTACTGGATAACAAGAGGATTCCAAATGCAAGGTACTCCTCGGACTATTTATGACTTTGGGTTCCCAAGATACGTGCAGCGAATAGATGCTGCCGTC-TATCTCAAGGATGCACAGAAGACCCTTTTCTTTGTGGGAGATGAATACTACAGCTATGATGAACGAAAAAGGAAAATGGAAAAAGACTATCCAAAGAATACTGAAGAAGAATTTTCAGGAGTTAATGGCCAAATAGATGCTGCTATGGAGTTAAATGGCTACATTTACTTCTTTTCAGGACCCAAAGCGTACAAGTATGATACAGAGAAGGAAGATGTGGTTAGTGTGCTGAAATCTAGTTCCTGGATTGGTTGCTAA
Elaphurus_davidianus         ATGAAGATGCTCCCTGCATCTGGCCTTGCTGTCCTCCTCGTCACCGCTCTGAAGTTTTCCACCGCAGCCCCCTCCCTGCTTGCGGCC------TCCCCCAGGACCTCAAGGAACAACTACCACCTTGCACAGGCGTACCTTGACAAGTATTACACAAAAAAAGGAGGGCCCCAGATTGGGGAGATGGTTGCAAGAGGAGGCAATTCCACGGTT------------------------------------------------------------------------------------------------------------------------------------------------------------------------------------------------------------------------------------------------------------------------------------------------------------------------------------------AAAAAGATAAAGGAGCTGCAGGCGTTCTTCGGCCTCCGAGTCACCGGGAAGTTAGACCGAGCTACCATGGACGTGATCAAGAGGCCTCGCTGCGGAGTTCCCGATGTGGCCGACTATCGCCTCTTCCCAGGTGAACCCAAATGG-AAAAAAAATACTTTGACATACAGAATATCCAAGTACACCCCTTCCATGACCCCTGCGGAAGTGGACAGAGCCATGGAGATGGCCCTGCGGGCCTGGAGCAGCGCCGTCCCTCTGAACTTTGTCAGAGTCAATGCGGGCGAAGCAGACATTATGATCTCTTTTGAAACCGGAGATCACGGGGATTCCTATCCATTCGATGGGCCTCGAGGG-------ACTCTAGCCCATGCATTTGCACCTGGAGAAGGCCTGGGAGGAGATACACATTTCGACAATGCTGAGAAGTGGACTATGGGAACGAATGGTTTCAATTTATTCACCGTTGCTGCTCATGAGTTTGGCCATGCACTGGGCCTGGCCCATTCCACAGACCCATCAGCACTGATGTACCCAACTTATAAGTATCAGAATCCCTATGGGTTCCATCTCCCCAAGGATGACGTGAAGGGGATCCAGGCACTGTACGGACCTCGGAGAGCATTCCCAGGGAAGCCCACCGCGCCCCATGGCCCCCCTCATAATCCATCCATCCCCGACCTCTGTGACTCCAACTTATCCTTCGATGCTGTGACGATGCTGGGGAAGGAGCTCCTGCTCTTCAGGGACCGGATTTTCTGGCGTCGGCAGGTTCACTTGATGTCAGGGATCCGGCCCAGCACCATCACC-AGCTCCTTCCCCC-AACTTATGTCCGATGTGGATGCAGCTTATGAAGTGGCTGAGAGGGGCACAGCCTACTTCTTTAAAGGACCCCACTATTGGATAACAAGAGGATTCCAAATGCAAGGTCCTCCTCGGACTATTTATGACTTTGGGTTTCCAAGACATGTGCAGCGAATAGATGCCGCGGTC-TATCTCAAGGATGCACAGAAGACCCTTTTCTTTGTGGGAGATGAATACTACAGTTATGATGAGCGAAAAAGGAAAATGGAAAAAGACTATCCAAAGAGTACTGAAGAAGAATTTTCAGGAGTCAATGGCCAAATAGATGCGGCTGTAGAATTAAATGGCTACATTTACTTCTTTTCAGGACCCAAAGCATACAAATATGATACAGAGAAGGAAGATGTGGTTAGTGTGCTGAAATCTAGTTCCTGGATTGGTTGCTAA
Eschrichtius_robustus        AAGAAGGTTCTCCCTGCATCTGGCCTTGCTGTCCTCCTTGTCACGGCTCTGAAGTTTTCCACTGCAGCCCCCTCCCTATTTGCAGCA------CCCCCCAGGACCTCAAGGAACAGCTACCAGCTCACACAGGCATACCTTGACAAATATTACACAAAGAAAGGAGGGCGCCAGATTGGTGAGATGGTTGCAAGAGGAGGCAATTCCATGGTTAAAAACATTAAGGAGGGCTTCCCTGGTGGCGCAGTGGTTGAGAATCTGCCTGCTAATGCAGGGGAGABA----------------------------------------------------------------------------------------------------------------------------------------------------------------------------------------------------------------------------------------------------------NDNSAAAAAAAAAAAACATTAAGGAGCTGCAGGCTTTCTTCGGCCTCCGAGTCACCGGGAAGTTAGACCGGGCCACCATGGATGTGATCAAGAGGCCTCGCTGTGGAGTTCCTGATGTGGCAAACTATCACCTCTTCCCAGGTGAACCCAAATGG-AAAACAAATACTTTGACATACAGAATATCCAAATACGCACCTTCCATGACTTCTGCAGAAGTGAACAAAGCAGTGGAGATGGCCCTGCAGGCCTGGAGTAGCGCCGTCCCTCTGAGCTTTGCAAGAATAAACTCAGGAGAAGCAGATATTATGATATCTTTTGAAACTGGAGATCACAGGGATTCCTATCCATTCGATGGGCCTTGGGGGACGGGGGACTATATCTCATGCATTTGCACCTGGAGAAGGCCTGGGAGGAGATACACATTTCGACAATGCTGAGAAATGGACTATGGGAATGAATGGTTTCAATTTATTCACCGTTGCTGCTCATGAATTTGGCCACGCACAGGGCCTGGCCCATTCCACAGACCCATCAGCACTGATGTACCCAACTTATAAGTATCAGCATCCCTATGGATTCCACCTTCCCAAGGATGATGTGAAAGGGATCCAGGCACTGTACGGACCTCAGAAGACATTCCCAGGGAAGCCCACTGTACCCCACAGCCCCCCTCATAATCCTTCTATCCCTGACCTCTGTGACTCCATCTCAGCCTTTGATGCTGTGACAATGCTGGGAAAGGAGCTCCTGTTCTTCAGGGACCGGATTTTCTGGCGTCAGCAGGTTCACTTGATGTCAGGGATCCGGCCCAGCACCATCACC-AGCTCCTTCCCCC-AGCTTATGTCCAGTGTGGATGCAGCTTATGAAGTGGCTGAGAGGGGCACAGCTTACTTCTTTAAAGGACCCCACTACTGGATAACAAGAGGATTCCAAATGCAAGATACTCCTCAGACTATTTATGACTTTGGGTTCCCAAGATACGTGCAGCGAATAGATGCTGCCATC-TATCCCAAGGATGCACAGAAGACCCTTTTCTTTGTGGGAGATGAATACTACAGCTATGATGAACGAAAAAGGAAAATGGAAAAAGACTATCCAAAGAATACTGAAGAAGAATTTTCAGGAGTTAATGGCCAAATAGATGCTGCTGTGGAGTTAAATGGCTACATTTACTTCTTTTCAGGACCCAAAGCATACAAGTATGATACAGAGAAGGAAGATGTGGTTAGTGCGCTGAAATCTAGTTCCTGGATTGGTTGTTAA
Eubalaena_australis          ATAAAGGTGCTCCCTGCATCTGGCCTTGCTGTCCTCCTCGTCACAGCTCTGAAGTTTTCCACTGCAGCCCCCTCCCTATTTGCAGCCCA--CCCCCCCCAGGACCTCAAGGAACAGCTACCAGCTCGCACAGGCATACCTTGACAAATATTACACAAAGAAAGGAGGGCGCCAGATTGGTGAGATGGGTGCAAGAAGAGGCAATTCCATGGTTAAAAACATTAAGGAGGGCTTCCCTGGTGGCGCAGTGGTTGAGAATCTGCCTGCCAATGCAGGGGACACGGGTTCGAGCCCTGGTCTGGGAAGATCCCACATGCCGCGGAGCAACTATGCCCGTGAGCCACAACTACTGAGCCTGCGCGTCTGGAGCCTGTGCTCCGCAACAAGAGAGGCCACTATAGTGAGAGGCCCGCGCACCACGATGAAGAGTGGCCCCCGCTTGCTGCAACTAGAGAAAGCCCTCGC----------------ACAGAAACGAAGACCCAACACAGCCAAAAATAAATAAATAA------ATAATTTTT---TTTAAAAAACATTAAGGAGCTGCAGGCTTTCTTCGGCCTCCGAGTCACCGGGAAGTTAGACCGGGCCACCATGGATGTGATCAAGAAGCCTCGCTGTGGAGTTCCTGATGTGGCAAACTATTGCCTCTTCGCAGGTGAATCCAAATGG-AAAAAAAATACTTTGACATACAGAATATCCAAATACACACCTTCCATGACTTCTGCAGAAGTGGACAAAGCAGTGGAGATGGCCCTGCAGGCCTGGAGTAGTGCCGTCCCTCTAAGCTTTGTCAGAATAAACTCAGGAGAAGCAGATATTATGATATCTTTTGAAACTGGAGATCACGGGGATTCCTATCCATTCGATGGGCCTCGGGGG-------ACTCTAGCCCATGCATTTGCACCTGGAGAAGGCCTGGGAGGAGATACACATTTCGACAATGCTGAGAAGTGGACTATGGGAATGAATGGTTTCAATTTATTCACCGTTGCTGCTCATGAATTTGGCCACGCACTGGGCCTGGCCCATTCCACAGACCCATCAGCACTGATGTACCCAACTTATAAGTATCAGCATCCCTATGGATTCCACCTTCCCAAGGATGATGTGAAAGGGATCCAGGCACTGTACGGACCTCGGAAGACATTCCCAGGGAAGCCCGCTGTGCCCCACAGCCCCCCTCATAATCCTTCTATCCCTGACCTCTGTGACTCCAGCTCAGCCTTTGATGCTGTGACAATGCTGGGAAAGGAGCTCCTGTTCTTCAGGGACCGGATTTTCTGGCGTCGGCAGGTTCACTTGATGTCAGGGATCCGGCCC-------------AGCTCCTTCCCCC-AGCTTATGTCCAATGTGGATGCAGCTTATGAAGTGGCTGAGAGGGGCACAGCTTACTTCTTTAAAG-ACCCCACTACTGGATAACAAGAGGATTCCAAATGCAAGGTACTCCTCAGACTATTTATGACTTTGGGTTCCCAAGATACGTGCAGCGAATAGATGCTGCCATC-TATCTCAAGGATGCACAGAAGACCCTTTTCTTTGTGGGAGATGAATACTACAGCTATGATGAATGAAAAAGGAAAATGGAAAAAGACTATCCAAAGAATACTGAAGAAGAATTTTCAGGAGTTAATGGCCAAATAGTTGCTGCTGTGGAGTTAAATGGCTACATTTACTTCTTTTCAGGACCCAAAATGTACAAGTATGATACAGAGAAGGAAGATGTGGTTAGTGTGCTGAAATCTAGTTCCTGGATTGGTTGCTAA
Eubalaena_glacialis          ATAAAGGTGCTCCCTGCATCTGGCCTTGCTGTCCTCCTCGTCACAGCTCTGAAGTTTTCCACTGCAGCCCCCTCCCTATTTGCAGCCCA-CCCCCCCCNAGGACCTCAAGGAACAGCTACCAGCTCGCACAGGCATACCTTGACAAATATTACACAAAGAAAGGAGGGCGCCAGATTGGTGAGATGGGTGCAAGAAGAGGCAATTCCATGGTTAAAAACATTAAGGAGGGCTTCCCTGGTGGCGCAGTG???????????????????????????????????????????????????????????????????????????????????????????????????????????????????????????????????????????????????????????????????????????????????????????????????????????????????????----------------?????????????????????????????????????????------?????????--?????AAAAACATTAAGGAGCTGCAGGCTTTCTTCGGCCTCCGAGTCACCGGGAAGTTAGACCGGGCCACCATGGATGTGATCAAGAAGCCTCGCTGTGGAGTTCCTGATGTGGCAAACTATTGCCTCTTCGCAGGTGAATCCAAATGG-AAAAAAAATACTTTGACATACAGAATATCCAAATACACACCTTCCATGACTTCTGCAGAAGTGGACAAAGCAGTGGAGATGGCCCTGCAGGCCTGGAGTAGTGCCGTCCCTCTAAGCTTTGTCAGAATAAACTCAGGAGAAGCAGATATTATGATATCTTTTGAAACTGGAGATCACGGGGATTCCTATCCATTCGATGGGCCTCGGGGG-------ACTCTAGCCCATGCATTTGCACCTGGAGAAGGCCTGGGAGGAGATACACATTTCGACAATGCTGAGAAGTGGACTATGGGAATGAATGGTTTCAATTTATTCACCGTTGCTGCTCATGAATTTGGCCACGCACTGGGCCTGGCCCATTCCACAGACCCATCAGCACTGATGTACCCAACTTATAAGTATCAGCATCCCTATGGATTCCACCTTCCCAAGGATGATGTGAAAGGGATCCAGGCACTGTACGGACCTCGGAAGACATTCCCAGGGAAGCCCGCTGTGCCCCACAGCCCCCCTCATAATCCTTCTATCCCTGACCTCTGTGACTCCAGCTCAGCCTTTGATGCTGTGACAATGCTGGGAAAGGAGCTCCTGTTCTTCAGGGACCGGATTTTCTGGCGTCGGCAGGTTCACTTGATGTCAGGGATCCGGCCCAGCTCCTTCCCCNAGCTYMTKYCCCC-AGCTTATGTCCAATGTGGATGCAGCTTATGAAGTGGCTGAGAGGGGCACAGCTTACTTCTTTAAAG-ACCCCACTACTGGATAACAAGAGGATTCCAAATGCAAGGTACTCCTCAGACTATTTATGACTTTGGGTTCCCAAGATACGTGCAGCGAATAGATGCTGCCATC-TATCTCAAGGATGCACAGAAGACCCTTTTCTTTGTGGGAGATGAATACTACAGCTATGATGAATGAAAAAGGAAAATGGAAAAAGACTATCCAAAGAATACTGAAGAAGAATTTTCAGGAGTTAATGGCCAAATAGTTGCTGCTGTGGAGTTAAATGGCTACATTTACTTCTTTTCAGGACCCAAAATGTACAAGTATGATACAGAGAAGGAAGATGTGGTTAGTGTGCTGAAATCTAGTTCCTGGATTGGTTGCTAA
Eubalaena_japonica           ATAAAGGTGCTCCCTGCATCTGGCCTTGCTGTCCTCCTCGTCACAGCTCTGAAGTTTTCCACTGCAGCCCCCTCCCTATTTGCAGCCCA--CCCCCCCCAGGACCTCAAGGAACAGCTACCAGCTCGCACAGGCATACCTTGACAAATATTACACAAAGAAAGGAGGGCGCCAGATTGGTGAGATGGGTGCAAGAAGAGGCAATTCCATGGTTAAAAACATTAAGGAGGGCTTCCCTGGTGGCGCAGTGGTTGAGAATCTGCCTGCCAATGCAGGGGACACGGGTTCGAGCCCTGGTCTGGGAAGATCCCACATGCCGCGGAGCAACTATGCCCGTGAGCCACAATTACTGAGCCTGCGCGTCTGGAGCCTGTGCTCCGCAACAAGAGAGGCCACGATAGTGAGAGGCCCGCGCACCGCGATGAAGAGTGGCCCCCGCTTGCTGCAACTAGAGAAAGCCCTCGC----------------ACAGAAACGAAGACCCAACACAGCCAAAAATAAATAAATAA------ATAATTTTT---TTAAAAAAACATTAAGGAGCTGCAGGCTTTCTTCGGCCTCCGAGTCACCGGGAAGTTAGACCGGGCCACCATGGATGTGATCAAGAGGCCTCGCTGTGGAGTTCCTGATGTGGCAAACTATTGCCTCTTCGCAGGTGAATCCAAATGG-AAAAAAAATACTTTGACATACAGAATATCCAAATACACACCTTCCATGACTTCTGCAGAAGTGGACAAAGCAGTGGAGATGGCCCTGCAGGCCTGGAGTAGTGCCGTCCCTCTGAGCTTTGTCAGAATAAACTCAGGAGAAGCAGATATTATGATATCTTTTGAAACTGGAGATCACGGGGATTCCTATCCATTCGATGGGCCTCGGGGG-------ACTCTAGC-CATGCATTTGCACCTGGAGAAGGCCTGGGAGGAGATACACATTTCGACAATGCTGAGAAGTGGACTATGGGAATGAATGGTTTCAATTTATTCACCGTTGCTGCTCATGAATTTGGCCACGCACTGGGCCTGGCCCATTCCACAGACCCATCAGCACTGATGTACCCAACTTATAAGTATCAGCATCCCTATGGATTCCACCTTCCCAAGGATGATGTGAAAGGGATCCAGGCACTGTACGGACCTCGGAAGACATTCCCAGGGAAGCCCGCTGTGCCCCACAGCCCCCCTCATAATCCTTCTATCCCTGACCTCTGTGACTCCAGCTCAGCCTTTGATGCTGTGACAATGCTGGGAAAGGAGCTCCTGTTCTTCAGGGACCGGATTTTCTGGCGTCGGCAGGTTCACTTGATGTCAGGGATCCGGCCC-------------AGCTCCTTCCCCC-AGCTTATGTCCAATGTGGATGCAGCTTATGAAGTGGCTGAGAGGGGCACAGCTTACTTCTTTAAAG-ACCCCACTACTGGATAACAAGAGGATTCCAAATGCAAGGTACTCCTCAGACTATTTATGACTTTGGGTTCCCAAGATACGTGCAGCGAATAGATGCTGCCATC-TATCTCAAGGATGCACAGAAGACCCTTTTCTTTGTGGGAGATGAATACTACAGCTATGATGAATGAAAAAGGAAAATGGAAAAAGACTATCCAAAGAATACTGAAGAAGAATTTTCAGGAGTTAATGGCCAAATAGTTGCTGCTGTGGAGTTAAATGGCTACATTTACTTCTTTTCAGGACCCAAAATGTACAAGTATGATACAGAGAAGGAAGATGTGGTTAGTGTGCTGAAATCTAGTTCCTGGATTGGTTGCTAA
Feresa_attenuata             ATGAAGGTGCTCCCTGCATCTGGCCTTGCTGTCCTCCTCGTCACGGCTCTGAAGTTTTCCACTGCAGCCCCCTCCCTATTTGCAGCC------ACCCCCAGGACCTCAAGGAACAGCTACCACCTCGCACAGGCATACCTTGACAAATATTACACAAAGAAAGGAGGGCACCAGATTGGTGAGATGATTGCAAGAGGAGGCAATTCCATGGTT------------------------------------------------------------------------------------------------------------------------------------------------------------------------------------------------------------------------------------------------------------------------------------------------------------------------------------------AAAAACATTAAGGAGCTGCAGGCTTTCTTCGGCCTCCGAGTCACCGGGAAGTTAGACCGGGCCACCATGGATGTGATCAAGAGGCCTCGCTGTGGAGTTCCTGATGTGGCAAACTATCGCCTCTTCCCAGGTGAACCCAAATGG-AAAAAAAATACTTTGACATACAGAATATCCAAATACACACCTTCCATGACTTCTGCAGAAGTGGACAAAGCAGTGGAGATGGCCCTGCAGGCCTGGAGTAGCGCCGTGCCTCTGAGCTTTGTCAGAATAAACTCAGGAGAAGCAGATATTATGATATCTTTTGAAACTGGAGATCACGGGGATTCCTATCCATTCGATGGGCCTCGGGGG-------ACCCTAGCCCATGCATTTGCACCTGGAGGAGGCCTGGGAGGAGATACACATTTCGACAATGCTGAGAAGTGGACTATGGGAATGAATGGTTTCAATTTATTCACCGTTGCTGCTCATGAATTTGGCCATGCACTGGGCCTGGCCCATTCCACAGACCCATCAGCACTGATGTACCCAACTTATAAGTATCAGCATCCCTATGGATTCCACCTTCCCAAGGATGATGTGAAAGGGATCCAGGCACTGTACGGACCTCGGAAGACATTCCCAGGGAAGCCCGCTGTGCCCCACAGCCCCCCTCATAATCCTTCTATCCCCGACCTCTGTGACTCCAGCTCAGCCTTTGATGCTGTGACAATGCTGGGAAAGGAGCTCCTGTTCTTCAGGGACCGGATTTTCTGGCGTCGGCAGGTTCACTTGATGTCAGGGATCCGGCCCAACACCATCACC-AGCTCCTTTCCCC-AGCTTATATCCAATGTGGATGCAGCTTATGAAGTGGCTGAGAGGGGCACAGCTTACTTCTTTAAAGGACCCCACTACTGGATAACAAGAGGATTCCAAATGCAAGGTACTCCTCGGACTATTTATGACTTTGGGTTCCCAAGATACGTGCAGCGAATAGATGCTGCCGTC-TATCTCAAGGATGCACAGAAGACCCTTTTCTTTGTGGGAGATGAATACTACAGCTATGATGAACGAAAAAGGAAAATGGAAAAAGACTATCCAAAGAATACTGAAGAAGAATTTTCAGGAGTTAATGGCCAAATAGATGCTGCTATGGAGTTAAATGGCTACATTTACTTCTTTTCAGGACCCAAAGCGTACAAGTATGATACAGAGAAGGAAGATGTGGTTAGTGTGCTGAAATCTAGTTCCTGGATTGGTTGCTAA
Giraffa_camelopardalis       ATGAAGGTGCTCCCTGCATCTGGCCTTGCTGTCCTCCTCGTCACCGCTCTGAAGTTTTCCACCGCAGCCCCCTCCCTATTTGCAGCC------TCCCCCAGGACCTCAAGGAACAACTACCACCTTGCACAGGCGTACCTTGACAAGTATTACACAAAGAAAGGAGGGCCCCAGATTGGGGAGATGGCTGCAAGAGGAGATAATTCCACGGTT------------------------------------------------------------------------------------------------------------------------------------------------------------------------------------------------------------------------------------------------------------------------------------------------------------------------------------------AAAAAGATTAAGGAGCTGCAGGCGTTCTTCGGCCTCCGAGTCACTGGGAAGCTGGACCGGGCTACCATGGACGTGATCAAGACGCCTCGCTGCGGAGTTCCCGACGTGGCCGACTATCGCGTCTTCCCAGGTGAACCCAAATGG-AAAAAAAATACTTTGACATACAGAATATCCAAGTACACCCCTTCCATGACTCCTGCGGAAGTGGACAAAGCCATGGAGATGGCCCTGCGGGCCTGGAGCAGCGCCGTCCCTCTGAACTTTGTCAGAGTCAATGCAGGGGAAGCAGACATTATGATCTCTTTTGAAACTGGAGACCATGGGGATTCCTATCCATTCGATGGGCCTCGAGGG-------ACTCTAGCCCATGCATTTGCACCTGGAGAAGGCCTGGGAGGAGATACACATTTCGACAATGCTGAGAAGTGGACTATGGGAACGAATGGTTTCAATTTATTCACCGTTGCTGCTCATGAATTTGGCCATGCACTGGGCCTGGCCCATTCCACAGACCCGTCAGCACTGATGTATCCAACTTATAAGTATCAGAATCCCTATGGATTCCATCTCCCCAAGGACGACGTGAAAGGGATCCAGGCCCTGTACGGACCTCGGAGAGCATTCCCAGGGAAGCCCGCCGCGCCCCACGGCCCCCCTCATAACCCGTCCATCCCCGACCTCTGTGACTCCAACTTATCCTTCGATGCCGTGACGATGCTGGGGAAGGAGCTCCTGCTCTTCAGGGACCGGATTTTCTGGCGTCGGCAGGCTCACTTGCTGTCTGGGATCCGGCCCAGCACCATCACC-AGCTCCTTCCCCC-ACCTTATGTCCAATGTGGACGCAGCTTACGAAGTGGCTGAGAGGGGCACAGCCTACTTCTTCAAAGGACCTCACTATTGGGTAACAAGAGGATTCCAAATTCAAGGTCCTCCTCGGACTATTTATGACTTTGGGTTCCCAAGATACGTGCAGCAAATAGATGCCGCAGTC-TATCTCAAGGATGCACAGAAGACCCTTTTCTTTGTGGGAGATGAATACTACAGTTATGATGAACGAAAAAGGAAAATGGAAAAAGACTATCCAAAGAGTACTGAAGAAGAATTTTCAGGAGTCAATGGCCAAATAGATGCAGCTGTAGAATTAAATGGCTACATTTACTTCTTTTCAGGACCCAAAGCATACAAATATGATACCGAGAAGGAAGATGTGGTTAGTGTGCTGAAATCTAGTTCCTGGATTGGTTGCTAA
Globicephala_macrorhynchus   ATGAAGGTGCTCCCTGCATCTGGCCTTGCTGTCCTCCTCGTCACGGCTCTGAAGTTTTCCACTGCAGCCCCCTCCCTATTTGCAGCC------ACCCCCAGGACCTCAAGGAACAGCTACCACCTCGCACAGGCATACCTTGACAAATATTACACAAAGAAAGGAGGGCACCAGATTGGTGAGATGATTGCAAGAGGAGGCAATTCCATGGTT------------------------------------------------------------------------------------------------------------------------------------------------------------------------------------------------------------------------------------------------------------------------------------------------------------------------------------------AAAAACATTAAGGAGCTGCAGGCTTTCTTCGGCCTCCGAGTCACCGGGAAGTTAGACCGGGCCACCATGGATGTGATCAAGAGGCCTCGCTGTGGAGTTCCTGATGTGGCAAACTATCGCCTCTTCCCAGGTGAACCCAAATGG-AAAAAAAATACTTTGACATACAGAATATCCAAATACACACCTTCCATGACTTCTGCAGAAGTGGACAAAGCAGTGGAGATGGCCCTGCAGGCCTGGAGTAGCGCCGTCCCTCTGAGCTTTGTCAGAATAAACTCAGGAGAAGCAGATATTATGATATCTTTTGAAACTGGAGATCACGGGGATTCCTATCCATTCGATGGGCCTCGGGGG-------ACCCTAGCCCATGCATTTGCACCTGGAGGAGGCCTGGGAGGAGATACACATTTCGACAATGCTGAGAAGTGGACTATGGGAATGAATGGTTTCAATTTATTCACCGTTGCTGCTCATGAATTTGGCCATGCACTGGGCCTGGCCCATTCCACAGACCCATCAGCACTGATGTACCCAACTTATAAGTATCAGCATCCCTATGGATTCCACCTTCCCAAGGATGATGTGAAAGGGATCCAGGCACTGTACGGACCTCGGAAGACATTCCCAGGGAAGCCCGCTGTGCCCCACAGCCCCCCTCATAATCCTTCTATCCCCGACCTCTGTGACTCCAGCTCAGCCTTTGATGCTGTGACAATGCTGGGAAAGGAGCTCCTGTTCTTCAGGGACCGGATTTTCTGGCGTCGGCAGGTTCACTTGATGTCAGGGATCCGGCCCAACACCATCACC-AGCTCCTTTCCCC-AGCTTATATCCAATGTGGATGCAGCTTATGAAGTGGCTGAGAGGGGCACAGCTTACTTCTTTAAAGGACCCCACTACTGGATAACAAGAGGATTCCAAATGCAAGGTACTCCTCGGACTATTTATGACTTTGGGTTCCCAAGATACGTGCAGCGAATAGATGCTGCCGTC-TATCTCAAGGATGCACAGAAGACCCTTTTCTTTGTGGGAGATGAATACTACAGCTATGATGAACGAAAAAGGAAAATGGAAAAAGACTATCCAAAGAATACTGAAGAAGAATTTTCAGGAGTTAATGGCCAAATAGATGCTGCTATGGAGTTAAATGGCTACATTTACTTCTTTTCAGGACCCAAAGCGTACAAGTATGATACAGAGAAGGAAGATGTGGTTAGTGTGCTGAAATCTAGTTCCTGGATTGGTTGCTAA
Globicephala_melas           ATGAAGGTGCTCCCTGCATCTGGCCTTGCTGTCCTCCTCGTCACGGCTCTGAAGTTTTCCACTGCAGCCCCCTCCCTATTTGCAGCC------ACCCCCAGGACCTCAAGGAACAGCTACCACCTCGCACAGGCATACCTTGACAAATATTACACAAAGAAAGGAGGGCACCAGATTGGTGAGATGATTGCAAGAGGAGGCAATTCCATGGTT------------------------------------------------------------------------------------------------------------------------------------------------------------------------------------------------------------------------------------------------------------------------------------------------------------------------------------------AAAAACATTAAGGAGCTGCAGGCTTTCTTCGGCCTCCGAGTCACCGGGAAGTTAGACCGGGCCACCATGGATGTGATCAAGAGGCCTCGCTGTGGAGTTCCTGATGTGGCAAACTATCGCCTCTTCCCAGGTGAACCCAAATGG-AAAAAAAATACTTTGACATACAGAATATCCAAATACACACCTTCCATGACTTCTGCAGAAGTGGACAAAGCAGTGGAGATGGCCCTGCAGGCCTGGAGTAGCGCCGTCCCTCTGAGCTTTGTCAGAATAAACTCAGGAGAAGCAGATATTATGATATCTTTTGAAACTGGAGATCACGGGGATTCCTATCCATTCGATGGGCCTCGGGGG-------ACCCTAGCCCATGCATTTGCACCTGGAGGAGGCCTGGGAGGAGATACACATTTCGACAATGCTGAGAAGTGGACTATGGGAATGAATGGTTTCAATTTATTCACCGTTGCTGCTCATGAATTTGGCCATGCACTGGGCCTGGCCCATTCCACAGACCCATCAGCACTGATGTACCCAACTTATAAGTATCAGCATCCCTATGGATTCCACCTTCCCAAGGATGATGTGAAAGGGATCCAGGCACTGTACGGACCTCGGAAGACATTCCCAGGGAAGCCCGCTGTGCCCCACAGCCCCCCTCATAATCCTTCTATCCCCGACCTCTGTGACTCCAGCTCAGCCTTTGATGCTGTGACAATGCTGGGAAAGGAGCTCCTGTTCTTCAGGGACCGGATTTTCTGGCGTCGGCAGGTTCACTTGATGTCAGGGATCCGGCCCAACACCATCACC-AGCTCCTTTCCCC-AGCTTATATCCAATGTGGATGCAGCTTATGAAGTGGCTGAGAGGGGCACAGCTTACTTCTTTAAAGGACCCCACTACTGGATAACAAGAGGATTCCAAATGCAAGGTACTCCTCGGACTATTTATGACTTTGGGTTCCCAAGATACGTGCAGCGAATAGATGCTGCCGTC-TATCTCAAGGATGCACAGAAGACCCTTTTCTTTGTGGGAGATGAATACTACAGCTATGATGAACGAAAAAGGAAAATGGAAAAAGACTATCCAAAGAATACTGAAGAAGAATTTTCAGGAGTTAATGGCCAAATAGATGCTGCTATGGAGTTAAATGGCTACATTTACTTCTTTTCAGGACCCAAAGCGTACAAGTATGATACAGAGAAGGAAGATGTGGTTAGTGTGCTGAAATCTAGTTCCTGGATTGGTTGCTAA
Grampus_griseus              ATGAAGGTGCTCCCTGCATCTGGCCTTGCTGTCCTCCTCGTCACGGCTCTGAAGTTTTCCACTGCAGCCCCCTCCCTATTTGCAGCC------ACCCCCAGGACCTCAAGGAACAGCTACCACCTCGCACAGGCATACCTTGACAAATATTACACAAAGAAAGGAGGGCACCAGATTGGTGAGATGATTGCAAGAGGAGGCAATTCCATGGTT------------------------------------------------------------------------------------------------------------------------------------------------------------------------------------------------------------------------------------------------------------------------------------------------------------------------------------------AAAAACATTAAGGAGCTGCAGGCTTTCTTCGGCCTCCGAGTCACCGGGAAGTTAGACCGGGCCACCATGGATGTGATCAAGAGGCCTCGCTGTGGAGTTCCTGATGTGGCAAACTATCGCCTCTTCCCAGGTGAACCCAAATGG-AAAAAAAATACTTTGACATACAGAATATCCAAATACACACCTTCCATGACTTCTGCAGAAGTGGACAAAGCAGTGGAGATGGCCCTGCAGGCCTGGAGTAGCGCCGTCCCTCTGAGCTTTGTCAGAATAAACTCAGGAGAAGCAGATATTATGATATCTTTTGAAACTGGAGATCACGGGGATTCCTATCCATTCGATGGGCCTCGGGGG-------ACCCTAGCCCATGCATTTGCACCTGGAGGAGGCCTGGGAGGAGATACACATTTCGACAATGCTGAGAAGTGGACTATGGGAATGAATGGTTTCAATTTATTCACCGTTGCTGCTCATGAATTTGGCCACGCACTGGGCCTGGCCCATTCCACAGACCCATCAGCACTGATGTACCCAACTTATAAGTATCAGCATCCCTATGGATTCCACCTTCCCAAGGATGATGTGAAAGGGATCCAGGCACTGTACGGACCTCGGAAGACATTCCCAGGGAAGCCCGCTGTGCCCCACAGCCCCCCTCATAATCCTTCTATCCCCGACCTCTGTGACTCCAGCTCAGCCTTTGATGCTGTGACAATGCTGGGAAAGGAGCTCCTGTTCTTCAGGGACCGGATTTTCTGGCGTCGGCAGGTTCACTTGATGTCAGGGATCCGGCCCAACACCATCACC-AGCTCCTTTCCCC-AGCTTATATCCAATGTGGATGCAGCTTATGAAGTGGCTGAGAGGGGCACAGCTTACTTCTTTAAAGGACCCCACTACTGGATAACAAGAGGATTCCAAATGCAAGGTACTCCTCGGACTATTTATGACTTTGGGTTCCCAAGATACGTGCAGCGAATAGATGCTGCCGTC-TATCTCAAGGATGCACAGAAGACCCTTTTCTTTGTGGGAGATGAATACTACAGCTATGATGAACGAAAAAGGAAAATGGAAAAAGACTATCCAAAGAATACTGAAGAAGAATTTTCAGGAGTTAATGGCCAAATAGATGCTGCTATGGAGTTAAATGGCTACATTTACTTCTTTTCAGGACCCAAAGCGTACAAGTATGATACAGAGAAGGAAGATGTGGTTAGTGTGCTGAAATCTAGTTCCTGGATTGGTTGCTAA
Hippopotamus_amphibius       ATGAAGGTGCTCCCTGCATCTGGCCTTGCTGTCCTCCTCGTCACGGCTCTGAAGTTTTCCACCGCTGCCCCCTCCCTATTTGCAGCC------ACCCCCAGGACCTCAAGGAACAGCTACCACCTCGCACAGGCATACCTTGACAAGTATTACACAAAGAAAGGCGGGCACCAGATTGGTGAGCTGGTTGCAAGAGGAGGCAATTCCATGGTT------------------------------------------------------------------------------------------------------------------------------------------------------------------------------------------------------------------------------------------------------------------------------------------------------------------------------------------AAAAAAATTAAGGAGTTGCAGGCGTTCTTCGGCCTCCGAGTCACCGGGAAGTTAGACCGGACCACCATGGATGTGATCAAGAGGCCTCGCTGTGGAGTTCCTGATGTGGCAAACTATCGCCTCTTCCCAGGTGAACCCAAATGG-AAAAAAAATACTTTGACATACAGAATATCCAAATACACACCTTCCATGACTCCTGCAGAAGTGGACAAAGCAATGGAGATGGCCCTGAAGGCCTGGAGTAGCGCCGTCCCTCTGAGCTTTGTCAGAATAAATTCAGGAGAAGCCGATATTATGATATCTTTTGAAACTGGAGATCACGGGGATTCCTATCCATTCGATGGGCCTCGAGGG-------ACTCTAGCCCATGCATTTGCACCTGGAGAAGGCCTGGGAGGAGATACACATTTCGACAATGCTGAGAAGTGGACTATGGGAATGAATGGCTTCAATTTATTCACGGTTGCCGCTCACGAATTTGGCCACGCGCTGGGCCTGGCCCATTCCACAGACCCATCGGCACTGATGTACCCAACTTATAAGTATCAGCATCCCTATGGATTCCACCTTCCCAAGGATGACGTGAAAGGGATCCAGGCACTGTACGGACCTCGGAAAACACTCCCAGGGAAGCCCGCTGGGCCCCACGGCCCCCCTCATAATCCGTCCATCCCCAACCTCTGTGACTCTGGCTCATCCTTTGATGCTGTGACAATGCTGGGAAAGGAGCTCCTGTTCTTCAGGGACCGGATTTTCTGGCGTCGGCAGGTTCATTTGATGTCAGGGATCCGACCCAGCACCATCACC-AGCTCCTTCCCCC-AGCTTATGTCCAACGTGGATGCAGCTTATGAAGTGGCTGAGAGGGGCACAGCTTACTTTTTTAAAGGACCCCACTACTGGATAACAAGAGGATTCCAAATGCAAGGTCCTCCTCGGACTATTTATGACTTTGGGTTCCCAAGATACGTGCAGCGAATAGATGCTGCCGTC-TATCTCAAGGATACACAGAAGACCCTTTTCTTTGTGGGAGATGAATACTACAGCTATGATGAACGAAAAAGGAAAATGGAAAAAGACTATCCAAAGAATACTGAAGAAGAATTTTCAGGAGTTAATGGCCAAATAGACGCTGCTGTGGAATTAAATGGTTACATTTACTTCTTTTCAGGACCCAAAGCATACAAGTATGATACAGAAAAGGAAGATGTGGTTAGTGTGCTGAAATCTAGTTCCTGGATTGGTTGCTAA
Hyperoodon_ampullatus        ATGAAGGTGCTCCCTGTATCTGGCCTTGCTGTCCTCCTCGTCACGACTCTGAAGTTTTCCACTGCAGCCCCCTCCCTATTTGCAGCC------ACCCCCAGGACCTCAAGGAACAGCTACCACCTCGCACAGGCATACCTTGACAAATATTACACAAAGAAAGGAGGGCACCAGATTGGTGAGATGATTGCAAGAGGAGGCAATTCCACGGTT------------------------------------------------------------------------------------------------------------------------------------------------------------------------------------------------------------------------------------------------------------------------------------------------------------------------------------------AAAAACATTAAGGAGCTGCAGGCTTTCTTCGGCCTCCAAGTCACTGGGAAGTTAGACCGGGCCACCATGGATGTGATCAAGAGGCCTCGCTGTGGAGTTCCTGATGTGGCAAACTATCGCCTCTTCCCAGGTGAACCCAAATGG-AAAAAAAATACTTTGACATACAGAATATCCAAATACACACCTTCCATGACTTCTGCAGAAGTGGACAAAGCAGTGGAGATGGCCCTGCAGGCCTGGAGTAGCGCCGTCCCTCTGAGCTTTGTCAGAATAAACTCAGGAGAAGCAGATATTATGATATCTTTTGAAACTGGAGATCATGGGGATTCCTATCCATTCGATGGGCCTCGGGGG-------ACTCTAGCCCATGCATTTGCACCTGGAGAAGGCCTGGGAGGAGATACACATTTCGACAATGCTGAGAAGTGGACTATGGGAATGAATGGTTTCAATTTATTCACTGTTGCTGCTCATGAATTTGGCCACGCACTGGGCCTGGCCCATTCCACAGACCCATCAGCACTGATGTACCCAACTTATAAGTATCAGCATCCTTATGGATTCCACCTTCCCAAGGATGATGTGAAAGGGATCCAGGCACTGTACGGACCTCGGAAGACATTCCCAGGGAAGCCCGCTGTGCCCCACAGC---CCT------CCTTCTATCCCCGACCTCTGTGACTCCAGCTCAGCCTTTGATGCTGTCACAATGCTGGGAAAGGAGCTCCTGTTCTTCAGGGACTGGATTTTCTGGCGTCGGCAGGTTCACTTGATGTCAGGGATCCGGCCCAGCACCATCACC-AGCTCCTTTCCCC-AGCTTATGTCCAATGTGGATGCAGCTTATGAAGTGGCTGAGAGGGGCACAGCTTACTTCTTTAAAGGACCCCACTACTGGATAACAAGAGGATTCCACATGCAAGGTACTCCTCGGACTATTTATGACTTTCGGTTCCCAAGATACGTGCAGCAAATAGATGCTGCCGTC-TATCTCAAGGATGCACAGAAGACCCTTTTCTTTGTGGGAGATGAATACTACAGCTATGATGAACGAAAAAGGAAAATGGAAAAAGACTATCCAAAGAATACTGAAGAAGAATTTTCAGGAGTTAATGGCCAAATAGATGCTGCTGTGGAGTTAAATGGCTACATTTACTTCTTTTCAGGACCCAAAGCATACAAGTATGATACAGAGAAGGAAGATGTGGTTAGTGTGCTGAAATCTAGTTCCTGGATTGGTTGCTAA
Hyperoodon_planifrons        ATGAAGGTGCTCCCTGTRTCTGGCCTTGCTGTCCTCCTCGTCACGACTCTGAAGTTTTCCACTGCAGCCCCCTCCCTATTTGCAGCC------ACCCCCAGGACCTCAAGGAACAGCTACCACCTCGCACAGGCATACCTTGACAAATATTACACAAAGAAAGGAGGGCACCAGATTGGTGAGATGATTGCAAGAGGAGGCAATTCCACGGTT------------------------------------------------------------------------------------------------------------------------------------------------------------------------------------------------------------------------------------------------------------------------------------------------------------------------------------------AAAAACATTAAGGAGCTGCAGGCTTTCTTCGGCCTCCAARTCACTGGGAAGTTAGACCGGGCCACCATGGATGTGATCAAGAGGCCTCGCTGTGGAGTTCCTGATGTGGCAAACTATCGCCTCTTCCCAGGTGAACCCAAATGG-AAAAAAAATACTTTGACATACAGAATATCCAAATACACACCTTCCATGACTTCTGCAGAAGTGGACAAAGCAGTGGAGATGGCCCTGCAGGCCTGGAGTAGCGCCGTCCCTCTGAGCTTTGTCAGAATAAACTCAGGAGAAGCAGATATTATGATATCTTTTGAAACTGGAGATCATGGGGATTCCTATCCATYCGATGGGCCTCGGGGG-------ACTCTAGCCCATGCATTTGCACCTGGAGAAGGCCTGGGAGGAGATACACATTTCGACAATGCTGAGAAGTGGACTATGGGAATGAATGGTTTCAATTTATTCACTGTTGCTGCTCATGAATTTGGCCACGCACTSGGCCTGGCCCATTCCACAGACCCATCAGCACTGATGTACCCAACTTATAAGTATCAGCATCCCTATGGATTCCACCTTCCCAAGGATGATGTGAAAGGGATCCAGGCACTGTACGGACCTCGGAAGACATTGCCAGGGAAGCCCGCTGTGCCCCACAGC---CCT------CCTTCTATCCCTGACCTCTGTGACTCCAGCTCAGCCTTTGATGCTGTCACAATGCTGGGAAAGGAGCTCCTGTTCTTCAGGGACCGGATTTTCTGGCGTCGGCAGGTTCACTTGATGTCAGGGATCCGGCCCAGCACCATCACC-AGCTCCTTTCCCC-AGCTTATGTCCAATGTGGATGCAGCTTATGAAGTGGCTGAGAGGGGCACAGCTTACTTCTTTAAAGGACCYCACTACTGGATAACAAGAGGATTCCACATGCAAGGTACTCCTCGGACTATTTATGAGTTTGGGTTCCCAAGATACGTGCAGCAAATAGATGCTGCCGTC-TATCTCAAGGATGCACAGAAGACCCTTTTCTTTGTGGGAGATGAATACTACAGCTATGATGAACGAAAAAGGAAAATGGAAAAAGACTATCCAAAGAATACTGAAGAAGAATTTTCAGGAGTTAATGGCCAAATAGATGCTGCTGTGGAGTTAAATGGCTACATTTACTTCTTTTCAGGACCCAAAGCATACAAGTATGATACAGAGAAGGAAGATGTGGTTAGTGTGCTGAAATCTAGTTCCTGGATTSGTTGCTAA
Indopacetus_pacificus        ATGAAGGTGCTCCCTGTGTCTGGCCTTGCTGTCCTCCTCATCACGACTCTGAAGTTTTCCACTGCAGCCCCCTCCCTATTTGCAGCC------ACCCCCAGGACCTCAAGGAACAGCTACCACCTCGCACAGGCATACCTTGACAAATATTACACAAAGAAAGGAGGGCACCAGATTGGTGAGATGATTGCAAGAGGAGGCAATTCCACGGTT------------------------------------------------------------------------------------------------------------------------------------------------------------------------------------------------------------------------------------------------------------------------------------------------------------------------------------------AAAAACATTAAGGAGCTGCAGGCTTTCTTCGGCCTCCAAGTCACTGGGAAGTTAGACCGGGCCACCATGGATGTGATCAAGAGGCCTCGCTGTGGAGTTCCTGATGTGGCAAACTATCGCCTCTTCCCAGGTGAACCCAAATGG-AAAAAAAATACTTTGACATACAGAATATCCAAATACACACCTTCCATGACTTCTGCAGAAGTGGACAAAGCAGTGGAGATGGCCCTGCAGGCCTGGAGTAGCGCCGTCCCTCTGAGCTTTGTCAGAATAAACTCAGGAGAAGCAGATATTATGATATCTTTTGAAACTGGAGATCATGGGGATTCCTATCCATTCGATGGGCCTCGGGGG-------ACTCTAGCCCATGCATTTGCACCTGGAGAAGGCCTGGGAGGAGATACACATTTCGACAATGCTGAGAAGTGGACTATGGGAATGAATGGTTTCAATTTATTCACTGTTGCTGCTCATGAATTTGGCCACGCACTGGGCCTGGCCCATTCCACAGACCCATCAGCACTGATGTACCCAACTTATAAGTATCAGCATCCCTATGGATTCCACCTTCCCAAGGATGATGTGAAAGGGATCCAGGCACTGTACGGACCTCGGAAGACATTCCCAGGGAAGCCCGCTGTGCCCCACAGCCCCCCTCATAATCCTTCTATCCCCGACCTCTGTGACTCCAGCTCAGCCTTTGATGCTGTCACAATGCTGGGAAAGGAGCTCCTGTTCTTCAGGGACCGGATTTTCTGGCGTCGGCAGGTTCACTTGATGTCAGGGATCCGGCCCAGCACCATCACC-AGCTCCTTCCCCC-AGCTTATGTCCAATGTGGATGCAGCTTATGAAGTGGCTGAGAGGGGCACAGCTTACTTCTTTAAAGGACCCCACTACTGGATAAYAAGAGGATTCCACATGCAAGGTACTCCTCGGACTATTTATGAGTTTGGGTTCCCAAGATACGTGCAGCGAATAGATGCTGCCGTC-TATCTCAAGGATGCACAGAAGACCCTTTTCTTTGTGGGAGATGAATACTACAGCTATGATGAACGAAAAAGGAAAATGGAAAAAGACTATCCAAAGAATACTGAAGAAGAATTTTCAGGAGTTAATGGCCAAATAGATGCTGCTGTGGAGTTAAATGGCTACATTTACTTCTTTTCAGGACCCAAAGCATACAAGTATGATACAGAGAAGGAAGATGTGGTTAGTGTGCTGAAATCTAGTTCCTGGATTGGTTGCTAA
Inia_geoffrensis             ATGAAGGTGCTCCCTGCATCTGGCCTTGCTGTCCTCCTCGTCACAGCTCTGAAGTTTTCCACTGCAGCCCCCTCCCTATTTGCAGCC------ACCCCCAGGACCTCAAGGAACAGCTACCACCTGGCACAGGCATACCTTGACAAATATTACACAAAGAAAGGAGGGCACCAGATTGGTGAGATGATTGCAAGAGGAGGCAATTCCATGGTT------------------------------------------------------------------------------------------------------------------------------------------------------------------------------------------------------------------------------------------------------------------------------------------------------------------------------------------AAAAACATTAAGGAGCTGCAGGCTTTCTTCGGCCTCCGAGTCACCGGGAAGTTAGACCGGGCCACCATGGATGTGATCAAGAGGCCTCGCTGTGGAGTTCCTGATGTGGCAAACTATCGCCTCTTCCCAGGTGAACCCAAATGG-AAAAAAAATACTTTGACATACAGAATATCCAAATACACACCTTCCATGACTTCTGCAGAAGTGGACAAAGCAGTGGAGATGGCCCTGCAGGCCTGGAGTAGTGCCGTACCTCTGAGCTTTGTCAAAATAAACTCAGGAGAAGCAGATATTATGATATCTTTTGAAACTGGAGATCACGGGGATTCCTATCCATTCGATGGGCCTCGGGGG-------ACTCTAGCCCATGCATTTGCACCTGGAGAAGGCCTGGGAGGAGATACACATTTCGACAATGCTGAGAAGTGGACTATGGGAATGAATGGTTTCAATTTATTCACCGTTGCTGCTCATGAATTTGGCCACGCACTGGGCCTGGCCCATTCTACAGACCCATCAGCACTGATGTACCCAACTTATAAGTATCAGCATCCCTATGGATTCCACCTTCCCAAGGATGATGTGAAAGGGATCCAGGCACTGTACGGACCTCGGAAGACATTCCCAGGGAAGCCTGCTGTGCCCCACAGCCCCCCTCATAATCCTTCTATCCCTGACCTCTGTGACTCCAGTTCAGCCTTTGATGCTGTGACAATGCTGGGAAAGGAGCTCCTGTTCTTCAGGGACCGGATTTTCTGGCGTCGGCAGGTTCAATTGATGTCAGGGATCCGGCCCAGCACCATCACC-AGCTCCTTTCCCC-AGCTTATGTCCAATGTGGATGCAGCTTATGAAGTGGCTGAGAGGGGCACAGCTTACTTCTTTAAAGGACCCCACTACTGGATAACAAGAGGATTCCAAATGCAAGGTACTCCTCGGACTATTTATGACTTTGGGTTCCCAAGATACGTGCAGCGAATAGATGCTGCCGTC-TATCTCAAAGATGCACAGAAGACCCTTTTCTTTGTGGGAGATGAATACTACAGCTATGATGAACGAAAAAGGAAAATGGAAAAAGACTATCCAAAGAATACTGAAGAAGAATTTTCAGGAGTTAATGGCCAAATAGATGCTGCTGTGGAGTTAAATGGCTACATTTACTTCTTTTCAGGACCCAAAGCATACAAGTATGATACAGAGAAGGAAGATGTGGTTAGTGTGCTGAAATCTAGTTCCTGGATTGGTTGCTAA
Kogia_breviceps              ATGAAGATGCTCCTTGCATCTGGCCTTGCTGTCCTCCTCATCACGGCTCTGAAGTTTTCCACTGCAATCCCCTCCCTATTTGCAGCC------ACCCCCACGACCTCAAGGAACAGCTACCACCTCGCACAGGCATACCTTGACAAATATTACACAAGGAAAGGAGAGCACCAGATTGGTGAGGTGATTGCAAGAGGAGGCAATTTCATGGTT------------------------------------------------------------------------------------------------------------------------------------------------------------------------------------------------------------------------------------------------------------------------------------------------------------------------------------------AAAAACATTAAGGAGCTGCAGGCTTTCTTCGGCCTCCGAGTCACTGGGAAGTTAGACCGGGCCACCATGGATGTGATCAAGAGGCCTCGCTGTGGAGTTCCTGATGTGGCAAACTATCGCCTCTTCCCAGGTGAACCCAAATGG-AAAAAAATTACTTTGACATACAGAATATCCAAATACACACCTTCCATGACTTCTGCAGAAGTGGACAAAGCAGTGGAGATGGCCCTGCAGGCCTGGAGTAGTGCTGTCCCTCTGAACTTTGTCAGAATAAACTCAGGAGAAGCAGATATTATGATATCTTTTGAAACTGGAGATCACGGGGATTCCTATCCATTCGATGGGCCTCGGGGG-------ACTCTAGCCCATGCATTTGCACCTGGAAAAGGCCTGGGAGGAGATACACATTTCGACAATGCTGAGAAGTGGACTAGGGGAATGAATGGTTTCAATTTATTCACCGTTGCTGCTCATGAATTTGGCCACACACTGGGCCTGGCCCATTCCACAGACCCATCAGCACTGATGTACCCAACTTATAAGTATCAGCATCCCTATGGATTCCACCTTCCCAAGGATGATGTGAAAGGGATCCAGGCACTGTACGGACCTCTGAAGACATTCCCAGGGAAGCCCGCTGTGCCCCACAGCCACCCTCATAATCCTTCTATCCCTGACCTCTGTGACTCCAGCTCAGCCTTTGATGCTTTGACAATGCTGGGAAAGGAGCTCCTGTTCTTCAGGGACCGGATTTTCTGGCGTCGGCAGGTTCACTTGATGTCAGGGATCCGGCCCAGCACCATCACC-AGCTTCTTCCCCC-AGCTTATGTCCAATGTGGATGCAGCTTATGAAGTGGCTGAGAGGGGCACAGCTTACTTCTTTAAAGGACCCCACTACTGGATAACAAGAGGATTCCAAATGCAAGGTTCCCCTCGGACTATTTATGACTTTGGGTTCCCAAGATTTGTGCAGCGAATAGATGCTGCCATC-TATCTCAAGGATGCACAGAAGACCCTTTTCTTTGTGGGAGATGAATACTACAGCTATGATGAACGAAAAAGGAAAGTGGAAAAAGACTATCCAAAGAATACTGAAGAAGAATTTTCAGGAGTTAATGGCCAAATAGATGCTGCTGTGGAGTTAAATGGCTACATTTACTTCTTTTCAGGACCCAAAGTGTACAAGTATGATACAGAGAAGGAAGATGTGGTTAGTGTGCTGAAATCTAGTTCCTGGATTGGTTGCTAA
Kogia_sima                   ATGAAGATGCTCCCTGCATCTGGCCTTGCTGTCCTCCTCATCATGGCTCTGAAGTTTTCCACTGCAACCCCCTCCCTATTTGCAGCC------ACCCCCAGGACCTCAAGGCACAGCTACCACCTCGCACAGGCATACCTTGACAAATATTACACAAGGAAAGGAGGGCACCAGATTGGTGAGATGATTGCAAGAGGAGGCAATTTCGTGGTT------------------------------------------------------------------------------------------------------------------------------------------------------------------------------------------------------------------------------------------------------------------------------------------------------------------------------------------AAAAACATTAAGGAGCTGCAGGCTTTCTTCGGCCTCCAAGTCACTGGGAAGTTAGACCGGGCCACCATGGATGTGATCAAGAGGCCTCGCTGTGGAGTTCCTGATGTGGCAAACTATCACCTCTTCCCAGGTGAACCCAAATGG-AAAAAAAATACTTTGACATACAGAATATCCAAATACACACCTTCCATGACTTCTGCAGAAGTGGACAAAGCAGTGGAGATGGCCCTGCAGGCCTGGAGTAGTGCCGTCCCTCTGAACTTTGTCAGAATAAACTCAGGAGAAGCAGATATTATNATATCTTTTGAAACTGGAGATCACGGGGATTCCTGTCCATTCGATGGGCCTCGGGGG-------ACTCTAGCCCATGCATTTGCACCTGGAAAAGGCCTGGGAGGAGATACACATTTCGACAATGCTGAGAAGTGGACTAGGGGAATGAATGGTTTCAATTTATTCACCGTTGCTGCTCATGAATTTGGCCACACACTGGGCCTGGCCCATTCCACAGACCCATCAGCACTGATGTACCCAACTTATAAGTATCAGCATCCCTATGGATTCCACCTTCCCAAGGATGATGTGAAAGGGATCCAGGCATTGTACGGACCTCTGAAGACATTCCCAGGGAAGCCCGCTGTGCCCCACAGCCCCCCTCATAATCCTTCTATCCCTGACCTCTGTGACTCCAGCTCAGCCTTTGATGCTTTGACAATGCTGGGAAAGGAGCTCCTGTTCTTCAGGGACCGGATTTTCTGGCGTYGGCAGGTTCACTTCATGTCAGGGATCCGGCCCAGCACCATCACC-AGCTTCTTCCCCC-AGCTTATGTCCAATGTGGATGCAGCTTATGAAGTGGCTGAGAGGGGCACAGCTTACTTCTTTAAAGGACCCCACTACTGGATAACAAGAGGATTCCAAATGCAAGGTTCCCCTCGGACTATTTATGACTTTGGGTTCCCAAGATACGTGCAGCGAATAGATGCTGCCGTC-TATCTCAAGGATGCACAGAAGACCCTTTTCTTTGTGGGAGATGAATACTACAGCTATGATGAACGAAAAAGGAAAATGGAAAAAGACTATCCGAAGAATACTGAAGAAGAATTTTCAGGAGTTAATGGCCAAATAGATGCTRCTGTGGAGTTAAATGGCTACATTTACTTCTTTTCAGGACCCAAAGTGTACAAGTATGATACAGAGAAGGAAGATGTGGTTAGTGTGCTGAAATCTAGTTCCTGGATTGGTTGCTAA
Lagenodelphis_hosei          ATGAAGGTGCTCCCTGCATCTGGCCTTGCTGTCCTCCTCGTCACGGCTCTGAAGTTTTCCACTGCAGCCCCCTCCCTATTTGCAGCC------ACCCCCAGGACCTCAAGGAACAGCTACCAYCTCGCACAGGCATACCTTGACAAATATTACACAAAGAAAGGAGGGCACCAGATTGGTGAGATGATTGCAAGAGGAGRCAATTCCATGGTT------------------------------------------------------------------------------------------------------------------------------------------------------------------------------------------------------------------------------------------------------------------------------------------------------------------------------------------AAAAACATTAAGGAGCTGCAGGCTTTCTTCGGCCTCCGAGTCACCGGGAAGTTAGACCGGGCCACCATGGATGTGATCAAGAGGCCTCGCTGTGGAGTTCCTGATGTGGCAAACTATCGCCTCTTCCCAGGTGAACCCAAATGG-AAAAAAAATACTTTGACATACAGAATATCCAAATACACACCTTCCATGACTTCTGCAGAAGTGGACAAAGCAGTGGAGATGGCCCTGCAGGCCTGGAGTAGCGCCGTCCCTCTGAGCTTTGTCAGAATAAACTCAGGAGAAGCAGATATTATGATATCTTTTGAAACTGGAGATCACGGGGATTCCTATCCATTCGATGGGCCTCGGGGG-------ACCCTAGCCCATGCATTTGCACCTGGAGGAGGCCTGGGAGGAGATACACATTTCGACAATGCTGAGAAGTGGACTATGGGAATGAATGGTTTCAATTTATTCACCGTTGCTGCTCATGAATTTGGCCACGCACTGGGCCTGGCCCATTCCACAGACCCATCAGCACTGATGTACCCAACTTATAAGTATCRGCATCCCTATGGATTCCACCTTCCCAAGGATGATGTGAAAGGGATCCAGGCWCTGTACGGACCTCGGAAGACATTCCCAGGGAAGCCCGCTGTGCCCCACAGCCCCCCTCATAATCCTTCTATCCCCGACCTCTGTGACTCCAGCTCAGCCTTTGATGCTGTGACAATGCTGGGAAAGGAGCTCCTGTTCTTCAGGGACCGRATTTTCTGGCGTCGGCAGGTTCACTTGATGTCAGGGATCCGGCCCAACACCATCACC-AGCTCCTTTCCCC-AGCTTATATCCAATGTGGATGCAGCTTATGAAGTGGCTGAGAGGGGCACAGCTTACTTCTTTAAAGGACCCCACTACTGGATAACAAGAGGATTCCAAATGCAAGGTACTCCTCGGACTATTTATGACTTTGGGTTCCCAAGATACGTGCAGCGAATAGATGCTGCYGTC-TATCTCAAGGATGCACAGAAGACCCTTTTCTTTGTGGGAGATGAATACTACAGCTATGATGAACGAAAAAGGAAAATGGAAAAAGACTATCCAAAAAATACTGAAGAAGAATTTTCAGGAGTTAATGGCCAAATAGATGCTGCTATGGAGTTAAATGGCTACATTTACTTCTTTTCAGGACCCAAAGCGTACAAGTATGATACAGAGAAGGAAGATGTGGTTAGTGTGCTGAAATCTAGTTCCTGGATTGGTTGCTAA
Leucopleurus_acutus          ATGAAGGTGCTCCCTACATCTGGCCTTGCTGTCCTCCTCGTCTTGGCTCTGAAGTTTTCCACTGCAGCCCCCTCCCTATTTGCAGCC------ACCCCCAGGACCTCAAGGAACAGCTACCACCTCGCACAGGCATACCTTGACAAATATTACACAAAGAAAGGAGGGCACCAGATTGGTGAGATGATTGCAAGAGGAGGCAATTCCATGGTT------------------------------------------------------------------------------------------------------------------------------------------------------------------------------------------------------------------------------------------------------------------------------------------------------------------------------------------AAAAACATTAAGGAGCTGCAGGCTTTCTTCGGCCTCCGAGTCACCGGGAAGTTAGACCGGGCCACCATGGATGTGATCAAGAGGCCTCGCTGTGGAGTTCCTGATGTGGCAAACTATCGCCTCTTCCCAGGTGAACCCAAATGG-AAAAAAAATACTTTGACATACAGAATATCCAAATACACACCTTCCATGACTTCTGCAGAAGTGGACAAAGCAGTGGAGATGGCCCTGCAGGCCTGGAGTAGCGCCGTCCCTCTGAGCTTTGTCAGAATAAACTCAGGAGAAGCAGATATTATGATATCTTTTGAAACTGGAGATCACGGGGATTCCTATCCATTCGATGGGCCTCGGGGA-------ACTCTAGCCCATGCATTTGCACCTGGAGAAGGCCTGGGAGGAGATACACATTTCGACAATGCTGAGAAGTGGACTATGGGAATGAATGGTTTCAATTTATTCACCGTTGCTGCTCATGAATTTGGCCACGCACTGGGCCTGGCCCATTCCACAGACCCATCAGCACTGATGTACCCAACTTATAAGTATCAGCATCCCTATGGATTCCACCTTCCCAAGGATGATGTGAAAGGGATCCAGGCACTGTACGGACCTCGGAAGACATTCCCAGGGAAGCCCGCTGTGCCCCACAGCCCCCCTCATAATCCTTCTATCCCCGACCTCTGTGACTCCAGCTCAGCCTTTGATGCTGTGACAATGCTGGGAAAGGAGCTCCTGTTCTTCAGGGACCGGATTTTCTGGCGTCGGCAGGTTCACTTGATGTCAGGGATCCGGCCCAACACCATCACC-AGCTCCTTTCCCC-AGCTTATGTCCAATGTGGATGCAGCTTATGAAGTGGCTGAGAGGGGCACAGCTTACTTCTTTAAAGGACCCCACTACTGGATAACAAGAGGATTCCAAATGCAAGGTACTCCTCGGACTATTTATGACTTTGGGTTCCCAAGATACGTGCAGCGAATAGATGCTGCCGTC-TATCTCAAGGATGCACAGAAGACCCTTTTCTTTGTGGGAGATGAATACTACAGCTATGATGAACGAAAAAGGAAAATGGAAAAAGACTATCCAAAGAATACTGAAGAAGAATTTTCAGGAGTTAATGGCCAAATAGATGCTGCTATGGAGTTAAATGGCTACATTTACTTATTTTCAGGACCCAAAGCATACAAGTATGATACAGAGAAGGAAGATGTGGTTAGTGTGCTGAAATCTAGTTCCTGGATTGGTTGCTAA
Lagenorhynchus_albirostris   ATGAAGGTGCTCCCTGCATCTGGCCTTGCTGTCCTCCTCGTCACGGCTCTGAAGTTTTCCACTGCAGCCCCCTCCCTATTTGCAGCC------ACTCCCAGGACCTCAAGGAACAGCTACCGCCTYGCACAGGCATACCTTGACAAATATTACACAAAGAAAGGAGGGCACCAGATTGGTGAGATGATTGCAAGAGGAGGCAATTCCATGGTT------------------------------------------------------------------------------------------------------------------------------------------------------------------------------------------------------------------------------------------------------------------------------------------------------------------------------------------AAAAACATTAAGGAGCTGCAGGCTTTCTTCGGCCTCCGAGTCACCGGGAAGTTAGACCGGGCCACCATGGATGTGATCAAGAGGCCTCGCTGTGGAGTTCCTGATGTGGCAAACTATCGCCTCTTCCCAGGTGAACCCAAATGG-AAAAAAAATACTTTGACATACAGAATATCCAAATACACACCTTCCATGACTTCTGCAGAAGTGGACAAAGCAGTGGAGATGGCCCTGCAGGCCTGGAGTAGCGCCGTCCCTCTGAGCTTTGTCAGAATAAACTCAGGAGAAGCAGATATTATGATATCTTTTGAAACTGGAGATCACGGGGATTCCTATCCATTCGATGGGCCTCGGGGG-------ACTCTAGCCCATGCATTTGCACCTGGAGAAGGCCTGGGAGGAGATACACATTTCGACAATGCTGAGAAGTGGACTATGGGAATGAATGGTTTCAATTTATTCACCGTTGCTGCTCATGAATTTGGCCACGCACTGGGCCTGGCCCATTCCACAGACCCATCAGCACTGATGTACCCAACTTATAAGTATCAGCATCCCTATGGATTCCACCTTCCCAAGGATGATGTGAAAGGGATCCAGGCACTGTACGGACCTCGGAAGACATTCCCAGGGAAGCCCGCTGTGCCCCACAGCCCCCCTCATAATCCTTCTATCCCCGACCTCTGTGACTCCAGCTCAGCCTTTGATGCTGTGACAATGCTGGGAAAGGAGCTCCTGTTCTTCAGGGACCGGATTTTCTGGCGTCGGCAGGTTCACTTGATGTCAGGGATCCGGCCCAACACCATCACC-AGCTCCTTTCCCC-AGCTTATGTCCAATGTGGATGCAGCTTATGAAGTGGCTGAGAGGGGCACAGCTTACTTCTTTAAAGGACCCCACTACTGGATAACAAGAGGATTCCAAATGCAAGGTACTCCTCGGACTATTTATGACTTTGGGTTCCCAAGATACGTGCAGCGAATAGATGCTGCCGTC-TATCTCAAGGATGCACAGAAGACCCTTTTCTTTGTGGGAGATGAATACTACAGCTATGATGAACGAAAAAGGAAAATGGAAAAAGACTATCCAAAGAATACTGAAGAAGAATTTTCAGGAGTTAATGGCCAAATAGATGCTGCTATGGAGTTAAATGGCTACATTTACTTCTTTTCAGGACCCAAAGCGTACAAGTATGATACAGAGAAGGAAGATGTGGTTAGTGTGCTGAAATCTAGTTCCTGGATTGGTTGCTAA
Sagmatias_obliquidens        ATGAAGGTGCTCCCTGCATCTGGCCTTGCTGTCCTCCTCGTCACGGCTCTGAAGTTTTCCACTGCAGCCCCCTCCCTATTTGCAGCC------ACTCCCAGGACCTCAAGGAACAGCTACCACCTCGCACAGGCATACCTTGACAAATATTACACAAAGAAAGGAGGGCACCAGATTGGTGAGATGATTGCAAGAGGAGGCAATTCCATGGTT------------------------------------------------------------------------------------------------------------------------------------------------------------------------------------------------------------------------------------------------------------------------------------------------------------------------------------------AAAAACATTAAGGAGCTGCAGGCTTTCTTCGGCCTCCGAGTCACCGGGAAGTTAGACCGGGCCACCATGGATGTGATCAAGAGGCCTCGCTGTGGAGTTCCTGATGTGGCAAACTATCGCCTCTTCCCAGGTGAACCCAAATGG-AAAAAAAATACTTTGACATACAGAATATCCAAATACACACCTTCCATGACTTCTGCAGAAGTGGACAAAGCAGTGGAGATGGCCCTGCAGGCCTGGAGTAGTGCCGTCCCTCTGAGCTTTGTCAGAATAAACTCAGGAGAAGCAGATATTATGATATCTTTTGAAACTGGAGATCACGGGGATTCCTATCCATTCGATGGGCCTCGGGGG-------ACTCTAGCCCATGCATTTGCACCTGGAGAAGGCCTGGGAGGAGATACACATTTCGACAATGCTGAGAAGTGGACTATGGGAATGAATGGTTTCAATTTATTCACCGTTGCTGCTCATGAATTTGGCCACGCACTGGGCCTGGCCCATTCCACAGACCCATCAGCACTGATGTACCCAACTTATAAGTATCAGCATCCCTATGGATTCCACCTTCCCAAGGATGATGTGAAAGGGATCCAGGCACTGTACGGACCTCGGAAGACATTCCCAGGGAAGCCCGCTGTGCCCCACAGCCCCCCTCATAATCCTTCTATCCCCGACCTCTGTGACTCCAGCTCAGCCTTTGATGCTGTGACAATGCTGGGAAAGGAGCTCCTGTTCTTCAGGGACCGGATTTTCTGGCGTCGGCAGGTTCACTTGATGTCAGGGATCCGGCCCAACACCATCACC-AGCTCCTTTCCCC-AGCTTATGTCCAACGTGGATGCAGCTTATGAAGTGGCTGAGAGGGGCACAGCTTACTTCTTTAAAGGACCCCACTACTGGATAACAAGAGGATTCCAAATGCAAGGTACTCCTCGGACTATTTATGACTTTGGGTTCCCAAGATACGTGCAGCGAATAGATGCTGCCGTC-TATCTCAAGGATGCACAGAAGACCCTTTTCTTTGTGGGAGATGAATACTACAGCTATGATGAACGAAAAAGGAAAATGGAAAAAGACTATCCAAAGAATACTGAAGAAGAATTTTCAGGAGTTAATGGCCAAATAGATGCTGCTATGGAGTTAAATGGCTACATTTACTTATTTTCAGGACCCAAAGCGTACAAGTATGATACAGAGAAGGAAGATGTGGTTAGTGTGCTGAAATCTAGTTCCTGGATTGGTTGCTAA
Sagmatias_obscurus           ATGAAGGTGCTCCCTGCATCTGGCCTTGCTGTCCTCCTCGTCACGGCTCTGAAGTTTTCCACTGCAGCCCCCTCCCTATTTGCAGCC------ACTCCCAGGACCTCAAGGAACAGCTACCACCTTGCACAGGCATACCTTGACAAATATTACACAAAGAAAGGAGGGCACCAGATTGGTGAGATGATTGCAAGAGGAGGCAATTCCATGGTT------------------------------------------------------------------------------------------------------------------------------------------------------------------------------------------------------------------------------------------------------------------------------------------------------------------------------------------AAAAACATTAAGGAGCTGCAGGCTTTCTTCGGCCTCCGAGTCACCGGGAAGTTAGACCGGGCCACCATGGATGTGATCAAGAGGCCTCGCTGTGGAGTTCCTGATGTGGCAAACTATCGCCTCTTCCCAGGTGAACCCAAATGG-AAAAAAAATACTTTGACATACAGAATATCCAAATACACAMCTTCCATGACTTCTGCAGAAGTGGACAAAGCAGTGGAGATGGCCCTGCAGGCCTGGAGTAGCGCCGTCCCTCTGAGCTTTGTCAGAATAAACTCAGGAGAAGCAGATATTATGATATCTTTTGAAACTGGAGATCACGGGGATTCCTATCCATTCGATGGGCCTCGGGGG-------ACTCTAGCCCATGCATTTGCACCTGGAGAAGGCCTGGGAGGAGATACACATTTCGACAATGCTGAGAAGTGGACTATGGGAATGAATGGTTTCAATTTATTCACCGTTGCTGCTCATGAATTTGGCCACGCACTGGGCCTGGCCCATTCCACAGACCCATCAGCACTGATGTACCCAACTTATAAGTATCAGCATCCCTATGGATTCCACCTTCCCAAGGATGATGTGAAAGGGATCCAGGCACTGTACGGACCTCGGAAGACATTCCCAGGGAAGCCCGCTGTGCCCCACAGCCCCCCTCATAATCCTTCTATCCCCGACCTCTGTGACTCCAGCTCAGCCTTTGATGCTGTGACAATGCTGGGAAAGGAGCTCCTGTTCTTCAGGGACCGGATTTTCTGGCGTCGGCAGGTTCACTTGATGTCAGGGATCCGGCCCAACACCATCACC-AGCTCCTTTCCCC-AGCTTATGTCCAACGTGGATGCAGCTTATGAAGTGGCTGAGAGGGGCACAGCTTACTTCTTTAAAGGACCCCACTACTGGATAACAAGAGGATTCCAAATGCAAGGTACTCCTCGGACTATTTATGACTTTGGGTTCCCAAGATACGTGCAGCGAATAGATGCTGCCGTC-TATCTCAAGGATGCACAGAAGACCCTTTTCTTTGTGGGAGATGAATACTACAGCTATGATGAACGAAAAAGGAAAATGGAAAAAGACTATCCAAAGAATACTGAAGAAGAATTTTCAGGAGTTAATGGCCAAATAGATGCTGCTATGGAGTTAAATGGCTACATTTACTTATTTTCAGGACCCAAAGCGTACAAGTATGATACAGAGAAGGAAGATGTGGTTAGTGTGCTGAAATCTAGTTCCTGGATTGGTTGCTAA
Lipotes_vexillifer           ATGAAGGTACTCCCTGCATCTGGCCTTGCTGTCCTCCTCGTCACGGCTCTGAAGTTTTCCACTGCAGCCCCCTCCCTATTTGCAGCC------ACCCCCAGGACCTCAAGGAACAGCTACCACCTGGCACAGGCATACCTTGACAAATATTACACAAAGAAAGGAGGGCACCGGATTGGTGAGATGATTGCAAGAGGAGGCAATTCCATGGTT------------------------------------------------------------------------------------------------------------------------------------------------------------------------------------------------------------------------------------------------------------------------------------------------------------------------------------------AAAAACATTAAGGAGCTGCAGGCTTTCTTCGGCCTCCGAGTCACCGGGAAGTTAGACCGGGCCACCATGGATGTGATCAAGAGGCCTCGCTGTGGAGTTCCTGATGTGGCAAACTATCGCCTCTTCCCAGGTGAACCCAAATGG-AAAAAAAATATTTTGACATACAGAATATCCAAATACACACCTTCCATGACTTCTGCAGAAGTGGACAAAGCAGTGGAGATGGCCCTGCAGGCCTGGAGTAGCGCCATCCCTCTGAGCTTTGTCAGAATAAACTCAGGAGAAGCAGATATTATGATATCTTTTGAAACTGGAGATCATGGGGATTCCTATCCATTCGATGGGCCTCGGGGG-------ACTCTAGCCCATGCATTTGCACCTGGAGAAGGCCTGGGAGGAGATACACATTTCGACAATGCTGAGAAGTGGACTATGGGAATGAATGGTTTCAATTTATTCACCGTTGCTGCTCATGAATTTGGCCATGCACTGGGCCTGGCCCATTCCACAGACCCATCAGCACTGATGTACCCAGCTTATAAGTATCAGCATCCCTATGGATTCCACCTTCCCAAGGATGATGTGAAAGGGATCCAGGCACTGTATGGACCTCGGAAGACATTCCCAGGGAAGCCCGCTGTGCCCCACAGCCCCCCTCATAATCCTTCTATCCCCGACCTCTGTGACTCCAGCTCAGCCTTTGATGCTGTGACAATGCTGGGAAAGGAGCTCCTGTTCTTCAGGGACCGGATTTTCTGGCGTCGGCACGTTCACTTGATGTCAGGGATCCAGCCCAGCACCATCACC-AGCTCCTTTCCCC-AGCTTATGTCCAATGTGGATGCAGCTTATGAAGTGGCTGAGAGGGGCACAGCTTACTTCTTTAAAGGACCCCACTACTGGATAACAAGAGGATTCCAAATGCAAGGTACTCCTCGGACTATTTATGACTTTGGGTTCCCAAGATATGTGCAGCGAATAGATGCTGCCGTC-TATCTCAAAGATGCACAGAAGACCCTTTTCTTTGTGGGAGATGAATACTACAGCTATGATGAACGAAAAAGGAAAATGGAAAAAGACTATCCAAAGAATACTGAAGAAGAATTTTCAGGAGTTAATGGCCAGATAGATGCTGCTATGGAGTTAAATGGCTACATTTACTTCTTTTCAGGACCCAAAGCATATAAATATGATACAGAGAAGGAAGATGTGGTTAGTGTGCTGAAATCTAGTTCCTGGATTGGTTGCTAA
Lissodelphis_borealis        ATGAAGGTGCTCCCTGCATCTGGCCTTGCTGTCCTCCTCGTCACGGCTCTGAAGTTTTCCACTGCAGCCCCCTCCCTATTTGCAGCC------ACTCCCAGGACCTCAAGGAACAGCTACCACCTCGCACAGGCATACCTTGACAAATATTACACAAAGAAAGGAGGGCACCAGATTGGTGAGATGATTGCAAGAGGAGGCAATTCCATGGTT------------------------------------------------------------------------------------------------------------------------------------------------------------------------------------------------------------------------------------------------------------------------------------------------------------------------------------------AAAAACATTAAGGAGCTGCAGGCTTTCTTCGGCCTCCGAGTCACCGGGAAGTTAGACCGGGCCACCATGGATGTGATCAAGAGGCCTCGCTGTGGAGTTCCTGATGTGGCAAACTATCGCCTCTTCCCAGGTGAACCCAAATGG-AAAAAAAATACTTTGACATACAGAATATCCAAATACACACCTTCCATGACTTCTGCAGAAGTGGACAAAGCAGTGGAGATGGCCCTGCAGGCCTGGAGTAGCGCCGTCCCTCTGAGCTTTGTCAGAATAAACTCAGGAGAAGCAGATATTATGATATCTTTTGAAACTGGAGATCACGGGGATTCCTATCCATTCGATGGGCCTCGGGGG-------ACTCTAGCCCATGCATTTGCACCTGGAGAAGGCCTGGGAGGAGATACACATTTCGACAATGCTGAGAAGTGGACTATGGGAATGAATGGTTTCAATTTATTCACCGTTGCTGCTCATGAATTTGGCCACGCACTGGGCCTGGCCCATTCCACAGACCCATCAGCACTGATGTACCCAACTTATAAGTATCAGCATCCCTATGGATTCCACCTTCCCAAGGATGATGTGAAAGGGATCCAGGCACTGTACGGACCTCGGAAGACATTCCCAGGGAAGCCCGCTGTGCCCCACAGCCCCCCTCATAATCCTTCTATCCCCGACCTCTGTGACTCCAGCTCAGCCTTTGATGCTGTGACAATGCTGGGAAAGGAGCTCCTGTTCTTCAGGGACCGGATTTTCTGGCGTCGGCAGGTTCACTTGATGTCAGGGATCCGGCCCAACACCATCACC-AGCTCCTTTCCCC-AGCTTATGTCCAACGTGGATGCAGCTTATGAAGTGGCTGAGAGGGGCACAGCTTACTTCTTTAAAGGACCCCACTACTGGATAACAAGAGGATTCCAAATGCAAGGTACTCCTCGGACTATTTATGACTTTGGGTTCCCAAGATACGTGCAGCGAATAGATGCTGCCGTC-TATCTCAAGGATGCACAGAAGACCCTTTTCTTTGTGGGAGATGAATACTACAGCTATGATGAACGAAAAAGGAAAATGGAAAAAGACTATCCAAAGAATATTGAAGAAGAATTTTCAGGAGTTAATGGCCAAATAGATGCTGCTATGGAGTTAAATGGCTACATTTACTTATTTTCAGGACCCAAAGCGTACAAGTATGATACAGAGAAGGAAGATGTGGTTAGTGTGCTGAAATCTAGTTCCTGGATTGGTTGCTAA
Lissodelphis_peronii         ATGAAGGTGCTCCCTGCATCTGGCCTTGCTGTCCTCCTCGTCACGGCTCTGAAGTTTTCCACTGCAGCCCCCTCCCTATTTGCAGCC------ACTCCCAGGACCTCAAGGAACAGCTACCACCTCGCACAGGCATACCTTGACAAATATTACACAAAGAAAGGAGGGCACCAGATTGGTGAGATGATTGCAAGAGGAGGCAATTCCATGGTT------------------------------------------------------------------------------------------------------------------------------------------------------------------------------------------------------------------------------------------------------------------------------------------------------------------------------------------AAAAACATTAAGGAGCTGCAGGCTTTCTTCGGCCTCCGAGTCACCGGGAAGTTAGACCGGGCCACCATGGATGTGATCAAGAGGCCTCGCTGTGGAGTTCCTGATGTGGCAAACTATCGCCTCTTCCCAGGTGAACCCAAATGG-AAAAAAAATACTTTGACATACAGAATATCCAAATACACACCTTCCATGACTTCTGCAGAAGTGGACAAAGCAGTGGAGATGGCCCTGCAGGCCTGGAGTAGCGCCGTCCCTCTGAGCTTTGTCAGAATAAACTCAGGAGAAGCAGATATTATGATATCTTTTGAAACTGGAGATCACGGGGATTCCTATCCATTCGATGGGCCTCGGGGG-------ACTCTAGCCCATGCATTTGCACCTGGAGAAGGCCTGGGAGGAGATACACATTTCGACAATGCTGAGAAGTGGACTATGGGAATGAATGGTTTCAATTTATTCACCGTTGCTGCTCATGAATTTGGCCACGCACTGGGCCTGGCCCATTCCACAGACCCATCAGCACTGATGTACCCAACTTATAAGTATCAGCATCCCTATGGATTCCACCTTCCCAAGGATGATGTGAAAGGGATCCAGGCACTGTACGGACCTCGGAAGACATTCCCAGGGAAGCCCGCTGTGCCCCACAGCCCCCCTCATAATCCTTCTATCCCCGACCTCTGTGACTCCAGCTCAGCCTTTGATGCTGTGACAATGCTGGGAAAGGAGCTCCTGTTCTTCAGGGACCGGATTTTCTGGCGTCGGCAGGTTCACTTGATGTCAGGGATCCGGCCCAACACCATCACC-AGCTCCTTTCCCC-AGCTTATGTCCAACGTGGATGCAGCTTATGAAGTGGCTGAGAGGGGCACAGCTTACTTCTTTAAAGGACCCCACTACTGGATAACAAGAGGATTCCAAATGCAAGGTACTCCTCGGACTATTTATGACTTTGGGTTCCCAAGATACGTGCAGCGAATAGATGCTGCCGTC-TATCTCAAGGATGCACAGAAGACCCTTTTCTTTGTGGGAGATGAATACTACAGCTATGATGAACRAAAAAGGAAAATGGAAAAAGACTATCCAAAGAATATTGAAGAAGAATTTTCAGGAGTTAATGGCCAAATAGATGCTGCTATGGAGTTAAATGGCTACATTTACTTATTTTCAGGACCCAAAGCGTACAAGTATGATACAGAGAAGGAAGATGTGGTTAGTGTGCTGAAATCTAGTTCCTGGATTGGTTGCTAA
Megaptera_novaeangliae       ATGAAGGTGCTCCCTGCATCTGGCCTTGCTGTCCTCCTCGTCACGGCTCTGAAGTTTTCCACTGCAGCCCCCTCCCTATTTGCAGCA-----CCCCCCCAGGACCTCAAGGAACAGCTACCAGCTCACACAGGCATACCTTGACAAATATTACACAAAGAAAGGAGGGCGCCAGATTGGTGAGATAGTTGCAAGAGGAGGCAATTCCATGGTTAAAAACATTAAGGAGGGCTTCCCTGGTGGCGCA------------------?????????????????????????????????????????????????????????????????????????????????????????????????????????????????????????????????????????????????????????????????????????????????????????????????????????????????????????????????????????????????????????????????------????????????CAAAAAAAACATTAAGGAGCTGCAGGCTTTCTTCGGCCTCCGAGTCACCGGGAAGTTAGACCGGGCCACCATGGATGTGATCAAGAGGCCTCGCTGTGGAGTTCCTGATGTGGCAAACTATCACCTCTTCCCAGGTGAACCCAAATGG-AAAACAAATACTTTGACATACAGAATATCCAAATACACACCTTCCATGACTTCTGCAGAAGTGGACAAAGCAGTGGAGATGGCCCTGCAGGCCTGGAGTAGCGCTGTCCCTCTGAGCTTTGTCAGAATAAACTCAGGAGAAGCAGATATTATGATATCTTTTGAAACTGGAGATCACAGGGATTCCTATCCATTCGATGGGCCTTGGRGG-------ACTCTATCTCATGCATTTGCACCTGGAGAAGGCCTGGGAGGAGATACACATTTCGACAATGCTGAGAAGTGGACTATGGGAATGAATGGTTTCAATTTATTCACCGTTGCTGCTCATGAATTTGGCCACGCACTGGGCCTGGCCCATTCCACAGACCCATCAGCACTGATGTACCCAACTTATAAGTATCAGCATCCCTATGGATTCCACCYTCCCAAGGATGATGTGAAAGGGATCCAGGCACTGTACGGACCTTGGAAGACATTACCAGGGAAGCCCGCTGTGCCCCACAGCCTCCCTCATAATCCTATTATCCCTGACCTCTGTGACTCCAGCTAAGCCTTTGATGCTGTGACAATGCTGGGGAAGGAGCTCCTGTTCTTCAAGGACCGGATTTTCTGGCGTCAGCAGGTTCACTTGATGTCMGGGATCCGGCCCAGCACCATCAMC-AGCTCCTTCCCCCNAGCTTATGTCCAATGTGGATGCAACTTATGAAGTGGCTGAGAGGGGCACAGCTTACTTCTTTAAAGGACCCCAYTACTGGATAACAAGAGGATTCCAAATGCAAGATACTCCTCAGACTATTTATGACTTTGGGATCCCAAGATACGTGCAGCGAATAGATGCTGCCGTC-TATCTCAAGGATGCACAGAAGACCCTTTTCTTTGTGGGAGATGAATACTACAGCTATGATGAACGAAAAAGGAAAATGGAAAAAGACTATCCAAAGAATACTGAAGAAGAATTTTCAGGAGTTAATGGCCAAATAGATGCTGCTGTGGAGTTAAATGGCTACATTTACTTCTTTTCAGGACCCAAAATGTACCAGTATGATACAGAGAAGGAAGATGTGGTTAGTGTGCTGAAATCTAGTTCCWGGATTGGTTGCTAA
Mesoplodon_bidens            ATGAAGGTGCTCCCTGTATCTGGCCTTGCTGTCCTCCTCGTCATGACTCTGAAGTTTTCCACTGCAGCCCCCTCCCTGTTTGCAGCC------ACCCCCAGGACCTCAAGGAACAGCTACCACCTCGCACAGGCATACCTTGACAAATATTACACAAAGAAAGGAGGGCACCAGATTGGTGAGAGGATTGCAAGAGGAGGCAATTCCACGGTT------------------------------------------------------------------------------------------------------------------------------------------------------------------------------------------------------------------------------------------------------------------------------------------------------------------------------------------AAAAACATTAAGGAGCTGCAGGCTTTCTTCGGCCTCCAAGTCACTGGGAAGTTAGACCGGGCCACCATGGATGTGATCAAGAGGCCTCGCTGTGGAGTTCCTGATGTGGCAAACTATCGTCTCTTCCCAGGTGAACCCAAATGG-AAAAAAAATACTTTGACATACAGAGTATCCAAATACACACCTTCCATGACTTCTGCAGAAGTGGACAAAGCAGTGGAGATGGCCCTGCAGGCCTGGAGTAGCGCCGTCCCTCTGAGCTTTGTCAGAATAAACTCAGGAGAAGCAGATATTATGATATCTTTTGAAACTGGAGATCATGGGGATTCCTATCCATTCGATGGGCCTCGGGGG-------ACTCTAGCCCATGCATTTGCACCTGGAGAAGGCCTGGGAGGAGATACACATTTCGACAATGCTGAGAAGTGGACTATGGGAATGAATGGTTTCAATTTATTCACTGTTGCTGCTCATGAATTTGGCCACGCACTGGGCCTGGCCCATTCCACAGACCCATCAGCGCTGATGTACCCAACTTATAAGTATCAGCATCCCTATGGATTCCACCTTCCCAAGGATGATGTGAAAGGGATCCAGGCACTGTACGGACCTCGGAAGACATTCCCAGGGAAGCCCGCTGTGCCCCACAGCCCCCCTCATAATCCTTCTATCCCCGACCTCTGTGACTCCAGCTCAGCCTTTGATGCTGTCACAATGCTGGGAAAGGAGCTCCTGTTCTTCAGGGACCGGATTTTCTGGCATCGGCAGGTTCACTTGATGTCAGGGATCCGGCCCAGCACCATCACC-AGCTCCTTTCCCC-AGCTTATGTCCAATGTGGATGCAGCTTATGAAGTGGCTGAGAGGGGCACAGCTTACTTCTTTAAAGGACCACACTACTGGATAACAAGAGGATTCCACATGCAAGGTACTCCTCGGACTATTTATGACTTTGGGTTTCCAAGATACGTGCAGCGAATAGATGCTGCCGTC-TATCTCAAGGATGCACAGAAGACCCTTTTCTTTGTGGGAGATGAATACTACAGCTATGATGAACGAAAAAGGAAAATGGAAAAAGACTATCCAAAGAATACTGAAGAAGAATTTTCAGGAGTTAATGGTCAAATAGATGCTGCTGTGGAGTTAAATGGCTACATTTACTTCTTTTCAGGACCCAAAGCGTACAAGTATGATACAGAGAAGGAAGATGTGGTTAGTGTGCTGAAATCTAGTTCCTGGATTGGTTGCTAA
Mesoplodon_bowdoini          ATGAAGGTGCTCCCTGTGTCTGGCCTTGCTGTCCTCCTCGTCACGACTCTGAAGTTTTCCACTGCAGCCCCCTCCCTATTTGCAGCC------ACCCCCAGGACCTCAAGGAACAGCTACCACCTCGCACAGGCATACYTTGACAAATATTACACAAAGAAAGGAGGGCACCAGATTGGTGAGATGATTGCAAGAGGAGGCAATTCCACGGTT------------------------------------------------------------------------------------------------------------------------------------------------------------------------------------------------------------------------------------------------------------------------------------------------------------------------------------------AAAAACATTAAGGAGCTGCAGGCTTTCTTCGGCCTCCAAGTCACTGGGAAGTTAGACCGGGCCACCATGGATGTGATCAAGAGGCCTCGCTGTGGAGTTCCTGATGTGGCAAACTATCGCCTCTTCCCAGGTGAACCCAAATGG-AAAAAAAATACTTTGACATACAGAGTATCCAAATACACACCTTCCATGACTTCTGCAGAAGTGGACAAAGCAGTGGAGATGGCCCTGCAGGCCTGGAGTAGCGCCGTCCCTCTGAGCTTTGTCAGAATAAACTCAGGAGAAGCAGATATTATGATATCTTTTGAAACTGGAGATCATGGGGATTCCTATCCATTCGATGGGCCTCAGGGG-------ACTCTAGCCCATGCATTTGCACCTGGAGAAGGCCTGGGAGGAGATACACATTTCGACAATGCTGAGAAGTGGACTATGGGAATGAATGGTTTCAATTTATTCACTGTTGCTGCTCATGAATTTGGCCACGCACTGGGCCTGGCCCATTCCACAGACCCATCAGCACTGATGTACCCAACTTATAAGTATCAGCATCCCTACGGATTCCACCTTCCCAAGGATGATGTGAAAGGGATCCAGGCACTGTACGGACCTCGGAAGACATTCCCAGGGAAGCCYGCTGTGCCCCACAGCCCCCCTCATAATCCTTCTATCCCCGACCTCTGTGACTCCAGCTCAGCCTTTGATGCTGTCACAATGCTGGGAAAGGAGCTCCTGTTCTTCAGGGACCGGATTTTCTGGCGTCGGCAGGTTCACTTGATGTCAGGKATCCGGCCCAGCACCATCACC-AGCTCCTTTCCCC-AGCTTATGTCCAATGTGGATGCAGCTTATGAAGTGGCTGAGAGGGGCACAGCTTACTTCTTTAAAGGACCCCACTACTGGATAACAAGAGGATTCCACATGCAAGGTACTCCTCGGACTATTTATGACTTTGGGTTTCCAAGATACGTGCAGCGAATAGATGCTGCCGTC-TATCTCAAGGATGCACAGAAGACCCTTTTCTTTGTGGGAGATGAATACTACAGCTATGATGAACGAAAAAGGAAAATGGAAAAAGACTATCCAAAGAATACTGAAGAAGAATTTTCAGGAGTTAATGGTCAAATAGATGCTGCTGTGGAGTTAAATGGCTACATTTACTTCTTTTCAGGACCCAAAGCGTACAAGTATGATACAGAGAAGGAAGATGTGGTTAGTGTGCTGAAATCTAGTTCCTGGATTGGTTGCTAA
Mesoplodon_carlhubbsi        ATGAAGGTGCTCCCTGTGTCTGGCCTTGCTGTCCTCCTCGTCACGACTCTGAAGTTTTCCACTGCAGCCCCCTCCCTATTTGCAGCC------ACCCCCAGGACCTCAAGGAACAGCTACCACCTCGCACAGGCATACCTTGACAAATATTACACAAAGAAAGGAGGGCACCAGATTGGTGAGATGATTGCAAGAGGAGGCAATTCCACGGTT------------------------------------------------------------------------------------------------------------------------------------------------------------------------------------------------------------------------------------------------------------------------------------------------------------------------------------------AAAAACATTAAGGAGCTGCAGGCTTTCTTCGGCCTCCAAGTCACTGGGAAGTTAGACCGGGCCACCATGGATGTGATCAAGAGGCCTCGCTGTGGAGTTCCTGATGTGGCAAACTATCGCCTCTTCCCAGGTGAACCCAAATGG-AAAAAAAATACTTTGACATACAGAGTATCCAAATACACACCTTCCATGACTTCTGCAGAAGTGGACAAAGCAGTGGAGATGGCCCTGCAGGCCTGGAGTAGCGCCGTCCCTCTGAGCTTTGTCAGAATAAACTCAGGAGAAGCAGATATTATGATATCTTTTGAAACTGGAGATCATGGGGATTCCTATCCATTCGATGGGCCTCGGGGG-------ACTCTAGCCCATGCATTTGCACCTGGAGAAGGCCTGGGAGGAGATACACATTTCGACAATGCTGAGAAGTGGACTATGGGAATGAATGGTTTCAATTTATTCACTGTTGCTGCTCATGAATTTGGCCACGCACTGGGCCTGGCCCATTCCACAGACCCATCAGCACTGATGTTCCCAACTTATAAGTATCAGCATCCCTATGGATTCCACCTTCCCAAGGATGATGTGAAAGGGATCCAGGCACTGTATGGACCTCGGAAGACATTCCCAGGGAAGCCCGCTGTGCCCCACAGCCCCCCTCATAATCCTTCTATCCCCGACCTCTGTGACTCCAGCTCAGCCTTTGATGCTGTCACAATGCTGGGAAAGGAGCTCCTGTTCTTCAGGGACCGGATTTTCTGGCGTCGGCAGGTTCACTTGATGTCAGGGATCCGGCCCAGCACCATCACC-AGCTCCTTTCCCC-AGCTTATGTCCAATGTGGATGCAGCTTATGAAGTGGCTGAGAGGGGCACAGCTTACTTCTTTAAAGGACCCCACTACTGGATAACAAGAGGATTCCACATGCAAGGTACTCCTCGGACTATTTATGACTTTGGGTTTCCAAGATACGTGCAGCGAATAGATGCTGCCGTC-TATCTCAAGGATGCACAGAAGACCCTTTTCTTTGTGGGAGATGAATACTACAGCTATGATGAACGAAAAAGGAAAATGGAAAAAGACTATCCAAAGAATACTGAAGAAGAATTTTCAGGAGTTAATGGTCAAATAGATGCTGCTGTGGAGTTAAATGGCTACATTTACTTCTTTTCAGGACCCAAAGCGTACAAGTATGATACAGAGAAGGAAGATGTGGTTAGTGTGCTGAAATCTAGTTCCTGGATTGGTTGCTAA
Mesoplodon_densirostris      ATGAAGGTGCTCCCTGTGTCTGGCCTTGCTGTCCTCCTCGTCACGACTCTGAAGTTTTCCACTGCAGCCCCCTCCCTATTTGCAGCC------ACCCCCAGGACCTCAAGGAACAGCTACCACCTCGCACAGGCATACCTTGACAAATATTACACAAAGAAAGGAGGGCACCAGATTGGTGAGATGATTGCAAGAGGAGGCAATTCCACGGTT------------------------------------------------------------------------------------------------------------------------------------------------------------------------------------------------------------------------------------------------------------------------------------------------------------------------------------------AAAAACATTAAGGAGCTGCAGGCTTTCTTCGGCCTCCAAGTCACTGGGAAGTTAGACCGGGCCACCATGGATGTGATCAAGAGGCCTCGCTGTGGAGTTCCTGATGTGGCAAACTATCGCCTCTTCCCAGGTGAACCCAAATGG-AAAAAAAATACTTTGACATACAGAGTATCCAAATACACACCTTCCATGACTTCTGCAGAAGTGGACAAAGCAGTGGAGATGGCCCTGCAGGCCTGGAGTAGCGCCGTCCCTCTGAGCTTTGTCAGAATAAACTCAGGAGAAGCAGATATTATGATATCTTTTGAAACTGGAGATCATGGGGATTCCTATCCATTCGATGGGCCTCGGGGG-------ACTCTAGCCCATGCATTTGCACCTGGAGAAGGCCTGGGAGGAGATACACATTTCGACAATGCTGAGAAGTGGACTATGGGAATGAATGGTTTCAATTTATTCACTGTTGCTGCTCATGAATTTGGCCACGCACTGGGCCTGGCCCATTCCACAGACCCATCAGCACTGATGTACCCAACTTATAAGTATCAGCATCCCTATGGATTCCACCTTCCCAAGGATGATGTAAAAGGGATCCAGGCACTGTACGGACCTCGGAAGACACTCCCAGGGAAGCCCGCTGTGCCCCACAGCCCCCCTCATAATCCTTCTATCCCCGACCTCTGTGACTCCAGCTCAGCCTTTGATGCTGTCACAATGCTGGGAAAGGAGCTCCTGTTCTTCAGGGACCGGATTTTCTGGCGTCGGCAGGTTCACTTGATGTCAGGGATCCGGCCCAGCACCATCACC-AGCTCCTTTCCCC-AGCTTATGTCCAATGTGGATGCAGCTTATGAAGTGGCTGAGAGGGGCACAGCTTACTTCTTTAAAGGACCCCACTACTGGATAACAAGAGGATTCCACATGCAAGGTACTCCTCAGACTATTTATGACTTTGGGTTTCCAAGATACGTGCAGCGAATAGATGCTGCCGTC-TATCTCAAGGATGCACAGAAGACCCTTTTCCTTGTGGGAGATGAATACTACAGCTATGATGAACGAAAAAGGAAAATGGAAAAAGACTATCCAAAGAATACTGAAGAAGAATTTTCAGGAGTTAATGGTCAAATAGATGCTGCTGTGGAGTTAAATGGCTACATTTACTTCTTTTCAGGACCCAAAGCGTACAAGTATGATACAGAGAAGGAAGATGTGGTTAGTGTGCTGAAATCTAGTTCCTGGATTGGTTGCTAA
Mesoplodon_europaeus         ATGAAGGTGCTCCCTGTATCTGGCCTTGCTGTCCTCCTCGTCACGACTCTGAAGTTTTCCACTGCAGCCCCCTCCCTGTTTGCAGCC------ACCCCCAGGACCTCAAGGAACAGCTACCACCTCGCACAGGCATACCTTGACAAATATTACACAAAGAAAGGAGGGCACCAGATTGGTGAGATGATTGCAAGAGGAGGCAATTCCACGGTT------------------------------------------------------------------------------------------------------------------------------------------------------------------------------------------------------------------------------------------------------------------------------------------------------------------------------------------AAAAACATTAAGGAGCTGCAGGCTTTCTTCGGCCTCCAAGTCACTGGGAAGTTAGACCGGGCCACCATGGATGTGATCAAGAGGCCTCGCTGTGGAGTTCCTGATGTGGCAAACTATCGCCTCTTCCCAGGTGAACCCAAATGG-AAAAAAAATACTTTGACATACAGAGTATCCAAATACACACCTTCCATGACTTCTGCAGAAGTGGACAAAGCAGTGGAGATGGCCCTGCAGGCCTGGAGTAGCGCCGTCCCTCTGAGCTTTGTCAGAATAAACTCAGGAGAAGCAGATATTATGATATCTTTTGAAACTGGAGATCATGGGGATTCCTATCCATTCGATGGGCCTCGGGGG-------ACTCTAGCCCATGCATTTGCACCTGGAGAAGGCCTGGGAGGAGATACACATTTCGACAATGCTGAGAAGTGGACTATGGGAATGAATGGTTTCAATTTATTCACTGTTGCTGCTCATGAATTTGGCCACGCACTGGGCCTGGCCCATTCCACAGACCCATCAGCACTGATGTACCCAACTTATAAGTATCAGCATCCCTATGGATTCCACCTTCCCAAGGATGATGTGAAAGGGATCCAGGCACTGTACGGACCTCGGAAGACATTCCCAGGGAAGCCCTCTGTGCCCCACAGCCCCCCTCATAATCCTTCTATCCCCGACCTCTGTGACTCCAGCTCAGCCTTTGATGCTGTCACAATGCTGGGAAAGGAGCTCCTGTTCTTCAGGGACTGGATTTTCTGGCGTCGGCAGGTTCACTTGATGTCAGGGATCCGGCCCAGCACCATCACC-AGCTCCTTTCCCC-AGCTTATGTCCAATGTGGATGCAGCTTATGAAGTGGCTGAGAGGGGCACAGCTTACTTCTTTAAAGGACCCCACTACTGGATAACAAGAGGATTCCACATGCAAGGTACTCCTCGGACTATTTATGACTTTGGGTTTCCAAGATACATGCAGCGAATAGATGCTGCCGTC-TATCTCAAGGATGCACAGAAGACCCTTTTCTTTGTGGGAAATGAATACTACAGCTATGATGAACGAAAAAGGAAAATGGAAAAAGACTATCCAAAGAATACTGAAGAAGAATTTTCAGGAGTTAATGGTCAAATAGATGCTGCTGTGGAGTTAAATGGCTACATTTACTTCTTTTCAGGACCCAAAGCATACAAGTATGATACAGAGAAGGAAGATGTGGTTAGTGTGCTGAAATCTAGTTCCTGGATTGGTTGCTAA
Mesoplodon_ginkgodens        ATGAAGGTGCTCCCTGTATCTGGCCTTGCTGTCCTCCTCGTCACGACTCTGAAGTTTTCCACTGCAGCCCCCTCCCTGTTTGCAGCC------ACCCCCAGGACCTCAAGGAACAGCTACCACCTTGCACAGGCATACCTTGACAAATATTACACAAAGAAAGGAGGGCACCAGATTGGTGAGATGATTGCAAGAGGAGGCAATTCCACGGTT------------------------------------------------------------------------------------------------------------------------------------------------------------------------------------------------------------------------------------------------------------------------------------------------------------------------------------------AAAAACATTAAGGAGCTGCAGGCTTTCTTCGGCCTCCAAGTCACTGGGAAGTTAGACCGGGCCACCATGGATGTGATCAAGAGGCCTCGCTGTGGAGTTCCTGATGTGGCAAACTATCGCCTCTTCCCAGGTGAACCCAAATGG-AAAAAAAATACTTTGACATACAGAGTATCCAAATACACACCTTCCATGACTTCTGCAGAAGTGGACAAAGCAGTGGAGATGGCCCTGCAGGCCTGGAGTAGCGCCGTCCCTCTGAGCTTTGTCAGAATAAACTCAGGAGAAGCAGATATTATGATATCTTTTGAAACTGGAGATCATGGGGATTCCTATCCATTCGATGGGCCTCGGGGG-------ACTCTAGCCCATGCATTTGCACCTGGAGAAGGCCTGGGAGGAGATACACATTTCGACAATGCTGAGAAGTGGACTATGGGAATGAATGGTTTCAATTTATTCACTGTTGCTGCTCATGAATTTGGCCACGCACTGGGCCTGGCCCATTCCACAGACCCATCAGCACTGATGTACCCAACTTATAAGTATCAGCATCCCTATGGATTCCACCTTCCCAAGGATGATGTGAAAGGGATCCAGGCACTGTACGGACCTCGGAAGACATTCCCAGGGAAGCCCGCTGTGCCCCACAGCCCCCCTCATAATCCTTCTATCCCCGACCTCTGTGACTCCAGTTCAGCCTTTGATGCTGTCACAATGCTGGGAAAGGAGCTCCTGTTCTTCAGGGACCGGATTTTCTGGCGTCGGCAGGTTCACTTGATGTCAGGGATCCGGCCCAGCACCATCACC-AGCTCCTTTCCCC-AGCTTATGTCCAATGTGGATGCAGCTTATGAAGTGGCTGAGAGGGGCACAGCTTACTTCTTTAAAGGACCCCACTACTGGATAACAAGAGGATTCCACATGCAAGGTACTCCTCRGACTATTTATGACTTTGGGTTTCCAAGATACGTGCAGCGAATAGATGCTGCCGTC-TATCTCAAGGATGCACAGAAGACCCTTTTTTTTGTGGGAGATGAATACTACAGCTATGATGAACGAAAAAGGAAAATGGAAAAAGACTATCCAAAGAATACTGAAGAAGAATTTTCAGGAGTTAATGGTCAAATAGATGCTGCTGTGGAGTTAAATGGCTACATTTACTTCTTTTCAGGACCCAAAGCATACAAGTATGATACAGAGAAGGAAGATGTGGTTAGTGTGCTGAAATCTAGTTCCTGGATTGGTTGCTAA
Mesoplodon_grayi             ATGAAGGTGCTCCCTGTGTCTGGCCTTGCTGTCCTCCTCGTCACGACTCTGAAGTTTTCCACTGCAGCCCCCTCCCTATTTGCAGCC------ACCCCCAGGACCTCAAGGAACAGCTACCACCTCGCACAGGCATACCTTGACAAATATTACACAAAGAAAGGAGGGCACCAGATTGGTGAGATGATTGCAAGAGGAGGCAATTCCACGGTT------------------------------------------------------------------------------------------------------------------------------------------------------------------------------------------------------------------------------------------------------------------------------------------------------------------------------------------MAAAACATTAAGGAGCTGCAGGCTTTCTTCGGCCTCCAAGTCACTGGGAAGTTAGACCGGGCCACCATGGATGTGATCAAGAGGCCTCGCTGTGGAGTTCCTGATGTGGCAAACTATCGCCTCTTCCCAGGTGAACCCAAATGG-AAAAAAAATACTTTGACATACAGAGTATCCAAATACACACCTTCCATGACTTCTGCAGAAGTGGACAAAGCAGTGGAGATGGCCCTGCAGGCCTGGAGTAGTGCCGTCCCTCTGAGCTTTGTCAGAATAAACTCAGGAGAAGCAGATATTATGATATCTTTTGAAACTGGAGATCATGGGGATTCCTATCCATTCGATGGGCCTCGGGGG-------ACTCTAGCCCATGCATTTGCACCTGGAGAAGGCCTGGGAGGAGATACACATTTCGACAATGCTGAGAAGTGGACTATGGGAATGAATGGTTTCAATTTATTCACTGTTGCTGCTCATGAATTTGGCCACGCACTGGGCCTGGCCCATTCCACAGACCCATCAGCACTGATGTACCCAACTTATAAGTATCAGCATCCCTATGGATTCCACCTTCCCAAGGATGATGTGAAAGGGATCCAGGCACTGTACGGACCTCGGAAGACACTCCCAGGGAAGCCCGCTGTGCCCCACAGCCCCCCTCATAATCCTTCTATCCCCGACCTCTGTGACTCCAGCTCAGCCTTTGATGCTGTCACAATGCTGGGAAAGGAGCTCCTGTTCTTCAGGGACCGGATTTTCTGGCGTCGGCAGGTTCACTTGATGTCAGGGATCCGGCCCAGCACCATCACC-AGCTCCTTTCCCC-AGCTTATGTCCAATGTGGATGCAGCTTATGAAGTGGCTGAGAGGGGCACAGCTTACTTCTTTAAAGGACCCCACTACTGGATAACAAGAGGATTCCACATGCAAGGTACTCCTCGGACTATTTATGACTTTGGGTTTCCAAGATACGTGCAGCGAATAGATGCTGCCGTC-TATCTCAAGGATGCACAGAAGACCCTTTTCTTTGTGGGAGATGAATACTACAGCTATGATGAACGAAAAAGGAAAATGGAAAAAGACTATCCAAAGAATACTGAAGAAGAATTTTCAGGAGTTAATGGTCAAATAGATGCTGCTGTGGAGTTAAATGGCTACATTTACTTCTTTTCAGGACCCAAAGCGTACAAGTATGATACAGAGAAGGAAGATGTGGTTAGTGTGCTGAAATCTAGTTCCTGGATTGGTTGCTAA
Mesoplodon_layardii          ATGAAGGTGCTCCCTGTGTCTGGCCTTGCTGTCCTCCTCGTCACGACTCTGAAGTTTTCCACTGCAGCCCCCTCCCTATTTGCAGCC------ACCCCCAGGACCTCAAGGAACAGCTACCACCTCGCACAGGCATACCTTGACAAATATTACACAAAGAAAGGAGGGCACCAGATTGGTGAGATGATTGCAAGAGGAGGCAATTCCAYGGTT------------------------------------------------------------------------------------------------------------------------------------------------------------------------------------------------------------------------------------------------------------------------------------------------------------------------------------------AAAAACATTAAGGAGCTGCAGGCTTTCTTCGGCCTCCAAGTCACTGGGAAGTTAGACCGGGCCACCATGGATGTGATCAAGAGGCCTCGCTGTGGAGTTCCTGATGTGGCAAACTATCGCCTCTTCCCAGGTGAACCCAAATGG-AAAAAAAATACTTTGACATACAGAATATCCAAATACACACCTTCCATGACTTCTGCAGAAGTGGACAAAGCAGTGGAGATGGCCCTGCAGGCCTGGAGTAGYGCCGTCCCTCTGAGCTTTGTCAGAATAAACTCAGGAGAAGCAGATATTATGATATCTTTTGAAACTGGAGATCATGGGGATTCCTATCCATTCGATGGGCCTCGGGGG-------ACTCTAGCCCATGCATTTGCACCTGGAGAAGGCCTGGGAGGAGATACACATTTCGACAATGCTGAGAAGTGGACTATGGGAATGAATGGTTTCAATTTATTCACTGTTGCTGCTCATGAATTTGGCCACGCACTGGGCCTGGCCCATTCCACAGACCCAWCAGCACTGATGTACCCAACTTATAAGTATCAGCATCCCTATGGATTCCACCTTCCCAAGGATGATGTGAAAGGGATCCAGGCACTGTACGGACCTCGGAAGACATTCCCAGGGAAGCCCGCTGTGCCCCACAGCCCCCCTCATAATCCTTCTATCCCCGACCTCTGTGACTCCAGCTCAGCCTTTGATGCTGTCACAATGCTGGGAAAGGAGCTCCTGTTCTTCAGGGACCGGATTTTCTGGCGTCGGCAGGTTCACTTGATGTCAGGGATCCGGCCCAGCACCATCACC-AGCTCCTTTCCCC-AGCTTATGTCCAATGTGGATGCAGCTTATGAAGTGGCTGAGAGGGGCACAGCTTACTTSTTTAAAGGACCCCACTACTGGATAACAAGAGGATTCCACATGCAAGGTACTCCTCGGACTATTTATGASTTTGGGTTTCCAAGATACGTGCAGCGAATAGATGCTGCCGTC-TATCTCAAGGATGCACAGAAGACCCTTTTCTTTGTGGGAGATGAATACTACAGCTATGATGAACGAAAAAGGAAAATGGAAAAAGACTATCCAAAGAATACTGAAGAAGAATTTTCAGGAGTTAATGGTCAAATAGATGCTGCTGTGGAGTTAAATGGCTACATTTACTTCTTTTCAGGACCCAAAGCGTACAAGTATGATACAGAGAAGGAAGATGTGGTTAGTGTGCTGAAATCTAGTTCCTGGATTGGTTGCTAA
Mesoplodon_mirus             ATGAAGGTGCTCCCTGTATCTGGCCTTGCTGTCCTCCTCGTCACGACTCTGAAGTTTTCCACTGCAGCCCCCTCCCTGTTTGCAGCC------ACCCCCAGGACCTCAAGGAACAGCTACCACCTCGCACAGGCATACCTTGACAAATATTACACAAAGAAAGGAGGGCACCAGATTGGTGAGATGATTGCAAGAGGAGGCAATTCCACGGTT------------------------------------------------------------------------------------------------------------------------------------------------------------------------------------------------------------------------------------------------------------------------------------------------------------------------------------------AAAAACATTAAGGAKCTGCAGGCTTTCTTCGGCCTCCAAGTCACTGGGAAGTTAGACCGGGCCACCATGGATGTGATCAAGAGGCCTCGCTGTGGAGTTCCTGATGTGGCAAACTATCGCCTCTTCCCAGGTGAACCCAAATGG-AAAAAAAATACTTTGACATACAGAGTATCCAAATACACACCTTCCATGACTTCTGCAGAAGTGGACAAAGCAGTGGAGATGGCCCTGCAGGCCTGGAGTAGCGCCGTCCCTCTGAGCTTTGTCAGAATAAACTCAGGAGAAGCAGATATTATGATATCTTTTGAAACTGGAGATCATGGGGATTCCTATCCATTCGATGGGCCTCGGGGG-------ACTCTAGCCCATGCATTTGCACCTGGAGAAGGCCTGGGAGGAGATACACATTTCGACAATGCTGAGAAGTGGACTATGGGAATGAATGGTTTCAATTTATTCACTGTTGCTGCTCATGAATTTGGCCACGCACTGGGCCTGGCCCATTCCACAGACCCATCAGCACTGATGTACCCAACTTATAAGTATCAGCATCCCTATGGATTCCACCTTCCCAAGGATGATGTGAAAGGGATCCAGGCACTGTACGGACCTCGGAAGACATTCCCAGGGAAGCCCGCTGTGCCCCACAGCCCCCCTCATAATCCTTCTATCCCTGACCTCTGTGACTCCAGCTCAGCCTTTGATGCTGTCACAATGCTGGGAAAGGAGCTCCTGTTCTTCAGGGACCGGATTTTCTGGCGTCGGCAGGTTCACTTGATGTCAGGGATCCGGCCCAGCACCATCACC-AGCTCCTTTCCCC-AGCTTATGTCCAATGTGGATGCAGCTTATGAAGTGGCTGAGAGGGGCACAGCTTACTTCTTTAAAGGACCCCACTACTGGATAACAAGAGGATTCCACATGCAAGGTACTCCTCGGACTATTTATGACTTTGGGTTTCCAAGATACGTGCAGCGAATAGATGCTGCCGTC-TATCTCAAGGATGCACAGAAGACCCTTTTTTTTGTGGGAGATGAATACTACAGCTATGATGAACGAAAAAGGAAAATGGAAAAAGACTATCCAAAGAATACTGAAGAAGAATTTTCAGGAGTTAATGGTCAAATAGATGCTGCTGTGGAGTTAAATGGCTACATTTACTTCTTTTCAGGACCCAAAGCATACAAGTATGATACAGAGAAGGAAGATGTGGTTAGTGTGCTGAAATCTAGTTCCTGGGTTGGTTGCTAA
Mesoplodon_perrini           ATGAAGGTGCTCCCTGTGTCTGGCCTTGCTGTCCTCCTCGTCACGACTCTGAAGTTTTCCACTGCAGCCCCCTCCCTATTTGCAGCC------ACCCCCAGGACCTCAAGGAACAGCTACCACCTCGCACAGGCATACCTTGACAAATATTACACAAAGAAAGGAGGGCACCAGATTGGTGAGATGATTGCAAGAGGAGGCAATTCCACGGTT------------------------------------------------------------------------------------------------------------------------------------------------------------------------------------------------------------------------------------------------------------------------------------------------------------------------------------------AAAAACATTAAGGAGCTGCAGGCTTTCTTCGGCCTCCAAGTCACTGGGAAGTTAGACCGGGCCACCATGGATGTGATCAAGAGGCCTCGCTGTGGAGTTCCTGATGTGGCAAACTATCGCCTCTTCCCAGGTGAACCCAAATGG-AAAAAAAATACTTTGACATACAGAGTATCCAAATACACACCTTCCATGACTTCTGCAGAAGTGGACAAAGCAGTGGAGATGGCCCTGCAGGCCTGGAGTAGCGCCGTCCCTCTGAGCTTTGTCAGAATAAACTCAGGAGAAGCAGATATTATGATATCTTTTGAAACTGGAGATCATGGGGATTCCTATCCATTCGATGGGCCTCGGGGG-------ACTCTAGCCCATGCATTTGCACCTGGAGAAGGCCTGGGAGGAGATACACATTTCGACAACGCTGAGAAGTGGACTATGGGAATGAATGGTTTCAATTTCTTCACTGTTGCTGCTCATGAATTTGGCCACGCACTGGGCCTGGCCCATTCCACAGACCCATCAGCACTGATGTACCCAACTTATAAGTATCAGCATCCCTATGGATTCCACCTTCCCAAGGATGATGTGAAAGGGATCCAGGCACTGTACGGACCTCGGAAGACACTCCCAGGGAAGCCCGCTGTGCCCCACAGCCCCCCTCATAATCCTTCTATCCCCGACCTCTGTGACTCCAGCTCAGCCTTTGATGCTGTCACAATGCTGGGAAAGGAGCTCCTGTTCTTCAGGGACCGGATTTTCTGGCGTCGGCAGGTTCACTTGATGTCAGGGATCCGGCCCAGCACCATCACC-AGCTCCTTTCCCC-AGCTTATGTCCAATGTGGATGCAGCTTATGAAGTGGCTGAGAGGGGCACAGCTTACTTCTTTAAAGGACCCCACTACTGGATAACAAGAGGATTCCACATGCAAGGTACTCCTCGGACTATTTATGACTTTGGGTTTCCAAGATACGTGCAGCGAATAGATGCTGCCGTC-TATCTCAAGGATGCACAGAAGACCCTTTTCTTTGTGGGAGATGAATACTACAGCTATGATGAACGAAAAAGGAAAATGGAAAAAGACTATCCAAAGAATACTGAAGAAGAATTTTCAGGAGTTAATGGTCAAATAGATGCTGCTGTGGAGTTAAATGGCTACATTTACTTCTTTTCAGGACCCAAAGCGTACAAGTATGATACAGAGAAGGAAGATGTGGTTAGTGTGCTGAAATCTAGTTCCTGGATTGGTTGCTAA
Mesoplodon_peruvianus        ATGAAGGTGCTCCCTGTGTCTGGCCTTGCTGTCCTCCTCGTCACGACTCTGAAGTTTTCCACTGCAGCCCCCTCCCTATTTGCAGCC------ACCCCCAGGACCTCAAGGAACAGCTACCACCTCGCACAGGCATACCTTGACAAATATTACACAAAGAAAGGAGGGCACCAGATTGGTGAGATGATTGCAAGAGGAGGCAATTCCACGGTT------------------------------------------------------------------------------------------------------------------------------------------------------------------------------------------------------------------------------------------------------------------------------------------------------------------------------------------AAAAACATTAAGGAGCTGCAGGCTTTCTTCGGCCTCCAAGTCACTGGGAAGTTAGACCGGGCCACCATGGATGTGATCAAGAGGCCTCGCTGTGGAGTTCCTGATGTGGCAAACTATCGCCTCTTCCCAGGTGAACCCAAATGG-AAAAAAAATACTTTGACATACAGAGTATCCAAATACACACCTTCCATGACTTCTGCAGAAGTGGACAAAGCAGTGGAGATGGCCCTGCAGGCCTGGAGTAGCGCCATCCCTCTGAGCTTTGTCAGAATAAACTCAGGAGAAGCAGATATTATGATATCTTTTGAAACTGGAGATCATGGGGATTCCTATCCATTCGATGGGCCTCGGGGG-------ACTCTAGCCCATGCATTTGCACCTGGAGAAGGCCTGGGAGGAGATACACATTTCGACAATGCTGAGAAGTGGACTATGGGAATGAATGGTTTCAATTTATTCACTGTTGCTGCTCATGAATTTGGCCACGCACTGGGCCTGGCCCATTCCACAGACCCATCAGCACTGATGTACCCAACTTATAAGTATCAGCATCCCTATGGATTCCACCTTCCCAAGGATGATGTGAAAGGGATCCAGGCACTGTACGGACCTCGGAAGACACTCCCAGGGAAGCCCGCTGTGCCCCACAGCCCCCCTCATAATCCTTCTATCCCCGACCTCTGTGACTCCAGCTCAGCCTTTGATGCTGTCACAATGCTGGGAAAGGAGCTCCTGTTCTTCAGGGACCGGATTTTCTGGCGTCGGCAGGTTCACTTGATGTCAGGGATCCGGCCCAGCACCATCACC-AGCTCCTTTCCCC-AGCTTATGTCCAATGTGGATGCAGCTTATGAAGTGGCTGAGAGGGGCACAGCTTACTTCTTTAAAGGACCCCACTACTGGATAACAAGAGGATTCCACATGCAAGGTACTCCTCGGACTATTTATGACTTTGGGTTTCCAAGATACGTGCAGCGAATAGATGCTGCCGTC-TATCTCAAGGATGCACAGAAGACCCTTTTCTTTGTGGGAGATGAATACTACAGCTATGATGAACGAAAAAGGAAAATGGAAAAAGACTATCCAAAGAATACTGAAGAAGAATTTTCAGGAGTTAATGGTCAAATAGATGCTGCTGTGGAGTTAAATGGCTACATTTACTTCTTCTCAGGACCCAAAGCGTACAAGTATGATACAGAGAAGGAAGATGTGGTTAGTGTGCTGAAATCTAGTTCCTGGATTGGTTGCTAA
Mesoplodon_stejnegeri        ATGAAGGTGCTCCCTGTGTCTGGCCTTGCTGTCCTCCTCGTCACGACTCTGAAGTTTTCCACTGCAGCCCCCTCCCTATTTGCAGCC------ACCCCCAGGACCTCAAGGAACAGCTACCACCTCGCACAGGCATACCTTGACAAATATTACACAAAGAAAGGAGGGCACCAGATTGGTGAGATGATTGCAAGAGGAGGCAATTCTACAGTT------------------------------------------------------------------------------------------------------------------------------------------------------------------------------------------------------------------------------------------------------------------------------------------------------------------------------------------AAAAACATTAAGGAGCTGCAGGCTTTCTTCGGCCTCCAAGTCACTGGGAAGTTAGACCGGGCCACCATGGATGTGATCAAGAGGCCTCGCTGTGGAGTTCCTGATGTGGCAAACTATCGCCTCTTCCCAGGTGAACCCAAATGG-AAAAAAAATACTTTGACATACAGAGTATCCAAATACACACCTTCCATGACTTCTACAGAAGTGGACAAAGCAGTGGAGATGGCCCTGCAGGCCTGGAGTAGCGCCGTCCCTCTGAGCTTTGTCAGAATAAACTCAGGAGAAGCAGATATTATGATATCTTTTGAAACTGGAGATCATGGGGATTCCTATCCATTCGATGGGCCTCGGGGG-------ACTCTAGCCCATGCATTTGCACCTGGAGAAGGCCTGGGAGGAGATACACATTTCGACAATGCTGAGAAGTGGACTATGGGAATGAATGGTTTCAATTTATTCACTGTTGCTGCTCATGAATTTGGCCACGCACTGGGCCTGGCCCATTCCACAGACCCATCAGCACTGATGTACCCAACTTATAAGTATCAGCATCCCTATGGATTCCACCTTCCCAAGGATGATGTGAAAGGGATCCAGGCACTGTACGGACCTCGGAAGACACTCCCAGGGAAGCCCGCTGTGCCCCACAGCCCCCCTCATAATCCTTCTATCCCCGACCTCTGTGACTCCAGCTCAGCCTTTGATGCTGTCACAATGCTGGGAAAGGAGCTCCTGTTCTTCAGGGACCGGATTTTCTGGCGTCGGCAGGTTCACTTGATGTCAGGGATCCGGCCCAGCACCATCACC-AGCTCCTTTCCCC-AGCTTATGTCCAATGTGGATGCAGCTTATGAAGTGGCTGAGAGGGGCACAGCTTACTTCTTTAAAGGACCCCACTACTGGATAACAAGAGGATTCCACATGCAAGGTACTCCTCGGACTATTTATGACTTTGGGTTTCCAAGATACGTGCAGCGAATAGATGCTGCCGTC-TATCTCAAGGATGCACAGAAGACCCTTTTCTTTGTGGGAGATGAATACTACAGCTATGATGAACGAAAAAGGAAAATGGAAAAAGACTATCCAAAGAATACTGAAGAAGAATTTTCAGGAGTTAATGGTCAAATAGATGCTGCTGTGGAGTTAAATGGCTACATTTACTTCTTTTCAGGACCCAAAGCGTACAAGTATGATACAGAGAAGGAAGATGTGGTTAGTGTGCTGAAATCTAGTTCCTGGATTGGTTGCTAA
Monodon_monoceros            ATGAAGGTGCTCCCTGCATCTGGCCTTGCTGTCCTCCTCGTCACGGCTCTGAAGTTTTCCACTGCAGCCCCCTCCCTATTTGCAGCC------ACCCCCAGGACCTCAAGGAACAGCTACCACCTCGCACAGGCATACCTTGACAAATATTACACAAAGAAAGGAGGGCACCAGATTGGTGAGATGATTGCAAGAGGAGGCAATTCCATGGTT------------------------------------------------------------------------------------------------------------------------------------------------------------------------------------------------------------------------------------------------------------------------------------------------------------------------------------------AAAAACGTTAAGGAGCTGCAGGCTTTCTTCGGCCTCCGAGTCACCGGGAAGTTAGACCGGGCCACCATGGATGTGATCAAGAGGCCTCGCTGTGGAGTTCCTGATGTGGCAAACTATCGCCTCTTCCCAGGTGAACCCAAATGG-AAAAAAAATACTTTGACATACAGAATATCCAAATACACACCTTCCATGACTTCTGCAGAAGCGGACAAAGCAGTGGAGATGGCCCTGCAGGCCTGGAGTAGCGCCGTCCCTCTGAGCTTTGTCAGAATAAACTCAGGAGAAGCAGATATTATGATATCTTTTGAAACTGGAGATCACGGGGATTCCTATCCATTCGATGGGCCTCGGGGG-------ACTCTAGCCCATGCATTTGCACCTGGAGAAGGCCTGGGAGGAGATACACATTTCGACAATGCTGAGAAGTGGACTATGGGAACGAATGGTTTCAATTTATTCACCGTTGCTGCTTATGAATTTGGCCACGCACTGGGCCTGGCCCATTCCACAGACCCATCAGCACTGATGTACCCAACTTATAAGTATCAGCATCCCTATGGATTCCACCTTCCCAAGGATGATGTGAAGGGGATCCAGGCACTGTACGGACCTCGGAAGACGTTCGCAGGGAAGCCCGCTGTGCCCCACAGCCCCCCTCATAATCCTTCTATCCCCGACCTCTGTGACTCCAGCTCAGCCTTTGATGCTGTGACAATGCTGGGAAAGGAGCTCCTGTTCTTCAGGGACCGGATTTTCTGGCGTCGGCAGGTTCACTTGATGTCAGGGATCCGGCCCAACACTATCACC-AGCTCCTTTCCCC-AGCTTATGTCCAATGTGGATGCAGCTTATGAAGTGGCTGAGAGGGGCACAGCTTACTTCTTTAAAGGACCCCACTACTGGATAACAAGAGGATTCCAAATGCAAGGTACTCCTCGGACTATTTATGACTTTGGGTTCCCAAGATACGTGCAGCGAATAGATGCTGCCGTC-TATCTCAAGGATGCACAGAAGACCCTTTTCTTTGTGGGAGATGAATACTACAGCTATGATGAACAAAAAAGGAAAATGGAAAAAGACTATCCAAAGAATACTGAAGAAGAATTTTCGGGAGTTAATGGCCAAATAGATGCTGCTATGGAGTTAAATGGCTACCTTTACTTCTTTTCAGGACCCAAAGCGTACAAGTATGATACAGAGAAGGAAGATGTGGTTAGTGTGCTGAAATCTAGTTCCTGGATTGGTTGCTAA
Moschus_moschiferus          ATGAAGGTGCTCCCTGCATCTGGTCTTGCTGTCCTCCTTGTCACCGCTCTGAAGTTTTCCACCGCAGCCCCCTCCCTAGTTGCAGCC------TCCCCCAGGACCTCAAGGAACAACTACCGCCTTGCACAGGCGTACCTTGACAAGTATTACACAAAAAAAGGAGGGCCCCAGATTGGGGAGATGGTTGCAAGAGGAGGCAATTCCACGGTG------------------------------------------------------------------------------------------------------------------------------------------------------------------------------------------------------------------------------------------------------------------------------------------------------------------------------------------AAAAAGATTAAGGAGCTGCAGGAGTTCTTCGGCCTCCGAGTCACCGGGAAGTTAAACCGAGCTACCATGGACGTGATCAAGAGGCCTCGCTGTGGAGTTCCCGATGTGGCCGACTATCGCCTCTTCCCAGGTGAACCCAAATGG-AAAAAAAATACTTTGACATACAGAATATCCAAGTACACCCCTTCCATGACCCCTGCGGAAGTGGACAGAGCCATGGAGATGGCCCTGCGGGCCTGGAGCAGCGCCGTCCCTCTGAATTTTGTCAGAGTCAGTGCGGGTGAAGCAGACATTATGATCTCTTTTGAAACCGGAGATCACGGGGATTCCTATCCATTTGATGGGCCTCGAGGG-------ACTCTAGCCCATGCATTTGCACCTGGAGAAGGCCTGGGAGGAGATACACATTTCGACAATGCTGAGAAGTGGACTATGGGAACGAATGGTTTCAATTTATTCACCGTTGCTGCTCATGAGTTTGGCCATGCACTGGGCCTGGCCCATTCCACAGACCCGTCAGCATTGATGTACCCAACTTATAAATATCAGAATCCCTATGGGTTCCATCTCCCCAAGGACGACGTGAAGGGGATCCAGGCACTGTATGGACCTCGGAGAGCATTCCCAGGGAAGCCCACCGCGCCCCATGGCCCCCCTCATAATCCGTCCATCCCCGACCTCTGTGACTCCAGCTTATCCTTTGATGCCGTGACGATGCTAGGGAAGGAGCTCCTGCTCTTCAGGGACCGGATTTTCTGGCGTCGGCAGGTTCACTTGCTGTCAGGGATCCGGCCCAGCACCATCACC-AGCTCCTTCCCCC-AGCTTATGTCCAATGTGGATGCAGCTTACGAAGTGGCTGAGAGGGGCACAGCCTACTTCTTTAAAGGACCTCACTATTGGATAACAAGAGGATTCCAGATGCAAGGTCCTCCTCGGACTATTTATGACTTTGGGTTCCCAAGATACGTGCAGCGAATAGATGCCGCGGTC-TATCTCAAAGATGCACAGAAGACCCTTTTCTTTGTGGGAGATGAATACTACAGTTATGATGAACGGAAAAGGAAAATGGAAAAAGACTATCCAAAGAGTACTGAAGAAGAATTTTCAGGAGTCAATGGCCAAATAGATGCGGCTGTAGAATTAAATGGCTACATTTACTTCTTTTCGGGACCCAAAGCATACAAATATGATACAGAGAAGGAAGATGTGGTTAGTGTGTTGAAATCTAGTTCCTGGATTGGTTGCTAA
Neophocaena_asiaeorientalis  ATGAAGGTGCTCCCTGCATCTGGCCTTGCTGTCCTCCTCGTCACGGCTCTGAAGTTTTCCACTGCAGCCCCCTCCCTATTTGCAGCC------ACCCCCAGGACCTCAAGGAACAGCTACCACCTCGCACAGGCATACCTTGACAAATATTACACAAAGAAAGGAGGGCACCAGATTGGTGAGATGATTGCGAGAGGAGGCAATTCCATGGTT------------------------------------------------------------------------------------------------------------------------------------------------------------------------------------------------------------------------------------------------------------------------------------------------------------------------------------------AAAAACATTAAGGAGCTGCAGGCTTTCTTCGGCCTCCGAGTCACCGGGAAGTTAGACCGGGCCACCATGGATGTGATCAAGAGGCCTCGCTGTGGAGTTCCTGATGTGGCAAACTATCGCCTCTTCCCAGGTGAACCCAAATGG-AAAAAAAATACTTTGACATACAGAATATCCAAATACACACCTTCCATGACTTCTGCAGAAGTGGACAAAGCAGTGGAGATGGCCCTGCAGGCCTGGAGTAGCGCCGTCCCTCTGAGCTTTGTCAGAATAAACTCAGGAGAAGCAGATATTATGATATCTTTTGAAACTGGAGATCACGGGGATTCCTATCCATTCGATGGGCCTCGGGGG-------ACTCTAGCCCATGCATTTGCACCTGGAGAAGGCCTGGGAGGAGATACACATTTCGACAATGCTGAGAAGTGGACTATGGGAACGAATGGTTTCAATTTATTCACCGTTGCTGCTCATGAATTTGGCCACGCACTGGGCCTGGCCCATTCCACAGACCCATCAGCACTGATGTACCCAACTTATAAGTATCAGCATCCCTATGGATTCCACCTTCCCAAGGATGATGTGAAAGGGATCCAGGCACTGTACGGACCTCGGAAGACATTCCCAGGGAAGCCCACTGTGCCCCACAGCCCCCCTCATAATCCTTCTATCCCCGACCTCTGTGACTCCAGCTCAGCCTTTGATGCTGTGACAATGCTGGGAAAGGAGCTCCTGTTCTTCAGGGACCGGATTTTCTGGCGTCGGCAGGTTCACTTGATGTCAGGGATCCAGCCCAACACCATCACC-AGCTCCTTTCCCC-AGCTTATGTCCAATGTGGATGCAGCTTATGAAGTGGCTGAGAGGGGCACAGCTTACTTCTTTAAAGGACCCCACTACTGGATAACAAGAGGATTCCAAATGCAAGGTACTCCTCGGACTATTTATGACTTTGGGTTCCCAAGATACGTGCAGCGAATAGATGCTGCCGTC-TATCTCAAGGATGCACAGAAGACCCTTTTCTTTGTGGGAGATGAATACTACAGCTATGATGAACGAAAAAGGAAAATGGAAAAAAACTATCCAAAGAATACTGAAGAAGAATTTTCAGGAGTTAATGGCCAAATAGATGCTGCTATGGAGTTAAATGGCTACATTTACTTCTTTTCAGGACCCAAAGCATACAAGTATGATACAGAGAAGGAAGATGTGGTTAGTGTGCTGAAATCTAGTTCCTGGATTGGTTGCTAA
Odocoileus_virginianus       ATGAAGGTGCTCCCTGCATCTGGCCTTGCTGTCCTCCTCGTCACCGCTCTGAAGTTTTCCACCGCAGCCCCCTCCCTGCTCACGGCC------TCCCCCAGGACCTCAAGGAACAACTACCACCTTGCACAGGCGTACCTTGACAAGTATTACACAAAAAAAGGAGGGCCCCAGATTGGGGAGATGGTTGCAAGAGGAGGCAATTCCACGGTT------------------------------------------------------------------------------------------------------------------------------------------------------------------------------------------------------------------------------------------------------------------------------------------------------------------------------------------AAAAAGATTAAGGAGCTGCAGGCGTTCTTCGGCCTCCGAGTCACCGGGAAGTTAGACCGAGCTACCATGGACGTGATCAAGAGGCCTCGCTGCGGAGTTCCTGATGTGGCCAACTATCGCCTCTTCCCAGGTGAACCCAAATGG-AAAAAAAATACTTTGACATACAGAATATCCAAGTACACCCCTTCCATGACCCCTGCAGAAGTGGACAGAGCCATGGAGATGGCCCTGCGGGCCTGGAGCAGCGCCGTCCCTCTGAACTTTGTCAGAGTCAACGCGGGCGAAGCAGACATTATGATCTCTTTTGAAACCGGAGATCACGGGGATTCCTATCCATTCGATGGGCCTCGAGGG-------ACTCTAGCCCATGCATTTGCACCTGGAGAAGGCCTGGGAGGAGATACACATTTCGACAATGCTGAGAAGTGGACTATGGGAACGAATGGTTTCAATTTATTCACCGTTGCTGCTCATGAGTTTGGCCATGCACTGGGCCTGGCCCATTCCACAGACCCGTCAGCACTGATGTACCCAACTTATAAGTATCAGAATCCCTATGGGTTCCATCTCCCCAAGGATGACGTGAAGGGGATCCAGGCACTGTACGGACCTCGGAGAGCATTCCCAGGGAAGCCCACCGCGCCCCACGGCCCCCCTCATAATCCGTCCATCCCCGACCTCTGTGACTCCAACTTATCCTTCGATGCTGTGACGATGCTGGGGAAGGAGCTCCTGCTCTTCAGGGACCGGATTTTCTGGCGTCGGCAGGTTCACTTGATGTCAGGGATCCGGCCCAGCACCATCACC-AGCTCCTTCCCCC-AACTTATGTCCAATGTGGATGCAGCTTACGAAGTGGCTGAGAGGGGCACAGCCTACTTCTTTAAAGGACCCCACTATTGGATAACAAGAGGATTCCAAATGCAAGGTCCTCCTCGGACTATTTATGACTTTGGGTTCCCAAGATATGTGCAGCGAATAGATGCCGCGGTC-TATCTCAAGGATGCACAGAAGACCCTTTTCTTTGTGGGAGATGAATACTACAGTTATGATGAGCGAAAAAGGAAAATGGAAAAAGACTATCCGAAGAGTACTGAAGAAGAATTTTCAGGAGTCAATGGCCAAATAGATGCGGCTGTAGAATTAAATGGCTACATTTACTTCTTTTCAGGACCCAAAGCATACAAATATGATACAGAGAAGGAAGATGTGGTTAGTGTGCTGAAATCTAGTTCCTGGATTGGTTGTTAA
Okapia_johnstoni             ATGAAGGTGCTCCCTGCATCTGGCCTTGCTGTCCTCCTCGTCACCGCTCTGAAGTTTTCCACCGCAGCCCCCTCCCTATTTGCAGCC------TCCCCCAGGACCTCAAGGAACAACTACCACCTTGCACAGGCGTACCTTGACAAGTATTACACAAAGAAAGGAGGGCCCCAGATTGGGGAGATGGCTGCAAGAGGAGGCAATTCCACGGTT------------------------------------------------------------------------------------------------------------------------------------------------------------------------------------------------------------------------------------------------------------------------------------------------------------------------------------------AAAAAGATTAAGGAGCTGCAGGCGTTCTTCGGCCTCCGAGTCACCGGGAAGCTGGACCCGGCTACCATGGACGTGATCAAGACGCCTCGCTGCGGAGTTCCCGACGTGGCCAACTATCGCGTCTTCCCAGGTGAACCCAAATGG-AAAAAAAATACTTTGACATACAGAATATCCAAGTACACCCCTTCCATGACTCCTGCGGAAGTGGACAAAGCCATGGAGATGGCCCTGAGGGCCTGGAGCAGCGCCGTCCCTCTGAACTTTGTCAGAGTCAATGCAGGGGAAGCAGACATTATGATCTCTTTTGAAACTGGAGATCATGGGGATTCCTATCCATTCGATGGGCCTCGAGGG-------ACTCTAGCCCATGCATTTGCACCTGGAGAAGGCCTGGGAGGAGATACACATTTCGACAATGCTGAGAAGTGGACTATGGGAACGAATGGTTTCAATTTATTCACCGTTGCTGCTCATGAATTTGGCCATGCACTGGGCCTGGCCCATTCCACTGACCCATCAGCACTGATGTACCCAACTTATAAGTATCAGAATCCCTATGGATTCCATCTCCCCAAGGACGACGTGAAAGGGATCCAGGCCCTGTACGGACCTCGGAGAGCATTCCCAGGGAAGCCCGCCGCACCCCATGGCCCCCCTCATAACCCGTCCATCCCAGACCTCTGCGACTCCAGCTTATCCTTCGATGCCGTGACGATGCTGGGGAAGGAGCTCTTGCTCTTCAGGGACCGGATTTTCTGGCGTCGGCAGGCTCACTTGCTGTCAGAGATCCGGCCCAGCACCATCACC-AGCTCCTTCCCCC-ACCTTATGTCCAATGTGGACGCAGCTTATGAAGTGGCTGAGAGGGGCACAGCCTACTTCTTCAAAGGACCTCACTATTGGGTAACAAGAGGATTCCAAATGCAAGGTCCTCCTCGGACTATTTATGACTTTGGGTTCCCAAGATACGTGCAGCGAATAGATGCCGCAGTC-TATCTCAAGGATGCACAGAAGACCCTTTTCTTTGTGGGAGATGAATACTACAGTTATGATGAACGAAAAAGGAAAATGGAAAAAGACTATCCAAAGAGTATTGAAGAAGAATTTTCAGGAGTCAATGGCCAAATAGATGCAGCTGTAGAATTAAATGGATACATTTACCTCTTTTCAGGACCCAAAGCATACAAATATGATACAGAGAAGGAAGATGTGGTTAGTGTGCTGAAATCTAGTTCCTGGATTGGTTGCTAA
Orcaella_brevirostris        ATGAAGGTGCTCCCTGCATCTGGCCTTGCTGTCCTCCTCGTCACGGCTCTGAAGTTTTCCACTGCAGCCCCCTCCCTATTTGCAGCC------ACCCCCAGGACCTCAAGGAACAGCTACCACCTCGCACAGGCATACCTTGACAAATATTACACAAAGAAAGGAGGGCACCAGATTGGTGAGATGATTGCAAGAGGAGGCAATTCCATGGTT------------------------------------------------------------------------------------------------------------------------------------------------------------------------------------------------------------------------------------------------------------------------------------------------------------------------------------------AAAAACATTAAGGAGCTGCAGGCTTTCTTCGGCCTCCGAGTCACCGGGAAGTTAGACCGGGCCACCATGGATGTGATCAAGAGGCCTCGCTGTGGAGTTCCTGATGTGGCAAACTATCGCCTCTTCCCAGGTGAACCCAAATGG-AAAAAAAATACTTTGACATACAGAATATCCAAATACACACCTTCCATGACTTCTGCAGAAGTGGACAAAGCAGTGGAGATGGCCCTGCAGGCCTGGAGTAGCGCCGTCCCTCTGAGCTTTGTCAGAATAAACTCAGGAGAAGCAGATATTATGATATCTTTTGAAACTGGAGATCACGGGGATTCCTATCCATTCGATGGGCCTCGGGGG-------ACCCTAGCCCATGCATTTGCACCTGGAGGAGGCCTGGGAGGAGATACACATTTCGACAATGCTGAGAAGTGGACTATGGGAATGAATGGTTTCAATTTATTCACCGTTGCTGCTCATGAGTTTGGCCACGCACTGGGCCTGGCCCATTCCACAGACCCATCAGCACTGATGTACCCAACTTATAAGTATCAGCAACCCTATGGATTCCACCTTCCCAAGGATGATGTGAAAGGGATCCAGGCACTGTACGGACCTCGGAAGACATTCCCAGGGAAGCCCGCTGTGCCCCACAGCCCCCCTCATAATCCTTCTATCCCCGACCTCTGTGACTCCAGCTCAGCCTTTGATGCTGTGACAATGCTGGGAAAGGAGCTCCTGTTCTTCAGGGACCGGATTTTCTGGCGTCGGCAGGTTCACTTGATGTCAGGGATCCGGCCCAACACCATCACC-AGCTCCTTTCCCC-AGCTTATATCCAATGTGGATGCAGCTTATGAAGTGGCTGAGAGGGGCACAGCTTACTTCTTTAAAGGACCCCACTACTGGATAACAAGAGGATTCCAAATGCAAGGTACTCCTCGGACTATTTATGACTTTGGGTTCCCAAGATACGTGCAGCGAATAGATGCTGCCGTC-TATCTCAAGGATGCACAGAAGACCCTTTTCTTTGTGGGAGATGAATACTACAGCTATGATGAACGAAAAAGGAAAATGGAAAAAGACTATCCAAAGAATACTGAAGAAGAATTTTCAGGAGTTAATGGCCAAATAGATGCTGCTATGGAGTTAAATGGCTACATTTACTTCTTTTCAGGACCCAAAGCGTACAAGTATGATACAGAGAAGGAAGATGTGGTTAGTGTGCTGAAATCTAGTTCCTGGATTGGTTGCTAA
Orcaella_heinsohni           ATGAAGGTGCTCCCTGCATCTGGCCTTGCTGTCCTCCTCGTCACGGCTCTGAAGTTTTCCACTGCAGCCCCCTCCCTATTTGCAGCC------ACCCCCAGGACCTCAAGGAACAGCTACCACCTCGCACAGGCATACCTTGACAAATATTACACAAAGAAAGGAGGGCACCAGATTGGTGAGATGATTGCAAGAGGAGGCAATTCCATGGTT------------------------------------------------------------------------------------------------------------------------------------------------------------------------------------------------------------------------------------------------------------------------------------------------------------------------------------------AAAAACATTAAGGAGCTGCAGGCTTTCTTCGGCCTCCGAGTCACCGGGAAGTTAGACCGGGCCACCATGGATGTGATCAAGAGGCCTCGCTGTGGAGTTCCTGATGTAGCAAACTATCGCCTCTTCCCAGGTGAACCCAAATGG-AAAAAAAATACTTTGACATACAGAATATCCAAATACACACCTTCCATGACTTCTGCAGAAGTGGACAAAGCAGTGGAGATGGCCCTGCAGGCCTGGAGTAGCGCCGTCCCTCTGAGCTTTGTCAGAATAAACTCAGGAGAAGCAGATATTATGATATCTTTTGAAACTGGAGATCACGGGGATTCCTATCCATTCGATGGGCCTCGGGGG-------ACCCTAGCCCATGCATTTGCACCTGGAGGAGGCCTGGGAGGAGATACACATTTCGACAATGCTGAGAAGTGGACTATGGGAATGAATGGTTTCAATTTATTCACCGTTGCTGCTCATGAGTTTGGCCACGCACTGGGCCTGGCCCATTCCACAGACCCATCAGCACTGATGTACCCAACTTATAAGTATCAGCAACCCTATGGATTCCACCTTCCCAAGGATGATGTGAAAGGGATCCAGGCACTGTACGGACCTCGGAAGACATTCCCAGGGAAGCCCGCTGTGCCCCACAGCCCCCCTCATAATCCTTCTATCCCCGACCTCTGTGACTCCAGCTCAGCCTTTGATGCTGTGACAATGCTGGGAAAGGAGCTCCTGTTCTTCAGGGACCGGATTTTCTGGCGTCGGCAGGTTCACTTGATGTCAGGGATCCGGCCCAACACCATCACC-AGCTCCTTTCCCC-AGCTTATATCCAATGTGGATGCAGCTTATGAAGTGGCTGAGAGGGGCACAGCTTACTTCTTTAAAGGACCCCACTACTGGATAACAAGAGGATTCCAAATGCAAGGTACTCCTCGGACTATTTATGACTTTGGGTTCCCAAGATACGTGCAGCGAATAGATGCTGCCGTC-TATCTCAAGGATGCACAGAAGACCCTTTTCTTTGTGGGAGATGAATACTACAGCTATGATGAACGAAAAAGGAAAATGGAAAAAGACTATCCAAAGAATACTGAAGAAGAATTTTCAGGAGTTAATGGCCAAATAGATGCTGCTATGGAGTTAAATGGCTACATTTACTTCTTTTCAGGACCCAAAGCGTACAAGTATGATACAGAGAAGGAAGATGTGGTTAGTGTGCTGAAATCTAGTTCCTGGATTGGTTGCTAA
Orcinus_orca                 ATGAAGGTGCTCCCTGCATCTGGCCTTGCTGTCCTCCTCGTCACGGCTCTGAAGTTTTCCACTGCAGCCCCCTCCCTATTTGCAGCC------ACCCCCAGGACCTCAAGGAACAGCTACCACCTCGCACAGGCATACCTTGACAAATATTACACAAAGAAAGGAGGGCACCAGATTGGTGAGATGATTGCAAGAGGAGGCAATTCCATGGTT------------------------------------------------------------------------------------------------------------------------------------------------------------------------------------------------------------------------------------------------------------------------------------------------------------------------------------------AAAAACATTAAGGAGCTGCAGGCTTTCTTCGGCCTCCGAGTCACCGGGAAGTTAGACCGGGCCACCATGGATGTGATCAAGAGGCCTCGCTGTGGAGTTCCTGATGTGGCAAACTATCGCCTCTTCCCAGGTGAACCCAAATGG-AAAAAAAATACTTTGACATACAGAATATCCAAATACACACCTTCCATGACTTCTGCAGAAGTGGACAAAGCAGTGGAGATGGCCCTGCAGGCCTGGAGTAGCGCCGTCCCTCTGAGCTTTGTCAGAATAAACTCAGGAGAAGCAGATATTATGATATCTTTTGAAACTGGAGATCACGGGGATTCCTATCCATTCGATGGGCCTCGGGGG-------ACTCTAGCCCATGCATTTGCACCTGGAGAAGGCCTGGGAGGAGATACACATTTCGACAATGCTGAGAAGTGGACTATGGGAATGAATGGTTTCAATTTATTCACTGTTGCTGCTCATGAATTTGGCCACGCACTGGGCCTGGCCCATTCCACAGACCCATCAGCACTGATGTACCCAACTTATAAGTATCAGCATCCCTATGGATTCCACCTTCCCAAGGATGATGTGAAAGGGATCCAGGCACTGTACGGACCTCGGAAGACATTCCCAGGGAAGCCCGCTGTGCCCCACAGCCCCCCTCATAATCCTTCTATCCCCGACCTCTGTGACTCCAGCTCAGCCTTTGATGCTGTGACAATGCTGGGAAAGGAGCTCCTGTTCTTCAGGGACCGGATTTTCTGGCGTCGGCAGGTTCACTTGATGTCAGGGATCCGGCCCAACACCATCACC-AGCTCCTTTCCCC-AGCTTATGTCCAATGTGGATGCAGCTTATGAAGTGGCTGAGAGGGGCACAGCTTACTTCTTTAAAGGACCCCACTACTGGATAACAAGAGGATTCCAAATGCAAGGTACTCCTCGGACTATTTATGACTTTGGGTTCCCAAGATACGTGCAGCGAATAGATGCTGCCGTC-TATCTCAAGGATGCACAGAAGACCCTTTTCTTTGTGGGAGATGAATACTACAGCTATGATGAACGAAAAAGGAAAATGGAAAAGGACTATCCAAAGAATACTGAAGAAGAATTTTCAGGAGTTAATGGCCAAATAGATGCTGCTATGGAGTTAAATGGCTACATTTACTTCTTTTCAGGACCCAAAGCGTACAAGTATGATACAGAAAAGGAAGATGTGGTTAGTGTGCTGAAATCTAGTTCCTGGATTGGTTGCTAA
Ovis_aries                   ATGAAGGTGCTTCCTGCATCTGGCCTTGCTGTCCTCCTCATCACCGCTCTGAAGTTTTCCACCGCAGCCCCCTCCCTACTTGCAGCC------TCCCCCAGGACCTCAAGGAACAACTACCGCCTTGCACAGGCGTACCTTGACAAGTATTACACAAGGAAAGGAGGGCCCCAGATTGGGGAGATGGTTGCAAGAGGAGGCAATTCCACGGTT------------------------------------------------------------------------------------------------------------------------------------------------------------------------------------------------------------------------------------------------------------------------------------------------------------------------------------------AAAAAGATTAAGGAGCTGCAGGAGTTCTTCGGCCTCCGAGTCACAGGGAAGTTAGACCGAGCTACGATGGACGTGATCAAGAGGCCTCGCTGTGGAGTTCCCGACGTGGCCGACTATCGCCTCTTCCCAGGTGAACCCAAATGG-AAAAAAAATACTTTGACATACAGAATATCCAAGTACACCCCTTCCATGACCCCTGCGGAGGTGGACAGAGCCATGGAGATGGCCCTGAGGGCCTGGAGCAGCGCCGTCCCTCTGAACTTTGTCAGAGTCAATGCAGGCGAAGCAGACATTATGATCTCTTTTGAAACCGGAGATCACGGGGATTCCTATCCATTTGATGGGCCTCGAGGG-------ACTCTAGCCCATGCATTTGCACCTGGAGAAGGCCTGGGAGGAGATACACATTTCGACAATGCTGAGAAGTGGACTATGGGAACGAATGGTTTCAATTTATTCACCGTTGCTGCTCATGAGTTTGGCCATGCACTGGGCCTGGCCCATTCCACAGACCCGTCAGCACTGATGTACCCAACTTATAAGTATCAGAATCCCTATGGGTTCCATCTCCCCAAGGACGACGTGAAGGGGATCCAGGCACTGTATGGACCTCGGAGAGCATTCCCAGGGAAGCCCACTGCGCCCCATGGCCCCCCTCATAATCCGTCCATCCCCGACCTCTGTGACTCCAACTTATCCTTCGATGCCGTGACGATGCTGGGGAAGGAGCTCCTGCTCTTCAGGGACCGGATTTTCTGGCGTCGGCAGGTTCACTTGATGTCAGGGATCCGGCCCAGCACCATCACC-AGCTCCTTCCCCC-AGCTTATGTCCAATGTGGATGCAGCTTACGAAGTGGCTGACAGGGGCACAGCCTACTTCTTTAAAGGACCTCACTACTGGATAACAAGAGGATTCCAAATGCAAGGTCTTCCTCGGACTATTTATGACTTTGGGTTCCCAAGATATGTGCAGCAAATAGATGCCGCGGTG-TATCTCAAGGACGCACAGAAGACCCTTTTCTTTGTGGGAGATGAATACTACAGTTACGATGAACGAAAAAGGAAAATGGAAAAAGACTATCCAAAGAGTACTGAAGAAGAATTTTCAGGAGTCAATGGCCAAATAGATGCAGCTGTAGAATTAAATGGCTACATTTACTTCTTTTCGGGACCCAAAGCATACAAATATGATACAGAGAAGGAAGACGTGGTTAGTGTGCTGAAATCTAGTTCCTGGATTGGTTGCTAA
Peponocephala_electra        ATGAAGGTGCTCCCTGCATCTGGCCTTGCTGTCCTCCTCGTCACGGCTCTGAAGTTTTCCACTGCAGCCCCCTCCCTATTTGCAGCC------ACCCCCAGGACCTCAAGGAACAGCTACCACCTCGCACAGGCATACCTTGACAAATATTACACAAAGAAAGGAGGGCACCAGATTGGTGAGATGATTGCAAGAGGAGGCAATTCCATGGTT------------------------------------------------------------------------------------------------------------------------------------------------------------------------------------------------------------------------------------------------------------------------------------------------------------------------------------------AAAAACATTAAGGAGCTGCAGGCTTTCTTCGGCCTCCGAGTCACCGGGAAGTTAGACCGGGCCACCATGGATGTGATCAAGAGGCCTCGCTGTGGAGTTCCTGATGTGGCAAACTATCGCCTCTTCCCAGGTGAACCCAAATGG-AAAAAAAATACTTTGACATACAGAATATCCAAATACACACCTTCCATGACTTCTGCAGAAGTGGACAAAGCAGTGGAGATGGCCCTGCAGGCCTGGAGTAGCGCCGTCCCTCTGAGCTTTGTCAGAATAAACTCAGGAGAAGCAGATATTATGATATCTTTTGAAACTGGAGATCACGGGGATTCCTATCCATTCGATGGGCCTCGGGGG-------ACCCTAGCCCATGCATTTGCACCTGGAGGAGGCCTGGGAGGAGATACACATTTCGACAATGCTGAGAAGTGGACTATGGGAATGAATGGTTTCAATTTATTCACCGTTGCTGCTCATGAATTTGGCCATGCACTGGGCCTGGCCCATTCCACAGACCCATCAGCACTGATGTACCCAACTTATAAGTATCAGCATCCCTATGGATTCCACCTTCCCAAGGATGATGTGAAAGGGATCCAGGCACTGTACGGACCTCGGAAGACATTCCCAGGGAAGCCCGCTGTGCCCCACAGCCCCCCTCATAATCCTTCTATCCCCGACCTCTGTGACTCCAGCTCAGCCTTTGATGCTGTGACAATGCTGGGAAAGGAGCTCCTGTTCTTCAGGGACCGGATTTTCTGGCGTCGGCAGGTTCACTTGATGTCAGGGATCCGGCCCAACACCATCACC-AGCTCCTTTCCCC-AGCTTATATCCAATGTGGATGCAGCTTATGAAGTGGCTGAGAGGGGCACAGCTTACTTCTTTAAAGGACCCCACTACTGGATAACAAGAGGATTCCAAATGCAAGGTACTCCTCGGACTATTTATGACTTTGGGTTCCCAAGATACGTGCAGCGAATAGATGCTGCCGTC-TATCTCAAGGATGCACAGAAGACCCTTTTCTTTGTGGGAGATGAATACTACAGCTATGATGAACGAAAAAGGAAAATGGAAAAAGACTATCCAAAGAATACTGAAGAAGAATTTTCAGGAGTTAATGGCCAAATAGATGCTGCTATGGAGTTAAATGGCTACATTTACTTCTTTTCAGGACCCAAAGCGTACAAGTATGATACAGAGAAGGAAGATGTGGTTAGTGTGCTGAAATCTAGTTCCTGGATTGGTTGCTAA
Phocoena_phocoena            ATGAAGGTGCTCCCTGCATCTGGCCTTGCTGTCCTCCTCGTCACGGCTCTGAAGTTTTCCACTGCAGCCCCCTCCCTATTTGCAGCC------ACCCCCAGGACCTCAAGGAACAGCTACCACCTCGCACAGGCATACCTTGACAAATATTACACAAAGAAAGGAGGGCACCAGATTGGTGAGATGATTGCGAGAGGAGGCAATTCCATGGTT------------------------------------------------------------------------------------------------------------------------------------------------------------------------------------------------------------------------------------------------------------------------------------------------------------------------------------------AAAAACATTAAGGAGCTGCAGGCTTTCTTCGGCCTCCGAGTCACCGGGAAGTTAGACCGGGCCACCATGGATGTGATCAAGAGGCCTCGCTGTGGAGTTCCTGATGTGGCAAACTATCGCCTCTTCCCAGGTGAACCCAAATGG-AAAAAAAATACTTTGACATACAGAATATCCAAATACACACCTTCCATGACTTCTGCAGAAGTGGACAAAGCAGTGGAGATGGCCCTGCAGGCCTGGAGTAGCGCCGTCCCTCTGAGCTTTGTCAGAATAAACTCAGGAGAAGCAGATATTATGATATCTTTTGAAACTGGAGATCACGGGGATTCCTATCCATTCGATGGGCCTCGGGGG-------ACTCTAGCCCATGCATTTGCACCTGGAGAAGGCCTGGGAGGAGATACACATTTCGACAATGCTGAGAAGTGGACTATGGGAACGAATGGTTTCAATTTATTCACCGTTGCTGCTCATGAATTTGGCCACGCACTGGGCCTGGCCCATTCCACAGACCCATCAGCACTGATGTACCCAACTTATAAGTATCAGCATCCCTATGGATTCCACCTTCCCAAGGATGATGTGAAAGGGATCCAGGCACTGTACGGACCTCGGAAGACATTCCCAGGGAAGCCCACTGTGCCCCACAGCCCCCCTCATAATCCTTCTATCCCCGAACTCTGTGACTCCAGCTCAGCCTTTGATGCTGTGACAATGCTGGGAAAGGAGCTCCTGTTCTTCAGGGACCGGATTTTCTGGCGTCGGCAGGTTCACTTGATGTCAGGGATCCAGCCCAACACCATCACC-AGCTCCTTTCCCC-AGCTTATGTCCAATGTGGATGCAGCTTATGAAGTGGCTGAGAGGGGCACAGCTTACTTCTTTAAAGGACCCCACTACTGGATAACAAGAGGATTCCAAATGCAAGGTACTCCTCGGACTATTTATGACTTTGGGTTCCCAAGATACGTGCAGCGAATAGATGCTGCCGTC-TATCTCAAGGATGCACAGAAGACCCTTTTCTTTGTGGGAGATGAATACTACAGCTATGATGAACGAAAAAGGAAAATGGAAAAAAACTATCCAAAGAATACTGAAGAAGAATTTTCAGGAGTTAATGGCCAAATAGATGCTGCTATGGAGTTAAATGGCTACATTTACTTCTTTTCAGGACCCAAAGCATACAAGTATGATACAGAGAAGGAAGATGTGGTTAGTGTGCTGAAATCTAGTTCCTGGATTGGTTGCTAA
Phocoena_sinus               ATGAAGGTGCTCCCTGCATCTGGCCTTGCTGTCCTCCTCGTCACGGCTCTGAAGTTTTCCACTGCAGCCCCCTCCCTATTTGCAGCC------ACCCCCAGGACCTCAAGGAACAGCTACCACCTTGCACAGGCATACCTTGACAAATATTACACAAAGAAAGGAGGGCACCAGATTGGTGAGATGATTGCGAGAGGAGGCAATTCCATGGTT------------------------------------------------------------------------------------------------------------------------------------------------------------------------------------------------------------------------------------------------------------------------------------------------------------------------------------------AAAAACATTAAGGAGCTGCAGGCTTTCTTCGGCCTCCGAGTCACCGGGAAGTTAGACCGGGCCACCATGGATGTGATCAAGAGGCCTCGCTGTGGAGTTCCTGATGTGGCAAACTATCGCCTCTTCCCAGGTGAACCCAAATGG-AAAAAAAATACTTTGACATACAGAATATCCAAATACACACCTTCCATGACTTCTGCAGAAGTGGACAAAGCAGTGGAGATGGCCCTGCAGGCCTGGAGTAGCGCCGTCCCTCTGAGCTTCGTCAGAATAAACTCAGGAGAAGCAGATATTATGATATCTTTTGAAACTGGAGATCACGGGGATTCCTATCCATTCGATGGGCCTCGGGGG-------ACTCTAGCCCATGCATTTGCACCTGGAGAAGGCCTGGGAGGAGATACACATTTCGACAATGCTGAGAAGTGGACTATGGGAACGAATGGTTTCAATTTATTCACCGTTGCTGCTCATGAATTTGGCCACGCACTGGGCCTGGCCCATTCCACAGACCCATCAGCACTGATGTACCCAACTTATAAGTATCAGCATCCCTATGGATTCCACCTTCCCAAGGATGATGTGAAAGGGATCCAGGCACTGTACGGACCTCGGAAGACATTCCCAGGGAAGCCCACTGTGCCCCACAGCCCCCCTCATAATCCTTCTATCCCCGACCTCTGTGACTCCAGCTCAGCCTTTGATGCTGTGACAATGCTGGGAAAGGAGCTCCTGTTCTTCAGGGACCGGATTTTCTGGCGTCGGCAGGTTCACTTGATGTCAGGGATCCAGCCCAACACCATCACC-AGCTCCTTTCCCC-AGCTTATGTCCAATGTGGATGCAGCTTATGAAGTGGCTGAGAGGGGCACAGCTTACTTCTTTAAAGGACCCCACTACTGGATAACAAGAGGATTCCAAATGCAAGGTACTCCTCGGACTATTTATGACTTTGGGTTCCCAAGATACGTGCAGCGAATAGATGCTGCCGTC-TATCTCAAGGATGCACAGAAGACCCTTTTCTTTGTGGGAGATGAATACTACAGCTATGATGAACGAAAAAGGAAAATGGAAAAAAACTATCCAAAGAATACTGAAGAAGAATTTTCAGGAGTTAATGGCCAAATAGATGCTGCTATGGAGTTAAATGGCTACATTTACTTCTTTTCAGGACCCAAAGCATACAAGTATGATACAGAGAAGGAAGATGTGGTTAGTGTGCTGAAATCTAGTTCCTGGATTGGTTGCTAA
Physeter_macrocephalus       ATGAAGGTGATCCCTGCATCTGGCCTTGCTGTCCTCCTCATCACGGCTCTGAAGTTTTCCACTGCAGCCCCCTCCCTATTTGCAGCC------ACCCCCAGGACCTCAAGGAACAGCTACCACCTCGCACAGGCATACCTTGACAAATATTACACAAAGAAAGGAGGGCACCAGATTGGTGAGATGATTGCAAGAGGAGGCAATTCCATGGTT------------------------------------------------------------------------------------------------------------------------------------------------------------------------------------------------------------------------------------------------------------------------------------------------------------------------------------------AAAAACATTAAGGAGCTGCAGGCTTTCTTCGGCCTCCGAGTCACTGGGAAGTTAGACCGGGCCACCATGGATGTGATCAAGAGGCCTCGCTGTGGAGTTCCTGATGTGGCAAACTATCGCCTCTTCCCAGGTGAACCCAAATGG-AAAAAAAATCCTTTGACATACAGAATATCCAAATACACACCTTCCATGACTTCTGCAGAAGTGGACAAAGCAGTGGAGATGGCCCTGCAGGCCTGGAGTAGTGCCGTTCCTCTGAACTTTGTCAGAATAAACTCAGGAGAAGCAGATATTATGATATCTTTTGAAACTGGAGATCACGGGGATTCCTATCCATTCGATGGGCCTCGGGGG-------ACTCTAGCCCATGCATTTGCACCTGGAGAAGGCCTGGGAGGAGATACACATTTTGACAATGCTGAGAAGTGGACTATGGGAATGAATGGTTTCAATTTATTCACCGTTGCTGCTCATGAATTTGGCCACGCACTGGGCCTGGCCCATTCCACAGACCCATCAGCACTGATGTACCCAACTTATAAGTATCAGCATCCCTATGGATTCCACCTTCCCAAGGATGATGTGAAAGGGATCCAGGCACTGTACGGACCTCAGAAGACATTCCCAGGGAAGCCCGCTGTGCCCCACAGCCCCCCTCATAATCCTTCTATCCCCGACCTCTGTGACTCCAGCTCAGCCTTTGATGCTGTGACAATGCTGGGAAAGGAGCTCCTGTTCTTCAGAGACCGGATTTTCTGGCGTTGGCAGGTTCACTTGATGTCAGGGATCCGGCCCAGCACCATCACC-AGCTCCTTCCCCC-AGCTTATGTCCAATGTGGATGCAGCTTATGAAGTGGCTGAGAGGGGCACAGCTTACTTCTTTAAAGGACCCCACTACTGGATAACAAGAGGATTCCAAATGCAAGGTTCTCCTCGGACTATTTATGACTTTGGGTTCCCAAGATACGTGCAGCGAATAGATGCTGCCGTC-TATCTCAAGGATGCACAGAAGACCCTTTTCTTTGTGGGAGATGAATACTACAGCTATGATGAACGAAAAAGGAAAATGGAAAAAGACTATCCAAAGAATACTGAAGACGAATTTTCAGGAGTTAATGGCCAAATAGATGCTGCTGTGGAGTTAAATGGCTACATTTACTTCTTTTCAGGACCCAAAGCGTACAAGTATGATAGAGAGAAGGAAGATGTGGTTAGTGTGCTGAAATCTAGTTCCTGGATTGGTTGCTAA
Platanista_gangetica         ATGAAGGTGTTCCCTGCATCTGGCCTTGCTGTCCTCCTCATCACGGCTCTGAAGTTTTCCACTGCAGCCCCCTCCCTATTTGCAGCC------ACCCCCAGGACCTCAAGGAACAGCTACCACCTCGCACAGGCATACCTTGACAAATATTACACAAAGAAAGGAGGGCACCAGATTGGTGAGATGATTGCAAGAGGAGGCAATTCCATGGTT------------------------------------------------------------------------------------------------------------------------------------------------------------------------------------------------------------------------------------------------------------------------------------------------------------------------------------------AAAAACATTAAGGAGCTGCAGGCTTTCCTCGGCCTCCGAGTCACCGGGAAGTTAGACCGGGCCACCATGGATGTGATCAAGAGGCCTCGCTGTGGAGTTCCTGATGTGGCAAACTATCGCCTCTTCCCAGGTGAACCCAAATGG-AAAAAAAATACTTTGACATACAGAATATCCAAATACACACCTTCCATGACTTCTGCAGAAGTGGACAAAGCAGTGGAGATGGCCCTGCAGGCCTGGAGTAGTGCCGTCCCTCTGAGCTTTGTCAGAATAAACTCAGGAGAAGCAGATATTATGATATCTTTTGAAACTGGAGATCACGGGGATTCCTATCCATTCGATGGGCCTCGGGGG-------ACTCTAGCCCATGCATTTGCACCTGGAGAAGGCCTGGGAGGAGATACACATTTCGACAATGCTGAGAAGTGGACTATGGGAATGAATGGTTTCAATTTATTCACCGTTGCTGCTCATGAATTTGGCCATGCACTGGGCCTGGCCCATTCCACAGACCCATCAGCACTGATGTACCCAACGTATAAGTATCAGCATCCCTATGGATTCCACCTTCCCAAGGATGATGTGAAAGGGATCCAGGCACTGTACGGACCTCGGAAGACATTCCCAGGGAAGCCTGCTGTGCCCCACAGCCCCCCTCATAATCCTTCTATCCCTGACCTCTGTGACTCCAGCTCAGCCTTTGATGCCGTGACAATGCTGGGAAAGGAGCTCCTGTTCTTCAGGGACCGGATTTTCTGGCGTCGTCAGGTTCACTTGATGTCAGGGATCCGGCCCAGCACAATCACC-AGATCCTTCCCCC-AGCTTATGTCCAATGTGGATGCAGCTTATGAAGTGGCTGAGAGGGGCACAGCTTACTTCTTTAAAGGACCCCACTACTGGATAACAAGAGGATTCCAAATGCAAGGTACTCCTCGGACTATTTATGACTTTGGGTTCCCAAGATACGTGCAGCGAATAGATGCTGCCGTC-TATCTCAAGGATGCACAGAAGACCCTTTTCTTTGTGGGAGATGAATACTACAGCTATGATGAACGAAAAAGGAAAATGGAAAAAGACTATCCAAAGAATACTGAAGAAGAATTTTCAGGAGTTAATGGCCAAATAGATGCTGCTGTGGAGTTAAATGGCTACATTTACTTCTTTTCAGGACCCAAAGCGTACAAGTATGATACAGAGAAGGAAGATGTGGTTAGTGTGCTGAAATCTAGTTCCTGGATTGGTTGCTAA
Platanista_minor             ATGAAGGTGTTCCCTGCATCTGGCCTTGCTGTCCTCCTCATCACGGCTCTGAAGTTTTCCACTGCAGCCCCCTCCCTATTTGCAGCC------ACCCCCAGGACCTCAAGGAACAGCTACCACCTCGCACAGGCATACCTTGACAAATATTACACAAAGAAAGGAGGGCACCAGATTGGTGAGATGATTGCAAGAGGAGGCAATTCCATGGTT------------------------------------------------------------------------------------------------------------------------------------------------------------------------------------------------------------------------------------------------------------------------------------------------------------------------------------------AAAAACATTAAGGAGCTGCAGGCTTTCCTCGGCCTCCGAGTCACCGGGAAGTTAGACCGGGCCACCATGGATGTGATCAAGAGGCCTCGCTGTGGAGTTCCTGATGTGGCAAACTATCGCCTCTTCCCAGGTGAACCCAAATGG-AAAAAAAATACTTTGACATACAGAATATCCAAATACACACCTTCCATGACTTCTGCAGAAGTGGACAAAGCAGTGGAGATGGCCCTGCAGGCCTGGAGTAGTGCCGTCCCTCTGAGCTTTGTCAGAATAAACTCAGGAGAAGCAGATATTATGATATCTTTTGAAACTGGAGATCACGGGGATTCCTATCCATTCGATGGGCCTCGGGGG-------ACTCTAGCCCATGCATTTGCACCTGGAGAAGGCCTGGGAGGAGATACACATTTCGACAATGCTGAGAAGTGGACTATGGGAATGAATGGTTTCAATTTATTCACCGTTGCTGCTCATGAATTTGGCCATGCACTGGGCCTGGCCCATTCCACAGACCCATCAGCACTGATGTACCCAACGTATAAGTATCAGCATCCCTATGGATTCCACCTTCCCAAGGATGATGTGAAAGGGATCCAGGCACTGTACGGACCTCGGAAGACATTCCCAGGGAAGCCTGCTGTGCCCCACAGCCCCCCTCATAATCCTTCTATCCCTGACCTCTGTGACTCCAGCTCAGCCTTTGATGCCGTGACAATGCTGGGAAAGGAGCTCCTGTTCTTCAGGGACCGGATTTTCTGGCGTCGTCAGGTTCACTTGATGTCAGGGATCCGGCCCAGCACAATCACC-AGATCCTTCCCCC-AGCTTATGTCCAATGTGGATGCAGCTTATGAAGTGGCTGAGAGGGGCACAGCTTACTTCTTTAAAGGACCCCACTACTGGATAACAAGAGGATTCCAAATGCAAGGTACTCCTCGGACTATTTATGACTTTGGGTTCCCAAGATACGTGCAGCGAATAGATGCTGCCGTC-TATCTCAAGGATGCACAGAAGACCCTTTTCTTTGTGGGAGATGAATACTACAGCTATGATGAACGAAAAAGGAAAATGGAAAAAGACTATCCAAAGAATACTGAAGAAGAATTTTCAGGAGTTAATGGCCAAATAGATGCTGCTGTGGAGTTAAATGGCTACATTTACTTCTTTTCAGGACCCAAAGCGTACAAGTATGATACAGAGAAGGAAGATGTGGTTAGTGTGCTGAAATCTAGTTCCTGGATTGGTTGCTAA
Pontoporia_blainvillei       ATGAAGGTGCTCCCTGCATCTGGCCTTGCTGTTCTCCTCGTCACGGCTCTGAAGTTTTCCACTGCAGCCCCCTCCCTATTTGCAGCC------ACCCCCAGGACCTCAAGGAACAGCTACCACCTGGCACAGGCATACCTTGACAAATATTACACAAAGAAAGGAGGGCACCAGATTGGTGAGATGATTGCAAGAGGAGGCAATTCCATGGTT------------------------------------------------------------------------------------------------------------------------------------------------------------------------------------------------------------------------------------------------------------------------------------------------------------------------------------------AAAAACATTAAGGAGCTGCAGGCTTTCTTCGGCCTCCGAGTCACCGGGAAGTTAGACCGGGCCACCATGGATGTGATCAAGAGGCCTCGCTGTGGAGTTCCTGATGTGGCAAACTATCGCCTCTTCCCAGGTGAACCCAAATGG-AAAAAAAATACTTTGACATACAGAATATCCAAATACACACCTTCCATGACTTCTGCAGAAGTGGACAAAGCAGTGGAGATGGCCCTGCAGGCCTGGAGTAGCGCCGTCCCTCTGAGCTTTGTCAGAATAAACTCAGGAGAAGCAGATATTATGATATCTTTTGAAACTGGAGATCACGGGGATTCCTATCCATTCGATGGGCCTCGGGGG-------ACTCTAGCCCATGCATTTGCACCTGGAGAAGGCCTGGGAGGAGATACACATTTCGACAATGCTGAGAAGTGGACTATGGGAATGAATGGTTTCAATTTATTCACCGTTGCTGCTCATGAATTTGGCCACGCACTGGGCCTGGCCCATTCCACAGACCCATCAGCACTGATGTACCCAACTTATAAGTATCAGCATCCCTATGGATTCCACCTTCCCAAGGATGATGTGAAAGGGATCCAGGCACTGTACGGATCTCGGAAGACATTCCCAGGGAAGCCCGCCATGCCCCACAGCCCCCCTCATAATCCTTCTATCCCCGACCTCTGTGACTCCAGCTCAGCCTTTGATGCTGTGACAATGCTGGGAAAGGAGCTCCTGTTCTTCAAGGACCGGATTTTCTGGCGTCGGCAGGTTCACTTGATGTCAGGGATCCGGCCCAGCACCATCACC-AGCTCCTTTCCCC-AGCTTATGTCCAATGTGGATGCAGCTTATGAAGTGGCTGAGAGGGGCACAGCTTACTTCTTTAAAGGACCCCACTACTGGATAACAAGAGGATTCCAAATGCAAGGTACTCCTCGGACTATTTATGACTTTGGGTTCCCAAGATATGTGCAGAGAATAGATGCTGCCGTC-TATCTCAGAGATGCACAGAAGACCCTTTTCTTTGTGGGAGATGAATACTACAGCTATGATGAACGAAAAAGGAAAATGGAAAAAGACTATCCAAAGAATACTGAAGAAGAATTTTCAGGAGTTAATGGCCAAATAGATGCTGCTGTGGAGTTAAATGGCTACATTTACTTCTTTTCAGGACCCAAAGTGTACAAGTATGATACAGAGAAGGAAGATGTGGTTAGTGTGCTGAAATCTAGTTCCTGGATTGGTTGCTAA
Pseudorca_crassidens         ATGAAGGTGCTCCCTGCATCTGGCCTTGCTGTCCTCCTCGTCACGGCTCTGAAGTTTTCCACTGCAGCCCCCTCCCTATTTGCAGCC------ACCCCCAGGACCTCAAGGAACAGCTACCACCTCGCACAGGCATACCTTGACAAATATTACACAAAGAAAGGAGGGCACCAGATTGGTGAGATGATTGCAAGAGGAGGCAATTCCATGGTT------------------------------------------------------------------------------------------------------------------------------------------------------------------------------------------------------------------------------------------------------------------------------------------------------------------------------------------AAAAACATTAAGGAGCTGCAGGCTTTCTTCGGCCTCCGAGTCACCGGGAAGTTAGACCGGGCCACCATGGATGTGATCAAGAGGCCTCGCTGTGGAGTTCCTGATGTGGCAAACTATCGCCTCTTCCCAGGTGAACCCAAATGG-AAAAAAAATACTTTGACATACAGAATATCCAAATACACACCTTCCATGACTTCTGCAGAAGTGGACAAAGCAGTGGAGATGGCCCTGCAGGCCTGGAGTAGCGCCGTCCCTCTGAGCTTTGTCAGAATAAACTCAGGAGAAGCAGATATTATGATATCTTTTGAAACTGGAGATCACGGGGATTCCTATCCATTCGATGGGCCTCGGGGG-------ACCCTAGCCCATGCATTTGCACCTGGAGGAGGCCTGGGAGGAGATACACATTTCGACAATGCTGAGAAGTGGACTATGGGAATGAATGGTTTCAATTTATTCACCGTTGCTGCTCATGAATTTGGCCACGCACTGGGCCTGGCCCATTCCACAGACCCATCAGCACTGATGTACCCAACTTATAAGTATCAGCATCCCTATGGATTCCAYCTTCCCAAGGATGATGTGAAAGGGATCCAGGCACTGTACGGACCTCGGAAGACATTCCCAGGGAAGCCCGCTGTGCCCCACAGCCCCCCTCATAATCCTTCTATCCCCGACCTCTGTGACTCCAGCTCAGCCTTTGATGCTGTGACAATGCTGGGAAAGGAGCTCCTGTTCTTCAGGGACCGGATTTTCTGGCGTCGGCAGGTTCACTTGATGTCAGGGATCCGGCCCAACACCATCACC-AGCTCCTTTCCCC-AGCTTATATCCAATGTGGATGCAGCTTATGAAGTGGCTGAGAGGGGCACAGCTTACTTCTTTAAAGGACCCCACTACTGGATAACAAGAGGATTCCAAATGCAAGGTACTCCTCGGACTATTTATGACTTTGGGTTCCCAAGATACGTGCAGCGAATAGATGCTGCCGTC-TATCTCAAGGATGCACAGAAGACCCTTTTCTTTGTGGGAGATGAATACTACAGCTATGATGAACGAAAAAGGAAAATGGAAAAAGACTATCCAAAGAATACTGAAGAAGAATTTTCAGGAGTTAATGGCCAAATAGATGCTGCTATGGAGTTAAATGGCTACATTTACTTCTTTTCAGGACCCAAAGYGTACAAGTATGATACAGAGAAGGAAGATGTGGTTAGTGTGCTGAAATCTAGTTCCTGGATTGGTTGCTAA
Sousa_chinensis              ATGAAGGTGCTCCCTGCATCTGGCCTTGCTGTCCTCCTCGTCACGGCTCTGAAGTTTTCCACTGCAGCCCCCTCCCTATTTGCAGCC------ACCCCCAGGACCTCAAGGAACAGCTACCACCTCGCACAGGCATACCTTGACAAATATTACACAAAGAAAGGAGGGCACCAGATTGGTGAGATGATTGCAAGAGGAGGCAATTCCATGGTT------------------------------------------------------------------------------------------------------------------------------------------------------------------------------------------------------------------------------------------------------------------------------------------------------------------------------------------AAAAACATTAAGGAGCTGCAGGCTTTCTTCGGCCTCCGAGTCACCGGGAAGTTAGACCGGGCCACCATGGATGTGATCAAGAGGCCTCGCTGTGGAGTTCCTGATGTGGCAAACTATCGCCTCTTCCCAGGTGAACCCAAATGG-AAAAAAAATACTTTGACATACAGAATATCCAAATACACACCTTCCATGACTTCTGCAGAAGTGGACAAAGCAGTGGAGATGGCCCTGCAGGCCTGGAGTAGCGCCGTCCCTCTGAGCTTTGTCAGAATAAACTCAGGAGAAGCAGATATTATGATATCTTTTGAAACTGGAGATCACGGGGATTCCTATCCATTCGATGGGCCTCGGGGG-------ACCCTAGCCCATGCATTTGCACCTGGAGGAGGCCTGGGAGGAGATACACATTTCGACAATGCTGAGAAGTGGACTATGGGAATGAATGGTTTCAATTTATTCACCGTTGCTGCTCATGAATTTGGCCACGCACTGGGCCTGGCCCATTCCACAGACCCATCAGCACTGATGTACCCAACTTATAAGTATCAGCATCCCTATGGATTCCACCTTCCCAAGGATGATGTGAAAGGGATCCAGGCACTGTACGGACCTCGGAAGACATTCCCAGGGAAGCCCGCTGTGCCCCACAGCCCCCCTCATAATCCTTCTATCCCCGACCTCTGTGACTCCAGCTCAGCCTTTGATGCTGTGACAATGCTGGGAAAGGAGCTCCTGTTCTTCAGGGACCGGATTTTCTGGCGTCGGCAGGTTCACTTGATGTCAGGGATCCGGCCCAACACCATCACC-AGCTCCTTTCCCC-AGCTTATATCCAATGTGGATGCAGCTTATGAAGTGGCTGAGAGGGGCACAGCTTACTTCTTTAAAGGACCCCACTACTGGATAACAAGAGGATTCCAAATGCAAGGTACTCCTCGGACTATTTATGACTTTGGGTTCCCAAGATACGTGCAGCGAATAGATGCTGCCGTC-TATCTCAAGGATGCACAGAAGACCCTTTTCTTTGTGGGAGATGAATACTACAGCTATGATGAACGAAAAAGGAAAATGGAAAAAGACTATCCAAAGAATACTGAAGAAGAATTTTCAGGAGTTAATGGCCAAATAGATGCTGCTATGGAGTTAAATGGCTACATTTACTTCTTTTCAGGACCCAAAGTGTACAAGTATGATACAGAGAAGGAAGATGTGGTTAGTGTGCTGAAATCTAGTTCCTGGATTGGTTGCTAA
Stenella_attenuata           ATGAAGGTGCTCCCTGCATCTGGCCTTGCTGTCCTCCTCGTCACGGCTCTGAAGTTTTCCACTGCAGCCCCCTCCCTATTTGCAGCC------ACCCCCAGGACCTCAAGGAACAGCTACCACCTCGCACAGGCATACCTTGACAAATATTACACAAAGAAAGGAGGGCACCAGATTGGTGAGATGATTGCAAGAGGAGGCAATTCCATGGTT------------------------------------------------------------------------------------------------------------------------------------------------------------------------------------------------------------------------------------------------------------------------------------------------------------------------------------------AAAAACATTAAGGAGCTGCAGGCTTTCTTCGGCCTCCGAGTCACCGGGAAGTTAGACCGGGCCACCATGGATGTGATCAAGAGGCCTCGCTGTGGAGTTCCTGATGTGGCAAACTATCGCCTCTTCCCAGGTGAACCCAAATGG-AAAAAAAATACTTTGACATACAGAATATCCAAATACACACCTTCCATGACTTCTGCAGAAGTGGACAAAGCAGTGGAGATGGCCCTGCAGGCCTGGAGTAGCGCCGTCCCTCTGAGCTTTGTCAGAATAAACTCAGGAGAAGCAGATATTATGATATCTTTTGAAACTGGAGATCACGGGGATTCCTATCCATTCGATGGGCCTCGGGGG-------ACCCTAGCCCATGCATTTGCACCTGGAGGAGGCCTGGGAGGAGATACACATTTCGACAATGCTGAGAAGTGGACTATGGGAATGAATGGTTTCAATTTATTCACCGTTGCTGCTCATGAATTTGGCCACGCACTGGGCCTGGCCCATTCCACAGACCCATCAGCACTGATGTACCCAACTTATAAGTATCAGCATCCCTATGGATTCCACCTTCCCAAGGATGATGTGAAAGGGATCCAGGCACTGTACGGACCTCGGAAGACATTCCCAGGGAAGCCCGCTGTGCCCCACAGCCCCCCTCATAATCCTTCTATCCCCGACCTCTGTGACTCCAGCTCAGCCTTTGATGCTGTGACAATGCTGGGAAAGGAGCTCCTGTTCTTCAGGGACCGGATTTTCTGGCGTCGGCAGGTTCACTTGATGTCAGGGATCCGGCCCAACACCATCACC-AGCTCCTTTCCCC-AGCTTATATCCAATGTGGATGCAGCTTATGAAGTGGCTGAGAGGGGCACAGCTTACTTCTTTAAAGGACCCCACTACTGGATAACAAGAGGATTCCAAATGCAAGGTACTCCTCGGACTATTTATGACTTTGGGTTCCCAAGATACGTGCAGCGAATAGATGCTGCCGTC-TATCTCAAGGATGCACAGAAGACCCTTTTCTTTGTGGGAGATGAATACTACAGCTATGATGAACGAAAAAGGAAAATGGAAAAAGACTATCCAAAGAATACTGAAGAAGAATTTTCAGGAGTTAATGGCCAAATAGATGCTGCTATGGAGTTAAATGGCTACATTTACTTCTTTTCAGGACCCAAAGCGTACAAGTATGATACAGAGAAGGAAGATGTGGTTAGTGTGCTGAAATCTAGTTCCTGGATTGGTTGCTAA
Stenella_clymene             ATGAAGGTGCTCCCTGCATCTGGCCTTGCTGTCCTCCTCGTCACGGCTCTGAAGTTTTCCACTGCAGCCCCCTCCCTATTTGCAGCC------ACCCCCAGGACCTCAAGGAACAGCTACCACCTCGCACAGGCATACCTTGACAAATATTACACAAAGAAAGGAGGGCACCAGATTGGTGAGATGATTGCAAGAGGAGGCAATTCCATGGTT------------------------------------------------------------------------------------------------------------------------------------------------------------------------------------------------------------------------------------------------------------------------------------------------------------------------------------------AAAAACATTAAGGAGCTGCAGGCTTTCTTCGGCCTCCGAGTCACCGGGAAGTTAGACCGGGCCACCATGGATGTGATCAAGAGGCCTCGCTGTGGAGTTCCTGATGTGGCAAACTATCGCCTCTTCCCAGGTGAACCCAAATGG-AAAAAAAATACTTTGACATACAGAATATCCAAATACACACCTTCCATGACTTCTGCAGAAGTGGACAAAGCAGTGGAGATGGCCCTGCAGGCCTGGAGTAGCGCCGTCCCTCTGAGCTTTGTCAGAATAAACTCAGGAGAAGCAGATATTATGATATCTTTTGAAACTGGAGATCACGGGGATTCCTATCCATTCGATGGGCCTCGGGGG-------ACCCTAGCCCATGCATTTGCACCTGGAGGAGGCCTGGGAGGAGATACACATTTCGACAATGCTGAGAAGTGGACTATGGGAATGAATGGTTTCAATTTATTCACCGTTGCTGCTCATGAATTTGGCCACGCACTGGGCCTGGCCCATTCCACAGACCCATCAGCACTGATGTACCCAACTTATAAGTATCAGCATCCCTATGGATTCCACCTTCCCAAGGATGATGTGAAAGGGATCCAGGCACTGTACGGACCTCGGAAGACATTCCCAGGGAAGCCCGCTGTGCCCCACAGCCCCCCTCATAATCCTTCTATCCCCGACCTCTGTGACTCCAGCTCAGCCTTTGATGCTGTGACAATGCTGGGAAAGGAGCTCCTGTTCTTCAGGGACCGGATTTTCTGGCGTCGGCAGGTTCACTTGATGTCAGGGATCCGGCCCAACACCATCACC-AGCTCCTTTCCCC-AGCTTATATCCAATGTGGATGCAGCTTATGAAGTGGCTGAGAGGGGCACAGCTTACTTCTTTAAAGGACCCCACTACTGGATAACAAGAGGATTCCAAATGCAAGGTACTCCTCGGACTATTTATGACTTTGGGTTCCCAAGATACGTGCAGCGAATAGATGCTGCCGTC-TATCTCAAGGATGCACAGAAGACCCTTTTCTTTGTGGGAGATGAATACTACAGCTATGATGAACGAAAAAGGAAAATGGAAAAAGACTATCCAAAGAATACTGAAGAAGAATTTTCAGGAGTTAATGGCCAAATAGATGCTGCTATGGAGTTAAATGGCTACATTTACTTCTTTTCAGGACCCAAAGCGTACAAGTATGATACAGAGAAGGAAGATGTGGTTAGTGTGCTGAAATCTAGTTCCTGGATTGGTTGCTAA
Stenella_coeruleoalba        ATGAAGGTGYTCCCTGCATCTGGCCTTGCTGTCCTCCTCGTCACGGCTCTGAAGTTTTCCACTGCAGCCCCCTCCCTATTTGCAGCC------ACCCCCAGGACCTCAAGGAACAGCTACCACCTCGCACAGGCATACCTTGACAAATATTACACAAAGAAAGGAGGGCACCAGATTGGTGAGATGATTGCAAGAGGAGGCAATTCCATGGTT------------------------------------------------------------------------------------------------------------------------------------------------------------------------------------------------------------------------------------------------------------------------------------------------------------------------------------------AAAAACATTAAGRAGCTGCAGGCTTTCTTCGGCCTCCGAGTCACCGGGAAGTTAGACCGGGCCACCATGGATGTGATCAAGAGGCCTCGCTGTGGAGTTCCTGATGTGGCAAACTATCGCCTCTTCCCAGGTGAACCCAAATGG-AAAAAAAATACTTTGACATACAGAATATCCAAATACACACCTTCCATGACTTCTGCAGAAGTGGACAAAGCAGTGGAGATGGCCCTGCAGGCCTGGAGTAGCGCCGTCCCTCTGAGCTTTGTCAGAATAAACTCAGGAGAAGCAGATATTATGATATCTTTTGAAACTGGAGATCACGGGGATTCCTATCCATTCGATGGGCCTCGGGGG-------ACCCTAGCCCATGCATTTGCACCTGGAGGAGGCCTGGGAGGAGATACACATTTCGACAATGCTGAGAAGTGGACTATGGGAATGAATGGTTTCAATTTATTCACCGTTGCTGCTCATGAATTTGGCCACGCACTGGGCCTGGCCCATTCCACAGACCCATCAGCACTGATGTACCCAACTTATAAGTATCAGCATCCCTATGGATTCCACCTTCCCAAGGATGATGTGAAAGGGATCCAGGCACTGTACGGACCTCGGAAGACATTCCCAGGGAAGCCCGCTGTGCCCCACAGCCCCCCTCATAATCCTTCTATCCCCGACCTCTGTGACTCCAGCTCAGCCTTTGATGCTGTGACAATGCTGGGAAAGGAGCTCCTGTTCTTCAGGGACCGGATTTTCTGGCGTCGGCAGGTTCACTTGATGTCAGGGATCCGGCCCAACACCATCACC-AGCTCCTTTCCCC-AGCTTATATCCAATGTGGATGCAGCTTATGAAGTGGCTGAGAGGGGCACAGCTTACTTCTTTAAAGGACCCCACTACTGGATAACAAGAGGATTCCAAATGCAAGGTACTCCTCGGACTATTTATGACTTTGGGTTCCCAAGATACGTGCAGCGAATAGATGCTGCCGTC-TATCTCAAGGATGCACAGAAGACCCTTTTCTTTGTGGGAGATGAATACTACAGCTATGATGAACGAAAAAGGAAAATGGAAAAAGACTATCCAAARAATACTGAAGAAGAATTTTCAGGAGTTAATGGCCAAATAGATGCTGCTATGGAGTTAAATGGCTACATTTACTTCTTTTCAGGACCCAAAGCGTACAAGTATGATACAGAGAAGGAAGATGTGGTTAGTGTGCTGAAATCTAGTTCCTGGATTGGTTGCTAA
Stenella_frontalis           ATGAAGGTGCTCCCTGCATCTGGCCTTGCTGTCCTCCTCGTCACGGCTCTGAAGTTTTCCACTGCAGCCCCCTCCCTATTTGCAGCC------ACCCCCAGGACCTCAAGGAACAGCTACCACCTCGCACAGGCATACCTTGACAAATATTACACAAAGAAAGGAGGGCACCAGATTGGTGAGATGATTGCAAGAGGAGGCAATTCCATGGTT------------------------------------------------------------------------------------------------------------------------------------------------------------------------------------------------------------------------------------------------------------------------------------------------------------------------------------------AAAAACATTAAGGAGCTGCAGGCTTTCTTCGGCCTCCGAGTCACCGGGAAGTTAGACCGGGCCACCATGGATGTGATCAAGAGGCCTCGCTGTGGAGTTCCTGATGTGGCAAACTATCGCCTCTTCCCAGGTGAACCCAAATGG-AAAAAAAATACTTTGACATACAGAATATCCAAATACACACCTTCCATGACTTCTGCAGAAGTGGACAAAGCAGTGGAGATGGCCCTGCAGGCCTGGAGTAGCGCCGTCCCTCTGAGCTTTGTCAGAATAAACTCAGGAGAAGCAGATATTATGATATCTTTTGAAACTGGAGATCACGGGGATTCCTATCCATTCGATGGGCCTCGGGGG-------ACCCTAGCCCATGCATTTGCACCTGGAGGAGGCCTGGGAGGAGATACACATTTCGACAATGCTGAGAAGTGGACTATGGGAATGAATGGTTTCAATTTATTCACCGTTGCTGCTCATGAATTTGGCCACGCACTGGGCCTGGCCCATTCCACAGACCCATCAGCACTGATGTACCCAACTTATAAGTATCAGCATCCCTATGGATTCCACCTTCCCAAGGATGATGTGAAAGGGATCCAGGCACTGTACGGACCTCGGAAGACATTCCCAGGGAAGCCCGCTGTGCCCCACAGCCCCCCTCATAATCCTTCTATCCCCGACCTCTGTGACTCCAGCTCAGCCTTTGATGCTGTGACAATGCTGGGAAAGGAGCTCCTGTTCTTCAGGGACCGGATTTTCTGGCGTCGGCAGGTTCACTTGATGTCAGGGATCCGGCCCAACACCATCACC-AGCTCCTTTCCCC-AGCTTATATCCAATGTGGATGCAGCTTATGAAGTGGCTGAGAGGGGCACAGCTTACTTCTTTAAAGGACCCCACTACTGGATAACAAGAGGATTCCAAATGCAAGGTACTCCTCGGACTATTTATGACTTTGGGTTCCCAAGATACGTGCAGCGAATAGATGCTGCCGTC-TATCTCAAGGATGCACAGAAGACCCTTTTCTTTGTGGGAGATGAATACTACAGCTATGATGAACGAAAAAGGAAAATGGAAAAAGACTATCCAAAGAATACTGAAGAAGAATTTTCAGGAGTTAATGGCCAAATAGATGCTGCTATGGAGTTAAATGGCTACATTTACTTCTTTTCAGGACCCAGAGCGTACAAGTATGATACAGAGAAGGAAGATGTGGTTAGTGTGCTGAAATCTAGTTCCTGGATTGGTTGCTAA
Stenella_longirostris        ATGAAGGTGCTCCCTGCATCTGGCCTTGCTGTCCTCCTCGTCACGGCTCTGAAGTTTTCCACTGCAGCCCCCTCCCTATTTGCAGCC------ACCCCCAGGACCTCAAGGAACAGCTACCACCTCGCACAGGCATACCTTGACAAATATTACACAAAGAAAGGAGGGCACCAGATTGGTGAGATGATTGCAAGAGGAGGCAATTCCATGGTT------------------------------------------------------------------------------------------------------------------------------------------------------------------------------------------------------------------------------------------------------------------------------------------------------------------------------------------AAAAACATTAAGGAGCTGCAGGCTTTCTTCGGCCTCCGAGTCACCGGGAAGTTAGACCGGGCCACCATGGATGTGATCAAGAGGCCTCGCTGTGGAGTTCCTGATGTGGCAAACTATCGCCTCTTCCCAGGTGAACCCAAATGG-AAAAAAAATACTTTGACATACAGAATATCCAAATACACACCTTCCATGACTTCTGCAGAAGTGGACAAAGCAGTGGAGATGGCCCTGCAGGCCTGGAGTAGCGCCGTCCCTCTGAGCTTTGTCAGAATAAACTCAGGAGAAGCAGATATTATGATATCTTTTGAAACTGGAGATCACGGGGATTCCTATCCATTCGATGGGCCTCGGGGG-------ACCCTAGCCCATGCATTTGCACCTGGAGGAGGCCTGGGAGGAGATACACATTTCGACAATGCTGAGAAGTGGACTATGGGAATGAATGGTTTCAATTTATTCACCGTTGCTGCTCATGAATTTGGCCACGCACTGGGCCTGGCCCATTCCACAGACCCATCAGCACTGATGTACCCAACTTATAAGTATCAGCATCCCTATGGATTCCACCTTCCCAAGGATGATGTGAAAGGGATCCAGGCACTGTACGGACCTCGGAAGACATTCCCAGGGAAGCCCGCTGTGCCCCACAGCCCCCCTCATAATCCTTCTATCCCCGACCTCTGTGACTCCAGCTCAGCCTTTGATGCTGTGACAATGCTGGGAAAGGAGCTCCTGTTCTTCAGGGACCGGATTTTCTGGCGTCGGCAGGTTCACTTGATGTCAGGGATCCGGCCCAACACCATCACC-AGCTCCTTTCCCC-AGCTTATATCCAATGTGGATGCAGCTTATGAAGTGGCTGAGAGGGGCACAGCTTACTTCTTTAAAGGACCCCACTACTGGATAACAAGAGGATTCCAAATGCAAGGTACTCCTCGGACTATTTATGACTTTGGGTTCCCAAGATACGTGCAGCGAATAGATGCTGCCGTC-TATCTCAAGGATGCACAGAAGACCCTTTTCTTTGTGGGAGATGAATACTACAGCTATGATGAACGAAAAAGGAAAATGGAAAAAGACTATCCAAAGAATACTGAAGAAGAATTTTCAGGAGTTAATGGCCAAATAGATGCTGCTATGGAGTTAAATGGCTACATTTACTTCTTTTCAGGACCCAAAGCGTACAAGTATGATACAGAGAAGGAAGATGTGGTTAGTGTGCTGAAATCTAGTTCCTGGATTGGTTGCTAA
Steno_bredanensis            ATGAAAGTGCTCCCTGCATCTGGCCTTGCTGTCCTCCTCGTCACGGCTCTGAAGTTTTCCACTGCAGCCCCCTCCCTATTTGCAGCC------ACCCCCAGGACCTCAAGGAACAGCTACCACCTCGCACAGGCATACCTTGACAAATATTACACAAAGAAAGGAGGGCACCAGATTGGTGAGATGATTGCAAGAGGAGGCAATTCCATGGTT------------------------------------------------------------------------------------------------------------------------------------------------------------------------------------------------------------------------------------------------------------------------------------------------------------------------------------------AAAAACATTAAGGAGCTGCAGGCTTTCTTCGGCCTCCGAGTCACCGGGAAGTTAGACCGGGCCACCATGGATGTGATCAAGAGGCCTCGCTGTGGAGTTCCTGATGTGGCAAACTATCGCCTCTTCCCAGGTGAACCCAAATGG-AAAAAAAATACTTTGACATACAGAATATCCAAATACACACCTTCCATGACTTCTGCAGAAGTGGACAAAGCAGTGGAGATGGCCCTGCAGGCCTGGAGTAGCGCCGTCCCTCTGAGCTTTGTCAGAATAAACTCAGGAGAAGCAGATATTATGATATCTTTTGAAACTGGAGATCACGGGGATTCCTATCCATTCGATGGGCCTCGGGGG-------ACCCTAGCCCATGCATTTGCACCTGGAGAAGGCCTGGGAGGAGATACACATTTCGACAATGCTGAGAAGTGGACTATGGGAATGAATGGTTTCAATTTATTCACCGTTGCTGCTCATGAGTTTGGCCACGCACTGGGCCTGGCCCATTCCACAGACCCATCAGCACTGATGTACCCAACTTATAAGTATCAGCAACCCTATGGATTCCACCTTCCCAAGGATGATGTGAAAGGGATCCAGGCACTGTACGGACCTCGGAAGACATTCCCAGGGAAGCCCGCTGTGCCCCACAGCCCCCCTCATAATCCTTCTATCCCCGACCTCTGTGACTCCAGCTCAGCCTTTGATGCTGTGACAATGCTGGGAAAGGAGCTCCTGTTCTTCAGGGACCGGATTTTCTGGCGTCGGCAGGTTCACTTGATGTCAGGGATCCGGCCCAACACCATCACC-AGCTCCTTTCCCC-AGCTTATATCCAATGTGGATGCAGCTTATGAAGTGGCTGAGAGGGGCACAGCTTACTTCTTTAAAGGACCCCACTACTGGATAACAAGAGGATTCCAAATGCAAGGTACTCCTCGGACTATTTATGACTTTGGGTTCCCAAGATACGTGCAGCGAATAGATGCTGCCGTC-TATCTCAAGGATGCACAGAAGACCCTTTTCTTTGTGGGAGATGAATACTACAGCTATGATGAACGAAAAAGGAAAATGGAAAAAGACTATCCAAAGAATACTGAAGAAGAATTTTCAGGAGTTAATGGCCAAATAGATGCTGCTATGGAGTTAAATGGCTACATTTACTTCTTTTCAGGACCCAAAGCGTACAAGTATGATACAGAGAAGGAAGATGTGGTTAGTGTGCTGAAATCTAGTTCCTGGATTGGTTGCTAA
Sus_scrofa                   ATGAAGGTGCTCCCTGCATCTGGCCTCGCTGTCCTCCTCGTCACGGCTCTGAAGTTTTCCGCTGCAGCCCCCTCCCTATTTGCAGCC------ACCCCCAGGACCTCAAGGAACAACTACCACCTCGCGCAGGCTTACCTTGACAAGTATTACACAAAGAAAGGAGGACACCAGGTCGGTGAGATGGTTGCAAAGGGAGGCAATTCCATGGTG------------------------------------------------------------------------------------------------------------------------------------------------------------------------------------------------------------------------------------------------------------------------------------------------------------------------------------------AAGAAGATTAAGGAGCTGCAGGCGTTCTTTGGCCTCCGAGTCACCGGGAAGTTAGACCGGACCACAATGGATGTGATCAAGAGGCCTCGCTGCGGAGTTCCGGATGTGGCCAACTACCGCCTCTTCCCAGGTGAACCCAAATGG-AAAAAAAATACTTTGACATACAGAATATCCAAATACACACCTTCCATGACTCCTGCAGAAGTGGACAAAGCAATGGAGATGGCCCTGCAGGCCTGGAGCAGCGCTGTCCCTTTGAGCTTTGTTAGAGTAAACGCGGGAGAAGCGGATATTATGATATCCTTTGAAACTGGAGATCACGGGGATTCCTATCCATTCGATGGGCCTCGAGGG-------ACTCTAGCCCATGCATTTGCACCTGGAGAAGGCCTGGGAGGAGATACACATTTCGACAATGCTGAGAAGTGGACTATGGGAATGAATGGTTTCAATTTATTCACTGTTGCTGCTCACGAATTTGGCCACGCACTGGGTCTGGCCCATTCCACAGACCCATCAGCACTGATGTACCCAACTTACAAGTACCAGAATCCCTATGGATTCCACCTCCCCAAGGATGATGTGAAAGGGATCCAGGCACTGTACGGACCTCGGAAAACATTCACAGGAAAGCCCACTGTGCCCCACGGCCCCCCTCACAATCCATCCCTCCCCGACATCTGTGACTCCAGCTCATCCTTTGATGCCGTGACAATGCTGGGAAAGGAGCTCTTGTTCTTCAGGGACCGGATTTTCTGGCGTCGGCAGGTCCACTTGATGTCAGGGATCCGGCCCAGCACCATCACC-AGCTCCTTCCCCC-AGCTTATGTCCAATGTGGATGCAGCTTACGAAGTGGCTGACAGGGGCATGGCTTACTTCTTTAAAGGACCCCACTACTGGATAACAAGAGGATTCCAAATGCAAGGTCCTCCCCGGACTATTTATGACTTTGGGTTCCCAAGATACGTGCAGCGAATAGATGCTGCCGTC-CATCTCAAGGATACACAGAAGACCCTTTTCTTTGTGGGAGATGAATACTACAGCTATGATGAACGAAAAAGGAAAATGGATAAAGACTATCCAAAGAATACTGAAGAAGAATTTTCAGGAGTTAATGGCCAAATAGATGCTGCCGTGGAATTAAACGGCTACATTTACTTCTTTTCAGGACCCAAAGCATACAAGTATGACACAGAAAAGGAAGATGTGGTTAGTGTGTTGAAATCTAATTCCTGGATTGGTTGCTAA
Tasmacetus_shepherdi         ATGAAGGTGCTCCCTGTATCTGGTCTTGCTGTCCTCCTCGTCACGACTCTGAAGTTTTCCACTGCAGCCCCCTCCCTATTTGCAGCC------ACCCTCAGGACCTCAAGGAACAGCTACCACCTCGCACAGGCATACCTTGACAAATATTACACAAAGAAAGGAGGGCACCAGATTGGTGAGATGATTGCAAGAGGAGGCAATTCCACGGTT------------------------------------------------------------------------------------------------------------------------------------------------------------------------------------------------------------------------------------------------------------------------------------------------------------------------------------------AAAAACATTAAGGAGCTGCAGGCTTTCTTCGGCCTCCAAGTCACTGGGAAGTTAGACCGGGCCACCATGGATGTGATCAAGAGGCCTCGCTGTGGAGTTCCTGATGTGGCAAACTATCGCCTCTTCCCAGGTGAACCCAAATGG-AAAAAAAATACTTTGACATACAGAATATCCAAATACACACCTTCCATGACTTCTGCAGAAGTGGACAAAGCAGTGGAGATGGCCCTGCAGGCCTGGAGTAGCGCCGTCCCTCTGAGCTTTGTCAGAATAAACTCAGGAGAAGCAGATATTATGATATCTTTTGAAACTGGAGATCATGGGGATTCCTATCCATTCGATGGGCCTCGGGGG-------ACTCTAGCCCATGCATTTGCACCTGGAGAAGGCCTGGGAGGAGATACACATTTCGACAATGCTGAGAAGTGGACTATGGGAATGAATGGTTTCAATTTATTCACTGTTGCTGCTCATGAATTTGGGCACGCACTGGGCCTGGCCCATTCCACAGACCCATCAGCACTGATGTACCCAACTTATAAGTATCAGCATCCCTATGGATTCCACCTTCCCAAGGATGACGTGAAAGGGATCCAGGCACTGTACGGACCTCGGAAGACATTCCCAGGGAAGCCCGCTGTGCCCCACAGCCCCCCTCATAATCCTTCTATCCCCGACCTCTGTGACTCCAGCTCAGCCTTTGATGCTGTCACAATGCTGGGAAAGGAGCTCCTGTTCTTCAGGGACCGGATTTTCTGGCGTCGGCAGGTTCACCTGATGTCAGGGATCCGGCCCAGCACCATCACC-AGCTCCTTTCCCC-AGCTTATGTCCAATGTGGATGCAGCTTATGAAGTGGCTGAGAGGGGCACAGCTTACTTCTTTAAAGGACCCCACTACTGGATAACAAGAGGATTCCACATGCAAGGTACTCCTCGGACTATTTATGACTTTGGGTTTCCAAGATACGTGCAGCGAATAGATGCTGCCGTC-TATCTCAAGGATGCACAGAAGACCCTTTTCTTTGTGGGAGATGAATACTACAGCTACGATGAACGAAAAAGGAAAATGGAAAAAGACTATCCAAAGAATACTGAAGAAGAATTTTCAGGAGTTAATGGCCAAATAGATGCTGCTGTGGAGTTAAATGGCTACATTTACTTATTTTCAGGACCCAAAGCGTACAAGTATGATACAGAGAAGGAAGATGTGGTTAGTGTGCTGAAATCTAGTTCCTGGATTGGTTGCTAA
Tragulus_javanicus           ATGAGGGTGCTCCCTGCATCTGGCCTTGCTGTCCTCCTCATCACTGCTCTGAAGTTTTCCACTGCAGCCCCCTCCCTACTTGCAGCC------TCCCCCAGGACCTCAAGGAACAACTACCACCTCGCACAGGCATACCTTGACAAGTATTACACAAAGAAAGGAGGGCCCCAGATTGGGGAGATGGTTGCAAGAGGAGGCAATTCCACCGTT------------------------------------------------------------------------------------------------------------------------------------------------------------------------------------------------------------------------------------------------------------------------------------------------------------------------------------------AAAAAGATTAAGGAGCTGCAGGAGTTCTTCGGCCTCCGAGTCACCGGGAAGTTAGACCAGGTCACCATGGATGTGATTAAGAGGCCTCGCTGTGGAGTTCCTGATGTTGCAGACTATCGCCTCTTCCCAGGTGAACCCAAGTGG-AAAAAAAATACTTTGACATACAGAATATCCAAATACACACCTTCCATGACCCCTGCCGAAGTGGATAAAGCAATGGCAATGGCCCTGCAGGCCTGGAGTAGTGCCGTCCCGCTGAACTTTGTCAGAGTAAATGCAGGAGAAGCAGATATTATGATATCTTTTGAAACTGGAGATCACGGGGATTCCTATCCATTCGATGGGCCTCGAGGG-------ACTCTAGCCCATGCATTTGCACCTGGAGAAGGCCTGGGAGGAGATACACATTTCGACAATGCTGAGAAGTGGACTATGGGAACGAATGGTTTCAATTTATTCACCGTTGCTGCTCATGAATTTGGCCATGCGCTGGGCCTGGCCCATTCCACAGACCCATCAGCACTGATGTACCCAACTTATAAGTATAAAAATCCTTATGGATTCCATCTCCCCAAAGATGACGTGAAAGGGATCCAGGCACTGTACGGACCTCGGAAAACACTCCCAGGGAAGCCCGGTGTGCCCCACGGGCCCCCTCATAATCCATTCATCCCTGACCTCTGTGACTCCAGCTCATCCTTTGATGCCGTGACAATGCTGGGAAAGGAGCTCCTATTCTTCAGGGACCGGATGTTCTGGCGTCGGCAGGTTCACTTGATGTCAAGGATCCAGCCCAGCACCATCACC-AGCTCCTTCCCCC-AGCTGATGTCCAACGTGGATGCCGCTTACGAAGTGGCTGAGAGGGGCACAGCTTACTTCTTTAAAGGGCCCCACTATTGGATAACAAGAGGATTCCAAATCCAAGGTCCTCCTCGCACTATTTATGATTTTGGGTTCCCAAGATATGTGCAGCAAATAGATGCTGCAGTC-TATCTCAAGGATGCACAGAAGACGCTTTTCTTTGTGGGGGATGAATACTACAGCTATGATGAACGAAAAAGGAAAATGGATAAAGATTATCCAAAGAGTACTGAAGAAGAATTTTCAGGAATCAATGGCCAAATAGATGCTGCTGTGGAATTAAATGGCTATATTTACTTCTTTTCAGGACCTAAAGCATACAAGTATGATACAGAGAAGGAAGATGTGGTTAGTGTGCTGAAATCTAGTTCCTGGATTGGATGCTAA
Tursiops_aduncus             ATGAAGGTGTTCCCTGCATCTGGCCTTGCTGTCCTTCTCGTCACGGCTCTGAAGTTTTCCACTGCAGCCCCCTCCCTATTTGCAGCC------ACCCCCAGGACCTCAAGGAACAGCTACCACCTCGCACAGGCATACCTTGACAAATATTACACAAAGAAAGGAGGGCACCAGATTGGTGAGATGATTGCAAGAGGAGGCAATTCCATGGTT------------------------------------------------------------------------------------------------------------------------------------------------------------------------------------------------------------------------------------------------------------------------------------------------------------------------------------------AAAAACATTAAGGAGCTGCAGGCTTTCTTCGGCCTCCGAGTCACCGGGAAGTTAGACCGGGCCACCATGGATGTGATCAAGAGGCCTCGCTGTGGAGTTCCTGATGTGGCAAACTATCGCCTCTTCCCAGGTGAACCCAAATGG-AAAAAAAATACTTTGACATACAGAATATCCAAATACACACCTTCCATGACTTCTGCAGAAGTGGACAAAGCAGTGGAGATGGCCCTGCAGGCCTGGAGTAGCGCCGTCCCTCTGAGCTTTGTCAGAATAAACTCAGGAGAAGCAGATATTATGATATCTTTTGAAACTGGAGATCACGGGGATTCCTATCCATTCGATGGGCCTCGGGGG-------ACTCTAGCCCATGCATTTGCACCTGGAGAAGGCCTGGGAGGAGATACACATTTCGACAATGCTGAGAAGTGGACTATGGGAATGAATGGTTTCAATTTATTCACCGTTGCTGCTCATGAATTTGGCCACGCACTGGGCCTGGCCCATTCCACAGACCCATCAGCACTGATGTACCCAACTTATAAGTATCAGCATCCCTATGGATTCCACCTTCCCAAGGATGATGTGAAAGGGATCCAGGCACTGTACGGACCTCGGAAGACATTCCCAGGGAAGCCCGCTGTGCCCCACAGCCCCCCTCATAATCCTTCTATCCCCGACCTCTGTGACTCCAGCTCAGCCTTTGATGCTGTGACAATGCTGGGAAAGGAGCTCCTGTTCTTCAGGGACCGGATTTTCTGGCGTCGGCAGGTTCACTTGATGTCAGGGATCCGGCCCAACACCATCACC-AGCTCCTTTCCCC-AGCTTATATCCAATGTGGATGCAGCTTATGAAGTGGCTGAGAGGGGCACAGCTTACTTCTTTAAAGGACCCCACTACTGGATAACAAGAGGATTCCAAATGCAAGGTACTCCTCGGACTATTTATGACTTTGGGTTCCCAAGATACGTGCAGCGAATAGATGCTGCCGTC-TATCTCAAGGATGCACAGAAGACCCTTTTCTTTGTGGGAAATGAATACTACAGCTATGATGAACGAAAAAGGAAAATGGAAAAAGACTATCCAAAGAATACTGAAGAAGAATTTTCAGGAGTTAATGGCCAAATAGATGCTGCTATGGAGTTAAATGGCTACATTTACTTCTTTTCAGGACCCAAAGCGTACAAGTATGATACAGAGAAGGAAGATGTGGTTAGTGTGCTGAAATCTAGTTCCTGGATTGGTTGCTAA
Tursiops_truncatus           ATGAAGGTGCTCCCTGCATCTGGCCTTGCTGTCCTCCTCGTCACGGCTCTGAAGTTTTCCACTGCAGCCCCCTCCCTATTTGCAGCC------ACCCCCAGGACCTCAAGGAACAGCTACCACCTCGCACAGGCATACCTTGACAAATATTACACAAAGAAAGGAGGGCACCAGATTGGTGAGATGATTGCAAGAGGAGGCAATTCCATGGTT------------------------------------------------------------------------------------------------------------------------------------------------------------------------------------------------------------------------------------------------------------------------------------------------------------------------------------------AAAAACATTAAGGAGCTGCAGGCTTTCTTCGGCCTCCGAGTCACCGGGAAGTTAGACCGGGCCACCATGGATGTGATCAAGAGGCCTCGCTGTGGAGTTCCTGATGTGGCAAACTATCGCCTCTTCCCAGGTGAACCCAAATGG-AAAAAAAATACTTTGACATACAGAATATCCAAATACACACCTTCCATGACTTCTGCAGAAGTGGACAAAGCAGTGGAGATGGCCCTGCAGGCCTGGAGTAGCGCCGTCCCTCTGAGCTTTGTCAGAATAAACTCAGGAGAAGCAGATATTATGATATCTTTTGAAACTGGAGATCACGGGGATTCCTATCCATTCGATGGGCCTCGGGGG-------ACCCTAGCCCATGCATTTGCACCTGGAGGAGGCCTGGGAGGAGATACACATTTCGACAATGCTGAGAAGTGGACTATGGGAATGAATGGTTTCAATTTATTCACCGTTGCTGCTCATGAATTTGGCCACGCACTGGGCCTGGCCCATTCCACAGACCCATCAGCACTGATGTACCCAACTTATAAGTATCAGCATCCCTATGGATTCCACCTTCCCAAGGATGATGTGAAAGGGATCCAGGCACTGTACGGACCTCGGAAGACATTCCCAGGGAAGCCCGCTGTGCCCCACAGCCCCCCTCATAATCCTTCTATCCCCGACCTCTGTGACTCCAGCTCAGCCTTTGATGCTGTGACAATGCTGGGAAAGGAGCTCCTGTTCTTCAGGGACCGGATTTTCTGGCGTCGGCAGGTTCACTTGATGTCAGGGATCCGGCCCAACACCATCACC-AGCACCTTTCCCC-AGCTTATATCCAATGTGGATGCAGCTTATGAAGTGGCTGAGAGGGGCACAGCTTACTTCTTTAAAGGACCCCACTACTGGATAACAAGAGGATTCCAAATGCAAGGTACTCCTCGGACTATTTATGACTTTGGGTTCCCAAGATACGTGCAGCGAATAGATGCTGCCGTC-TATCTCAAGGATGCACAGAAGACCCTTTTCTTTGTGGGAGATGAATACTACAGCTATGATGAACGAAAAAGGAAAATGGAAAAAGACTATCCAAAGAATACTGAAGAAGAATTTTCAGGAGTTAATGGCCAAATAGATGCTGCTATGGAGTTAAATGGCTACATTTACTTCTTTTCAGGACCCAAAGCGTACAAGTATGATACAGAGAAGGAAGATGTGGTTAGTGTGCTGAAATCTAGTTCCTGGATTGGTTGCTAA
Vicugna_pacos                ATGAAGGTGCTCCCTGCATCTGGCCTCGCTGTCCTCCTCGTCACGGCTCTGAAGTTTTCCTCTGCAGCCCCCTCCCTATTTGCAGCC------ACCCCCAGGACCTCAAGGAACAACTACCATCTCGCACAGGCCTACCTCGACAAGTATTACACGAAGAAAGGAGGACACCCGCTTGGCGAGATGGCTGCGAGAGGCAGCAACTCCATGGTG------------------------------------------------------------------------------------------------------------------------------------------------------------------------------------------------------------------------------------------------------------------------------------------------------------------------------------------AAGAAGATTAAGGAGCTACAGCAGTTCTTTGGCCTCCGAGTCACGGGCAAGTTGGACCGGGCCACGATGGATGTGATTAAGAGGCCTCGCTGCGGAGTTCCCGACGTGGCTAACTACCGCCTCTTCCCAGGTGAACCCAAATGG-AAAAAAAATACTTTAACCTACAGGATATCCAAGTACACGCCGTCCATGACGCCTGCAGAAGTGGACAGAGCCGTGCAGATGGCCCTGCAGGCCTGGAGCAGTGCCGTCCCCCTGAGCTTTGTTAGAGTAAACGCAGGAGAAGCGGATATTATGATCTCTTTTGAAACTGGAGATCACGGGGATTCCTACCCATTCGATGGGCCTCGAGGG-------ACTCTCGCCCATGCATTTGCACCTGGAGAAGGCCTGGGAGGAGATACACATTTCGACAATGCTGAGAAGTGGACTATGGGAACGAATGGTTTCAATTTATTCACCGTGGCTGCTCATGAGTTTGGCCACGCCCTGGGCCTGGCCCATTCCACGGACCCATCAGCACTGATGTACCCAACTTACAAGTACCAGCGGCCCTACGGGTTCCACCTCCCCAAGGACGACGTGAAAGGCATCCAGGCGCTGTACGGACCTCGGAAAACATTCCCAGGGAAGCCCACGGTGCCCCACGCCTCCCCTCATAATCCGTCCATCCCCGACCTCTGTGACTCCGGCTCGTCCTTTGATGCCGTGACAATGCTGGGAAAGGAGCTCTTGTTCTTCAGGGACCGGATCTTCTGGCGTCGGCAGGTTCACTTGATGTCAGGGATCCGGCCCAGCACCATCACC-AGCTCCTTCCCCC-AGCTCATGTCCAATGTGGATGCAGCTTACGAAGTGGCTGACAGGGGCACAGCTTACTTCTTCAAAGGACCCCACTACTGGGTAACAAGAGGCTTCCAGATGCAGGGTCCTCCCCGGACTATTTATGACTATGGGTTCCCAAGGAACGTGCAGCGGATAGATGCTGCGGTC-TACCTCAAGGATGCACAGAAGACCCTTTTCTTTGTGGGAGATGAATACTACAGCTACGATGAACGAAAAAGGAAAATGGAAAAAGACTATCCAAAGATCACCGAAGAAGAATTTTCAGGAGTTAATGGCCAAATAGATGCTGCAGTAGAATTAAATGGCAACATTTACTTCTTTTCAGGACCAAAAGCGTACAAGTATGACACAGAGAAGGAAGATGTGGTTAGTGTGCTGAGAGCTGGTTCCTGGGTCGGTTGCTGA
Ziphius_cavirostris          ATGAAGGTGCTCCCTGTATCTGGCCTTGCTGTCCTCCTCGTCACGACTCTGAAGTTTTCCACTGCAGCCCCCTTCCTATTTGCAGCC------ACCCCCAGGACCTCAAGGAACAGCTACCACCTCGCACAGGCATACCTTGACAAATATTACACAAAGAAAGGAGGGCACCAGATTGGTGAGATGATTGCAAGAGGAGGCAATTCCACGGTT------------------------------------------------------------------------------------------------------------------------------------------------------------------------------------------------------------------------------------------------------------------------------------------------------------------------------------------AAAAACATTAAGGAGCTGCAGGCTTTCTTCGGCCTCCAAGTCACGGGGAAGTTAGACCGGGCCACCATGGATGTGATCAAGAGGCCTCGCTGTGGAGTTCCTGATGTGGCAAACTATCGCCTCTTCCCAGGTGAACCCAAATGG-AAAAAAAATACTTTGACATACAGAATATCCAAATACACACCTTCCATGACTTCTGCAGAAGTGGACAAAGCAGTGGAGATGGCCCTGCAGGCCTGGAGTAGCGCCGTTCCTCTGAGCTTTGTCAGAATAAACTCAGGAGAAGCAGATATTATGATATCTTTTGAAACTGGAGATCATGGGGATTCCTATCCATTCGATGGGCCTCGGGGG-------ACTCTAGCCCATGCATTTGCACCTGGAGAAGGCCTGGGAGGAGATACACATTTCGACAATGCTGAGAAGTGGACTATGGGACTGAATGGTTTCAATTTATTCACTGTTGCTGCTCATGAATTTGGCCACGCACTGGGCCTGGCCCATTCCAAAGACCCATCAGCACTGATGTACCCAACTTATAAGTATCAGCATCCCTATGGATTCCACCTTCCCAAGGATGATGTGAAAGGGATCCAGGCACTGTACGGACCTCGGAAGACATTCCCAGGGAAGCCCGCTGTGCCCCACAGCCCCCCTCGTAATCCTTCTATCCCCGACCTCTGTGACTCCAGCTCAGCCTTTGATGCTGTCACGACGCTGGGAAAGGAGCTCCTGTTCTTCAGGGACCGGATTTTCTGGCGTCGGCAGGTTCACTTGACGTCAGGGATCCAGCCCAGCACCATCACC-AGCTCCTTTCCCC-AGCTTATGTCCAATGTGGATGCAGCTTATGAAGTGGCTGAGAGGGGCACAGCTTACTTCTTTAAAGGACCCCACTACTGGATAACAAGAGGATTCCACATGCAAGGTACTCCTCGGACTATTTATGACTTTGGGTTCCCAAGATATGTGCAGCGAATAGATGCTGCTGTC-TATCTCAAGGATGCACAGAAGACCCTTTTCTTTGTGGGAGATGAATACTACAGCTATGATGAACGAAAAAGGAAAATGGAAAAAGACTATCCAAAGAATACTGAAGAAGAATTTTCAGGAGTTAATGGCCAAATAGATGCTGCTGTGGAGTTAAATGGCTACATTTACTTCTTTTCAGGACCCAAAGCGTACAAGTATGATTCAGAGAAGGAAGATGTGGTTAGTGTGCTGAAATCTAGTTCCTGGATTGGTTGCTAA
	;
End;
begin sets;
charset exon1 = 1-132;
charset exon2 = 133-711;
charset exon3 = 712-860;
charset exon4 = 861-993;
charset exon5 = 994-1155;
charset exon6 = 1156-1297;
charset exon7 = 1298-1436;
charset exon8 = 1437-1594;
charset exon9 = 1595-1698;
charset exon10 = 1699-1799;
end;
