# Supplementary material for: Molecular Evidence for Relaxed Selection on the Enamel Genes of Toothed Whales (Odontoceti) with Degenerative Enamel Phenotypes
Source: Genes (Basel). 2024 Feb 10;15(2):228. doi: 10.3390/genes15020228 (PMC10888366; doi:10.3390/genes15020228)
Supplement: Supplementary file 1 [file genes-15-00228-s001.zip › Supplementary Materials/Supplementary Tables/Table S7 (Orcinus Splice Site SRA).xlsx]

## Sheet: Table S7
Table S7. SRA coverage for splice site mutation in Orcinus orca ENAM.
SRR Number	Sample Name	Geographic Location of Sample	Size of File	Coverage for Canonical GT	Coverage for Splice Site Mutation AT	Notes
SRR15236553	28521	not available	42.5G	15X	None
SRR15276974	20236	not available	34.2G	None	16X
SRR15276979	20235	not available	57.5G	None	21X
SRR15298997	Transient 94446	not available	19.5G	2X	None
SRR15298999	92365	not available	26.7G	1X	None
SRR26406886	CETREC WA	Western Australia	16.9G	1X	5X
SRR26406888	QLD3	eastern Australia	83G	11X	4X
SRR26406889	QLD2	Queensland	89.6G	15X	None
SRR26406891	BC5	southwestern Australia	68.8G	17X	None
SRR26406899	NI8	northwestern Australia	73.9G	13X	None
SRR1164379	AR-Genome	North Pacific Alaskan Resident	43.3G	None	14X
SRR15235399	26619	not available	36.2G	3X	None
SRR574978 and SRR574981	Morgan	Norwegian herring-eating population	80G	2X	3X	assembled genome for Morgan has splice site mutation (NW_004438609)
