# Supplementary material for: Molecular Evidence for Relaxed Selection on the Enamel Genes of Toothed Whales (Odontoceti) with Degenerative Enamel Phenotypes
Source: Genes (Basel). 2024 Feb 10;15(2):228. doi: 10.3390/genes15020228 (PMC10888366; doi:10.3390/genes15020228)
Supplement: Supplementary file 1 [file genes-15-00228-s001.zip › Supplementary Materials/Supplementary Tables/Table S2 (Autapomorphic Mutation SRA Coverage).xlsx]

## Sheet: MutationCoverageValidation
Table S2. SRA coverage for autapomorphic inactivating mutations in seven enamel genes in Odontoceti.
Species	Gene / Mutation	Validation Coverage	Total Coverage	Notes	Accession
Berardius arnuxii	ENAM: E8: 648I	35X	38X		Illumina
Berardius bairdii	MMP20: E5:1095-1097S	12X	17X		Illumina
Delphinapterus leucus	ACP4: E7: 674D	40x	40x		SRX5415866, SRX5415862
	AMTN: E8: 576D	2174X	2174X		Illumina
Hyperoodon ampullatus	ENAM: In6Do: TT	11X	11X		Illumina
Kogia breviceps	ACP4: E9: 900D	21X	21X		SRX8008843, SRX13161228
	ACP4: E10: 1100I	27X	27X		SRX8008843, SRX13161228
	AMBN: In7Ac: AT	57X	57X		SRX8008843, SRX13161228
	AMBN: In9Ac: AT	32X	32X		SRX8008843, SRX13161228
	AMELX: E2: SCM	65X	65X		SRX8008843, SRX13161228
	AMTN: E8: 377D	47X	47X		SRX8008843, SRX13161228
	ENAM: In6Do: CT	31X	31X		SRX8008843, SRX13161228
Kogia sima	AMBN: WGD (NBR/NRM)	No coverage for deleted AMBN exons 1-11 with Orcinus orca probe			Illumina
	ENAM: E1-6: NBR/NRM	No coverage for deleted ENAM exons 1-6 with Orcinus orca probe			Illumina
Mesoplodon bidens	ACP4: E2: 145-148I	17X	17X		SRX4562092
	ACP4: E5: 537-544D	15X	15X		SRX4562092
	ACP4: In8Ac: GG	17X	17X		SRX4562092
Mesoplodon densirostris	ACP4: E5: 537-539S	18X	37X		SRX9606530, SRX9606526
	AMTN: E5: 249-252I	17X	55X	Polymorphic	SRX9606530, SRX9606526
Mesoplodon grayi	ACP4: E8: 802I	7X	15X	Polymorphic	Illumina
	AMELX: In2Ac: GG/AG	7X	15X	Polymorphic	Illumina
Mesoplodon layardii	KLK4: In2Do: CG/GT	17X	31X	Polymorphic	Illumina
Mesoplodon perrini	AMTN: E8-9: NRM	No coverage for deleted AMTN exons 8-9 with Orcinus orca probe		SRA: No significant similarity found	Illumina
Mesoplodon peruvianus	AMTN: E8: 376I	30X	30X		Illumina
Monodon monoceros	ACP4: In6Do: AT	31X	35X		SRX14244178
	AMBN: E11: 1214-1216S	28X	29X		SRX14244178
	KLK4: E4: 503-505S	18X	18X		SRX14244178
Orcinus orca	ENAM: In4Do: AT /GT	4X	30X	Polymorphic	SRX22112436, SRX22112447
Physeter macrocephalus	ACP4: E4: 427D	9X	9X		SRX3302888
	ACP4: E9: 1015D/1016D/In9Do: -T	49X	49X	End of exon/Splice site	SRX3302888
	ACP4: E10: 1132D	28X	66X	Polymorphic	SRX3302888, SRX2447274
Platanista gangetica	AMBN: E4: 136-155D	No coverage for deletion, ~6X nearby			SRX9456846
	MMP20: In9Do: CT/GT	1X	2X	Polymorphic	SRX9456846
Tasmacetus shepherdi	KLK4: E5: 767-769	25X	25X	no stop, new possible stop +42 bps	Illumina
Ziphius cavirostris	KLK4: In3Ac: GG/AG	11X	25X	Polymorphic	SRX8012809, SRX6969449
