# Supplementary material for: Molecular Evidence for Relaxed Selection on the Enamel Genes of Toothed Whales (Odontoceti) with Degenerative Enamel Phenotypes
Source: Genes (Basel). 2024 Feb 10;15(2):228. doi: 10.3390/genes15020228 (PMC10888366; doi:10.3390/genes15020228)
Supplement: Supplementary file 1 [file genes-15-00228-s001.zip › Supplementary Materials/Supplementary Tables/Table S6 (normality test results and residuals).xlsx]

## Sheet: Normality Test Results
Table S6. Normality test results and residuals from regression analyses.
Residuals	P Value
ACCTRAN CF1	0.0012
ACCTRAN CF1 log	0.0167
ACCTRAN CF2	0.0012
ACCTRAN CF2 log	0.0166
DELTRAN CF1	0.0003
DELTRAN CF1 log	0.0135
DELTRAN CF2	0.0003
DELTRAN CF2 log	0.0119
MPR CF1	0.0021
MPR CF1 log	0.013
MPR CF2	0.0014
MPR CF2 log	0.0095
Normality tests (Anderson-Darling) were performed with mathcracker (https://mathcracker.com/)

## Sheet: Residuals
ACCTRAN CF1	ACCTRAN CF1 log	ACCTRAN CF2	ACCTRAN CF2 log	DELTRAN CF1	DELTRAN CF1 log	DELTRAN CF2	DELTRAN CF2 log	MPR CF1	MPR CF1 log	MPR CF2	MPR CF2 log
−2.807	−2.744	−2.806	−2.743	−2.401	−2.338	−2.399	−2.337	−2.604	−2.541	−2.603	−2.54
−2.436	−2.32	−2.433	−2.316	−2.033	−1.92	−2.03	−1.917	−2.234	−2.12	−2.231	−2.117
−1.249	−1.284	−1.258	−1.289	−1.539	−1.435	−1.546	−1.441	−1.483	−1.375	−1.489	−1.38
−2.031	−1.886	−2.03	−1.886	−0.875	−0.914	−0.887	−0.922	−1.062	−1.099	−1.072	−1.105
−1.426	−1.315	−1.432	−1.319	−1.633	−1.494	−1.633	−1.494	−1.832	−1.69	−1.831	−1.69
−1.808	−1.744	−1.805	−1.741	−1.901	−1.839	−1.898	−1.835	−1.854	−1.791	−1.852	−1.788
−0.973	−0.921	−0.98	−0.925	−1.092	−1.046	−1.101	−1.053	−1.033	−0.984	−1.04	−0.989
−0.949	−0.905	−0.956	−0.91	−1.069	−1.031	−1.078	−1.038	−1.009	−0.968	−1.017	−0.974
−0.898	−0.873	−0.891	−0.868	−1.019	−1	−1.015	−0.998	−0.958	−0.936	−0.953	−0.933
−0.109	−0.334	−0.094	−0.327	0.254	0.028	0.263	0.031	0.073	−0.153	0.084	−0.148
−1.269	−1.185	−1.27	−1.187	−0.864	−0.782	−0.864	−0.783	−1.066	−0.984	−1.067	−0.985
−0.884	−0.873	−0.884	−0.874	−0.975	−0.962	−0.974	−0.962	−0.93	−0.918	−0.929	−0.918
−0.089	−0.001	−0.09	−0.001	−0.205	−0.123	−0.207	−0.126	−0.147	−0.062	−0.148	−0.063
−0.897	−0.896	−0.898	−0.9	−0.468	−0.333	−0.474	−0.339	−0.414	−0.276	−0.421	−0.282
−0.361	−0.219	−0.367	−0.224	−0.032	−0.008	−0.032	−0.009	0.029	0.056	0.029	0.056
0.089	0.119	0.091	0.121	−0.488	−0.485	−0.488	−0.487	−0.692	−0.691	−0.693	−0.693
0.196	0.331	0.182	0.319	0.087	0.215	0.072	0.202	0.141	0.273	0.127	0.261
1.458	1.327	1.458	1.327	1.326	1.192	1.321	1.189	1.392	1.26	1.389	1.258
1.352	1.272	1.349	1.27	1.223	1.139	1.216	1.135	1.287	1.205	1.283	1.203
1.287	1.236	1.287	1.236	1.16	1.105	1.156	1.102	1.224	1.171	1.221	1.169
0.031	−0.04	0.031	−0.041	−0.058	−0.123	−0.056	−0.122	−0.013	−0.081	−0.012	−0.081
0.468	0.612	0.468	0.612	0.366	0.504	0.366	0.504	0.417	0.558	0.417	0.558
0.374	0.505	0.37	0.501	0.275	0.401	0.271	0.397	0.324	0.453	0.321	0.449
0.463	0.608	0.458	0.601	0.361	0.5	0.356	0.493	0.412	0.554	0.407	0.547
0.252	0.346	0.252	0.345	0.157	0.248	0.158	0.248	0.205	0.297	0.205	0.297
0.004	−0.099	0	−0.109	−0.083	−0.18	−0.086	−0.188	−0.039	−0.139	−0.043	−0.149
0.232	0.317	0.236	0.322	0.138	0.22	0.142	0.226	0.185	0.268	0.189	0.274
0.124	0.142	0.129	0.151	0.033	0.052	0.039	0.061	0.078	0.097	0.084	0.106
1.129	1.144	1.128	1.144	1.007	1.016	1.003	1.013	1.068	1.08	1.066	1.078
−0.032	−0.186	−0.032	−0.187	−0.119	−0.264	−0.117	−0.262	−0.075	−0.225	−0.074	−0.225
−0.024	−0.166	−0.024	−0.167	−0.111	−0.245	−0.109	−0.243	−0.067	−0.205	−0.067	−0.205
0.498	0.645	0.505	0.652	0.395	0.536	0.402	0.541	0.447	0.59	0.453	0.597
0.216	0.292	0.217	0.293	0.121	0.196	0.124	0.198	0.168	0.244	0.17	0.246
0.397	0.533	0.44	0.581	−0.087	−0.188	−0.078	−0.169	−0.043	−0.148	−0.034	−0.13
0.001	−0.107	0.009	−0.09	−0.168	−0.396	−0.167	−0.397	−0.125	−0.359	−0.125	−0.362
−0.083	−0.323	−0.084	−0.328	0.139	0.222	0.137	0.217	0.187	0.271	0.183	0.265
0.234	0.319	0.23	0.314	0.203	0.311	0.203	0.311	0.251	0.361	0.251	0.361
0.3	0.411	0.3	0.411	−0.163	−0.381	−0.163	−0.386	−0.12	−0.344	−0.121	−0.351
−0.078	−0.308	−0.08	−0.316	−0.219	−0.556	−0.215	−0.55	−0.177	−0.522	−0.175	−0.518
−0.135	−0.489	−0.134	−0.486	0.156	0.247	0.157	0.247	0.204	0.296	0.204	0.295
0.251	0.344	0.251	0.344	0.476	0.616	0.447	0.587	0.529	0.672	0.5	0.643
0.582	0.728	0.553	0.7	−0.027	−0.06	−0.026	−0.06	0.018	−0.017	0.018	−0.017
0.062	0.025	0.062	0.025	0.115	0.186	0.115	0.185	0.162	0.234	0.161	0.232
0.209	0.281	0.208	0.28	0.155	0.246	0.156	0.246	0.203	0.295	0.204	0.294
0.251	0.344	0.251	0.343	0.235	0.352	0.233	0.349	0.284	0.403	0.281	0.4
0.333	0.454	0.33	0.45	0.429	0.348	0.429	0.346	0.473	0.389	0.472	0.386
0.517	0.43	0.516	0.426	1.298	1.429	1.338	1.474	0.847	0.981	0.889	1.028
0.474	0.329	0.477	0.334	0.887	0.751	0.891	0.758	0.681	0.54	0.684	0.546
0.688	0.75	0.686	0.745	1.095	1.155	1.093	1.151	0.892	0.952	0.89	0.948
1.059	1.019	1.059	1.017	0.97	0.933	0.971	0.933	1.014	0.976	1.015	0.975
0.978	0.839	0.979	0.841	0.891	0.76	0.894	0.764	0.935	0.8	0.937	0.803
1.1	1.098	1.099	1.095	1.009	1.01	1.009	1.008	1.055	1.054	1.054	1.051
1.067	1.035	1.068	1.036	0.978	0.949	0.98	0.951	1.022	0.992	1.024	0.993
0.856	0.48	0.855	0.476	0.773	0.415	0.774	0.414	0.814	0.447	0.815	0.445
1.005	0.902	1.013	0.921	0.917	0.821	0.927	0.841	0.961	0.861	0.97	0.881
