# Supplementary material for: Molecular Evidence for Relaxed Selection on the Enamel Genes of Toothed Whales (Odontoceti) with Degenerative Enamel Phenotypes
Source: Genes (Basel). 2024 Feb 10;15(2):228. doi: 10.3390/genes15020228 (PMC10888366; doi:10.3390/genes15020228)
Supplement: Supplementary file 1 [file genes-15-00228-s001.zip › Supplementary Materials/Supplementary Tables/Table S1 (Accession Numbers).xlsx]

## Sheet: TableS1-Accession Numbers
Species (93)	Common Name	Specimen ID for New Sequences	ACP4 (=ACPT)	AMBN	AMELX	AMTN	ENAM	KLK4	MMP20
MYSTICETI (13)
Balaenoptera acutorostrata	common minke whale		NW_006726699 (2-4,6-11), SRR4011108/SRR908213 (5)	NW_006732456	NC_080085 (x-chromosome)	NW_006732456	NW_006732456	NW_006726699 (1,3-5), SRR893003 (2)	NW_006730901
Balaenoptera bonaerensis	Antarctic minke whale		BAUQ01695082 (2-3), BAUQ01514979 (4-5), BAUQ01687705 (6-9, partial 10), BAUQ01624028 (partial 10, partial 11), BAUQ01701754 (partial 11)	BAUQ01204242(1), BAUQ01204243(2-3), BAUQ01204244(4-5), BAUQ01204245(6-11)	BAUQ01110073 (2-3, 5-6), BAUQ01023070 (7) [sex = unknown]	BAUQ01700854(2), BAUQ01243444(3-6), BAUQ01243443(7-9)	BAUQ01083720(1-4), BAUQ01083721(5-8)	BAUQ01409015(1), BAUQ01081541(2,partial 3), BAUQ01081540(partial 3,4,5), SRR4011113(partial 3)	BAUQ01260219(1, partial 2), BAUQ01199473(partial 2, 3-6), BAUQ01197747 (7-10)
Balaenoptera borealis	Sei whale		SRR5665645/SRR5665646	SRR5665645/SRR5665646	SRR5665645/SRR5665646	N/A	SRR5665645/SRR5665646	N/A	SRR5665645/SRR5665646
Balaenoptera ricei	Bryde's whale		DNAZOO [HiC Scaffold 9]	DNAZOO [HiC Scaffold 21]	DNAZOO [HiC Scaffold 2]	DNAZOO [HiC Scaffold 21, 1674]	DNAZOO [HiC Scaffold 21]	N/A	DNAZOO [HiC_scaffold_5, HiC_scaffold_225]
Balaenoptera musculus	blue whale		JAMCCW010003414	JAMCCW010007083	JAMCCW010000005	JAMCCW010007083	VNFD02002171	VNFC03000015	NC_045792
Balaenoptera physalus	fin whale		SRR935201	SRR935201	SRR935201 [female]	SRR935201	SRR935201	SRR935201	SRR935201
Megaptera novaeangliae	humpback whale		SRR5665639	SRR5665639	SRR5665639 [sex unknown ]	SRR5665639	SRR5665639	RYZJ01000820	SRR5665639
Eschrichtus robustus	gray whale		NIPP01000115	NIPP01006770	JAIQCJ010001341 [female]	NIPP01006770	NIPP01007379	NIPP01000115	NIPP01004172
Caperea marginata	pygmy right whale		OK282863	OK282856	OK282860	OK282859	OK282857	OK282858	OK282861
Eubalaena australis	southern right whale		DNAZOO [HiC_scaffold_16]	DNAZOO [HiC_scaffold_7]	DNAZOO [HiC_scaffold_8]	DNAZOO [HiC_scaffold_7]	DNAZOO [HiC Scaffold 7]	DNAZOO [HiC Scaffold 16]	DNAZOO [HiC Scaffold 19]
Eubalaen japonica	North Pacific right whale		RJWP010022140.1	RJWP010023564.1 (4-10), RJWP010047866.1 (11)	RJWP010068160.1 (2-3), RJWP010084712.1 (5-6), RJWP010031599.1 (7)	RJWP010023479.1 (2-6), RJWP010100097.1 (7), RJWP010035979.1 (8-9)	RJWP010072161.1(1), RJWP010037444.1(2-8)	RJWP010027870.1 (1), RJWP010019741.1 (2-5)	RJWP010045729.1 (1), RJWP010006951.1 (2-10)
Eubalaena glacialis	North Atlantic right whale		DNAZOO [HiC_scaffold_15]	SRR5665640	SRR5665640 [male]	SRR5665640	SRR5665640	SRR5665640	DNAZOO [HiC_scaffold_17]
Balaena mysticetus	bowhead whale		scaffold 947	scaffold 3721	scaffold 16 [female]	scaffold 1818	scaffold_3251	scaffold_947	scaffold_5841
ODONTOCETI (63)
Berardius arnuxii	Arnoux's beaked whale	Z 186313	Map	Map	Map	Map	Map	Map	Map
Berardius bairdii*	Baird's Beaked whale	Z 7696	Map	Map	Map	Map	Map	Map	Map
Cephalorhynchus commersonii	Commerson's dolphin		DNAZOO [HiC_scaffold_15]	DNAZOO [HiC_scaffold_18]	DNAZOO [HiC_scaffold_1]	DNAZOO [HiC_scaffold_18], SRX6969510 (3)	DNAZOO [HiC_scaffold_18]	DNAZOO [HiC_scaffold_15]	DNAZOO [HiC_scaffold_21]
Cephalorhynchus eutropia	black dolphin/Chilean dolphin	Z 2317	Map	Map	Map	Map	Map	Map	Map
Cephalorhynchus heavisidii	Heaviside's dolphin	Z 7320	Map	Map	Map	Map	Map	Map	Map
Cephalorhynchus hectori	Hector’s dolphin	Z 3746	Map	Map	Map	Map	Map	Map	Map
Delphinapterus leucus	beluga		NW_022098006	NW_022098045	NW_022098056 [ sex = female]	NW_022098045	NW_022098045	NW_022098006	NW_022098067
Delphinus delphis bairdii	long-beaked common dolphin	Z 173977	Map	Map	Map	Map	Map	Map	Map
Delphinus delphis delphis	short-beaked common dolphin (saddleback)	Z 145475	Map	Map	Map	Map	Map	Map	Map
Feresa attenuata	pygmy killer whale	Z 123337	Map	Map	Map	Map	Map	Map	Map
Globicephala macrorhynchus	long-finned pilot whale	Z 17981	Map	Map	Map	Map	Map	Map	Map
Globicephala melas	short-finned (long in Loch) pilot whale		SWEB01012709	SWEB01006389	SWEB01011316	SWEB01006389	SWEB01006389	SWEB01012708	SWEB01000749(E1-8), SWEB01000748(E9-10)
Grampus griseus	Risso’s dolphin		DNAZOO [HiC_scaffold_15]	DNAZOO [HiC_scaffold_5]	DNAZOO [HiC_scaffold_22]	DNAZOO [HiC_scaffold_5]	DNAZOO [HiC_scaffold_5]	DNAZOO [HiC_scaffold_15]	DNAZOO [HiC_scaffold_9]
Hyperoodon ampullatus	northern bottlesnose dolphin	USNM593434	Map	Map	Map	Map	Map	Map	Map
Hyperoodon planifrons	southern bottlenose whale	Z 9121	Map	Map	Map	Map	Map	Map	Map
Indopacetus pacificus	Longman's beaked whale	Z 92267	Map	Map	Map	Map	Map	Map	Map
Inia geoffrensis	Amazon River dolphin		RJWO010000471	RJWO010030668 (1-2), RJWO010023613 (3-11)	RJWO010172232 (2), RJWO010078194 (3, 5-7)	RJWO010025249 (2-6), RJWO010045022 (7-9)	RJWO010111340 (1-3), SRX8008841 (4), RJWO010050851 (5-8)	RJWO010000471	RJWO010026644 (1), RJWO010027393 (2-6), RJWO010050171 (7-8), RJWO010042711 (9-10)
Kogia breviceps	pygmy sperm whale		RJWL010015892 (4-6, 8-10), JAPMIG010000034 (7)	RJWL010009583	RJWL010042980 [sex unknown]	RJWL010004452 (2), RJWL010010502 (3-9)	RJWL010009583 (1-7), RJWL010040184 (8)	N/A	RJWL010002901
Kogia sima	dwarf sperm whale		OK391138	N/A	OK391139	OK391140	OK391141	N/A	OK391142
Lagenodelphis hosei	Fraser’s dolphin	Z 30468	Map	Map	Map	Map	Map	Map	Map
Leucopleurus acutus	Atlantic white-sided dolphin		DNAZOO [HiC_scaffold_19]	DNAZOO [HiC_scaffold_5]	DNAZOO [HiC_scaffold_22]	DNAZOO [HiC_scaffold_5]	DNAZOO [HiC_scaffold_5]	DNAZOO [HiC_scaffold_4443(E1), 5506(E2-5)]	DNAZOO [HiC_scaffold_8]
Lagenorhynchus albirostris	white-beaked dolphin	USNM594176	Map	Map	Map	Map	Map	Map	Map
Sagmatias obliquidens	Pacific white-sided dolphin		RCWK01010839	RCWK01012500	RCWK01015029 [sex = female]	RCWK01012499	RCWK01012500	RCWK01010839	RCWK01014745
Sagmatias obscurus	dusky dolphin	Z 37793	Map	Map	Map	Map	Map	Map	Map
Lipotes vexillifer	Chinese River dolphin		NW_006790237	NW_006770403	NW_006782267 [sex = male]	NW_006770403	NW_006770403	NW_006790237	NW_006773778
Lissodelphis borealis	northern right whale dolphin	Z 145224	Map	Map	Map	Map	Map	Map	Map
Lissodelphis peronii	southern right whale dolphin	Z 2316	Map	Map	Map	Map	Map	Map	Map
Mesoplodon bidens	Sowerby's beaked whale		PVJJ010010218	PVJJ010066579 (1-2), PVJJ010046033 (3-11)	PVJJ010035682 (2, 3, 5, 6), PVJJ010054189 (7)	PVJJ010049848 (2), PVJJ010078265 (3-4), PVJJ010061093 (5-7), PVJJ010091218 (8-9)	PVJJ010013965	PVJJ010039514(1), PVJJ010073226(2-5)	PVJJ010016637(1-6), PVJJ010071990(7-8), PVJJ010037124(9-10)
Mesoplodon bowdoini	Andrew's beaked whale	Z 9109	Map	Map	Map	Map	Map	Map	Map
Mesoplodon carlhubbsi	Hubb’s beaked whale	Z 1547	Map	Map	Map	Map	Map	Map	Map
Mesoplodon densirostris	Blainville's beaked whale		DNAZOO [HiC_scaffold_13], SRX9606530/SRX9606526 (5-6)	DNAZOO [HiC_scaffold_14651 (E1-2), 20 (4-11)], SRX9606530/SRX9606526 (3)	DNAZOO [HiC_scaffold_4]	DNAZOO [HiC_scaffold_20], SRX9606530/SRX9606526 (5)	DNAZOO [HiC_scaffold_20]	DNAZOO [HiC_scaffold_13]	DNAZOO [HiC_scaffold_5 (1-6), 5074 (7-8), 13044 (9-10)]
Mesoplodon europaeus	Gervais' beaked whale		DNAZOO [HiC_scaffold_4]	DNAZOO [HiC_scaffold_2]	DNAZOO [HiC_scaffold_1]	DNAZOO [HiC_scaffold_2]	DNAZOO [HiC_scaffold_2]	DNAZOO [HiC_scaffold_4]	DNAZOO [HiC_scaffold_21]
Mesoplodon ginkgodens	ginkgo-toothed beaked whale	Z 157050	Map	Map	Map	Map	Map	Map	Map
Mesoplodon grayi	Gray's beaked whale	Z 9112	Map	Map	Map	Map	Map	Map	Map
Mesoplodon layardii	strap-toothed whale	Z 9118	Map	Map	Map	Map	Map	Map	Map
Mesoplodon mirus	True's beaked whale	USNM594039	Map	Map	Map	Map	Map	Map	Map
Mesoplodon perrini	Perrin's beaked whale	USNM504259	Map	Map	Map	Map	Map	Map	Map
Mesoplodon peruvianus	pygmy beaked whale	Z37886	Map	Map	Map	Map	Map	Map	Map
Mesoplodon stejnegeri	Stejneger's beaked whale		DNAZOO [HiC_scaffold_5]	DNAZOO [HiC_scaffold_20]	DNAZOO [HiC_scaffold_4]	DNAZOO [HiC_scaffold_20]	DNAZOO [HiC_scaffold_20]	DNAZOO [HiC_scaffold_5]	DNAZOO [HiC_scaffold_19]
Monodon monoceros	narwhal		PVJF01021769	PVJF01000876	PVJF01029151 (2, 3,5,6), PVJF01018969 (7) [sex = female]	PVJE01014595	PVJF01000876	PVJE01032108	PVJF01001684
Neophocaena asiaeorientalis	narrow-ridged finless porpoise [Yangtze]		NW_020175468	NW_020174050	JAIXHI010015402	NW_020174050	NW_020174050	MKKW01048098(1), MKKW01048099(2-5)	NW_020172449
Orcaella brevirostris	Irrawaddy dolphin	Z 23971	Map	Map	Map	Map	Map	Map	Map
Orcaella heinsohni	Australian snubfin dolphin	Z 2907	Map	Map	Map	Map	Map	Map	Map
Orcinus orca	killer whale		NW_004438697	NW_004438609	NW_004438427 [female]	ANOL02069133	NW_004438609	NW_004438697	NW_004438575
Peponocephala electra	melon-headed whale		DNAZOO [HiC_scaffold_4]	DNAZOO [HiC_scaffold_11]	DNAZOO [HiC_scaffold_22]	DNAZOO [HiC_scaffold_11]	DNAZOO [HiC_scaffold_11]	DNAZOO [HiC_scaffold_4]	DNAZOO [HiC_scaffold_2]
Phocoena phocoena	common porpoise (harbor porpoise)		PKGA01139007	PKGA01002728	PKGA02005531	PKGA01002728	PKGA01002728	RJWQ010009704	PKGA01000082
Phocoena sinus	vaquita		VOSU01000010	VOSU01000005	VOSU01000035	VOSU01000005	VOSU01000005	VOSU01000010	VOSU01000062
Physeter macrocephalus	sperm Whale		NC_041230 (1-11), SRX3302888/SRX2447274 (10)	AWZP01060790	NW_019873610 [female]	NW_019873609	NW_019873609	UEMC01000010	NW_019873608
Platanista gangetica	Ganges River dolphin		JAFDUW011120359 (1-3), JAFDUW011153094 (4-9), JAFDUW010711354 (10-11)	JAFDUW010086008 (1), JAFDUW010958346 (2-3), SRX9456846 (partial 4), JAFDUW010634282 (5), JAFDUW010929731 (partial 6), JAFDUW010194953 (partial 6, 7-9), JAFDUW010615829 (10), JAFDUW010474677 (11)	JAFDUW011011072 (2), SRX9456846 (3, 6), JAFDUW011084264 (5), JAFDUW011110801 (partial 6), JAFDUW011056811 (7)	JAFDUW010436711 (2), JAFDUW010653784 (4-5), JAFDUW010600453 (6), JAFDUW011058929 (7), JAFDUW011055001 (8-9)	JAFDUW010394904 (1-3), JAFDUW010255307 (4-7), JAFDUW010632949 (8)	JAFDUW011289822 (1), SRX9456846 (2), JAFDUW010059040 (3-4), JAFDUW010299603 (5)	JAFDUW010066379 (1), JAFDUW011036070 (2), JAFDUW011300013 (3), JAFDUW010059595 (4-6), JAFDUW011241047 (7-8), JAFDUW010084429 (9-10)
Platanista minor	Indus River dolphin		RJWK010060797	RJWK010007117 (1-9), RJWK010059717 (10-11)	RJWK010003153 (2, 3, 5, 6), SRR11431927 (7)	RJWK010070018 (2, 4-5), RJWK010072804 (6-9)	RJWK010010115	RJWK010151218 (1), RJWK010031852 (2-5)	RJWK010043464 (1-3), RJWK010006143 (4-10)
Pontoporia blainvillei	franciscana/La Plata dolphin		RJWI010001059	PGGH01043770 (1-3), PGGH01022715 (4-11)	PGGH01071508 (2), RJWI010293084 (3), RJWI010164041 (5-7)	PGGH01201234 (2), PGGH01133633 (3-9)	PGGH01442504 (1), PGGH01148376 (2-4), PGGH01358609 (5-6), PGGH01466080 (7), PGGH01024557 (8)	RJWI010018320	RJWI010051153 (1), RJWI010170217 (2), PGGH01391472 (3), PGGH01081771 (4-6), PGGH01310710 (7-8), PGGH01180670 (9-10)
Pseudorca crassidens	false killer whale	Z 18462	Map	Map	Map	Map	Map	Map	Map
Sousa chinensis	Indo-pacific humpbacked dolphin		QWLN02016605	QWLN02016376	QWLN02013088	QWLN02016376	QWLN02016376	QWLN02016605	QWLN02017623
Stenella attenuata	Pantropical spotted dolphin		DNAZOO [HiC_scaffold_19]	DNAZOO [HiC_scaffold_5(E1-6), 87217(E7), 108649(E8-9), 143748(E10), 5(E11)]	DNAZOO [HiC_scaffold_21]	DNAZOO [HiC_scaffold_5]	DNAZOO [HiC_scaffold_5], SRX12373258 (8)	DNAZOO [HiC_scaffold_10194 (E1), 112933 (E2), 19 (3-5)]	DNAZOO [HiC_scaffold_9]
Stenella clymene	Clymene’s (short-snout spinner) dolphin		DNAZOO [HiC_scaffold_20]	DNAZOO [HiC_scaffold_5]	DNAZOO [HiC_scaffold_22]	DNAZOO [HiC_scaffold_5]	DNAZOO [HiC_scaffold_5]	DNAZOO [HiC_scaffold_20]	DNAZOO [HiC_scaffold_8] (1-3, 5-10), Map (4)
Stenella coeruleoalba	Striped dolphin	Z 145384	Map	Map	Map	Map	Map	Map	Map
Stenella frontalis	Atlantic spotted dolphin		DNAZOO [HiC_scaffold_20]	DNAZOO [HiC_scaffold_5]	DNAZOO [HiC_scaffold_21]	DNAZOO [HiC_scaffold_5]	DNAZOO [HiC_scaffold_5]	DNAZOO [HiC_scaffold_20]	DNAZOO [HiC_scaffold_9]
Stenella longirostris	Eastern spinner dolphin (sp:orientalis?)		DNAZOO [HiC_scaffold_20]	DNAZOO [HiC_scaffold_5]	DNAZOO [HiC_scaffold_21]	DNAZOO [HiC_scaffold_5]	DNAZOO [HiC_scaffold_5]	DNAZOO [HiC_scaffold_9052]	DNAZOO [HiC_scaffold_9]
Steno bredanensis	Rough-toothed dolphin		DNAZOO [HiC_scaffold_3]	DNAZOO [HiC_scaffold_16]	DNAZOO [HiC_scaffold_22]	DNAZOO [HiC_scaffold_16]	DNAZOO [HiC_scaffold_16]	DNAZOO [HiC_scaffold_3]	DNAZOO [HiC_scaffold_7892 (E1), 2 (E2-10)]
Tasmacetus shepherdi	Shepherd's beaked whale	Z 9124	Map	Map	Map	Map	Map	Map	Map
Tursiops aduncus	Indo-Pacific bottlenose dolphin		NCQN01016172	NCQN01001634	NCQN01000454 [sex = female]	NCQN01001634	NCQN01001634	NCQN01016172	NCQN01000723
Tursiops truncatus	Bottlenose dolphin		NW_017842632	NW_017843021	NC_047055	NW_017843021	NW_017843021	ABRN02488740	NW_017844196
Ziphius cavirostris	Cuvier's beaked whale		RJWS010068163 (1-3), RJWS010086221 (4-11)	SRX8012809/SRX6969449 (1-5, 11), RJWS010111116 (6-10)	RJWS010227011 (2), RJWS010176691 (3, 5), RJWS010341559 (6), RJWS010288193 (7)	SRX8012809/SRX6969449 (2-3, 5, 7), RJWS010376362 (4), RJWS010172236 (6), RJWS010319981 (8-9)	RJWS010057421 (1-4), RJWS010244314 (5), RJWS010066949 (6-8)	RJWS010260122 (1), RJWS010032760 (2-5), SRX8012809/SRX6969449 (Intron 3)	RJWS010090505 (1), RJWS010020526 (2-6), RJWS010469311 (7), RJWS010173765 (8), RJWS010288620 (9-10)
Outgroups (17)
Bison bison	American bison		NW_011494857	NW_011494682	NW_011495071 (2,3,5) [male], JPYT01161668 (6) [male], SRR3530403/SRR3509077/SRR3509078 (7)	NW_011494682	NW_011494682	NW_011494857	NW_011494582 (1-6,8-10), NW_011478193 (7)
Bos mutus	Wild yak		NW_005393989	NW_005393842	NW_005394632 [female]	NW_005393842	NW_005393842	NW_005393989	NW_005394116
Bubalus bubalis	Water buffalo		NC_059174	NC_059163	NC_059181 [female]	NC_059163	PZYV01000022	NC_059174	NC_059172
Camelus bactrianus	Bactrian camel		NW_011511555 (1-9,partial 10,11), SRX973828(10)	NW_011517196	NW_011516475 [female]	NW_011517196	NW_011517196	NW_011511555	NW_011513264
Capra hircus	domestic goat		NC_030825	NC_030813	NW_017189516 [X chromosome]	NC_030813	NC_030813	NC_030825	NC_030822
Catagonus wagneri	Chacoan peccary		PVHT021183540	PVHT020000886	PVHT020000195	PVHT020000886	PVHT020000886	PVHT021183540	PVHT020000034
Choeropsis liberiensis	pygmy hippopotamus		SRX9926581	SRX9926581	SRX9926581	SRX9926581	SRX9926581	SRX9926581	SRX9926581
Elaphurus davidianus	Pere David's deer		SRX3388568(1), JRFZ01026799 (2-11)	JRFZ01129552	JRFZ01113183[male]	JRFZ01129552	JRFZ01129552	JRFZ01026799 (1, partial 2, 3-5), JRFZ01046123 (2)	JRFZ01064265
Giraffa camelopardalis tippelskirchi	giraffe		LVKQ01000031 (1-5), LVKQ01000031(6-11)	LVKQ01222143 (1-6), LVKQ01222144 (7-11)	LVKQ01090912 (2, 3, 5, partial 6), LVKQ01090913 (partial 6, 7) [female]	LVKQ01150389 (2), LVKQ01150388 (3), LVKQ01580439/LVKQ01301710 (4), LVKQ01176348 (5), LVKQ01176351 (6-7), LVKQ01176352 (8-9)	LVKQ01222146 (1-7), LVKQ01222147 (8)	LVKQ01000025	LVKQ01120811 (1), LVKQ01120812 (2-5), LVKQ01120813 (6), LVKQ01120822 (7-8), LVKQ01120823 (9-10)
Hippopotamus amphibius	river hippopotamus		NKPW01007079 (1-10)	NKPW01004127	NKPW01005992 [sex unknown]	NKPW01020323 (2-4), NKPW01095150 (5), NKPW01023322 (6-9),	NKPW01004127 (1-3, 5-7, partial 8), NKPW01121453 (4), SRX2899278 (middle of 8)	NKPW01007079(1,3-5), PVJP02000130 (2)	NKPW01003808
Moschus moschiferus	Siberian musk deer		PVHU020000720	PVHU021072491	PVHU021072318	PVHU021072491	PVHU021072491	PVHU020000720	PVHU021072362
Odocoileus virginianus	white-tailed deer		NW_018331895	NW_018338687	NW_018336521[male]	NW_018338687	NW_018338687	NW_018331895	NW_018342731
Okapia johnstoni	okapi		LVCL010018582 (1-5), LVCL010018581 (6-11)	LVCL010170980 (1-2), LVCL010170981 (3), LVCL010170982 (4-10), LVCL010170983 (11)	LVCL010233613 (2-3), LVCL010233615 (3,5,6), LVCL010233614 (partial 6, 7) [sex = male]	LVCL010170968 (2), LVCL010170969 (3-7), LVCL010170971 (8-9)	LVCL010328566 (1), LVCL010328565 (2-8)	LVCL010018578	LVCL010232860 (1-2), LVCL010232859 (3), LVCL010232858 (4-6), JAJJWQ010013438 (7-8), LVCL010213610 (9-10)
Ovis aries	domestic sheep		NC_056067	CBYI010071721	NC_056080	NC_056059	JAMHGC010000249	NC_056067	JAJTAA010000471
Sus scrofa	wild boar		NC_010448	NC_010450	NC_010461 [female]	NC_010450	NC_010450	NC_010448	NC_010451
Tragulus javanicus	Java mouse-deer		PVHZ020014588	PVHZ010001587	PVHZ010004808	PVHZ010001587	PVHZ021082372	PVHZ020014588 (1), PVHZ020255621 (2-5)	PVHZ021082487
Vicugna pacos	alpaca		NW_005882787	ABRR03000026	NW_021964232 [sex = female]	JEMW01020137	ABRR03000026	ABRR03077237	JEMW01025173
Exon numbers in parentheses indicate exons that were obtained from the listed scaffold/contig. If exon numbers are not listed, then all exons were obtained from the same acccession number.
NA = Not applicable
Map = map to reference results from unpublshed Illumina reads (JG and MSS [Z numbers are specimen numbers from Southwest Fisheries Science Center]; MRM [USNM numbers are specimen numbers from the Smithsonian National Museum of Natural History]).
*Unpublished data suggest that this individual may belong to a newly described species of Berardius - B. minimus. This species was described by Yamada et al. (2019).
Yamada, T.K.; Kitamura, S.; Abe, S.; Tajima, Y.; Matsuda, A.; Mead, J.G.; Matsuichi, T.F. Description of a new species of beaked whale (Berardius) found in the North Pacific. Sci. Rep. 2019, 9, 12723.
