# Supplementary material for: Molecular Evidence for Relaxed Selection on the Enamel Genes of Toothed Whales (Odontoceti) with Degenerative Enamel Phenotypes
Source: Genes (Basel). 2024 Feb 10;15(2):228. doi: 10.3390/genes15020228 (PMC10888366; doi:10.3390/genes15020228)
Supplement: Supplementary file 1 [file genes-15-00228-s001.zip › Supplementary Materials/Gene Trees/KLK4 88Taxa CDS Alignment consensus tree unrooted.newick]

(Camelus_bactrianus:0.009977287742575393,Vicugna_pacos:0.011762855225414233,((Catagonus_wagneri:0.03749773220419863,Sus_scrofa:0.02718323619991829)100.0:0.04998126805905567,((Choeropsis_liberiensis:0.003361160110654594,Hippopotamus_amphibius:0.006783154731235987)100.0:0.030397489794349326,((Physeter_macrocephalus:0.024195493463347605,((Eschrichtius_robustus:0.01752447548586122,(Caperea_marginata:0.014588018353205248,((Balaenoptera_acutorostrata:0.006454212403037014,Balaenoptera_bonaerensis:0.006171724320351601)84.0:0.004855151529207027,(Balaenoptera_musculus:0.00540616550839059,Balaenoptera_physalus:0.012356727188738181)76.0:0.0042829068682291235)78.0:0.005133972825113385)51.0:0.005203956595956878)80.0:0.004375054252586474,(Balaena_mysticetus:0.006059020221547278,(Eubalaena_glacialis:0.004032726391563375,(Eubalaena_australis:0.0033430586942676714,Eubalaena_japonica:0.002549903396487335)55.00000000000001:0.0018613857622712467)88.0:0.00366033882487288)71.0:0.0031069791221379067)99.0:0.009866321751079451,((Platanista_gangetica:0.0,Platanista_minor:0.0)100.0:0.00923932603254198,(Ziphius_cavirostris:0.008439255380146171,(Berardius_arnuxii:0.0,Berardius_bairdii:0.0)99.0:0.009093759795407944,(Hyperoodon_ampullatus:0.00410566633898778,Hyperoodon_planifrons:0.000009,Indopacetus_pacificus:0.005350703375809217,Mesoplodon_bidens:0.0025105750155030877,Mesoplodon_bowdoini:0.0026372637381688714,Mesoplodon_carlhubbsi:0.002566895431681486,Mesoplodon_densirostris:0.002710865711742069,Mesoplodon_europaeus:0.0,Mesoplodon_ginkgodens:0.000011,Mesoplodon_grayi:0.0014075941979122325,Mesoplodon_layardii:0.0013171761183430571,Mesoplodon_mirus:0.0,Mesoplodon_stejnegeri:0.0,Tasmacetus_shepherdi:0.0051559760660491085,(Mesoplodon_perrini:0.000004,Mesoplodon_peruvianus:0.002693196801851415)56.00000000000001:0.0026185944464220184)85.0:0.005575035596078359)98.0:0.007781608180487884,(Lipotes_vexillifer:0.015621380180540942,(((Phocoena_phocoena:0.002752866636771313,(Neophocaena_asiaeorientalis:0.0014984835379556914,Phocoena_sinus:0.0)72.0:0.0034857859427676855)100.0:0.014077745960023164,((Delphinapterus_leucas:0.0,Monodon_monoceros:0.0012376535160232658)84.0:0.003265555087023422,(Delphinus_delphis_bairdii:0.0,Delphinus_delphis_delphis:0.0,Feresa_attenuata:0.000002,Grampus_griseus:0.001001924665797454,Lagenodelphis_hosei:0.000013,Lagenorhynchus_albirostris:0.004779794674281466,Orcaella_brevirostris:0.0,Orcaella_heinsohni:0.0026709321472749847,Orcinus_orca:0.0017431124790249371,Peponocephala_electra:0.0015214639685647738,Pseudorca_crassidens:0.0,Sousa_chinensis:0.0011573412473360114,Stenella_attenuata:0.0,Stenella_clymene:0.0,Stenella_frontalis:0.0,Stenella_longirostris:0.000966,Steno_bredanensis:0.0026204384329644183,Tursiops_aduncus:0.0,(Globicephala_macrorhynchus:0.000006,Globicephala_melas:0.004253580342768201)72.0:0.0031877161329724214,(Stenella_coeruleoalba:0.0,Tursiops_truncatus:0.000664)50.0:0.000756,(Leucopleurus_acutus:0.002388133281211877,Lissodelphis_borealis:0.0011541161180780462,(Cephalorhynchus_commersonii:0.0015458193070203258,Cephalorhynchus_eutropia:0.0,Cephalorhynchus_heavisidii:0.001466874606596611,Cephalorhynchus_hectori:0.0,Sagmatias_obliquidens:0.0015765737675619343,Sagmatias_obscurus:0.000364,Lissodelphis_peronii:0.000003)53.0:0.000448)50.0:0.0022709077895508496)77.0:0.0029673863141573983)70.0:0.000992)91.0:0.004181708932614243,(Inia_geoffrensis:0.0059399769340509855,Pontoporia_blainvillei:0.006153648007184269)79.0:0.002675547690675496)51.0:0.0031319277655583156)78.0:0.0032524607434846198)75.0:0.003625846217284753)100.0:0.028336152830305855,(Tragulus_javanicus:0.061411312652170695,((Giraffa_camelopardalis:0.0015762942536828852,Okapia_johnstoni:0.009494392300787375)100.0:0.010365733886335509,((Elaphurus_davidianus:0.011208822129607318,Odocoileus_virginianus:0.008288634621287278)86.0:0.00695870866240244,(Moschus_moschiferus:0.008576065766738653,((Capra_hircus:0.005956949950732159,Ovis_aries:0.0)99.0:0.007999126979973434,(Bubalus_bubalis:0.00512841903783578,(Bison_bison:0.0010580822387134584,Bos_mutus:0.0014588498607357148)98.0:0.006359334162067048)95.0:0.008553290817979547)100.0:0.009466776389392605)56.00000000000001:0.0027245440055197272)72.0:0.00501049152141066)74.0:0.007125263865475682)97.0:0.01760420825497702)63.0:0.005242819454260732)90.0:0.013951220010330865)100.0:0.06390111304240008);
