# Supplementary material for: Molecular Evidence for Relaxed Selection on the Enamel Genes of Toothed Whales (Odontoceti) with Degenerative Enamel Phenotypes
Source: Genes (Basel). 2024 Feb 10;15(2):228. doi: 10.3390/genes15020228 (PMC10888366; doi:10.3390/genes15020228)
Supplement: Supplementary file 1 [file genes-15-00228-s001.zip › Supplementary Materials/Gene Trees/AMTN 92Taxa CDS Alignment consensus tree unrooted.newick]

(Camelus_bactrianus:0.009125666913568819,Vicugna_pacos:0.005240686206402949,(((Tragulus_javanicus:0.06139834018433002,((Giraffa_camelopardalis:0.012838602414362282,Okapia_johnstoni:0.0075181700924361015)91.0:0.006379574808221313,(Moschus_moschiferus:0.00839675406668227,((Elaphurus_davidianus:0.015786522647945268,Odocoileus_virginianus:0.007712948754669666)97.0:0.016928538524583873,(Bubalus_bubalis:0.0076951829097795,Ovis_aries:0.0068101766357999615,(Capra_hircus:0.007348725484798638,(Bison_bison:0.0,Bos_mutus:0.0)99.0:0.008682282399977892)64.0:0.006638418440405062)87.0:0.006462837356206415)82.0:0.0033029301706261147)56.99999999999999:0.0042962828828154945)100.0:0.021761334879293933)100.0:0.027334975234216713,((Choeropsis_liberiensis:0.000012,Hippopotamus_amphibius:0.003392909482814115)100.0:0.04419317266180601,(Balaenoptera_ricei:0.006075587101407732,Balaenoptera_musculus:0.005935054914673174,Balaenoptera_physalus:0.005974534901599839,Caperea_marginata:0.009697421892498208,Eschrichtius_robustus:0.005918437980802687,Megaptera_novaeangliae:0.0041005124069773725,(Platanista_gangetica:0.0,Platanista_minor:0.0)99.0:0.015627125420525047,(Balaenoptera_acutorostrata:0.0062281162290831445,Balaenoptera_bonaerensis:0.0016932244120850624)92.0:0.00674124675667927,(Balaena_mysticetus:0.0036301030924862166,Eubalaena_japonica:0.0013326742123942925,(Eubalaena_australis:0.001645095436830875,Eubalaena_glacialis:0.0)77.0:0.0031859122140268357)90.0:0.006045233247613032,(Physeter_macrocephalus:0.010736172699243894,(Kogia_breviceps:0.0050467402674029774,Kogia_sima:0.005797445812355284)100.0:0.010544388013667479)76.0:0.00623011820931743,(Lipotes_vexillifer:0.006325660059524782,(((Phocoena_phocoena:0.0,(Neophocaena_asiaeorientalis:0.0,Phocoena_sinus:0.00173026253417569)52.0:0.000014)100.0:0.014981997922620368,(Delphinapterus_leucas:0.000007,Monodon_monoceros:0.004878028869340079)87.0:0.0029035619369223073)99.0:0.00847185398031089,(Cephalorhynchus_commersonii:0.0,Cephalorhynchus_eutropia:0.0010584393050776086,Cephalorhynchus_heavisidii:0.000001,Cephalorhynchus_hectori:0.0,Delphinus_delphis_bairdii:0.0015846411999276317,Delphinus_delphis_delphis:0.0,Feresa_attenuata:0.0034599537790367613,Globicephala_macrorhynchus:0.000003,Globicephala_melas:0.0,Grampus_griseus:0.0024409955042591115,Lagenodelphis_hosei:0.0012956282035688693,Leucopleurus_acutus:0.005409370128450544,Orcaella_brevirostris:0.004691946873866143,Orcaella_heinsohni:0.001644029226648144,Orcinus_orca:0.0,Peponocephala_electra:0.0014563746500892054,Pseudorca_crassidens:0.0016765397025208057,Sousa_chinensis:0.001324816315117355,Stenella_clymene:0.0,Stenella_longirostris:0.0,Steno_bredanensis:0.003450658298407865,Tursiops_aduncus:0.0021894037571526265,Tursiops_truncatus:0.0,(Lagenorhynchus_albirostris:0.0024511122581700726,Lissodelphis_borealis:0.000005,Lissodelphis_peronii:0.000006)72.0:0.0034134105668500577,(Stenella_coeruleoalba:0.0,(Stenella_attenuata:0.0,Stenella_frontalis:0.0)73.0:0.0026245503744913943)56.99999999999999:0.0013612890678237843,(Sagmatias_obliquidens:0.0,Sagmatias_obscurus:0.000004)56.00000000000001:0.003160009287442238)73.0:0.0037553054010354197)97.0:0.007691915637903189,(Inia_geoffrensis:0.004443526798771331,Pontoporia_blainvillei:0.010812531407510761)74.0:0.003843569764209624)74.0:0.00352794557416628,(Indopacetus_pacificus:0.0031934262007687,Mesoplodon_bidens:0.002806606868416479,Mesoplodon_densirostris:0.0,Mesoplodon_europaeus:0.0026385874511489875,Mesoplodon_ginkgodens:0.0014966622602870126,Mesoplodon_grayi:0.000183,Mesoplodon_layardii:0.0,Mesoplodon_mirus:0.0024209963557595424,Mesoplodon_perrini:0.0039517153920744265,Mesoplodon_peruvianus:0.0035022855694476053,Mesoplodon_stejnegeri:0.0015460195252792854,Tasmacetus_shepherdi:0.006529897324803215,Ziphius_cavirostris:0.0025435709347391717,(Mesoplodon_bowdoini:0.0027321984026059997,Mesoplodon_carlhubbsi:0.0048364453302168755)73.0:0.004073112150995504,(Berardius_arnuxii:0.000047,Berardius_bairdii:0.00299423775792154)66.0:0.0035376073581573284,(Hyperoodon_ampullatus:0.005555864172684593,Hyperoodon_planifrons:0.000213)54.0:0.0023608133361451835)56.00000000000001:0.005550641115175209)66.0:0.008764088315889412)59.0:0.006624942844860153)100.0:0.024843919585402788,(Catagonus_wagneri:0.03530239485541587,Sus_scrofa:0.04211830474664703)100.0:0.025163005136050368)100.0:0.048322342642627636);
