# Supplementary material for: Molecular Evidence for Relaxed Selection on the Enamel Genes of Toothed Whales (Odontoceti) with Degenerative Enamel Phenotypes
Source: Genes (Basel). 2024 Feb 10;15(2):228. doi: 10.3390/genes15020228 (PMC10888366; doi:10.3390/genes15020228)
Supplement: Supplementary file 1 [file genes-15-00228-s001.zip › Supplementary Materials/Gene Trees/ENAM 93Taxa CDS Alignment consensus tree unrooted.newick]

(Balaenoptera_borealis:0.000002,Balaenoptera_ricei:0.000642,(Balaenoptera_musculus:0.002921387952560839,(Megaptera_novaeangliae:0.001822453828586429,(Balaenoptera_physalus:0.0018038357856681605,(((Balaena_mysticetus:0.0018815251545217426,(Eubalaena_glacialis:0.000327,(Eubalaena_australis:0.0013525985739217458,Eubalaena_japonica:0.000778)52.0:0.000641)98.0:0.001708625611231803)100.0:0.006585350090624765,(Caperea_marginata:0.007331723853145133,((((Tragulus_javanicus:0.06181403237151673,((Giraffa_camelopardalis:0.004652548057795145,Okapia_johnstoni:0.008985312625694037)100.0:0.008489514414680684,(Moschus_moschiferus:0.016835694131665125,(Elaphurus_davidianus:0.006060935824799176,Odocoileus_virginianus:0.008974544486312845)100.0:0.01120956809372606,((Capra_hircus:0.0030603475683536985,Ovis_aries:0.0034616836963281333)100.0:0.01374309488046071,(Bubalus_bubalis:0.006978311117883594,(Bison_bison:0.0010800256272139835,Bos_mutus:0.000652)100.0:0.007306264846934356)100.0:0.0060420810733723875)100.0:0.004490203597345944)56.00000000000001:0.0010127397297546472)100.0:0.023825472522836094)100.0:0.018358145589122993,((Camelus_bactrianus:0.006020213559660006,Vicugna_pacos:0.004087013081714682)100.0:0.05242937899291951,(Catagonus_wagneri:0.031873611002065025,Sus_scrofa:0.030781330864939112)100.0:0.03176403289831173)100.0:0.008094961346683287)100.0:0.004203455129928725,(Choeropsis_liberiensis:0.0020775992880767715,Hippopotamus_amphibius:0.0036539645315483626)100.0:0.03013956000346292)100.0:0.014920971068784072,(Physeter_macrocephalus:0.007186369498019211,(Kogia_breviceps:0.004161785785283584,Kogia_sima:0.0010014486490057123)100.0:0.011480823754258249)100.0:0.0026433265956781727,(((((Neophocaena_asiaeorientalis:0.0011503238548377938,(Phocoena_phocoena:0.0015753836907844343,Phocoena_sinus:0.0013874974803665399)87.0:0.000913)100.0:0.005419273888677835,(Delphinapterus_leucas:0.002619701713864469,Monodon_monoceros:0.002117362641920302)100.0:0.002855333682413834)100.0:0.002094817761079085,(Leucopleurus_acutus:0.0033926187737018626,(Lagenorhynchus_albirostris:0.0019582905937860122,(Orcinus_orca:0.002532248063484817,(Cephalorhynchus_heavisidii:0.00155513210903805,Sagmatias_obliquidens:0.000540,Sagmatias_obscurus:0.0,Lissodelphis_borealis:0.0014441954174136714,Lissodelphis_peronii:0.000337,(Cephalorhynchus_hectori:0.000645,(Cephalorhynchus_commersonii:0.000559,Cephalorhynchus_eutropia:0.000355)74.0:0.000780)78.0:0.000739)94.0:0.000751,(Stenella_attenuata:0.000172,Stenella_frontalis:0.002722863764140247)74.0:0.000650,(Sousa_chinensis:0.0020671817369033335,(Lagenodelphis_hosei:0.0,(Stenella_clymene:0.0017117235002126058,(Delphinus_delphis_bairdii:0.000006,Delphinus_delphis_delphis:0.0,Stenella_longirostris:0.000934)87.0:0.000293)56.99999999999999:0.000447)85.0:0.000832,(Stenella_coeruleoalba:0.000003,(Tursiops_aduncus:0.002146401922204854,Tursiops_truncatus:0.000760)85.0:0.000781)50.0:0.000432)70.0:0.000640,((Steno_bredanensis:0.0023266321178721347,(Orcaella_brevirostris:0.0017740356546498094,Orcaella_heinsohni:0.000021)69.0:0.000374)64.0:0.000448,(Globicephala_melas:0.0012543151729803221,(Grampus_griseus:0.00122216685761196,(Globicephala_macrorhynchus:0.0011972907225777814,(Feresa_attenuata:0.0,Peponocephala_electra:0.000279,Pseudorca_crassidens:0.000923)64.0:0.000517)61.0:0.000419)69.0:0.000528)54.0:0.000325)52.0:0.000337)78.0:0.000777)55.00000000000001:0.000493)100.0:0.0033206277323398546)100.0:0.003224103019561281,(Inia_geoffrensis:0.004828368853912457,(Lipotes_vexillifer:0.012468606223911757,Pontoporia_blainvillei:0.010945051006868578)54.0:0.000854)85.0:0.001235437385382147)100.0:0.004074634125549974,((Platanista_gangetica:0.000620,Platanista_minor:0.000303)100.0:0.012698900297227646,((Berardius_arnuxii:0.000944,Berardius_bairdii:0.000525)100.0:0.0032821002791787856,((Tasmacetus_shepherdi:0.004438738546297724,Ziphius_cavirostris:0.0033944122491235845)81.0:0.000729,(Indopacetus_pacificus:0.004270099892695663,(Hyperoodon_ampullatus:0.002127836789611615,Hyperoodon_planifrons:0.000013)100.0:0.004336236518444848,(Mesoplodon_bidens:0.004488916793981024,Mesoplodon_bowdoini:0.000670,Mesoplodon_carlhubbsi:0.0027443616352721568,(Mesoplodon_layardii:0.0017552330294250268,(Mesoplodon_densirostris:0.0019347386282772233,Mesoplodon_grayi:0.0011149675626019304,Mesoplodon_stejnegeri:0.000329,(Mesoplodon_perrini:0.0019796880163820887,Mesoplodon_peruvianus:0.000414)61.0:0.000399)75.0:0.000643)56.00000000000001:0.000528,(Mesoplodon_ginkgodens:0.001361220875647837,(Mesoplodon_europaeus:0.0016987790163601913,Mesoplodon_mirus:0.0021162468813770634)72.0:0.000767)56.00000000000001:0.000471)92.0:0.001094559445252078)63.0:0.000570)56.00000000000001:0.000377)100.0:0.009434127915733866)54.0:0.000515)99.0:0.002245307851975436)100.0:0.004095026779286781)64.0:0.001133506719631885)79.0:0.0010201894708197162,(Eschrichtius_robustus:0.004986522133834764,(Balaenoptera_acutorostrata:0.006233399153401598,Balaenoptera_bonaerensis:0.006001352680842123)85.0:0.0020786349852827323)69.0:0.000804)100.0:0.0026689043206948597)90.0:0.0010790147178001074)83.0:0.000092)100.0:0.005343879748171318);
