# Supplementary material for: Molecular Evidence for Relaxed Selection on the Enamel Genes of Toothed Whales (Odontoceti) with Degenerative Enamel Phenotypes
Source: Genes (Basel). 2024 Feb 10;15(2):228. doi: 10.3390/genes15020228 (PMC10888366; doi:10.3390/genes15020228)
Supplement: Supplementary file 1 [file genes-15-00228-s001.zip › Supplementary Materials/Gene Trees/ACP4 93Taxa CDS Alignment consensus tree unrooted.newick]

(Balaenoptera_borealis:0.0040455162141824754,Balaenoptera_ricei:0.004470657438133055,(Balaenoptera_musculus:0.008410801823678225,Balaenoptera_physalus:0.003708622680839255,Caperea_marginata:0.015605522532627768,Eschrichtius_robustus:0.010332662171359117,Megaptera_novaeangliae:0.002590221498030924,(Balaenoptera_acutorostrata:0.01022005123682303,Balaenoptera_bonaerensis:0.002359163758872751)79.0:0.004033499996870505,((Balaena_mysticetus:0.005215499299250101,(Eubalaena_japonica:0.00496853945218208,(Eubalaena_australis:0.003567149971340084,Eubalaena_glacialis:0.0018799468817092121)68.0:0.002436215750394017)78.0:0.0022787511088799466)97.0:0.005261512456572229,(Lipotes_vexillifer:0.01214808613621159,Physeter_macrocephalus:0.01515386521891379,(Platanista_gangetica:0.000759,Platanista_minor:0.0)100.0:0.017832104270785215,(Ziphius_cavirostris:0.005089370769360145,(Tasmacetus_shepherdi:0.005093655183421324,(Berardius_arnuxii:0.000828,Berardius_bairdii:0.0022891555308588566)100.0:0.009550730156768553,(Mesoplodon_bidens:0.009638172603750956,Mesoplodon_grayi:0.0050237781643152546,(Indopacetus_pacificus:0.003640071732198063,(Hyperoodon_ampullatus:0.005303801554875968,Hyperoodon_planifrons:0.0013135883228775572)94.0:0.0032866454757867645)66.0:0.000850,((Mesoplodon_stejnegeri:0.004589148623607557,(Mesoplodon_perrini:0.0036406145842758936,(Mesoplodon_densirostris:0.004882079276979414,Mesoplodon_peruvianus:0.0011590464699590213)61.0:0.0022797559949774768)83.0:0.0012700173574788363)74.0:0.0021489440144346465,(Mesoplodon_bowdoini:0.004881079574925603,Mesoplodon_carlhubbsi:0.0022940617755736322,Mesoplodon_layardii:0.002196792590531793)73.0:0.0015037219436865104)57.99999999999999:0.0021409141357736777,(Mesoplodon_ginkgodens:0.0015189792349147918,(Mesoplodon_europaeus:0.000484,Mesoplodon_mirus:0.0022558998098376475)52.0:0.001011444633750119)51.0:0.000704)85.0:0.002266829236633923)53.0:0.0026367569309359135)100.0:0.006558286370816891,((Choeropsis_liberiensis:0.0016334879196962559,Hippopotamus_amphibius:0.0014730653517823797)100.0:0.030042964520601016,((Tragulus_javanicus:0.040132649190278646,((Giraffa_camelopardalis:0.0019418760022553486,Okapia_johnstoni:0.007505770108803192)100.0:0.007005120155659608,((Elaphurus_davidianus:0.0073349825068073,Odocoileus_virginianus:0.006645138011198393)97.0:0.007561593672936762,(Moschus_moschiferus:0.015121817811474661,((Capra_hircus:0.004024985811102821,Ovis_aries:0.0034727436517181607)100.0:0.008424044276742463,(Bubalus_bubalis:0.010127764833159808,(Bison_bison:0.0033596542849068474,Bos_mutus:0.0034102817062468564)81.0:0.0031535064754724296)94.0:0.005504011376734854)59.0:0.0028138152707388665)65.0:0.002639780783289433)59.0:0.0019961898411898884)100.0:0.016144471251319382)99.0:0.009833504647779948,((Catagonus_wagneri:0.029399492709160282,Sus_scrofa:0.031592703824703895)100.0:0.03494373791710452,(Camelus_bactrianus:0.003836389052788876,Vicugna_pacos:0.003932001525361107)100.0:0.05051630163482436)64.0:0.004349791076782354)98.0:0.0062928484062542926)100.0:0.02519307709396887,(((Neophocaena_asiaeorientalis:0.000822,(Phocoena_phocoena:0.000869,Phocoena_sinus:0.003692053775318265)59.0:0.001094690508819121)100.0:0.01115368703132548,(Delphinapterus_leucas:0.0032150215021820635,Monodon_monoceros:0.0040906319568624686)99.0:0.004683773875637805)100.0:0.003873899197633309,(Leucopleurus_acutus:0.005571052223817619,(Sousa_chinensis:0.000709,Steno_bredanensis:0.002205732406282853,(Lagenorhynchus_albirostris:0.0,Orcinus_orca:0.0016228239222054425)73.0:0.000503,(Delphinus_delphis_bairdii:0.0,Delphinus_delphis_delphis:0.0,Stenella_attenuata:0.000814,Stenella_coeruleoalba:0.000001,Stenella_frontalis:0.000794,Stenella_longirostris:0.002351675578888801,Tursiops_aduncus:0.0,Tursiops_truncatus:0.0026926165788554567,(Lagenodelphis_hosei:0.000932,Stenella_clymene:0.000275)53.0:0.001220398389727982)57.99999999999999:0.0013284024061618557,((Sagmatias_obliquidens:0.0019185767845996643,Lissodelphis_borealis:0.000156,(Sagmatias_obscurus:0.000262,Lissodelphis_peronii:0.0012398619878483772,(Cephalorhynchus_hectori:0.0,(Cephalorhynchus_heavisidii:0.0,(Cephalorhynchus_commersonii:0.0,Cephalorhynchus_eutropia:0.0)63.0:0.0)63.0:0.0)63.0:0.000048)51.0:0.0010862675811702113)100.0:0.004685164533991461,(Feresa_attenuata:0.0,Grampus_griseus:0.0021655988213260154,Orcaella_brevirostris:0.0011510324274546643,Orcaella_heinsohni:0.0038939570538133656,Peponocephala_electra:0.0019403318747640683,Pseudorca_crassidens:0.0014976356790411822,(Globicephala_macrorhynchus:0.0,Globicephala_melas:0.000926)84.0:0.0019127673843008525)59.0:0.000797)56.00000000000001:0.001610591070913115)99.0:0.004330333872096284)52.0:0.0017563505667246059)99.0:0.005799313957515864,(Kogia_breviceps:0.01645661919219328,Kogia_sima:0.012371495166326489)95.0:0.00690753440140168,(Inia_geoffrensis:0.011617164816879168,Pontoporia_blainvillei:0.0059411190869184845)81.0:0.0033965886052559806)90.0:0.0044688385549488405)51.0:0.002065463723928343)100.0:0.005374253860772944);
