# Supplementary material for: Molecular Evidence for Relaxed Selection on the Enamel Genes of Toothed Whales (Odontoceti) with Degenerative Enamel Phenotypes
Source: Genes (Basel). 2024 Feb 10;15(2):228. doi: 10.3390/genes15020228 (PMC10888366; doi:10.3390/genes15020228)
Supplement: Supplementary file 1 [file genes-15-00228-s001.zip › Supplementary Materials/Gene Trees/MMP20 93Taxa CDS Alignment consensus tree unrooted.newick]

(Balaenoptera_physalus:0.005187798461876436,Megaptera_novaeangliae:0.0018802768354405643,((Balaenoptera_acutorostrata:0.005104899613494706,Balaenoptera_bonaerensis:0.0064128060693026635)83.0:0.00424147291000912,((Caperea_marginata:0.011145277761961803,((Balaena_mysticetus:0.0021148419464643887,(Eubalaena_japonica:0.000194,(Eubalaena_australis:0.000045,Eubalaena_glacialis:0.000710)96.0:0.002413288369513041)85.0:0.0012814252023887833)100.0:0.008324167027025514,(Inia_geoffrensis:0.006100634649320567,Lipotes_vexillifer:0.009601593923116549,Pontoporia_blainvillei:0.0060491026081389496,((Choeropsis_liberiensis:0.000033,Hippopotamus_amphibius:0.0)100.0:0.019189084945474496,(((Camelus_bactrianus:0.008536486699498975,Vicugna_pacos:0.007990456340094968)100.0:0.05321141687704328,(Catagonus_wagneri:0.015736531142420337,Sus_scrofa:0.013735151274962647)100.0:0.012905420825595365)75.0:0.008554042366218137,(Tragulus_javanicus:0.03595924995476254,((Giraffa_camelopardalis:0.008563544025240694,Okapia_johnstoni:0.008386478135214289)100.0:0.013001322625968396,((Elaphurus_davidianus:0.0070557413948112505,Odocoileus_virginianus:0.004632476006040606)89.0:0.005078900741830353,((Bubalus_bubalis:0.0029480894560831358,(Bison_bison:0.000679,Bos_mutus:0.000707)100.0:0.0062282040136737386)83.0:0.003968492910690199,(Moschus_moschiferus:0.01464507073932906,(Capra_hircus:0.0036608046571461363,Ovis_aries:0.003175364507319133)100.0:0.01119422326144645)74.0:0.0035905267546334136)74.0:0.003516399399938857)89.0:0.004893552487026754)100.0:0.02139159804973561)75.0:0.006761516074153808)100.0:0.006867410064010211)100.0:0.011116750360222298,((Berardius_arnuxii:0.000562,Berardius_bairdii:0.004667517840851804)100.0:0.00445374459532549,(Ziphius_cavirostris:0.008736502989984496,(Tasmacetus_shepherdi:0.004448919104671151,(Mesoplodon_bidens:0.004253709226774377,Mesoplodon_bowdoini:0.0013450584523608442,Mesoplodon_carlhubbsi:0.0016313635243364964,Mesoplodon_europaeus:0.002724272535799442,Mesoplodon_layardii:0.000056,(Mesoplodon_densirostris:0.002200507856925115,Mesoplodon_grayi:0.000641,Mesoplodon_perrini:0.0011845570869707465,Mesoplodon_peruvianus:0.001337635199845234,Mesoplodon_stejnegeri:0.0021553245588214367)56.99999999999999:0.0012713543289851943,(Mesoplodon_ginkgodens:0.0014732180763399418,Mesoplodon_mirus:0.0013403403874692023)53.0:0.0013306669655311788)56.99999999999999:0.001148040522476503,(Hyperoodon_ampullatus:0.0021063417307588673,Hyperoodon_planifrons:0.001603789221927535,Indopacetus_pacificus:0.0018989882657549462)52.0:0.000913)61.0:0.000641)77.0:0.0018809825229216008)98.0:0.003314007935422397,(Leucopleurus_acutus:0.003199051355063212,Orcinus_orca:0.0017148708476187962,(Delphinapterus_leucas:0.0040565555133149364,Monodon_monoceros:0.0031875156418121964)98.0:0.003634215461438068,(Phocoena_sinus:0.001326894608273394,(Neophocaena_asiaeorientalis:0.0,Phocoena_phocoena:0.000691)68.0:0.000057)97.0:0.002781206456774155,(Tursiops_aduncus:0.0018983391381629485,(Delphinus_delphis_bairdii:0.0,Delphinus_delphis_delphis:0.0,Grampus_griseus:0.0,Pseudorca_crassidens:0.0,Sousa_chinensis:0.000326,Stenella_attenuata:0.0,Stenella_clymene:0.0,Stenella_frontalis:0.000785,Stenella_longirostris:0.0,Tursiops_truncatus:0.000744,(Steno_bredanensis:0.0010762951124478433,(Orcaella_brevirostris:0.0,Orcaella_heinsohni:0.000718)66.0:0.000244)78.0:0.001413065759619137,(Lagenodelphis_hosei:0.000428,Stenella_coeruleoalba:0.0)64.0:0.000611,(Peponocephala_electra:0.0,(Globicephala_melas:0.0,(Feresa_attenuata:0.000670,Globicephala_macrorhynchus:0.0)51.0:0.0)51.0:0.0)57.99999999999999:0.0011972938788282698)66.0:0.0013100828999677203)60.0:0.0011625486281404494,(Lagenorhynchus_albirostris:0.000630,(Cephalorhynchus_heavisidii:0.002123980544568998,Sagmatias_obliquidens:0.000730,Sagmatias_obscurus:0.000502,(Cephalorhynchus_commersonii:0.000483,Cephalorhynchus_eutropia:0.0019696116811093413,Cephalorhynchus_hectori:0.0011275340841739269)53.0:0.0010296560350073842,(Lissodelphis_borealis:0.000003,Lissodelphis_peronii:0.0)51.0:0.001244816667691029)68.0:0.0014683507863987744)50.0:0.0010188828360827324)54.0:0.0012008921081305699,((Platanista_gangetica:0.0,Platanista_minor:0.0)100.0:0.006069741200182651,(Physeter_macrocephalus:0.005954064622654267,(Kogia_breviceps:0.008174853004281694,Kogia_sima:0.0062866828765241025)100.0:0.008625036969799318)83.0:0.0025040758308401767)52.0:0.0012891519620363543)70.0:0.002184661379973533)100.0:0.004311103299574705)75.0:0.0025347127072242403,(Eschrichtius_robustus:0.011422363151387805,(Balaenoptera_musculus:0.006052114985108692,(Balaenoptera_borealis:0.0044518431040418876,Balaenoptera_ricei:0.0028065583269441564)63.0:0.0027753718146758997)87.0:0.002888401572911788)73.0:0.0038882619820913033)56.99999999999999:0.0038035629786478606)100.0:0.005631094293720909);
