# Supplementary material for: Molecular Evidence for Relaxed Selection on the Enamel Genes of Toothed Whales (Odontoceti) with Degenerative Enamel Phenotypes
Source: Genes (Basel). 2024 Feb 10;15(2):228. doi: 10.3390/genes15020228 (PMC10888366; doi:10.3390/genes15020228)
Supplement: Supplementary file 1 [file genes-15-00228-s001.zip › Supplementary Materials/Gene Trees/AMBN 92Taxa CDS Alignment consensus tree unrooted.newick]

(Camelus_bactrianus:0.001995887468145578,Vicugna_pacos:0.006732605631531061,((Catagonus_wagneri:0.030262680131011552,Sus_scrofa:0.024670982776335452)100.0:0.030367322981412186,((Tragulus_javanicus:0.05298412985697189,((Giraffa_camelopardalis:0.005347960047117305,Okapia_johnstoni:0.004172493533107011)100.0:0.00782657940261803,(Moschus_moschiferus:0.009402920243888615,(Bubalus_bubalis:0.004030163509687723,(Bison_bison:0.000693,Bos_mutus:0.000859)83.0:0.002579198976184585)95.0:0.004526761520218225,((Capra_hircus:0.003287951283938773,Ovis_aries:0.0037898140908801574)100.0:0.0074399480792051486,(Elaphurus_davidianus:0.0076014864244783875,Odocoileus_virginianus:0.005922966526030178)100.0:0.005063477945286387)57.99999999999999:0.0022691215146063187)51.0:0.0018977288210864551)100.0:0.014169399419085882)100.0:0.015686638310867754,((Lipotes_vexillifer:0.008301791315395579,(Balaenoptera_acutorostrata:0.007405152231693453,Balaenoptera_musculus:0.01150744205689477,Balaenoptera_physalus:0.007345442089427665,Caperea_marginata:0.019959392741895055,Megaptera_novaeangliae:0.01351846029349991,(Balaena_mysticetus:0.0040397016931817496,(Eubalaena_australis:0.000771,(Eubalaena_glacialis:0.0020464642067033936,Eubalaena_japonica:0.00162737838679233)52.0:0.0014171856348954913)92.0:0.003053749228541904)100.0:0.008881198455456095,(Balaenoptera_borealis:0.0024304344595269603,Balaenoptera_ricei:0.000664)99.0:0.0045799184464917365,(Balaenoptera_bonaerensis:0.008023666219680177,Eschrichtius_robustus:0.0063639394005736705)69.0:0.0031527853490593517)100.0:0.005808233095659573,(Platanista_gangetica:0.000850,Platanista_minor:0.000011)100.0:0.012765858967156289,(Indopacetus_pacificus:0.004082350673775032,Tasmacetus_shepherdi:0.005265993739407611,Ziphius_cavirostris:0.004925365661854934,(Berardius_arnuxii:0.0024242159808760284,Berardius_bairdii:0.001437703728713932)98.0:0.004216667613032036,(Hyperoodon_ampullatus:0.003718876162589323,Hyperoodon_planifrons:0.00354028138477164)98.0:0.004557812085740588,(Mesoplodon_bidens:0.0036262055805836744,Mesoplodon_bowdoini:0.0015965333762274865,Mesoplodon_carlhubbsi:0.000618,Mesoplodon_densirostris:0.003508279100376498,Mesoplodon_europaeus:0.002806295117506602,Mesoplodon_ginkgodens:0.0025750509659080915,Mesoplodon_grayi:0.0018346122497288394,Mesoplodon_layardii:0.000110,Mesoplodon_mirus:0.002351561949015048,Mesoplodon_stejnegeri:0.0018358453403381856,(Mesoplodon_perrini:0.002014461602017403,Mesoplodon_peruvianus:0.0011179310599977157)71.0:0.0017441841869054585)75.0:0.0020039441036673487)100.0:0.007874017216737103,(Kogia_breviceps:0.015718841562794142,Physeter_macrocephalus:0.004487682148692348)93.0:0.0049616245399532665,(Leucopleurus_acutus:0.004261976072145578,Lagenorhynchus_albirostris:0.0031619524075152633,Orcinus_orca:0.004238898110810824,((Delphinapterus_leucas:0.0026715743008660945,Monodon_monoceros:0.004000356194228217)100.0:0.005626540232138928,(Phocoena_sinus:0.000751,(Neophocaena_asiaeorientalis:0.000667,Phocoena_phocoena:0.0017167140469915203)84.0:0.000884)99.0:0.007979070252373044)93.0:0.002778354334070549,(Sagmatias_obliquidens:0.0011173173905983389,Sagmatias_obscurus:0.0,(Cephalorhynchus_commersonii:0.0,Cephalorhynchus_eutropia:0.0,Cephalorhynchus_heavisidii:0.0013832069082664084,Cephalorhynchus_hectori:0.000889)84.0:0.0010139624203396559)73.0:0.0010856189485410758,(Lissodelphis_borealis:0.000831,Lissodelphis_peronii:0.000143)62.0:0.0013728193562087183,(Lagenodelphis_hosei:0.000923,Orcaella_brevirostris:0.000731,Orcaella_heinsohni:0.001456138794415847,Sousa_chinensis:0.0,Stenella_attenuata:0.0,Stenella_clymene:0.000797,Stenella_coeruleoalba:0.0,Stenella_longirostris:0.000490,Tursiops_truncatus:0.0014905002691305686,(Delphinus_delphis_bairdii:0.0015426963449541545,Delphinus_delphis_delphis:0.0)79.0:0.001260980704128029,(Feresa_attenuata:0.000794,Globicephala_macrorhynchus:0.0,Globicephala_melas:0.000508,Grampus_griseus:0.0,Peponocephala_electra:0.0015654923644787373,Pseudorca_crassidens:0.0,Steno_bredanensis:0.000746)71.0:0.0016273006159383135,(Stenella_frontalis:0.000003,Tursiops_aduncus:0.0015721705978236802)57.99999999999999:0.0014522196359763196)51.0:0.0012447570661069057)88.0:0.0018753346172495182,(Inia_geoffrensis:0.01146373762769174,Pontoporia_blainvillei:0.011735757704922327)72.0:0.0029995174892780067)100.0:0.01749480663247611,(Choeropsis_liberiensis:0.0025090785029465196,Hippopotamus_amphibius:0.004980567618618214)100.0:0.038677732809237614)65.0:0.0032617714442248215)56.99999999999999:0.0039022507867575436)100.0:0.048095092876527634);
