# Supplementary material for: Molecular Evidence for Relaxed Selection on the Enamel Genes of Toothed Whales (Odontoceti) with Degenerative Enamel Phenotypes
Source: Genes (Basel). 2024 Feb 10;15(2):228. doi: 10.3390/genes15020228 (PMC10888366; doi:10.3390/genes15020228)
Supplement: Supplementary file 1 [file genes-15-00228-s001.zip › Supplementary Materials/Gene Trees/AMELX 93Taxa CDS Alignment consensus tree unrooted.newick]

(Balaenoptera_acutorostrata:0.004017835447242619,Balaenoptera_bonaerensis:0.003925849534733935,(Balaenoptera_musculus:0.0020508200502957073,Caperea_marginata:0.012459352930044878,Eschrichtius_robustus:0.005735242620635988,(Balaenoptera_borealis:0.0,Balaenoptera_ricei:0.0023712483023946825)100.0:0.0172080889955464,(Balaenoptera_physalus:0.0017223985446415723,Megaptera_novaeangliae:0.005985135619121789)88.0:0.004720057030150951,(((Physeter_macrocephalus:0.004078109756407014,(Kogia_breviceps:0.015694936588114692,Kogia_sima:0.01748222335778749)98.0:0.011603149973920774)74.0:0.004139535622923295,((Tragulus_javanicus:0.03250568211067231,(Camelus_bactrianus:0.002792995493496332,Vicugna_pacos:0.011616816059836655)100.0:0.014958326770085462,(Choeropsis_liberiensis:0.000851,Hippopotamus_amphibius:0.000814)99.0:0.00896217660872296,(Catagonus_wagneri:0.011539441422028774,Sus_scrofa:0.016568723445463923)89.0:0.010263450081470718,(Bison_bison:0.041054878159559244,Giraffa_camelopardalis:0.003201829416969683,Moschus_moschiferus:0.000514,Okapia_johnstoni:0.0028173794454211887,(Elaphurus_davidianus:0.0021555963388899505,Odocoileus_virginianus:0.005953707015286226)93.0:0.006293668511317491,(Bos_mutus:0.000153,Bubalus_bubalis:0.0015760518597951198)77.0:0.0030563065820736696,(Capra_hircus:0.0,Ovis_aries:0.0)70.0:0.0024707225371371037)84.0:0.006166955133418831)100.0:0.03304205369361723,(Lipotes_vexillifer:0.007324976778191749,(Inia_geoffrensis:0.01777731349202496,Pontoporia_blainvillei:0.00390654481441373)77.0:0.0046509384789466205,(Delphinapterus_leucas:0.010003340796602428,Monodon_monoceros:0.0017890722552554533,(Neophocaena_asiaeorientalis:0.0036728684199026527,(Phocoena_phocoena:0.0019104519749861756,Phocoena_sinus:0.004003396101841597)51.0:0.000223)95.0:0.009313339496378598,(Cephalorhynchus_commersonii:0.0,Cephalorhynchus_eutropia:0.0,Cephalorhynchus_heavisidii:0.0,Cephalorhynchus_hectori:0.0,Delphinus_delphis_bairdii:0.0,Feresa_attenuata:0.0,Globicephala_macrorhynchus:0.0,Globicephala_melas:0.0,Grampus_griseus:0.0,Lagenodelphis_hosei:0.0,Leucopleurus_acutus:0.002137588173676972,Lagenorhynchus_albirostris:0.006090062915127461,Sagmatias_obliquidens:0.0017098147558369079,Sagmatias_obscurus:0.0,Lissodelphis_borealis:0.0,Lissodelphis_peronii:0.0,Orcaella_brevirostris:0.0,Orcaella_heinsohni:0.002132601113611426,Orcinus_orca:0.000105,Peponocephala_electra:0.001747063055868161,Pseudorca_crassidens:0.0,Sousa_chinensis:0.0,Stenella_attenuata:0.0033731456534564514,Stenella_coeruleoalba:0.002009046353447556,Stenella_frontalis:0.002110129921328986,Steno_bredanensis:0.0,Tursiops_aduncus:0.0,Tursiops_truncatus:0.0,(Stenella_longirostris:0.0,(Delphinus_delphis_delphis:0.0,Stenella_clymene:0.0)55.00000000000001:0.0)55.00000000000001:0.003873737674156259)71.0:0.004817695263260079)65.0:0.003443994827239142)72.0:0.004842666012519278,(Platanista_gangetica:0.000024,Platanista_minor:0.0)64.0:0.0027956264855928557,((Hyperoodon_ampullatus:0.0020466418736124676,Hyperoodon_planifrons:0.000008,Indopacetus_pacificus:0.003606617473678667,Tasmacetus_shepherdi:0.002598832830024855,Ziphius_cavirostris:0.007065956757465936,((Mesoplodon_bidens:0.002034860229479984,Mesoplodon_bowdoini:0.003933833460123285,Mesoplodon_europaeus:0.0,Mesoplodon_ginkgodens:0.0,Mesoplodon_layardii:0.000398,(Mesoplodon_carlhubbsi:0.004967846272687324,Mesoplodon_mirus:0.0019730432560949836)56.00000000000001:0.0030628789115537147)69.0:0.004770635039979285,(Mesoplodon_stejnegeri:0.0,(Mesoplodon_perrini:0.0,(Mesoplodon_densirostris:0.0,Mesoplodon_grayi:0.01162384783876791)68.0:0.000100)62.0:0.000051)60.0:0.000979)89.0:0.012954588602036975)66.0:0.00451908534870441,(Mesoplodon_peruvianus:0.009441130331954041,(Berardius_arnuxii:0.003523144145879249,Berardius_bairdii:0.004458255743030359)89.0:0.008309580749854188)59.0:0.004218740279030601)51.0:0.003999199322673339)61.0:0.0024808635200034156)78.0:0.006092221525086643,(Eubalaena_australis:0.0,Eubalaena_japonica:0.0,(Balaena_mysticetus:0.004080741937591157,Eubalaena_glacialis:0.0)53.0:0.003687179489764048)60.0:0.002847375601078304)80.0:0.004450795496828132)100.0:0.011807026220382938);
