# Supplementary material for: Molecular Evidence for Relaxed Selection on the Enamel Genes of Toothed Whales (Odontoceti) with Degenerative Enamel Phenotypes
Source: Genes (Basel). 2024 Feb 10;15(2):228. doi: 10.3390/genes15020228 (PMC10888366; doi:10.3390/genes15020228)
Supplement: Supplementary file 1 [file genes-15-00228-s001.zip › Supplementary Materials/Regression Files/All_Data_for_Regression_Analyses.xlsx]

## Sheet: Mutations per MYR
Branch	Mutations/MYR	ACCTRAN Enamel Complexity	DELTRAN Enamel Complexity	MPR Enamel Complexity
58  Berardius bairdii	0.0641	2	2	2
42  Cephalorhynchus hectori	0	4	4	4
49  Delphinapterus leucas	0.2454	2.25	2.75	2.5
27  Delphinus delphis bairdii	0	4	4	4
27  Delphinus delphis delphis	0	4	4	4
35  Globicephala macrorhynchus	0	4	4	4
35  Globicephala melas	0	4	4	4
33  Grampus griseus	0	4	4	4
55  Inia geoffrensis	0	4.5	4.5	4.5
67  Kogia breviceps	0.9032	2	2	2
67  Kogia sima	0.2581	2	2	2
24  Lagenodelphis hosei	0	4	4	4
11  Leucopleurus acutus	0	4	4	4
13  Lagenorhynchus albirostris	0	4	4	4
42  Sagmatias obscurus	0	4	4	4
59  Mesoplodon densirostris	0.0893	1.25	1.75	1.5
49  Monodon monoceros	0.3681	1.5	2	1.75
52  Neophocaena asiaeorientalis	0	3	3	3
31  Orcaella brevirostris	0	4	4	4
12  Orcinus orca	0.0457	4	4	4
52  Phocoena phocoena	0	3	3	3
66  Physeter macrocephalus	0.1115	1.75	1.75	1.75
63  Platanista gangetica	0	5	5	5
63  Platanista minor	0	5	5	5
55  Pontoporia blainvillei	0	4	4	4
34  Pseudorca crassidens	0	4	4	4
19  Stenella attenuata	0	4	4	4
24  Stenella clymene	0	4	4	4
22  Stenella coeruleoalba	0	4	4	4
19  Stenella frontalis	0	4	4	4
32  Steno bredanensis	0	4	4	4
17  Tursiops truncatus	0	4	4	4
59  Ziphius cavirostris	0.0893	1	1.5	1.25
4  Bos mutus	0	5	5	5
2  Camelus bactrianus	0	5	5	5
5  Hippopotamus amphibius	0	5	5	5
3  Sus scrofa	0	5	5	5
2  3	0	5	5	5
3  4	0	5	5	5
4  5	0	5	5	5
5  6	0	4.5	5	4.75
6  66	0	3	3.5	3.25
66  67	0.4772	2	2	2
6  7	0	4	5	4.5
7  63	0.0313	4.5	5	4.75
7  8	0	4	4.5	4.25
8  58	0	3	3	3
58  59	0	1.5	2	1.75
8  9	0	4	4	4
9  55	0	4	4	4
9  10	0	4	4	4
10  48	0	3.5	3.5	3.5
48  49	0.1395	2.5	3	2.75
48  52	0.202	3	3	3
10  11	0	4	4	4
11  12	0	4	4	4
12  13	0	4	4	4
13  14	0	4	4	4
14  42	0	4	4	4
14  15	0	4	4	4
15  31	0	4	4	4
31  32	0	4	4	4
32  33	0	4	4	4
33  34	0	4	4	4
34  35	0	4	4	4
15  16	0	4	4	4
16  22	0	4	4	4
22  23	0	4	4	4
23  24	0	4	4	4
23  27	0	4	4	4
16  17	0	4	4	4
17  19	0	4	4	4

## Sheet: dNdS
Branch	dN/dS CF1	dN/dS CF1 log	dN/dS CF2	dN/dS CF2 log	ACCTRAN Enamel Complexity	DELTRAN Enamel Complexity	MPR Enamel Complexity
58  Berardius bairdii	0.5838	-0.233736	0.6037	-0.219179	2	2	2
42  Cephalorhynchus hectori	1.8143	0.258709	1.8691	0.271633	4	4	4
49  Delphinapterus leucas	1.9924	0.299377	2.0679	0.31553	2.25	2.75	2.5
35  Globicephala macrorhynchus	1.7108	0.233199	1.7602	0.245562	4	4	4
35  Globicephala melas	1.6479	0.216931	1.6977	0.229861	4	4	4
33  Grampus griseus	0.427	-0.369572	0.4399	-0.356646	4	4	4
55  Inia geoffrensis	0.4136	-0.383419	0.4245	-0.372122	4.5	4.5	4.5
67  Kogia breviceps	1.3951	0.144605	1.4311	0.15567	2	2	2
67  Kogia sima	1.4183	0.151768	1.4545	0.162714	2	2	2
24  Lagenodelphis hosei	0.8513	-0.0699174	0.8776	-0.0567034	4	4	4
11  Leucopleurus acutus	0.7601	-0.119129	0.7796	-0.108128	4	4	4
13  Lagenorhynchus albirostris	0.8471	-0.0720653	0.8673	-0.0618307	4	4	4
42  Sagmatias obscurus	0.6422	-0.19233	0.6616	-0.179405	4	4	4
59  Mesoplodon densirostris	0.7023	-0.153477	0.7266	-0.138705	1.25	1.75	1.5
49  Monodon monoceros	1.6131	0.207661	1.6532	0.218325	1.5	2	1.75
52  Neophocaena asiaeorientalis	0.5094	-0.292941	0.5248	-0.280006	3	3	3
31  Orcaella brevirostris	0.4011	-0.396747	0.409	-0.388277	4	4	4
12  Orcinus orca	0.6226	-0.205791	0.6456	-0.190036	4	4	4
52  Phocoena phocoena	1.2821	0.107922	1.3209	0.12087	3	3	3
66  Physeter macrocephalus	1.1976	0.0783118	1.2287	0.0894459	1.75	1.75	1.75
55  Pontoporia blainvillei	0.5175	-0.28609	0.5385	-0.268814	4	4	4
34  Pseudorca crassidens	1.4942	0.174409	1.5393	0.187323	4	4	4
24  Stenella clymene	0.3656	-0.436994	0.3768	-0.423889	4	4	4
19  Stenella frontalis	0.3735	-0.427709	0.3848	-0.414765	4	4	4
32  Steno bredanensis	0.8809	-0.0550734	0.9148	-0.0386738	4	4	4
17  Tursiops truncatus	0.6064	-0.217241	0.6262	-0.203287	4	4	4
59  Ziphius cavirostris	0.5841	-0.233513	0.6028	-0.219827	1	1.5	1.25
4  Bos mutus	0.4543	-0.342657	0.4676	-0.330125	5	5	5
3  Camelus bactrianus	0.3755	-0.42539	0.3881	-0.411056	5	5	5
5  Hippopotamus amphibius	0.4941	-0.306185	0.5076	-0.294478	5	5	5
3  Sus scrofa	0.4623	-0.335076	0.4768	-0.321664	5	5	5
3  4	0.2568	-0.590405	0.2638	-0.578725	5	5	5
4  5	0.4014	-0.396423	0.4222	-0.374482	5	5	5
5  6	0.3716	-0.429924	0.3853	-0.414201	4.5	5	4.75
6  66	0.4969	-0.303731	0.5105	-0.292004	3	3.5	3.25
66  67	1.4684	0.166844	1.5198	0.181786	2	2	2
6  7	0.7831	-0.106183	0.8492	-0.07099	4	5	4.5
7  63	0.5799	-0.236647	0.5949	-0.225556	4.5	5	4.75
8  58	1.0182	0.00783309	1.0434	0.0184508	3	3	3
58  59	0.8527	-0.0692037	0.8794	-0.0558135	1.5	2	1.75
8  9	0.3975	-0.400663	0.4175	-0.379344	4	4	4
9  55	0.3163	-0.499901	0.3247	-0.488518	4	4	4
9  10	0.6243	-0.204607	0.6397	-0.194024	4	4	4
10  48	1.073	0.0305997	1.092	0.0382226	3.5	3.5	3.5
48  49	0.6213	-0.206699	0.6396	-0.194092	2.5	3	2.75
48  52	1.4556	0.163042	1.5021	0.176699	3	3	3
10  11	0.6881	-0.162348	0.709	-0.149354	4	4	4
11  12	0.3215	-0.492819	0.3288	-0.483068	4	4	4
14  42	0.2653	-0.576263	0.2745	-0.561458	4	4	4
14  15	0.6412	-0.193006	0.6607	-0.179996	4	4	4
32  33	0.9622	-0.0167346	0.9623	-0.0166895	4	4	4
34  35	0.4574	-0.339704	0.4713	-0.326703	4	4	4
22  23	0.5997	-0.222066	0.6172	-0.209574	4	4	4
23  27	0.6406	-0.193413	0.6601	-0.18039	4	4	4
17  19	0.7202	-0.142547	0.7394	-0.131121	4	4	4
