# Supplementary material for: Molecular Evidence for Relaxed Selection on the Enamel Genes of Toothed Whales (Odontoceti) with Degenerative Enamel Phenotypes
Source: Genes (Basel). 2024 Feb 10;15(2):228. doi: 10.3390/genes15020228 (PMC10888366; doi:10.3390/genes15020228)
Supplement: Supplementary file 1 [file genes-15-00228-s001.zip › Supplementary Materials/Species trees and timetree/Species Trees.txt]

1. 93-taxon rooted species tree for Coevol analyses (92 species and two subspecies of Delphinus delphis)

(((((((((Balaenoptera_acutorostrata,Balaenoptera_bonaerensis),
(((Balaenoptera_physalus,Megaptera_novaeangliae),((Balaenoptera_borealis,Balaenoptera_ricei),
Balaenoptera_musculus)),Eschrichtius_robustus)),Caperea_marginata),
(((Eubalaena_japonica,Eubalaena_glacialis),Eubalaena_australis),Balaena_mysticetus)),
((((((((((((((Tursiops_aduncus,Tursiops_truncatus),(Stenella_attenuata,Stenella_frontalis)),((((Stenella_clymene,Stenella_longirostris),Lagenodelphis_hosei),
(Delphinus_delphis_delphis,Delphinus_delphis_bairdii)),Stenella_coeruleoalba)),Sousa_chinensis),((((((Globicephala_macrorhynchus,Globicephala_melas),
(Peponocephala_electra,Feresa_attenuata)),Pseudorca_crassidens),Grampus_griseus),Steno_bredanensis),(Orcaella_brevirostris,Orcaella_heinsohni))),
(((Cephalorhynchus_heavisidii,(Cephalorhynchus_hectori,(Cephalorhynchus_commersonii,Cephalorhynchus_eutropia))),(Sagmatias_obliquidens,Sagmatias_obscurus)),
(Lissodelphis_borealis,Lissodelphis_peronii))),Lagenorhynchus_albirostris),Orcinus_orca),Leucopleurus_acutus),((Delphinapterus_leucas,Monodon_monoceros),
((Phocoena_phocoena,Phocoena_sinus),Neophocaena_asiaeorientalis))),((Inia_geoffrensis,Pontoporia_blainvillei),Lipotes_vexillifer)),
(((((((((Mesoplodon_densirostris,(Mesoplodon_perrini,Mesoplodon_peruvianus)),Mesoplodon_stejnegeri),Mesoplodon_grayi),
((Mesoplodon_bowdoini,Mesoplodon_carlhubbsi),Mesoplodon_layardii)),(((Mesoplodon_europaeus,Mesoplodon_mirus),Mesoplodon_ginkgodens),
Mesoplodon_bidens)),((Hyperoodon_ampullatus,Hyperoodon_planifrons),Indopacetus_pacificus)),Ziphius_cavirostris),Tasmacetus_shepherdi),(Berardius_arnuxii,Berardius_bairdii))),
(Platanista_gangetica,Platanista_minor)),((Kogia_breviceps,Kogia_sima),Physeter_macrocephalus))),
(Choeropsis_liberiensis,Hippopotamus_amphibius)),
((((Elaphurus_davidianus,Odocoileus_virginianus),
(((Capra_hircus,Ovis_aries),
((Bos_mutus,Bison_bison),Bubalus_bubalis)),Moschus_moschiferus)),
(Okapia_johnstoni,Giraffa_camelopardalis)),Tragulus_javanicus)),
(Catagonus_wagneri,Sus_scrofa)),(Camelus_bactrianus,Vicugna_pacos));


2. 37-taxon rooted species tree for ancestral reconstructions with Werth Enamel Complexity data

((((((((((((((((Tursiops_truncatus,(Stenella_attenuata,Stenella_frontalis)),(((Stenella_clymene,Lagenodelphis_hosei),(Delphinus_delphis_delphis,Delphinus_delphis_bairdii)),Stenella_coeruleoalba)),
(((((Globicephala_macrorhynchus,Globicephala_melas),Pseudorca_crassidens),Grampus_griseus),Steno_bredanensis),Orcaella_brevirostris)),(Cephalorhynchus_hectori,Sagmatias_obscurus)),
Lagenorhynchus_albirostris),Orcinus_orca),Leucopleurus_acutus),((Delphinapterus_leucas,Monodon_monoceros),(Neophocaena_asiaeorientalis,Phocoena_phocoena))),
(Inia_geoffrensis,Pontoporia_blainvillei)),((Mesoplodon_densirostris,Ziphius_cavirostris),Berardius_bairdii)),(Platanista_gangetica,Platanista_minor)),
((Kogia_breviceps,Kogia_sima),Physeter_macrocephalus)),
Hippopotamus_amphibius),Bos_mutus),Sus_scrofa),Camelus_bactrianus);

3. Timetree for 37 taxa (branch lengths in millions of years)

((((((((((((((((Tursiops_truncatus:3.44,(Stenella_attenuata:2.01,Stenella_frontalis:2.01):1.43):0.23,(((Stenella_clymene:2.37,Lagenodelphis_hosei:2.37):0.52,(Delphinus_delphis_delphis:1.5,Delphinus_delphis_bairdii:1.5):1.39):0.48,Stenella_coeruleoalba:3.37):0.3):4.46,
(((((Globicephala_macrorhynchus:1.41,Globicephala_melas:1.41):1.95,Pseudorca_crassidens:3.36):0.61,Grampus_griseus:3.97):1.38,Steno_bredanensis:5.35):1.59,Orcaella_brevirostris:6.94):1.19):1.11,(Cephalorhynchus_hectori:3.20,Sagmatias_obscurus:3.20):6.04):1.01,
Lagenorhynchus_albirostris:10.25):0.7,Orcinus_orca:10.95):1.77,Leucopleurus_acutus:12.72):7.06,((Delphinapterus_leucas:8.15,Monodon_monoceros:8.15):7.17,(Neophocaena_asiaeorientalis:5.42,Phocoena_phocoena:5.42):9.9):4.46):5.35,
(Inia_geoffrensis:19.62,Pontoporia_blainvillei:19.62):5.51):6.14,((Mesoplodon_densirostris:11.2,Ziphius_cavirostris:11.2):4.41,Berardius_bairdii:15.61):15.66):1.16,(Platanista_gangetica:0.52,Platanista_minor:0.52):31.91):1.7,
((Kogia_breviceps:7.75,Kogia_sima:7.75):14.67,Physeter_macrocephalus:22.42):11.71):19.79,
Hippopotamus_amphibius:53.92):2.81,Bos_mutus:56.73):5.71,Sus_scrofa:62.44):3.39,Camelus_bactrianus:65.83);
