# Supplementary material for: Molecular Evidence for Relaxed Selection on the Enamel Genes of Toothed Whales (Odontoceti) with Degenerative Enamel Phenotypes
Source: Genes (Basel). 2024 Feb 10;15(2):228. doi: 10.3390/genes15020228 (PMC10888366; doi:10.3390/genes15020228)
Supplement: Supplementary file 1 [file genes-15-00228-s001.zip › Supplementary Materials/Coevol Files/Coevol93Taxa9627bpCalibNotFixed.postmeanomega.tre]

(((((((((Balaenoptera_acutorostrata_1.12618:0.179923,Balaenoptera_bonaerensis_1.24147:0.179923)1.14146:0.17161,(((Balaenoptera_physalus_1.17968:0.161441,Megaptera_novaeangliae_1.13397:0.161441)1.1228:0.0832549,((Balaenoptera_borealis_0.954448:0.0492682,Balaenoptera_ricei_0.920793:0.0492682)0.939617:0.157839,Balaenoptera_musculus_1.00248:0.207107)1.01632:0.0375887)1.06512:0.0581226,Eschrichtius_robustus_1.15579:0.302818)1.07061:0.048715)1.07459:0.0750241,Caperea_marginata_1.41434:0.426557)1.03568:0.0552907,(((Eubalaena_japonica_0.901983:0.0876183,Eubalaena_glacialis_0.931938:0.0876183)0.901456:0.0105013,Eubalaena_australis_0.910233:0.0981196)0.902238:0.123588,Balaena_mysticetus_0.991013:0.221708)0.950203:0.26014)0.938242:0.129878,((((((((((((((Tursiops_aduncus_0.595818:0.0680352,Tursiops_truncatus_0.617295:0.0680352)0.604124:0.0272969,(Stenella_attenuata_0.620355:0.0499348,Stenella_frontalis_0.581071:0.0499348)0.60483:0.0453973)0.619274:0.0138965,((((Stenella_clymene_0.577367:0.0415582,Stenella_longirostris_0.567739:0.0415582)0.585248:0.0196836,Lagenodelphis_hosei_0.619339:0.0612418)0.60961:0.00459023,(Delphinus_delphis_delphis_0.628173:0.0252322,Delphinus_delphis_bairdii_0.632255:0.0252322)0.625247:0.0405999)0.615285:0.0276537,Stenella_coeruleoalba_0.700209:0.0934858)0.639055:0.0157429)0.628731:0.0163259,Sousa_chinensis_0.703796:0.125555)0.641583:0.0295253,((((((Globicephala_macrorhynchus_0.670131:0.0336837,Globicephala_melas_0.646948:0.0336837)0.648574:0.0206216,(Peponocephala_electra_0.641494:0.0409195,Feresa_attenuata_0.65394:0.0409195)0.642282:0.0133859)0.64218:0.0260125,Pseudorca_crassidens_0.709501:0.0803179)0.658219:0.0119125,Grampus_griseus_0.669822:0.0922304)0.653474:0.0357381,Steno_bredanensis_0.627842:0.127968)0.636207:0.0149271,(Orcaella_brevirostris_0.636704:0.0954412,Orcaella_heinsohni_0.616571:0.0954412)0.614323:0.0474543)0.636052:0.0121844)0.636686:0.0388245,(((Cephalorhynchus_heavisidii_0.586783:0.0686004,(Cephalorhynchus_hectori_0.62452:0.0400907,(Cephalorhynchus_commersonii_0.618861:0.0266203,Cephalorhynchus_eutropia_0.610439:0.0266203)0.613124:0.0134704)0.614238:0.0285097)0.599567:0.0116837,(Sagmatias_obliquidens_0.580751:0.0475109,Sagmatias_obscurus_0.62406:0.0475109)0.604024:0.0327732)0.600453:0.0118495,(Lissodelphis_borealis_0.605963:0.0448326,Lissodelphis_peronii_0.615041:0.0448326)0.605457:0.0473011)0.599434:0.101771)0.623903:0.0238986,Lagenorhynchus_albirostris_0.718068:0.217803)0.638984:0.00505979,Orcinus_orca_0.691245:0.222863)0.638883:0.0474523,Leucopleurus_acutus_0.718706:0.270315)0.649805:0.0979229,((Delphinapterus_leucas_1.04987:0.140623,Monodon_monoceros_1.04529:0.140623)0.951996:0.136436,((Phocoena_phocoena_0.882945:0.0382723,Phocoena_sinus_0.8525:0.0382723)0.877151:0.0111893,Neophocaena_asiaeorientalis_0.918808:0.0494615)0.891355:0.227597)0.809298:0.0911791)0.666785:0.107962,((Inia_geoffrensis_0.492813:0.367345,Pontoporia_blainvillei_0.576538:0.367345)0.524875:0.0710242,Lipotes_vexillifer_0.512481:0.43837)0.54379:0.0378305)0.571532:0.072264,(((((((((Mesoplodon_densirostris_0.642425:0.0869837,(Mesoplodon_perrini_0.658513:0.0639652,Mesoplodon_peruvianus_0.639712:0.0639652)0.651792:0.0230185)0.659606:0.00320089,Mesoplodon_stejnegeri_0.712212:0.0901846)0.662665:0.0136175,Mesoplodon_grayi_0.672758:0.103802)0.666791:0.0418698,((Mesoplodon_bowdoini_0.676258:0.108135,Mesoplodon_carlhubbsi_0.649142:0.108135)0.678826:0.0228426,Mesoplodon_layardii_0.797641:0.130978)0.699327:0.0146938)0.685382:0.0237917,(((Mesoplodon_europaeus_0.757683:0.0994361,Mesoplodon_mirus_0.722864:0.0994361)0.72125:0.020264,Mesoplodon_ginkgodens_0.736298:0.1197)0.714926:0.0264866,Mesoplodon_bidens_0.699465:0.146187)0.697292:0.0232768)0.683022:0.0765517,((Hyperoodon_ampullatus_0.660696:0.103613,Hyperoodon_planifrons_0.769708:0.103613)0.707103:0.127686,Indopacetus_pacificus_0.668896:0.231298)0.652373:0.014717)0.648603:0.0209186,Ziphius_cavirostris_0.645059:0.266934)0.644036:0.0035396,Tasmacetus_shepherdi_0.654814:0.270474)0.643158:0.0529583,(Berardius_arnuxii_0.755324:0.0931933,Berardius_bairdii_0.726593:0.0931933)0.714872:0.230238)0.651875:0.225032)0.619853:0.011322,(Platanista_gangetica_0.759094:0.0372599,Platanista_minor_0.769344:0.0372599)0.747843:0.522526)0.631393:0.0323268,((Kogia_breviceps_1.17909:0.140024,Kogia_sima_1.30906:0.140024)1.20668:0.312478,Physeter_macrocephalus_1.07224:0.452502)0.884458:0.139611)0.651356:0.0196134)0.633969:0.224769,(Choeropsis_liberiensis_0.538947:0.285947,Hippopotamus_amphibius_0.507714:0.285947)0.498344:0.550548)0.395159:0.0522154,((((Elaphurus_davidianus_0.325992:0.0628394,Odocoileus_virginianus_0.307613:0.0628394)0.322141:0.0793525,(((Capra_hircus_0.330897:0.0249373,Ovis_aries_0.323307:0.0249373)0.326822:0.0719657,((Bos_mutus_0.333472:0.015737,Bison_bison_0.308485:0.015737)0.322318:0.0373122,Bubalus_bubalis_0.342005:0.0530493)0.335658:0.0438538)0.332481:0.0331592,Moschus_moschiferus_0.375127:0.130062)0.341844:0.0121298)0.341324:0.0251214,(Okapia_johnstoni_0.309675:0.07606,Giraffa_camelopardalis_0.3396:0.07606)0.333332:0.0912534)0.343802:0.260944,Tragulus_javanicus_0.347808:0.428257)0.495908:0.460454)0.43022:0.102992,(Catagonus_wagneri_0.345817:0.574063,Sus_scrofa_0.481522:0.574063)0.404266:0.41764)0.36091:0.00829714,(Camelus_bactrianus_0.369517:0.235675,Vicugna_pacos_0.41844:0.235675)0.390492:0.764325)0.363788;
