# Supplementary material for: Molecular Evidence for Relaxed Selection on the Enamel Genes of Toothed Whales (Odontoceti) with Degenerative Enamel Phenotypes
Source: Genes (Basel). 2024 Feb 10;15(2):228. doi: 10.3390/genes15020228 (PMC10888366; doi:10.3390/genes15020228)
Supplement: Supplementary file 1 [file genes-15-00228-s001.zip › Supplementary Materials/Coevol Files/Coevol93Taxa9627bpCalibNotFixed.postmeanbranchsynrate.tre]

(((((((((Balaenoptera_acutorostrata_0.0327113:0.179923,Balaenoptera_bonaerensis_0.0249371:0.179923)0.0292467:0.17161,(((Balaenoptera_physalus_0.0256658:0.161441,Megaptera_novaeangliae_0.0273779:0.161441)0.028299:0.0832549,((Balaenoptera_borealis_0.0404141:0.0492682,Balaenoptera_ricei_0.0404473:0.0492682)0.0361826:0.157839,Balaenoptera_musculus_0.0333407:0.207107)0.031222:0.0375887)0.0302251:0.0581226,Eschrichtius_robustus_0.0318958:0.302818)0.030397:0.048715)0.030917:0.0750241,Caperea_marginata_0.0276717:0.426557)0.03305:0.0552907,(((Eubalaena_japonica_0.027862:0.0876183,Eubalaena_glacialis_0.0251219:0.0876183)0.0246542:0.0105013,Eubalaena_australis_0.0231919:0.0981196)0.0226823:0.123588,Balaena_mysticetus_0.0186438:0.221708)0.0277518:0.26014)0.0513004:0.129878,((((((((((((((Tursiops_aduncus_0.0329479:0.0680352,Tursiops_truncatus_0.0275746:0.0680352)0.0263617:0.0272969,(Stenella_attenuata_0.0266298:0.0499348,Stenella_frontalis_0.0344738:0.0499348)0.0263786:0.0453973)0.0223539:0.0138965,((((Stenella_clymene_0.02804:0.0415582,Stenella_longirostris_0.0292231:0.0415582)0.0240881:0.0196836,Lagenodelphis_hosei_0.021357:0.0612418)0.0211552:0.00459023,(Delphinus_delphis_delphis_0.0187252:0.0252322,Delphinus_delphis_bairdii_0.019182:0.0252322)0.0198294:0.0405999)0.0194483:0.0276537,Stenella_coeruleoalba_0.01479:0.0934858)0.0194521:0.0157429)0.0203024:0.0163259,Sousa_chinensis_0.0180403:0.125555)0.0204745:0.0295253,((((((Globicephala_macrorhynchus_0.0291172:0.0336837,Globicephala_melas_0.0327524:0.0336837)0.0281366:0.0206216,(Peponocephala_electra_0.0270886:0.0409195,Feresa_attenuata_0.0253632:0.0409195)0.0261567:0.0133859)0.0238991:0.0260125,Pseudorca_crassidens_0.0192228:0.0803179)0.0214881:0.0119125,Grampus_griseus_0.0202155:0.0922304)0.0219906:0.0357381,Steno_bredanensis_0.0266526:0.127968)0.0219156:0.0149271,(Orcaella_brevirostris_0.0219888:0.0954412,Orcaella_heinsohni_0.0215037:0.0954412)0.0214328:0.0474543)0.0211736:0.0121844)0.0222356:0.0388245,(((Cephalorhynchus_heavisidii_0.0258294:0.0686004,(Cephalorhynchus_hectori_0.0243697:0.0400907,(Cephalorhynchus_commersonii_0.0256262:0.0266203,Cephalorhynchus_eutropia_0.0261359:0.0266203)0.0251453:0.0134704)0.0247194:0.0285097)0.0243262:0.0116837,(Sagmatias_obliquidens_0.0267197:0.0475109,Sagmatias_obscurus_0.0210853:0.0475109)0.0234449:0.0327732)0.0242391:0.0118495,(Lissodelphis_borealis_0.0252751:0.0448326,Lissodelphis_peronii_0.0236491:0.0448326)0.0242723:0.0473011)0.0239862:0.101771)0.0228236:0.0238986,Lagenorhynchus_albirostris_0.0195309:0.217803)0.0223632:0.00505979,Orcinus_orca_0.0186335:0.222863)0.0243076:0.0474523,Leucopleurus_acutus_0.0211531:0.270315)0.0335271:0.0979229,((Delphinapterus_leucas_0.0222294:0.140623,Monodon_monoceros_0.0214286:0.140623)0.0292682:0.136436,((Phocoena_phocoena_0.0463194:0.0382723,Phocoena_sinus_0.0505099:0.0382723)0.0434747:0.0111893,Neophocaena_asiaeorientalis_0.0372617:0.0494615)0.0383647:0.227597)0.0381552:0.0911791)0.046421:0.107962,((Inia_geoffrensis_0.0351626:0.367345,Pontoporia_blainvillei_0.0367526:0.367345)0.0426391:0.0710242,Lipotes_vexillifer_0.0408547:0.43837)0.0486365:0.0378305)0.054757:0.072264,(((((((((Mesoplodon_densirostris_0.0424155:0.0869837,(Mesoplodon_perrini_0.0452004:0.0639652,Mesoplodon_peruvianus_0.0557362:0.0639652)0.0419109:0.0230185)0.0369085:0.00320089,Mesoplodon_stejnegeri_0.031055:0.0901846)0.0353904:0.0136175,Mesoplodon_grayi_0.0354978:0.103802)0.03108:0.0418698,((Mesoplodon_bowdoini_0.0281718:0.108135,Mesoplodon_carlhubbsi_0.0311675:0.108135)0.0260322:0.0228426,Mesoplodon_layardii_0.019315:0.130978)0.0259912:0.0146938)0.028581:0.0237917,(((Mesoplodon_europaeus_0.0250646:0.0994361,Mesoplodon_mirus_0.0270118:0.0994361)0.0248729:0.020264,Mesoplodon_ginkgodens_0.0212192:0.1197)0.0267156:0.0264866,Mesoplodon_bidens_0.0422785:0.146187)0.0293067:0.0232768)0.0316692:0.0765517,((Hyperoodon_ampullatus_0.0365226:0.103613,Hyperoodon_planifrons_0.022056:0.103613)0.0293026:0.127686,Indopacetus_pacificus_0.0283228:0.231298)0.0329332:0.014717)0.0342561:0.0209186,Ziphius_cavirostris_0.0342686:0.266934)0.0349192:0.0035396,Tasmacetus_shepherdi_0.0301787:0.270474)0.0383892:0.0529583,(Berardius_arnuxii_0.0206884:0.0931933,Berardius_bairdii_0.0244976:0.0931933)0.0321919:0.230238)0.0496604:0.225032)0.0553877:0.011322,(Platanista_gangetica_0.0116906:0.0372599,Platanista_minor_0.0114916:0.0372599)0.0324893:0.522526)0.0554431:0.0323268,((Kogia_breviceps_0.0483006:0.140024,Kogia_sima_0.0348724:0.140024)0.0341139:0.312478,Physeter_macrocephalus_0.0199326:0.452502)0.0430485:0.139611)0.0630431:0.0196134)0.127565:0.224769,(Choeropsis_liberiensis_0.0132242:0.285947,Hippopotamus_amphibius_0.0164515:0.285947)0.10131:0.550548)0.144277:0.0522154,((((Elaphurus_davidianus_0.245169:0.0628394,Odocoileus_virginianus_0.241356:0.0628394)0.238006:0.0793525,(((Capra_hircus_0.283123:0.0249373,Ovis_aries_0.285801:0.0249373)0.276995:0.0719657,((Bos_mutus_0.289422:0.015737,Bison_bison_0.361216:0.015737)0.290624:0.0373122,Bubalus_bubalis_0.245354:0.0530493)0.270349:0.0438538)0.256657:0.0331592,Moschus_moschiferus_0.214393:0.130062)0.23649:0.0121298)0.229961:0.0251214,(Okapia_johnstoni_0.201095:0.07606,Giraffa_camelopardalis_0.152152:0.07606)0.197743:0.0912534)0.138992:0.260944,Tragulus_javanicus_0.22251:0.428257)0.0767629:0.460454)0.156105:0.102992,(Catagonus_wagneri_0.092533:0.574063,Sus_scrofa_0.0837739:0.574063)0.153696:0.41764)0.205697:0.00829714,(Camelus_bactrianus_0.0552989:0.235675,Vicugna_pacos_0.0532733:0.235675)0.128717:0.764325)1;
