# Supplementary material for: Molecular Evidence for Relaxed Selection on the Enamel Genes of Toothed Whales (Odontoceti) with Degenerative Enamel Phenotypes
Source: Genes (Basel). 2024 Feb 10;15(2):228. doi: 10.3390/genes15020228 (PMC10888366; doi:10.3390/genes15020228)
Supplement: Supplementary file 1 [file genes-15-00228-s001.zip › Supplementary Materials/Coevol Files/Coevol93Taxa9627bpCalibNotFixed.chain]

1
1
0.959678
0.897871
0.863672
0.564152
0.392791
0.351285
0.264606
0.23775
0
0
0.222996
0.194995
0.180238
0
0
0.183462
0.158445
0
0
0
0
0
0.232154
0.206069
0.167662
0
0
0
0
0.55565
0.540128
0.498555
0.378734
0.352406
0.352177
0.351722
0.253185
0.21745
0.210591
0.0638151
0.0592563
0.0480724
0.0325953
0
0
0.0290522
0
0
0.0563439
0.0348846
0.0312995
0.0257955
0
0
0
0.00151241
0
0
0
0
0.203497
0.190221
0.160992
0.0522344
0.0445347
0.00603695
0
0
0.0355989
0
0
0
0
0
0.0139275
0
0
0.162399
0.083064
0.0750843
0
0.033984
0
0.0229341
0
0
0.0741033
0
0
0.0787465
0
0
0
0
0
0.126378
0.106091
0
0
0.0669942
0.0334159
0
0
0
0.29174
0.249269
0
0
0
0.2042
0.201434
0.19772
0.16882
0.12697
0.122628
0.0845327
0.0202759
0.00613342
0
0.003328
0
0
0
0
0.109035
0.0102629
0
0
0
0.0975907
0.0433516
0.0349947
0
0
0
0
0.0527721
0.0281869
0
0
0
0
0
0.0274494
0
0
0.461864
0
0
0.277334
0.0627589
0
0
0
0.714889
0
0
0.257214
0.219552
0.191199
0.0179996
0
0
0.180089
0.165341
0.0099731
0
0
0.148849
0.0119921
0
0
0
0
0.187699
0
0
0
0.762102
0
0
0.230093
0
0

0.0403217	0.061807	0.034199	0.29952	0.171361	0.0415055	0.0866794	0.0268557	0.23775	0.23775	0.0416092	0.0280012	0.0147571	0.180238	0.180238	0.0115336	0.0250167	0.158445	0.158445	0.183462	0.222996	0.351285	0.160637	0.0260843	0.0384078	0.167662	0.167662	0.206069	0.232154	0.00850192	0.0155225	0.0415727	0.119821	0.0263281	0.000229528	0.000454447	0.0985377	0.0357343	0.0068595	0.146776	0.0045588	0.0111839	0.0154771	0.0325953	0.0325953	0.0190203	0.0290522	0.0290522	0.00291236	0.0214594	0.00358505	0.00550404	0.0257955	0.0257955	0.0312995	0.0333721	0.00151241	0.00151241	0.0563439	0.0638151	0.00709392	0.0132755	0.0292292	0.108758	0.00769973	0.0384977	0.00603695	0.00603695	0.00893577	0.0355989	0.0355989	0.0522344	0.160992	0.190221	0.189569	0.0139275	0.0139275	0.0550508	0.0793355	0.00797971	0.0750843	0.0411002	0.033984	0.0110499	0.0229341	0.0229341	0.00896071	0.0741033	0.0741033	0.0836529	0.0787465	0.0787465	0.253185	0.351722	0.352177	0.226028	0.0202868	0.106091	0.106091	0.059384	0.0335783	0.0334159	0.0334159	0.0669942	0.0869944	0.0424707	0.249269	0.249269	0.29174	0.294355	0.00276585	0.00371381	0.0289003	0.04185	0.00434174	0.0380955	0.0642567	0.0141425	0.00613342	0.00280543	0.003328	0.003328	0.0202759	0.0845327	0.0135934	0.0987718	0.0102629	0.0102629	0.109035	0.0293792	0.0542391	0.00835699	0.0349947	0.0349947	0.0433516	0.0975907	0.116048	0.0245852	0.0281869	0.0281869	0.0527721	0.19772	0.201434	0.17675	0.0274494	0.0274494	0.0782633	0.461864	0.461864	0.278316	0.214575	0.0627589	0.0627589	0.277334	0.148784	0.714889	0.714889	0.640657	0.0376624	0.0283533	0.173199	0.0179996	0.0179996	0.0111099	0.0147479	0.155368	0.0099731	0.0099731	0.0164917	0.136857	0.0119921	0.0119921	0.148849	0.180089	0.0318531	0.187699	0.187699	0.257214	0.197576	0.762102	0.762102	0.769907	0.230093	0.230093	
65.2136
18.7241	0.00463681	

	63.7343	6.92963
	6.92963	0.890507
	

2	0	0	


2	-4.37312	-0.526962
2	-2.43049	-0.426225
2	-1.60307	-0.295349
2	-2.65918	-0.456053
2	-0.500423	-0.139549
2	-2.01454	-0.00903088
2	-3.11082	-0.129221
2	-2.41257	-0.200341
2	0.0394108	0.0295724
2	-0.681017	-0.0346257
2	-0.400902	-0.0592238
2	-2.20911	-0.128433
2	-0.678222	-0.123907
2	-1.08021	-0.169033
2	0.449038	0.107234
2	0.543375	-0.0595337
2	0.272501	-0.0407554
2	-0.240728	0.00162788
2	-0.816085	0.112325
2	-0.546403	-0.208019
2	-0.66319	-0.168693
2	0.597859	0.0313932
2	0.1343	0.333081
2	-1.85963	-0.055778
2	-0.711091	0.109098
2	-1.54945	-0.158718
2	0.44752	-0.0759282
2	0.313416	0.267479
2	-0.0527893	0.292906
2	0.4005	0.0101167
2	-1.25083	-0.210523
2	-2.18399	-0.33819
2	-2.7797	-0.323673
2	-3.20563	-0.466042
2	0.250112	-0.0594856
2	0.224766	-0.0625071
2	0.024459	-0.0783519
2	0.0603093	0.0660738
2	-2.50395	-0.118664
2	-1.66622	-0.057652
2	-2.13491	-0.160974
2	-3.13256	-0.293188
2	-3.48985	-0.394024
2	-2.0666	-0.286741
2	-0.615977	-0.111437
2	-0.304278	-0.0760927
2	-1.51444	-0.151151
2	-0.565819	-0.142411
2	-0.840827	-0.132122
2	-3.71577	-0.351153
2	-3.69631	-0.302554
2	-2.71806	-0.211941
2	-1.79638	-0.119657
2	-0.708053	0.0181849
2	-0.270523	0.0535463
2	-0.470713	-0.0112994
2	-0.750816	-0.00639131
2	-0.472222	0.0711381
2	-0.217558	0.0531126
2	-1.17589	0.141693
2	-1.23227	0.0169736
2	-2.39375	-0.141639
2	-3.4727	-0.269974
2	-4.99651	-0.433035
2	-3.0458	-0.182573
2	-1.93665	-0.0829421
2	-0.474668	0.194168
2	-0.119499	0.245894
2	-0.216426	0.277697
2	-0.853023	0.110006
2	-0.291121	0.204686
2	-0.446708	0.149567
2	0.431621	0.191644
2	-0.563471	0.473736
2	-0.569428	0.242519
2	-1.03952	-0.223565
2	-0.251089	-0.075812
2	-0.152528	-0.0754746
2	-4.01038	-0.31963
2	-1.71695	-0.0957916
2	-2.36685	-0.146182
2	0.274173	0.114865
2	-1.54669	-0.0698147
2	0.171668	0.138577
2	-0.401427	0.0883972
2	-0.646453	0.0636674
2	-0.508518	0.100021
2	-0.288287	0.0406142
2	-1.51911	-0.213752
2	-2.45129	-0.0772412
2	-2.07051	-0.190353
2	0.274966	-0.0961585
2	0.176777	0.0564232
2	-3.93297	-0.197994
2	0.0277435	0.0825802
2	-0.108961	0.0131247
2	-1.50397	-0.161692
2	-0.446953	-0.0306952
2	-0.469212	-0.00904874
2	-0.609668	0.00498705
2	-0.720593	-0.149331
2	-0.356938	-0.0709018
2	-3.37381	-0.33035
2	-2.97043	-0.389873
2	-0.0444677	0.0426712
2	0.000184226	-0.104498
2	-0.100338	-0.0236633
2	0.0551722	-0.16495
2	-0.0177744	0.0547239
2	0.114802	0.0143254
2	-0.00372853	0.0217664
2	-1.17666	-0.109195
2	-2.6087	-0.270427
2	-3.22524	-0.335374
2	-3.18539	-0.382686
2	-2.20753	-0.290125
2	-1.4082	-0.185283
2	-0.361437	-0.00158386
2	-0.564468	-0.0278052
2	-1.03877	-0.0622948
2	-0.373407	0.0166918
2	-0.690684	0.00441636
2	-0.286985	0.0430838
2	-1.39021	-0.214706
2	0.225373	0.0589788
2	-1.68447	-0.264692
2	0.140704	-0.0263156
2	-0.253631	-0.0354259
2	-0.72021	-0.107714
2	0.378022	0.0394956
2	-2.11044	-0.246576
2	-1.11828	-0.32613
2	-1.20103	-0.333374
2	0.3065	-0.156757
2	0.401963	-0.0716646
2	0.484376	-0.165648
2	0.171149	0.146947
2	-1.09598	-0.348082
2	-0.411856	-0.282025
2	-0.313792	-0.308854
2	-0.477711	-0.329867
2	0.124521	-0.157007
2	-0.196595	0.238638
2	-0.499633	-0.0213857
2	-2.27621	-0.310477
2	-2.68848	-0.25533
2	-0.925892	-0.169835
2	0.386781	-0.0361897
2	-2.3735	0.0197105
2	-4.1671	0.0742501
2	-0.297356	0.0890406
2	-0.918958	0.0244863
2	0.227057	0.249748
2	0.123567	0.0963926
2	-0.433823	0.130785
2	0.238051	-0.0145391
2	-0.57374	-0.34062
2	-0.729912	-0.306754
2	0.0157943	-0.249338
2	-2.58773	-0.554966
2	-1.68009	-0.339785
2	0.379057	-0.44164
2	-0.802953	-0.618555
2	-0.851749	-0.601926
2	-1.61846	-0.379691
2	-1.19779	-0.321884
2	0.261286	-0.579112
2	-0.104625	-0.596756
2	0.0589572	-0.619076
2	-0.0540158	-0.0869022
2	-0.611224	-0.320014
2	-2.32526	-0.609812
2	-1.05769	-0.386829
2	-0.748436	-0.0563444
2	0.244578	0.128943
2	0.240134	-0.192758
2	-1.55544	-0.201445
2	-1.46643	-0.205186
2	0.177638	-0.36333
2	0.101642	-0.175557
2	-0.375997	-0.164089
2	-0.47872	-0.0572418
2	0.226705	-0.0198052
2	-0.116355	-0.309118
2	-0.296397	-0.0502493

6	3.94412	0.182899	0.0326304	0.958544	0.233563	0.0298649
4	0.267393	0.288361	0.238692	0.205554
1
1
0.978852
0.867165
0.83502
0.577924
0.41552
0.373237
0.282134
0.248981
0
0
0.224511
0.186512
0.17212
0
0
0.172477
0.139768
0
0
0
0
0
0.239199
0.20831
0.165571
0
0
0
0
0.570419
0.520451
0.462488
0.385676
0.352465
0.351786
0.351162
0.269631
0.230302
0.208533
0.0617578
0.0562796
0.0483355
0.0440212
0
0
0.0297438
0
0
0.0556106
0.0386045
0.0374688
0.0306999
0
0
0
0.00259424
0
0
0
0
0.19727
0.156884
0.106655
0.0573381
0.0554744
0.00594489
0
0
0.0440564
0
0
0
0
0
0.0190317
0
0
0.180839
0.0837797
0.0784683
0
0.0423616
0
0.023863
0
0
0.0763129
0
0
0.109411
0
0
0
0
0
0.119531
0.0968104
0
0
0.0534243
0.0102276
0
0
0
0.314164
0.270015
0
0
0
0.206433
0.204962
0.202002
0.197906
0.13697
0.122579
0.0936021
0.030713
0.0110679
0
0.0062738
0
0
0
0
0.0758266
0.00400725
0
0
0
0.100783
0.0524775
0.0428165
0
0
0
0
0.0787764
0.040824
0
0
0
0
0
0.0585472
0
0
0.447293
0
0
0.245849
0.05127
0
0
0
0.660276
0
0
0.279402
0.238634
0.194143
0.0189588
0
0
0.191127
0.1693
0.0102143
0
0
0.155075
0.0278195
0
0
0
0
0.187219
0
0
0
0.775725
0
0
0.269526
0
0

0.0211478	0.111687	0.0321455	0.257095	0.162404	0.0422831	0.0911034	0.0331532	0.248981	0.248981	0.0576231	0.0379987	0.0143922	0.17212	0.17212	0.0140344	0.0327093	0.139768	0.139768	0.172477	0.224511	0.373237	0.176321	0.0308893	0.0427387	0.165571	0.165571	0.20831	0.239199	0.00750582	0.0499677	0.0579634	0.0768117	0.033211	0.000678999	0.000624256	0.0815302	0.0393294	0.0217684	0.146776	0.00547821	0.00794405	0.00431434	0.0440212	0.0440212	0.0185917	0.0297438	0.0297438	0.000669017	0.0170061	0.00113565	0.00676893	0.0306999	0.0306999	0.0374688	0.0360103	0.00259424	0.00259424	0.0556106	0.0617578	0.0112633	0.0403859	0.0502288	0.0493173	0.0018637	0.0495295	0.00594489	0.00594489	0.011418	0.0440564	0.0440564	0.0573381	0.106655	0.156884	0.178238	0.0190317	0.0190317	0.049463	0.0970592	0.00531134	0.0784683	0.0361067	0.0423616	0.0184986	0.023863	0.023863	0.00746676	0.0763129	0.0763129	0.0714278	0.109411	0.109411	0.269631	0.351162	0.351786	0.232934	0.0227206	0.0968104	0.0968104	0.0661067	0.0431967	0.0102276	0.0102276	0.0534243	0.0715115	0.0441492	0.270015	0.270015	0.314164	0.256054	0.00147127	0.00295953	0.0040967	0.0609355	0.0143914	0.0289767	0.0628891	0.0196452	0.0110679	0.00479406	0.0062738	0.0062738	0.030713	0.0936021	0.0467522	0.0718193	0.00400725	0.00400725	0.0758266	0.0361877	0.0483051	0.00966091	0.0428165	0.0428165	0.0524775	0.100783	0.119129	0.0379524	0.040824	0.040824	0.0787764	0.202002	0.204962	0.147886	0.0585472	0.0585472	0.0731581	0.447293	0.447293	0.324569	0.194579	0.05127	0.05127	0.245849	0.174743	0.660276	0.660276	0.587763	0.0407682	0.0444913	0.175184	0.0189588	0.0189588	0.00301557	0.021827	0.159086	0.0102143	0.0102143	0.0142249	0.127256	0.0278195	0.0278195	0.155075	0.191127	0.0514148	0.187219	0.187219	0.279402	0.203127	0.775725	0.775725	0.730474	0.269526	0.269526	
65.6357
287.974	0.0877015	

	67.7726	3.14307
	3.14307	0.290316
	

2	0	0	


2	-2.34249	-0.527918
2	-2.56335	-0.560473
2	-2.33981	-0.337367
2	-2.3218	-0.472393
2	-0.502804	-0.199756
2	-2.83437	-0.107383
2	-2.91042	-0.10857
2	-2.69376	-0.252435
2	-0.279332	0.0372709
2	-0.683443	-0.0081594
2	-0.513011	0.0597936
2	-3.64676	-0.159918
2	-1.08048	-0.00608048
2	-1.12358	-0.0530323
2	0.438079	-0.22335
2	0.353094	-0.030488
2	-0.596312	-0.0366739
2	-0.114659	0.0476076
2	-1.69944	0.00714737
2	-1.1146	-0.0608578
2	-0.105841	0.197477
2	0.548898	-0.0150133
2	-0.165	0.41341
2	-1.89224	-0.0592355
2	-1.32347	0.0373422
2	-1.65257	0.0649626
2	0.0411424	0.238449
2	0.131961	0.104861
2	0.0290131	0.274838
2	0.244673	-0.279051
2	-2.87002	-0.268599
2	-2.56677	-0.214756
2	-3.90888	-0.167672
2	-2.4805	-0.177461
2	-0.237098	-0.0419087
2	0.274274	0.000262511
2	0.316709	0.0051774
2	-0.253146	-0.045364
2	-2.99598	-0.0885518
2	-3.50656	-0.106435
2	-1.49387	0.0526607
2	-2.93175	-0.000939456
2	-2.94783	-0.00336396
2	-2.49047	-0.0130206
2	-1.05829	0.0158187
2	-1.21304	-0.0136386
2	-2.14344	0.0368704
2	-0.962929	-0.031423
2	-0.868954	0.172375
2	-3.10226	-0.0157266
2	-3.24604	0.0533436
2	-3.01046	0.0793702
2	-2.00114	0.129424
2	-0.893148	0.115039
2	-0.726501	0.183057
2	-0.732765	0.0289972
2	-1.29388	0.159336
2	-1.23386	0.160838
2	-0.770903	0.218208
2	-1.78561	0.0997928
2	-1.85007	0.0236255
2	-5.0415	-0.170354
2	-5.1234	-0.0728985
2	-4.4393	0.0162266
2	-2.76351	0.082554
2	-2.80613	0.0668952
2	-0.851414	0.120115
2	-0.695997	0.0953555
2	-0.41011	0.130823
2	-1.38103	0.176817
2	-0.935547	0.110123
2	-0.984589	0.292281
2	-0.0351968	0.381259
2	-0.417002	0.300557
2	-0.553381	0.127907
2	-0.963026	-0.389155
2	-0.282268	-0.353655
2	-1.44604	-0.40542
2	-4.26641	-0.18909
2	-2.13603	0.100388
2	-1.65788	0.0785507
2	-0.22207	0.120411
2	-2.43315	-0.00464311
2	0.0196497	0.00640671
2	-1.15877	-0.0189041
2	-0.0652632	0.0417273
2	-0.378562	-0.0937736
2	-0.531971	0.178592
2	-4.61242	0.0822749
2	-3.00537	0.0146198
2	-3.07851	-0.148642
2	-0.242401	0.204348
2	-0.390595	0.0747607
2	-6.19525	0.0780262
2	-0.72579	-0.0563396
2	-0.387889	-0.192285
2	-1.06249	0.0306001
2	-0.651193	0.0374932
2	-0.731925	0.0804845
2	-0.537377	-0.184693
2	-2.40822	-0.114084
2	-0.418911	0.106037
2	-0.370556	0.0819846
2	0.187327	0.119045
2	0.385647	0.0299563
2	-0.129689	0.0573491
2	-0.43267	-0.0961603
2	0.0337465	-0.176475
2	-0.248184	0.192436
2	-0.25033	-0.0774597
2	-0.00362618	-0.103698
2	-0.863345	-0.14206
2	-1.56066	-0.195733
2	-2.68231	-0.230552
2	-4.99349	-0.263366
2	-3.56292	-0.190542
2	-0.773029	-0.136006
2	-1.71923	0.0185256
2	-0.740609	0.0474314
2	-1.98377	0.0482089
2	-1.03607	0.0447924
2	-1.45738	0.0995535
2	-0.835232	0.0437521
2	-1.36221	0.0429109
2	-0.455781	0.00287338
2	-2.724	-0.0873923
2	0.196538	-0.0794931
2	0.990599	-0.0794237
2	0.759037	-0.112594
2	0.638397	-0.0201834
2	-2.32845	-0.0855944
2	-1.34955	-0.232147
2	-1.7604	-0.288907
2	0.0274985	-0.235639
2	3.21061e-05	-0.246603
2	0.0341009	-0.328564
2	-0.194233	0.18079
2	-1.45565	-0.28499
2	-1.04457	-0.247881
2	-0.542682	-0.295373
2	-1.33543	-0.311102
2	-0.414997	-0.231572
2	-0.344368	-0.205599
2	-0.966742	-0.110508
2	-2.4581	-0.134397
2	-6.58386	-0.286685
2	-3.2463	-0.177285
2	0.316725	-0.00199566
2	-2.24651	-0.0217644
2	-4.8816	-0.0647733
2	-0.276947	-0.0659551
2	-1.19206	0.0522374
2	0.45782	0.0646665
2	0.228681	0.0778646
2	-0.5137	0.116178
2	0.0132526	-0.0922247
2	-0.26585	-0.169629
2	-0.409661	-0.0680715
2	0.163025	-0.361932
2	-3.12598	-0.58397
2	-1.74779	-0.376916
2	0.24883	-0.662782
2	-1.22914	-0.745111
2	-1.28781	-0.70841
2	-1.46564	-0.371415
2	-2.03457	-0.328806
2	0.23898	-0.363644
2	-1.89998	-0.436447
2	-0.838673	-0.467963
2	0.264	-0.202064
2	-1.60117	-0.473514
2	-2.55524	-0.524551
2	-1.06452	-0.505376
2	-3.25937	-0.248325
2	0.179175	-0.148589
2	-0.332112	-0.451198
2	-0.424798	-0.296386
2	-0.482747	-0.329435
2	-0.0357965	-0.613672
2	0.00392446	-0.109946
2	-0.595238	-0.0924034
2	-0.67079	-0.0739378
2	0.116185	-0.0473862
2	-0.836459	-0.204369
2	-1.45525	0.0404563

6	1.82407	0.0876777	0.0138487	0.42479	0.119639	0.0150384
4	0.265091	0.287142	0.239026	0.208741
1
1
0.948966
0.848054
0.816943
0.562074
0.396277
0.326162
0.273779
0.23351
0
0
0.243925
0.177423
0.159646
0
0
0.157466
0.117393
0
0
0
0
0
0.266351
0.207236
0.151563
0
0
0
0
0.556986
0.519505
0.451947
0.376172
0.349291
0.348568
0.347963
0.263345
0.201795
0.173269
0.0622321
0.0598114
0.0569801
0.051761
0
0
0.0528744
0
0
0.0595798
0.0542364
0.0536656
0.0504962
0
0
0
0.00507822
0
0
0
0
0.169756
0.163383
0.155807
0.0793503
0.0564694
0.00867441
0
0
0.0401591
0
0
0
0
0
0.018485
0
0
0.15422
0.085101
0.0824894
0
0.0531906
0
0.0433315
0
0
0.0653644
0
0
0.13078
0
0
0
0
0
0.136687
0.085489
0
0
0.0577414
0.0173595
0
0
0
0.307038
0.260494
0
0
0
0.203313
0.199548
0.194517
0.173854
0.116418
0.113492
0.0937586
0.0306949
0.0128767
0
0.00913214
0
0
0
0
0.100038
0.00986402
0
0
0
0.0922242
0.0678473
0.0636814
0
0
0
0
0.0814966
0.0450196
0
0
0
0
0
0.0326281
0
0
0.44682
0
0
0.248874
0.0646366
0
0
0
0.649752
0
0
0.249958
0.217236
0.196375
0.0202752
0
0
0.18908
0.171798
0.0113519
0
0
0.150319
0.0106762
0
0
0
0
0.174265
0
0
0
0.722004
0
0
0.208441
0
0

0.0510338	0.100912	0.0311115	0.254869	0.165797	0.0701154	0.0523829	0.0402692	0.23351	0.23351	0.0298535	0.0665017	0.0177777	0.159646	0.159646	0.0199575	0.0400733	0.117393	0.117393	0.157466	0.243925	0.326162	0.129926	0.0591149	0.0556737	0.151563	0.151563	0.207236	0.266351	0.00508785	0.0374813	0.0675575	0.0757759	0.026881	0.000722926	0.000604693	0.0846178	0.0615506	0.0285257	0.111037	0.00242068	0.00283132	0.00521908	0.051761	0.051761	0.00410566	0.0528744	0.0528744	0.000231644	0.00534335	0.00057084	0.00316941	0.0504962	0.0504962	0.0536656	0.0491582	0.00507822	0.00507822	0.0595798	0.0622321	0.00351264	0.00637364	0.00757598	0.0764563	0.0228809	0.047795	0.00867441	0.00867441	0.0163103	0.0401591	0.0401591	0.0793503	0.155807	0.163383	0.151271	0.018485	0.018485	0.0475743	0.0691193	0.00261165	0.0824894	0.0292988	0.0531906	0.00985911	0.0433315	0.0433315	0.0197366	0.0653644	0.0653644	0.0234407	0.13078	0.13078	0.263345	0.347963	0.348568	0.212603	0.0511984	0.085489	0.085489	0.0789461	0.0403819	0.0173595	0.0173595	0.0577414	0.0691335	0.046544	0.260494	0.260494	0.307038	0.248634	0.00376502	0.00503115	0.0206632	0.0574354	0.00292672	0.019733	0.0630637	0.0178182	0.0128767	0.00374456	0.00913214	0.00913214	0.0306949	0.0937586	0.0134534	0.0901741	0.00986402	0.00986402	0.100038	0.0241941	0.0243769	0.00416588	0.0636814	0.0636814	0.0678473	0.0922242	0.0923571	0.036477	0.0450196	0.0450196	0.0814966	0.194517	0.199548	0.170685	0.0326281	0.0326281	0.0726847	0.44682	0.44682	0.308113	0.184237	0.0646366	0.0646366	0.248874	0.167191	0.649752	0.649752	0.598097	0.0327214	0.0208608	0.1761	0.0202752	0.0202752	0.00729496	0.0172828	0.160446	0.0113519	0.0113519	0.0214782	0.139643	0.0106762	0.0106762	0.150319	0.18908	0.0429715	0.174265	0.174265	0.249958	0.226963	0.722004	0.722004	0.791559	0.208441	0.208441	
65.0712
49.3725	0.217899	

	39.0857	-0.60707
	-0.60707	0.181601
	

2	0	0	


2	-3.74643	-0.399414
2	-2.43577	-0.371029
2	-2.4766	-0.249406
2	-1.89667	-0.36964
2	-0.735342	-0.247777
2	-2.99739	0.0262981
2	-4.79373	0.0566474
2	-2.48969	-0.0224323
2	-0.964888	-0.0110539
2	-0.161576	-0.104237
2	-0.128077	0.0301782
2	-2.99696	0.0176033
2	-1.96596	0.01605
2	-0.93715	-0.0152372
2	0.300261	-0.182628
2	0.338142	-0.186341
2	-1.11696	-0.0239407
2	-0.343988	0.0393943
2	-2.0884	0.345699
2	-0.404454	-0.25923
2	0.116044	-0.100914
2	0.227038	0.0538717
2	-0.152616	0.292053
2	-1.96558	0.0415112
2	-2.38055	-0.0146824
2	-1.52569	-0.0546699
2	0.075068	-0.0714871
2	-0.0272953	0.0996769
2	0.0362017	0.167936
2	-0.0236047	-0.272774
2	-1.59185	-0.214089
2	-3.36135	-0.18703
2	-5.78973	0.0897291
2	-2.41947	-0.0509798
2	-0.035584	-0.0347112
2	0.141338	-0.0222847
2	0.103559	-0.00918335
2	-0.661594	-0.117204
2	-3.54833	-0.153122
2	-3.34572	0.00746682
2	-1.6157	-0.0838647
2	-2.00476	-0.0943885
2	-1.82919	-0.0911852
2	-1.56139	-0.133677
2	-2.52263	-0.2761
2	-2.53717	-0.0952991
2	-1.54779	-0.152787
2	-3.16142	-0.161427
2	-2.51061	-0.250766
2	-2.01362	-0.0838658
2	-1.92738	-0.061422
2	-1.69827	-0.0517327
2	-2.1606	-0.0475377
2	-2.42835	-0.115952
2	-1.3805	-0.0730183
2	-2.65086	-0.0730142
2	-2.04388	-0.180224
2	-2.11288	-0.0996684
2	-1.73101	-0.133147
2	-2.54294	-0.222458
2	-2.32291	0.0337607
2	-3.61448	0.0212628
2	-3.65244	-0.00123904
2	-3.46077	0.0557745
2	-3.89601	0.100537
2	-2.42937	0.111897
2	-0.963987	-0.0857014
2	-1.39476	-0.118029
2	-0.617315	-0.105941
2	-1.72757	-0.012104
2	-0.138919	-0.104227
2	-0.773952	0.0582594
2	-0.419714	0.0659276
2	-0.980579	0.300548
2	-0.859174	0.0370749
2	-1.13108	-0.376893
2	-0.582146	-0.47096
2	-1.03636	-0.333726
2	-2.80321	-0.123904
2	-2.94135	0.091064
2	-2.47751	0.0733439
2	-0.22017	-0.11657
2	-1.48302	-0.0133339
2	-0.542564	-0.109486
2	-0.99545	-0.035725
2	-1.94698	0.0879987
2	-2.39259	-0.00485517
2	-1.8206	0.0658373
2	-0.74058	0.142182
2	-0.814658	0.0663367
2	-1.36514	-0.0908477
2	-0.848725	0.0242031
2	-1.52	-0.282623
2	-1.34427	-0.162248
2	-0.419847	-0.208432
2	-0.545139	-0.0544621
2	-1.97562	-0.02177
2	-1.98743	-0.0052938
2	-0.13655	0.0869938
2	-0.156902	-0.00947941
2	-1.94597	0.102494
2	-0.717992	0.0272217
2	-1.26497	0.0300931
2	-0.802299	0.0920453
2	-0.281073	0.111406
2	-0.358665	-0.115329
2	-0.558342	-0.0265296
2	-0.108999	-0.254094
2	-0.451156	0.208285
2	-0.188456	-0.0406384
2	-0.264766	-0.184579
2	-1.57828	-0.188468
2	-2.74213	-0.171765
2	-2.59192	-0.110841
2	-3.07311	-0.0155284
2	-2.9587	-0.0285643
2	-0.959222	-0.0769038
2	-1.3455	-0.0300299
2	-1.17662	-0.0503986
2	-1.86534	0.0184293
2	-1.43606	-0.0168633
2	-2.00352	-0.0332951
2	-1.40266	-0.0243115
2	-3.05401	0.0643489
2	-0.299059	-0.230281
2	-2.58719	0.0408146
2	-0.391822	-0.121573
2	-0.89533	-0.105642
2	-0.238456	-0.185097
2	0.0633505	0.0870367
2	-2.00369	-0.067275
2	-0.765134	-0.155505
2	-0.680597	-0.0868314
2	-3.23355	0.0640833
2	-2.21158	-0.150932
2	-1.46179	-0.0926838
2	-0.221801	0.00822077
2	-1.74794	-0.188292
2	-0.892124	-0.227655
2	-2.5006	-0.19417
2	-2.13646	-0.0566993
2	-0.609924	-0.332329
2	-0.373438	-0.162331
2	-0.599564	-0.282249
2	-2.11238	-0.257939
2	-4.85569	-0.256748
2	-2.47419	-0.147222
2	0.216755	-0.128315
2	-2.19572	-0.0634209
2	-8.90415	0.065849
2	-0.700005	0.0217546
2	-0.772255	0.117248
2	-0.445022	0.243478
2	-0.444724	0.042148
2	-0.781354	0.397764
2	-0.0585604	-0.218724
2	-0.18687	-0.225371
2	-0.718321	0.196106
2	0.0708731	-0.426882
2	-1.45698	-0.443284
2	-2.2132	-0.444019
2	0.198659	-0.772967
2	-0.871133	-0.768234
2	-1.28124	-0.841942
2	-2.10235	-0.397491
2	-0.992075	-0.387582
2	-0.14226	-0.417004
2	-0.776008	-0.392724
2	-0.0574676	-0.422446
2	-0.224512	-0.369855
2	-0.814755	-0.371606
2	-2.03544	-0.24114
2	-0.0130232	-0.302886
2	-1.01341	-0.159242
2	0.0954393	-0.221573
2	-0.229485	-0.38731
2	-0.855399	-0.253688
2	-0.876261	-0.249483
2	0.14608	-0.642675
2	-0.137511	-0.264331
2	-0.398155	0.0521008
2	-0.426218	0.011593
2	0.00967259	-0.0689463
2	-0.589569	-0.0546115
2	-0.716064	0.00816562

6	5.37014	0.270351	0.0441575	1.24608	0.370893	0.0534033
4	0.268533	0.286791	0.231592	0.213084
1
1
0.961055
0.861757
0.834108
0.557893
0.395927
0.370874
0.270985
0.201878
0
0
0.244691
0.19533
0.135208
0
0
0.150259
0.115269
0
0
0
0
0
0.243577
0.185546
0.138101
0
0
0
0
0.549266
0.521687
0.499298
0.376195
0.349957
0.348668
0.347389
0.254331
0.206364
0.167939
0.0620378
0.0601257
0.0576525
0.0532238
0
0
0.0462632
0
0
0.0598485
0.0554286
0.0522609
0.0482333
0
0
0
0.0101706
0
0
0
0
0.165868
0.143079
0.129002
0.102615
0.0778747
0.00918694
0
0
0.0531506
0
0
0
0
0
0.0186874
0
0
0.162245
0.08775
0.0849773
0
0.0507839
0
0.0378942
0
0
0.0803004
0
0
0.135069
0
0
0
0
0
0.133118
0.118975
0
0
0.0946005
0.0349673
0
0
0
0.296466
0.255977
0
0
0
0.218058
0.216407
0.209181
0.201819
0.13103
0.121945
0.0806068
0.019578
0.0135594
0
0.0106155
0
0
0
0
0.0951699
0.00760634
0
0
0
0.09354
0.0553743
0.0522198
0
0
0
0
0.0636681
0.0328846
0
0
0
0
0
0.0444543
0
0
0.451354
0
0
0.213086
0.0723509
0
0
0
0.554858
0
0
0.244413
0.200516
0.184188
0.0119155
0
0
0.179281
0.166339
0.0185687
0
0
0.155025
0.0271131
0
0
0
0
0.151169
0
0
0
0.754172
0
0
0.209189
0
0

0.0389451	0.0992983	0.0276488	0.276214	0.161966	0.0250532	0.099889	0.0691069	0.201878	0.201878	0.0262944	0.0493611	0.0601217	0.135208	0.135208	0.0450704	0.0349902	0.115269	0.115269	0.150259	0.244691	0.370874	0.15235	0.058031	0.0474452	0.138101	0.138101	0.185546	0.243577	0.00862712	0.0275793	0.0223886	0.123104	0.0262376	0.00128874	0.00127909	0.0930584	0.0479671	0.0384241	0.105902	0.00191211	0.0024732	0.00442868	0.0532238	0.0532238	0.0113893	0.0462632	0.0462632	0.000277169	0.00441996	0.00316767	0.00402757	0.0482333	0.0482333	0.0522609	0.045258	0.0101706	0.0101706	0.0598485	0.0620378	0.00207105	0.022789	0.0140778	0.0263862	0.0247407	0.0686877	0.00918694	0.00918694	0.0247241	0.0531506	0.0531506	0.102615	0.129002	0.143079	0.147181	0.0186874	0.0186874	0.0441188	0.0744948	0.00277264	0.0849773	0.0341934	0.0507839	0.0128897	0.0378942	0.0378942	0.00744955	0.0803004	0.0803004	0.0271759	0.135069	0.135069	0.254331	0.347389	0.348668	0.216839	0.0141429	0.118975	0.118975	0.0385172	0.0596332	0.0349673	0.0349673	0.0946005	0.0797287	0.0404885	0.255977	0.255977	0.296466	0.281241	0.00165074	0.00722607	0.00736198	0.0707884	0.00908524	0.0413382	0.0610288	0.00601857	0.0135594	0.00294397	0.0106155	0.0106155	0.019578	0.0806068	0.0267752	0.0875635	0.00760634	0.00760634	0.0951699	0.0374903	0.0381657	0.00315446	0.0522198	0.0522198	0.0553743	0.09354	0.138151	0.0307835	0.0328846	0.0328846	0.0636681	0.209181	0.216407	0.173603	0.0444543	0.0444543	0.0703332	0.451354	0.451354	0.336181	0.140735	0.0723509	0.0723509	0.213086	0.27925	0.554858	0.554858	0.617344	0.0438966	0.016328	0.172272	0.0119155	0.0119155	0.00490714	0.0129416	0.147771	0.0185687	0.0185687	0.0113139	0.127912	0.0271131	0.0271131	0.155025	0.179281	0.0493471	0.151169	0.151169	0.244413	0.206883	0.754172	0.754172	0.790811	0.209189	0.209189	
65.5876
36.6397	0.194133	

	31.7958	-0.95357
	-0.95357	0.243118
	

2	0	0	


2	-2.70874	-0.567527
2	-2.45452	-0.446484
2	-2.39161	-0.254258
2	-1.57723	-0.442371
2	-1.06134	-0.310826
2	-2.50519	0.212329
2	-3.15693	0.132985
2	-4.54869	0.195657
2	-1.47356	0.0701352
2	-0.0440935	-0.0278535
2	0.0403224	-0.149032
2	-2.074	0.164043
2	-3.32501	0.122173
2	-3.31698	-0.0302972
2	0.479523	-0.174484
2	0.585008	-0.190309
2	-1.82482	-0.120393
2	-0.0455834	-0.195085
2	-1.71531	-0.228788
2	-1.92953	-0.252419
2	0.14956	-0.0185387
2	0.0401183	-0.197973
2	-0.520015	0.288945
2	-2.55213	0.16323
2	-2.46583	0.11473
2	-1.61526	0.142563
2	-0.188062	0.239504
2	-0.10345	0.0498292
2	0.0442582	-0.0891723
2	-0.167071	-0.162495
2	-2.08702	-0.233236
2	-2.69902	-0.145151
2	-3.72009	-0.102148
2	-2.79668	-0.00325245
2	-0.558407	-0.0206757
2	-0.276993	-0.0302949
2	-0.398071	-0.00535301
2	-0.918671	0.0616189
2	-3.03936	0.0541821
2	-4.62457	0.0551211
2	-1.60148	-0.219356
2	-2.19709	-0.217872
2	-1.69632	-0.268751
2	-1.97772	-0.237683
2	-2.0107	-0.249642
2	-3.57251	-0.11566
2	-2.1685	-0.161547
2	-2.42278	0.0344786
2	-1.89801	-0.255599
2	-2.21007	-0.227959
2	-2.00853	-0.216526
2	-2.25099	-0.181154
2	-2.08153	-0.224338
2	-2.31986	-0.089851
2	-1.62208	-0.174274
2	-1.908	-0.202967
2	-2.13604	-0.223815
2	-2.69596	-0.239113
2	-2.53434	-0.146283
2	-2.772	-0.357948
2	-2.07619	-0.1943
2	-4.17994	0.0350969
2	-4.46181	0.127351
2	-3.91932	0.0278063
2	-3.76028	-0.0316665
2	-3.3912	-0.0334865
2	-1.61288	0.231033
2	-2.14484	0.210372
2	-0.694932	0.136784
2	-1.96113	-0.169042
2	-0.866945	-0.198822
2	-1.09711	-0.204585
2	-0.783983	-0.0161212
2	-1.04399	0.127952
2	-0.848162	-0.0344355
2	-1.26205	-0.119663
2	-1.67456	-0.165094
2	-1.64183	-0.105777
2	-3.84861	-0.0922675
2	-2.44034	0.0455718
2	-2.51877	0.0393304
2	-0.652266	-0.0690157
2	-2.10047	-0.0222557
2	-0.880158	-0.0293069
2	-1.29547	-0.00897546
2	-1.64483	0.042756
2	-2.24237	-0.00613523
2	-1.86473	-0.0447682
2	-1.24956	0.00739496
2	-1.0716	-0.188655
2	-2.6058	-0.0240295
2	-0.994289	0.0887166
2	-1.23137	-0.146246
2	-1.68157	-0.0739097
2	-0.150264	-0.255708
2	-0.446644	0.112904
2	-1.17945	-0.0126036
2	-0.654113	0.026773
2	-5.06857	0.202131
2	-5.52499	0.129543
2	-1.18106	-0.0692349
2	-1.76444	-0.0237565
2	-2.09784	0.0153545
2	-1.74026	-0.195432
2	-1.33801	-0.151932
2	-0.636276	-0.253851
2	-0.0448465	-0.245293
2	-0.909928	-0.288653
2	-4.38067	0.430125
2	-0.236438	0.0180712
2	-0.445774	-0.239284
2	-1.20134	-0.224471
2	-1.79913	-0.265172
2	-2.9151	-0.255909
2	-3.92083	-0.10992
2	-2.95125	-0.197892
2	-2.06459	-0.115922
2	-0.778755	-0.2458
2	-0.96891	-0.299491
2	-1.48631	-0.304059
2	-1.21005	-0.306409
2	-1.93042	-0.209067
2	-0.841878	-0.392978
2	-2.22149	-0.11618
2	-0.219603	-0.0650192
2	-3.21119	-0.171063
2	-0.37349	-0.238467
2	-0.421658	-0.284754
2	-0.316405	-0.195703
2	0.160924	-0.172819
2	-2.5065	-0.170268
2	-1.36178	-0.195683
2	-1.04288	-0.230966
2	-1.01944	-0.248123
2	-0.767244	-0.313577
2	-0.514994	-0.141933
2	-0.224573	-0.25259
2	-2.2655	-0.136429
2	-0.814667	-0.14242
2	-1.37279	-0.217498
2	-2.02716	0.00554413
2	-0.489468	-0.172803
2	-0.930214	-0.141129
2	-1.0967	-0.434308
2	-2.68793	-0.0916172
2	-3.62077	-0.110351
2	-3.96398	-0.115834
2	0.00332688	-0.145916
2	-3.96435	0.164982
2	-2.8998	0.0628181
2	-0.747389	-0.00938197
2	-0.5115	0.0779989
2	-1.71901	0.326337
2	-1.14211	-0.00943142
2	-0.681485	0.306217
2	-1.08183	-0.161449
2	0.380311	-0.197566
2	0.167574	0.11894
2	-0.118751	-0.489385
2	-1.45541	-0.563713
2	-1.32873	-0.448175
2	-0.00426913	-0.892601
2	0.87798	-0.945526
2	0.254844	-0.920334
2	-1.4101	-0.429707
2	-0.540231	-0.459458
2	-0.427455	-0.651916
2	-0.799157	-0.671564
2	-1.28159	-0.624195
2	0.0354272	-0.385413
2	-1.83414	-0.435041
2	-3.27704	-0.373804
2	-1.20699	-0.440579
2	-3.48206	-0.262187
2	-0.0849095	-0.485451
2	-0.652519	-0.337209
2	-0.482326	-0.202442
2	-0.659875	-0.0888436
2	0.347595	-0.979518
2	-0.164191	-0.311964
2	-0.73563	0.151439
2	-0.537146	-0.0272221
2	-0.00119042	-0.292334
2	-1.1806	0.0315988
2	-0.862051	-0.0367773

6	5.97996	0.321447	0.0489568	1.29683	0.437333	0.0656257
4	0.265364	0.282457	0.228671	0.223508
1
1
0.972204
0.923056
0.884734
0.556914
0.427193
0.381187
0.232712
0.156181
0
0
0.181717
0.144381
0.1264
0
0
0.120126
0.0857544
0
0
0
0
0
0.17576
0.136795
0.113831
0
0
0
0
0.549893
0.525777
0.51044
0.400398
0.345138
0.340608
0.339454
0.262745
0.232406
0.19902
0.0700152
0.0678628
0.0564595
0.0519864
0
0
0.0421449
0
0
0.0651212
0.0522161
0.0504953
0.0478336
0
0
0
0.00660928
0
0
0
0
0.188697
0.140014
0.0918099
0.0839646
0.0783034
0.0124588
0
0
0.0699713
0
0
0
0
0
0.0151478
0
0
0.203813
0.108058
0.0992078
0
0.0612362
0
0.0382694
0
0
0.0741235
0
0
0.18113
0
0
0
0
0
0.134591
0.122355
0
0
0.0917297
0.014318
0
0
0
0.290314
0.258976
0
0
0
0.221909
0.217948
0.214245
0.203576
0.147032
0.137091
0.0820662
0.0180594
0.0109087
0
0.00819642
0
0
0
0
0.108701
0.0157271
0
0
0
0.0775483
0.0361494
0.0330528
0
0
0
0
0.0880355
0.0431089
0
0
0
0
0
0.0299424
0
0
0.445757
0
0
0.157562
0.0532199
0
0
0
0.520211
0
0
0.272339
0.220192
0.19709
0.0230054
0
0
0.192763
0.149714
0.0124164
0
0
0.13015
0.0119686
0
0
0
0
0.181353
0
0
0
0.740385
0
0
0.155252
0
0

0.0277963	0.0491474	0.0383223	0.32782	0.129721	0.0460054	0.148476	0.0765309	0.156181	0.156181	0.0509947	0.0373359	0.0179811	0.1264	0.1264	0.0242556	0.0343711	0.0857544	0.0857544	0.120126	0.181717	0.381187	0.251433	0.0389648	0.0229645	0.113831	0.113831	0.136795	0.17576	0.00702069	0.0241165	0.015337	0.110041	0.0552606	0.00452971	0.0011543	0.0767087	0.0303387	0.0333868	0.129004	0.00215239	0.0114033	0.00447308	0.0519864	0.0519864	0.0143145	0.0421449	0.0421449	0.00274162	0.012905	0.00172085	0.00266163	0.0478336	0.0478336	0.0504953	0.0456068	0.00660928	0.00660928	0.0651212	0.0700152	0.0103222	0.0486835	0.048204	0.00784527	0.00566125	0.0658446	0.0124588	0.0124588	0.00833209	0.0699713	0.0699713	0.0839646	0.0918099	0.140014	0.17355	0.0151478	0.0151478	0.0285932	0.0957556	0.00884973	0.0992078	0.0379716	0.0612362	0.0229668	0.0382694	0.0382694	0.0339341	0.0741235	0.0741235	0.0226829	0.18113	0.18113	0.262745	0.339454	0.340608	0.210547	0.0122357	0.122355	0.122355	0.0428615	0.0774117	0.014318	0.014318	0.0917297	0.110084	0.0313376	0.258976	0.258976	0.290314	0.288531	0.00396051	0.00370347	0.0106683	0.0565444	0.00994079	0.055025	0.0640068	0.00715074	0.0109087	0.00271225	0.00819642	0.00819642	0.0180594	0.0820662	0.0283907	0.0929734	0.0157271	0.0157271	0.108701	0.0694838	0.0413989	0.00309656	0.0330528	0.0330528	0.0361494	0.0775483	0.115541	0.0449267	0.0431089	0.0431089	0.0880355	0.214245	0.217948	0.191966	0.0299424	0.0299424	0.0800195	0.445757	0.445757	0.392331	0.104342	0.0532199	0.0532199	0.157562	0.364523	0.520211	0.520211	0.650718	0.0521468	0.0231012	0.174085	0.0230054	0.0230054	0.00432705	0.0430497	0.137297	0.0124164	0.0124164	0.0195642	0.118181	0.0119686	0.0119686	0.13015	0.192763	0.0388388	0.181353	0.181353	0.272339	0.231819	0.740385	0.740385	0.844748	0.155252	0.155252	
65.9235
0.8197	0.666072	

	27.4968	1.91805
	1.91805	0.391946
	

2	0	0	


2	-3.17542	-0.849722
2	-2.03078	-0.669373
2	-1.42979	-0.537133
2	-2.7524	-0.696185
2	-1.04424	-0.17716
2	-2.86052	0.0264956
2	-4.19106	-0.0465169
2	-3.57886	-0.187838
2	-1.81381	-0.0598535
2	0.0681468	-0.00244497
2	0.146768	0.117222
2	-2.79597	-0.105055
2	-1.89698	-0.158314
2	-1.86013	-0.0935918
2	0.236991	0.0638496
2	0.30183	0.0192919
2	-1.59983	-0.185433
2	-0.332826	-0.124037
2	-0.872393	0.11062
2	-0.855188	-0.133311
2	0.20438	-0.0298718
2	0.0901037	0.207496
2	-0.677363	0.42077
2	-3.6911	-0.163329
2	-1.53252	0.107918
2	-1.2671	0.0603824
2	-0.124375	-0.0448134
2	-0.0904535	0.0706837
2	-0.106419	0.1448
2	-0.049201	0.278933
2	-2.07563	-0.213406
2	-2.76954	-0.176278
2	-3.38941	-0.258212
2	-2.713	-0.521645
2	-0.990655	-0.221356
2	-0.29126	-0.149835
2	-0.318219	-0.162881
2	-0.75887	0.0346409
2	-2.95183	-0.151815
2	-4.17973	-0.212382
2	-1.95214	-0.0896492
2	-2.46559	-0.145867
2	-2.79607	-0.227247
2	-2.576	-0.22958
2	-2.09989	-0.346346
2	-1.86887	-0.166955
2	-2.09523	-0.251235
2	-1.86125	-0.26483
2	-1.92348	-0.184294
2	-2.81637	-0.157266
2	-2.52826	-0.108743
2	-2.5135	-0.0979233
2	-2.49931	-0.0811579
2	-2.26298	-0.035768
2	-1.5389	0.1897
2	-2.88534	0.0898106
2	-2.62099	-0.00896235
2	-2.5838	-0.0107406
2	-2.11072	-0.0129438
2	-3.11406	-0.162278
2	-2.36234	-0.111559
2	-5.10335	-0.309348
2	-3.80699	-0.379876
2	-3.07642	-0.186035
2	-2.42602	-0.126386
2	-2.15878	-0.0689166
2	-1.83595	0.00218926
2	-1.73026	0.0285764
2	-1.64132	0.109521
2	-2.16903	-0.073878
2	-1.56634	-0.0782993
2	-1.98278	-0.0815589
2	-0.888792	-0.0244761
2	-0.916272	0.390908
2	-0.956524	-0.0766642
2	-1.09758	-0.841574
2	-0.503714	-0.640824
2	-1.6658	-0.905268
2	-3.5543	-0.338946
2	-2.96673	-0.212694
2	-3.12224	-0.213941
2	-1.02197	0.0341238
2	-2.33852	-0.20429
2	-1.47809	-0.111768
2	-1.67071	-0.195892
2	-2.78143	-0.348791
2	-1.35209	-0.33403
2	-2.45468	-0.0957339
2	-1.41338	0.0615007
2	-1.31796	-0.124744
2	-2.20438	-0.231472
2	-1.8872	0.0205285
2	-1.98204	-0.310917
2	-3.15123	-0.174755
2	-0.758557	0.0553944
2	-0.55508	0.0144416
2	-0.932136	-0.0220194
2	-1.14579	-0.0423096
2	-1.74549	0.0931102
2	-2.82015	0.0360809
2	-2.04442	-0.078356
2	-1.94196	0.143482
2	-1.34757	0.211475
2	-0.913055	0.211492
2	-1.25648	0.0779749
2	-1.32107	-0.102393
2	-0.0790518	0.0445737
2	-1.66047	-0.572535
2	-3.02053	-0.233298
2	-0.126873	0.00704271
2	-0.720096	-0.141815
2	-1.54413	-0.204054
2	-2.37315	-0.218345
2	-2.96392	-0.393734
2	-3.01267	-0.444165
2	-3.50003	-0.430944
2	-1.96378	-0.22206
2	-1.02148	-0.235771
2	-1.23489	-0.201546
2	-1.69912	-0.232867
2	-0.984843	-0.211814
2	-0.924484	-0.269733
2	-1.1197	-0.241142
2	-2.20244	-0.385996
2	-0.413178	-0.0470449
2	-2.44859	-0.33127
2	-0.940137	-0.201108
2	-1.08277	-0.219095
2	-1.20851	-0.227079
2	-0.239319	0.0536351
2	-3.22345	-0.392328
2	-1.47005	-0.214507
2	-1.10452	-0.241125
2	-0.631533	-0.178401
2	-0.553066	-0.144417
2	-0.27428	-0.194866
2	-0.385957	-0.121879
2	-2.21568	-0.319046
2	-1.60901	-0.208312
2	-2.03073	-0.281281
2	-1.87881	-0.240546
2	-1.05338	-0.4415
2	-0.964864	-0.166386
2	-1.50235	0.0586727
2	-3.23618	-0.116352
2	-2.2833	-0.0201451
2	-2.20352	-0.0330278
2	-0.17054	-0.0499965
2	-2.27889	-0.0046002
2	-3.29678	-0.0985799
2	-1.2694	0.0382352
2	-0.184361	0.105813
2	-0.99093	0.000872863
2	-1.83369	0.0576809
2	-0.334293	0.329051
2	-1.02768	-0.320166
2	0.312365	-0.0745086
2	0.0567211	0.294173
2	-0.448278	-0.503236
2	-1.5256	-0.587926
2	-1.55201	-0.535433
2	-0.210045	-0.781051
2	-0.275155	-1.01261
2	-0.971363	-0.754118
2	-1.61179	-0.519424
2	-2.23305	-0.475401
2	0.0921451	-0.714885
2	-0.957735	-0.832507
2	-0.721226	-0.814743
2	-0.261359	-0.312101
2	-1.36034	-0.673027
2	-1.79595	-0.704943
2	-0.406691	-0.682205
2	-1.38426	-0.52493
2	-0.685461	0.0805217
2	-0.316333	-0.388099
2	-3.5237	-0.284836
2	-2.66777	-0.458976
2	0.366544	-1.09624
2	-0.260966	-0.405886
2	-0.49877	0.00677424
2	-0.649251	0.0897436
2	-0.156976	-0.0913723
2	-0.513238	-0.0320873
2	-0.501644	-0.0191859

6	3.18044	0.190652	0.0302967	0.645573	0.261716	0.0357994
4	0.264189	0.279633	0.235963	0.220216
1
1
0.973475
0.906067
0.863996
0.56006
0.41008
0.325535
0.218867
0.165352
0
0
0.178765
0.143902
0.125816
0
0
0.0953668
0.0617549
0
0
0
0
0
0.139895
0.117901
0.103829
0
0
0
0
0.552618
0.530261
0.509528
0.372238
0.34121
0.335995
0.334345
0.224195
0.157185
0.146021
0.0662828
0.0613608
0.0576714
0.0481018
0
0
0.0546883
0
0
0.0592458
0.0497086
0.0494145
0.038111
0
0
0
0.0183623
0
0
0
0
0.144855
0.141587
0.132647
0.121879
0.113504
0.00949588
0
0
0.0908959
0
0
0
0
0
0.0159436
0
0
0.143299
0.114561
0.114228
0
0.0873453
0
0.0530239
0
0
0.101237
0
0
0.130841
0
0
0
0
0
0.145904
0.125901
0
0
0.096929
0.042341
0
0
0
0.284932
0.250556
0
0
0
0.214891
0.204368
0.20018
0.197622
0.165356
0.130489
0.0769818
0.0172013
0.0128732
0
0.00835803
0
0
0
0
0.101107
0.0224892
0
0
0
0.121711
0.0492124
0.0423427
0
0
0
0
0.12338
0.0695794
0
0
0
0
0
0.0311384
0
0
0.432544
0
0
0.147519
0.035415
0
0
0
0.401899
0
0
0.285623
0.227475
0.191864
0.0311208
0
0
0.184295
0.162312
0.0120941
0
0
0.134218
0.0119049
0
0
0
0
0.169052
0
0
0
0.643447
0
0
0.171969
0
0

0.0265251	0.0674077	0.0420708	0.303936	0.14998	0.0845451	0.106668	0.0535152	0.165352	0.165352	0.0401024	0.0348631	0.0180862	0.125816	0.125816	0.0485351	0.0336119	0.0617549	0.0617549	0.0953668	0.178765	0.325535	0.270185	0.0219943	0.014072	0.103829	0.103829	0.117901	0.139895	0.00744211	0.022357	0.0207329	0.13729	0.0310277	0.00521563	0.00164909	0.110151	0.06701	0.0111641	0.079738	0.00492202	0.00368939	0.00956966	0.0481018	0.0481018	0.00298309	0.0546883	0.0546883	0.00211506	0.00953718	0.00029409	0.0113035	0.038111	0.038111	0.0494145	0.0313463	0.0183623	0.0183623	0.0592458	0.0662828	0.00116566	0.00326782	0.00894071	0.0107676	0.00837533	0.104008	0.00949588	0.00949588	0.0226078	0.0908959	0.0908959	0.121879	0.132647	0.141587	0.128912	0.0159436	0.0159436	0.0138861	0.0287378	0.000333146	0.114228	0.0268826	0.0873453	0.0343214	0.0530239	0.0530239	0.0133244	0.101237	0.101237	0.0124583	0.130841	0.130841	0.224195	0.334345	0.335995	0.195306	0.020003	0.125901	0.125901	0.0489753	0.054588	0.042341	0.042341	0.096929	0.0873055	0.0343766	0.250556	0.250556	0.284932	0.294637	0.0105233	0.00418773	0.00255842	0.032266	0.0348668	0.0535071	0.0597805	0.00432813	0.0128732	0.00451515	0.00835803	0.00835803	0.0172013	0.0769818	0.0293816	0.0786182	0.0224892	0.0224892	0.101107	0.0436444	0.072499	0.00686979	0.0423427	0.0423427	0.0492124	0.121711	0.0742414	0.0538011	0.0695794	0.0695794	0.12338	0.20018	0.204368	0.183753	0.0311384	0.0311384	0.097717	0.432544	0.432544	0.405099	0.112104	0.035415	0.035415	0.147519	0.462097	0.401899	0.401899	0.620444	0.0581481	0.0356115	0.160743	0.0311208	0.0311208	0.00756887	0.0219826	0.150218	0.0120941	0.0120941	0.0280948	0.122313	0.0119049	0.0119049	0.134218	0.184295	0.0584232	0.169052	0.169052	0.285623	0.330028	0.643447	0.643447	0.828031	0.171969	0.171969	
65.814
0.158127	0.00796414	

	19.3263	-0.543663
	-0.543663	0.397306
	

2	0	0	


2	-2.3098	-0.842077
2	-2.25352	-0.83008
2	-1.99999	-0.526695
2	-1.75114	-0.667465
2	-1.18491	-0.466461
2	-3.28246	-0.0320694
2	-3.98524	0.180377
2	-3.39957	-0.073702
2	-1.6378	-0.0868181
2	-0.277358	0.14747
2	-0.060819	-0.284808
2	-2.52684	0.10942
2	-2.35711	0.157558
2	-1.9957	0.128889
2	-0.0268979	-0.0121361
2	-0.100978	0.0430582
2	-2.01893	-0.19864
2	-0.194028	-0.139318
2	-0.804255	0.144569
2	-0.208423	-0.539332
2	0.45129	-0.526398
2	-0.155653	0.178238
2	-0.878812	0.663525
2	-3.15263	0.0426693
2	-1.02591	0.0191529
2	-1.60438	0.0516013
2	-0.19222	-0.0484529
2	-0.167103	0.112574
2	-0.485446	0.220406
2	-0.0107822	0.109336
2	-1.70872	-0.416929
2	-2.92258	-0.321845
2	-3.89195	-0.170823
2	-2.7638	-0.142418
2	-0.735125	-0.0982715
2	-0.545198	-0.124694
2	-0.642065	-0.155857
2	-2.17722	0.0115834
2	-2.36096	-0.0932108
2	-2.66132	-0.0874389
2	-1.98617	-0.308829
2	-2.4422	-0.304115
2	-1.76676	-0.342419
2	-2.21971	-0.309336
2	-1.89105	-0.483063
2	-3.4358	-0.0736776
2	-1.91094	-0.344947
2	-2.67089	-0.308602
2	-1.91335	-0.65251
2	-2.86059	-0.297765
2	-2.33437	-0.336388
2	-2.36	-0.345045
2	-1.96527	-0.376838
2	-2.29458	-0.415273
2	-1.5518	-0.440254
2	-2.51773	-0.302948
2	-2.99771	-0.172769
2	-3.41663	-0.0353331
2	-3.42011	-0.226578
2	-3.77169	-0.237994
2	-2.56276	-0.186001
2	-2.76398	-0.0882105
2	-2.92379	-0.125541
2	-2.8335	-0.0616267
2	-2.92014	-0.144714
2	-3.09218	-0.268911
2	-1.92853	0.024675
2	-1.37758	0.00236628
2	-1.65691	0.0732082
2	-2.6311	-0.369509
2	-1.82641	-0.375089
2	-1.86748	-0.378544
2	-1.72187	-0.0365727
2	-1.42771	0.0846574
2	-1.41766	-0.0210421
2	-1.63059	-0.545103
2	-1.5566	-0.639236
2	-1.28325	-0.541
2	-1.95216	-0.212759
2	-2.15094	-0.170777
2	-2.15441	-0.170517
2	-1.77984	-0.0337845
2	-2.6094	-0.0630075
2	-2.24896	0.0644078
2	-2.67808	-0.148742
2	-2.6578	-0.194771
2	-1.38705	-0.438718
2	-2.01492	-0.162761
2	-2.07087	-0.237952
2	-2.46163	-0.117647
2	-2.01287	-0.190854
2	-1.62592	-0.332456
2	-2.0737	-0.242174
2	-1.31957	0.205458
2	-0.504237	-0.0774224
2	-0.732028	0.210301
2	-1.54906	-0.139767
2	-1.89365	0.0688376
2	-1.55601	0.15388
2	-2.04659	0.289512
2	-1.55372	-0.25313
2	-2.46669	0.0546709
2	-2.45272	-0.0771254
2	-2.24161	0.109761
2	-1.59029	-0.449166
2	-1.69321	-0.119446
2	-0.404188	-0.206481
2	-1.02553	-0.380397
2	-4.24738	0.425753
2	-0.104513	0.00923312
2	-0.976499	-0.181087
2	-2.04887	-0.18592
2	-2.03007	-0.156285
2	-2.2708	-0.136241
2	-4.23606	-0.017306
2	-3.56773	-0.14303
2	-2.21094	-0.292805
2	-1.02685	-0.430277
2	-0.962615	-0.454013
2	-1.56604	-0.410424
2	-0.935547	-0.402314
2	-1.12756	-0.480085
2	-0.503081	-0.464766
2	-1.42338	-0.384094
2	-0.21717	-0.476945
2	-2.18336	-0.112315
2	-0.937146	-0.315151
2	-2.40446	-0.343389
2	-2.028	-0.343077
2	-0.384716	-0.117905
2	-2.76677	-0.241362
2	-2.25259	-0.22651
2	-1.93542	-0.306456
2	-0.907528	-0.24308
2	-0.667364	-0.364097
2	-0.60977	-0.316174
2	-1.1004	0.0630364
2	-2.17123	-0.358914
2	-2.20152	-0.31327
2	-2.25277	-0.677221
2	-2.19428	-0.175305
2	-1.89917	-0.0434137
2	-1.24017	-0.0920539
2	-1.47625	0.0870729
2	-3.25684	-0.00337302
2	-3.44763	0.0298693
2	-2.5032	-0.281732
2	-0.403068	-0.287762
2	-1.90104	0.0864621
2	-1.72834	0.0504636
2	-1.86455	0.0484505
2	-0.366971	0.225336
2	-0.690343	0.300506
2	-0.680175	0.111493
2	-0.189696	0.214673
2	-2.07868	-0.146336
2	0.680711	-0.404218
2	0.434481	0.0893899
2	-0.4153	-0.449215
2	-1.76197	-0.512977
2	-1.8675	-0.505769
2	-0.328997	-0.954645
2	-0.752974	-0.893854
2	-0.966853	-0.999329
2	-1.43077	-0.507413
2	-1.10269	-0.61962
2	-0.47726	-0.888272
2	-0.287255	-0.977002
2	-0.100193	-0.98265
2	-0.715028	-0.374967
2	-1.1263	-0.73931
2	-2.09308	-0.737724
2	-0.350823	-0.828489
2	-1.23865	-0.327189
2	-0.78963	-0.151078
2	-0.819723	-0.445986
2	-1.10669	-0.302607
2	-1.38076	-0.198961
2	0.0659237	-1.15643
2	-0.597641	-0.655325
2	-0.117681	0.125523
2	-0.109311	0.131238
2	-0.288265	-0.170364
2	-0.614573	-0.184959
2	-0.866037	-0.173681

6	7.3083	0.475615	0.0626323	1.51327	0.670855	0.0981853
4	0.266835	0.280738	0.226548	0.225879
1
1
0.973984
0.875362
0.844055
0.556075
0.420654
0.266421
0.163938
0.105395
0
0
0.14125
0.116209
0.105574
0
0
0.0925954
0.0590385
0
0
0
0
0
0.162806
0.103919
0.077092
0
0
0
0
0.550612
0.53129
0.50949
0.401263
0.338577
0.332794
0.33089
0.197286
0.158566
0.149578
0.0976785
0.088868
0.0828054
0.0734321
0
0
0.064766
0
0
0.0880219
0.0587967
0.0586276
0.0419707
0
0
0
0.0148989
0
0
0
0
0.149322
0.146522
0.144266
0.139134
0.13138
0.0215814
0
0
0.112372
0
0
0
0
0
0.0416932
0
0
0.143362
0.108696
0.106963
0
0.0810567
0
0.0518234
0
0
0.0895616
0
0
0.119176
0
0
0
0
0
0.115963
0.0937593
0
0
0.0668589
0.0275132
0
0
0
0.301041
0.22761
0
0
0
0.208842
0.201802
0.197997
0.19606
0.162925
0.158559
0.128749
0.0359044
0.0229381
0
0.0169884
0
0
0
0
0.145695
0.0191225
0
0
0
0.149023
0.0802459
0.0533888
0
0
0
0
0.137359
0.0572551
0
0
0
0
0
0.0364977
0
0
0.431109
0
0
0.12848
0.0335736
0
0
0
0.361194
0
0
0.246366
0.18092
0.153877
0.0257605
0
0
0.148522
0.1335
0.0180051
0
0
0.115675
0.0241566
0
0
0
0
0.129156
0
0
0
0.613881
0
0
0.196586
0
0

0.0260164	0.0986212	0.0313077	0.28798	0.13542	0.154233	0.102484	0.0585426	0.105395	0.105395	0.0226879	0.0250414	0.0106349	0.105574	0.105574	0.0236131	0.0335569	0.0590385	0.0590385	0.0925954	0.14125	0.266421	0.257848	0.0588871	0.0268272	0.077092	0.077092	0.103919	0.162806	0.00546298	0.0193218	0.0218	0.108226	0.0626859	0.00578371	0.00190339	0.133605	0.0387202	0.00898752	0.0518995	0.00881052	0.00606263	0.00937329	0.0734321	0.0734321	0.0180394	0.064766	0.064766	0.000846083	0.0292253	0.000169076	0.0166569	0.0419707	0.0419707	0.0586276	0.0438978	0.0148989	0.0148989	0.0880219	0.0976785	0.000256032	0.00279979	0.00225622	0.00513216	0.00775393	0.109799	0.0215814	0.0215814	0.0190078	0.112372	0.112372	0.139134	0.144266	0.146522	0.107629	0.0416932	0.0416932	0.015204	0.0346659	0.00173234	0.106963	0.0259067	0.0810567	0.0292333	0.0518234	0.0518234	0.0191341	0.0895616	0.0895616	0.0241854	0.119176	0.119176	0.197286	0.33089	0.332794	0.222615	0.0222034	0.0937593	0.0937593	0.0491038	0.0393457	0.0275132	0.0275132	0.0668589	0.100222	0.0734312	0.22761	0.22761	0.301041	0.300648	0.00703943	0.00380563	0.00193626	0.033135	0.004367	0.0298092	0.092845	0.0129663	0.0229381	0.00594973	0.0169884	0.0169884	0.0359044	0.128749	0.0128632	0.126573	0.0191225	0.0191225	0.145695	0.0139023	0.0687773	0.0268571	0.0533888	0.0533888	0.0802459	0.149023	0.0587013	0.0801041	0.0572551	0.0572551	0.137359	0.197997	0.201802	0.172344	0.0364977	0.0364977	0.100181	0.431109	0.431109	0.422132	0.0949063	0.0335736	0.0335736	0.12848	0.482861	0.361194	0.361194	0.628997	0.0654456	0.0270434	0.128116	0.0257605	0.0257605	0.00535442	0.0150222	0.115495	0.0180051	0.0180051	0.0178245	0.0915189	0.0241566	0.0241566	0.115675	0.148522	0.0517639	0.129156	0.129156	0.246366	0.360102	0.613881	0.613881	0.803414	0.196586	0.196586	
65.7655
1.84939	0.0690568	

	20.6708	-3.50868
	-3.50868	1.47525
	

2	0	0	


2	-2.24115	-1.01225
2	-1.97513	-0.902612
2	-3.34464	-0.395003
2	-1.46501	-0.801475
2	-1.10324	-0.969687
2	-3.63438	0.0155479
2	-4.78182	0.416797
2	-3.28877	0.305488
2	-1.88384	0.130185
2	0.0516079	0.0789726
2	0.331847	-0.782499
2	-2.62177	0.365358
2	-2.49547	0.195656
2	-1.52588	0.241721
2	-0.261139	-0.130857
2	-0.0329065	-0.192424
2	-1.36186	-0.343378
2	-0.683424	-0.194397
2	-0.512493	0.0434635
2	-0.0190417	-0.588153
2	0.119704	-0.192597
2	-0.137765	-0.184444
2	-0.691368	0.0247683
2	-3.20151	0.261607
2	-2.66412	0.354822
2	-2.02764	0.345473
2	-0.173325	-0.216729
2	-0.165928	0.0497746
2	-0.19723	-0.183279
2	-0.479122	0.0612337
2	-1.75434	-0.800998
2	-2.11336	-0.510481
2	-3.44702	-0.283276
2	-2.92047	-0.135752
2	-1.56309	-0.0630483
2	-1.74468	-0.00355157
2	-1.51089	-0.0247967
2	-1.93596	0.154364
2	-2.23164	-0.0320862
2	-2.3164	0.0020417
2	-2.31657	-0.391348
2	-3.0829	-0.264699
2	-2.99757	-0.308537
2	-2.53723	-0.47237
2	-2.15509	-0.707316
2	-3.2588	-0.121573
2	-2.72249	-0.597698
2	-2.26455	-1.21957
2	-2.0991	-1.12766
2	-3.10202	-0.246558
2	-2.98642	-0.312861
2	-3.05976	-0.312205
2	-2.11653	-0.482812
2	-3.14777	-0.272958
2	-2.04402	-0.567683
2	-3.0724	-0.571349
2	-2.64896	-0.354796
2	-3.02441	-0.19751
2	-2.61917	-0.328292
2	-5.0545	-0.212835
2	-3.74791	0.106404
2	-2.24914	-0.0206454
2	-2.15686	-0.0486616
2	-2.4187	0.0395609
2	-2.27414	-0.0392849
2	-2.84957	-0.033843
2	-2.84019	-0.0833225
2	-2.1637	-0.218346
2	-2.90627	-0.03751
2	-3.27751	0.0869473
2	-2.90602	0.0989195
2	-3.04648	-0.0253611
2	-2.6648	0.0515066
2	-2.53831	0.258164
2	-2.06442	0.138599
2	-1.93538	-0.584424
2	-2.56268	-0.44754
2	-2.66082	-0.624005
2	-2.72256	-0.0699415
2	-2.80029	-0.0383232
2	-2.83616	-0.0597825
2	-1.47263	-0.251635
2	-2.60366	-0.086402
2	-2.69011	-0.0792925
2	-2.48231	-0.0726043
2	-2.59694	-0.406909
2	-1.72856	-0.0473382
2	-2.15176	-0.147123
2	-2.20192	-0.120386
2	-2.82616	-0.281539
2	-3.33005	0.0142379
2	-1.56018	0.234682
2	-1.83757	-0.651458
2	-1.23922	-0.119723
2	-0.352618	-0.333449
2	-0.303832	0.0531649
2	-1.61693	0.0859632
2	-1.58449	0.146917
2	-1.22016	-0.40345
2	-2.05245	0.104893
2	-1.64096	-0.12297
2	-1.69357	-0.0754213
2	-2.46191	0.268522
2	-1.66869	-0.259793
2	-1.33115	-0.206447
2	-1.63865	-0.204451
2	-2.04831	-0.0493831
2	-0.282928	-0.516189
2	-0.741076	0.341804
2	-0.446323	-0.0156536
2	-1.06165	-0.37269
2	-1.64824	-0.270045
2	-2.04543	-0.116525
2	-2.5024	0.0357038
2	-3.02137	0.0683709
2	-3.17179	0.0777172
2	-2.51035	-0.289194
2	-1.92404	-0.553084
2	-1.61093	-0.606998
2	-1.93564	-0.599288
2	-1.67458	-0.564738
2	-1.47717	-0.727399
2	-1.08749	-0.676009
2	-2.44403	-0.405902
2	-1.5102	0.0713446
2	-3.31212	0.0886457
2	-1.47795	-0.433362
2	-1.54634	-0.510602
2	-0.747284	-0.602969
2	-0.927257	-0.0122019
2	-2.56027	-0.123803
2	-2.98571	-0.219003
2	-3.40983	-0.34605
2	-1.23488	-0.392427
2	-0.75182	-0.601766
2	-1.41537	-0.313332
2	-1.28667	-0.372311
2	-2.56621	0.0880288
2	-3.11518	-0.0706064
2	-2.0624	-0.06195
2	-2.31089	-0.254128
2	-1.95611	-0.374229
2	-1.37691	-0.394671
2	-1.65489	-0.275053
2	-2.76484	0.0103683
2	-2.49602	0.038618
2	-2.78832	0.101202
2	-0.474605	-0.64594
2	-5.96114	0.462104
2	-5.59998	0.384474
2	-2.47371	0.247701
2	-0.104232	-0.332904
2	-0.83564	-0.0263633
2	-0.703865	-0.0822123
2	-0.114645	0.0506209
2	-2.94912	0.0349513
2	0.73564	-0.785794
2	0.546848	-0.274252
2	-0.425813	-0.688541
2	-2.19894	-0.51041
2	-1.50028	-0.382734
2	-0.315758	-1.2921
2	-0.31576	-0.981304
2	0.0811365	-1.51985
2	-1.45176	-0.347527
2	-0.664554	-0.635456
2	-0.572875	-0.984856
2	-0.433826	-0.980613
2	-0.461905	-1.16896
2	-0.316243	-0.884074
2	-1.59723	-0.775091
2	-2.80304	-0.836921
2	-0.726474	-0.861898
2	-2.08752	-0.174486
2	-0.694724	-0.184758
2	-0.566537	-0.65995
2	-1.65227	-0.296032
2	-1.30544	-0.335638
2	0.355471	-1.38229
2	-0.715332	-0.671818
2	-0.0622994	0.06049
2	-0.157205	0.0947633
2	-0.344351	-0.243709
2	-1.93497	0.104621
2	-2.918	0.213887

6	4.35498	0.331716	0.0475652	0.901885	0.467825	0.0755177
4	0.26721	0.280016	0.226144	0.226631
1
1
0.953058
0.864922
0.834634
0.578842
0.385027
0.215173
0.149542
0.0999414
0
0
0.134647
0.107935
0.0916958
0
0
0.0878988
0.0485626
0
0
0
0
0
0.155891
0.133958
0.115353
0
0
0
0
0.568633
0.551065
0.543744
0.454191
0.341439
0.317331
0.314303
0.183621
0.153774
0.146686
0.0789137
0.0755934
0.0720473
0.0653402
0
0
0.0439842
0
0
0.0741353
0.0565371
0.0559046
0.036413
0
0
0
0.0084983
0
0
0
0
0.143656
0.132754
0.130313
0.128673
0.122651
0.039889
0
0
0.102459
0
0
0
0
0
0.0217673
0
0
0.132133
0.0943374
0.0894517
0
0.0682287
0
0.0451762
0
0
0.0777829
0
0
0.108672
0
0
0
0
0
0.132772
0.117254
0
0
0.0907075
0.0352905
0
0
0
0.26754
0.175844
0
0
0
0.210512
0.199657
0.195414
0.192801
0.170226
0.161429
0.134072
0.0354937
0.0252994
0
0.0151517
0
0
0
0
0.153996
0.0263667
0
0
0
0.155165
0.0936417
0.0851432
0
0
0
0
0.152819
0.0854255
0
0
0
0
0
0.0148485
0
0
0.407777
0
0
0.121912
0.0205
0
0
0
0.345153
0
0
0.265037
0.179313
0.162794
0.0323651
0
0
0.157032
0.137321
0.0138777
0
0
0.103851
0.0135013
0
0
0
0
0.105255
0
0
0
0.484313
0
0
0.21235
0
0

0.0469418	0.0881358	0.0302883	0.255792	0.193815	0.169854	0.0656313	0.0496007	0.0999414	0.0999414	0.0148954	0.0267119	0.016239	0.0916958	0.0916958	0.020036	0.0393361	0.0485626	0.0485626	0.0878988	0.134647	0.215173	0.229136	0.0219327	0.0186049	0.115353	0.115353	0.133958	0.155891	0.0102092	0.0175679	0.00732161	0.0895528	0.112752	0.0241074	0.00302807	0.130682	0.0298472	0.00708861	0.0677718	0.00332029	0.00354605	0.00670713	0.0653402	0.0653402	0.0280631	0.0439842	0.0439842	0.00145809	0.0175982	0.00063251	0.0194916	0.036413	0.036413	0.0559046	0.0480388	0.0084983	0.0084983	0.0741353	0.0789137	0.00302978	0.0109019	0.00244057	0.00164023	0.00602221	0.0827617	0.039889	0.039889	0.020192	0.102459	0.102459	0.128673	0.130313	0.132754	0.121888	0.0217673	0.0217673	0.0216412	0.0377955	0.00488575	0.0894517	0.021223	0.0682287	0.0230525	0.0451762	0.0451762	0.0165545	0.0777829	0.0777829	0.023461	0.108672	0.108672	0.183621	0.314303	0.317331	0.208667	0.0155184	0.117254	0.117254	0.0420645	0.055417	0.0352905	0.0352905	0.0907075	0.186651	0.0916951	0.175844	0.175844	0.26754	0.333232	0.0108545	0.00424325	0.00261317	0.0225752	0.00879703	0.0273567	0.0985783	0.0101943	0.0252994	0.0101477	0.0151517	0.0151517	0.0354937	0.134072	0.00743271	0.127629	0.0263667	0.0263667	0.153996	0.0150609	0.0615232	0.00849853	0.0851432	0.0851432	0.0936417	0.155165	0.0399823	0.0673932	0.0854255	0.0854255	0.152819	0.195414	0.199657	0.195663	0.0148485	0.0148485	0.143288	0.407777	0.407777	0.446721	0.101412	0.0205	0.0205	0.121912	0.489481	0.345153	0.345153	0.599886	0.0857242	0.0165182	0.130429	0.0323651	0.0323651	0.00576261	0.0197111	0.123443	0.0138777	0.0138777	0.0334695	0.0903499	0.0135013	0.0135013	0.103851	0.157032	0.0740573	0.105255	0.105255	0.265037	0.468745	0.484313	0.484313	0.78765	0.21235	0.21235	
65.8947
3.67894	0.0414477	

	11.4277	1.24919
	1.24919	0.745014
	

2	0	0	


2	-2.53207	-1.01807
2	-2.6867	-1.01072
2	-1.62184	-0.558985
2	-1.45807	-0.848767
2	-1.36537	-0.746702
2	-4.08568	-0.393542
2	-3.75868	-0.51834
2	-2.4443	-0.248153
2	-1.74239	-0.178167
2	-0.224854	0.395844
2	0.2284	-0.273537
2	-2.03019	-0.10984
2	-1.9524	-0.282976
2	-1.76415	-0.190391
2	-0.185224	0.413254
2	-0.0623518	0.0903179
2	-1.43432	-0.207802
2	-0.588726	-0.192071
2	-0.703002	-0.199708
2	-0.598944	0.0038018
2	0.0136263	-0.390108
2	-0.35438	0.443586
2	-0.734381	0.699882
2	-2.33618	-0.0549233
2	-1.6201	-0.0766601
2	-1.68238	0.0695021
2	-1.17285	0.398371
2	-0.879678	-0.0153031
2	-0.71178	-0.050194
2	-0.664211	0.0923874
2	-2.25262	-0.729283
2	-2.60919	-0.732273
2	-2.32165	-0.674992
2	-3.59125	-0.524444
2	-2.48637	-0.066269
2	-2.13808	-0.082159
2	-1.8031	-0.0223611
2	-1.91786	-0.122243
2	-1.89887	-0.278991
2	-2.60486	-0.29536
2	-2.87386	-0.272911
2	-3.11517	-0.338113
2	-3.15105	-0.4172
2	-2.92477	-0.440434
2	-2.46254	-0.550007
2	-2.59514	-0.618734
2	-2.35444	-0.363604
2	-2.26433	-0.300345
2	-2.49327	-0.481694
2	-3.26039	-0.319962
2	-3.38342	-0.291905
2	-3.35534	-0.307059
2	-3.28139	-0.232893
2	-2.84965	-0.367643
2	-2.56424	-0.0368526
2	-3.63066	-0.493883
2	-3.01065	-0.297252
2	-2.92999	-0.313733
2	-2.61251	-0.231681
2	-4.09132	-0.249202
2	-2.57569	-0.157514
2	-2.76244	-0.273452
2	-2.70094	-0.229064
2	-2.74854	-0.26801
2	-2.71111	-0.267929
2	-2.53963	-0.361306
2	-2.65755	-0.240215
2	-3.17159	-0.252364
2	-2.54204	-0.198714
2	-3.47819	-0.34197
2	-2.40093	-0.296202
2	-2.69002	0.0441671
2	-2.30065	0.027329
2	-2.0029	0.126698
2	-1.44987	-0.310344
2	-1.97727	-0.386996
2	-1.80061	-0.290228
2	-1.59525	-0.434872
2	-2.41643	-0.479934
2	-2.8053	-0.58912
2	-2.56936	-0.615657
2	-1.29959	-0.0838025
2	-2.74847	-0.634297
2	-2.42052	-0.29806
2	-2.47514	-0.315231
2	-2.71835	-0.171482
2	-1.94416	-0.0510139
2	-2.36672	-0.526656
2	-2.16746	-0.583912
2	-2.26086	-0.626917
2	-2.20749	-0.374698
2	-1.70416	-0.224899
2	-1.8939	-0.727474
2	-1.20347	0.0299212
2	-0.435279	-0.340145
2	-0.415952	0.149485
2	-1.26342	0.135867
2	-1.68086	0.0875267
2	-2.52717	0.440185
2	-3.0279	-0.367123
2	-2.24754	-0.0130179
2	-2.23007	-0.214662
2	-2.41191	-0.212509
2	-1.40598	-0.0817288
2	-2.39935	-0.0489417
2	-2.41162	-0.461625
2	-1.95322	-0.450751
2	-0.045543	-0.542647
2	-0.470239	0.278232
2	-0.229741	-0.0937363
2	-1.56444	-0.0485667
2	-2.16096	-0.176443
2	-1.98003	-0.0897757
2	-2.02143	-0.105921
2	-2.63793	-0.184219
2	-2.83398	-0.277913
2	-2.85287	-0.317227
2	-2.0326	-0.369337
2	-2.13863	-0.402899
2	-2.16129	-0.473475
2	-1.83687	-0.333878
2	-1.41005	-0.182109
2	-1.65376	-0.219563
2	-3.33165	-0.569584
2	-1.6915	-0.0738406
2	-2.94044	-0.31978
2	-1.6708	-0.38005
2	-2.37738	-0.245373
2	-1.43933	-0.491481
2	-1.27814	-0.0476049
2	-3.24114	-0.237843
2	-2.9201	-0.353299
2	-2.65768	-0.337304
2	-2.27349	-0.123593
2	-1.70675	-0.759746
2	-1.56547	-0.285289
2	-1.70841	0.178813
2	-2.36385	-0.0719623
2	-2.80441	-0.376828
2	-2.47732	-0.483922
2	-2.92034	-0.213805
2	-2.25305	-0.759982
2	-1.80103	-0.147966
2	-1.86543	0.0862988
2	-2.25768	-0.23178
2	-1.60531	0.00354206
2	-2.01046	-0.271778
2	-1.08404	-0.285767
2	-1.18336	-0.0595208
2	-1.24389	-0.121507
2	-2.06083	-0.0782689
2	-0.340437	-0.157357
2	0.283602	0.0502028
2	0.183939	-0.178039
2	-0.307222	0.353866
2	-3.30396	-0.286212
2	0.597992	-0.229431
2	0.379123	0.152463
2	-0.746294	-0.709549
2	-1.43445	-0.959793
2	-1.0746	-0.818906
2	-0.713902	-1.41792
2	-0.451858	-1.49164
2	-0.0698213	-1.47779
2	-1.19865	-0.800534
2	-1.3287	-0.688425
2	-0.401909	-1.19019
2	-0.468818	-1.28852
2	-0.218174	-1.21264
2	-0.824571	-0.556119
2	-1.10947	-0.969632
2	-1.17831	-0.928849
2	-0.449053	-0.929731
2	-0.932837	-0.483537
2	-0.854248	-0.512651
2	-1.16993	-0.478707
2	-0.833952	-0.426345
2	-0.753448	-0.453261
2	0.235468	-1.07751
2	-1.13626	-0.532301
2	0.144741	0.0670184
2	0.146235	0.0791996
2	-0.409905	-0.280919
2	-3.06272	-0.221491
2	-1.93454	-0.607089

6	6.01045	0.54073	0.0769574	1.24402	0.754075	0.127843
4	0.265388	0.277825	0.223544	0.233242
1
1
0.970741
0.870081
0.843217
0.565147
0.389802
0.270087
0.165044
0.10839
0
0
0.137956
0.11722
0.10814
0
0
0.102658
0.068342
0
0
0
0
0
0.195002
0.168893
0.144502
0
0
0
0
0.550955
0.514278
0.503761
0.437791
0.332799
0.322403
0.321495
0.170053
0.143644
0.13785
0.0790973
0.0766501
0.0718545
0.0618628
0
0
0.0377793
0
0
0.0741017
0.0629615
0.0591248
0.0443453
0
0
0
0.0113453
0
0
0
0
0.137837
0.133862
0.127474
0.124653
0.11944
0.0324389
0
0
0.103199
0
0
0
0
0
0.0418004
0
0
0.125532
0.108449
0.104849
0
0.0854194
0
0.0564556
0
0
0.0832941
0
0
0.109458
0
0
0
0
0
0.140343
0.121735
0
0
0.0713482
0.0266714
0
0
0
0.268732
0.184526
0
0
0
0.222054
0.208962
0.204615
0.20277
0.178562
0.177011
0.151102
0.049599
0.0315482
0
0.0205174
0
0
0
0
0.17141
0.0430047
0
0
0
0.167706
0.133059
0.121315
0
0
0
0
0.141206
0.0656043
0
0
0
0
0
0.0288578
0
0
0.352859
0
0
0.131407
0.0365275
0
0
0
0.357557
0
0
0.265382
0.172857
0.161242
0.026014
0
0
0.158262
0.13509
0.0212707
0
0
0.114064
0.0141811
0
0
0
0
0.110822
0
0
0
0.395314
0
0
0.16086
0
0

0.0292594	0.100659	0.0268639	0.278071	0.175345	0.119716	0.105042	0.0566545	0.10839	0.10839	0.0270885	0.0207363	0.00907973	0.10814	0.10814	0.0145615	0.034316	0.068342	0.068342	0.102658	0.137956	0.270087	0.1948	0.0261092	0.0243913	0.144502	0.144502	0.168893	0.195002	0.0141915	0.0366769	0.010517	0.0659701	0.104992	0.0103956	0.00090825	0.151442	0.0264097	0.00579415	0.0587523	0.00244718	0.0047956	0.0099917	0.0618628	0.0618628	0.0340752	0.0377793	0.0377793	0.00254837	0.0111402	0.00383668	0.0147795	0.0443453	0.0443453	0.0591248	0.0516163	0.0113453	0.0113453	0.0741017	0.0790973	1.29836e-05	0.00397453	0.00638771	0.002821	0.00521332	0.0870011	0.0324389	0.0324389	0.0162414	0.103199	0.103199	0.124653	0.127474	0.133862	0.0960361	0.0418004	0.0418004	0.0181114	0.0170834	0.00359968	0.104849	0.0194299	0.0854194	0.0289638	0.0564556	0.0564556	0.0251548	0.0832941	0.0832941	0.0160746	0.109458	0.109458	0.170053	0.321495	0.322403	0.192456	0.0186074	0.121735	0.121735	0.0689946	0.0446767	0.0266714	0.0266714	0.0713482	0.169059	0.0842066	0.184526	0.184526	0.268732	0.281707	0.0130923	0.00434654	0.00184496	0.0242086	0.00155018	0.0259099	0.101503	0.0180508	0.0315482	0.0110307	0.0205174	0.0205174	0.049599	0.151102	0.00560104	0.128406	0.0430047	0.0430047	0.17141	0.0108554	0.0346473	0.0117441	0.121315	0.121315	0.133059	0.167706	0.0615645	0.0756014	0.0656043	0.0656043	0.141206	0.204615	0.208962	0.193196	0.0288578	0.0288578	0.16142	0.352859	0.352859	0.419548	0.0948796	0.0365275	0.0365275	0.131407	0.48566	0.357557	0.357557	0.604699	0.0925251	0.011615	0.135228	0.026014	0.026014	0.00298054	0.0231711	0.11382	0.0212707	0.0212707	0.0210267	0.0998826	0.0141811	0.0141811	0.114064	0.158262	0.0620352	0.110822	0.110822	0.265382	0.575426	0.395314	0.395314	0.83914	0.16086	0.16086	
65.3121
2.29678	1.37929	

	7.99793	1.75933
	1.75933	0.983311
	

2	0	0	


2	-1.55421	-1.41881
2	-1.86538	-1.41029
2	-1.83247	-0.678652
2	-1.67531	-0.612085
2	-1.69292	-0.623496
2	-3.13555	-0.498951
2	-3.82003	-0.686044
2	-2.58769	-0.317002
2	-1.66314	-0.327813
2	-0.32508	0.145303
2	-0.346272	0.182229
2	-2.03235	-0.323017
2	-1.65758	-0.167015
2	-1.68906	-0.199237
2	-0.842275	0.483173
2	-0.381386	0.0333051
2	-1.33413	-0.239426
2	-0.819885	-0.331396
2	-1.18463	-0.182417
2	-0.883074	-0.446441
2	-0.500839	-0.0907379
2	-0.254323	0.0113174
2	-1.0499	0.74289
2	-2.44312	-0.114627
2	-2.44639	0.128291
2	-1.74346	0.212203
2	-1.73167	-0.320934
2	-1.63674	0.210813
2	-1.50912	0.279097
2	-1.06695	0.13391
2	-2.36255	-0.862662
2	-2.42108	-0.6037
2	-2.18569	-0.557771
2	-3.0945	-0.743536
2	-2.17946	-0.29938
2	-1.69135	-0.166002
2	-1.70369	-0.186735
2	-2.58118	-0.148025
2	-2.10894	-0.0554704
2	-2.03004	-0.044431
2	-2.72385	-0.455544
2	-2.82763	-0.482622
2	-2.72231	-0.426293
2	-2.89679	-0.337671
2	-2.56499	-0.233816
2	-3.49723	-0.633511
2	-2.15646	-0.361137
2	-1.88452	-0.428957
2	-2.78512	-0.454694
2	-2.94953	-0.502198
2	-3.10719	-0.572793
2	-3.12143	-0.448028
2	-2.78215	-0.597045
2	-2.90245	-0.849365
2	-2.72183	-0.477023
2	-3.61468	-0.412345
2	-2.84633	-0.545361
2	-2.56468	-0.583755
2	-3.13062	-0.721646
2	-4.58227	-1.31693
2	-2.49888	-0.16872
2	-2.03925	-0.04636
2	-2.16477	-0.0685788
2	-2.84839	-0.210745
2	-2.51145	-0.127126
2	-2.79942	-0.164747
2	-3.60303	-0.295004
2	-3.40826	-0.261172
2	-2.87374	-0.154311
2	-2.5836	-0.160269
2	-3.22575	-0.732178
2	-4.15117	-0.659447
2	-2.61926	-0.0246448
2	-2.45846	0.154746
2	-2.37251	-0.110923
2	-2.61687	-0.401907
2	-2.96665	-0.547184
2	-3.47967	-0.788054
2	-2.28182	-0.246605
2	-2.36639	-0.277415
2	-2.41126	-0.245414
2	-2.11088	-0.314262
2	-3.05583	-0.450949
2	-3.4315	-0.266535
2	-3.44743	-0.286741
2	-3.67679	-0.272788
2	-2.55558	-0.0295526
2	-2.33219	-0.33358
2	-3.01838	0.00431595
2	-2.3894	-0.491128
2	-1.84874	-0.24293
2	-2.58446	-0.231989
2	-3.1188	-0.588545
2	-1.18775	0.222429
2	-0.616694	-0.228283
2	-0.758223	0.0617536
2	-1.65787	0.189558
2	-2.01378	-0.0315277
2	-2.01703	0.013912
2	-2.55891	-0.486798
2	-2.48428	-0.101372
2	-2.18521	-0.0503915
2	-2.37226	0.0695574
2	-1.68902	-0.0680228
2	-1.73731	-0.202918
2	-2.65648	-0.691953
2	-1.42545	-0.482872
2	-0.361417	-0.327222
2	-0.71258	-0.14446
2	-0.509346	0.170816
2	-1.72262	-0.195545
2	-2.10695	-0.245571
2	-2.20695	-0.246668
2	-2.25374	-0.221648
2	-2.36139	-0.309685
2	-2.47122	-0.347885
2	-3.1872	-0.532461
2	-2.16706	-0.403179
2	-1.99985	-0.424455
2	-2.23714	-0.665826
2	-1.84233	-0.429141
2	-1.90284	-0.581035
2	-1.88835	-0.502403
2	-2.45115	-0.277417
2	-2.21324	0.124423
2	-2.78332	-0.437703
2	-2.13736	-0.11781
2	-2.8905	-0.0527536
2	-2.7179	-0.217101
2	-1.37716	-0.10978
2	-2.59185	-0.399523
2	-2.88233	-0.439993
2	-2.47151	-0.436298
2	-3.17833	-1.15642
2	-2.77194	-0.607662
2	-2.59152	-0.379518
2	-1.8444	-0.467463
2	-3.0129	-0.451936
2	-2.55728	-0.221987
2	-2.31713	-0.170009
2	-3.1208	-0.403792
2	-2.18211	-0.393478
2	-2.17578	0.288394
2	-2.01585	-0.115306
2	-3.05369	0.00160885
2	-2.99381	-0.14772
2	-2.51235	0.290224
2	-1.46431	-0.236551
2	-1.13989	0.0246122
2	-0.993879	-0.1505
2	-2.27882	-0.00508018
2	-0.710922	0.0940918
2	-0.920342	0.0263891
2	-1.27464	0.101007
2	-0.653176	0.350207
2	-2.24695	-0.959647
2	0.447795	0.105634
2	0.302241	0.223429
2	-0.873635	-0.709339
2	-0.989273	-0.956891
2	-0.946483	-0.912877
2	-0.723796	-1.22204
2	-0.108008	-1.10885
2	-0.305353	-1.2488
2	-0.922384	-0.907732
2	-0.677047	-0.765229
2	-0.619432	-1.39301
2	-0.963171	-1.57523
2	-0.629548	-1.41393
2	-0.72347	-1.06526
2	-0.792062	-1.03829
2	-1.74197	-1.37145
2	-0.436652	-0.942528
2	-1.04108	-0.838773
2	-1.40482	-0.40914
2	-1.26372	-0.810656
2	-0.693524	-0.322309
2	-0.757326	-0.467672
2	0.137122	-1.22872
2	-1.46419	-0.793202
2	0.454034	0.0371115
2	0.449627	0.0818336
2	-0.679291	-0.337231
2	-0.976406	-0.239272
2	-0.779399	-0.351189

6	3.55859	0.379163	0.0563886	0.748847	0.508088	0.0911994
4	0.27045	0.280309	0.221806	0.227434
1
1
0.96869
0.871506
0.833075
0.562688
0.398447
0.252479
0.179287
0.122307
0
0
0.155014
0.13926
0.132901
0
0
0.117874
0.0782896
0
0
0
0
0
0.201944
0.183743
0.172944
0
0
0
0
0.549386
0.530866
0.528641
0.448208
0.342877
0.318362
0.317605
0.177799
0.149688
0.136151
0.0760191
0.0718177
0.067451
0.0527221
0
0
0.0440827
0
0
0.0705392
0.0629347
0.0610151
0.049357
0
0
0
0.0229332
0
0
0
0
0.132684
0.128583
0.116582
0.113301
0.0945805
0.0432726
0
0
0.0783154
0
0
0
0
0
0.0230998
0
0
0.125436
0.0998157
0.0907409
0
0.0663596
0
0.0531067
0
0
0.0799431
0
0
0.109363
0
0
0
0
0
0.175426
0.137956
0
0
0.0947102
0.0466853
0
0
0
0.345126
0.281371
0
0
0
0.21356
0.198861
0.197992
0.192025
0.172334
0.171058
0.15284
0.0933948
0.0770473
0
0.0504783
0
0
0
0
0.162181
0.0440586
0
0
0
0.160206
0.130601
0.119333
0
0
0
0
0.164733
0.105692
0
0
0
0
0
0.0191822
0
0
0.331553
0
0
0.216148
0.0547115
0
0
0
0.395548
0
0
0.286422
0.183093
0.158624
0.0380826
0
0
0.154266
0.125843
0.0159385
0
0
0.0830899
0.0108982
0
0
0
0
0.129972
0
0
0
0.261859
0
0
0.0981633
0
0

0.0313096	0.0971841	0.0384316	0.270386	0.164241	0.145969	0.0731918	0.0569796	0.122307	0.122307	0.024273	0.0157534	0.00635931	0.132901	0.132901	0.0213862	0.0395846	0.0782896	0.0782896	0.117874	0.155014	0.252479	0.196503	0.018201	0.0107991	0.172944	0.172944	0.183743	0.201944	0.0133028	0.0185193	0.0022254	0.0804323	0.105332	0.0245148	0.000756796	0.139806	0.0281103	0.0135377	0.0601315	0.00420139	0.00436677	0.0147289	0.0527221	0.0527221	0.0233683	0.0440827	0.0440827	0.00127852	0.00760457	0.00191951	0.0116582	0.049357	0.049357	0.0610151	0.0400015	0.0229332	0.0229332	0.0705392	0.0760191	0.00346679	0.00410078	0.0120014	0.00328101	0.0187201	0.0513079	0.0432726	0.0432726	0.016265	0.0783154	0.0783154	0.113301	0.116582	0.128583	0.109584	0.0230998	0.0230998	0.0242524	0.0256202	0.00907482	0.0907409	0.0243813	0.0663596	0.0132529	0.0531067	0.0531067	0.0198725	0.0799431	0.0799431	0.0160734	0.109363	0.109363	0.177799	0.317605	0.318362	0.167451	0.0374699	0.137956	0.137956	0.080716	0.0480249	0.0466853	0.0466853	0.0947102	0.103083	0.0637546	0.281371	0.281371	0.345126	0.31508	0.0146996	0.000869127	0.00596686	0.0196904	0.00127603	0.0182188	0.0594448	0.0163475	0.0770473	0.0265689	0.0504783	0.0504783	0.0933948	0.15284	0.00887717	0.118123	0.0440586	0.0440586	0.162181	0.0121285	0.0296053	0.0112672	0.119333	0.119333	0.130601	0.160206	0.027292	0.0590407	0.105692	0.105692	0.164733	0.197992	0.198861	0.194378	0.0191822	0.0191822	0.199313	0.331553	0.331553	0.333237	0.161437	0.0547115	0.0547115	0.216148	0.437527	0.395548	0.395548	0.585084	0.103329	0.0244689	0.120541	0.0380826	0.0380826	0.00435767	0.028423	0.109905	0.0159385	0.0159385	0.0427533	0.0721917	0.0108982	0.0108982	0.0830899	0.154266	0.0531209	0.129972	0.129972	0.286422	0.706832	0.261859	0.261859	0.901837	0.0981633	0.0981633	
64.8807
8.81236	0.00938705	

	4.65706	0.594421
	0.594421	0.694926
	

2	0	0	


2	-2.79288	-1.33137
2	-2.58114	-1.34006
2	-1.58792	-0.826657
2	-1.78921	-1.04055
2	-1.44544	-0.621961
2	-3.76284	-0.655749
2	-3.54727	-0.554205
2	-2.6794	-0.387008
2	-1.84812	-0.24793
2	-0.959033	0.472683
2	-0.503492	-0.226489
2	-1.6869	-0.145493
2	-1.67319	0.0261995
2	-1.54088	0.0652366
2	-1.4844	0.365918
2	-1.29514	-0.0342352
2	-1.70206	-0.211729
2	-1.10798	-0.316336
2	-1.5017	-0.182471
2	-1.11769	-0.645524
2	-0.6319	-0.190025
2	-0.889969	0.35741
2	-0.874961	0.291309
2	-2.31417	-0.109508
2	-2.23235	0.00197581
2	-2.17882	0.0213896
2	-2.16612	0.0296183
2	-2.10643	0.275527
2	-1.79114	0.1511
2	-1.44306	0.385092
2	-1.8875	-0.563488
2	-2.1254	-0.567434
2	-2.08499	-0.631763
2	-3.21018	-0.731909
2	-2.03795	-0.118866
2	-1.95837	-0.241991
2	-1.96822	-0.256866
2	-2.23521	-0.256187
2	-2.27833	-0.332193
2	-2.31942	-0.356005
2	-2.92594	-0.305463
2	-2.88936	-0.324551
2	-2.86136	-0.359639
2	-2.91385	-0.375229
2	-2.69344	-0.0942142
2	-3.07762	-0.251424
2	-2.69682	-0.360182
2	-1.9903	-0.111127
2	-2.36093	-0.366175
2	-2.9002	-0.299769
2	-2.91974	-0.278413
2	-3.01786	-0.326966
2	-3.01858	-0.379824
2	-3.79631	-0.774416
2	-2.58282	-0.315738
2	-3.0284	-0.844121
2	-3.43697	-0.530064
2	-3.2174	-0.507353
2	-3.86424	-0.373724
2	-4.38829	-0.649398
2	-3.74401	-0.275874
2	-2.43765	-0.33655
2	-2.63169	-0.321364
2	-2.57493	-0.172057
2	-2.59391	-0.226806
2	-3.18067	-0.182881
2	-3.30803	-0.114099
2	-3.96562	-0.157942
2	-3.37343	-0.174534
2	-3.08031	-0.127146
2	-3.64581	-0.0538941
2	-2.78251	-0.150961
2	-2.68315	0.0127912
2	-2.78823	-0.0767915
2	-1.73971	-0.427704
2	-2.31349	-0.616057
2	-1.63954	-0.495906
2	-2.32582	-0.825742
2	-2.64592	-0.494611
2	-2.87113	-0.397791
2	-2.90096	-0.40331
2	-1.95525	0.031364
2	-3.02532	-0.556744
2	-3.41659	-0.771375
2	-3.23324	-0.403778
2	-2.93257	-0.376852
2	-3.37441	-0.377197
2	-2.65427	-0.368636
2	-2.8833	-0.011259
2	-3.4072	-0.030211
2	-2.66839	-0.479668
2	-2.1806	-0.508689
2	-1.87142	-0.160566
2	-1.57893	0.175947
2	-0.786265	-0.201673
2	-0.593175	-0.320041
2	-2.3167	0.31583
2	-2.60715	0.0434556
2	-3.0908	0.410931
2	-2.95507	-0.051344
2	-2.40985	-0.0636645
2	-2.64945	-0.139911
2	-2.94039	-0.28065
2	-2.68005	0.0292124
2	-2.70468	-0.146525
2	-2.15853	-0.432098
2	-1.97034	-0.239778
2	-1.09006	-0.329967
2	-1.43956	-0.236711
2	-0.9529	-0.21512
2	-1.96743	-0.32712
2	-1.96333	-0.274542
2	-1.96615	-0.261554
2	-2.01099	-0.341104
2	-2.16084	-0.409768
2	-2.19294	-0.420898
2	-2.08716	-0.530048
2	-2.35389	-0.884701
2	-2.73403	-0.850946
2	-3.10796	-0.702572
2	-2.65483	-0.768117
2	-2.18887	-0.501497
2	-2.08351	-0.50355
2	-3.70408	-0.964384
2	-2.9304	-0.370644
2	-2.316	-0.380197
2	-2.43181	-0.559034
2	-2.53105	-0.332337
2	-1.82941	-0.559087
2	-2.16161	-0.280094
2	-2.30977	-0.226456
2	-2.44045	-0.451189
2	-2.53331	-0.308141
2	-3.54399	-0.793278
2	-2.92268	-0.485699
2	-2.85279	-0.398848
2	-2.19298	-0.77507
2	-2.59288	-0.648718
2	-2.59849	-0.457821
2	-2.90351	-0.737983
2	-4.98061	-0.773997
2	-2.56238	-0.903175
2	-1.96141	-0.40414
2	-2.52407	-0.162692
2	-2.22248	-0.31472
2	-2.11532	-0.327822
2	-1.75352	-0.376385
2	-2.16289	-0.16879
2	-1.21572	0.210848
2	-0.966752	-0.134493
2	-2.81167	-0.0752307
2	-1.31728	0.318074
2	-1.25474	-0.0340598
2	-1.46475	0.36121
2	-1.16208	0.189373
2	-2.04565	-0.559566
2	0.131681	-0.130733
2	-0.215506	0.323812
2	-1.01229	-0.696341
2	-1.22482	-0.90223
2	-1.15428	-0.97358
2	-0.775465	-1.06863
2	-0.986137	-1.1459
2	-0.879793	-1.14898
2	-1.04022	-0.950125
2	-1.23082	-0.837178
2	-0.651172	-1.09927
2	-0.680462	-1.05377
2	-0.693249	-1.09805
2	-1.12652	-0.838795
2	-0.631785	-1.40911
2	-0.978001	-1.4417
2	-0.376133	-1.49635
2	-0.688483	-0.592056
2	-1.18932	-0.449797
2	-0.962871	-0.756777
2	-1.28862	-0.718185
2	-1.71847	-0.668532
2	-0.0521254	-1.29306
2	-1.70389	-0.48049
2	0.873695	-0.261484
2	0.766479	-0.187931
2	-0.55111	-0.440016
2	-0.428867	-0.161025
2	-0.722314	0.0979518

6	4.26805	0.541432	0.0796931	0.871607	0.68252	0.121384
4	0.265908	0.274982	0.227543	0.231567
1
1
0.984297
0.901844
0.874808
0.561463
0.400033
0.280319
0.220083
0.162921
0
0
0.177647
0.146497
0.121728
0
0
0.110292
0.0668144
0
0
0
0
0
0.218556
0.190869
0.164053
0
0
0
0
0.554104
0.528314
0.524837
0.476171
0.352448
0.309284
0.307318
0.180727
0.149372
0.138062
0.0722812
0.0671685
0.0492217
0.0331275
0
0
0.0360491
0
0
0.0605839
0.0377037
0.0374774
0.0240095
0
0
0
0.00639258
0
0
0
0
0.136523
0.132403
0.124548
0.119505
0.111825
0.0429722
0
0
0.0890234
0
0
0
0
0
0.0314761
0
0
0.109432
0.0858665
0.0769392
0
0.0578408
0
0.0343156
0
0
0.0628225
0
0
0.0990483
0
0
0
0
0
0.145921
0.120699
0
0
0.0580652
0.0221264
0
0
0
0.361284
0.29979
0
0
0
0.227997
0.217641
0.212236
0.203876
0.158038
0.148394
0.129663
0.0680217
0.0512289
0
0.0389097
0
0
0
0
0.137686
0.0493625
0
0
0
0.148593
0.109617
0.0890841
0
0
0
0
0.183351
0.10662
0
0
0
0
0
0.0344616
0
0
0.3781
0
0
0.272607
0.0719356
0
0
0
0.38364
0
0
0.304587
0.190623
0.170778
0.0464621
0
0
0.163254
0.133059
0.0162423
0
0
0.108657
0.0165769
0
0
0
0
0.130249
0
0
0
0.237033
0
0
0.0715234
0
0

0.0157025	0.0824537	0.0270353	0.313345	0.16143	0.119714	0.0602358	0.0571623	0.162921	0.162921	0.0424359	0.0311507	0.0247689	0.121728	0.121728	0.0362049	0.0434775	0.0668144	0.0668144	0.110292	0.177647	0.280319	0.181477	0.0276868	0.0268155	0.164053	0.164053	0.190869	0.218556	0.00735901	0.0257905	0.00347673	0.0486656	0.123723	0.043164	0.0019666	0.126591	0.031355	0.0113091	0.0657813	0.00511276	0.0179467	0.0160943	0.0331275	0.0331275	0.0131726	0.0360491	0.0360491	0.00658452	0.0228802	0.000226278	0.0134679	0.0240095	0.0240095	0.0374774	0.0313111	0.00639258	0.00639258	0.0605839	0.0722812	0.00153973	0.00411992	0.00785487	0.00504308	0.00767968	0.0688531	0.0429722	0.0429722	0.0228018	0.0890234	0.0890234	0.119505	0.124548	0.132403	0.105047	0.0314761	0.0314761	0.0399398	0.0235653	0.00892724	0.0769392	0.0190984	0.0578408	0.0235252	0.0343156	0.0343156	0.023044	0.0628225	0.0628225	0.0103834	0.0990483	0.0990483	0.180727	0.307318	0.309284	0.206527	0.0252222	0.120699	0.120699	0.0878556	0.0359388	0.0221264	0.0221264	0.0580652	0.114887	0.0614944	0.29979	0.29979	0.361284	0.29684	0.0103555	0.0054056	0.0083597	0.0458378	0.0096442	0.0187315	0.0616408	0.0167928	0.0512289	0.0123192	0.0389097	0.0389097	0.0680217	0.129663	0.0107084	0.0883232	0.0493625	0.0493625	0.137686	0.0094457	0.0389753	0.0205331	0.0890841	0.0890841	0.109617	0.148593	0.0205247	0.0767315	0.10662	0.10662	0.183351	0.212236	0.217641	0.193535	0.0344616	0.0344616	0.150214	0.3781	0.3781	0.281497	0.200672	0.0719356	0.0719356	0.272607	0.491169	0.38364	0.38364	0.597257	0.113964	0.019845	0.124316	0.0464621	0.0464621	0.00752414	0.0301949	0.116817	0.0162423	0.0162423	0.0244017	0.0920804	0.0165769	0.0165769	0.108657	0.163254	0.0603738	0.130249	0.130249	0.304587	0.747264	0.237033	0.237033	0.928477	0.0715234	0.0715234	
65.6929
0.350834	0.835325	

	5.83814	0.00805166
	0.00805166	0.759587
	

2	0	0	


2	-1.8144	-1.80386
2	-1.90932	-1.44033
2	-1.33695	-0.972612
2	-1.76503	-0.962831
2	-1.62201	-0.776889
2	-3.71833	-0.434846
2	-3.71772	-0.0796306
2	-3.02899	-0.411059
2	-2.1706	-0.115969
2	-1.2129	-0.0949797
2	-1.28899	-0.227134
2	-2.26836	-0.241487
2	-2.94164	-0.120888
2	-2.66889	0.00978486
2	-0.925084	0.334476
2	-1.16541	0.196569
2	-1.89072	-0.0535784
2	-1.23812	-0.432558
2	-1.09707	-0.515917
2	-0.865543	-0.659644
2	-0.711756	-0.510361
2	-1.01481	0.185996
2	-1.4312	0.377724
2	-2.30599	0.00523424
2	-2.7205	0.0709665
2	-2.02546	0.0430256
2	-2.2752	-0.6161
2	-2.18389	0.115778
2	-2.06624	0.00409923
2	-1.50367	0.0975241
2	-1.92466	-0.80612
2	-2.47446	-0.524894
2	-2.37036	-0.554036
2	-2.60547	-0.743317
2	-2.58877	-0.546045
2	-2.64552	-0.34241
2	-2.86537	-0.288808
2	-2.13432	-0.0540804
2	-2.43715	-0.351004
2	-2.74675	-0.276872
2	-2.94828	-0.584561
2	-3.38091	-0.556713
2	-2.79041	-0.665252
2	-2.81857	-0.726008
2	-1.77167	-0.643911
2	-2.90936	-0.592561
2	-2.18443	-0.629752
2	-3.23718	-0.503197
2	-2.66091	-0.62099
2	-3.26979	-0.576927
2	-2.98397	-0.70268
2	-2.96109	-0.694756
2	-2.83518	-0.715818
2	-2.14354	-0.633749
2	-2.15923	-0.523329
2	-2.7469	-0.888998
2	-2.8788	-0.636574
2	-2.9427	-0.663429
2	-2.57265	-0.673122
2	-3.38643	-0.441856
2	-2.76468	-0.152361
2	-2.94169	-0.294097
2	-2.95016	-0.334465
2	-2.98059	-0.312313
2	-3.07321	-0.303094
2	-3.08029	-0.272932
2	-3.44583	-0.585816
2	-3.78946	-0.5531
2	-2.94017	-0.285002
2	-2.88647	-0.277534
2	-2.90718	-0.364264
2	-3.55132	-0.312661
2	-2.65668	-0.018247
2	-2.508	-0.30942
2	-2.24319	0.144959
2	-2.49515	-0.703638
2	-3.12458	-0.884208
2	-2.78127	-0.722189
2	-2.31073	-0.453758
2	-3.01022	-0.516385
2	-2.63106	-0.542229
2	-1.4371	-0.524908
2	-2.9011	-0.690586
2	-4.07386	-0.869236
2	-2.80967	-0.70168
2	-3.40929	-0.571674
2	-3.62181	-0.71349
2	-2.4868	-0.554298
2	-3.09477	-0.357086
2	-2.43372	-0.51259
2	-2.22165	-0.370177
2	-2.20748	-0.767252
2	-1.94279	-0.585494
2	-2.13657	-0.55297
2	-0.657484	-0.614978
2	-0.797038	-0.0673713
2	-1.9397	0.0971223
2	-2.3447	0.0673126
2	-3.16961	0.235899
2	-3.17042	-0.265172
2	-2.63872	0.266545
2	-2.48066	0.133594
2	-2.55721	0.0720277
2	-2.48544	0.0537583
2	-2.98113	0.203281
2	-2.71172	-0.53341
2	-1.83682	-0.386963
2	-1.44481	-0.865165
2	-2.09291	0.0624941
2	-0.865481	-0.35286
2	-1.8799	-0.438135
2	-2.14533	-0.315926
2	-2.39814	-0.426128
2	-2.34876	-0.529672
2	-2.75768	-0.350704
2	-2.94068	-0.234894
2	-2.66557	-0.237483
2	-2.92875	-0.350434
2	-2.52259	-0.463762
2	-2.7492	-0.353518
2	-2.44858	-0.618571
2	-2.76359	-0.865461
2	-2.2684	-0.496103
2	-3.12301	-0.51845
2	-2.26756	-0.547867
2	-3.0759	-0.149128
2	-2.26565	-0.3148
2	-2.69422	-0.388248
2	-2.93693	-0.286145
2	-2.09856	0.24305
2	-3.08634	-0.30987
2	-3.22155	-0.644691
2	-2.82516	-0.583006
2	-2.40475	-0.672446
2	-2.4582	-0.864251
2	-2.37161	-0.507321
2	-1.8808	-0.779452
2	-2.42517	-0.497803
2	-2.91145	-0.370262
2	-3.07925	-0.0859711
2	-3.5725	-0.672777
2	-2.90481	-0.888884
2	-1.92176	-0.554507
2	-2.19628	-0.529293
2	-2.79331	-0.417349
2	-2.74251	-0.481996
2	-2.13112	-0.681889
2	-1.59335	-0.295401
2	-1.73267	-0.183977
2	-1.81696	-0.171995
2	-2.45191	-0.0540036
2	-1.75083	-0.0273698
2	-1.58387	-0.252636
2	-2.2848	0.637076
2	-2.0266	0.489688
2	-2.5955	-0.651915
2	0.102879	-0.352623
2	-0.229213	0.260614
2	-1.46689	-0.648466
2	-1.0613	-0.836061
2	-1.31887	-0.811483
2	-1.05954	-1.24233
2	-1.05664	-1.43628
2	-0.70541	-1.45745
2	-1.46777	-0.863622
2	-1.12314	-1.01564
2	-0.911632	-1.1542
2	-0.641408	-1.20794
2	-0.741129	-1.27281
2	-1.09644	-0.879372
2	-1.3616	-1.33052
2	-1.80747	-1.39037
2	-0.568275	-1.29465
2	-1.08279	-0.488313
2	-1.23573	-0.247366
2	-1.89777	-1.0412
2	-1.10812	-0.50171
2	-0.922679	-0.617744
2	0.0647817	-1.79488
2	-2.18773	-0.811047
2	0.951322	-0.179591
2	0.781888	-0.0421862
2	-0.932775	-0.307147
2	0.10885	-0.199394
2	0.00104335	0.0184822

6	4.18703	0.621789	0.0812034	0.905793	0.804281	0.147271
4	0.270687	0.27737	0.222559	0.229384
1
1
0.988498
0.890761
0.84973
0.568032
0.400875
0.316258
0.21772
0.149371
0
0
0.177757
0.153886
0.145094
0
0
0.136786
0.081081
0
0
0
0
0
0.238967
0.208235
0.185582
0
0
0
0
0.558428
0.529435
0.522805
0.473244
0.327781
0.29228
0.289535
0.172643
0.136049
0.130979
0.0824406
0.0648716
0.0459233
0.0399981
0
0
0.0319348
0
0
0.063612
0.0508699
0.042159
0.0237096
0
0
0
0.0114919
0
0
0
0
0.130768
0.125048
0.106536
0.0970938
0.0818133
0.0275063
0
0
0.0735509
0
0
0
0
0
0.0672551
0
0
0.113155
0.106418
0.101618
0
0.0656371
0
0.0452322
0
0
0.076541
0
0
0.0944053
0
0
0
0
0
0.125811
0.0915776
0
0
0.0499077
0.019322
0
0
0
0.350748
0.293545
0
0
0
0.231269
0.203068
0.191617
0.181202
0.151956
0.14428
0.12597
0.0629482
0.0520203
0
0.0370024
0
0
0
0
0.139344
0.0548774
0
0
0
0.139861
0.121425
0.10252
0
0
0
0
0.147999
0.0884572
0
0
0
0
0
0.0239385
0
0
0.311362
0
0
0.329624
0.112219
0
0
0
0.507498
0
0
0.415028
0.268459
0.229995
0.0628788
0
0
0.215062
0.159861
0.024337
0
0
0.103894
0.0175804
0
0
0
0
0.153162
0
0
0
0.228571
0
0
0.0647445
0
0

0.0115022	0.0977365	0.0410312	0.281699	0.167156	0.0846169	0.0985383	0.0683485	0.149371	0.149371	0.0399633	0.0238709	0.00879125	0.145094	0.145094	0.0170991	0.0557054	0.081081	0.081081	0.136786	0.177757	0.316258	0.161908	0.0307323	0.0226529	0.185582	0.185582	0.208235	0.238967	0.0096035	0.0289932	0.00662965	0.049561	0.145463	0.0355009	0.00274531	0.116892	0.036594	0.00506981	0.0485384	0.0175689	0.0189483	0.00592525	0.0399981	0.0399981	0.0139885	0.0319348	0.0319348	0.00125967	0.012742	0.00871094	0.0184494	0.0237096	0.0237096	0.042159	0.0393781	0.0114919	0.0114919	0.063612	0.0824406	0.000211155	0.00571973	0.0185118	0.0094425	0.0152804	0.0543071	0.0275063	0.0275063	0.0082624	0.0735509	0.0735509	0.0970938	0.106536	0.125048	0.0635127	0.0672551	0.0672551	0.0228942	0.00673697	0.00479966	0.101618	0.0359808	0.0656371	0.0204049	0.0452322	0.0452322	0.0298766	0.076541	0.076541	0.0187493	0.0944053	0.0944053	0.172643	0.289535	0.29228	0.20197	0.034233	0.0915776	0.0915776	0.0759029	0.0305857	0.019322	0.019322	0.0499077	0.122497	0.0572023	0.293545	0.293545	0.350748	0.291536	0.0282008	0.0114508	0.010415	0.0292468	0.00767588	0.0183097	0.0630218	0.0109279	0.0520203	0.0150179	0.0370024	0.0370024	0.0629482	0.12597	0.00493576	0.0844665	0.0548774	0.0548774	0.139344	0.0120942	0.018436	0.0189056	0.10252	0.10252	0.121425	0.139861	0.0332036	0.0595415	0.0884572	0.0884572	0.147999	0.191617	0.203068	0.20733	0.0239385	0.0239385	0.218073	0.311362	0.311362	0.228804	0.217404	0.112219	0.112219	0.329624	0.342232	0.507498	0.507498	0.475733	0.146569	0.0384645	0.167116	0.0628788	0.0628788	0.0149329	0.0552011	0.135524	0.024337	0.024337	0.055967	0.0863136	0.0175804	0.0175804	0.103894	0.215062	0.115297	0.153162	0.153162	0.415028	0.759927	0.228571	0.228571	0.935255	0.0647445	0.0647445	
65.2497
21.2788	0.225045	

	4.21411	0.796924
	0.796924	0.9426
	

2	0	0	


2	-2.21871	-1.83256
2	-1.96882	-1.67376
2	-1.5865	-1.1837
2	-1.45307	-1.11316
2	-2.22553	-0.643303
2	-3.27812	-0.500608
2	-3.53823	-0.406166
2	-3.08277	-0.294505
2	-2.1788	-0.0930566
2	-1.34535	-0.319619
2	-1.62102	-0.219912
2	-2.59195	-0.139546
2	-1.86093	-0.0970994
2	-1.8457	-0.000582113
2	-1.64287	0.137921
2	-1.72241	-0.146816
2	-1.56252	-0.20274
2	-1.78974	-0.271432
2	-1.48312	0.155252
2	-1.37618	-0.386945
2	-1.33138	-0.30107
2	-1.05465	0.100083
2	-1.62296	0.435455
2	-2.23804	-0.292927
2	-2.35426	-0.392033
2	-2.55482	-0.0610588
2	-2.62626	-0.0203278
2	-2.19335	-0.0430099
2	-2.39372	-0.39987
2	-2.07197	0.1621
2	-2.19623	-0.696512
2	-2.57131	-0.734109
2	-2.55988	-0.664755
2	-3.0841	-0.543893
2	-2.77929	-0.382541
2	-2.3256	-0.409574
2	-2.3692	-0.458007
2	-2.53142	-0.375877
2	-2.31143	-0.45851
2	-2.47909	-0.494297
2	-3.01619	-0.460963
2	-3.12683	-0.647276
2	-2.63238	-0.570164
2	-2.51765	-0.569428
2	-2.53928	-0.286421
2	-3.01081	-0.919955
2	-2.66016	-0.627322
2	-1.91831	-0.565833
2	-2.09584	-0.435135
2	-3.1736	-0.657691
2	-2.92564	-0.743877
2	-3.00513	-0.732997
2	-2.55482	-0.788541
2	-2.02088	-0.69939
2	-2.19489	-0.675412
2	-2.70264	-0.878752
2	-2.98372	-0.843509
2	-2.93973	-0.840415
2	-2.8014	-0.750421
2	-3.5595	-0.506281
2	-3.45345	-0.0543774
2	-2.47467	-0.479101
2	-2.61751	-0.488364
2	-3.11579	-0.356114
2	-3.19451	-0.534089
2	-3.10961	-0.526614
2	-3.4235	-0.55024
2	-3.70451	-0.551567
2	-3.27628	-0.428643
2	-2.97292	-0.558742
2	-3.49749	-0.457339
2	-2.78794	-0.395813
2	-2.51933	-0.0442696
2	-2.96433	-0.445762
2	-2.25097	-0.403248
2	-3.07339	-0.733798
2	-3.29296	-1.14394
2	-3.66751	-1.18167
2	-2.57268	-0.5579
2	-2.75801	-0.714116
2	-3.14395	-0.716701
2	-1.91105	-0.634812
2	-3.23149	-0.653197
2	-3.54236	-0.959442
2	-3.22027	-0.796292
2	-3.29619	-0.935346
2	-3.21524	-0.442286
2	-3.17099	-0.579769
2	-2.54663	-0.0878416
2	-2.54434	-0.563305
2	-2.43479	-0.247524
2	-3.23852	-0.609189
2	-3.27744	-0.0469371
2	-1.92707	-0.446107
2	-0.862818	-0.524327
2	-1.21591	0.164842
2	-2.06496	0.138374
2	-2.58655	0.307435
2	-2.67979	0.326413
2	-3.08195	-0.0234911
2	-2.20525	-0.0518054
2	-2.51834	-0.180658
2	-2.00806	-0.319994
2	-2.27249	-0.0677668
2	-2.49182	-0.203796
2	-2.92183	-0.519893
2	-2.34115	-0.483481
2	-1.58228	-0.32049
2	-1.82642	-0.282349
2	-0.975001	-0.48778
2	-2.06477	-0.30042
2	-2.31062	-0.285914
2	-2.19743	-0.233243
2	-2.37712	-0.405332
2	-2.42434	-0.223109
2	-2.42004	-0.34674
2	-2.53556	-0.479565
2	-2.67536	-0.321721
2	-2.59354	-0.511859
2	-2.61931	-0.147804
2	-2.31229	-0.575134
2	-3.26208	-0.643894
2	-2.27474	-0.516053
2	-3.25239	-0.0646247
2	-3.09546	-0.184048
2	-2.49414	-0.339415
2	-2.96648	-0.471252
2	-2.949	-0.643983
2	-2.50509	-0.496367
2	-2.25745	-0.196098
2	-2.62992	-0.283338
2	-2.71412	-0.24923
2	-2.67736	-0.324748
2	-3.31964	-0.455406
2	-2.56536	-0.953019
2	-3.83618	-0.346524
2	-2.62498	-0.141572
2	-2.32193	-0.487162
2	-2.56137	-0.451646
2	-2.44038	-0.888498
2	-3.33973	-0.658911
2	-3.08961	-1.19116
2	-2.28171	-0.334962
2	-3.06269	-0.361671
2	-2.76301	-0.41699
2	-3.22885	-0.455636
2	-2.20566	-0.378526
2	-2.10006	-0.320172
2	-1.76175	0.0844199
2	-1.90904	0.522481
2	-2.33204	-0.116958
2	-2.12819	0.0813455
2	-2.3049	-0.299863
2	-2.31697	-0.107542
2	-2.50953	0.22775
2	-2.25528	-0.423404
2	-0.494589	-0.329187
2	-0.792052	0.0338576
2	-1.12162	-0.620261
2	-2.07275	-1.14949
2	-1.98804	-1.08677
2	-1.10837	-1.16534
2	-1.64395	-1.18895
2	-1.1717	-1.50576
2	-1.8187	-1.08082
2	-1.6311	-1.01178
2	-1.10578	-1.17102
2	-1.05365	-1.17601
2	-1.42502	-1.07836
2	-1.53218	-0.637864
2	-1.42986	-0.836172
2	-1.95366	-0.985228
2	-1.12924	-0.910342
2	-1.098	-0.614482
2	-1.61267	-0.479504
2	-1.53435	-0.902309
2	-1.63023	-0.813074
2	-1.70769	-0.491041
2	-0.446308	-2.35974
2	-2.28232	-0.740315
2	0.831603	-0.154773
2	0.793979	-0.277662
2	-0.786077	-0.442893
2	-0.121261	0.0158555
2	-0.500115	0.0445522

6	1.85607	0.341399	0.0451828	0.392048	0.417799	0.0779814
4	0.269655	0.273398	0.222187	0.234759
1
1
0.985083
0.897826
0.856807
0.557269
0.382716
0.315501
0.24797
0.166684
0
0
0.209122
0.178719
0.161796
0
0
0.153132
0.108655
0
0
0
0
0
0.190375
0.163405
0.13854
0
0
0
0
0.5441
0.517972
0.515374
0.43994
0.303712
0.281895
0.276091
0.187306
0.153975
0.123684
0.0767569
0.068315
0.0591901
0.0483269
0
0
0.034301
0
0
0.0657822
0.0520652
0.0496456
0.0305622
0
0
0
0.0103703
0
0
0
0
0.123496
0.116785
0.0933045
0.0819063
0.0727792
0.0350475
0
0
0.0664431
0
0
0
0
0
0.0374357
0
0
0.122382
0.102635
0.0960612
0
0.0531781
0
0.0387005
0
0
0.0799503
0
0
0.0956616
0
0
0
0
0
0.147214
0.115384
0
0
0.0546431
0.0214442
0
0
0
0.352307
0.286235
0
0
0
0.231376
0.201225
0.196681
0.190477
0.160966
0.159536
0.13089
0.082037
0.0647604
0
0.0369089
0
0
0
0
0.15311
0.0580001
0
0
0
0.143716
0.121201
0.0883162
0
0
0
0
0.149782
0.0620683
0
0
0
0
0
0.0568081
0
0
0.298775
0
0
0.291657
0.0786393
0
0
0
0.471744
0
0
0.404417
0.264545
0.227537
0.0860885
0
0
0.213893
0.170202
0.0208087
0
0
0.118261
0.0231173
0
0
0
0
0.154718
0
0
0
0.243511
0
0
0.0835596
0
0

0.0149168	0.0872568	0.0410198	0.299537	0.174553	0.0672154	0.0675306	0.0812863	0.166684	0.166684	0.0388483	0.0304024	0.0169237	0.161796	0.161796	0.0255874	0.0444769	0.108655	0.108655	0.153132	0.209122	0.315501	0.192341	0.0269698	0.0248648	0.13854	0.13854	0.163405	0.190375	0.0131695	0.0261278	0.00259808	0.0754342	0.136228	0.0218164	0.00580481	0.0887845	0.0333314	0.030291	0.0469268	0.00844188	0.00912499	0.0108631	0.0483269	0.0483269	0.0248891	0.034301	0.034301	0.00253289	0.013717	0.00241962	0.0190834	0.0305622	0.0305622	0.0496456	0.0416949	0.0103703	0.0103703	0.0657822	0.0767569	0.000187653	0.00671121	0.0234804	0.0113982	0.00912708	0.0377317	0.0350475	0.0350475	0.00633616	0.0664431	0.0664431	0.0819063	0.0933045	0.116785	0.0860603	0.0374357	0.0374357	0.0315924	0.0197471	0.00657411	0.0960612	0.0428831	0.0531781	0.0144777	0.0387005	0.0387005	0.0226851	0.0799503	0.0799503	0.0267208	0.0956616	0.0956616	0.187306	0.276091	0.281895	0.156497	0.0318306	0.115384	0.115384	0.0925714	0.0331989	0.0214442	0.0214442	0.0546431	0.0876328	0.0660717	0.286235	0.286235	0.352307	0.283998	0.0301504	0.0045441	0.00620403	0.0295106	0.00143061	0.0286461	0.0488528	0.0172766	0.0647604	0.0278515	0.0369089	0.0369089	0.082037	0.13089	0.00642626	0.0951095	0.0580001	0.0580001	0.15311	0.0172505	0.0225151	0.0328846	0.0883162	0.0883162	0.121201	0.143716	0.0406955	0.0877133	0.0620683	0.0620683	0.149782	0.196681	0.201225	0.174567	0.0568081	0.0568081	0.219197	0.298775	0.298775	0.252443	0.213018	0.0786393	0.0786393	0.291657	0.385063	0.471744	0.471744	0.49341	0.139872	0.0370077	0.141448	0.0860885	0.0860885	0.0136436	0.0436912	0.149394	0.0208087	0.0208087	0.0519413	0.0951436	0.0231173	0.0231173	0.118261	0.213893	0.109827	0.154718	0.154718	0.404417	0.741573	0.243511	0.243511	0.91644	0.0835596	0.0835596	
65.9785
3.93144	0.680345	

	2.66174	0.0769527
	0.0769527	0.656351
	

2	0	0	


2	-2.37898	-1.82869
2	-2.33993	-1.6658
2	-1.62034	-1.24121
2	-1.32834	-1.39416
2	-2.13291	-0.872838
2	-3.60836	-0.232963
2	-3.13536	-0.120161
2	-3.16898	-0.221472
2	-2.62166	-0.0921828
2	-1.43987	-0.217698
2	-1.76515	0.321177
2	-2.47327	-0.215874
2	-2.52732	-0.305413
2	-2.18215	-0.253935
2	-1.965	0.357167
2	-1.30574	-0.215248
2	-1.61306	-0.335543
2	-1.84973	-0.548306
2	-1.61023	-0.695108
2	-1.64786	-0.664517
2	-1.87124	-0.069856
2	-1.31401	-0.16425
2	-2.0841	0.595468
2	-2.44151	-0.476707
2	-2.17467	-0.422576
2	-2.28745	-0.41836
2	-2.22867	-0.54504
2	-2.53407	0.407366
2	-2.61476	0.0357093
2	-1.81247	0.0632758
2	-2.42672	-0.670046
2	-2.5698	-0.610729
2	-2.6604	-0.655449
2	-3.36419	-0.75329
2	-2.46581	-0.545602
2	-1.96463	-0.451916
2	-2.00487	-0.452594
2	-2.57665	-0.332297
2	-2.69424	-0.460736
2	-2.60858	-0.616332
2	-2.64957	-0.856843
2	-2.76964	-0.937554
2	-2.77335	-1.03863
2	-2.58702	-1.12309
2	-2.02981	-0.971311
2	-2.58309	-1.0182
2	-2.2961	-0.973365
2	-2.27286	-0.963838
2	-2.06649	-1.05051
2	-2.86472	-0.910727
2	-2.79925	-0.94751
2	-2.72296	-0.985115
2	-2.42333	-0.823671
2	-2.95855	-1.06251
2	-2.32903	-0.877027
2	-2.96125	-0.843867
2	-3.15326	-0.891939
2	-3.2457	-0.800142
2	-3.32259	-0.900769
2	-4.04741	-1.09989
2	-2.72448	-0.885517
2	-2.64594	-0.614272
2	-2.65456	-0.535368
2	-2.94137	-0.403572
2	-2.77852	-0.368035
2	-2.76068	-0.420951
2	-3.09096	-0.235545
2	-3.25701	-0.214179
2	-3.25796	-0.478428
2	-2.85246	-0.676208
2	-2.57625	-0.548429
2	-3.14368	-0.814976
2	-2.50864	-0.0841854
2	-2.88489	-0.755504
2	-2.22831	-0.282084
2	-2.69635	-0.68232
2	-3.37999	-0.780459
2	-2.48541	-0.930634
2	-2.68233	-0.453204
2	-3.08268	-0.500546
2	-3.04355	-0.504277
2	-2.31663	-0.277939
2	-3.59564	-0.744427
2	-3.87917	-0.679906
2	-3.38834	-0.619714
2	-3.11188	-0.606112
2	-3.12586	-0.436283
2	-2.78673	-0.576985
2	-2.71615	-0.636118
2	-2.78493	-0.684268
2	-2.49595	-0.239657
2	-2.92687	-0.509561
2	-3.01386	-0.383841
2	-2.72885	-0.0445099
2	-1.30518	-0.126067
2	-1.3802	0.0653823
2	-2.27487	0.201112
2	-2.64283	-0.0532174
2	-2.49382	-0.241273
2	-3.02148	-0.250902
2	-2.66999	-0.154842
2	-2.57048	-0.169067
2	-2.84349	-0.250538
2	-2.19586	-0.0221306
2	-2.2656	-0.242304
2	-2.56584	-0.557753
2	-2.44194	-0.507785
2	-1.61008	-0.641187
2	-2.11239	-0.0694625
2	-1.28018	-0.564581
2	-1.98078	-0.533647
2	-2.60802	-0.42992
2	-2.43748	-0.558987
2	-2.38775	-0.595722
2	-2.51941	-0.408537
2	-2.51594	-0.423789
2	-2.5239	-0.478078
2	-2.88878	-0.40864
2	-2.75261	-0.356038
2	-2.92207	-0.673146
2	-3.11443	-0.328726
2	-2.97837	-0.491218
2	-2.82505	-0.28614
2	-3.35652	-0.900776
2	-3.09162	-0.134572
2	-2.73969	-0.417655
2	-2.60163	-0.659894
2	-2.636	-0.719599
2	-2.20139	-0.502286
2	-2.43791	-0.228683
2	-2.48182	-0.386395
2	-3.02214	-0.439956
2	-2.85739	-0.573164
2	-2.77163	-0.347306
2	-2.71641	-0.810458
2	-2.53275	-0.39318
2	-2.92395	-0.246352
2	-2.75044	-0.379244
2	-2.81902	-0.477444
2	-2.90909	-0.44346
2	-2.72371	-0.538941
2	-2.26168	-0.806323
2	-2.01527	-0.28597
2	-3.09998	0.0447284
2	-3.31084	-0.128046
2	-3.73191	-0.104347
2	-3.209	-0.136368
2	-2.39642	-0.190284
2	-1.5834	-0.0871733
2	-1.64556	0.239036
2	-2.24924	-0.26706
2	-2.19337	-0.0588052
2	-2.08287	-0.183583
2	-1.73796	-0.00970429
2	-2.49307	0.229391
2	-2.27456	-0.841449
2	-0.811216	0.181611
2	-0.861847	0.150987
2	-1.21919	-0.713343
2	-1.79132	-0.948822
2	-1.66305	-1.0666
2	-1.15349	-1.40258
2	-1.57377	-1.19028
2	-1.80838	-1.60783
2	-1.80196	-1.04395
2	-1.69409	-1.12166
2	-1.40575	-0.88121
2	-1.18251	-0.778998
2	-1.35455	-0.913991
2	-1.67316	-0.710452
2	-1.6049	-1.16229
2	-1.82333	-1.19418
2	-1.14792	-1.08426
2	-1.45569	-0.342323
2	-1.49017	-1.03911
2	-1.99206	-0.691048
2	-1.83646	-0.21374
2	-1.63403	-1.04071
2	-0.478079	-1.78367
2	-1.9899	-0.845238
2	0.721427	-0.353823
2	0.526364	-0.174344
2	-0.801039	-0.463954
2	-0.844842	-0.16147
2	-0.802364	-0.331602

6	4.87291	1.05664	0.147016	1.08442	1.22335	0.229444
4	0.269946	0.273394	0.22391	0.232749
1
1
0.978248
0.887757
0.851831
0.570683
0.405819
0.344483
0.301432
0.203687
0
0
0.267051
0.220847
0.189365
0
0
0.17994
0.10169
0
0
0
0
0
0.211373
0.163713
0.12562
0
0
0
0
0.543057
0.500076
0.499258
0.402278
0.310064
0.271286
0.267821
0.177285
0.146733
0.127362
0.0778388
0.0652914
0.0527611
0.0405747
0
0
0.0244644
0
0
0.0631827
0.0465749
0.0443677
0.0324859
0
0
0
0.0200781
0
0
0
0
0.125071
0.113083
0.0981787
0.086267
0.0706219
0.0274168
0
0
0.0696407
0
0
0
0
0
0.0543158
0
0
0.115434
0.0997241
0.0943333
0
0.0436164
0
0.0313211
0
0
0.0635542
0
0
0.0978763
0
0
0
0
0
0.132052
0.0732778
0
0
0.0364477
0.0165765
0
0
0
0.332501
0.263423
0
0
0
0.221112
0.200152
0.195403
0.189915
0.161171
0.147361
0.125074
0.0810407
0.062214
0
0.045753
0
0
0
0
0.139691
0.0732883
0
0
0
0.14627
0.120723
0.111895
0
0
0
0
0.164708
0.108556
0
0
0
0
0
0.0317983
0
0
0.22386
0
0
0.317507
0.111917
0
0
0
0.493882
0
0
0.410651
0.262569
0.236061
0.0842841
0
0
0.215025
0.179109
0.0261245
0
0
0.110122
0.0239744
0
0
0
0
0.160277
0
0
0
0.260463
0
0
0.0737375
0
0

0.0217516	0.0904917	0.0359262	0.281147	0.164865	0.0613359	0.0430507	0.0977448	0.203687	0.203687	0.0343805	0.0462047	0.0314814	0.189365	0.189365	0.0409066	0.0782505	0.10169	0.10169	0.17994	0.267051	0.344483	0.194445	0.04766	0.038093	0.12562	0.12562	0.163713	0.211373	0.0276265	0.0429809	0.000817333	0.0969803	0.0922144	0.0387774	0.00346488	0.0905366	0.0305518	0.0193714	0.0495228	0.0125474	0.0125303	0.0121864	0.0405747	0.0405747	0.0282967	0.0244644	0.0244644	0.00210867	0.0166078	0.00220722	0.0118818	0.0324859	0.0324859	0.0443677	0.0264968	0.0200781	0.0200781	0.0631827	0.0778388	0.00229047	0.0119876	0.0149048	0.0119117	0.0156451	0.0432051	0.0274168	0.0274168	0.000981165	0.0696407	0.0696407	0.086267	0.0981787	0.113083	0.0707553	0.0543158	0.0543158	0.0312986	0.0157103	0.00539076	0.0943333	0.0507169	0.0436164	0.0122953	0.0313211	0.0313211	0.0361698	0.0635542	0.0635542	0.017558	0.0978763	0.0978763	0.177285	0.267821	0.271286	0.178012	0.0587739	0.0732778	0.0732778	0.095604	0.0198711	0.0165765	0.0165765	0.0364477	0.0697769	0.0690783	0.263423	0.263423	0.332501	0.278147	0.0209601	0.00474834	0.00548805	0.0287444	0.0138095	0.0222876	0.044033	0.0188267	0.062214	0.0164609	0.045753	0.045753	0.0810407	0.125074	0.00766981	0.0664031	0.0732883	0.0732883	0.139691	0.0149007	0.0255475	0.00882758	0.111895	0.111895	0.120723	0.14627	0.0252073	0.0561521	0.108556	0.108556	0.164708	0.195403	0.200152	0.189313	0.0317983	0.0317983	0.276216	0.22386	0.22386	0.22555	0.20559	0.111917	0.111917	0.317507	0.357949	0.493882	0.493882	0.477106	0.148082	0.026508	0.151777	0.0842841	0.0842841	0.0210357	0.0359156	0.152985	0.0261245	0.0261245	0.0689877	0.0861473	0.0239744	0.0239744	0.110122	0.215025	0.102292	0.160277	0.160277	0.410651	0.717786	0.260463	0.260463	0.926262	0.0737375	0.0737375	
65.6071
0.0254625	4.36656	

	2.48838	0.132855
	0.132855	0.883535
	

2	0	0	


2	-2.70053	-1.66499
2	-2.38092	-1.65348
2	-1.49513	-0.958422
2	-1.45057	-0.967748
2	-2.63915	-0.660684
2	-3.10621	-0.206898
2	-2.76554	-0.293882
2	-2.58731	-0.431381
2	-2.90278	-0.096383
2	-1.80596	-0.407154
2	-1.83692	-0.00454233
2	-2.54474	-0.383977
2	-2.80736	-0.258984
2	-2.93863	-0.113982
2	-2.73087	0.765534
2	-1.74738	0.031253
2	-2.04773	-0.461459
2	-1.97542	-0.594001
2	-1.61513	-0.289657
2	-2.04402	-0.719462
2	-2.04899	-0.0960354
2	-1.68053	-0.363966
2	-2.08635	0.029099
2	-2.92572	-0.234133
2	-2.80002	-0.353635
2	-2.47705	-0.414888
2	-2.04924	-0.644022
2	-2.29634	-0.0156046
2	-2.73686	0.209396
2	-2.28796	0.399405
2	-3.08415	-0.753062
2	-3.05842	-0.872562
2	-3.01503	-0.854698
2	-2.81772	-0.564717
2	-2.53534	-0.257264
2	-2.28621	-0.197538
2	-2.33883	-0.257135
2	-2.47711	-0.388364
2	-2.6052	-0.472041
2	-2.95381	-0.594974
2	-3.00329	-0.473313
2	-3.10094	-0.556238
2	-3.01382	-0.551957
2	-2.82853	-0.459037
2	-2.50991	0.066719
2	-3.20383	-0.412962
2	-2.92641	-0.61243
2	-2.44506	-0.323916
2	-2.49077	-0.27007
2	-2.92106	-0.61336
2	-2.95122	-0.71022
2	-2.8779	-0.718404
2	-2.93405	-0.910457
2	-3.25601	-0.714462
2	-2.24611	-1.0614
2	-3.50682	-0.720109
2	-3.13278	-0.792296
2	-2.97875	-0.867143
2	-2.89384	-0.897218
2	-3.33381	-0.625926
2	-3.38531	-0.214874
2	-2.95958	-0.61567
2	-2.83803	-0.397847
2	-3.03878	-0.537817
2	-2.94026	-0.500412
2	-2.94659	-0.394689
2	-3.23817	-0.608537
2	-3.35889	-0.617737
2	-3.13175	-0.527384
2	-2.98625	-0.409775
2	-3.29322	-0.278088
2	-3.84282	-0.641145
2	-2.95701	-0.751568
2	-3.37241	-0.648774
2	-2.47909	-0.478304
2	-3.39652	-0.758513
2	-3.05845	-0.670417
2	-3.23193	-0.713916
2	-2.85913	-0.426901
2	-3.07586	-0.619687
2	-3.09917	-0.566214
2	-2.13687	-0.698458
2	-3.43668	-0.693873
2	-3.2925	-1.11627
2	-3.13179	-0.691622
2	-3.37638	-0.750989
2	-2.89988	-0.579851
2	-3.15557	-1.11648
2	-2.81402	-0.569731
2	-3.22415	-1.14585
2	-2.65023	-0.447921
2	-3.02171	-0.167843
2	-2.65205	-0.292824
2	-2.32861	-0.582113
2	-1.11341	-0.988826
2	-1.29823	-0.412441
2	-2.79599	0.13388
2	-2.58845	-0.145038
2	-2.30936	-0.161276
2	-2.21157	-0.347397
2	-2.58465	0.1162
2	-2.20367	0.0481976
2	-2.2319	0.0562321
2	-1.79308	0.185367
2	-2.46636	0.324461
2	-2.96807	-0.713482
2	-2.672	-0.645939
2	-1.73083	-0.159873
2	-1.74604	-0.460204
2	-1.18618	-0.434326
2	-1.99884	-0.522056
2	-2.24191	-0.411535
2	-2.29481	-0.424951
2	-2.47615	-0.472138
2	-2.71709	-0.384502
2	-2.51285	-0.46175
2	-2.73909	-0.501126
2	-3.22756	-0.430074
2	-3.07877	-0.375998
2	-3.52314	-0.372859
2	-3.00018	-0.294661
2	-3.19576	-0.331237
2	-3.12261	-0.19952
2	-3.5546	-0.889611
2	-2.32165	-0.605548
2	-2.49441	-0.496822
2	-2.84524	-0.459048
2	-2.96959	-0.561876
2	-3.14781	-0.466152
2	-3.32764	-0.104562
2	-2.80501	-0.495972
2	-2.8253	-0.637978
2	-2.87937	-0.591609
2	-3.09741	-0.367406
2	-2.90672	-0.758938
2	-2.55631	-1.12566
2	-2.27049	-0.222184
2	-2.30774	-0.596942
2	-2.95707	-0.521553
2	-3.03135	-0.808843
2	-3.56059	-0.293248
2	-3.27838	-0.929774
2	-2.58403	-0.160073
2	-2.60071	-0.68585
2	-2.65999	-0.896902
2	-2.62298	-1.1277
2	-2.43675	-0.730242
2	-2.46491	-0.288777
2	-1.59826	0.156274
2	-1.56696	0.241713
2	-2.52226	0.345843
2	-2.5185	-0.446377
2	-2.38281	-0.487777
2	-2.39014	-0.432109
2	-3.00539	-0.244105
2	-2.30799	-0.638589
2	-0.815265	-0.351248
2	-1.34031	0.376619
2	-1.5712	-0.920583
2	-1.49201	-1.00534
2	-1.92101	-0.845059
2	-1.20973	-1.74636
2	-1.48078	-1.61045
2	-1.4796	-1.99017
2	-1.84917	-0.81118
2	-1.85927	-0.92071
2	-1.49191	-1.0015
2	-1.58584	-0.996202
2	-1.50984	-1.06407
2	-1.61105	-0.909829
2	-1.69658	-0.777341
2	-1.96872	-1.03637
2	-1.30504	-0.807161
2	-1.21818	-0.819477
2	-1.82446	-0.569833
2	-1.79368	-1.09307
2	-1.98761	-0.604295
2	-2.36522	-0.802522
2	-0.350277	-1.67206
2	-2.04505	-0.696992
2	0.522894	-0.420293
2	0.403027	-0.354349
2	-0.910056	-0.521751
2	-0.856024	0.130868
2	-0.798596	-0.0095946

6	1.45266	0.357827	0.0474262	0.336802	0.43564	0.0829785
4	0.266871	0.271628	0.231702	0.2298
1
1
0.960268
0.859689
0.814458
0.568148
0.396189
0.331014
0.2816
0.217888
0
0
0.244714
0.188893
0.162904
0
0
0.156572
0.0988597
0
0
0
0
0
0.205089
0.141294
0.116971
0
0
0
0
0.550445
0.523245
0.518389
0.404242
0.309829
0.267973
0.260237
0.159108
0.136658
0.125746
0.0858467
0.0690669
0.0530539
0.0388479
0
0
0.0346927
0
0
0.0679934
0.0518706
0.0515193
0.0395998
0
0
0
0.017665
0
0
0
0
0.120152
0.111268
0.0895096
0.0792227
0.0634683
0.0355055
0
0
0.0559496
0
0
0
0
0
0.0424184
0
0
0.106302
0.0925971
0.0847915
0
0.0349262
0
0.0227633
0
0
0.0713667
0
0
0.0900214
0
0
0
0
0
0.144195
0.0803063
0
0
0.0232505
0.0110014
0
0
0
0.341331
0.280191
0
0
0
0.233278
0.217182
0.209912
0.204598
0.15142
0.142854
0.103265
0.0532442
0.0468698
0
0.0386805
0
0
0
0
0.141207
0.0650654
0
0
0
0.130068
0.0922413
0.0800568
0
0
0
0
0.178977
0.0596905
0
0
0
0
0
0.0482288
0
0
0.281832
0
0
0.332876
0.100233
0
0
0
0.602673
0
0
0.425924
0.292832
0.264241
0.0873716
0
0
0.256266
0.221464
0.0701179
0
0
0.162496
0.0246574
0
0
0
0
0.201317
0
0
0
0.359158
0
0
0.08667
0
0

0.0397323	0.100579	0.0452306	0.24631	0.171959	0.065175	0.0494134	0.0637122	0.217888	0.217888	0.0368861	0.0558212	0.0259891	0.162904	0.162904	0.0323205	0.0577127	0.0988597	0.0988597	0.156572	0.244714	0.331014	0.1911	0.0637949	0.0243228	0.116971	0.116971	0.141294	0.205089	0.0177035	0.0271993	0.00485623	0.114147	0.0944134	0.0418555	0.00773686	0.101129	0.02245	0.010912	0.0398993	0.0167798	0.0160131	0.0142059	0.0388479	0.0388479	0.0183611	0.0346927	0.0346927	0.00107356	0.0161228	0.000351319	0.0119195	0.0395998	0.0395998	0.0515193	0.0342055	0.017665	0.017665	0.0679934	0.0858467	0.00559412	0.00888434	0.0217579	0.0102869	0.0157544	0.0279628	0.0355055	0.0355055	0.00751869	0.0559496	0.0559496	0.0792227	0.0895096	0.111268	0.0777335	0.0424184	0.0424184	0.0303555	0.0137053	0.0078056	0.0847915	0.0498652	0.0349262	0.0121629	0.0227633	0.0227633	0.0212304	0.0713667	0.0713667	0.016281	0.0900214	0.0900214	0.159108	0.260237	0.267973	0.165634	0.0638882	0.0803063	0.0803063	0.120944	0.0122491	0.0110014	0.0110014	0.0232505	0.0629112	0.0611401	0.280191	0.280191	0.341331	0.285111	0.0160955	0.00727041	0.00531329	0.0531788	0.00856522	0.0395892	0.050021	0.00637434	0.0468698	0.00818936	0.0386805	0.0386805	0.0532442	0.103265	0.00164764	0.0761414	0.0650654	0.0650654	0.141207	0.0213517	0.0378267	0.0121845	0.0800568	0.0800568	0.0922413	0.130068	0.0256215	0.119286	0.0596905	0.0596905	0.178977	0.209912	0.217182	0.185049	0.0482288	0.0482288	0.241413	0.281832	0.281832	0.217568	0.232643	0.100233	0.100233	0.332876	0.211785	0.602673	0.602673	0.433765	0.133092	0.0285902	0.17687	0.0873716	0.0873716	0.00797509	0.0348027	0.151346	0.0701179	0.0701179	0.0589673	0.137839	0.0246574	0.0246574	0.162496	0.256266	0.0915146	0.201317	0.201317	0.425924	0.60111	0.359158	0.359158	0.91333	0.08667	0.08667	
64.5865
5.16595	0.164187	

	2.68773	0.0288074
	0.0288074	0.663021
	

2	0	0	


2	-2.98388	-1.38162
2	-2.85506	-1.27627
2	-1.6358	-0.805965
2	-1.17758	-1.16957
2	-2.52084	-0.760302
2	-3.5005	-0.109999
2	-3.49247	-0.0948015
2	-2.85865	-0.0190344
2	-2.32379	-0.262115
2	-2.24642	-0.478204
2	-2.9478	0.130077
2	-3.53024	-0.138393
2	-2.8706	-0.0918572
2	-2.75392	-0.155343
2	-2.0681	-0.031438
2	-1.85002	0.139602
2	-2.17994	-0.207257
2	-2.11119	-0.389468
2	-2.02621	-0.493841
2	-2.45087	-0.46055
2	-2.01676	-0.338567
2	-1.71707	-0.267229
2	-1.75195	-0.00489392
2	-3.11315	-0.219843
2	-2.44104	-0.0158869
2	-2.50346	-0.00874546
2	-2.86405	0.00590075
2	-2.46712	0.18496
2	-2.80911	0.282228
2	-1.87177	0.044448
2	-2.40777	-0.81641
2	-2.45235	-0.912648
2	-2.51172	-0.914388
2	-2.92041	-0.943315
2	-2.31825	-0.467784
2	-2.54286	-0.544304
2	-2.61638	-0.503182
2	-2.65585	-0.350383
2	-2.79187	-0.234801
2	-3.19748	-0.333992
2	-3.19146	-0.452269
2	-3.26659	-0.633742
2	-2.85892	-0.631819
2	-2.48549	-0.722191
2	-2.52635	-0.635259
2	-2.55973	-0.72601
2	-2.67833	-0.647384
2	-2.47481	-0.509989
2	-2.3646	-0.876699
2	-3.30981	-0.618785
2	-3.26547	-0.74107
2	-3.28769	-0.771901
2	-3.17525	-0.728408
2	-2.5307	-1.02433
2	-2.34411	-0.837193
2	-3.06505	-0.509384
2	-3.59532	-0.621679
2	-3.37594	-0.5824
2	-3.29557	-0.549957
2	-3.85419	-0.547606
2	-2.81747	-0.409811
2	-3.23244	-0.32589
2	-3.20795	-0.30557
2	-3.11491	-0.203833
2	-3.35133	-0.157747
2	-3.50106	-0.246074
2	-3.36497	-0.204898
2	-3.94634	-0.348542
2	-3.22656	-0.19396
2	-3.5347	-0.209645
2	-3.88237	0.258368
2	-3.51636	-0.318079
2	-3.09224	-0.42218
2	-3.09832	-0.0591854
2	-2.66178	0.0444366
2	-3.24766	-0.518197
2	-3.52794	-0.524532
2	-2.83682	-0.472764
2	-2.96353	-0.256658
2	-3.2	-0.289508
2	-3.23338	-0.264474
2	-3.21908	0.0762625
2	-3.87111	-0.22985
2	-3.76152	-0.287591
2	-3.86094	-0.066842
2	-4.06589	-0.0358966
2	-3.81966	0.201662
2	-3.37966	-0.4154
2	-2.89525	-0.359262
2	-3.74322	-0.907778
2	-2.97377	-0.0630763
2	-3.40196	0.00324342
2	-3.37752	-0.2345
2	-2.65248	-0.341529
2	-1.33513	-0.433142
2	-1.18467	-0.386536
2	-3.20973	-0.143363
2	-2.64976	0.144619
2	-2.72656	0.23556
2	-3.51782	0.0861675
2	-2.11663	-0.29706
2	-1.8187	-0.299616
2	-1.71227	-0.264327
2	-1.29022	-0.498882
2	-2.17224	-0.350177
2	-2.86031	-0.615126
2	-2.43877	-0.78132
2	-1.95888	-0.406398
2	-2.0341	-0.475472
2	-1.35979	-0.265482
2	-2.57482	-0.0495989
2	-2.62902	-0.0942979
2	-2.79956	-0.125217
2	-3.02338	-0.193468
2	-2.879	-0.143745
2	-2.94939	-0.276596
2	-2.87471	-0.36143
2	-2.9566	-0.407855
2	-2.77208	-0.334852
2	-3.15101	-0.558865
2	-2.70967	-0.288932
2	-2.59225	-0.518703
2	-2.69739	-0.1524
2	-3.30952	-0.146007
2	-2.28559	-0.668874
2	-2.90548	-0.268796
2	-2.82351	-0.505895
2	-2.98468	-0.759645
2	-2.56477	-0.764354
2	-2.97619	0.352563
2	-3.01684	-0.143204
2	-3.42171	-0.341949
2	-3.13356	-0.418969
2	-2.77829	-0.0776944
2	-3.55377	-0.666728
2	-2.54328	-0.407528
2	-2.56641	-0.0423835
2	-3.52613	-0.456354
2	-3.11262	-0.154526
2	-2.40787	-0.296861
2	-3.44686	-0.0295044
2	-2.48369	-1.02544
2	-2.72698	-0.123478
2	-3.80675	0.254607
2	-3.39638	-0.180459
2	-3.77042	-0.179666
2	-3.49722	-0.0698384
2	-2.10836	-0.636699
2	-2.58259	0.164913
2	-1.97888	0.058104
2	-2.75286	0.058694
2	-2.43785	0.179914
2	-3.54368	0.448925
2	-3.03146	0.299862
2	-3.18646	0.258363
2	-1.6498	-0.665158
2	-1.6912	-0.426135
2	-2.56925	0.324811
2	-1.57731	-0.713577
2	-1.40338	-0.982683
2	-1.72161	-0.753726
2	-1.61211	-1.27625
2	-1.66481	-1.1755
2	-1.85253	-1.28112
2	-1.6323	-0.796677
2	-1.50528	-0.699692
2	-1.99494	-1.32036
2	-2.03921	-1.30934
2	-1.65325	-1.28399
2	-2.15532	-0.837877
2	-1.8174	-1.02579
2	-1.84292	-1.25562
2	-1.29247	-0.82453
2	-1.72594	-1.18518
2	-2.07054	-0.922059
2	-2.25443	-0.787563
2	-1.93974	-1.21838
2	-3.01097	-0.555442
2	-0.576588	-1.76044
2	-1.77636	-0.933005
2	0.114704	-0.419391
2	-0.132709	-0.292491
2	-1.02426	-0.529866
2	-1.69785	0.142527
2	-1.01426	-0.730946

6	4.04778	1.18975	0.164862	0.987934	1.35336	0.273421
4	0.27117	0.268365	0.221848	0.238617
1
1
0.978333
0.879997
0.8288
0.57427
0.430562
0.385743
0.316757
0.234606
0
0
0.272307
0.229308
0.187153
0
0
0.187272
0.108992
0
0
0
0
0
0.303173
0.216596
0.157283
0
0
0
0
0.550911
0.515645
0.511019
0.452803
0.361979
0.320656
0.309632
0.197903
0.154784
0.141739
0.0993276
0.0871348
0.0839254
0.067384
0
0
0.0637536
0
0
0.0724858
0.0562516
0.0524851
0.0392799
0
0
0
0.0148611
0
0
0
0
0.13836
0.132618
0.110297
0.104199
0.0876623
0.0485266
0
0
0.0653942
0
0
0
0
0
0.0714227
0
0
0.109845
0.0930077
0.0884665
0
0.0374878
0
0.0278932
0
0
0.0533794
0
0
0.0859426
0
0
0
0
0
0.163608
0.0918862
0
0
0.0297209
0.0185312
0
0
0
0.406908
0.372081
0
0
0
0.226533
0.195539
0.187851
0.181952
0.152439
0.136913
0.122112
0.0847837
0.0684585
0
0.0591261
0
0
0
0
0.130849
0.0767194
0
0
0
0.130577
0.086942
0.0799853
0
0
0
0
0.16094
0.0771079
0
0
0
0
0
0.0265145
0
0
0.291319
0
0
0.363253
0.0953101
0
0
0
0.59282
0
0
0.42229
0.277394
0.241715
0.0803357
0
0
0.234656
0.183748
0.0302669
0
0
0.130455
0.0280752
0
0
0
0
0.162187
0
0
0
0.350559
0
0
0.0924381
0
0

0.0216672	0.0983361	0.0511967	0.25453	0.143708	0.044819	0.0689861	0.0821513	0.234606	0.234606	0.04445	0.0429994	0.0421547	0.187153	0.187153	0.042036	0.0782799	0.108992	0.108992	0.187272	0.272307	0.385743	0.127389	0.0865768	0.0593125	0.157283	0.157283	0.216596	0.303173	0.0233593	0.0352657	0.00462583	0.0582161	0.0908243	0.0413226	0.0110236	0.111729	0.0431187	0.013045	0.0424117	0.0121927	0.00320949	0.0165413	0.067384	0.067384	0.0201717	0.0637536	0.0637536	0.014649	0.0162342	0.00376647	0.0132053	0.0392799	0.0392799	0.0524851	0.0413905	0.0148611	0.0148611	0.0724858	0.0993276	0.0033788	0.00574235	0.0223216	0.00609797	0.0165363	0.0391357	0.0485266	0.0485266	0.0222681	0.0653942	0.0653942	0.104199	0.110297	0.132618	0.0669378	0.0714227	0.0714227	0.0449394	0.0168372	0.00454115	0.0884665	0.0509788	0.0374878	0.00959452	0.0278932	0.0278932	0.0396283	0.0533794	0.0533794	0.0239022	0.0859426	0.0859426	0.197903	0.309632	0.320656	0.198371	0.0717219	0.0918862	0.0918862	0.133887	0.0111896	0.0185312	0.0185312	0.0297209	0.0458955	0.034827	0.372081	0.372081	0.406908	0.284486	0.0309942	0.00768823	0.0058984	0.0295136	0.0155252	0.0148009	0.0373288	0.0163252	0.0684585	0.00933238	0.0591261	0.0591261	0.0847837	0.122112	0.00606413	0.0541299	0.0767194	0.0767194	0.130849	0.021862	0.0436345	0.00695671	0.0799853	0.0799853	0.086942	0.130577	0.0210127	0.0838317	0.0771079	0.0771079	0.16094	0.187851	0.195539	0.200018	0.0265145	0.0265145	0.224326	0.291319	0.291319	0.187657	0.267943	0.0953101	0.0953101	0.363253	0.23598	0.59282	0.59282	0.457707	0.144896	0.0356783	0.16138	0.0803357	0.0803357	0.00705923	0.0509081	0.153481	0.0302669	0.0302669	0.0532935	0.102379	0.0280752	0.0280752	0.130455	0.234656	0.115207	0.162187	0.162187	0.42229	0.627774	0.350559	0.350559	0.907562	0.0924381	0.0924381	
65.1686
0.0916112	0.312244	

	1.20898	-0.233629
	-0.233629	0.701168
	

2	0	0	


2	-2.19073	-1.35472
2	-2.35904	-1.18358
2	-1.65287	-1.16801
2	-1.33224	-1.16652
2	-2.63509	-0.575127
2	-2.8528	-0.300105
2	-3.19856	0.0291793
2	-3.35928	0.231853
2	-2.71819	0.146418
2	-2.78447	-0.21135
2	-2.48978	-0.314186
2	-3.03672	-0.128458
2	-3.00872	0.114324
2	-2.75861	0.10614
2	-2.96378	0.462763
2	-2.60509	0.288415
2	-2.56302	-0.0764513
2	-2.19271	-0.505755
2	-2.07901	-0.636116
2	-2.66515	-0.712228
2	-2.28573	-0.586219
2	-2.04331	0.0271429
2	-2.60989	0.343666
2	-2.87737	-0.393267
2	-2.93099	-0.511649
2	-2.84699	-0.520694
2	-2.63964	-0.527511
2	-2.83277	0.143493
2	-3.37329	0.166685
2	-2.83	-0.199834
2	-2.58599	-0.534856
2	-2.73366	-0.576706
2	-2.59181	-0.510123
2	-2.73207	-0.61845
2	-2.94012	-0.342281
2	-2.74428	-0.357158
2	-2.74195	-0.250816
2	-2.90162	-0.228885
2	-2.87531	-0.501837
2	-2.97363	-0.458327
2	-3.26575	-0.442415
2	-3.46289	-0.435203
2	-3.44319	-0.403392
2	-3.41635	-0.360526
2	-3.33827	-0.0260835
2	-3.66267	-0.300476
2	-3.43427	-0.356937
2	-3.91316	-0.530224
2	-3.81212	-0.357389
2	-3.52578	-0.597468
2	-3.15866	-0.831545
2	-3.15101	-0.778185
2	-2.93151	-0.811623
2	-2.32615	-0.845185
2	-2.74076	-0.615507
2	-3.41649	-0.727897
2	-3.18342	-0.930866
2	-3.59165	-0.909693
2	-3.03841	-0.731036
2	-3.76803	-0.254861
2	-3.41153	-0.241117
2	-3.01336	-0.460407
2	-3.12501	-0.449146
2	-3.46598	-0.348872
2	-3.53936	-0.468011
2	-3.38957	-0.536087
2	-3.52215	-0.245832
2	-3.92032	0.0755683
2	-2.97314	-0.710665
2	-3.45903	-0.546616
2	-3.42286	-0.670463
2	-3.67635	-0.745693
2	-3.48155	-0.26286
2	-3.17839	-0.258701
2	-2.56797	-0.485299
2	-3.1901	-0.65243
2	-3.82722	-0.562724
2	-3.08439	-0.772047
2	-3.12934	-0.283648
2	-3.12649	-0.354686
2	-3.27046	-0.344191
2	-2.67772	-0.554958
2	-3.73338	-0.32569
2	-3.71559	-0.274593
2	-3.62416	-0.358382
2	-3.59331	-0.219845
2	-3.69098	-0.341899
2	-3.10776	-0.386106
2	-3.40768	-0.452808
2	-3.28138	-0.226213
2	-3.10824	-0.407996
2	-2.7806	-0.375623
2	-2.9124	-0.0722678
2	-2.57601	-0.684846
2	-1.9159	-0.602597
2	-2.02288	0.137862
2	-3.18236	0.00933672
2	-2.89011	0.00865015
2	-2.51786	0.0357603
2	-3.2994	0.241121
2	-2.5973	0.165304
2	-2.70277	0.259818
2	-2.45013	0.131903
2	-2.72483	0.0947439
2	-2.6643	0.0648265
2	-2.42407	-0.656231
2	-2.62778	-0.681463
2	-3.46273	-0.00593619
2	-2.71424	0.0206522
2	-1.84663	-0.836722
2	-2.86934	-0.3671
2	-2.88179	-0.494875
2	-2.8324	-0.489735
2	-2.71647	-0.410817
2	-3.08158	-0.385159
2	-2.91842	-0.384384
2	-2.8477	-0.413049
2	-2.9382	-0.422934
2	-3.09893	-0.461076
2	-2.94293	-0.776232
2	-3.10581	-0.524585
2	-3.21374	-0.496582
2	-2.42671	-0.695326
2	-3.80177	-0.501035
2	-3.49978	-0.219757
2	-2.83162	-0.463481
2	-2.91246	-0.542738
2	-3.40149	-0.239543
2	-2.95358	-0.868802
2	-3.10404	0.467924
2	-3.30125	-0.284865
2	-3.13578	-0.397987
2	-3.1398	-0.376745
2	-2.96161	-0.375548
2	-3.04121	-0.631459
2	-2.94296	-0.40544
2	-2.7354	-0.00119164
2	-2.65511	-0.359927
2	-2.70094	-0.723239
2	-2.5107	-0.58522
2	-3.34972	-0.596794
2	-3.39532	-0.444104
2	-2.12068	-0.982019
2	-2.70525	-0.353149
2	-2.88253	-0.478734
2	-2.90442	-0.577373
2	-3.00397	-0.356008
2	-2.42995	-0.374533
2	-2.81788	0.430319
2	-2.34052	-0.164449
2	-2.99069	0.0152115
2	-2.77651	0.206668
2	-2.56043	0.566879
2	-2.44574	0.293024
2	-3.22975	0.154125
2	-1.81016	-0.632523
2	-1.65472	-0.730209
2	-3.01966	0.456716
2	-1.35249	-0.889414
2	-1.69797	-0.87689
2	-1.81595	-0.764744
2	-1.58057	-1.19062
2	-1.65962	-1.11439
2	-1.7162	-1.1734
2	-1.93206	-0.842299
2	-1.70968	-0.933109
2	-1.53011	-1.28526
2	-1.32394	-1.21773
2	-1.19863	-1.25805
2	-1.74665	-0.892669
2	-1.95111	-1.10147
2	-2.24899	-1.06228
2	-1.83698	-1.08646
2	-1.64137	-1.41241
2	-1.92323	-0.840487
2	-2.16611	-0.907043
2	-1.72152	-0.849514
2	-2.63856	-0.959373
2	-0.691388	-1.37825
2	-2.15756	-0.798833
2	-0.0577662	-0.403155
2	-0.235363	-0.297768
2	-1.31226	-0.388132
2	-1.65098	-0.0500475
2	-1.37686	-0.6613

6	3.99388	1.49029	0.196483	1.03279	1.63564	0.337516
4	0.272938	0.267539	0.22641	0.233113
1
1
0.988439
0.920201
0.8696
0.584669
0.448776
0.412675
0.345147
0.256399
0
0
0.310368
0.278045
0.227488
0
0
0.237463
0.114971
0
0
0
0
0
0.276534
0.197418
0.166794
0
0
0
0
0.567054
0.534213
0.533127
0.466931
0.393398
0.351366
0.344942
0.276572
0.218795
0.187974
0.121444
0.112926
0.0844512
0.0643089
0
0
0.0491394
0
0
0.089582
0.0511079
0.0499936
0.0415782
0
0
0
0.0125286
0
0
0
0
0.187819
0.177016
0.133285
0.116831
0.0991967
0.0514125
0
0
0.0847089
0
0
0
0
0
0.10292
0
0
0.129063
0.108991
0.0928161
0
0.0563266
0
0.0384873
0
0
0.0698683
0
0
0.0897323
0
0
0
0
0
0.256161
0.18037
0
0
0.0537868
0.038722
0
0
0
0.427846
0.391756
0
0
0
0.224809
0.181543
0.17754
0.166179
0.115376
0.103111
0.0873551
0.0506843
0.045902
0
0.0380487
0
0
0
0
0.0991596
0.0506534
0
0
0
0.106849
0.0765221
0.0544169
0
0
0
0
0.144065
0.0565154
0
0
0
0
0
0.0335613
0
0
0.322937
0
0
0.347253
0.108123
0
0
0
0.629017
0
0
0.426277
0.254181
0.23303
0.0798013
0
0
0.219216
0.177053
0.0317258
0
0
0.117946
0.0162569
0
0
0
0
0.10588
0
0
0
0.547261
0
0
0.131133
0
0

0.0115611	0.0682377	0.0506009	0.284932	0.135892	0.0361018	0.0675274	0.0887484	0.256399	0.256399	0.0347796	0.0323224	0.0505574	0.227488	0.227488	0.0405819	0.122492	0.114971	0.114971	0.237463	0.310368	0.412675	0.172242	0.0791159	0.0306245	0.166794	0.166794	0.197418	0.276534	0.0176145	0.0328411	0.00108632	0.0661959	0.0735333	0.0420319	0.00642327	0.0683704	0.0577771	0.0308212	0.0665294	0.00851875	0.0284746	0.0201422	0.0643089	0.0643089	0.0353118	0.0491394	0.0491394	0.0233437	0.0384741	0.00111424	0.00841545	0.0415782	0.0415782	0.0499936	0.0385793	0.0125286	0.0125286	0.089582	0.121444	0.000154529	0.010803	0.0437311	0.0164547	0.0176339	0.0477841	0.0514125	0.0514125	0.0144877	0.0847089	0.0847089	0.116831	0.133285	0.177016	0.0848989	0.10292	0.10292	0.0897316	0.0200721	0.0161752	0.0928161	0.0364895	0.0563266	0.0178392	0.0384873	0.0384873	0.039123	0.0698683	0.0698683	0.0393311	0.0897323	0.0897323	0.276572	0.344942	0.351366	0.137237	0.075791	0.18037	0.18037	0.202374	0.0150648	0.038722	0.038722	0.0537868	0.0390852	0.0360899	0.391756	0.391756	0.427846	0.308318	0.0432656	0.00400326	0.0113608	0.0508034	0.0122649	0.015756	0.0366708	0.00478234	0.045902	0.00785329	0.0380487	0.0380487	0.0506843	0.0873551	0.00395153	0.0485062	0.0506534	0.0506534	0.0991596	0.00852729	0.0303266	0.0221053	0.0544169	0.0544169	0.0765221	0.106849	0.0221148	0.0875492	0.0565154	0.0565154	0.144065	0.17754	0.181543	0.191248	0.0335613	0.0335613	0.211277	0.322937	0.322937	0.219801	0.23913	0.108123	0.108123	0.347253	0.240583	0.629017	0.629017	0.493924	0.172096	0.0211511	0.153229	0.0798013	0.0798013	0.0138138	0.0421638	0.145327	0.0317258	0.0317258	0.0591071	0.101689	0.0162569	0.0162569	0.117946	0.219216	0.148301	0.10588	0.10588	0.426277	0.441178	0.547261	0.547261	0.868867	0.131133	0.131133	
64.0069
0.238996	0.127378	

	0.666343	-0.301787
	-0.301787	0.508681
	

2	0	0	


2	-1.6351	-1.55295
2	-1.76141	-1.37529
2	-1.69796	-1.03749
2	-1.55192	-1.06237
2	-2.38077	-0.592065
2	-2.90889	-0.127717
2	-2.88124	-0.286091
2	-3.21017	-0.0620142
2	-3.05647	0.0736706
2	-2.51269	-0.43454
2	-2.70128	-0.153748
2	-3.24237	-0.0502587
2	-2.93908	-0.106543
2	-2.87403	-0.27739
2	-3.35297	0.249059
2	-2.91559	0.0626008
2	-2.97274	0.0214569
2	-2.56314	-0.436227
2	-2.73537	-0.39616
2	-2.3246	-0.475698
2	-2.8045	-0.277359
2	-2.26321	-0.228933
2	-3.45021	0.45152
2	-3.2743	-0.0220146
2	-3.59149	0.182777
2	-3.53669	0.178686
2	-3.26305	-0.216649
2	-3.56671	0.267426
2	-3.61652	0.248676
2	-2.94483	-0.0384595
2	-2.37208	-0.628637
2	-2.566	-0.489408
2	-2.57602	-0.496902
2	-2.83868	-0.334042
2	-2.85658	-0.309996
2	-2.79464	-0.343551
2	-2.91586	-0.203611
2	-3.18841	-0.222998
2	-3.41001	-0.302262
2	-3.60774	-0.303166
2	-3.53381	-0.350838
2	-3.59904	-0.26909
2	-3.54826	-0.44444
2	-3.44883	-0.464619
2	-3.4355	-0.685949
2	-3.50959	-0.53653
2	-3.37588	-0.74494
2	-3.15463	-0.663018
2	-3.09172	-0.694576
2	-3.71724	-0.20703
2	-3.57104	-0.244538
2	-3.55058	-0.253777
2	-3.47965	-0.145999
2	-3.46261	-0.0643929
2	-3.41798	-0.311189
2	-3.46383	-0.549207
2	-3.80958	-0.227224
2	-3.90842	-0.224315
2	-3.81572	-0.178803
2	-3.79718	-0.39763
2	-3.51801	-0.297491
2	-3.59315	-0.310239
2	-3.51189	-0.313595
2	-3.4841	-0.332426
2	-3.46087	-0.495872
2	-3.49917	-0.486247
2	-3.7529	-0.184206
2	-3.74951	-0.316558
2	-3.66571	-0.129849
2	-3.52546	-0.644732
2	-3.84945	-0.25731
2	-4.08183	-0.553214
2	-3.39304	-0.250142
2	-3.26092	-0.725927
2	-3.61692	-0.335131
2	-3.45032	-0.663322
2	-3.98966	-0.607899
2	-3.68494	-0.796411
2	-3.39435	-0.404649
2	-3.51205	-0.460696
2	-3.46511	-0.455911
2	-3.22772	-0.480583
2	-3.54692	-0.61273
2	-3.77719	-0.326207
2	-3.50177	-0.601858
2	-3.59768	-0.559052
2	-3.37787	-0.402352
2	-3.48832	-0.515655
2	-3.2386	-0.55406
2	-3.45089	-0.630287
2	-3.30535	-0.56932
2	-3.40239	-0.587316
2	-2.94046	-0.601474
2	-3.38725	-0.0284701
2	-2.26689	-0.209624
2	-2.71476	0.407128
2	-3.1137	-0.0415169
2	-3.59621	0.230605
2	-3.12344	-0.160874
2	-3.50837	0.0471838
2	-3.18142	-0.0563157
2	-3.12252	-0.0755094
2	-3.16692	-0.114146
2	-2.74587	-0.262561
2	-2.99959	-0.30939
2	-2.56958	-0.42913
2	-2.61207	-0.500725
2	-2.90013	-0.71564
2	-2.73483	-0.386817
2	-2.00757	-0.6118
2	-2.75375	-0.456165
2	-2.72954	-0.496572
2	-2.78938	-0.437908
2	-2.83354	-0.422921
2	-2.66862	-0.418188
2	-2.65435	-0.410587
2	-2.56799	-0.572739
2	-2.67632	-0.550035
2	-2.66727	-0.510902
2	-2.73886	-0.442322
2	-2.64091	-0.527615
2	-2.71455	-0.550767
2	-2.52427	-0.699779
2	-2.62483	-0.701527
2	-3.0269	-0.283044
2	-2.67508	-0.385532
2	-2.44166	-0.351199
2	-2.83121	-0.415725
2	-2.54733	-0.344618
2	-2.79006	-0.292108
2	-2.73505	-0.381426
2	-2.95434	-0.359734
2	-2.77745	-0.360222
2	-3.04214	-0.20954
2	-2.68463	-0.340442
2	-2.8835	-0.272278
2	-2.65101	-0.302302
2	-3.04355	-0.399843
2	-2.73944	-0.484648
2	-2.83893	-0.263472
2	-2.7866	-0.415544
2	-2.85892	0.0748207
2	-2.2767	-0.535142
2	-3.07532	-0.700465
2	-2.69992	-0.703551
2	-2.79447	-0.618012
2	-2.57185	-0.572946
2	-2.72067	-0.195221
2	-2.90431	0.120038
2	-3.27683	0.174168
2	-2.87589	-0.218526
2	-2.89534	0.10238
2	-2.84922	0.362157
2	-2.98898	0.141364
2	-2.83976	-0.3885
2	-1.94814	-0.594974
2	-2.5242	-0.747141
2	-3.10535	0.26101
2	-2.00132	-0.791917
2	-1.83865	-0.884846
2	-1.70934	-0.895176
2	-1.85751	-1.06131
2	-1.58995	-0.984498
2	-1.61627	-1.45272
2	-1.81929	-0.894845
2	-1.8062	-0.906528
2	-1.47483	-1.30987
2	-1.58778	-1.22661
2	-1.33173	-1.32874
2	-1.96623	-0.879542
2	-1.72148	-1.13994
2	-1.75151	-1.11513
2	-1.66796	-1.20878
2	-1.50377	-1.31416
2	-1.72782	-1.20219
2	-1.77991	-1.08098
2	-1.68278	-1.15981
2	-2.01069	-1.27729
2	-0.469321	-1.83715
2	-1.65142	-1.03601
2	-1.03827	-0.108854
2	-1.14345	-0.239207
2	-1.68199	-0.560712
2	-1.96578	-0.28279
2	-2.03805	-0.341033

6	3.09428	1.35664	0.196811	0.90496	1.5137	0.290404
4	0.274346	0.26911	0.22437	0.232174
1
1
0.993952
0.933538
0.875207
0.570177
0.459678
0.408974
0.361433
0.259614
0
0
0.33822
0.30746
0.249607
0
0
0.249659
0.129137
0
0
0
0
0
0.269598
0.207474
0.168937
0
0
0
0
0.55817
0.533348
0.529588
0.477932
0.394497
0.343786
0.328999
0.233508
0.177618
0.162836
0.100835
0.0970012
0.0868978
0.0566758
0
0
0.0514384
0
0
0.081642
0.0697482
0.0612825
0.0433769
0
0
0
0.0147957
0
0
0
0
0.158349
0.14025
0.126914
0.111507
0.0745712
0.0427971
0
0
0.0580763
0
0
0
0
0
0.104236
0
0
0.123339
0.115272
0.104697
0
0.0607218
0
0.0459589
0
0
0.0846441
0
0
0.0880683
0
0
0
0
0
0.261645
0.162519
0
0
0.0466312
0.0344733
0
0
0
0.451951
0.410319
0
0
0
0.221443
0.193532
0.190971
0.178384
0.128641
0.114842
0.0812875
0.0536809
0.0464762
0
0.0409013
0
0
0
0
0.108502
0.0612641
0
0
0
0.102014
0.0754554
0.0590652
0
0
0
0
0.133822
0.0494585
0
0
0
0
0
0.0469713
0
0
0.285657
0
0
0.349768
0.131983
0
0
0
0.550192
0
0
0.431222
0.247552
0.222068
0.0548223
0
0
0.211108
0.172143
0.0315403
0
0
0.101927
0.0219271
0
0
0
0
0.115941
0
0
0
0.714875
0
0
0.145175
0
0

0.00604778	0.0604143	0.0583305	0.305031	0.110498	0.050704	0.0475419	0.101819	0.259614	0.259614	0.0232127	0.0307603	0.057853	0.249607	0.249607	0.0578007	0.120521	0.129137	0.129137	0.249659	0.33822	0.408974	0.190081	0.0621233	0.0385377	0.168937	0.168937	0.207474	0.269598	0.0120065	0.0248218	0.00376023	0.0516561	0.0834351	0.0507108	0.0147873	0.0954904	0.055891	0.0147812	0.0620013	0.00383384	0.0101034	0.030222	0.0566758	0.0566758	0.0354594	0.0514384	0.0514384	0.0153592	0.0118938	0.00846578	0.0179055	0.0433769	0.0433769	0.0612825	0.0549525	0.0147957	0.0147957	0.081642	0.100835	0.00448776	0.0180987	0.0133361	0.0154066	0.036936	0.0317741	0.0427971	0.0427971	0.0164949	0.0580763	0.0580763	0.111507	0.126914	0.14025	0.0541126	0.104236	0.104236	0.054279	0.00806669	0.0105753	0.104697	0.0439747	0.0607218	0.0147629	0.0459589	0.0459589	0.0306277	0.0846441	0.0846441	0.0352702	0.0880683	0.0880683	0.233508	0.328999	0.343786	0.132852	0.0991257	0.162519	0.162519	0.215013	0.0121579	0.0344733	0.0344733	0.0466312	0.0259813	0.0416314	0.410319	0.410319	0.451951	0.308145	0.0279104	0.00256157	0.0125865	0.0497428	0.0137995	0.0335543	0.0276066	0.00720471	0.0464762	0.00557485	0.0409013	0.0409013	0.0536809	0.0812875	0.00633945	0.0472383	0.0612641	0.0612641	0.108502	0.0266273	0.0265586	0.0163902	0.0590652	0.0590652	0.0754554	0.102014	0.0445617	0.084364	0.0494585	0.0494585	0.133822	0.190971	0.193532	0.174471	0.0469713	0.0469713	0.247691	0.285657	0.285657	0.208402	0.217785	0.131983	0.131983	0.349768	0.325015	0.550192	0.550192	0.502316	0.18367	0.0254834	0.167246	0.0548223	0.0548223	0.0109607	0.0389648	0.140603	0.0315403	0.0315403	0.0702158	0.0800001	0.0219271	0.0219271	0.101927	0.211108	0.131611	0.115941	0.115941	0.431222	0.279077	0.714875	0.714875	0.854825	0.145175	0.145175	
64.1139
0.00629655	0.0426063	

	1.13966	-0.734632
	-0.734632	0.661524
	

2	0	0	


2	-1.52087	-1.25684
2	-1.50004	-1.30967
2	-1.77809	-0.983932
2	-1.63433	-1.13794
2	-2.52824	-0.549088
2	-3.59578	0.323272
2	-3.48833	0.269009
2	-3.24678	0.0542144
2	-3.30962	0.148932
2	-2.87082	0.032298
2	-3.1348	0.0646676
2	-3.36014	0.142917
2	-3.16459	0.00697034
2	-3.23471	-0.0182098
2	-2.86881	-0.523808
2	-3.63788	0.285956
2	-3.11614	-0.0271923
2	-3.05858	-0.274802
2	-2.87016	-0.203087
2	-3.43399	-0.263559
2	-2.89633	0.213494
2	-2.61731	-0.284538
2	-3.05798	0.156842
2	-3.2615	0.0490454
2	-3.50215	0.0924225
2	-3.4841	0.105271
2	-2.83935	-0.47489
2	-3.38243	-0.0518949
2	-3.34644	-0.108622
2	-2.77439	-0.326109
2	-2.56835	-0.568347
2	-2.73138	-0.436235
2	-2.68615	-0.479741
2	-2.52484	-0.703309
2	-2.66564	-0.655308
2	-2.75442	-0.5587
2	-2.79161	-0.521251
2	-3.22405	-0.497022
2	-3.37636	-0.572017
2	-3.45987	-0.552699
2	-3.36647	-0.639839
2	-3.30854	-0.650354
2	-3.2355	-0.668735
2	-3.02768	-0.6534
2	-3.53205	-0.343363
2	-3.09864	-0.499727
2	-3.36095	-0.539161
2	-3.56545	-0.476688
2	-3.51119	-0.343023
2	-3.41775	-0.655881
2	-3.50128	-0.625622
2	-3.60762	-0.610386
2	-3.43527	-0.687598
2	-3.45207	-0.632561
2	-2.84017	-1.15434
2	-3.6989	-0.572196
2	-4.16651	-0.165222
2	-4.26165	-0.230817
2	-4.16474	-0.164049
2	-3.74489	-0.222071
2	-3.40073	-0.329527
2	-3.44049	-0.587183
2	-3.45239	-0.466786
2	-3.44555	-0.543186
2	-3.57165	-0.498606
2	-3.3811	-0.392896
2	-3.41784	-0.276003
2	-3.54549	-0.29818
2	-3.38426	-0.207818
2	-3.62155	-0.15607
2	-3.43065	-0.123865
2	-3.85595	0.0531685
2	-4.13456	-0.157977
2	-3.79066	-0.617687
2	-3.22616	-0.364136
2	-3.72771	-0.631109
2	-3.73379	-0.751134
2	-3.27243	-1.1005
2	-3.29146	-0.705816
2	-3.38328	-0.667761
2	-3.29224	-0.789209
2	-3.15253	-0.908203
2	-3.86937	-0.445422
2	-3.66402	-0.694063
2	-3.91756	-0.449286
2	-4.37731	-0.194656
2	-3.69842	-0.593121
2	-3.61396	-0.54337
2	-3.64969	-0.572284
2	-3.89712	-0.540326
2	-3.41248	-0.521157
2	-3.58031	-0.487529
2	-3.10006	-0.725998
2	-4.10277	-0.0480843
2	-2.47337	-0.281232
2	-2.90544	0.0721986
2	-3.10897	-0.239633
2	-3.70123	0.278449
2	-4.05283	0.351699
2	-4.49588	0.628515
2	-3.09472	0.0261102
2	-3.07478	0.0128602
2	-2.85955	-0.13776
2	-2.9024	-0.128249
2	-2.88433	-0.202936
2	-2.48465	-0.760569
2	-2.65923	-0.77768
2	-3.76116	-0.346137
2	-3.09182	-0.331239
2	-2.22732	-0.565858
2	-2.97155	-0.378719
2	-2.76736	-0.5535
2	-2.68335	-0.616748
2	-2.76956	-0.552633
2	-2.9432	-0.381031
2	-2.8829	-0.37764
2	-2.85612	-0.329586
2	-2.63881	-0.535779
2	-2.68246	-0.514447
2	-2.8361	-0.558549
2	-2.6149	-0.557217
2	-2.88791	-0.286359
2	-2.83327	-0.561833
2	-2.52775	-0.595151
2	-2.82143	-0.335065
2	-2.86842	-0.392285
2	-2.86593	-0.506689
2	-2.90897	-0.507781
2	-2.63582	-0.616444
2	-2.89932	-0.463625
2	-2.92602	-0.298707
2	-3.01247	-0.159848
2	-3.02985	-0.132314
2	-2.7498	-0.158138
2	-3.09734	-0.148241
2	-3.71536	0.238307
2	-2.52356	-0.557869
2	-2.89984	-0.587079
2	-2.62237	-0.509373
2	-2.67145	-0.600672
2	-3.02281	-0.345759
2	-3.01605	-0.420556
2	-2.52287	-0.642287
2	-3.05629	-0.453382
2	-2.91157	-0.256158
2	-2.98188	-0.21101
2	-2.98522	-0.131619
2	-2.52851	-0.388324
2	-3.78934	0.608354
2	-2.97912	0.192558
2	-2.99054	-0.139155
2	-2.97333	0.242903
2	-3.27382	0.228759
2	-3.16344	0.215334
2	-3.71597	0.581196
2	-1.95771	-0.777065
2	-2.94093	-0.122287
2	-3.12407	0.262989
2	-2.14814	-0.758117
2	-1.96738	-0.887146
2	-1.85301	-0.937528
2	-1.46343	-1.2368
2	-1.18695	-1.20842
2	-0.991507	-1.76137
2	-1.80521	-0.956167
2	-1.59408	-1.11987
2	-1.66517	-1.11439
2	-1.56932	-1.36017
2	-1.56324	-1.2955
2	-1.77453	-0.944411
2	-1.74104	-0.968126
2	-1.86409	-0.952841
2	-1.59354	-1.12671
2	-2.14022	-0.820766
2	-1.97632	-1.03099
2	-2.04444	-0.863315
2	-1.92016	-0.861134
2	-2.11446	-1.12835
2	-0.521995	-1.74184
2	-1.2432	-1.1903
2	-1.89932	-0.266655
2	-2.44636	-0.36974
2	-2.02298	-0.508564
2	-1.90319	-0.535934
2	-1.7784	-0.436376

6	2.02024	1.08897	0.163603	0.621838	1.12484	0.240697
4	0.276938	0.275441	0.218327	0.229294
1
1
0.995688
0.909734
0.851164
0.586941
0.44991
0.389523
0.324781
0.213231
0
0
0.278038
0.248329
0.204871
0
0
0.213456
0.100232
0
0
0
0
0
0.271966
0.166118
0.140484
0
0
0
0
0.577186
0.5573
0.550218
0.502977
0.401738
0.359314
0.347505
0.237971
0.200944
0.160037
0.112777
0.104205
0.0708157
0.0343868
0
0
0.0435491
0
0
0.0960056
0.0642584
0.0607649
0.0421407
0
0
0
0.0169627
0
0
0
0
0.159559
0.145982
0.0974067
0.0958766
0.0688297
0.0526109
0
0
0.0611357
0
0
0
0
0
0.0710337
0
0
0.10134
0.0833933
0.0786931
0
0.0459147
0
0.0291958
0
0
0.0625661
0
0
0.0922821
0
0
0
0
0
0.288991
0.160517
0
0
0.0582204
0.0453525
0
0
0
0.470142
0.414425
0
0
0
0.267117
0.215512
0.213406
0.186177
0.123527
0.10552
0.0781922
0.0570116
0.0458878
0
0.0335353
0
0
0
0
0.0994387
0.0511284
0
0
0
0.101622
0.0857257
0.0724434
0
0
0
0
0.156118
0.0494671
0
0
0
0
0
0.0507005
0
0
0.293739
0
0
0.45814
0.15379
0
0
0
0.487569
0
0
0.422809
0.190861
0.167431
0.0670523
0
0
0.157273
0.12225
0.0340964
0
0
0.0804407
0.0159955
0
0
0
0
0.0818517
0
0
0
0.682581
0
0
0.16061
0
0

0.00431216	0.0859535	0.0585707	0.264222	0.137031	0.0603869	0.0647425	0.111549	0.213231	0.213231	0.0467426	0.0297094	0.0434574	0.204871	0.204871	0.0348731	0.113224	0.100232	0.100232	0.213456	0.278038	0.389523	0.177944	0.105847	0.0256346	0.140484	0.140484	0.166118	0.271966	0.00975528	0.0198865	0.00708124	0.0472411	0.10124	0.0424237	0.0118093	0.109534	0.0370261	0.0409074	0.0472604	0.00857201	0.0333889	0.0364289	0.0343868	0.0343868	0.0272666	0.0435491	0.0435491	0.00819902	0.0317472	0.00349348	0.0186242	0.0421407	0.0421407	0.0607649	0.0472956	0.0169627	0.0169627	0.0960056	0.112777	0.000477761	0.0135772	0.0485753	0.00153013	0.0270469	0.0162189	0.0526109	0.0526109	0.00769406	0.0611357	0.0611357	0.0958766	0.0974067	0.145982	0.0885255	0.0710337	0.0710337	0.0996048	0.0179463	0.00470018	0.0786931	0.0327784	0.0459147	0.0167189	0.0291958	0.0291958	0.0208272	0.0625661	0.0625661	0.00905749	0.0922821	0.0922821	0.237971	0.347505	0.359314	0.112746	0.128475	0.160517	0.160517	0.230771	0.0128679	0.0453525	0.0453525	0.0582204	0.032835	0.0557177	0.414425	0.414425	0.470142	0.283102	0.0516043	0.00210668	0.0272285	0.0626499	0.0180075	0.0273275	0.0211806	0.0111238	0.0458878	0.0123524	0.0335353	0.0335353	0.0570116	0.0781922	0.00608098	0.0483103	0.0511284	0.0511284	0.0994387	0.0219053	0.0158963	0.0132823	0.0724434	0.0724434	0.0857257	0.101622	0.0300594	0.106651	0.0494671	0.0494671	0.156118	0.213406	0.215512	0.216416	0.0507005	0.0507005	0.263561	0.293739	0.293739	0.119046	0.304351	0.15379	0.15379	0.45814	0.363595	0.487569	0.487569	0.486925	0.231948	0.0234304	0.100378	0.0670523	0.0670523	0.0101579	0.0350225	0.0881539	0.0340964	0.0340964	0.0418096	0.0644451	0.0159955	0.0159955	0.0804407	0.157273	0.10901	0.0818517	0.0818517	0.422809	0.313106	0.682581	0.682581	0.83939	0.16061	0.16061	
65.7303
0.123517	0.0926207	

	1.64154	-1.03393
	-1.03393	0.753608
	

2	0	0	


2	-1.35527	-1.38564
2	-1.37538	-1.37388
2	-1.81105	-1.09725
2	-1.62686	-1.08332
2	-2.33557	-0.749341
2	-3.50619	0.0629976
2	-3.33564	-0.0352903
2	-3.25026	-0.110891
2	-3.21835	-0.0625117
2	-2.95492	-0.153752
2	-3.17649	0.0551251
2	-3.2605	0.0151467
2	-3.39251	0.135023
2	-3.26263	0.031201
2	-3.45742	0.1508
2	-3.44924	0.0772606
2	-2.94302	-0.149319
2	-2.77994	-0.281861
2	-2.932	0.0845885
2	-2.86829	-0.343889
2	-2.51542	-0.347087
2	-2.80761	0.0189269
2	-2.99786	-0.0299481
2	-3.54517	-0.0799805
2	-3.45728	-0.297834
2	-3.2696	-0.432907
2	-2.58522	-0.975793
2	-3.64779	-0.229959
2	-3.5632	-0.195638
2	-2.85237	-0.344709
2	-2.41686	-0.689374
2	-2.66613	-0.529843
2	-2.61242	-0.608319
2	-2.69092	-0.58425
2	-2.64478	-0.671459
2	-2.81304	-0.602219
2	-2.70892	-0.720209
2	-3.17225	-0.582778
2	-3.43372	-0.442954
2	-3.56052	-0.437583
2	-3.64892	-0.26892
2	-3.72556	-0.214645
2	-3.67246	-0.199667
2	-3.22701	-0.384801
2	-3.39852	-0.235566
2	-3.04669	-0.424779
2	-3.44578	-0.297355
2	-3.51103	-0.138727
2	-3.4653	-0.284922
2	-3.7456	-0.238134
2	-3.52747	-0.375417
2	-3.59418	-0.361033
2	-3.47882	-0.406879
2	-3.40915	-0.434857
2	-3.22545	-0.478586
2	-3.65745	-0.183549
2	-3.72689	-0.211057
2	-3.95589	-0.0820533
2	-3.73678	-0.225378
2	-3.68991	-0.493233
2	-3.45776	-0.342223
2	-3.54221	-0.45012
2	-3.34417	-0.579938
2	-3.56786	-0.440303
2	-3.55356	-0.451872
2	-3.4149	-0.428018
2	-3.5166	-0.462008
2	-3.43371	-0.584568
2	-3.51394	-0.41475
2	-3.58571	-0.264143
2	-3.66397	-0.212367
2	-3.05218	-0.503667
2	-3.86909	-0.319547
2	-3.78008	-0.257405
2	-3.92387	-0.038579
2	-3.26173	-0.606984
2	-3.6354	-0.461201
2	-3.17334	-0.507667
2	-3.21022	-0.69781
2	-3.16213	-0.614544
2	-3.15796	-0.600642
2	-2.95761	-0.673557
2	-3.45073	-0.357169
2	-3.4905	-0.457974
2	-3.40006	-0.420148
2	-4.2039	0.0937725
2	-3.29746	-0.443583
2	-3.22143	-0.545299
2	-3.76646	-0.279394
2	-3.16623	-0.698213
2	-3.2861	-0.645345
2	-4.2375	-0.115201
2	-3.54066	-0.487443
2	-3.21582	-0.74824
2	-4.17053	0.321787
2	-3.8743	-0.0245185
2	-3.23187	-0.248253
2	-3.76023	-0.0135156
2	-3.55111	0.0715209
2	-4.41053	0.442726
2	-2.91281	-0.645468
2	-2.96978	-0.566701
2	-2.62746	-0.902747
2	-3.11767	-0.422513
2	-3.6977	-0.160061
2	-2.78456	-0.578538
2	-2.76026	-0.620197
2	-3.90526	-0.263535
2	-3.52171	-0.261451
2	-2.25377	-1.08555
2	-3.09803	-0.382749
2	-3.06355	-0.407528
2	-3.08283	-0.406428
2	-3.01263	-0.446979
2	-3.04544	-0.402742
2	-2.89188	-0.498141
2	-2.81292	-0.552408
2	-2.7572	-0.611119
2	-2.34546	-0.904755
2	-2.13592	-1.01386
2	-2.45608	-0.833947
2	-2.64767	-0.694885
2	-2.44733	-0.77977
2	-2.40265	-0.767057
2	-2.70287	-0.624864
2	-2.91473	-0.499538
2	-2.9233	-0.594407
2	-2.35679	-0.901051
2	-2.77557	-0.592818
2	-3.14681	-0.274844
2	-2.94607	-0.496567
2	-3.03984	-0.471354
2	-2.88138	-0.505519
2	-2.44996	-0.810515
2	-3.46461	-0.164975
2	-3.06496	-0.569064
2	-2.46329	-0.684199
2	-2.98868	-0.366778
2	-2.56457	-0.605304
2	-2.46841	-0.676443
2	-2.99949	-0.325315
2	-2.59949	-0.630682
2	-2.83708	-0.680611
2	-3.37092	-0.578851
2	-3.16925	-0.202959
2	-3.0954	-0.345321
2	-2.90014	-0.266415
2	-2.78464	-0.413004
2	-4.41276	0.722944
2	-3.43953	-0.0272921
2	-3.06298	-0.15863
2	-3.75525	0.370245
2	-3.46077	0.204546
2	-3.17021	-0.0760339
2	-4.42099	0.402013
2	-2.15151	-0.705339
2	-2.70672	-0.107524
2	-2.77596	0.255162
2	-2.24506	-0.833503
2	-1.72068	-0.998646
2	-1.49371	-1.1883
2	-1.30076	-1.33955
2	-1.42139	-1.40323
2	-1.27903	-1.27904
2	-1.4776	-1.1815
2	-1.39063	-1.08237
2	-1.3173	-1.22607
2	-1.48087	-1.06176
2	-1.22035	-1.26025
2	-1.56625	-0.923131
2	-1.33353	-1.07372
2	-1.52882	-1.02678
2	-1.00154	-1.27174
2	-1.88382	-0.718812
2	-2.13881	-0.485211
2	-1.66753	-0.891122
2	-1.86266	-0.825514
2	-1.90688	-0.776993
2	-0.508056	-1.62178
2	-1.8336	-0.841186
2	-1.42879	-0.62623
2	-1.72849	-0.444285
2	-2.53571	-0.55941
2	-1.91021	-0.864409
2	-1.66265	-1.01021

6	1.35683	0.844568	0.123333	0.465365	0.922326	0.177401
4	0.27726	0.261734	0.227602	0.233404
1
1
0.997826
0.922239
0.868951
0.60967
0.465608
0.397036
0.34124
0.212181
0
0
0.288826
0.249279
0.170874
0
0
0.188757
0.0858453
0
0
0
0
0
0.25619
0.156179
0.135434
0
0
0
0
0.595402
0.550234
0.538377
0.476563
0.388604
0.343117
0.334151
0.247005
0.210246
0.174447
0.131713
0.104802
0.0759394
0.0526921
0
0
0.048858
0
0
0.103669
0.0764946
0.074382
0.0671002
0
0
0
0.00921237
0
0
0
0
0.172542
0.166486
0.151127
0.126183
0.0920173
0.0486961
0
0
0.0750634
0
0
0
0
0
0.0688981
0
0
0.139373
0.114725
0.107211
0
0.0389414
0
0.0339424
0
0
0.0897848
0
0
0.0979436
0
0
0
0
0
0.245515
0.137203
0
0
0.0409768
0.0324625
0
0
0
0.452461
0.392465
0
0
0
0.214874
0.188141
0.184787
0.177089
0.122381
0.112977
0.0873264
0.0718377
0.0663961
0
0.0469954
0
0
0
0
0.0996821
0.058571
0
0
0
0.112793
0.0765527
0.0551575
0
0
0
0
0.149906
0.0564716
0
0
0
0
0
0.0381086
0
0
0.226386
0
0
0.409237
0.132345
0
0
0
0.521742
0
0
0.428311
0.211324
0.191
0.079217
0
0
0.179146
0.136347
0.0327672
0
0
0.0699227
0.0174484
0
0
0
0
0.112446
0
0
0
0.724552
0
0
0.168702
0
0

0.00217357	0.0755872	0.0532878	0.259281	0.144062	0.0685725	0.0557963	0.129058	0.212181	0.212181	0.0524132	0.0395476	0.0784045	0.170874	0.170874	0.0605222	0.102911	0.0858453	0.0858453	0.188757	0.288826	0.397036	0.209418	0.100011	0.0207452	0.135434	0.135434	0.156179	0.25619	0.0142685	0.0451672	0.0118572	0.0618139	0.0879589	0.0454878	0.00896573	0.0871459	0.0367586	0.035799	0.0427349	0.0269103	0.0288628	0.0232473	0.0526921	0.0526921	0.0270814	0.048858	0.048858	0.00113332	0.0271743	0.0021126	0.00728173	0.0671002	0.0671002	0.074382	0.0672822	0.00921237	0.00921237	0.103669	0.131713	0.00190579	0.00605546	0.0153596	0.0249434	0.0341658	0.0433212	0.0486961	0.0486961	0.016954	0.0750634	0.0750634	0.126183	0.151127	0.166486	0.103643	0.0688981	0.0688981	0.0708733	0.0246481	0.0075136	0.107211	0.06827	0.0389414	0.00499897	0.0339424	0.0339424	0.0249402	0.0897848	0.0897848	0.0414295	0.0979436	0.0979436	0.247005	0.334151	0.343117	0.143089	0.108312	0.137203	0.137203	0.204539	0.00851433	0.0324625	0.0324625	0.0409768	0.0241026	0.0599955	0.392465	0.392465	0.452461	0.323503	0.0267334	0.00335343	0.00769829	0.0547082	0.00940419	0.0256501	0.0154887	0.00544162	0.0663961	0.0194006	0.0469954	0.0469954	0.0718377	0.0873264	0.0132945	0.0411111	0.058571	0.058571	0.0996821	0.00958765	0.0362404	0.0213952	0.0551575	0.0551575	0.0765527	0.112793	0.0271826	0.0934348	0.0564716	0.0564716	0.149906	0.184787	0.188141	0.176765	0.0381086	0.0381086	0.323848	0.226386	0.226386	0.186165	0.276891	0.132345	0.132345	0.409237	0.34721	0.521742	0.521742	0.493928	0.216986	0.0203239	0.111783	0.079217	0.079217	0.0118541	0.0427993	0.10358	0.0327672	0.0327672	0.0664243	0.0524743	0.0174484	0.0174484	0.0699227	0.179146	0.0988786	0.112446	0.112446	0.428311	0.273275	0.724552	0.724552	0.831298	0.168702	0.168702	
61.801
0.214322	0.0689908	

	1.40513	-0.633068
	-0.633068	0.328278
	

2	0	0	


2	-1.66457	-1.08773
2	-1.67937	-1.07872
2	-1.9131	-0.902527
2	-1.59405	-1.05487
2	-2.56787	-0.514158
2	-3.46533	-0.0597229
2	-3.69566	0.177546
2	-3.47021	0.17213
2	-3.45931	0.080533
2	-2.8257	-0.287958
2	-3.44494	0.122709
2	-3.38122	0.161716
2	-3.41223	0.23058
2	-3.26541	0.114654
2	-3.20826	-0.00337315
2	-3.87553	0.522139
2	-3.39742	0.244746
2	-3.09431	0.0847681
2	-2.80365	-0.0616225
2	-2.8916	-0.025155
2	-3.10048	0.0633622
2	-2.95942	0.0770624
2	-2.87333	-0.0810376
2	-3.45407	-0.0289875
2	-3.43678	-0.151082
2	-3.48371	-0.164257
2	-3.41461	-0.303867
2	-4.06711	0.0233245
2	-3.47415	-0.24583
2	-2.7737	-0.382064
2	-2.83805	-0.362444
2	-3.22957	-0.207566
2	-3.3227	-0.20375
2	-3.06846	-0.426134
2	-2.74247	-0.597075
2	-2.78286	-0.683126
2	-2.8146	-0.671512
2	-3.65103	-0.341991
2	-3.92125	-0.206054
2	-4.06435	-0.20092
2	-3.8661	-0.289229
2	-3.61606	-0.425147
2	-3.70007	-0.356284
2	-3.51884	-0.443153
2	-3.42922	-0.472874
2	-3.26295	-0.626302
2	-3.57389	-0.419828
2	-3.56453	-0.405475
2	-3.23643	-0.572036
2	-3.54588	-0.455979
2	-3.60384	-0.467783
2	-3.63269	-0.462847
2	-3.73517	-0.406827
2	-3.77623	-0.366111
2	-3.94201	-0.332485
2	-3.78077	-0.31921
2	-3.38634	-0.522213
2	-3.19921	-0.636874
2	-3.47843	-0.458102
2	-4.16487	-0.200895
2	-3.84688	-0.369707
2	-4.03466	-0.207134
2	-3.96932	-0.260157
2	-3.84287	-0.314933
2	-4.02501	-0.202141
2	-3.99701	-0.232396
2	-3.84973	-0.293396
2	-3.79106	-0.380955
2	-3.37084	-0.485062
2	-3.98235	-0.227469
2	-4.38115	-0.077096
2	-4.46627	-0.0305073
2	-3.84381	-0.434238
2	-3.72176	-0.320157
2	-3.65841	-0.443882
2	-4.03185	-0.271078
2	-3.73038	-0.44227
2	-3.72121	-0.441944
2	-3.83134	-0.306054
2	-3.59271	-0.455553
2	-3.66725	-0.42387
2	-3.3791	-0.580586
2	-3.85777	-0.242643
2	-3.50622	-0.42619
2	-3.54758	-0.374212
2	-3.6252	-0.333984
2	-3.37078	-0.465967
2	-3.98962	-0.296966
2	-3.82218	-0.436597
2	-4.57576	-0.0646489
2	-3.67093	-0.306587
2	-3.72262	-0.361777
2	-3.73228	-0.326251
2	-3.9219	-0.29414
2	-2.82254	-0.829974
2	-2.83053	-0.503679
2	-3.01709	-0.420114
2	-3.5611	-0.126449
2	-3.67679	0.10325
2	-3.53731	-0.0379467
2	-2.7974	-0.634691
2	-2.68509	-0.676757
2	-2.77085	-0.613673
2	-2.42572	-0.742684
2	-2.45742	-0.80161
2	-3.06822	-0.404897
2	-2.96988	-0.39784
2	-2.95831	-0.553493
2	-3.08098	-0.495856
2	-2.38288	-0.718762
2	-2.73546	-0.535274
2	-2.87374	-0.435349
2	-2.84165	-0.489919
2	-2.92194	-0.430993
2	-3.05209	-0.363679
2	-3.03441	-0.367178
2	-2.9846	-0.381675
2	-3.11263	-0.282499
2	-3.01863	-0.323364
2	-2.8587	-0.377907
2	-2.96197	-0.375136
2	-2.60647	-0.497676
2	-2.88427	-0.38288
2	-3.20047	-0.367054
2	-2.93872	-0.396913
2	-3.18067	-0.27885
2	-3.16679	-0.295231
2	-2.8972	-0.417053
2	-3.39475	-0.268838
2	-3.3096	-0.199569
2	-2.99335	-0.385212
2	-3.29028	-0.209257
2	-3.24114	-0.224975
2	-2.8888	-0.424999
2	-3.77058	0.0168442
2	-2.66719	-0.38897
2	-3.35592	-0.163283
2	-2.89385	-0.51208
2	-3.24226	-0.368573
2	-2.75871	-0.529906
2	-3.42188	-0.222936
2	-2.98455	-0.452919
2	-2.52501	-0.655795
2	-3.0377	-0.271402
2	-2.97304	-0.640967
2	-2.65153	-0.707048
2	-3.09155	-0.603783
2	-3.04809	-0.176612
2	-2.83883	-0.152052
2	-3.4123	0.048048
2	-2.9896	-0.322373
2	-2.82691	-0.194544
2	-2.78643	-0.285987
2	-3.59371	0.0596798
2	-4.07615	0.115937
2	-2.24238	-0.628486
2	-3.17089	-0.33451
2	-3.9855	0.372822
2	-2.52828	-0.637471
2	-1.6864	-0.960771
2	-1.6477	-0.952564
2	-1.84291	-0.956748
2	-1.75858	-1.00093
2	-1.63961	-0.989865
2	-1.81691	-0.8837
2	-1.54559	-0.983325
2	-1.32161	-1.11
2	-1.44061	-1.03647
2	-1.44931	-1.0683
2	-1.58015	-1.09774
2	-1.22859	-1.24095
2	-1.66508	-1.08308
2	-1.33974	-1.16634
2	-2.07054	-0.89156
2	-2.02749	-0.731259
2	-2.22036	-0.736545
2	-1.38427	-1.16492
2	-2.14705	-0.888891
2	-0.621433	-1.7108
2	-1.53409	-0.905724
2	-2.35863	-0.33689
2	-2.70585	-0.44119
2	-2.04897	-0.829372
2	-2.73734	-0.491295
2	-2.02196	-0.83407

6	2.04859	1.49965	0.225121	0.717757	1.59776	0.342405
4	0.276626	0.26018	0.222915	0.240279
1
1
0.998313
0.907066
0.864652
0.634832
0.514427
0.456294
0.421741
0.252931
0
0
0.373163
0.313192
0.23751
0
0
0.270366
0.103598
0
0
0
0
0
0.289744
0.231125
0.219829
0
0
0
0
0.621588
0.591629
0.581526
0.53972
0.410625
0.344403
0.323874
0.25565
0.215185
0.183546
0.122877
0.101218
0.0899418
0.0631808
0
0
0.0352829
0
0
0.0907673
0.0673419
0.0588596
0.0492223
0
0
0
0.014096
0
0
0
0
0.181342
0.170846
0.139825
0.118386
0.101008
0.0443704
0
0
0.0800145
0
0
0
0
0
0.0656344
0
0
0.129045
0.107418
0.102786
0
0.0393509
0
0.0290576
0
0
0.0615811
0
0
0.117868
0
0
0
0
0
0.269772
0.166927
0
0
0.045555
0.0338526
0
0
0
0.495643
0.413192
0
0
0
0.256282
0.216505
0.214517
0.186948
0.146742
0.118456
0.0972823
0.0765677
0.0699777
0
0.0631478
0
0
0
0
0.113906
0.0644221
0
0
0
0.130902
0.112521
0.100405
0
0
0
0
0.150831
0.073047
0
0
0
0
0
0.0569396
0
0
0.290037
0
0
0.404827
0.112903
0
0
0
0.531022
0
0
0.443988
0.23396
0.190285
0.0714774
0
0
0.176531
0.128765
0.0288951
0
0
0.0736357
0.0195366
0
0
0
0
0.113373
0
0
0
0.6489
0
0
0.101261
0
0

0.00168666	0.0912474	0.0424136	0.22982	0.120405	0.0581329	0.0345533	0.16881	0.252931	0.252931	0.0485784	0.0599704	0.0756821	0.23751	0.23751	0.0428265	0.166768	0.103598	0.103598	0.270366	0.373163	0.456294	0.224683	0.0586187	0.0112968	0.219829	0.219829	0.231125	0.289744	0.0132441	0.029959	0.0101034	0.0418055	0.129095	0.066222	0.0205293	0.0682244	0.040465	0.0316388	0.0606687	0.021659	0.0112763	0.0267611	0.0631808	0.0631808	0.0546589	0.0352829	0.0352829	0.0104508	0.0234254	0.00848232	0.00963722	0.0492223	0.0492223	0.0588596	0.0532459	0.014096	0.014096	0.0907673	0.122877	0.0022033	0.010496	0.0310215	0.0214392	0.0173776	0.0566378	0.0443704	0.0443704	0.0209936	0.0800145	0.0800145	0.118386	0.139825	0.170846	0.115708	0.0656344	0.0656344	0.0861393	0.0216272	0.0046326	0.102786	0.0634346	0.0393509	0.0102933	0.0290576	0.0290576	0.0458371	0.0615811	0.0615811	0.0111774	0.117868	0.117868	0.25565	0.323874	0.344403	0.140853	0.102845	0.166927	0.166927	0.224217	0.0117024	0.0338526	0.0338526	0.045555	0.0440768	0.0824517	0.413192	0.413192	0.495643	0.325244	0.0397762	0.00198879	0.0275682	0.0402069	0.028286	0.0211733	0.0207145	0.00659008	0.0699777	0.00682986	0.0631478	0.0631478	0.0765677	0.0972823	0.00454979	0.0494837	0.0644221	0.0644221	0.113906	0.0158399	0.0183803	0.0121164	0.100405	0.100405	0.112521	0.130902	0.0361179	0.0777835	0.073047	0.073047	0.150831	0.214517	0.216505	0.199342	0.0569396	0.0569396	0.301592	0.290037	0.290037	0.216761	0.291925	0.112903	0.112903	0.404827	0.33363	0.531022	0.531022	0.463078	0.210028	0.0436743	0.118808	0.0714774	0.0714774	0.0137544	0.0477659	0.0998699	0.0288951	0.0288951	0.0551294	0.0540991	0.0195366	0.0195366	0.0736357	0.176531	0.120586	0.113373	0.113373	0.443988	0.349414	0.6489	0.6489	0.898739	0.101261	0.101261	
62.4918
0.152454	0.397769	

	1.23229	-0.523542
	-0.523542	0.396636
	

2	0	0	


2	-1.94388	-1.07751
2	-1.93633	-1.07978
2	-1.91704	-1.03362
2	-1.36153	-1.2568
2	-2.5897	-0.60722
2	-2.98108	-0.290428
2	-3.04671	-0.227714
2	-3.06859	-0.186599
2	-3.4864	-0.0991794
2	-3.00946	-0.0950062
2	-3.66353	-0.0188535
2	-3.67935	0.135016
2	-3.48477	0.057518
2	-3.48979	-0.0156826
2	-3.94252	0.530111
2	-3.60843	0.0365401
2	-3.38488	-0.157937
2	-2.78375	-0.813395
2	-2.35742	-0.897578
2	-2.58961	-0.869553
2	-3.54832	-0.359788
2	-3.03019	-0.160797
2	-3.88768	0.231777
2	-3.34134	-0.203276
2	-3.82883	-0.160806
2	-3.70442	-0.264416
2	-4.16773	-0.604583
2	-5.14873	0.443624
2	-3.7521	-0.204143
2	-3.23894	-0.171884
2	-2.7165	-0.470653
2	-2.68362	-0.540172
2	-2.84854	-0.459726
2	-3.28404	-0.32245
2	-3.11754	-0.414191
2	-2.92646	-0.527723
2	-3.13757	-0.466824
2	-3.00239	-0.532874
2	-3.33152	-0.456259
2	-3.75805	-0.403453
2	-3.77787	-0.406394
2	-3.75852	-0.488689
2	-3.63995	-0.48702
2	-3.5898	-0.49472
2	-4.16821	-0.280298
2	-4.3184	-0.134876
2	-3.28382	-0.654555
2	-3.23896	-0.561556
2	-3.2401	-0.761225
2	-3.68335	-0.605503
2	-3.48485	-0.749445
2	-3.56876	-0.717214
2	-3.44492	-0.738561
2	-3.94515	-0.551846
2	-3.69029	-0.665746
2	-3.46529	-0.841362
2	-3.14495	-0.905177
2	-3.20414	-0.968543
2	-3.08182	-1.02088
2	-3.7525	-0.648716
2	-3.74968	-0.285669
2	-3.76696	-0.411989
2	-3.75648	-0.363689
2	-4.21091	-0.190995
2	-4.04787	-0.256305
2	-3.97676	-0.290029
2	-3.50106	-0.643026
2	-3.88315	-0.442888
2	-3.44698	-0.723825
2	-3.74272	-0.361917
2	-3.5635	-0.474302
2	-4.00727	-0.211703
2	-4.64546	-0.0147969
2	-4.18796	-0.0850488
2	-3.84792	-0.298586
2	-3.58089	-0.433506
2	-3.36705	-0.377523
2	-3.55446	-0.397801
2	-3.59782	-0.403319
2	-3.77826	-0.377755
2	-3.7111	-0.391746
2	-3.903	-0.427
2	-3.91302	-0.193176
2	-4.07516	-0.0603279
2	-3.7528	-0.232649
2	-3.53364	-0.447128
2	-4.00743	-0.0443516
2	-3.81303	-0.284093
2	-3.66438	-0.170068
2	-3.9328	-0.33869
2	-3.53957	-0.430841
2	-3.5171	-0.490018
2	-3.46086	-0.389732
2	-3.59122	-0.518498
2	-3.43292	-0.196956
2	-3.38425	0.044039
2	-3.23266	-0.220045
2	-3.66932	-0.123613
2	-3.50283	-0.00087674
2	-4.90441	0.279983
2	-3.46101	0.168909
2	-3.21922	0.0987489
2	-3.10577	0.0382396
2	-2.862	-0.0366619
2	-3.42101	0.191934
2	-3.16447	-0.512974
2	-3.32737	-0.586054
2	-2.9446	-0.487936
2	-3.34373	-0.201201
2	-2.48322	-0.487517
2	-3.11551	-0.589088
2	-3.23743	-0.47896
2	-3.26736	-0.450769
2	-3.13917	-0.458265
2	-3.1747	-0.392629
2	-3.20655	-0.308711
2	-3.02206	-0.5292
2	-2.82547	-0.663019
2	-3.00383	-0.594417
2	-3.45855	-0.25156
2	-2.91522	-0.64872
2	-2.65113	-0.655561
2	-2.55817	-0.602093
2	-2.73515	-0.720813
2	-2.73003	-0.491165
2	-3.24703	-0.315421
2	-2.89028	-0.49899
2	-3.3289	-0.359743
2	-3.00489	-0.288618
2	-3.71553	0.212228
2	-3.21508	-0.441565
2	-3.45536	-0.321467
2	-3.64898	-0.215321
2	-3.18053	-0.399519
2	-3.45154	-0.188804
2	-3.77866	-0.133386
2	-2.60366	-0.670317
2	-3.30347	-0.261581
2	-2.90312	-0.540344
2	-2.47416	-0.772823
2	-3.49147	-0.115903
2	-3.27088	-0.311527
2	-2.40916	-0.633928
2	-3.20896	-0.74542
2	-3.31762	-0.461212
2	-3.44607	-0.266864
2	-3.4656	-0.412926
2	-3.13901	-0.304172
2	-3.18091	-0.521045
2	-3.41176	-0.401622
2	-3.41102	0.0822371
2	-3.07347	0.350006
2	-3.13146	0.45486
2	-3.00212	0.211468
2	-4.02776	0.417595
2	-2.58131	-0.472273
2	-3.53595	0.00120277
2	-3.38402	-0.0033748
2	-2.37633	-0.607848
2	-1.85489	-1.02742
2	-1.93129	-0.968139
2	-1.51952	-1.30969
2	-1.2193	-1.36971
2	-1.70775	-1.12047
2	-1.85713	-0.934659
2	-1.56432	-0.944451
2	-1.34318	-1.03348
2	-1.67557	-0.978001
2	-1.0494	-1.21297
2	-1.40804	-0.993959
2	-1.32091	-1.25362
2	-1.38994	-1.21786
2	-1.3303	-1.23711
2	-1.65251	-0.884974
2	-1.76677	-1.05008
2	-2.29042	-0.767137
2	-1.95176	-0.810897
2	-2.40987	-0.782751
2	-0.807009	-1.45798
2	-1.62264	-0.679775
2	-2.19289	-0.552144
2	-2.41509	-0.586288
2	-1.88037	-0.705789
2	-2.0528	-0.796768
2	-1.9482	-0.589051

6	1.93577	1.54021	0.227372	0.833909	1.76814	0.375439
4	0.280445	0.255686	0.228074	0.235795
1
1
0.998802
0.912881
0.866761
0.636758
0.514484
0.473706
0.389795
0.212597
0
0
0.299206
0.258009
0.186045
0
0
0.199457
0.0610024
0
0
0
0
0
0.284098
0.193868
0.170539
0
0
0
0
0.620495
0.590819
0.586873
0.518163
0.436221
0.384529
0.341286
0.270377
0.226441
0.153249
0.114986
0.0874924
0.0760199
0.0523866
0
0
0.0607939
0
0
0.0721827
0.0496962
0.0429667
0.0366584
0
0
0
0.00940261
0
0
0
0
0.153234
0.141084
0.109193
0.10052
0.0798214
0.0479444
0
0
0.0617787
0
0
0
0
0
0.100172
0
0
0.146956
0.123708
0.108665
0
0.0612728
0
0.0335138
0
0
0.0939407
0
0
0.0881254
0
0
0
0
0
0.294064
0.174938
0
0
0.0541429
0.0421445
0
0
0
0.476556
0.41023
0
0
0
0.283609
0.232009
0.231637
0.204352
0.142688
0.130984
0.110088
0.0837026
0.0812722
0
0.0629958
0
0
0
0
0.123133
0.0621079
0
0
0
0.129366
0.105839
0.0855299
0
0
0
0
0.177783
0.0772026
0
0
0
0
0
0.0526298
0
0
0.243584
0
0
0.432663
0.102751
0
0
0
0.521864
0
0
0.424351
0.202523
0.178813
0.0703797
0
0
0.164366
0.110937
0.0187889
0
0
0.0538821
0.013919
0
0
0
0
0.0823855
0
0
0
0.66284
0
0
0.105859
0
0

0.00119758	0.0859219	0.0461196	0.230003	0.122274	0.0407786	0.0839103	0.177198	0.212597	0.212597	0.0905899	0.041196	0.0719648	0.186045	0.186045	0.0585526	0.138454	0.0610024	0.0610024	0.199457	0.299206	0.473706	0.230386	0.0902301	0.0233283	0.170539	0.170539	0.193868	0.284098	0.0162629	0.0296761	0.00394648	0.06871	0.0819415	0.0516916	0.0432432	0.070909	0.0439362	0.073192	0.0382635	0.0274932	0.0114725	0.0236333	0.0523866	0.0523866	0.015226	0.0607939	0.0607939	0.0153097	0.0224865	0.00672952	0.00630827	0.0366584	0.0366584	0.0429667	0.0402936	0.00940261	0.00940261	0.0721827	0.114986	1.49459e-05	0.0121499	0.0318908	0.00867351	0.0206984	0.031877	0.0479444	0.0479444	0.0180428	0.0617787	0.0617787	0.10052	0.109193	0.141084	0.0530621	0.100172	0.100172	0.079485	0.0232484	0.015043	0.108665	0.0473918	0.0612728	0.027759	0.0335138	0.0335138	0.0297669	0.0939407	0.0939407	0.0588307	0.0881254	0.0881254	0.270377	0.341286	0.384529	0.142157	0.119126	0.174938	0.174938	0.239921	0.0119984	0.0421445	0.0421445	0.0541429	0.0416069	0.0663254	0.41023	0.41023	0.476556	0.303263	0.0515999	0.000372643	0.0272842	0.0616649	0.0117038	0.0208957	0.0263855	0.00243041	0.0812722	0.0182764	0.0629958	0.0629958	0.0837026	0.110088	0.00785106	0.0610248	0.0621079	0.0621079	0.123133	0.0133213	0.0235275	0.0203089	0.0855299	0.0855299	0.105839	0.129366	0.026569	0.100581	0.0772026	0.0772026	0.177783	0.231637	0.232009	0.230979	0.0526298	0.0526298	0.347235	0.243584	0.243584	0.187832	0.329912	0.102751	0.102751	0.432663	0.344897	0.521864	0.521864	0.48853	0.221827	0.0237104	0.108433	0.0703797	0.0703797	0.0144471	0.0534286	0.0921484	0.0187889	0.0187889	0.0570552	0.0399631	0.013919	0.013919	0.0538821	0.164366	0.120138	0.0823855	0.0823855	0.424351	0.335962	0.66284	0.66284	0.894141	0.105859	0.105859	
65.3228
2.03915	0.0249918	

	1.30383	-0.41401
	-0.41401	0.239856
	

2	0	0	


2	-2.04829	-0.849879
2	-1.97797	-0.864086
2	-2.23474	-0.764754
2	-1.50458	-1.07067
2	-2.7046	-0.516291
2	-3.23802	-0.164522
2	-3.22306	-0.0304542
2	-3.56649	0.123789
2	-3.63057	0.0852485
2	-2.91032	-0.154173
2	-3.97905	0.368352
2	-3.48054	0.120965
2	-3.50011	0.129206
2	-3.57399	0.149206
2	-3.37625	0.147957
2	-4.04859	0.192279
2	-3.75683	0.242922
2	-2.86192	-0.331383
2	-2.63931	-0.314473
2	-2.52257	-0.468795
2	-2.87385	-0.049109
2	-2.89041	-0.229417
2	-4.2467	0.286149
2	-3.44327	-0.218007
2	-3.82599	-0.127782
2	-3.60652	-0.241645
2	-3.61566	-0.283664
2	-3.8778	-0.0690668
2	-4.11217	0.149308
2	-3.49655	-0.180859
2	-2.74786	-0.490334
2	-2.84582	-0.512998
2	-2.88368	-0.53666
2	-3.0868	-0.434347
2	-3.05306	-0.47992
2	-3.44054	-0.393294
2	-3.57651	-0.334192
2	-3.94967	-0.388878
2	-3.72841	-0.379179
2	-4.03948	-0.393762
2	-3.64734	-0.628046
2	-3.6961	-0.608032
2	-3.42572	-0.71403
2	-3.3588	-0.581397
2	-3.22595	-0.632817
2	-3.42754	-0.609596
2	-3.39406	-0.692106
2	-3.45087	-0.806168
2	-3.4424	-0.715244
2	-3.73404	-0.605102
2	-3.60869	-0.549625
2	-3.43824	-0.560061
2	-3.57466	-0.483802
2	-2.91209	-0.629245
2	-3.60994	-0.437244
2	-3.28452	-0.503448
2	-3.72176	-0.597985
2	-3.74511	-0.599162
2	-3.66724	-0.6312
2	-3.97961	-0.49002
2	-3.54384	-0.671164
2	-4.04222	-0.394633
2	-3.78685	-0.438856
2	-3.76267	-0.447183
2	-3.66604	-0.502301
2	-3.28944	-0.629279
2	-3.54669	-0.458448
2	-3.31214	-0.550604
2	-3.36211	-0.407025
2	-3.35841	-0.570768
2	-3.29207	-0.47993
2	-3.37041	-0.472181
2	-4.22504	-0.341928
2	-4.52992	-0.116121
2	-4.43818	-0.353943
2	-4.13016	-0.367365
2	-4.27553	-0.19556
2	-4.08305	-0.59957
2	-4.14671	-0.263261
2	-4.06745	-0.236905
2	-4.06407	-0.274181
2	-3.77384	-0.147193
2	-4.16982	-0.150847
2	-4.13386	-0.238362
2	-4.2325	-0.132784
2	-4.15825	-0.202723
2	-3.93882	-0.179901
2	-3.9291	-0.273606
2	-4.39656	-0.141741
2	-4.04082	-0.418924
2	-3.91281	-0.108575
2	-3.67748	-0.133238
2	-4.01266	-0.000488328
2	-5.44894	0.481882
2	-3.59297	-0.0783937
2	-3.67203	-0.0870117
2	-3.16701	-0.324114
2	-3.38664	-0.219207
2	-3.96737	0.265968
2	-4.62545	0.26281
2	-3.10094	-0.370746
2	-3.05697	-0.43198
2	-2.95071	-0.523484
2	-2.99914	-0.467863
2	-3.34757	-0.327643
2	-2.97496	-0.59994
2	-3.21439	-0.593197
2	-4.36748	-0.183422
2	-2.91036	-0.889652
2	-3.05522	-0.210648
2	-3.07215	-0.442234
2	-3.02926	-0.405642
2	-3.05063	-0.402369
2	-2.91293	-0.496814
2	-3.33842	-0.33052
2	-3.23321	-0.344552
2	-3.21285	-0.304422
2	-3.2624	-0.279236
2	-3.18365	-0.30841
2	-3.01499	-0.316171
2	-3.1789	-0.361339
2	-3.18648	-0.349093
2	-3.06173	-0.385701
2	-3.16892	-0.481746
2	-2.97567	-0.629708
2	-3.24598	-0.343153
2	-2.98924	-0.466529
2	-3.23895	-0.332743
2	-2.79548	-0.686099
2	-3.56185	-0.142697
2	-3.29561	-0.328351
2	-3.35492	-0.259596
2	-3.50698	-0.224227
2	-3.29517	-0.16297
2	-2.8832	-0.487085
2	-3.58331	-0.318335
2	-2.81611	-0.375704
2	-3.12857	-0.55149
2	-3.11008	-0.501277
2	-2.94199	-0.646501
2	-3.1508	-0.586965
2	-2.75074	-0.914745
2	-3.1022	-0.353987
2	-3.45786	-0.357994
2	-3.08058	-0.507791
2	-3.33734	-0.28235
2	-2.89141	-0.442736
2	-3.51127	-0.154646
2	-3.64925	0.0481526
2	-3.76132	-0.00364264
2	-3.68817	0.0800598
2	-2.80217	-0.154363
2	-2.39917	-0.0913126
2	-3.15635	-0.0139683
2	-4.22998	-0.103455
2	-3.21773	-0.304966
2	-3.14073	-0.413726
2	-3.10121	-0.0845222
2	-2.44708	-0.644257
2	-1.68568	-1.07945
2	-1.64444	-1.07009
2	-1.90025	-0.915186
2	-1.54116	-1.07605
2	-1.58592	-0.89881
2	-1.84546	-1.03596
2	-1.95536	-0.912057
2	-1.37414	-1.00647
2	-1.45802	-0.904151
2	-1.62195	-0.909976
2	-1.30044	-1.17327
2	-1.14264	-1.24207
2	-1.19226	-1.20171
2	-0.88987	-1.29296
2	-1.40443	-0.999306
2	-1.27204	-1.23037
2	-1.89934	-0.895091
2	-1.11622	-1.17334
2	-2.15813	-0.95345
2	-0.817379	-1.42434
2	-1.68039	-0.894676
2	-2.42151	-0.481987
2	-2.68105	-0.501119
2	-2.05286	-0.862894
2	-1.71839	-0.927564
2	-1.55676	-0.902691

6	1.02192	1.02672	0.152659	0.449874	1.18368	0.235156
4	0.274346	0.264019	0.225942	0.235693
1
1
0.999873
0.921279
0.878891
0.648628
0.525659
0.492703
0.40975
0.252696
0
0
0.341122
0.301211
0.242591
0
0
0.259573
0.0842278
0
0
0
0
0
0.239926
0.151262
0.109591
0
0
0
0
0.628921
0.608149
0.603943
0.533753
0.421131
0.327233
0.302293
0.242248
0.226111
0.167763
0.131684
0.112178
0.0887283
0.0539467
0
0
0.0538152
0
0
0.0883942
0.0558913
0.0554617
0.0286859
0
0
0
0.0301892
0
0
0
0
0.166387
0.157027
0.0934083
0.0854395
0.0661727
0.0384965
0
0
0.0488036
0
0
0
0
0
0.0978609
0
0
0.140709
0.128054
0.111536
0
0.0693952
0
0.0424115
0
0
0.0997913
0
0
0.0714939
0
0
0
0
0
0.296274
0.205834
0
0
0.0486016
0.0362917
0
0
0
0.487005
0.392252
0
0
0
0.327107
0.286909
0.276068
0.2567
0.141627
0.112301
0.0863726
0.0722666
0.0670739
0
0.0507104
0
0
0
0
0.106165
0.0693334
0
0
0
0.122887
0.103678
0.0773767
0
0
0
0
0.23826
0.0954795
0
0
0
0
0
0.0924822
0
0
0.220161
0
0
0.473661
0.171211
0
0
0
0.5289
0
0
0.435429
0.184159
0.157157
0.0592055
0
0
0.145088
0.107783
0.0188951
0
0
0.0640848
0.0210696
0
0
0
0
0.0746721
0
0
0
0.635258
0
0
0.162557
0
0

0.000126778	0.0785945	0.0423877	0.230263	0.122969	0.0329558	0.0829535	0.157054	0.252696	0.252696	0.0686282	0.0399103	0.0586205	0.242591	0.242591	0.041638	0.175345	0.0842278	0.0842278	0.259573	0.341122	0.492703	0.285733	0.0886634	0.0416718	0.109591	0.109591	0.151262	0.239926	0.0197067	0.0207717	0.00420668	0.0701896	0.112622	0.0938979	0.0249402	0.0600444	0.0161376	0.058348	0.036079	0.0195055	0.0234501	0.0347816	0.0539467	0.0539467	0.034913	0.0538152	0.0538152	0.0237842	0.0325029	0.000429543	0.0267759	0.0286859	0.0286859	0.0554617	0.025702	0.0301892	0.0301892	0.0883942	0.131684	0.00137544	0.00936072	0.0636184	0.0079688	0.0192668	0.0276762	0.0384965	0.0384965	0.0173691	0.0488036	0.0488036	0.0854395	0.0934083	0.157027	0.0685264	0.0978609	0.0978609	0.0854014	0.0126555	0.0165183	0.111536	0.0421404	0.0693952	0.0269837	0.0424115	0.0424115	0.0282626	0.0997913	0.0997913	0.0692156	0.0714939	0.0714939	0.242248	0.302293	0.327233	0.124857	0.0904401	0.205834	0.205834	0.247673	0.0123098	0.0362917	0.0362917	0.0486016	0.0467478	0.0947537	0.392252	0.392252	0.487005	0.276836	0.0401976	0.0108414	0.0193678	0.115073	0.0293261	0.0259284	0.0141061	0.00519265	0.0670739	0.0163635	0.0507104	0.0507104	0.0722666	0.0863726	0.00613562	0.036832	0.0693334	0.0693334	0.106165	0.0187401	0.0192088	0.0263016	0.0773767	0.0773767	0.103678	0.122887	0.0184398	0.14278	0.0954795	0.0954795	0.23826	0.276068	0.286909	0.234624	0.0924822	0.0924822	0.387989	0.220161	0.220161	0.15526	0.302451	0.171211	0.171211	0.473661	0.349991	0.5289	0.5289	0.48585	0.25127	0.0270025	0.0979511	0.0592055	0.0592055	0.0120683	0.0373052	0.088888	0.0188951	0.0188951	0.0436983	0.0430152	0.0210696	0.0210696	0.0640848	0.145088	0.109487	0.0746721	0.0746721	0.435429	0.364616	0.635258	0.635258	0.837443	0.162557	0.162557	
62.5401
0.10802	0.0725934	

	1.1378	-0.271696
	-0.271696	0.203669
	

2	0	0	


2	-1.67744	-1.01458
2	-1.68928	-1.01151
2	-1.98092	-0.860667
2	-1.48747	-0.942995
2	-2.83236	-0.469252
2	-3.33569	-0.236738
2	-3.37556	-0.217625
2	-3.31526	-0.111594
2	-3.33839	-0.12271
2	-3.39398	-0.282695
2	-3.99208	-0.051503
2	-3.22234	-0.0763367
2	-3.3625	-0.0242723
2	-3.45812	-0.114381
2	-3.66003	0.0788518
2	-3.95175	0.232478
2	-3.33344	-0.0766277
2	-3.34924	-0.0523417
2	-3.38601	-0.106496
2	-3.54941	-0.282736
2	-3.31489	-0.305778
2	-3.30881	-0.0981032
2	-3.66128	0.292933
2	-3.95965	0.139355
2	-3.69408	-0.091461
2	-4.06095	-0.029254
2	-3.7555	-0.218081
2	-3.73028	0.0913141
2	-3.53388	-0.110059
2	-3.25778	-0.133993
2	-2.91405	-0.486884
2	-3.07985	-0.472515
2	-3.18504	-0.407606
2	-3.0762	-0.459267
2	-2.97332	-0.62933
2	-3.3942	-0.609723
2	-3.537	-0.504369
2	-3.77269	-0.413936
2	-3.88936	-0.337187
2	-3.97783	-0.340148
2	-3.93111	-0.392194
2	-3.83063	-0.466812
2	-3.77968	-0.565683
2	-3.28762	-0.713765
2	-3.24737	-0.766405
2	-3.51281	-0.520013
2	-3.69552	-0.537422
2	-3.64531	-0.500493
2	-3.13317	-0.697827
2	-3.96154	-0.4676
2	-3.80617	-0.455795
2	-3.81333	-0.455361
2	-3.71928	-0.408958
2	-3.78593	-0.396344
2	-3.6126	-0.42339
2	-3.78498	-0.419896
2	-3.82153	-0.409444
2	-3.95788	-0.348648
2	-3.77394	-0.290542
2	-4.44613	-0.514204
2	-3.50243	-0.457612
2	-3.97355	-0.329941
2	-3.98686	-0.344031
2	-4.2155	-0.146459
2	-3.99411	-0.168695
2	-3.97869	-0.107028
2	-4.2124	-0.0165822
2	-4.27325	0.00954604
2	-3.98695	-0.143341
2	-3.88166	-0.128377
2	-3.75982	-0.313506
2	-4.18096	-0.229784
2	-4.0128	-0.152219
2	-4.5686	-0.165999
2	-3.67519	-0.505012
2	-3.6029	-0.576105
2	-4.07048	-0.424587
2	-3.88655	-0.514631
2	-3.90354	-0.381565
2	-4.14419	-0.308865
2	-3.98452	-0.345389
2	-3.50948	-0.559727
2	-3.86751	-0.346228
2	-4.05074	-0.435913
2	-3.79776	-0.344921
2	-3.8511	-0.368963
2	-3.97229	-0.391627
2	-4.27621	-0.256902
2	-3.8694	-0.364691
2	-4.48444	-0.263788
2	-3.83579	-0.277365
2	-3.61413	-0.482745
2	-3.59793	-0.413046
2	-4.28148	-0.0980197
2	-4.02477	-0.586367
2	-3.09472	-0.668472
2	-3.03555	-0.386432
2	-3.43342	-0.296397
2	-3.64086	-0.00562095
2	-4.36439	0.176194
2	-3.01748	-0.303206
2	-3.04731	-0.313284
2	-3.0395	-0.32927
2	-2.92383	-0.403901
2	-2.81163	-0.359946
2	-3.63459	-0.319047
2	-3.5375	-0.564762
2	-3.14569	-1.20098
2	-2.94009	-0.61299
2	-3.06792	-0.463643
2	-3.19892	-0.395142
2	-3.23598	-0.575503
2	-3.32582	-0.573918
2	-3.38105	-0.551758
2	-3.474	-0.365532
2	-3.2284	-0.525911
2	-3.1526	-0.506566
2	-3.16107	-0.459046
2	-3.19915	-0.444824
2	-3.13729	-0.447287
2	-2.94995	-0.473878
2	-2.78333	-0.431234
2	-2.95566	-0.422646
2	-3.46733	-0.323647
2	-3.36405	-0.362399
2	-3.14086	-0.506074
2	-3.18352	-0.503172
2	-3.24023	-0.52297
2	-3.15734	-0.389843
2	-3.20905	-0.42317
2	-3.37863	-0.326987
2	-3.28613	-0.439065
2	-3.27747	-0.439616
2	-3.4036	-0.430575
2	-3.31061	-0.256185
2	-3.33238	-0.364757
2	-2.64946	-0.515771
2	-3.55273	-0.425582
2	-3.70141	-0.447385
2	-3.10102	-0.34175
2	-3.96405	-0.362745
2	-3.32446	-0.536716
2	-3.40488	-0.608598
2	-3.33101	-0.851277
2	-3.71229	-0.246144
2	-4.00814	-0.0514712
2	-3.75205	-0.0532229
2	-3.49867	-0.333726
2	-4.53706	-0.0481027
2	-3.5337	-0.119848
2	-3.43004	-0.0588214
2	-2.93218	-0.220047
2	-3.31402	0.10644
2	-3.55687	-0.0113035
2	-4.81934	0.211313
2	-3.02411	-0.4263
2	-3.86189	-0.0712133
2	-3.57979	-0.238031
2	-2.65103	-0.637979
2	-1.80635	-1.00597
2	-1.63437	-1.05209
2	-1.29607	-1.26739
2	-1.24076	-1.27657
2	-1.28078	-1.17164
2	-1.5696	-1.03745
2	-1.66271	-0.984015
2	-1.19393	-1.23681
2	-1.03721	-1.22449
2	-0.975726	-1.38063
2	-1.5316	-0.94474
2	-1.31149	-1.08756
2	-1.53877	-1.07615
2	-1.43183	-1.13058
2	-2.0022	-0.826005
2	-1.50452	-0.959216
2	-2.03092	-0.943878
2	-1.51213	-1.08768
2	-1.91434	-1.14247
2	-0.703967	-1.48928
2	-1.87613	-0.930984
2	-1.99085	-0.669769
2	-2.47431	-0.602667
2	-2.18404	-0.988505
2	-3.03145	-0.611446
2	-2.70742	-0.760231

6	1.12552	1.39619	0.205563	0.538332	1.5147	0.321462
4	0.278812	0.263861	0.223247	0.23408
1
1
0.999446
0.922045
0.867901
0.633835
0.486593
0.436698
0.372629
0.24127
0
0
0.323039
0.265995
0.201482
0
0
0.209051
0.0723706
0
0
0
0
0
0.233572
0.139897
0.116914
0
0
0
0
0.608073
0.574688
0.573385
0.500626
0.407352
0.348613
0.301271
0.250059
0.211942
0.149072
0.116157
0.0987795
0.0853328
0.0646626
0
0
0.0447751
0
0
0.0866245
0.0513445
0.0459342
0.0297069
0
0
0
0.0260171
0
0
0
0
0.125235
0.111205
0.0708818
0.0619208
0.0485391
0.0211819
0
0
0.0441822
0
0
0
0
0
0.0530232
0
0
0.128674
0.125516
0.114224
0
0.0499561
0
0.0268413
0
0
0.109599
0
0
0.0682108
0
0
0
0
0
0.277036
0.16826
0
0
0.0683254
0.0523607
0
0
0
0.470259
0.419232
0
0
0
0.293857
0.2436
0.243286
0.217583
0.141852
0.12463
0.0889094
0.0670008
0.0615852
0
0.0529086
0
0
0
0
0.108338
0.0633935
0
0
0
0.128625
0.103148
0.0900205
0
0
0
0
0.197308
0.120475
0
0
0
0
0
0.0879393
0
0
0.148515
0
0
0.417329
0.135133
0
0
0
0.461471
0
0
0.410842
0.155344
0.13134
0.0596271
0
0
0.122153
0.0902129
0.023973
0
0
0.0524051
0.0126263
0
0
0
0
0.051716
0
0
0
0.695855
0
0
0.188992
0
0

0.000553987	0.0774012	0.0541442	0.234066	0.147242	0.0498949	0.0640689	0.131359	0.24127	0.24127	0.0495902	0.0570438	0.0645132	0.201482	0.201482	0.0569441	0.13668	0.0723706	0.0723706	0.209051	0.323039	0.436698	0.253021	0.0936747	0.0229826	0.116914	0.116914	0.139897	0.233572	0.0257614	0.033385	0.001303	0.0727597	0.0932738	0.0587392	0.0473422	0.0512115	0.0381172	0.0628697	0.0329147	0.017378	0.0134468	0.0206702	0.0646626	0.0646626	0.0405577	0.0447751	0.0447751	0.012155	0.03528	0.00541034	0.0162273	0.0297069	0.0297069	0.0459342	0.0253274	0.0260171	0.0260171	0.0866245	0.116157	0.0238376	0.0140293	0.0403234	0.00896105	0.0133817	0.0273573	0.0211819	0.0211819	0.00435691	0.0441822	0.0441822	0.0619208	0.0708818	0.111205	0.0722114	0.0530232	0.0530232	0.083268	0.00315785	0.0112923	0.114224	0.0642675	0.0499561	0.0231148	0.0268413	0.0268413	0.0159174	0.109599	0.109599	0.060463	0.0682108	0.0682108	0.250059	0.301271	0.348613	0.130316	0.108776	0.16826	0.16826	0.20871	0.0159646	0.0523607	0.0523607	0.0683254	0.0303665	0.0510272	0.419232	0.419232	0.470259	0.279529	0.0502567	0.000314059	0.0257028	0.0757311	0.0172218	0.0357211	0.0219085	0.0054156	0.0615852	0.00867662	0.0529086	0.0529086	0.0670008	0.0889094	0.0162926	0.0449444	0.0633935	0.0633935	0.108338	0.0132268	0.0254773	0.0131278	0.0900205	0.0900205	0.103148	0.128625	0.0202752	0.0768336	0.120475	0.120475	0.197308	0.243286	0.2436	0.205918	0.0879393	0.0879393	0.426173	0.148515	0.148515	0.190744	0.282196	0.135133	0.135133	0.417329	0.40643	0.461471	0.461471	0.511203	0.255498	0.0240038	0.0717133	0.0596271	0.0596271	0.00918771	0.0319398	0.0662398	0.023973	0.023973	0.0378078	0.0397788	0.0126263	0.0126263	0.0524051	0.122153	0.103628	0.051716	0.051716	0.410842	0.303591	0.695855	0.695855	0.811008	0.188992	0.188992	
63.723
0.535285	0.0835185	

	2.18239	-0.973877
	-0.973877	0.631637
	

2	0	0	


2	-1.2608	-1.34892
2	-1.23376	-1.35779
2	-2.15731	-0.943326
2	-1.5802	-1.14012
2	-3.06488	-0.340892
2	-3.56798	0.0286159
2	-3.39677	-0.062773
2	-3.62012	-0.0307777
2	-3.51656	0.00424095
2	-3.42474	-0.140311
2	-4.39152	0.317508
2	-3.27931	-0.22564
2	-3.28082	-0.123677
2	-3.26739	-0.0911379
2	-3.34637	0.0672369
2	-3.5506	-0.310063
2	-3.60342	0.0344285
2	-3.21949	-0.16458
2	-3.72976	0.119147
2	-3.06082	-0.309218
2	-3.11613	-0.0455974
2	-4.03091	0.68946
2	-3.2717	0.15532
2	-3.64771	-0.0456788
2	-3.6744	0.125221
2	-3.95204	0.214367
2	-4.01489	0.320419
2	-4.09935	0.167576
2	-3.52131	-0.0924746
2	-3.32532	-0.316073
2	-2.7624	-0.535864
2	-3.06747	-0.469298
2	-3.03821	-0.48714
2	-2.69323	-0.67964
2	-2.94044	-0.591541
2	-3.33255	-0.492161
2	-3.46237	-0.427786
2	-3.42203	-0.569093
2	-3.57215	-0.417581
2	-4.24815	-0.148246
2	-4.30099	-0.12532
2	-3.89372	-0.373591
2	-3.60964	-0.553607
2	-3.37586	-0.801813
2	-2.78459	-1.06275
2	-3.25188	-0.785088
2	-3.54564	-0.475604
2	-3.73975	-0.370796
2	-3.04015	-0.7178
2	-4.08213	-0.256447
2	-3.7794	-0.59434
2	-3.8713	-0.496274
2	-3.76734	-0.416851
2	-3.27354	-0.51737
2	-3.54241	-0.460833
2	-4.49478	-0.0354709
2	-4.26338	-0.421681
2	-4.28852	-0.418612
2	-4.58948	-0.187508
2	-4.17161	-0.605694
2	-4.65018	-0.118399
2	-4.13076	-0.151834
2	-3.89934	-0.195326
2	-3.85209	-0.14253
2	-3.68346	-0.194427
2	-3.61674	-0.217133
2	-3.34309	-0.298708
2	-3.64634	-0.143064
2	-3.62085	-0.157518
2	-3.63732	-0.200789
2	-3.41767	-0.478061
2	-3.49111	-0.178912
2	-3.52039	-0.0157663
2	-4.30858	-0.072206
2	-3.56994	-0.436618
2	-3.62111	-0.37565
2	-3.36268	-0.422843
2	-3.5621	-0.615904
2	-3.8278	-0.29664
2	-3.75635	-0.36804
2	-3.7063	-0.476302
2	-3.74345	-0.436975
2	-3.5782	-0.492957
2	-3.79949	-0.386752
2	-3.40553	-0.497847
2	-3.70991	-0.340877
2	-3.68808	-0.307302
2	-3.8762	-0.361228
2	-3.64078	-0.451764
2	-4.38002	-0.241645
2	-3.88261	0.102482
2	-4.50016	0.499743
2	-3.71584	0.0775797
2	-3.74759	-0.440109
2	-4.15816	-0.0735144
2	-3.55889	-0.274259
2	-3.03591	-0.476403
2	-3.62456	-0.235488
2	-3.99146	-0.320964
2	-4.45636	0.41405
2	-3.69239	0.071405
2	-3.34123	-0.0268482
2	-3.5592	-0.120333
2	-3.10635	-0.296183
2	-3.72716	0.0588144
2	-2.67992	-0.731962
2	-3.18669	-0.721334
2	-3.65002	-0.579133
2	-3.6164	-0.380417
2	-3.92397	-0.658858
2	-3.16303	-0.520596
2	-3.28489	-0.489347
2	-3.30227	-0.481003
2	-3.29711	-0.469375
2	-3.22544	-0.48706
2	-3.17179	-0.478707
2	-3.10601	-0.57038
2	-2.88287	-0.669722
2	-2.72141	-0.731799
2	-2.60885	-0.752511
2	-2.5628	-0.736606
2	-2.47303	-0.715029
2	-2.66348	-0.699389
2	-2.97682	-0.710132
2	-3.16011	-0.684683
2	-3.50094	-0.301044
2	-3.287	-0.508804
2	-2.90199	-0.634018
2	-3.19032	-0.584223
2	-4.07185	-0.0315358
2	-3.20606	-0.450154
2	-3.47992	-0.25488
2	-3.66286	-0.216071
2	-3.87898	-0.154118
2	-3.67605	-0.225949
2	-4.62567	0.464276
2	-2.65839	-0.647257
2	-3.21401	-0.476991
2	-3.74541	-0.307853
2	-3.27522	-0.164156
2	-4.0697	-0.23706
2	-3.42218	-0.606684
2	-3.13242	-0.520709
2	-3.48677	-0.463386
2	-3.65477	-0.343537
2	-3.77299	-0.385724
2	-3.62733	-0.361469
2	-3.61189	-0.129631
2	-3.45886	-0.291256
2	-3.15208	-0.120121
2	-3.13951	-0.530396
2	-3.5372	0.411102
2	-3.00104	0.372561
2	-3.48022	0.344879
2	-4.12526	-0.373453
2	-2.99658	-0.641118
2	-3.71	-0.0705529
2	-3.69482	-0.0225865
2	-2.78442	-0.636277
2	-1.63926	-0.821458
2	-1.35073	-0.988373
2	-1.4441	-0.945753
2	-1.90057	-0.722458
2	-1.41584	-0.960946
2	-1.52154	-0.807602
2	-1.28402	-0.964515
2	-1.26196	-0.981521
2	-1.07173	-1.0256
2	-1.23845	-1.02368
2	-1.41765	-0.880626
2	-1.29886	-1.02511
2	-1.31422	-1.09637
2	-1.26	-1.02074
2	-1.31117	-0.95784
2	-1.45192	-0.900685
2	-1.34309	-1.05801
2	-1.17511	-0.922312
2	-1.27404	-1.12105
2	-0.681172	-1.62931
2	-1.98352	-0.899356
2	-2.36436	-0.74203
2	-3.02571	-0.491458
2	-3.11474	-0.843664
2	-2.10119	-1.38651
2	-2.30575	-1.0271

6	0.800596	1.08385	0.162468	0.428869	1.16463	0.264201
4	0.279602	0.267783	0.223163	0.229452
1
1
0.99922
0.916285
0.875159
0.640465
0.479383
0.424704
0.331847
0.202298
0
0
0.294037
0.246124
0.17291
0
0
0.197872
0.0411338
0
0
0
0
0
0.210412
0.115203
0.105391
0
0
0
0
0.623554
0.587912
0.576824
0.507251
0.383936
0.299536
0.2802
0.242698
0.224867
0.17112
0.129205
0.10588
0.100821
0.0795703
0
0
0.0216104
0
0
0.0958334
0.0724169
0.0557295
0.0382815
0
0
0
0.0334226
0
0
0
0
0.165868
0.133637
0.0835208
0.0783699
0.0581607
0.0295168
0
0
0.0529098
0
0
0
0
0
0.113328
0
0
0.112132
0.105186
0.0984297
0
0.0618807
0
0.0395469
0
0
0.0713073
0
0
0.0725781
0
0
0
0
0
0.26124
0.155818
0
0
0.0732098
0.0529047
0
0
0
0.408246
0.331395
0
0
0
0.303283
0.240073
0.237434
0.209702
0.12865
0.114255
0.0868212
0.0731855
0.0694784
0
0.0592158
0
0
0
0
0.104179
0.0689605
0
0
0
0.121795
0.0969764
0.0889291
0
0
0
0
0.198026
0.0972883
0
0
0
0
0
0.055972
0
0
0.176216
0
0
0.470772
0.167423
0
0
0
0.544937
0
0
0.426855
0.161315
0.130311
0.0440998
0
0
0.121683
0.0934296
0.0195584
0
0
0.0534838
0.0139436
0
0
0
0
0.060515
0
0
0
0.640693
0
0
0.245799
0
0

0.000779949	0.0829351	0.041126	0.234694	0.161082	0.0546796	0.0928567	0.129549	0.202298	0.202298	0.0378095	0.0479139	0.0732132	0.17291	0.17291	0.0482513	0.156738	0.0411338	0.0411338	0.197872	0.294037	0.424704	0.268971	0.0952087	0.00981267	0.105391	0.105391	0.115203	0.210412	0.0169109	0.0356423	0.0110874	0.0695729	0.123315	0.0843999	0.0193358	0.0375024	0.0178307	0.053747	0.0419154	0.0233249	0.00505934	0.0212506	0.0795703	0.0795703	0.0792104	0.0216104	0.0216104	0.0100468	0.0234165	0.0166873	0.017448	0.0382815	0.0382815	0.0557295	0.0389943	0.0334226	0.0334226	0.0958334	0.129205	0.00525255	0.0322309	0.0501162	0.00515085	0.0202093	0.0286439	0.0295168	0.0295168	0.00525093	0.0529098	0.0529098	0.0783699	0.0835208	0.133637	0.0525398	0.113328	0.113328	0.112735	0.00694564	0.00675674	0.0984297	0.036549	0.0618807	0.0223338	0.0395469	0.0395469	0.0338792	0.0713073	0.0713073	0.039554	0.0725781	0.0725781	0.242698	0.2802	0.299536	0.122696	0.105422	0.155818	0.155818	0.188031	0.0203052	0.0529047	0.0529047	0.0732098	0.0990054	0.0768506	0.331395	0.331395	0.408246	0.273542	0.0632096	0.00263939	0.0277316	0.081052	0.0143949	0.0274338	0.0136358	0.00370703	0.0694784	0.0102626	0.0592158	0.0592158	0.0731855	0.0868212	0.0100764	0.0352181	0.0689605	0.0689605	0.104179	0.0068554	0.0248182	0.00804733	0.0889291	0.0889291	0.0969764	0.121795	0.0116759	0.100738	0.0972883	0.0972883	0.198026	0.237434	0.240073	0.247311	0.055972	0.055972	0.411695	0.176216	0.176216	0.152782	0.303349	0.167423	0.167423	0.470772	0.330222	0.544937	0.544937	0.48943	0.265539	0.0310044	0.0862113	0.0440998	0.0440998	0.00862811	0.0282534	0.0738712	0.0195584	0.0195584	0.0399459	0.0395401	0.0139436	0.0139436	0.0534838	0.121683	0.100801	0.060515	0.060515	0.426855	0.358527	0.640693	0.640693	0.754201	0.245799	0.245799	
61.5493
0.114061	0.263517	

	2.15111	-0.75545
	-0.75545	0.410409
	

2	0	0	


2	-1.42647	-1.18572
2	-1.38148	-1.18927
2	-2.24461	-0.977416
2	-1.34054	-1.2735
2	-2.78413	-0.58446
2	-3.44825	0.00359216
2	-3.46982	-0.0112407
2	-3.23735	0.0466752
2	-3.75166	0.26284
2	-3.51439	0.230002
2	-3.95602	0.245749
2	-3.7213	0.219774
2	-3.91375	0.219146
2	-3.84324	0.330629
2	-3.39114	0.299557
2	-3.45484	0.157388
2	-3.75329	0.0932558
2	-3.06647	0.0977417
2	-2.62925	-0.0163637
2	-3.20961	0.100091
2	-2.88121	-0.19328
2	-2.94432	0.280707
2	-3.80274	0.445464
2	-4.29171	0.281466
2	-4.00183	0.196619
2	-3.9327	0.140625
2	-4.19159	0.198027
2	-3.42051	-0.131657
2	-3.4063	-0.00386342
2	-3.45295	0.0124309
2	-2.79663	-0.621422
2	-2.72903	-0.665902
2	-2.8324	-0.629919
2	-3.34878	-0.382218
2	-3.19732	-0.39582
2	-3.20699	-0.514741
2	-3.37056	-0.481997
2	-3.37371	-0.570222
2	-3.50981	-0.492339
2	-4.02143	-0.346268
2	-4.32849	-0.347434
2	-3.75929	-0.528476
2	-3.79863	-0.52486
2	-3.60144	-0.601648
2	-2.96842	-0.946517
2	-3.84572	-0.464581
2	-3.05999	-0.639289
2	-2.9336	-0.701494
2	-3.3187	-0.597252
2	-3.80322	-0.574376
2	-3.95607	-0.60206
2	-3.78389	-0.64528
2	-3.65281	-0.647312
2	-3.5105	-0.794488
2	-3.30573	-0.720828
2	-3.96295	-0.538052
2	-4.12335	-0.455705
2	-4.30257	-0.34686
2	-4.40607	-0.287367
2	-4.5419	-0.28809
2	-3.64452	-0.638444
2	-3.85941	-0.43955
2	-3.95787	-0.265625
2	-4.00578	-0.225498
2	-4.00424	-0.269797
2	-3.97302	-0.278373
2	-3.91921	-0.31347
2	-4.74204	-0.0435768
2	-4.01721	-0.280962
2	-3.91282	-0.260383
2	-4.02244	-0.207627
2	-4.21618	-0.187741
2	-4.60338	-0.0908605
2	-3.79479	-0.428059
2	-3.79643	-0.270392
2	-4.10383	-0.34208
2	-3.4711	-0.716269
2	-3.82523	-0.486199
2	-3.75829	-0.602501
2	-3.61637	-0.707435
2	-3.75397	-0.6727
2	-3.96335	-0.475117
2	-3.85622	-0.613633
2	-3.717	-0.739102
2	-3.94329	-0.564369
2	-3.95924	-0.481537
2	-4.21446	-0.53068
2	-3.47446	-0.800346
2	-4.02128	-0.722397
2	-4.23437	-0.551593
2	-3.77248	-0.559019
2	-4.26052	-0.241514
2	-3.91906	-0.565191
2	-4.98201	-0.0594526
2	-4.53585	-0.29766
2	-3.85272	-0.318237
2	-2.90206	-0.424108
2	-3.60208	-0.246798
2	-3.12101	-0.161683
2	-4.44595	0.0402476
2	-3.63682	0.0550666
2	-3.37328	-0.0610365
2	-3.71136	0.0647866
2	-3.0852	-0.222033
2	-3.62914	-0.10161
2	-3.30132	-0.3901
2	-3.38511	-0.528602
2	-3.12099	-0.779644
2	-3.23292	-0.525739
2	-2.63604	-0.751522
2	-3.22713	-0.533884
2	-3.12327	-0.570819
2	-3.20358	-0.533807
2	-3.53627	-0.38292
2	-2.92529	-0.471294
2	-3.14783	-0.342148
2	-3.14105	-0.440788
2	-3.20399	-0.410173
2	-3.07521	-0.509148
2	-3.22099	-0.429508
2	-2.78784	-0.589881
2	-2.91233	-0.462347
2	-2.87202	-0.663792
2	-3.09496	-0.466766
2	-2.58688	-0.562434
2	-3.22276	-0.34982
2	-3.22664	-0.417084
2	-3.30018	-0.398493
2	-2.72764	-0.639319
2	-3.37278	-0.312288
2	-3.05837	-0.42335
2	-3.23622	-0.320173
2	-3.13375	-0.346109
2	-3.09834	-0.354697
2	-3.79977	-0.0581788
2	-3.205	-0.415447
2	-2.65017	-0.534108
2	-3.37124	-0.453684
2	-3.38134	-0.375751
2	-3.13971	-0.347757
2	-3.76932	-0.433135
2	-3.65283	-0.229208
2	-3.09866	-0.352095
2	-3.50101	-0.271147
2	-3.78715	-0.3539
2	-3.93341	-0.41427
2	-3.45934	-0.438911
2	-4.28867	0.115545
2	-4.2011	0.386122
2	-3.48858	-0.345196
2	-3.79717	0.0731722
2	-3.51027	0.201284
2	-2.91315	0.104272
2	-3.81681	0.0436865
2	-4.65346	0.43484
2	-3.2803	-0.404251
2	-4.70206	-0.13904
2	-3.73118	-0.27423
2	-2.30024	-0.756383
2	-1.80307	-0.89623
2	-1.6346	-0.953766
2	-1.35362	-1.18863
2	-0.901856	-1.40391
2	-1.05586	-1.2289
2	-1.63391	-0.977887
2	-1.35092	-1.06451
2	-1.14782	-0.989583
2	-1.5091	-0.847782
2	-1.19126	-1.06369
2	-1.38549	-1.21867
2	-0.925075	-1.35487
2	-1.24811	-1.33891
2	-0.907646	-1.41752
2	-1.5047	-1.22868
2	-1.78498	-0.800001
2	-1.79791	-0.898683
2	-1.16364	-1.0145
2	-1.57597	-0.99461
2	-0.845203	-1.20297
2	-2.33336	-0.897354
2	-1.8931	-0.571629
2	-2.39316	-0.515425
2	-3.20931	-0.722377
2	-2.22679	-1.29204
2	-3.50424	-0.218196

6	1.16218	1.83092	0.286166	0.725874	2.02033	0.38255
4	0.282027	0.258663	0.219591	0.239719
1
1
0.997761
0.91987
0.862131
0.626225
0.473336
0.401954
0.35754
0.221821
0
0
0.333959
0.259775
0.184141
0
0
0.22921
0.0831276
0
0
0
0
0
0.203193
0.103124
0.0900961
0
0
0
0
0.602929
0.579424
0.573172
0.50315
0.400721
0.29582
0.267261
0.256577
0.230467
0.195629
0.127433
0.10951
0.100512
0.0758
0
0
0.0467468
0
0
0.101461
0.0702471
0.0657895
0.0407542
0
0
0
0.0219395
0
0
0
0
0.183226
0.161031
0.12867
0.103998
0.0836637
0.0315802
0
0
0.0740546
0
0
0
0
0
0.125187
0
0
0.137536
0.133038
0.124484
0
0.0648377
0
0.0507368
0
0
0.0904112
0
0
0.0809411
0
0
0
0
0
0.274248
0.0658964
0
0
0.0511943
0.0378764
0
0
0
0.490709
0.427112
0
0
0
0.288972
0.247181
0.246691
0.233786
0.147241
0.123889
0.0882172
0.0744159
0.0670941
0
0.0528759
0
0
0
0
0.112347
0.0624955
0
0
0
0.123149
0.101677
0.0870808
0
0
0
0
0.207653
0.0991511
0
0
0
0
0
0.0486419
0
0
0.150311
0
0
0.456514
0.16389
0
0
0
0.38762
0
0
0.452699
0.167023
0.127091
0.0486304
0
0
0.111637
0.0772011
0.0192697
0
0
0.0466552
0.0146737
0
0
0
0
0.0591145
0
0
0
0.655947
0
0
0.174505
0
0

0.00223925	0.077891	0.0577392	0.235906	0.152889	0.0713818	0.0444143	0.135719	0.221821	0.221821	0.0235809	0.0741841	0.0756342	0.184141	0.184141	0.0305646	0.146083	0.0831276	0.0831276	0.22921	0.333959	0.401954	0.270143	0.10007	0.0130275	0.0900961	0.0900961	0.103124	0.203193	0.0232956	0.0235055	0.00625164	0.070022	0.102429	0.104901	0.028559	0.0106847	0.02611	0.034838	0.0681961	0.0179221	0.00899802	0.0247124	0.0758	0.0758	0.0537657	0.0467468	0.0467468	0.00804972	0.0312137	0.0044576	0.0250353	0.0407542	0.0407542	0.0657895	0.0483076	0.0219395	0.0219395	0.101461	0.127433	0.012403	0.0221951	0.0323607	0.0246714	0.0203347	0.0520836	0.0315802	0.0315802	0.00960908	0.0740546	0.0740546	0.103998	0.12867	0.161031	0.0580392	0.125187	0.125187	0.0929311	0.00449748	0.00855367	0.124484	0.0596468	0.0648377	0.0141009	0.0507368	0.0507368	0.0426269	0.0904112	0.0904112	0.0565945	0.0809411	0.0809411	0.256577	0.267261	0.29582	0.126474	0.208351	0.0658964	0.0658964	0.223053	0.0133179	0.0378764	0.0378764	0.0511943	0.012441	0.0635973	0.427112	0.427112	0.490709	0.2842	0.0417908	0.000490059	0.0129046	0.0865447	0.0233527	0.0356716	0.0138013	0.00732183	0.0670941	0.0142182	0.0528759	0.0528759	0.0744159	0.0882172	0.0115413	0.0498519	0.0624955	0.0624955	0.112347	0.0240924	0.0214723	0.0145959	0.0870808	0.0870808	0.101677	0.123149	0.0261333	0.108502	0.0991511	0.0991511	0.207653	0.246691	0.247181	0.24033	0.0486419	0.0486419	0.429113	0.150311	0.150311	0.146415	0.292624	0.16389	0.16389	0.456514	0.47451	0.38762	0.38762	0.467171	0.285676	0.0399326	0.0784603	0.0486304	0.0486304	0.0154533	0.0344363	0.0579314	0.0192697	0.0192697	0.0305459	0.0319814	0.0146737	0.0146737	0.0466552	0.111637	0.107909	0.0591145	0.0591145	0.452699	0.341814	0.655947	0.655947	0.825495	0.174505	0.174505	
61.7091
2.59288	0.375732	

	1.47237	-0.463736
	-0.463736	0.269035
	

2	0	0	


2	-1.61202	-1.11569
2	-1.50526	-1.15389
2	-2.00627	-0.969576
2	-1.66971	-1.0015
2	-2.86592	-0.526945
2	-3.52476	-0.0685019
2	-3.47361	0.0697276
2	-3.29864	0.0870957
2	-3.55568	0.0874003
2	-3.65283	0.228811
2	-4.43612	0.415906
2	-3.43951	0.133892
2	-3.64904	0.147311
2	-3.6326	0.0276401
2	-3.50436	-0.0178636
2	-3.95616	0.275391
2	-3.61075	0.0520539
2	-3.50636	-0.149364
2	-3.34215	-0.212054
2	-3.11654	-0.211205
2	-3.51267	-0.401908
2	-4.12697	0.470932
2	-4.00479	0.407422
2	-3.71367	-0.117143
2	-3.31926	-0.245833
2	-3.40942	-0.182766
2	-3.37166	-0.242804
2	-3.16719	-0.324519
2	-3.80121	-0.0718068
2	-3.87216	0.00918095
2	-2.6844	-0.645288
2	-2.92325	-0.623924
2	-2.92322	-0.594616
2	-2.82686	-0.52527
2	-3.38555	-0.30425
2	-3.76102	-0.340294
2	-3.86527	-0.471913
2	-3.65606	-0.502186
2	-3.79549	-0.512627
2	-3.60472	-0.660113
2	-3.70426	-0.674262
2	-3.78592	-0.686591
2	-3.79203	-0.71048
2	-3.42344	-0.861047
2	-3.38235	-0.925819
2	-3.83493	-0.706792
2	-3.37935	-0.842816
2	-3.54391	-0.75667
2	-3.06728	-1.03249
2	-3.73691	-0.72218
2	-3.48779	-0.845295
2	-3.45413	-0.859513
2	-3.51005	-0.817249
2	-3.61056	-0.794951
2	-3.24882	-0.904331
2	-3.72015	-0.874355
2	-3.80941	-0.716444
2	-3.9822	-0.685019
2	-3.51912	-0.843076
2	-3.95003	-0.622828
2	-3.54411	-0.744348
2	-3.78939	-0.635455
2	-3.92014	-0.621688
2	-3.6878	-0.764859
2	-4.26757	-0.589645
2	-4.0797	-0.608696
2	-3.93837	-0.509343
2	-3.7323	-0.610238
2	-3.86227	-0.531051
2	-3.99767	-0.660572
2	-4.25566	-0.440952
2	-3.98998	-0.625526
2	-4.34775	-0.645077
2	-4.08019	-0.799525
2	-3.20867	-0.757743
2	-4.09905	-0.656877
2	-3.93976	-0.651534
2	-4.9172	-0.591403
2	-3.80104	-0.584404
2	-3.78731	-0.609036
2	-3.88801	-0.602824
2	-3.93694	-0.488514
2	-3.81165	-0.485524
2	-3.79722	-0.655271
2	-3.71359	-0.56492
2	-3.73864	-0.559302
2	-4.05135	-0.540088
2	-3.96961	-0.53165
2	-3.40142	-0.624015
2	-4.43318	-0.475083
2	-4.10473	-0.418138
2	-4.07436	-0.470427
2	-4.34588	-0.180505
2	-4.82995	-0.0308611
2	-3.61625	-0.523146
2	-3.01803	-0.617476
2	-3.8438	0.0167236
2	-3.36778	0.255313
2	-3.37908	0.076481
2	-3.31249	0.0625506
2	-3.29375	-0.10964
2	-3.04547	-0.152381
2	-3.25445	-0.0363181
2	-2.99341	-0.261476
2	-3.27662	-0.107129
2	-2.67796	-0.598721
2	-3.06641	-0.628711
2	-3.28672	-0.921796
2	-3.34736	-0.663007
2	-4.02159	-0.427874
2	-3.26751	-0.404548
2	-3.35078	-0.370123
2	-3.37175	-0.365813
2	-3.53655	-0.307425
2	-3.43071	-0.373506
2	-3.45382	-0.343176
2	-3.12635	-0.44807
2	-3.13494	-0.427282
2	-3.17938	-0.415065
2	-2.74558	-0.511877
2	-2.98444	-0.489448
2	-3.04731	-0.494512
2	-2.53812	-0.764376
2	-3.07834	-0.427323
2	-3.08659	-0.404426
2	-3.46672	-0.361617
2	-3.30048	-0.375915
2	-3.36851	-0.445378
2	-3.10099	-0.34069
2	-3.36101	-0.455181
2	-3.78652	-0.190199
2	-3.8038	-0.262949
2	-3.60202	-0.284647
2	-3.45594	-0.307307
2	-3.50247	-0.363068
2	-3.96213	-0.0648457
2	-3.27299	-0.363128
2	-3.5066	-0.34998
2	-3.59477	-0.486664
2	-3.43036	-0.509283
2	-4.07988	-0.261133
2	-3.28915	-0.451239
2	-3.69636	-0.195261
2	-2.80827	-0.962192
2	-3.49857	-0.436542
2	-3.6693	-0.340176
2	-3.57384	-0.298853
2	-3.84716	-0.273763
2	-3.94524	-0.171035
2	-4.42547	-0.166943
2	-3.25527	-0.213029
2	-3.42978	0.431806
2	-3.17717	0.444146
2	-3.60691	0.329247
2	-4.30176	-0.152471
2	-3.39323	-0.5006
2	-3.64532	-0.605005
2	-4.58785	-0.0497056
2	-2.99815	-0.574624
2	-1.76504	-0.896626
2	-1.60789	-0.927709
2	-1.13179	-1.1632
2	-1.21944	-0.944913
2	-1.16235	-1.27667
2	-1.45387	-0.992259
2	-1.15651	-1.07617
2	-0.957092	-1.16524
2	-1.13811	-1.0914
2	-0.78412	-1.24634
2	-1.17102	-1.10473
2	-1.06806	-1.04203
2	-1.2047	-1.13375
2	-0.610125	-1.17496
2	-1.1107	-1.12438
2	-1.57034	-0.766214
2	-1.5144	-1.0114
2	-1.3844	-0.994545
2	-2.04281	-0.92764
2	-0.936531	-1.31485
2	-2.03137	-0.817794
2	-2.19794	-0.871309
2	-3.22739	-0.437319
2	-2.38593	-0.938853
2	-2.26208	-1.16445
2	-3.3543	-0.617446

6	0.800316	1.48844	0.218758	0.535755	1.55376	0.314797
4	0.276601	0.265406	0.222853	0.235139
1
1
0.999147
0.9173
0.873035
0.656346
0.524448
0.447308
0.315754
0.158342
0
0
0.278682
0.207489
0.148398
0
0
0.173821
0.0401105
0
0
0
0
0
0.19968
0.129956
0.120736
0
0
0
0
0.62719
0.602489
0.588878
0.451479
0.375066
0.29786
0.271486
0.266977
0.252329
0.170802
0.117237
0.0952087
0.0835641
0.0721746
0
0
0.0486858
0
0
0.0726992
0.0486619
0.0483542
0.0292197
0
0
0
0.0269921
0
0
0
0
0.166423
0.155657
0.111139
0.0895358
0.0725933
0.0296763
0
0
0.0392886
0
0
0
0
0
0.108417
0
0
0.134327
0.115519
0.0917453
0
0.0808722
0
0.042629
0
0
0.0559572
0
0
0.0548016
0
0
0
0
0
0.287799
0.160079
0
0
0.0843683
0.0518032
0
0
0
0.399231
0.275764
0
0
0
0.297819
0.257753
0.252417
0.214662
0.155066
0.136862
0.108442
0.104838
0.0887611
0
0.0632591
0
0
0
0
0.132156
0.0855046
0
0
0
0.13987
0.117237
0.104122
0
0
0
0
0.196104
0.0857421
0
0
0
0
0
0.055298
0
0
0.162628
0
0
0.504371
0.164911
0
0
0
0.497721
0
0
0.456456
0.192345
0.168139
0.0740549
0
0
0.149611
0.110072
0.0241157
0
0
0.054437
0.0151578
0
0
0
0
0.0873104
0
0
0
0.606026
0
0
0.138595
0
0

0.000852887	0.0818467	0.0442655	0.216689	0.131898	0.0771404	0.131554	0.157411	0.158342	0.158342	0.0370719	0.0711931	0.0590912	0.148398	0.148398	0.0336678	0.13371	0.0401105	0.0401105	0.173821	0.278682	0.447308	0.324769	0.0697234	0.00921983	0.120736	0.120736	0.129956	0.19968	0.0291564	0.024701	0.0136104	0.1374	0.0764131	0.077206	0.0263739	0.00450874	0.0146476	0.081527	0.0535655	0.0220282	0.0116446	0.0113895	0.0721746	0.0721746	0.0348783	0.0486858	0.0486858	0.0225095	0.0240372	0.000307707	0.0191345	0.0292197	0.0292197	0.0483542	0.0216699	0.0269921	0.0269921	0.0726992	0.117237	0.00437907	0.0107665	0.0445177	0.0216033	0.0169425	0.0429169	0.0296763	0.0296763	0.0333046	0.0392886	0.0392886	0.0895358	0.111139	0.155657	0.0580062	0.108417	0.108417	0.118002	0.018808	0.023774	0.0917453	0.010873	0.0808722	0.0382432	0.042629	0.042629	0.059562	0.0559572	0.0559572	0.0795256	0.0548016	0.0548016	0.266977	0.271486	0.29786	0.0872669	0.127719	0.160079	0.160079	0.20343	0.0325651	0.0518032	0.0518032	0.0843683	0.0522475	0.123467	0.275764	0.275764	0.399231	0.291059	0.0400659	0.00533602	0.0377557	0.0595961	0.0182031	0.0284209	0.00360312	0.0160773	0.0887611	0.025502	0.0632591	0.0632591	0.104838	0.108442	0.00470601	0.0466519	0.0855046	0.0855046	0.132156	0.0151955	0.0226334	0.0131142	0.104122	0.104122	0.117237	0.13987	0.0185579	0.110362	0.0857421	0.0857421	0.196104	0.252417	0.257753	0.242521	0.055298	0.055298	0.43986	0.162628	0.162628	0.122819	0.33946	0.164911	0.164911	0.504371	0.375313	0.497721	0.497721	0.460844	0.264112	0.0242059	0.0940837	0.0740549	0.0740549	0.0185273	0.039539	0.0859567	0.0241157	0.0241157	0.0556354	0.0392792	0.0151578	0.0151578	0.054437	0.149611	0.105034	0.0873104	0.0873104	0.456456	0.393121	0.606026	0.606026	0.861405	0.138595	0.138595	
61.23
0.239289	0.00512557	

	2.30127	-0.935404
	-0.935404	0.462078
	

2	0	0	


2	-1.76854	-1.25553
2	-1.74268	-1.2594
2	-2.12165	-0.939425
2	-1.54733	-1.12868
2	-2.30929	-0.775935
2	-3.80713	-0.0416909
2	-4.08107	0.248633
2	-3.59162	0.12242
2	-3.57293	0.143547
2	-2.58795	-0.369387
2	-4.92085	0.720366
2	-3.51075	0.0827955
2	-3.35916	0.211133
2	-3.82797	0.451337
2	-3.5117	0.321786
2	-3.57561	0.347777
2	-2.97843	-0.00949731
2	-2.56542	-0.124679
2	-2.97478	-0.0627915
2	-2.69729	-0.195409
2	-3.69754	0.285969
2	-2.93314	0.146332
2	-3.43033	0.111422
2	-3.26865	-0.525478
2	-3.45017	-0.482936
2	-3.46055	-0.470813
2	-4.13018	-0.367372
2	-3.44137	-0.256972
2	-4.87555	0.161191
2	-3.70234	-0.301548
2	-2.44305	-0.762539
2	-2.86693	-0.57394
2	-3.06424	-0.478463
2	-3.39024	-0.439115
2	-2.96035	-0.630095
2	-3.32999	-0.420895
2	-3.73015	-0.331764
2	-3.71537	-0.330551
2	-3.93945	-0.260272
2	-3.84872	-0.358024
2	-3.84095	-0.444509
2	-3.88243	-0.430216
2	-3.81289	-0.446508
2	-3.60922	-0.498899
2	-3.64436	-0.412336
2	-3.91794	-0.518463
2	-3.75472	-0.477506
2	-3.72435	-0.538598
2	-2.98095	-0.847805
2	-3.73647	-0.467448
2	-3.71918	-0.595099
2	-3.76336	-0.582112
2	-3.48562	-0.690033
2	-3.65234	-0.686011
2	-2.95126	-0.89986
2	-4.37235	-0.364045
2	-3.73276	-0.608988
2	-3.84229	-0.564807
2	-3.35263	-0.752498
2	-3.85618	-0.400694
2	-4.28192	-0.217627
2	-3.85778	-0.306419
2	-3.94072	-0.207826
2	-3.90844	-0.240728
2	-3.69509	-0.302154
2	-3.43098	-0.439891
2	-3.47733	-0.419331
2	-3.74282	-0.346947
2	-3.16687	-0.537118
2	-3.61809	-0.305608
2	-3.66419	-0.239258
2	-3.785	-0.200357
2	-3.83788	-0.22736
2	-3.70411	-0.431905
2	-4.15984	-0.0511045
2	-3.66234	-0.52959
2	-4.35583	-0.309493
2	-3.23871	-0.684753
2	-4.20589	-0.287923
2	-4.24708	-0.285402
2	-4.57256	-0.184482
2	-4.28888	-0.188322
2	-4.68187	-0.152689
2	-4.42525	-0.270169
2	-4.77608	-0.0566392
2	-4.2576	-0.281382
2	-4.55833	-0.144891
2	-4.111	-0.321109
2	-3.93483	-0.428959
2	-4.07971	-0.369073
2	-4.14164	-0.287428
2	-4.02686	-0.25095
2	-3.81642	-0.273815
2	-4.53604	0.0245465
2	-4.50247	-0.126088
2	-3.42584	-0.536579
2	-3.0713	-0.505404
2	-4.08127	-0.0411021
2	-4.51091	0.331695
2	-3.39536	-0.294391
2	-3.71993	-0.0494
2	-3.50225	-0.18535
2	-3.53352	-0.210255
2	-2.95989	-0.371379
2	-4.53931	0.336692
2	-3.61437	-0.439188
2	-3.71582	-0.549358
2	-2.60587	-1.10553
2	-2.51509	-0.761652
2	-2.66138	-0.709717
2	-3.13192	-0.504496
2	-3.14869	-0.554901
2	-3.15239	-0.572666
2	-3.53285	-0.361419
2	-3.31097	-0.469703
2	-3.28446	-0.484927
2	-3.27333	-0.462152
2	-3.2217	-0.480501
2	-3.18918	-0.524897
2	-3.24367	-0.523178
2	-2.86039	-0.636625
2	-3.23842	-0.543385
2	-2.8734	-0.608889
2	-3.848	-0.230121
2	-2.83167	-0.672355
2	-3.46306	-0.39068
2	-3.5362	-0.366391
2	-3.58096	-0.387558
2	-3.2616	-0.464536
2	-4.22493	-0.181521
2	-3.61676	-0.35735
2	-3.69028	-0.33101
2	-3.90177	-0.210751
2	-3.89832	-0.323039
2	-4.11372	0.11618
2	-3.95643	-0.194192
2	-3.02167	-0.466601
2	-3.50171	-0.408893
2	-3.49643	-0.404788
2	-2.99671	-0.501907
2	-4.07305	-0.260421
2	-3.67751	-0.321529
2	-3.38077	-0.358482
2	-3.85388	-0.375096
2	-3.63935	-0.227988
2	-4.21179	0.0151059
2	-3.86156	-0.173526
2	-4.02771	-0.131472
2	-4.81953	0.219365
2	-4.03397	0.0449678
2	-3.72443	-0.234573
2	-3.00608	-0.169856
2	-3.83708	0.283692
2	-3.72983	0.0784536
2	-4.92543	0.282746
2	-3.77894	-0.184851
2	-4.57712	-0.0270468
2	-4.12684	-0.365965
2	-2.85465	-0.660301
2	-1.68145	-0.958637
2	-1.67775	-0.977575
2	-1.56282	-1.11185
2	-1.46842	-1.13419
2	-1.67774	-1.08006
2	-1.66889	-1.02542
2	-1.42738	-1.07179
2	-1.44542	-1.06487
2	-1.57456	-0.984479
2	-1.22027	-1.20505
2	-1.45973	-1.0067
2	-1.2492	-0.958382
2	-1.24351	-0.973432
2	-0.943357	-1.07296
2	-1.24722	-1.11714
2	-1.78855	-0.998198
2	-1.95067	-0.933819
2	-1.73535	-0.951761
2	-1.81463	-0.991196
2	-0.892741	-1.40459
2	-1.96518	-0.830309
2	-2.36716	-0.687533
2	-2.62871	-0.838682
2	-2.44854	-0.849602
2	-1.55854	-1.10169
2	-2.64398	-0.49509

6	0.881332	1.6068	0.257672	0.582013	1.72663	0.367456
4	0.279767	0.26075	0.223968	0.235515
1
1
0.998097
0.882375
0.830119
0.629754
0.495933
0.400257
0.305236
0.134919
0
0
0.248824
0.208545
0.163953
0
0
0.182894
0.0347639
0
0
0
0
0
0.240089
0.157474
0.146637
0
0
0
0
0.609447
0.564123
0.560691
0.495428
0.412611
0.337897
0.284452
0.260558
0.22579
0.181862
0.116842
0.0941443
0.0752656
0.0476144
0
0
0.0392138
0
0
0.0823885
0.0599184
0.0546066
0.0461295
0
0
0
0.0183614
0
0
0
0
0.177753
0.159335
0.118168
0.0975161
0.0693652
0.0367015
0
0
0.0540798
0
0
0
0
0
0.105079
0
0
0.107233
0.0886604
0.0764873
0
0.0372504
0
0.0304705
0
0
0.0594305
0
0
0.0426738
0
0
0
0
0
0.299612
0.179166
0
0
0.0506878
0.0372206
0
0
0
0.468486
0.418615
0
0
0
0.277293
0.239635
0.23456
0.211059
0.139001
0.120527
0.0842564
0.0654207
0.0599297
0
0.0487893
0
0
0
0
0.106737
0.0693599
0
0
0
0.123274
0.10135
0.0834045
0
0
0
0
0.205208
0.102146
0
0
0
0
0
0.049523
0
0
0.148806
0
0
0.473289
0.114174
0
0
0
0.496735
0
0
0.417676
0.17836
0.158322
0.0712525
0
0
0.14368
0.114887
0.0312356
0
0
0.062743
0.0162095
0
0
0
0
0.0840976
0
0
0
0.483093
0
0
0.170764
0
0

0.00190315	0.115722	0.0522554	0.200366	0.13382	0.0956762	0.0950215	0.170317	0.134919	0.134919	0.0564118	0.0402792	0.0445914	0.163953	0.163953	0.0256506	0.14813	0.0347639	0.0347639	0.182894	0.248824	0.400257	0.255844	0.0826151	0.0108364	0.146637	0.146637	0.157474	0.240089	0.0203065	0.045324	0.00343161	0.0652637	0.0828167	0.0747141	0.0534445	0.0238947	0.0347672	0.043928	0.0650206	0.0226976	0.0188787	0.0276512	0.0476144	0.0476144	0.0360517	0.0392138	0.0392138	0.0117557	0.0224701	0.00531181	0.00847707	0.0461295	0.0461295	0.0546066	0.041557	0.0183614	0.0183614	0.0823885	0.116842	0.00410997	0.0184179	0.0411668	0.0206518	0.0281509	0.0326637	0.0367015	0.0367015	0.0152855	0.0540798	0.0540798	0.0975161	0.118168	0.159335	0.0726733	0.105079	0.105079	0.118558	0.0185726	0.0121731	0.0764873	0.0392369	0.0372504	0.00677995	0.0304705	0.0304705	0.0292299	0.0594305	0.0594305	0.0645592	0.0426738	0.0426738	0.260558	0.284452	0.337897	0.112999	0.120446	0.179166	0.179166	0.248924	0.0134672	0.0372206	0.0372206	0.0506878	0.0269413	0.0498716	0.418615	0.418615	0.468486	0.283399	0.0376584	0.00507499	0.0235006	0.0720585	0.0184735	0.0362707	0.0188357	0.00549098	0.0599297	0.0111404	0.0487893	0.0487893	0.0654207	0.0842564	0.0137901	0.0373771	0.0693599	0.0693599	0.106737	0.0157261	0.0219249	0.017945	0.0834045	0.0834045	0.10135	0.123274	0.00585144	0.103062	0.102146	0.102146	0.205208	0.23456	0.239635	0.22777	0.049523	0.049523	0.415317	0.148806	0.148806	0.136158	0.359115	0.114174	0.114174	0.473289	0.333385	0.496735	0.496735	0.464699	0.239316	0.020038	0.0870693	0.0712525	0.0712525	0.0146423	0.0287925	0.0836514	0.0312356	0.0312356	0.052144	0.0465336	0.0162095	0.0162095	0.062743	0.14368	0.0942623	0.0840976	0.0840976	0.417676	0.515004	0.483093	0.483093	0.829236	0.170764	0.170764	
63.4855
1.69114	0.00901898	

	3.12352	-0.678343
	-0.678343	0.260415
	

2	0	0	


2	-1.6637	-1.21127
2	-1.63302	-1.20941
2	-2.24948	-0.894617
2	-1.42343	-0.979431
2	-2.69362	-0.452554
2	-3.62329	-0.0651792
2	-3.77098	0.217461
2	-3.98952	0.314459
2	-3.38772	0.332406
2	-3.02712	0.389008
2	-3.85258	0.376118
2	-3.73586	0.274599
2	-3.37055	0.168233
2	-3.39285	0.250502
2	-3.33625	0.17768
2	-4.50013	0.306306
2	-2.98428	-0.0191776
2	-3.14191	-0.0928886
2	-2.46036	-0.236306
2	-2.92663	-0.0832406
2	-3.44004	0.137949
2	-3.18205	0.525824
2	-3.08335	-0.242273
2	-3.62863	-0.118957
2	-4.19316	-0.0914742
2	-4.06007	-0.121091
2	-4.47055	-0.0924756
2	-3.68741	-0.344796
2	-3.65304	-0.0950997
2	-4.57561	0.173438
2	-2.97302	-0.439122
2	-2.92919	-0.434689
2	-2.80022	-0.442284
2	-2.92873	-0.376192
2	-2.76735	-0.39058
2	-3.71715	-0.281058
2	-3.71698	-0.351318
2	-4.28099	-0.194685
2	-4.01532	-0.351654
2	-3.7813	-0.444732
2	-4.15257	-0.363026
2	-3.90376	-0.403859
2	-3.75696	-0.44591
2	-3.51209	-0.499189
2	-2.6117	-0.532304
2	-3.53198	-0.346177
2	-3.25679	-0.433616
2	-3.58678	-0.351923
2	-3.9602	-0.340339
2	-3.84955	-0.422377
2	-3.84627	-0.402001
2	-3.75364	-0.404617
2	-3.90312	-0.365861
2	-3.42085	-0.510651
2	-4.04283	-0.285409
2	-4.22148	-0.218609
2	-3.95715	-0.258197
2	-4.28983	-0.200549
2	-3.76372	-0.303706
2	-4.85559	-0.259696
2	-4.77988	-0.0706069
2	-3.76561	-0.468236
2	-3.55274	-0.562472
2	-3.91883	-0.485629
2	-3.88946	-0.52602
2	-4.01485	-0.5138
2	-3.76627	-0.491701
2	-3.59404	-0.573462
2	-3.17489	-0.697348
2	-3.64948	-0.565879
2	-3.05718	-0.529403
2	-4.11249	-0.589149
2	-4.55709	-0.321594
2	-3.33095	-0.739717
2	-3.63979	-0.465628
2	-4.29611	-0.198609
2	-3.82891	-0.331302
2	-4.57039	-0.191168
2	-4.01906	-0.345902
2	-3.68538	-0.394532
2	-3.56166	-0.434168
2	-3.94653	-0.449978
2	-3.47426	-0.466789
2	-3.13928	-0.456759
2	-3.46641	-0.481137
2	-3.46946	-0.500366
2	-4.0858	-0.320451
2	-3.91034	-0.406487
2	-3.29727	-0.498347
2	-4.28357	-0.371004
2	-3.54548	-0.349841
2	-3.35922	-0.411904
2	-4.01672	-0.289888
2	-3.49084	-0.645528
2	-4.3711	-0.391017
2	-4.19081	-0.510724
2	-3.40188	-0.399499
2	-3.56993	-0.181697
2	-4.46405	-0.00676837
2	-4.26227	-0.00643213
2	-3.37103	0.0430542
2	-2.96167	-0.0894493
2	-2.90445	-0.0638835
2	-3.04138	-0.0408656
2	-3.12213	-0.0216735
2	-3.11377	-0.434456
2	-3.07561	-0.442709
2	-4.40369	-0.525105
2	-3.74872	-0.718836
2	-3.24139	-0.442664
2	-3.12525	-0.654231
2	-3.18444	-0.654261
2	-2.96048	-0.686796
2	-3.36277	-0.663908
2	-3.40565	-0.484462
2	-3.58617	-0.448628
2	-3.26012	-0.578236
2	-3.10582	-0.689617
2	-2.97066	-0.676946
2	-2.6262	-0.726909
2	-2.37101	-0.792109
2	-2.76474	-0.776331
2	-2.53075	-0.736991
2	-3.52476	-0.533118
2	-2.55118	-0.774926
2	-3.48398	-0.509974
2	-2.84556	-0.669747
2	-3.48278	-0.476907
2	-3.14234	-0.663201
2	-4.24262	-0.378826
2	-3.32015	-0.477505
2	-3.71247	-0.327543
2	-3.40247	-0.476949
2	-3.90093	-0.349448
2	-3.19722	-0.468323
2	-3.54161	-0.31155
2	-3.08138	-0.47072
2	-3.19591	-0.677175
2	-3.191	-0.809745
2	-3.10767	-0.823997
2	-4.05948	-0.639622
2	-3.33527	-0.814732
2	-2.99855	-0.995697
2	-3.28032	-0.617783
2	-3.69353	-0.336382
2	-3.55913	-0.462108
2	-3.39641	-0.383958
2	-4.41199	0.152935
2	-4.4203	0.173987
2	-4.73606	0.190124
2	-3.6602	-0.203486
2	-3.22865	0.142913
2	-2.34505	-0.0383644
2	-2.83841	0.0514907
2	-4.28472	-0.534704
2	-4.0231	-0.268718
2	-5.76296	0.25927
2	-4.72276	0.0767331
2	-2.42614	-0.861779
2	-1.3765	-1.05331
2	-1.6531	-0.994147
2	-1.76265	-0.993365
2	-1.40214	-1.07349
2	-1.56885	-1.15383
2	-1.55044	-1.10279
2	-1.39162	-1.14211
2	-1.68183	-1.01336
2	-2.02665	-0.870529
2	-1.54693	-1.0392
2	-1.60879	-0.959694
2	-1.37125	-1.10003
2	-1.13516	-1.16402
2	-0.903645	-1.14248
2	-1.97814	-0.798339
2	-1.57939	-1.11698
2	-2.20702	-0.913896
2	-1.44887	-1.1078
2	-2.44812	-0.796977
2	-0.882646	-1.07172
2	-2.63894	-0.800587
2	-1.61091	-1.10684
2	-1.83619	-0.541068
2	-3.09863	-0.643559
2	-2.15336	-0.992345
2	-2.48373	-0.762594

6	1.4781	3.23208	0.517766	1.12221	3.47936	0.700622
4	0.280203	0.261231	0.221768	0.236798
1
1
0.998961
0.886415
0.841464
0.603548
0.516195
0.476652
0.387374
0.180715
0
0
0.336949
0.259813
0.147518
0
0
0.20917
0.0556853
0
0
0
0
0
0.198071
0.106295
0.0892644
0
0
0
0
0.587172
0.56143
0.555208
0.467781
0.403182
0.310628
0.280103
0.260281
0.222281
0.186783
0.13181
0.120142
0.105519
0.0511598
0
0
0.0649065
0
0
0.116954
0.0576029
0.0566404
0.0474064
0
0
0
0.0236863
0
0
0
0
0.172892
0.15589
0.100859
0.0964295
0.0687762
0.0410029
0
0
0.0510811
0
0
0
0
0
0.0967231
0
0
0.120151
0.117055
0.0992412
0
0.0414942
0
0.0273567
0
0
0.0726641
0
0
0.0855395
0
0
0
0
0
0.297029
0.161118
0
0
0.0843397
0.0604178
0
0
0
0.442641
0.39228
0
0
0
0.306332
0.238227
0.237206
0.211708
0.153463
0.134381
0.0900577
0.0796453
0.0757077
0
0.0578401
0
0
0
0
0.112939
0.0816337
0
0
0
0.135674
0.11294
0.0745458
0
0
0
0
0.199769
0.0830638
0
0
0
0
0
0.0806314
0
0
0.0917475
0
0
0.459116
0.135287
0
0
0
0.335569
0
0
0.435252
0.17459
0.15055
0.0663563
0
0
0.130205
0.0904021
0.0206409
0
0
0.0526087
0.0157637
0
0
0
0
0.0784247
0
0
0
0.504597
0
0
0.126578
0
0

0.00103871	0.112546	0.0449513	0.237916	0.0873535	0.0395431	0.089278	0.206659	0.180715	0.180715	0.0504249	0.0771354	0.112295	0.147518	0.147518	0.0506429	0.153485	0.0556853	0.0556853	0.20917	0.336949	0.476652	0.318124	0.0917752	0.017031	0.0892644	0.0892644	0.106295	0.198071	0.0163765	0.0257416	0.00622249	0.0874264	0.0645997	0.0925539	0.0305251	0.0198212	0.0379999	0.0354989	0.0549723	0.0116681	0.0146228	0.0543596	0.0511598	0.0511598	0.040613	0.0649065	0.0649065	0.00318838	0.059351	0.000962439	0.00923407	0.0474064	0.0474064	0.0566404	0.0339166	0.0236863	0.0236863	0.116954	0.13181	0.0138908	0.0170022	0.0550303	0.00442982	0.0276534	0.0277732	0.0410029	0.0410029	0.0176951	0.0510811	0.0510811	0.0964295	0.100859	0.15589	0.0761688	0.0967231	0.0967231	0.10213	0.00309596	0.0178141	0.0992412	0.057747	0.0414942	0.0141374	0.0273567	0.0273567	0.0443912	0.0726641	0.0726641	0.0346117	0.0855395	0.0855395	0.260281	0.280103	0.310628	0.106152	0.135912	0.161118	0.161118	0.21269	0.0239219	0.0604178	0.0604178	0.0843397	0.0251399	0.050361	0.39228	0.39228	0.442641	0.248876	0.0681045	0.00102084	0.0254982	0.0582453	0.0190813	0.0443237	0.0104123	0.00393765	0.0757077	0.0178676	0.0578401	0.0578401	0.0796453	0.0900577	0.0214427	0.031305	0.0816337	0.0816337	0.112939	0.0177889	0.022734	0.038394	0.0745458	0.0745458	0.11294	0.135674	0.0119395	0.116705	0.0830638	0.0830638	0.199769	0.237206	0.238227	0.2257	0.0806314	0.0806314	0.469683	0.0917475	0.0917475	0.128056	0.323829	0.135287	0.135287	0.459116	0.505895	0.335569	0.335569	0.451163	0.260662	0.0240392	0.0841941	0.0663563	0.0663563	0.0203457	0.0398025	0.0697612	0.0206409	0.0206409	0.0377934	0.0368451	0.0157637	0.0157637	0.0526087	0.130205	0.0961648	0.0784247	0.0784247	0.435252	0.494364	0.504597	0.504597	0.873422	0.126578	0.126578	
63.5308
2.09555	0.452949	

	2.54364	-1.12104
	-1.12104	0.649298
	

2	0	0	


2	-1.71588	-1.18727
2	-1.75517	-1.14033
2	-2.09519	-0.903448
2	-1.80093	-1.03994
2	-2.59377	-0.480023
2	-3.78184	0.105167
2	-3.49404	0.0445493
2	-4.07769	0.279327
2	-3.2728	0.0403725
2	-3.269	-0.0368611
2	-3.66139	-0.0391936
2	-3.97002	0.390871
2	-4.52582	0.558108
2	-4.13064	0.529427
2	-3.47737	0.1547
2	-3.91391	0.421742
2	-3.71658	0.0264023
2	-3.20736	-0.0858215
2	-2.80344	-0.296191
2	-2.97904	-0.28012
2	-3.81732	0.387387
2	-3.31689	0.0844387
2	-4.42584	0.611818
2	-3.79018	-0.129544
2	-3.69671	-0.193633
2	-3.81171	-0.146105
2	-4.07528	-0.0869967
2	-3.9952	0.0827924
2	-3.84665	-0.0435748
2	-3.7639	-0.0419303
2	-2.95855	-0.334203
2	-3.12527	-0.34397
2	-3.06329	-0.353534
2	-3.13163	-0.628811
2	-3.23411	-0.593047
2	-3.68245	-0.627397
2	-3.75397	-0.600853
2	-3.78198	-0.597857
2	-3.88352	-0.506856
2	-3.77161	-0.594855
2	-4.18434	-0.404344
2	-3.7507	-0.581547
2	-3.85393	-0.515857
2	-3.33252	-0.625517
2	-2.67414	-0.837287
2	-3.34932	-0.554272
2	-3.64084	-0.725126
2	-4.03508	-0.800628
2	-3.27183	-0.840128
2	-3.89138	-0.524755
2	-3.6591	-0.712687
2	-3.57084	-0.767106
2	-3.6079	-0.766732
2	-3.52901	-0.771877
2	-3.79176	-0.58787
2	-3.59555	-0.772943
2	-4.16672	-0.43752
2	-3.86059	-0.484128
2	-4.02673	-0.445853
2	-4.37487	-0.416202
2	-4.3725	-0.0379834
2	-3.82962	-0.547713
2	-4.01202	-0.479886
2	-4.02112	-0.39304
2	-3.99895	-0.409668
2	-3.73895	-0.467717
2	-3.74878	-0.489926
2	-4.12466	-0.282736
2	-3.92524	-0.432027
2	-3.9526	-0.433485
2	-3.92983	-0.440597
2	-4.22337	-0.200248
2	-4.9049	-0.0122434
2	-3.4198	-0.633772
2	-4.57925	-0.172429
2	-3.72019	-0.779164
2	-3.84914	-0.776738
2	-3.41394	-1.0334
2	-3.79194	-0.618312
2	-3.84677	-0.612898
2	-3.77135	-0.692121
2	-3.88537	-0.681867
2	-3.51391	-0.719887
2	-3.91466	-0.542774
2	-3.5623	-0.704716
2	-3.1521	-0.947137
2	-3.01142	-0.927369
2	-3.76159	-0.609683
2	-3.00121	-1.08388
2	-4.184	-0.41729
2	-4.08388	-0.417652
2	-4.55567	-0.068153
2	-4.2228	-0.564733
2	-4.59591	-0.408979
2	-4.36515	-0.359154
2	-3.69723	-0.718938
2	-3.00701	-0.452399
2	-3.80446	-0.13596
2	-4.29276	0.229071
2	-4.437	0.0913162
2	-4.09527	0.00273149
2	-4.12733	0.126659
2	-4.18994	0.251368
2	-3.99436	0.0743626
2	-4.61107	-0.0264714
2	-3.20944	-0.682844
2	-3.18321	-0.696404
2	-3.24473	-1.25475
2	-3.95327	-0.462259
2	-3.4748	-0.422448
2	-3.43258	-0.149517
2	-3.75421	-0.197255
2	-3.77484	-0.197024
2	-3.38081	-0.383092
2	-3.4367	-0.317883
2	-3.5651	-0.296961
2	-3.48394	-0.273105
2	-3.62633	-0.200749
2	-3.63405	-0.194596
2	-3.22896	-0.367606
2	-3.38483	-0.2885
2	-3.34548	-0.351221
2	-3.02769	-0.332659
2	-4.22345	0.019896
2	-3.04007	-0.435931
2	-3.63987	-0.194644
2	-3.61244	-0.299206
2	-3.40702	-0.326621
2	-2.90301	-0.820668
2	-3.88033	-0.210549
2	-3.33212	-0.407876
2	-3.61894	-0.305361
2	-3.65385	-0.273714
2	-3.0889	-0.578378
2	-3.52718	-0.332867
2	-3.8152	-0.158449
2	-4.21065	0.345522
2	-3.36107	-0.371726
2	-3.06611	-0.372693
2	-2.6403	-0.682892
2	-4.52944	0.233229
2	-3.29375	-0.563584
2	-3.09696	-0.567233
2	-3.79207	-0.459331
2	-3.73015	-0.212304
2	-4.06139	0.0863138
2	-4.54656	0.265779
2	-3.87453	0.0898891
2	-3.96162	0.205665
2	-4.34508	0.495193
2	-3.4205	-0.224524
2	-3.2352	0.0949736
2	-2.64028	-0.500563
2	-4.05621	0.588023
2	-4.59222	0.0265945
2	-3.93298	-0.428086
2	-5.17145	0.194153
2	-3.78446	-0.575986
2	-2.51283	-0.704292
2	-1.58811	-1.05062
2	-1.65741	-1.04607
2	-1.42726	-1.20442
2	-1.74497	-1.10022
2	-1.46367	-1.25747
2	-1.71605	-0.977246
2	-1.47455	-1.18603
2	-0.975537	-1.49665
2	-1.03217	-1.43902
2	-1.03785	-1.55993
2	-1.13145	-1.33884
2	-1.17796	-1.26969
2	-1.35146	-1.12889
2	-0.557538	-1.52534
2	-1.74274	-0.97973
2	-1.30606	-0.945536
2	-1.63285	-1.09457
2	-1.52968	-1.16098
2	-2.1216	-0.998677
2	-1.03118	-1.13146
2	-2.63079	-0.7639
2	-1.56538	-1.57132
2	-2.17322	-0.470046
2	-2.51702	-1.01402
2	-2.21215	-1.21497
2	-2.46853	-0.880033

6	1.19188	2.89378	0.457705	1.02514	2.99912	0.644551
4	0.278525	0.25834	0.222025	0.241109
1
1
0.998797
0.873044
0.82279
0.589226
0.446722
0.403761
0.328242
0.170902
0
0
0.281402
0.252896
0.160916
0
0
0.208985
0.0413735
0
0
0
0
0
0.240849
0.135888
0.118976
0
0
0
0
0.566988
0.537346
0.528253
0.463921
0.352004
0.288483
0.247988
0.243195
0.199327
0.158956
0.123661
0.118273
0.0768169
0.0588742
0
0
0.0301113
0
0
0.108075
0.0711372
0.0639178
0.0373174
0
0
0
0.0116518
0
0
0
0
0.149173
0.138913
0.0969526
0.092571
0.0631252
0.0395504
0
0
0.0406114
0
0
0
0
0
0.0929236
0
0
0.0967576
0.0907073
0.0876265
0
0.0539686
0
0.039443
0
0
0.0564612
0
0
0.0532478
0
0
0
0
0
0.242698
0.0822229
0
0
0.0379788
0.0303017
0
0
0
0.434556
0.346269
0
0
0
0.330966
0.280235
0.273348
0.239869
0.150813
0.139027
0.100636
0.0950281
0.0824829
0
0.0621982
0
0
0
0
0.124287
0.0650616
0
0
0
0.134637
0.12263
0.0927589
0
0
0
0
0.222292
0.119114
0
0
0
0
0
0.099309
0
0
0.0813137
0
0
0.435051
0.135154
0
0
0
0.369321
0
0
0.418313
0.164573
0.147214
0.0679425
0
0
0.139165
0.104908
0.0272477
0
0
0.0582475
0.0176388
0
0
0
0
0.0587856
0
0
0
0.453149
0
0
0.135236
0
0

0.00120328	0.125753	0.0502541	0.233563	0.142504	0.042961	0.0755195	0.15734	0.170902	0.170902	0.04684	0.0285059	0.0919799	0.160916	0.160916	0.0439106	0.167611	0.0413735	0.0413735	0.208985	0.281402	0.403761	0.205873	0.104961	0.0169119	0.118976	0.118976	0.135888	0.240849	0.0222388	0.0296417	0.00909269	0.0643325	0.111917	0.0635205	0.0404952	0.0047931	0.0438679	0.0403716	0.0352944	0.0053884	0.0414559	0.0179427	0.0588742	0.0588742	0.0467056	0.0301113	0.0301113	0.0101974	0.0369382	0.00721933	0.0266005	0.0373174	0.0373174	0.0639178	0.0594854	0.0116518	0.0116518	0.108075	0.123661	0.0097822	0.0102606	0.0419602	0.0043816	0.0294458	0.0235748	0.0395504	0.0395504	0.0225138	0.0406114	0.0406114	0.092571	0.0969526	0.138913	0.0562498	0.0929236	0.0929236	0.10257	0.0060503	0.00308081	0.0876265	0.033658	0.0539686	0.0145256	0.039443	0.039443	0.0342462	0.0564612	0.0564612	0.0435099	0.0532478	0.0532478	0.243195	0.247988	0.288483	0.109306	0.160475	0.0822229	0.0822229	0.204719	0.00767705	0.0303017	0.0303017	0.0379788	0.0293649	0.0882866	0.346269	0.346269	0.434556	0.197287	0.0507306	0.00688687	0.0334789	0.0890567	0.0117854	0.0383911	0.00560811	0.0125452	0.0824829	0.0202847	0.0621982	0.0621982	0.0950281	0.100636	0.0147401	0.0592256	0.0650616	0.0650616	0.124287	0.0161758	0.0120065	0.0298715	0.0927589	0.0927589	0.12263	0.134637	0.0175771	0.103179	0.119114	0.119114	0.222292	0.273348	0.280235	0.231657	0.099309	0.099309	0.456032	0.0813137	0.0813137	0.131937	0.299896	0.135154	0.135154	0.435051	0.453469	0.369321	0.369321	0.454731	0.25374	0.0173593	0.0792713	0.0679425	0.0679425	0.00804886	0.0342565	0.0776608	0.0272477	0.0272477	0.046661	0.0406087	0.0176388	0.0176388	0.0582475	0.139165	0.105787	0.0587856	0.0587856	0.418313	0.545647	0.453149	0.453149	0.864764	0.135236	0.135236	
64.8541
0.0448421	0.0563954	

	1.95449	-0.682365
	-0.682365	0.386214
	

2	0	0	


2	-1.96149	-0.977826
2	-1.9909	-0.988198
2	-2.55343	-0.749007
2	-1.65211	-1.06483
2	-2.52633	-0.748948
2	-3.43568	-0.114123
2	-3.47506	-0.0798774
2	-3.51083	0.180216
2	-3.86234	0.348794
2	-3.47368	0.256146
2	-3.96617	0.448294
2	-3.37801	0.160163
2	-3.3965	0.0578262
2	-3.74197	0.315064
2	-3.5925	0.567839
2	-3.87908	0.197512
2	-3.50624	0.119386
2	-3.11169	0.0205095
2	-3.22792	0.101432
2	-2.90111	-0.0931712
2	-3.84804	0.0275834
2	-3.72538	0.0948387
2	-3.06182	-0.216192
2	-4.05987	0.149138
2	-4.22096	0.165526
2	-4.11569	0.216001
2	-4.31629	0.27079
2	-4.37136	0.301538
2	-4.61825	0.292641
2	-3.6869	-0.129185
2	-2.6041	-0.725401
2	-2.59836	-0.795162
2	-2.4149	-0.833271
2	-2.80085	-0.771369
2	-3.20999	-0.60678
2	-3.74355	-0.500808
2	-3.91777	-0.380834
2	-3.88212	-0.412014
2	-3.7455	-0.451293
2	-4.00859	-0.433311
2	-4.00729	-0.392881
2	-3.98626	-0.421291
2	-3.80119	-0.552241
2	-3.27446	-0.730316
2	-3.18206	-0.89638
2	-3.8103	-0.69574
2	-3.15433	-0.71386
2	-3.46625	-0.626235
2	-3.58998	-0.566803
2	-4.14467	-0.401528
2	-4.17518	-0.473206
2	-4.04636	-0.511583
2	-3.45571	-0.591145
2	-3.71381	-0.518351
2	-3.02361	-0.762366
2	-3.73515	-0.618604
2	-3.79654	-0.668796
2	-3.54852	-0.718612
2	-3.74209	-0.666517
2	-4.94213	-0.0274331
2	-3.9266	-0.231637
2	-3.86068	-0.500221
2	-3.82322	-0.490228
2	-3.45608	-0.705666
2	-3.53193	-0.69898
2	-3.68688	-0.49077
2	-3.61904	-0.48674
2	-4.32281	-0.138662
2	-2.78386	-0.642802
2	-3.7131	-0.368684
2	-3.9981	-0.257074
2	-3.56347	-0.31531
2	-3.84273	-0.522649
2	-4.04224	-0.490271
2	-4.06495	-0.579741
2	-3.63486	-0.708375
2	-4.3659	-0.383228
2	-3.72893	-0.798595
2	-3.87373	-0.559238
2	-3.7038	-0.617688
2	-3.73076	-0.652027
2	-3.72587	-0.564985
2	-3.95168	-0.62984
2	-3.45621	-0.878379
2	-4.04336	-0.562083
2	-3.85945	-0.584502
2	-3.75563	-0.60037
2	-3.79862	-0.537676
2	-3.68593	-0.649149
2	-3.7547	-0.44988
2	-3.29372	-0.762214
2	-3.18448	-0.795994
2	-3.36896	-0.684705
2	-4.09384	-0.459411
2	-3.66797	-0.884795
2	-5.09574	0.198541
2	-3.6299	-0.337913
2	-3.33563	-0.260048
2	-3.37056	-0.325508
2	-3.09018	-0.213481
2	-2.93836	-0.311174
2	-3.00646	-0.235713
2	-2.97848	-0.215791
2	-2.97794	-0.185238
2	-2.87673	-0.415519
2	-3.13886	-0.630544
2	-3.11631	-0.717535
2	-3.33015	-0.686858
2	-3.4361	-0.440324
2	-2.97811	-0.887126
2	-3.07391	-0.698498
2	-3.30384	-0.596101
2	-3.42804	-0.476277
2	-3.48441	-0.508309
2	-3.4723	-0.387271
2	-3.67052	-0.312641
2	-3.46338	-0.567997
2	-3.23701	-0.62737
2	-3.07092	-0.717123
2	-3.14495	-0.731486
2	-2.9662	-0.690922
2	-3.06547	-0.52342
2	-2.82671	-0.631426
2	-4.12783	-0.289172
2	-3.04516	-0.632872
2	-3.72702	-0.216847
2	-3.23479	-0.290526
2	-3.50281	-0.150322
2	-2.86552	-0.407222
2	-3.94304	-0.119886
2	-3.49916	-0.32891
2	-3.61524	-0.35746
2	-3.55388	-0.273322
2	-3.83596	-0.375499
2	-4.1198	-0.113389
2	-4.30819	0.0264206
2	-2.42316	-0.616154
2	-3.55928	-0.432966
2	-3.5448	-0.480889
2	-3.53205	-0.496477
2	-4.14652	-0.210878
2	-3.28849	-0.664228
2	-3.81608	-0.299288
2	-4.16073	-0.476579
2	-3.84379	-0.456248
2	-4.27454	-0.377771
2	-4.19647	-0.458723
2	-4.02757	-0.250221
2	-4.26915	-0.141585
2	-3.97608	-0.329222
2	-3.53252	-0.164622
2	-3.5738	0.345619
2	-2.40308	-0.0829936
2	-2.98587	0.156126
2	-5.07985	0.446059
2	-3.68569	-0.632331
2	-4.56219	-0.507124
2	-5.21404	0.255164
2	-2.399	-0.684014
2	-1.70704	-0.884126
2	-1.54163	-0.963918
2	-1.55274	-0.993538
2	-1.87417	-0.794564
2	-1.71986	-1.16252
2	-1.60906	-0.930057
2	-1.37284	-1.12767
2	-1.28276	-1.21705
2	-1.27826	-1.22222
2	-1.18136	-1.28477
2	-1.40961	-1.09663
2	-1.30281	-1.15169
2	-1.34447	-1.10574
2	-1.17351	-1.22742
2	-1.70313	-0.914699
2	-1.36069	-1.21412
2	-1.85324	-0.886686
2	-1.22206	-1.1192
2	-1.98985	-0.667902
2	-0.961482	-1.13347
2	-2.66502	-0.748945
2	-1.57027	-1.27152
2	-1.87145	-0.8349
2	-2.49228	-1.10138
2	-2.37947	-1.19122
2	-2.46249	-0.989504

6	1.02927	2.72761	0.451047	0.949466	2.93368	0.644883
4	0.280949	0.259139	0.229241	0.23067
1
1
0.999918
0.86067
0.814358
0.568405
0.424388
0.392649
0.32065
0.174751
0
0
0.25799
0.222821
0.128714
0
0
0.191077
0.0379949
0
0
0
0
0
0.192891
0.109673
0.0958862
0
0
0
0
0.552449
0.525438
0.520073
0.437811
0.37191
0.311701
0.261043
0.237209
0.205574
0.138273
0.0995907
0.0850953
0.0666195
0.0610972
0
0
0.029796
0
0
0.0771221
0.0566544
0.0433862
0.0273614
0
0
0
0.0197428
0
0
0
0
0.124778
0.0918349
0.0675484
0.06223
0.0535993
0.0326435
0
0
0.0509686
0
0
0
0
0
0.0829062
0
0
0.137407
0.118878
0.105042
0
0.0408048
0
0.0225062
0
0
0.0681902
0
0
0.077113
0
0
0
0
0
0.282004
0.152043
0
0
0.0504769
0.0426248
0
0
0
0.409471
0.321586
0
0
0
0.307174
0.271736
0.270165
0.258792
0.180491
0.149577
0.118123
0.111539
0.109845
0
0.0551881
0
0
0
0
0.14378
0.109188
0
0
0
0.167222
0.149105
0.127367
0
0
0
0
0.250108
0.0916107
0
0
0
0
0
0.129171
0
0
0.0686375
0
0
0.440183
0.185228
0
0
0
0.24968
0
0
0.431589
0.181454
0.16244
0.063825
0
0
0.142852
0.107567
0.0235318
0
0
0.05505
0.013831
0
0
0
0
0.0679724
0
0
0
0.514354
0
0
0.134354
0
0

8.21854e-05	0.139248	0.0463112	0.245953	0.144017	0.0317398	0.0719983	0.145899	0.174751	0.174751	0.0626607	0.0351684	0.0941072	0.128714	0.128714	0.0317437	0.153082	0.0379949	0.0379949	0.191077	0.25799	0.392649	0.231497	0.0832182	0.0137869	0.0958862	0.0958862	0.109673	0.192891	0.015956	0.0270112	0.00536523	0.0822619	0.0659011	0.0602084	0.0506579	0.0238346	0.031635	0.0673007	0.0386824	0.0144954	0.0184758	0.00552231	0.0610972	0.0610972	0.0368235	0.029796	0.029796	0.00797325	0.0204676	0.0132682	0.0160249	0.0273614	0.0273614	0.0433862	0.0369116	0.0197428	0.0197428	0.0771221	0.0995907	0.0134949	0.0329433	0.0242864	0.0053184	0.00863076	0.0209558	0.0326435	0.0326435	0.00263068	0.0509686	0.0509686	0.06223	0.0675484	0.0918349	0.041872	0.0829062	0.0829062	0.0681665	0.0185293	0.0138356	0.105042	0.0642375	0.0408048	0.0182987	0.0225062	0.0225062	0.0506878	0.0681902	0.0681902	0.0602942	0.077113	0.077113	0.237209	0.261043	0.311701	0.0899057	0.129961	0.152043	0.152043	0.231527	0.0078521	0.0426248	0.0426248	0.0504769	0.0283397	0.0878851	0.321586	0.321586	0.409471	0.212899	0.0354379	0.00157041	0.0113731	0.0783016	0.0309139	0.0314537	0.00658376	0.00169454	0.109845	0.0546566	0.0551881	0.0551881	0.111539	0.118123	0.00579644	0.0345922	0.109188	0.109188	0.14378	0.0132682	0.0181172	0.0217381	0.127367	0.127367	0.149105	0.167222	0.00868406	0.158498	0.0916107	0.0916107	0.250108	0.270165	0.271736	0.178003	0.129171	0.129171	0.4568	0.0686375	0.0686375	0.112266	0.254955	0.185228	0.185228	0.440183	0.564679	0.24968	0.24968	0.429081	0.250135	0.0190137	0.0986152	0.063825	0.063825	0.0195881	0.0352853	0.0840349	0.0235318	0.0235318	0.0525167	0.0412191	0.013831	0.013831	0.05505	0.142852	0.113481	0.0679724	0.0679724	0.431589	0.485564	0.514354	0.514354	0.865646	0.134354	0.134354	
64.3711
9.27625	0.0172362	

	2.83435	-0.843838
	-0.843838	0.425898
	

2	0	0	


2	-2.07178	-0.941111
2	-2.03802	-0.95242
2	-2.26563	-0.763591
2	-1.91482	-0.869146
2	-2.63426	-0.457722
2	-3.52473	0.148673
2	-3.66874	0.126582
2	-3.79175	0.174485
2	-3.25787	0.121076
2	-3.40748	-0.139464
2	-4.27342	0.194202
2	-3.41533	0.034137
2	-3.72113	0.15066
2	-3.77383	0.226447
2	-3.36542	0.0635076
2	-3.73664	0.223565
2	-3.88411	0.249502
2	-2.83587	-0.137207
2	-2.89602	-0.147122
2	-2.78237	-0.331251
2	-3.22697	0.0226125
2	-4.25254	0.905034
2	-3.04056	-0.00333949
2	-4.13314	0.140783
2	-4.33309	0.252152
2	-4.74514	0.47042
2	-4.46385	0.611218
2	-3.35178	-0.186178
2	-4.04556	0.437767
2	-4.29087	0.307982
2	-2.65821	-0.414781
2	-2.5009	-0.577072
2	-2.36931	-0.613194
2	-3.02453	-0.543279
2	-3.06013	-0.420175
2	-3.54101	-0.444197
2	-3.65265	-0.520965
2	-3.86408	-0.474624
2	-3.76863	-0.477894
2	-3.99869	-0.377572
2	-3.65609	-0.36289
2	-3.56805	-0.369915
2	-3.59774	-0.334474
2	-3.581	-0.341824
2	-3.88054	-0.167726
2	-4.15382	-0.171839
2	-2.95969	-0.466958
2	-3.91278	-0.259348
2	-2.76104	-0.556329
2	-3.72874	-0.304252
2	-3.91073	-0.198033
2	-3.85707	-0.241868
2	-3.69706	-0.236207
2	-3.88195	-0.221817
2	-3.06575	-0.486117
2	-3.81632	-0.214542
2	-3.6649	-0.251252
2	-3.74487	-0.29383
2	-3.09008	-0.455817
2	-3.7409	-0.433218
2	-4.21259	-0.498475
2	-4.14997	-0.218124
2	-4.056	-0.229395
2	-3.93125	-0.262299
2	-3.91641	-0.233603
2	-3.61406	-0.363714
2	-3.54847	-0.417821
2	-3.73854	-0.478832
2	-3.57136	-0.296498
2	-3.74273	-0.31615
2	-3.26926	-0.412606
2	-4.19605	-0.187537
2	-3.3225	-0.639057
2	-3.52754	-0.594052
2	-3.12015	-0.573638
2	-3.94967	-0.257011
2	-3.90635	-0.258445
2	-3.54293	-0.431103
2	-4.2508	-0.479905
2	-4.15393	-0.604203
2	-3.91981	-0.795455
2	-3.8521	-0.948176
2	-4.07085	-0.709534
2	-3.90129	-0.794295
2	-4.28459	-0.650726
2	-4.11627	-0.64848
2	-4.03136	-0.712299
2	-4.60999	-0.41249
2	-4.12665	-0.553873
2	-5.04024	-0.360024
2	-4.02717	-0.526432
2	-3.80965	-0.756021
2	-3.98606	-0.754585
2	-3.92637	-0.211393
2	-4.14888	-0.583348
2	-3.74882	-0.694706
2	-3.59816	0.0997292
2	-3.58189	-0.0117645
2	-4.50561	0.309585
2	-3.97266	0.242511
2	-3.35395	0.0580385
2	-3.32759	0.0739401
2	-3.60654	0.167747
2	-2.77182	0.129759
2	-4.10169	0.274867
2	-3.14731	-0.526514
2	-3.24559	-0.679494
2	-3.00231	-0.874102
2	-3.32199	-0.376716
2	-3.23168	-0.665029
2	-2.83421	-0.450502
2	-3.25582	-0.350184
2	-3.3223	-0.314647
2	-3.59591	-0.19039
2	-3.50308	-0.407222
2	-3.85475	-0.324212
2	-3.57252	-0.392576
2	-3.64526	-0.391199
2	-3.61843	-0.406947
2	-2.75876	-0.57726
2	-3.01355	-0.542239
2	-3.66211	-0.385504
2	-2.59713	-0.755285
2	-3.95752	-0.378466
2	-3.93592	-0.294278
2	-3.92193	-0.282991
2	-4.0502	-0.0962724
2	-3.79997	-0.222256
2	-3.18802	-0.289445
2	-3.39007	-0.51223
2	-3.38602	-0.319084
2	-3.70814	-0.238341
2	-3.97516	-0.134547
2	-4.25718	-0.18162
2	-4.05282	-0.150556
2	-4.07343	-0.241127
2	-3.5221	-0.0520265
2	-3.43871	-0.239761
2	-3.76279	-0.323384
2	-2.74355	-0.673709
2	-3.84322	-0.202758
2	-4.04147	-0.126265
2	-3.56228	-0.479492
2	-4.25655	-0.23108
2	-4.11868	-0.321205
2	-4.38845	-0.24515
2	-4.10063	-0.370954
2	-4.1475	-0.564964
2	-5.05311	-0.366036
2	-4.35424	-0.408894
2	-3.34875	-0.182793
2	-3.00398	-0.0211398
2	-3.23355	0.0449652
2	-4.40041	0.350888
2	-5.25192	0.519929
2	-4.18989	-0.239671
2	-4.53155	-0.210135
2	-3.34722	-0.35755
2	-2.56869	-0.721986
2	-1.64545	-1.0889
2	-1.85991	-1.00235
2	-1.43765	-1.1711
2	-1.23105	-1.35129
2	-1.32227	-1.2279
2	-1.32598	-1.10282
2	-1.52192	-1.06464
2	-1.48055	-1.18879
2	-1.42666	-1.15139
2	-1.47641	-1.13454
2	-1.70263	-0.879065
2	-1.09213	-1.08766
2	-1.50648	-0.901736
2	-0.776597	-1.16493
2	-1.09246	-1.1501
2	-1.61971	-1.10022
2	-2.01343	-1.06005
2	-1.15449	-1.25102
2	-1.87325	-1.10885
2	-0.923189	-1.54145
2	-2.18994	-1.03856
2	-1.89371	-1.20749
2	-2.38571	-0.729102
2	-2.15425	-1.0856
2	-1.87728	-1.53981
2	-3.22337	-0.956552

6	0.599054	1.61319	0.264315	0.579018	1.82412	0.370947
4	0.280182	0.260074	0.229413	0.23033
1
1
0.998573
0.887701
0.83485
0.609607
0.43648
0.390469
0.28246
0.121926
0
0
0.219867
0.19371
0.117071
0
0
0.158646
0.0445863
0
0
0
0
0
0.170688
0.101932
0.100701
0
0
0
0
0.590188
0.551274
0.545177
0.493827
0.401823
0.32468
0.277784
0.268121
0.226802
0.17483
0.114974
0.100824
0.0929361
0.0736002
0
0
0.0506018
0
0
0.0895248
0.0657874
0.0640755
0.0482798
0
0
0
0.0245545
0
0
0
0
0.168998
0.165257
0.133281
0.111383
0.0561155
0.03248
0
0
0.0465396
0
0
0
0
0
0.0787884
0
0
0.0689292
0.0612955
0.0527031
0
0.0389336
0
0.0287518
0
0
0.0337529
0
0
0.0264559
0
0
0
0
0
0.307547
0.15802
0
0
0.0592453
0.0439679
0
0
0
0.458569
0.379292
0
0
0
0.31196
0.268995
0.262823
0.234969
0.176723
0.154269
0.104143
0.101243
0.0979889
0
0.0713334
0
0
0
0
0.145759
0.115469
0
0
0
0.158479
0.133002
0.10944
0
0
0
0
0.223357
0.10072
0
0
0
0
0
0.0695703
0
0
0.137169
0
0
0.400508
0.115874
0
0
0
0.351199
0
0
0.377706
0.161322
0.139004
0.0656341
0
0
0.131966
0.101492
0.0281668
0
0
0.0529259
0.0116247
0
0
0
0
0.0572787
0
0
0
0.599276
0
0
0.192393
0
0

0.00142704	0.110872	0.0528514	0.225243	0.173127	0.0460118	0.108009	0.160534	0.121926	0.121926	0.062593	0.0261568	0.0766385	0.117071	0.117071	0.0350637	0.11406	0.0445863	0.0445863	0.158646	0.219867	0.390469	0.265793	0.0687552	0.00123089	0.100701	0.100701	0.101932	0.170688	0.019419	0.0389143	0.00609657	0.0513503	0.0920037	0.0771433	0.0468959	0.00966265	0.0413196	0.0519719	0.0598561	0.0141501	0.00788768	0.0193359	0.0736002	0.0736002	0.0423343	0.0506018	0.0506018	0.011299	0.0237374	0.00171194	0.0157956	0.0482798	0.0482798	0.0640755	0.0412329	0.0245545	0.0245545	0.0895248	0.114974	0.00583206	0.00374062	0.0319765	0.0218973	0.0552678	0.0236356	0.03248	0.03248	0.00957589	0.0465396	0.0465396	0.111383	0.133281	0.165257	0.0902095	0.0787884	0.0787884	0.157873	0.00763368	0.00859235	0.0527031	0.0137696	0.0389336	0.0101817	0.0287518	0.0287518	0.0275426	0.0337529	0.0337529	0.0424733	0.0264559	0.0264559	0.268121	0.277784	0.32468	0.0942764	0.149527	0.15802	0.15802	0.248301	0.0152774	0.0439679	0.0439679	0.0592453	0.0352576	0.0792776	0.379292	0.379292	0.458569	0.233218	0.0429649	0.00617212	0.0278535	0.0582466	0.0224533	0.0501265	0.00289959	0.00325435	0.0979889	0.0266556	0.0713334	0.0713334	0.101243	0.104143	0.00851004	0.0302904	0.115469	0.115469	0.145759	0.0182432	0.0254772	0.0235625	0.10944	0.10944	0.133002	0.158479	0.0116124	0.122637	0.10072	0.10072	0.223357	0.262823	0.268995	0.242389	0.0695703	0.0695703	0.414105	0.137169	0.137169	0.18968	0.284634	0.115874	0.115874	0.400508	0.483651	0.351199	0.351199	0.509995	0.216384	0.0223184	0.0733694	0.0656341	0.0656341	0.00703714	0.030474	0.0733256	0.0281668	0.0281668	0.0485665	0.0413013	0.0116247	0.0116247	0.0529259	0.131966	0.104043	0.0572787	0.0572787	0.377706	0.399297	0.599276	0.599276	0.807607	0.192393	0.192393	
62.8092
1.28406	0.167633	

	2.80785	-0.695676
	-0.695676	0.298733
	

2	0	0	


2	-1.79356	-0.810332
2	-1.80345	-0.828266
2	-2.47972	-0.699131
2	-1.65887	-0.984034
2	-2.76756	-0.547688
2	-3.76412	0.0375955
2	-3.95121	0.183386
2	-4.32174	0.353003
2	-3.66685	0.495755
2	-3.06865	0.22838
2	-3.26244	0.356123
2	-3.60347	0.281288
2	-3.31524	0.209088
2	-3.62241	0.278074
2	-3.54068	0.0303745
2	-3.32728	0.142231
2	-3.34988	0.266434
2	-3.16953	0.193106
2	-2.91199	0.173762
2	-3.70726	0.458946
2	-3.27333	0.278988
2	-3.06096	0.269435
2	-3.0977	0.0691129
2	-3.29929	-0.215133
2	-3.55198	-0.161865
2	-3.61203	-0.122799
2	-4.25932	-0.176646
2	-3.49908	-0.138968
2	-3.59894	-0.321807
2	-4.41534	0.187591
2	-2.93482	-0.599346
2	-2.73999	-0.72077
2	-2.6587	-0.760587
2	-2.41623	-0.774319
2	-2.99871	-0.509412
2	-3.85585	-0.408064
2	-4.13495	-0.333699
2	-4.27394	-0.279233
2	-4.10589	-0.255166
2	-4.447	-0.202042
2	-4.29382	-0.258823
2	-4.06648	-0.352404
2	-3.66372	-0.425717
2	-3.53911	-0.43636
2	-2.82964	-0.578821
2	-3.77596	-0.369078
2	-3.59285	-0.554643
2	-4.13543	-0.403397
2	-2.74169	-0.76507
2	-4.23349	-0.340736
2	-3.92549	-0.439061
2	-3.89289	-0.445454
2	-3.79707	-0.46985
2	-4.18144	-0.244853
2	-4.07734	-0.377129
2	-3.7429	-0.465999
2	-3.86497	-0.471456
2	-3.79299	-0.510312
2	-3.7254	-0.518293
2	-4.0435	-0.493092
2	-3.91236	-0.224478
2	-4.52271	-0.143281
2	-4.47605	-0.182632
2	-4.43696	-0.148349
2	-4.59806	-0.167568
2	-3.65363	-0.503018
2	-3.42241	-0.526966
2	-3.75775	-0.502675
2	-3.54911	-0.52968
2	-3.61871	-0.461109
2	-3.57504	-0.61802
2	-3.91764	-0.445459
2	-4.85889	0.0506998
2	-4.38752	-0.181819
2	-3.52767	-0.279498
2	-4.31135	-0.287717
2	-3.8805	-0.493047
2	-3.6757	-0.512654
2	-3.76819	-0.415162
2	-3.92303	-0.387052
2	-3.81515	-0.384616
2	-3.66441	-0.571295
2	-3.93997	-0.358937
2	-4.00274	-0.324994
2	-3.92938	-0.408874
2	-4.00193	-0.347525
2	-3.9864	-0.362341
2	-3.99507	-0.334929
2	-3.94985	-0.438555
2	-4.42988	-0.174767
2	-3.61731	-0.411935
2	-2.86707	-0.53125
2	-3.60445	-0.340471
2	-4.61692	-0.0374402
2	-5.22879	0.0919468
2	-4.18662	-0.285832
2	-3.3977	-0.402261
2	-3.97632	-0.327311
2	-3.35129	-0.510719
2	-3.5023	-0.474987
2	-3.18802	-0.18805
2	-3.1786	-0.200585
2	-3.69893	0.0624246
2	-3.56006	-0.217511
2	-3.65003	-0.0537981
2	-3.16422	-0.645437
2	-3.34917	-0.675669
2	-3.0925	-0.905725
2	-3.20457	-0.455556
2	-3.2087	-0.40307
2	-3.53677	-0.376887
2	-3.47603	-0.427362
2	-3.24849	-0.456489
2	-3.6635	-0.285386
2	-3.50094	-0.430039
2	-3.55287	-0.48817
2	-3.28389	-0.610427
2	-3.38608	-0.617508
2	-3.32818	-0.61733
2	-3.4917	-0.585218
2	-3.27923	-0.55151
2	-3.11042	-0.55526
2	-2.93944	-0.591219
2	-4.08813	-0.438435
2	-2.74548	-0.774582
2	-3.70978	-0.383392
2	-3.77655	-0.350238
2	-3.99858	-0.215391
2	-3.45769	-0.391927
2	-5.12402	-0.0204511
2	-3.66651	-0.489386
2	-3.86449	-0.511631
2	-3.7848	-0.514829
2	-3.67411	-0.438655
2	-3.81241	-0.456579
2	-4.0175	-0.316612
2	-2.6248	-0.828477
2	-3.63809	-0.299812
2	-3.81197	-0.202558
2	-3.17221	-0.51624
2	-4.9773	-0.0135483
2	-3.48223	-0.198648
2	-3.52973	-0.265364
2	-3.90675	-0.294845
2	-3.22534	-0.723605
2	-4.3892	-0.468962
2	-3.26023	-0.721637
2	-5.31576	0.0379808
2	-4.83345	-0.0409415
2	-4.98375	0.00400815
2	-3.57825	-0.304525
2	-3.14474	0.074136
2	-2.82309	0.165094
2	-2.7418	-0.202506
2	-6.08557	0.439924
2	-4.70273	-0.282204
2	-4.60362	-0.337294
2	-4.12492	-0.483314
2	-2.78897	-0.670984
2	-1.41934	-1.08897
2	-1.35724	-1.09512
2	-1.16503	-1.24542
2	-1.63028	-1.07382
2	-1.34854	-1.44983
2	-1.24735	-1.14175
2	-1.27878	-1.08437
2	-1.47348	-1.04558
2	-1.38503	-1.08102
2	-1.45835	-0.996101
2	-1.62674	-0.964156
2	-1.0829	-1.02077
2	-1.3012	-0.977614
2	-0.880885	-1.08615
2	-1.34194	-0.972989
2	-1.85923	-0.961578
2	-1.50702	-1.23352
2	-0.919165	-1.49795
2	-1.79289	-1.10921
2	-0.808063	-1.1223
2	-2.0424	-1.0082
2	-2.4754	-1.14324
2	-3.40614	-0.609825
2	-2.47168	-1.13111
2	-2.49835	-1.27769
2	-3.1748	-1.10341

6	0.585831	1.80565	0.28456	0.590675	1.86013	0.374076
4	0.287692	0.25915	0.21705	0.236108
1
1
0.998886
0.887846
0.841273
0.647293
0.50186
0.474495
0.401237
0.254146
0
0
0.358144
0.319323
0.190957
0
0
0.242448
0.0403724
0
0
0
0
0
0.258346
0.155618
0.154561
0
0
0
0
0.609819
0.57987
0.570126
0.488939
0.360649
0.293459
0.243037
0.240403
0.203603
0.166352
0.116412
0.102356
0.0695982
0.0508914
0
0
0.0302374
0
0
0.0983521
0.0769647
0.0750664
0.0420039
0
0
0
0.0108723
0
0
0
0
0.139025
0.132139
0.0985768
0.0799621
0.0593529
0.0411417
0
0
0.0484635
0
0
0
0
0
0.068002
0
0
0.0902511
0.0778434
0.0645748
0
0.0443387
0
0.0293519
0
0
0.0562651
0
0
0.0358344
0
0
0
0
0
0.278282
0.16775
0
0
0.046624
0.0305177
0
0
0
0.433331
0.309537
0
0
0
0.352126
0.273852
0.264598
0.249849
0.176252
0.147725
0.101126
0.0847074
0.0840897
0
0.0588577
0
0
0
0
0.127648
0.0898326
0
0
0
0.166656
0.145069
0.135387
0
0
0
0
0.234901
0.121635
0
0
0
0
0
0.110392
0
0
0.072487
0
0
0.43062
0.121015
0
0
0
0.452434
0
0
0.444984
0.168197
0.151175
0.0584888
0
0
0.137648
0.0917848
0.0194964
0
0
0.0412934
0.0101801
0
0
0
0
0.0660763
0
0
0
0.506434
0
0
0.208972
0
0

0.00111379	0.11104	0.0465726	0.19398	0.145433	0.0273657	0.0732581	0.14709	0.254146	0.254146	0.0430926	0.0388206	0.128366	0.190957	0.190957	0.0768756	0.202075	0.0403724	0.0403724	0.242448	0.358144	0.474495	0.243514	0.102729	0.00105674	0.154561	0.154561	0.155618	0.258346	0.0374739	0.0299496	0.00974314	0.0811877	0.12829	0.0671903	0.0504216	0.00263432	0.0367996	0.0372514	0.0499403	0.014056	0.0327575	0.0187068	0.0508914	0.0508914	0.0393608	0.0302374	0.0302374	0.00400357	0.0213874	0.00189832	0.0330624	0.0420039	0.0420039	0.0750664	0.0660924	0.0108723	0.0108723	0.0983521	0.116412	0.0273274	0.00688562	0.0335622	0.0186147	0.0206092	0.0182112	0.0411417	0.0411417	0.0108894	0.0484635	0.0484635	0.0799621	0.0985768	0.132139	0.0710227	0.068002	0.068002	0.113352	0.0124077	0.0132686	0.0645748	0.0202361	0.0443387	0.0149868	0.0293519	0.0293519	0.0215783	0.0562651	0.0562651	0.0544167	0.0358344	0.0358344	0.240403	0.243037	0.293459	0.0823676	0.110531	0.16775	0.16775	0.231658	0.0161063	0.0305177	0.0305177	0.046624	0.055608	0.123794	0.309537	0.309537	0.433331	0.218	0.0782738	0.00925388	0.0147492	0.0735974	0.0285271	0.0465989	0.0164185	0.000617618	0.0840897	0.0252321	0.0588577	0.0588577	0.0847074	0.101126	0.0200771	0.0378151	0.0898326	0.0898326	0.127648	0.00959613	0.0215868	0.0096819	0.135387	0.135387	0.145069	0.166656	0.0149478	0.113267	0.121635	0.121635	0.234901	0.264598	0.273852	0.241735	0.110392	0.110392	0.507383	0.072487	0.072487	0.179199	0.309604	0.121015	0.121015	0.43062	0.388839	0.452434	0.452434	0.442862	0.276787	0.0170225	0.092686	0.0584888	0.0584888	0.013527	0.045863	0.0722884	0.0194964	0.0194964	0.0504913	0.0311134	0.0101801	0.0101801	0.0412934	0.137648	0.102121	0.0660763	0.0660763	0.444984	0.492452	0.506434	0.506434	0.791028	0.208972	0.208972	
62.7033
0.118383	0.15993	

	3.33775	-1.02235
	-1.02235	0.448478
	

2	0	0	


2	-1.66169	-1.15723
2	-1.70516	-1.12727
2	-2.27451	-0.888975
2	-1.46736	-1.14206
2	-3.20316	-0.452412
2	-2.93255	-0.266811
2	-2.98101	-0.241682
2	-3.14917	-0.202877
2	-3.78998	0.142983
2	-3.84587	0.156165
2	-4.56974	0.544897
2	-3.37008	-0.196001
2	-3.67237	-0.156284
2	-4.0432	0.0481333
2	-3.50237	-0.0579387
2	-3.70776	-0.343085
2	-3.43206	-0.263483
2	-2.83803	-0.4272
2	-2.41999	-0.558835
2	-3.00353	-0.308716
2	-2.69651	-0.622
2	-3.38653	0.0655744
2	-4.67683	-0.0929163
2	-3.90483	-0.283256
2	-3.61785	-0.304822
2	-3.62754	-0.295844
2	-3.69773	-0.301278
2	-4.30268	-0.332514
2	-3.23797	-0.501453
2	-3.80369	-0.0292711
2	-2.97998	-0.458069
2	-2.99075	-0.460119
2	-2.97983	-0.446552
2	-3.41516	-0.405249
2	-2.87615	-0.377589
2	-3.96389	-0.19994
2	-4.38118	-0.218149
2	-4.16564	-0.270222
2	-4.14122	-0.36131
2	-4.15801	-0.465042
2	-4.06378	-0.550152
2	-4.01783	-0.598816
2	-3.20532	-0.776332
2	-3.14978	-0.87179
2	-3.02266	-0.868205
2	-2.93756	-0.944642
2	-2.78492	-1.04681
2	-3.0113	-0.914195
2	-2.46383	-1.15583
2	-3.96592	-0.614071
2	-4.13494	-0.44165
2	-4.19689	-0.414143
2	-3.62064	-0.615764
2	-3.49758	-0.753791
2	-3.4813	-0.68362
2	-4.70228	-0.33061
2	-4.26602	-0.378495
2	-4.12014	-0.461134
2	-4.19931	-0.422803
2	-5.33859	-0.169928
2	-4.24187	-0.392537
2	-3.99156	-0.419332
2	-3.95457	-0.37803
2	-3.67853	-0.428837
2	-3.66231	-0.370429
2	-3.46464	-0.446692
2	-3.61176	-0.303733
2	-3.85749	-0.28879
2	-4.13534	-0.102086
2	-3.43675	-0.465866
2	-3.54136	-0.430657
2	-3.81335	-0.375444
2	-4.16557	-0.424653
2	-4.79841	-0.176099
2	-3.50298	-0.143596
2	-3.58788	-0.653053
2	-3.85723	-0.755343
2	-3.82151	-0.703011
2	-3.72372	-0.539942
2	-3.742	-0.55402
2	-3.80807	-0.494169
2	-3.79859	-0.397012
2	-3.98185	-0.362281
2	-4.18939	-0.251025
2	-3.90902	-0.345122
2	-3.73518	-0.531294
2	-3.47431	-0.616771
2	-3.35112	-0.774049
2	-3.22576	-0.824074
2	-4.17411	-0.602047
2	-3.2662	-0.765432
2	-3.33128	-0.707539
2	-3.20948	-0.844179
2	-4.10136	-0.73223
2	-4.42994	0.0298226
2	-5.05416	0.279957
2	-3.29489	-0.175653
2	-3.99854	0.165985
2	-4.23973	0.0990111
2	-4.36799	0.219043
2	-3.36004	-0.02747
2	-3.46148	0.0408805
2	-3.46931	0.0664116
2	-3.28482	0.0582251
2	-3.70176	0.0989155
2	-3.60062	-0.364354
2	-3.44247	-0.610656
2	-3.11985	-0.658314
2	-2.92949	-0.71126
2	-2.92516	-0.589248
2	-3.15101	-0.305236
2	-3.92836	-0.0395517
2	-3.85706	6.22016e-05
2	-3.87565	-0.0575642
2	-3.57165	-0.152973
2	-3.93673	-0.143613
2	-3.60473	-0.27723
2	-3.43741	-0.348066
2	-3.33032	-0.370606
2	-3.02024	-0.42566
2	-3.59385	-0.289571
2	-3.05041	-0.499699
2	-2.62606	-0.404783
2	-3.30067	-0.385985
2	-3.43152	-0.258759
2	-4.50787	0.051397
2	-3.52521	-0.310259
2	-3.84372	-0.230005
2	-3.41851	-0.296551
2	-4.53369	-0.117215
2	-3.51402	-0.134797
2	-3.69579	-0.152433
2	-3.82958	-0.18686
2	-4.19997	0.0411371
2	-3.62449	-0.404973
2	-4.14528	0.0917221
2	-3.05424	-0.290078
2	-3.75709	-0.124208
2	-3.94269	-0.00620206
2	-3.74701	-0.0580495
2	-4.02011	0.247361
2	-3.82508	-0.203793
2	-3.58494	0.12959
2	-3.17043	-0.648553
2	-3.97686	-0.141246
2	-4.09094	-0.181399
2	-3.66776	-0.186157
2	-4.77207	-0.0276356
2	-5.62887	0.210001
2	-5.28193	0.137934
2	-3.96237	0.0116494
2	-2.93992	-0.0780131
2	-2.63171	-0.179412
2	-3.17994	-0.108612
2	-4.38771	0.2476
2	-4.42249	-0.585962
2	-5.01212	-0.686412
2	-4.3155	-0.704892
2	-3.00849	-0.674146
2	-1.63046	-0.920043
2	-2.03998	-0.798698
2	-1.38432	-0.991634
2	-1.61502	-0.981001
2	-1.91132	-0.99403
2	-1.56343	-0.990936
2	-1.78833	-1.00565
2	-1.09895	-1.15796
2	-1.06084	-1.07618
2	-1.0478	-1.21427
2	-1.34816	-1.11055
2	-0.547428	-1.35187
2	-0.874661	-1.3458
2	-0.422231	-1.3858
2	-1.14065	-1.29123
2	-1.66828	-1.14261
2	-1.85522	-0.782318
2	-1.51499	-1.04661
2	-2.46245	-0.577494
2	-0.903623	-1.68026
2	-2.32466	-0.918404
2	-2.03404	-1.01656
2	-2.31673	-0.739457
2	-2.44598	-1.06927
2	-3.60928	-0.822293
2	-3.80117	-0.684563

6	0.602045	1.86138	0.316163	0.62624	2.01342	0.3949
4	0.281698	0.259154	0.224355	0.234793
1
1
0.99778
0.897236
0.851159
0.64702
0.48739
0.46696
0.367632
0.201216
0
0
0.338078
0.308041
0.217091
0
0
0.277392
0.0375959
0
0
0
0
0
0.172386
0.0896432
0.0810985
0
0
0
0
0.616495
0.56838
0.561089
0.499734
0.384369
0.291657
0.241119
0.221442
0.193951
0.151856
0.117124
0.102121
0.0877561
0.0704719
0
0
0.0328468
0
0
0.0983588
0.0623263
0.052102
0.0380141
0
0
0
0.0159721
0
0
0
0
0.151798
0.130515
0.0915115
0.0675051
0.0521657
0.038665
0
0
0.0446736
0
0
0
0
0
0.115012
0
0
0.101166
0.0717864
0.06581
0
0.0396824
0
0.0205066
0
0
0.0430161
0
0
0.030895
0
0
0
0
0
0.276922
0.149679
0
0
0.0408719
0.0330265
0
0
0
0.479061
0.394996
0
0
0
0.28712
0.244939
0.243399
0.231065
0.167892
0.147734
0.123853
0.11058
0.10376
0
0.064032
0
0
0
0
0.125878
0.085281
0
0
0
0.148215
0.109531
0.087078
0
0
0
0
0.22342
0.118844
0
0
0
0
0
0.0798072
0
0
0.0177881
0
0
0.454587
0.124788
0
0
0
0.452028
0
0
0.426353
0.181951
0.156934
0.0575003
0
0
0.149021
0.108042
0.0222961
0
0
0.0567495
0.0199659
0
0
0
0
0.0754926
0
0
0
0.566347
0
0
0.214103
0
0

0.00221968	0.100545	0.0460766	0.204139	0.159629	0.0204306	0.0993273	0.166417	0.201216	0.201216	0.0295547	0.0300365	0.0909507	0.217091	0.217091	0.0306494	0.239796	0.0375959	0.0375959	0.277392	0.338078	0.46696	0.315005	0.0827423	0.00854469	0.0810985	0.0810985	0.0896432	0.172386	0.0305243	0.0481149	0.00729135	0.0613551	0.115365	0.0927114	0.050538	0.0196774	0.027491	0.0420946	0.0347319	0.015003	0.0143651	0.0172843	0.0704719	0.0704719	0.0549094	0.0328468	0.0328468	0.00376238	0.0360325	0.0102243	0.0140879	0.0380141	0.0380141	0.052102	0.0463542	0.0159721	0.0159721	0.0983588	0.117124	5.80829e-05	0.0212828	0.0390036	0.0240064	0.0153395	0.0135006	0.038665	0.038665	0.00749205	0.0446736	0.0446736	0.0675051	0.0915115	0.130515	0.0367857	0.115012	0.115012	0.0927851	0.0293792	0.00597639	0.06581	0.0261276	0.0396824	0.0191758	0.0205066	0.0205066	0.0287702	0.0430161	0.0430161	0.0702705	0.030895	0.030895	0.221442	0.241119	0.291657	0.107446	0.127243	0.149679	0.149679	0.23605	0.00784538	0.0330265	0.0330265	0.0408719	0.0206727	0.0840647	0.394996	0.394996	0.479061	0.273969	0.0421806	0.00154001	0.0123344	0.0631726	0.020158	0.0238817	0.0132726	0.00682034	0.10376	0.0397277	0.064032	0.064032	0.11058	0.123853	0.0218558	0.0405974	0.085281	0.085281	0.125878	0.0196772	0.0386837	0.0224533	0.087078	0.087078	0.109531	0.148215	0.00764485	0.104576	0.118844	0.118844	0.22342	0.243399	0.244939	0.207313	0.0798072	0.0798072	0.550592	0.0177881	0.0177881	0.161908	0.329799	0.124788	0.124788	0.454587	0.399131	0.452028	0.452028	0.470883	0.244402	0.0250172	0.0994339	0.0575003	0.0575003	0.00791318	0.0409789	0.0857459	0.0222961	0.0222961	0.0512925	0.0367836	0.0199659	0.0199659	0.0567495	0.149021	0.106459	0.0754926	0.0754926	0.426353	0.431433	0.566347	0.566347	0.785897	0.214103	0.214103	
64.473
0.00198631	0.115397	

	1.97783	-0.546698
	-0.546698	0.267764
	

2	0	0	


2	-1.58602	-1.22237
2	-1.6476	-1.19505
2	-2.10256	-0.985307
2	-1.48695	-1.13047
2	-2.72807	-0.535344
2	-3.35017	-0.144325
2	-3.26369	-0.122907
2	-3.34399	0.00895134
2	-3.85123	0.328251
2	-3.25903	0.0512431
2	-4.84763	0.650348
2	-3.41315	0.0494542
2	-3.66647	0.0572286
2	-3.79344	0.063476
2	-3.57796	-0.137004
2	-4.31599	0.2954
2	-3.56377	-0.0216106
2	-3.27261	0.0495214
2	-2.99951	-0.037126
2	-3.64679	0.302395
2	-4.63047	0.538346
2	-3.26309	-0.203343
2	-3.47352	-0.0323936
2	-3.81154	-0.0365827
2	-3.77913	-0.132218
2	-3.65316	-0.186285
2	-3.36302	-0.365246
2	-2.8965	-0.371963
2	-3.4087	-0.241649
2	-3.52535	-0.239268
2	-3.18658	-0.396958
2	-3.29117	-0.407722
2	-3.25124	-0.401826
2	-3.46263	-0.335534
2	-3.35404	-0.499473
2	-3.53345	-0.646631
2	-3.78273	-0.557353
2	-3.83423	-0.587249
2	-3.53718	-0.61164
2	-3.60787	-0.632595
2	-3.55794	-0.782692
2	-3.78611	-0.671995
2	-3.55841	-0.748502
2	-3.62959	-0.756401
2	-3.41455	-0.758291
2	-3.03984	-0.731296
2	-3.643	-0.720139
2	-3.39883	-0.808793
2	-3.32637	-0.751378
2	-3.96798	-0.624154
2	-3.49149	-0.716361
2	-3.30362	-0.782357
2	-3.1323	-0.805371
2	-2.77323	-0.783204
2	-3.25035	-0.854005
2	-3.23711	-0.893353
2	-3.25652	-0.945305
2	-2.90372	-0.999352
2	-2.94859	-1.06059
2	-3.93962	-0.880561
2	-3.34837	-0.906379
2	-3.59229	-0.633558
2	-3.691	-0.542626
2	-3.61818	-0.596733
2	-3.50225	-0.587768
2	-3.27126	-0.658885
2	-3.27626	-0.641458
2	-3.59913	-0.49721
2	-3.6545	-0.510577
2	-3.21457	-0.662655
2	-3.56363	-0.466839
2	-3.30356	-0.661598
2	-3.89996	-0.397669
2	-4.29133	-0.466555
2	-3.58341	-0.653305
2	-3.66218	-0.753882
2	-3.65278	-0.904433
2	-3.52958	-0.873665
2	-3.66499	-0.672341
2	-3.77179	-0.677934
2	-3.64646	-0.693609
2	-3.83824	-0.635292
2	-3.67141	-0.651456
2	-4.02976	-0.489733
2	-3.69153	-0.631851
2	-3.64886	-0.687431
2	-3.58143	-0.699233
2	-3.72729	-0.713907
2	-3.45216	-0.640482
2	-4.08965	-0.624696
2	-3.63257	-0.610564
2	-3.60042	-0.581789
2	-3.7906	-0.605131
2	-4.05294	-0.35944
2	-4.44044	-0.692772
2	-4.0324	-0.47899
2	-3.62391	-0.297136
2	-3.7498	-0.333914
2	-3.71334	-0.437674
2	-4.7863	0.0525824
2	-2.78538	-0.510251
2	-2.72326	-0.507014
2	-2.57414	-0.505305
2	-2.74309	-0.570918
2	-2.86099	-0.544292
2	-3.37808	-0.386841
2	-3.58073	-0.51467
2	-3.73681	-0.559183
2	-3.58485	-0.588636
2	-3.44288	-0.500518
2	-3.0642	-0.412915
2	-3.40898	-0.385043
2	-3.28864	-0.419118
2	-3.35683	-0.428955
2	-3.70983	-0.323149
2	-3.8843	-0.261304
2	-3.78133	-0.236315
2	-3.73923	-0.279211
2	-3.64076	-0.270945
2	-2.78264	-0.536
2	-3.4257	-0.282149
2	-3.73134	-0.290805
2	-2.8449	-0.356831
2	-4.58756	-0.0655626
2	-3.72668	-0.348988
2	-3.85647	-0.293107
2	-3.30519	-0.473302
2	-3.34958	-0.470572
2	-3.23863	-0.364284
2	-3.73052	-0.272378
2	-3.39481	-0.409042
2	-3.33193	-0.485457
2	-3.50205	-0.405702
2	-4.00525	-0.2476
2	-3.01258	-0.476417
2	-3.78624	-0.385885
2	-3.40472	-0.287699
2	-3.30317	-0.46125
2	-3.72415	-0.32697
2	-3.46333	-0.548584
2	-4.26293	-0.317277
2	-3.61997	-0.508189
2	-3.27918	-0.32699
2	-3.27786	-0.457213
2	-3.97349	-0.180043
2	-4.27387	-0.105561
2	-4.73615	0.158561
2	-3.51044	-0.633004
2	-3.75662	-0.585077
2	-3.28298	-0.711651
2	-3.83309	0.128393
2	-3.19572	0.264349
2	-2.45522	0.0311214
2	-3.67864	0.557968
2	-5.02032	0.445876
2	-5.00291	-0.323433
2	-5.95771	0.135893
2	-4.50049	-0.251946
2	-3.14063	-0.658482
2	-1.43273	-1.14173
2	-1.51017	-1.17299
2	-1.34806	-1.29727
2	-1.40815	-1.39657
2	-1.37372	-1.30277
2	-1.39667	-1.17836
2	-1.29893	-1.22896
2	-1.43765	-1.19539
2	-1.12991	-1.34146
2	-1.23704	-1.20962
2	-1.4141	-1.16876
2	-1.25751	-1.21503
2	-1.67541	-1.1207
2	-0.990374	-1.35692
2	-1.72014	-1.07973
2	-2.45452	-0.998749
2	-1.95999	-0.972424
2	-1.23468	-1.11287
2	-1.85799	-1.06105
2	-0.840176	-1.6907
2	-2.13349	-0.858834
2	-2.64179	-0.792611
2	-3.06841	-0.395589
2	-2.84186	-0.973041
2	-3.11476	-1.13581
2	-3.88914	-0.52833

6	0.431271	1.4199	0.2218	0.472233	1.57326	0.348234
4	0.290973	0.249442	0.222184	0.237401
1
1
0.998142
0.896062
0.851511
0.632652
0.481008
0.448788
0.393878
0.269782
0
0
0.36464
0.32867
0.259595
0
0
0.311664
0.0487835
0
0
0
0
0
0.214385
0.102829
0.0900954
0
0
0
0
0.607838
0.555105
0.539446
0.45708
0.369134
0.293759
0.240532
0.238996
0.212961
0.181185
0.128533
0.109386
0.0862701
0.0622695
0
0
0.037154
0
0
0.0944557
0.0677578
0.0664758
0.0423248
0
0
0
0.022506
0
0
0
0
0.172705
0.158139
0.0991215
0.0765258
0.0639311
0.0383591
0
0
0.0577702
0
0
0
0
0
0.0987135
0
0
0.0827831
0.0804039
0.0697656
0
0.0414828
0
0.0329534
0
0
0.0597521
0
0
0.0154168
0
0
0
0
0
0.278409
0.113965
0
0
0.0397674
0.0289725
0
0
0
0.419039
0.365033
0
0
0
0.302957
0.27337
0.270191
0.248027
0.189226
0.166262
0.102584
0.0880608
0.0856679
0
0.0694705
0
0
0
0
0.161613
0.136525
0
0
0
0.173596
0.126692
0.103278
0
0
0
0
0.24712
0.117445
0
0
0
0
0
0.0985954
0
0
0.0134359
0
0
0.46121
0.127414
0
0
0
0.404205
0
0
0.402984
0.191535
0.174588
0.0724207
0
0
0.162832
0.102961
0.0183355
0
0
0.0410996
0.0122288
0
0
0
0
0.0797112
0
0
0
0.594774
0
0
0.162014
0
0

0.00185808	0.10208	0.0445516	0.218859	0.151643	0.0322206	0.0549097	0.124095	0.269782	0.269782	0.0292376	0.0359701	0.0690757	0.259595	0.259595	0.0170065	0.26288	0.0487835	0.0487835	0.311664	0.36464	0.448788	0.266623	0.111556	0.0127333	0.0900954	0.0900954	0.102829	0.214385	0.0248139	0.0527323	0.0156598	0.0823654	0.0879463	0.0753746	0.0532273	0.00153597	0.0260351	0.0317758	0.0526526	0.0191469	0.0231156	0.0240006	0.0622695	0.0622695	0.0491161	0.037154	0.037154	0.0149299	0.0266979	0.00128204	0.0241509	0.0423248	0.0423248	0.0664758	0.0452518	0.022506	0.022506	0.0944557	0.128533	0.00847994	0.0145662	0.0590174	0.0225957	0.0125947	0.025572	0.0383591	0.0383591	0.00616085	0.0577702	0.0577702	0.0765258	0.0991215	0.158139	0.0739917	0.0987135	0.0987135	0.130178	0.00237917	0.0106383	0.0697656	0.0282828	0.0414828	0.0085294	0.0329534	0.0329534	0.0206518	0.0597521	0.0597521	0.0673663	0.0154168	0.0154168	0.238996	0.240532	0.293759	0.0907245	0.164445	0.113965	0.113965	0.238642	0.0107949	0.0289725	0.0289725	0.0397674	0.0380412	0.0540059	0.365033	0.365033	0.419039	0.236489	0.0295867	0.00317906	0.0221641	0.0588008	0.0229644	0.0636777	0.014523	0.00239294	0.0856679	0.0161974	0.0694705	0.0694705	0.0880608	0.102584	0.0046481	0.0250882	0.136525	0.136525	0.161613	0.0156302	0.0469039	0.023414	0.103278	0.103278	0.126692	0.173596	0.000906534	0.129675	0.117445	0.117445	0.24712	0.270191	0.27337	0.204361	0.0985954	0.0985954	0.54167	0.0134359	0.0134359	0.146628	0.333796	0.127414	0.127414	0.46121	0.447306	0.404205	0.404205	0.493078	0.211449	0.0169472	0.102168	0.0724207	0.0724207	0.0117562	0.0598707	0.0846258	0.0183355	0.0183355	0.0618617	0.0288708	0.0122288	0.0122288	0.0410996	0.162832	0.111824	0.0797112	0.0797112	0.402984	0.403368	0.594774	0.594774	0.837986	0.162014	0.162014	
61.9852
0.503157	0.165747	

	2.65359	-0.729743
	-0.729743	0.398875
	

2	0	0	


2	-1.86344	-0.960883
2	-1.86589	-0.954253
2	-2.43303	-0.805165
2	-1.54032	-1.1635
2	-3.05761	-0.372542
2	-3.44495	-0.0925629
2	-3.21788	-0.0549524
2	-2.84442	-0.167847
2	-3.45801	0.131089
2	-5.08707	0.637691
2	-4.80408	0.478596
2	-3.27719	-0.0664344
2	-3.58037	0.109425
2	-4.12599	0.485848
2	-4.58494	0.48821
2	-4.76667	1.06106
2	-3.69412	0.171356
2	-3.71889	-0.149977
2	-3.64266	-0.091896
2	-3.26483	-0.340336
2	-4.82851	0.22674
2	-3.81846	-0.081425
2	-4.35239	0.485365
2	-3.86873	-0.0818212
2	-3.68547	-0.148507
2	-3.80749	-0.172144
2	-3.49273	-0.431132
2	-3.70982	-0.17636
2	-3.8958	-0.196254
2	-4.79232	0.302481
2	-3.22521	-0.340703
2	-3.32058	-0.429963
2	-3.32358	-0.378768
2	-2.67439	-0.550417
2	-2.93692	-0.444837
2	-3.45664	-0.658105
2	-3.82565	-0.551832
2	-3.80065	-0.574026
2	-3.99293	-0.529392
2	-4.04961	-0.440952
2	-4.12382	-0.486379
2	-4.33347	-0.384154
2	-4.17319	-0.458513
2	-3.82186	-0.6159
2	-2.93112	-0.769336
2	-3.7944	-0.541976
2	-3.74487	-0.478221
2	-3.71361	-0.511066
2	-3.57922	-0.602217
2	-4.23808	-0.458069
2	-3.6295	-0.660276
2	-3.58358	-0.690076
2	-3.25175	-0.851305
2	-3.26499	-0.996793
2	-2.32091	-1.15291
2	-3.73574	-0.599591
2	-4.2602	-0.571107
2	-4.32511	-0.510869
2	-4.34202	-0.425931
2	-3.81763	-0.619484
2	-3.76048	-0.722511
2	-3.94804	-0.591474
2	-3.92265	-0.568095
2	-3.80455	-0.598986
2	-4.08001	-0.423958
2	-3.74431	-0.531632
2	-3.40652	-0.558297
2	-3.49105	-0.51936
2	-3.08344	-0.553566
2	-3.62091	-0.531743
2	-3.81614	-0.598676
2	-3.7383	-0.572632
2	-3.69237	-0.632557
2	-5.19582	-0.310467
2	-4.00325	-0.395453
2	-3.79285	-0.405236
2	-4.0839	-0.499938
2	-3.92872	-0.60564
2	-3.08121	-0.834474
2	-3.1545	-0.842748
2	-3.17327	-0.870755
2	-3.49371	-0.979909
2	-3.88409	-0.636915
2	-4.15925	-0.357942
2	-3.91256	-0.667683
2	-3.95634	-0.604438
2	-3.88255	-0.636331
2	-3.21296	-0.856213
2	-3.37567	-0.757889
2	-3.68422	-0.758632
2	-2.92694	-0.913813
2	-3.22467	-0.871434
2	-2.92436	-0.940348
2	-4.26809	-0.356159
2	-4.22216	-0.0791318
2	-4.24039	-0.0989322
2	-3.35379	-0.298049
2	-3.58174	-0.106314
2	-4.058	0.0547695
2	-4.02136	0.157475
2	-3.0876	-0.0612092
2	-3.25821	-0.0201352
2	-3.40251	0.0105978
2	-2.80496	-0.201764
2	-3.49786	-0.0238699
2	-3.16245	-0.388292
2	-2.92198	-0.498598
2	-4.12542	-0.663821
2	-3.79089	-0.701606
2	-3.24133	-0.408813
2	-2.89403	-0.58759
2	-3.43076	-0.409655
2	-3.34006	-0.456335
2	-3.29826	-0.528984
2	-3.38209	-0.587713
2	-3.63214	-0.531591
2	-3.38293	-0.514194
2	-3.30166	-0.497341
2	-3.36062	-0.46242
2	-3.33426	-0.207557
2	-3.16447	-0.512296
2	-3.06036	-0.554805
2	-2.90447	-0.536631
2	-3.7379	-0.580805
2	-2.84963	-0.51055
2	-3.72524	-0.534926
2	-3.88062	-0.591943
2	-3.69751	-0.804111
2	-3.20955	-0.831948
2	-4.24467	-0.471296
2	-3.62323	-0.445346
2	-3.80038	-0.392384
2	-3.6822	-0.362071
2	-3.55174	-0.461698
2	-4.17006	-0.152215
2	-4.4105	-0.301921
2	-3.41603	-0.250325
2	-3.3481	-0.504413
2	-3.87177	-0.0292985
2	-2.87856	-0.323446
2	-4.8983	0.15913
2	-3.75112	-0.272338
2	-3.38744	0.0606262
2	-4.10911	-0.26565
2	-3.95664	-0.33455
2	-3.65657	-0.374505
2	-4.05107	-0.119004
2	-3.5062	-0.799171
2	-3.49197	-0.767516
2	-3.49815	-0.750896
2	-3.64527	-0.124551
2	-2.98926	-0.189372
2	-2.92273	-0.153679
2	-2.83783	-0.233762
2	-4.68713	0.238912
2	-4.43174	-0.533731
2	-5.78365	0.116172
2	-4.95679	-0.777689
2	-3.00097	-0.600274
2	-1.48629	-1.1826
2	-1.70273	-1.1432
2	-1.5372	-1.05242
2	-1.9565	-0.836295
2	-1.62665	-1.00391
2	-1.67883	-1.1826
2	-1.72848	-1.07617
2	-1.07059	-1.13716
2	-1.0196	-1.15754
2	-1.52814	-1.00068
2	-1.2394	-1.31007
2	-0.86385	-1.34451
2	-0.783301	-1.38583
2	-0.342666	-1.5517
2	-1.26537	-1.25084
2	-2.52163	-0.589372
2	-1.55017	-1.24359
2	-1.80472	-1.15099
2	-2.15567	-1.17137
2	-0.867056	-1.21781
2	-2.20947	-0.900072
2	-2.73792	-1.09118
2	-3.06564	-0.975418
2	-2.31938	-1.19061
2	-2.33163	-1.59299
2	-2.9126	-1.13804

6	0.637704	1.98047	0.328933	0.606743	2.2183	0.479576
4	0.27874	0.256898	0.231284	0.233079
1
1
0.99685
0.907144
0.862293
0.594686
0.420095
0.394989
0.329228
0.183598
0
0
0.289059
0.246935
0.17702
0
0
0.212349
0.0516696
0
0
0
0
0
0.202181
0.101371
0.0981473
0
0
0
0
0.578385
0.552147
0.544524
0.452058
0.352637
0.271795
0.236016
0.231032
0.197884
0.159525
0.133342
0.116732
0.0942578
0.0731996
0
0
0.0521618
0
0
0.114361
0.0825545
0.081636
0.0481843
0
0
0
0.0540441
0
0
0
0
0.155806
0.147834
0.121146
0.109497
0.0732308
0.0442773
0
0
0.048293
0
0
0
0
0
0.108849
0
0
0.108868
0.0918212
0.0809372
0
0.046236
0
0.0312526
0
0
0.0652163
0
0
0.0478402
0
0
0
0
0
0.294803
0.194952
0
0
0.0608933
0.0350523
0
0
0
0.433658
0.35858
0
0
0
0.29646
0.257257
0.254361
0.224306
0.1554
0.129027
0.0842652
0.0804992
0.0755582
0
0.0542172
0
0
0
0
0.0997854
0.0759467
0
0
0
0.143131
0.125288
0.10895
0
0
0
0
0.216666
0.122332
0
0
0
0
0
0.091301
0
0
0.0324487
0
0
0.469263
0.159961
0
0
0
0.281446
0
0
0.439921
0.189957
0.170404
0.0799634
0
0
0.164586
0.119023
0.0424982
0
0
0.0593086
0.0209047
0
0
0
0
0.0896333
0
0
0
0.618064
0
0
0.170679
0
0

0.00314982	0.0897066	0.0448502	0.267607	0.174591	0.0251061	0.0657608	0.14563	0.183598	0.183598	0.0401694	0.0421237	0.0699146	0.17702	0.17702	0.0345861	0.160679	0.0516696	0.0516696	0.212349	0.289059	0.394989	0.217914	0.10081	0.0032239	0.0981473	0.0981473	0.101371	0.202181	0.0163006	0.026238	0.00762318	0.0924657	0.0994212	0.0808423	0.0357793	0.00498392	0.0331483	0.0383589	0.0261829	0.0166092	0.0224747	0.0210583	0.0731996	0.0731996	0.042096	0.0521618	0.0521618	0.00237193	0.031806	0.000918567	0.0334516	0.0481843	0.0481843	0.081636	0.0285104	0.0540441	0.0540441	0.114361	0.133342	0.00371852	0.00797207	0.0266881	0.0116487	0.0362665	0.0289535	0.0442773	0.0442773	0.0249378	0.048293	0.048293	0.109497	0.121146	0.147834	0.0469572	0.108849	0.108849	0.0890155	0.0170468	0.010884	0.0809372	0.0347012	0.046236	0.0149835	0.0312526	0.0312526	0.0266049	0.0652163	0.0652163	0.0610278	0.0478402	0.0478402	0.231032	0.236016	0.271795	0.0578342	0.0998512	0.194952	0.194952	0.23391	0.025841	0.0350523	0.0350523	0.0608933	0.0184006	0.0750782	0.35858	0.35858	0.433658	0.248064	0.0392033	0.00289624	0.0300548	0.0689055	0.0263733	0.0447618	0.00376595	0.00494097	0.0755582	0.021341	0.0542172	0.0542172	0.0804992	0.0842652	0.0292415	0.0238388	0.0759467	0.0759467	0.0997854	0.0122688	0.0178436	0.016338	0.10895	0.10895	0.125288	0.143131	0.00763967	0.0943342	0.122332	0.122332	0.216666	0.254361	0.257257	0.205159	0.091301	0.091301	0.519699	0.0324487	0.0324487	0.109123	0.309302	0.159961	0.159961	0.469263	0.580848	0.281446	0.281446	0.467222	0.249965	0.0195525	0.0904406	0.0799634	0.0799634	0.0058178	0.0455627	0.0765253	0.0424982	0.0424982	0.0597149	0.0384039	0.0209047	0.0209047	0.0593086	0.164586	0.100323	0.0896333	0.0896333	0.439921	0.378786	0.618064	0.618064	0.829321	0.170679	0.170679	
62.9592
1.70135	0.565065	

	1.71416	-0.272676
	-0.272676	0.365249
	

2	0	0	


2	-1.61868	-0.879718
2	-1.61214	-0.914329
2	-2.30403	-1.05965
2	-1.84958	-1.10646
2	-2.91206	-0.401913
2	-3.5008	0.0148425
2	-3.41112	0.0333458
2	-3.16104	-0.0363734
2	-3.13742	0.051921
2	-3.85712	0.134374
2	-3.77699	-0.408144
2	-3.31775	-0.182357
2	-3.28321	-0.218032
2	-3.87593	0.222349
2	-4.18857	0.712987
2	-4.14764	0.254439
2	-3.0688	-0.321933
2	-3.50794	-0.144662
2	-2.84321	-0.326441
2	-3.12735	-0.410859
2	-4.04147	-0.211851
2	-3.44466	-0.331196
2	-3.40793	0.429747
2	-3.54938	-0.0579254
2	-3.93801	0.0467008
2	-4.00199	0.093268
2	-3.74009	0.0156637
2	-4.33387	0.466721
2	-3.92893	0.156527
2	-4.36805	-0.430204
2	-2.87757	-0.495481
2	-3.09379	-0.47141
2	-3.16421	-0.426742
2	-2.8632	-0.470514
2	-3.09363	-0.379609
2	-3.35118	-0.486951
2	-3.87786	-0.344928
2	-3.92213	-0.400972
2	-3.87884	-0.377882
2	-3.85161	-0.55825
2	-3.9653	-0.626599
2	-3.94556	-0.606017
2	-3.96547	-0.512085
2	-3.60542	-0.482741
2	-3.34777	-0.554618
2	-3.6255	-0.625331
2	-3.85258	-0.293937
2	-3.77708	-0.26542
2	-3.53187	-0.54029
2	-4.04702	-0.564174
2	-4.16258	-0.564895
2	-4.19416	-0.543848
2	-3.98797	-0.617947
2	-4.12528	-1.05633
2	-3.62821	-0.631539
2	-4.16137	-0.643195
2	-4.11046	-0.633608
2	-4.03837	-0.714573
2	-4.33161	-0.558927
2	-4.94811	-0.435168
2	-4.11584	-0.332607
2	-3.82081	-0.592301
2	-3.83409	-0.616495
2	-4.03181	-0.495697
2	-4.00986	-0.459173
2	-3.97207	-0.506213
2	-3.73278	-0.517968
2	-3.80789	-0.46005
2	-3.69902	-0.522701
2	-3.76367	-0.54356
2	-3.91165	-0.439476
2	-3.64435	-0.718775
2	-4.26949	0.0485707
2	-4.03832	-0.550051
2	-4.21853	-0.801011
2	-3.65745	-0.785691
2	-3.50354	-0.998278
2	-3.61352	-0.69138
2	-4.07969	-0.51829
2	-3.95204	-0.58457
2	-4.0729	-0.470457
2	-4.14748	-0.697223
2	-4.18182	-0.383068
2	-3.54715	-0.544461
2	-3.94984	-0.434636
2	-4.04115	-0.470874
2	-3.74679	-0.457623
2	-4.11592	-0.704647
2	-3.97499	-0.809833
2	-3.85872	-0.64365
2	-4.35111	-0.383609
2	-4.32956	-0.523013
2	-4.14923	-0.700042
2	-4.4286	-0.284986
2	-5.28387	0.138537
2	-4.70744	-0.297355
2	-2.9718	-0.268331
2	-3.86304	0.0285885
2	-4.59626	0.359235
2	-4.14935	-0.281381
2	-4.28263	0.208159
2	-4.0423	0.233376
2	-3.79691	0.150124
2	-4.15834	0.157514
2	-4.06212	-0.170358
2	-3.17892	-0.499385
2	-3.19863	-0.548076
2	-3.34366	-0.947073
2	-2.92833	-0.90328
2	-3.32272	-0.969384
2	-2.83214	-0.384148
2	-2.92557	-0.63258
2	-3.01368	-0.622666
2	-3.09983	-0.534038
2	-3.61814	-0.431968
2	-3.48529	-0.343816
2	-3.40304	-0.28244
2	-3.26033	-0.309942
2	-3.13774	-0.39427
2	-3.86372	-0.254087
2	-3.11473	-0.168816
2	-2.8665	-0.0468419
2	-2.8085	-0.146457
2	-3.86975	-0.325991
2	-2.81007	-0.413798
2	-3.76699	-0.32843
2	-3.57587	-0.440662
2	-2.85484	-0.426957
2	-3.63422	-0.317785
2	-4.33746	-0.28944
2	-3.58777	-0.363639
2	-3.69988	-0.275254
2	-3.56222	-0.250277
2	-4.22754	-0.19264
2	-3.43175	-0.702929
2	-3.97615	-0.41626
2	-2.83771	-0.407599
2	-3.24943	-0.570565
2	-3.26065	-0.660834
2	-3.19101	-0.605953
2	-3.61902	-0.573308
2	-3.88224	-0.178169
2	-3.30764	-0.691418
2	-3.39758	-0.786813
2	-3.97005	-0.380531
2	-4.13352	-0.316515
2	-3.60973	-0.254212
2	-4.87874	-0.461872
2	-4.895	-0.539012
2	-4.89375	-0.492218
2	-3.35156	-0.25427
2	-3.55187	0.296916
2	-3.0481	0.227419
2	-3.83077	0.325862
2	-4.38795	-0.0735242
2	-4.23126	-0.596351
2	-4.80423	-0.940259
2	-4.63397	-0.544071
2	-2.63294	-0.834867
2	-1.59356	-0.875728
2	-1.39092	-1.13901
2	-1.84551	-1.15004
2	-1.63614	-0.975559
2	-1.72335	-1.24555
2	-1.4927	-1.10292
2	-1.49188	-1.20577
2	-2.01262	-1.09667
2	-2.01001	-0.966936
2	-2.21346	-1.06598
2	-1.4971	-1.13534
2	-1.42306	-1.21932
2	-1.78932	-1.27438
2	-1.20319	-1.26389
2	-1.61771	-1.14194
2	-2.04073	-0.955456
2	-1.89654	-1.20145
2	-1.93655	-1.03425
2	-2.60973	-1.24896
2	-0.912195	-1.03121
2	-2.45859	-0.723986
2	-2.76278	-0.980761
2	-2.69431	-0.738928
2	-2.72705	-1.22355
2	-2.66658	-1.28171
2	-2.64567	-1.11265

6	1.19365	4.0093	0.687522	1.26718	4.45625	0.956789
4	0.284877	0.249624	0.230992	0.234507
1
1
0.995051
0.908424
0.86008
0.621967
0.449323
0.387182
0.323151
0.180495
0
0
0.271006
0.211153
0.140476
0
0
0.166157
0.0324741
0
0
0
0
0
0.21961
0.104262
0.0895459
0
0
0
0
0.605999
0.558407
0.549068
0.450084
0.341966
0.268562
0.2263
0.223335
0.21653
0.172462
0.130163
0.122295
0.0999092
0.0817316
0
0
0.0590516
0
0
0.100746
0.0687341
0.0685551
0.0427986
0
0
0
0.0232314
0
0
0
0
0.172241
0.151308
0.0984451
0.0856042
0.0592285
0.032837
0
0
0.0565409
0
0
0
0
0
0.109722
0
0
0.107452
0.0854912
0.0569232
0
0.0224368
0
0.0152583
0
0
0.0364607
0
0
0.0586293
0
0
0
0
0
0.247167
0.113905
0
0
0.0339529
0.0229309
0
0
0
0.415375
0.329014
0
0
0
0.305457
0.260231
0.250199
0.221051
0.157321
0.135882
0.10474
0.0938274
0.0925926
0
0.0708829
0
0
0
0
0.119799
0.109909
0
0
0
0.137507
0.111643
0.0907166
0
0
0
0
0.215421
0.0540915
0
0
0
0
0
0.0879157
0
0
0.0195508
0
0
0.504513
0.151786
0
0
0
0.230038
0
0
0.431709
0.145409
0.129453
0.0555488
0
0
0.12372
0.0969295
0.0292537
0
0
0.057216
0.0154108
0
0
0
0
0.0533461
0
0
0
0.576743
0
0
0.161039
0
0

0.00494943	0.0866266	0.0483442	0.238113	0.172644	0.0621411	0.0640312	0.142656	0.180495	0.180495	0.0521455	0.0598531	0.0706762	0.140476	0.140476	0.0449951	0.133683	0.0324741	0.0324741	0.166157	0.271006	0.387182	0.229713	0.115349	0.0147157	0.0895459	0.0895459	0.104262	0.21961	0.0159688	0.0475914	0.00933918	0.0989839	0.108118	0.0734037	0.0422627	0.00296441	0.0068056	0.0440674	0.0422991	0.00786781	0.0223862	0.0181776	0.0817316	0.0817316	0.0408576	0.0590516	0.0590516	0.0215492	0.0320121	0.000178982	0.0257565	0.0427986	0.0427986	0.0685551	0.0455026	0.0232314	0.0232314	0.100746	0.130163	0.000221503	0.0209329	0.0528627	0.0128409	0.0263757	0.0263915	0.032837	0.032837	0.00268762	0.0565409	0.0565409	0.0856042	0.0984451	0.151308	0.0625189	0.109722	0.109722	0.109078	0.0219607	0.028568	0.0569232	0.0344864	0.0224368	0.00717858	0.0152583	0.0152583	0.0490305	0.0364607	0.0364607	0.0488226	0.0586293	0.0586293	0.223335	0.2263	0.268562	0.0947989	0.133262	0.113905	0.113905	0.213214	0.011022	0.0229309	0.0229309	0.0339529	0.0347091	0.0863605	0.329014	0.329014	0.415375	0.243611	0.0452264	0.0100314	0.0291487	0.0637292	0.0214395	0.0311418	0.0109126	0.00123483	0.0925926	0.0217097	0.0708829	0.0708829	0.0938274	0.10474	0.0160829	0.00989006	0.109909	0.109909	0.119799	0.0198147	0.0258638	0.0209263	0.0907166	0.0907166	0.111643	0.137507	0.00562965	0.161329	0.0540915	0.0540915	0.215421	0.250199	0.260231	0.217541	0.0879157	0.0879157	0.538856	0.0195508	0.0195508	0.101485	0.352727	0.151786	0.151786	0.504513	0.630042	0.230038	0.230038	0.476715	0.2863	0.0159558	0.0739043	0.0555488	0.0555488	0.00573275	0.0267908	0.0676758	0.0292537	0.0292537	0.0397135	0.0418052	0.0154108	0.0154108	0.057216	0.12372	0.0920629	0.0533461	0.0533461	0.431709	0.418308	0.576743	0.576743	0.838961	0.161039	0.161039	
63.6631
1.73705	0.047046	

	1.73576	-0.296054
	-0.296054	0.158316
	

2	0	0	


2	-1.8342	-0.904247
2	-1.71436	-0.92919
2	-2.3263	-0.800101
2	-1.89517	-0.794699
2	-2.74462	-0.442822
2	-3.48664	0.011632
2	-3.52684	0.0873119
2	-3.57811	0.148476
2	-3.21962	0.188883
2	-3.35336	0.166193
2	-3.64224	0.0489669
2	-3.55197	0.0728809
2	-3.15882	-0.0473521
2	-3.47647	-0.04351
2	-3.70834	0.0612418
2	-2.70134	-0.0418983
2	-3.29245	-0.0891845
2	-3.0056	-0.185113
2	-2.92219	-0.0326038
2	-3.14334	-0.145374
2	-3.21796	-0.0832036
2	-3.33935	0.166283
2	-3.32155	-0.0261074
2	-3.78751	0.0542091
2	-3.98267	0.00822695
2	-3.79641	-0.00605284
2	-4.18321	0.0300159
2	-4.44827	0.0701525
2	-3.90546	-0.169084
2	-4.58102	0.312203
2	-2.97398	-0.41756
2	-2.81756	-0.524004
2	-2.9284	-0.477892
2	-3.19372	-0.526592
2	-3.11482	-0.551032
2	-3.61237	-0.482046
2	-3.92477	-0.432908
2	-3.92912	-0.445857
2	-3.92005	-0.46217
2	-3.94673	-0.528157
2	-3.8009	-0.571526
2	-3.7706	-0.610914
2	-3.49138	-0.662192
2	-3.49492	-0.685045
2	-3.59712	-0.638585
2	-3.55221	-0.803649
2	-3.52964	-0.526774
2	-3.70012	-0.514569
2	-3.47702	-0.510154
2	-3.9319	-0.637782
2	-3.8244	-0.585311
2	-3.83904	-0.583071
2	-3.90969	-0.497551
2	-3.5183	-0.622657
2	-3.75888	-0.601918
2	-3.98122	-0.530215
2	-3.56408	-0.703156
2	-3.81956	-0.661642
2	-3.70355	-0.765127
2	-4.25101	-0.548038
2	-4.5739	-0.378006
2	-3.94662	-0.526893
2	-3.91755	-0.488189
2	-3.78349	-0.456476
2	-3.95319	-0.50378
2	-3.93241	-0.474083
2	-3.80271	-0.470908
2	-4.21361	-0.451168
2	-3.87881	-0.441182
2	-3.93873	-0.453022
2	-3.77864	-0.275444
2	-3.94159	-0.417378
2	-4.02436	-0.4619
2	-3.76329	-0.566282
2	-3.67345	-0.312914
2	-3.91616	-0.660191
2	-3.5128	-0.951794
2	-3.83482	-0.630217
2	-3.90724	-0.468007
2	-4.0252	-0.428978
2	-3.81518	-0.508638
2	-3.55395	-0.561496
2	-3.83866	-0.474328
2	-3.63244	-0.524441
2	-3.73489	-0.508582
2	-3.60889	-0.567013
2	-3.54917	-0.5333
2	-4.06204	-0.525799
2	-3.79594	-0.599903
2	-4.10308	-0.577461
2	-4.27416	-0.348674
2	-4.65276	-0.277994
2	-4.06925	-0.422107
2	-3.59968	-0.445102
2	-4.57081	-0.355932
2	-3.77567	-0.632885
2	-3.12676	-0.35858
2	-3.63863	-0.27414
2	-3.51872	-0.467508
2	-4.034	-0.33645
2	-2.90634	-0.368356
2	-2.76559	-0.374473
2	-3.02789	-0.282325
2	-2.47519	-0.307202
2	-3.21557	-0.285726
2	-3.22064	-0.666996
2	-3.14685	-0.820337
2	-3.39084	-0.660664
2	-2.78329	-0.799844
2	-3.42902	-0.517282
2	-3.02072	-0.474707
2	-3.31172	-0.471534
2	-3.25321	-0.477169
2	-3.13807	-0.518609
2	-3.43479	-0.462701
2	-3.41196	-0.456382
2	-3.31534	-0.457836
2	-3.28298	-0.541527
2	-3.23214	-0.558286
2	-3.05703	-0.511656
2	-3.10795	-0.450073
2	-3.39106	-0.363128
2	-2.63611	-0.620021
2	-3.60913	-0.467606
2	-3.88684	-0.218565
2	-3.37314	-0.46027
2	-3.41351	-0.469327
2	-3.56387	-0.439617
2	-2.83668	-0.556191
2	-4.00403	-0.445891
2	-3.46818	-0.42854
2	-3.44158	-0.455801
2	-3.37144	-0.446079
2	-3.45258	-0.493276
2	-2.92816	-0.436047
2	-3.95271	-0.37457
2	-2.76307	-0.344891
2	-3.25633	-0.531449
2	-3.07586	-0.526127
2	-2.56495	-0.629788
2	-3.02867	-0.595646
2	-3.73915	-0.386565
2	-3.93844	-0.294037
2	-4.18838	-0.249896
2	-4.34223	-0.198118
2	-3.64407	-0.273653
2	-4.48935	-0.213045
2	-3.84473	-0.741308
2	-3.81674	-0.678232
2	-3.50212	-0.781073
2	-4.05821	-0.0418545
2	-2.81557	-0.0788351
2	-2.88459	-0.109713
2	-3.37797	0.011704
2	-4.39377	0.410622
2	-4.03567	-0.666325
2	-4.21807	-0.613428
2	-3.74682	-0.940062
2	-3.03469	-0.768528
2	-1.61017	-1.11346
2	-1.31876	-1.17557
2	-1.53572	-1.18638
2	-1.18914	-1.28244
2	-1.39689	-1.22977
2	-1.33504	-1.1592
2	-1.10479	-1.19243
2	-1.35655	-1.31559
2	-1.34519	-1.2705
2	-1.72908	-1.21372
2	-1.30927	-1.15981
2	-1.16831	-1.18945
2	-1.59812	-1.03631
2	-1.07931	-1.23392
2	-1.55617	-1.01745
2	-1.66355	-1.03213
2	-1.61958	-1.07822
2	-1.59802	-0.959262
2	-1.78438	-0.976606
2	-0.909453	-1.0218
2	-2.16295	-0.848534
2	-2.83806	-1.1848
2	-2.72449	-0.734715
2	-2.50241	-0.982436
2	-3.04368	-0.886155
2	-3.26228	-0.609816

6	1.13391	3.7769	0.584653	1.21583	4.02714	0.946531
4	0.280511	0.258688	0.22643	0.23437
1
1
0.990475
0.879298
0.838663
0.586758
0.448441
0.416278
0.344555
0.195771
0
0
0.288856
0.240728
0.126468
0
0
0.194055
0.0318615
0
0
0
0
0
0.285393
0.0869034
0.0745995
0
0
0
0
0.562395
0.538727
0.527637
0.453136
0.356329
0.283195
0.239577
0.23597
0.195739
0.181423
0.12995
0.108794
0.0798237
0.050249
0
0
0.0544207
0
0
0.0957974
0.0825196
0.0769005
0.0526932
0
0
0
0.0337398
0
0
0
0
0.180578
0.174456
0.104319
0.0876156
0.0691033
0.0439262
0
0
0.0476346
0
0
0
0
0
0.122305
0
0
0.113024
0.0960909
0.0849794
0
0.0387659
0
0.0304142
0
0
0.0468751
0
0
0.0324127
0
0
0
0
0
0.279385
0.102674
0
0
0.0519996
0.0468145
0
0
0
0.431152
0.395276
0
0
0
0.326252
0.289508
0.282487
0.269754
0.159396
0.137063
0.0809057
0.076504
0.0712942
0
0.0483964
0
0
0
0
0.130786
0.103721
0
0
0
0.148908
0.120803
0.0921384
0
0
0
0
0.243443
0.0995472
0
0
0
0
0
0.100215
0
0
0.0475558
0
0
0.459087
0.137463
0
0
0
0.368296
0
0
0.41857
0.156512
0.134768
0.0660378
0
0
0.124495
0.0919863
0.0187561
0
0
0.0500493
0.0147205
0
0
0
0
0.0716646
0
0
0
0.531346
0
0
0.162501
0
0

0.00952471	0.111177	0.0406344	0.251905	0.138318	0.0321629	0.0717228	0.148784	0.195771	0.195771	0.0556993	0.0481282	0.114259	0.126468	0.126468	0.0466727	0.162193	0.0318615	0.0318615	0.194055	0.288856	0.416278	0.163048	0.19849	0.012304	0.0745995	0.0745995	0.0869034	0.285393	0.0243635	0.0236675	0.0110905	0.0745011	0.0968064	0.0731342	0.0436186	0.00360651	0.0402313	0.0143155	0.0514734	0.021156	0.0289701	0.0295747	0.050249	0.050249	0.025403	0.0544207	0.0544207	0.0129965	0.0132778	0.00561909	0.0242073	0.0526932	0.0526932	0.0769005	0.0487798	0.0337398	0.0337398	0.0957974	0.12995	0.000845466	0.00612207	0.0701367	0.0167034	0.0185123	0.025177	0.0439262	0.0439262	0.0214686	0.0476346	0.0476346	0.0876156	0.104319	0.174456	0.0582725	0.122305	0.122305	0.0827143	0.0169335	0.0111115	0.0849794	0.0462135	0.0387659	0.00835169	0.0304142	0.0304142	0.0492159	0.0468751	0.0468751	0.0806117	0.0324127	0.0324127	0.23597	0.239577	0.283195	0.0769446	0.176711	0.102674	0.102674	0.227385	0.00518509	0.0468145	0.0468145	0.0519996	0.0219841	0.0358758	0.395276	0.395276	0.431152	0.201384	0.0367441	0.00702129	0.0127328	0.110358	0.0223334	0.056157	0.00440172	0.00520976	0.0712942	0.0228978	0.0483964	0.0483964	0.076504	0.0809057	0.00627682	0.0270647	0.103721	0.103721	0.130786	0.010488	0.0281052	0.0286645	0.0921384	0.0921384	0.120803	0.148908	0.0263112	0.143896	0.0995472	0.0995472	0.243443	0.282487	0.289508	0.226037	0.100215	0.100215	0.491172	0.0475558	0.0475558	0.103308	0.321624	0.137463	0.137463	0.459087	0.470367	0.368296	0.368296	0.460728	0.262058	0.0217432	0.0687305	0.0660378	0.0660378	0.010273	0.032509	0.0732302	0.0187561	0.0187561	0.041937	0.0353288	0.0147205	0.0147205	0.0500493	0.124495	0.084847	0.0716646	0.0716646	0.41857	0.45913	0.531346	0.531346	0.837499	0.162501	0.162501	
64.0746
0.0256434	0.00103408	

	1.65328	-0.114268
	-0.114268	0.293065
	

2	0	0	


2	-1.69076	-0.999526
2	-1.77419	-1.00019
2	-2.27138	-0.958
2	-1.64132	-0.835171
2	-2.87962	-0.418154
2	-2.97093	0.00312656
2	-2.85425	-0.0917037
2	-3.46126	-0.0308764
2	-3.35914	-0.04675
2	-3.52809	-0.0398815
2	-3.76922	-0.307822
2	-3.39329	-0.00784685
2	-3.57415	0.0361667
2	-3.78242	0.159464
2	-3.50535	0.263714
2	-2.93098	-0.0555747
2	-3.36192	-0.155665
2	-3.05872	-0.460408
2	-2.6818	-0.406067
2	-3.04413	-0.486619
2	-3.53673	0.0577097
2	-3.063	-0.345491
2	-4.38732	-0.18768
2	-4.02538	-0.0231972
2	-4.20523	0.0659556
2	-3.9834	0.0907837
2	-3.78205	0.203613
2	-3.67628	-0.0400382
2	-3.7813	0.0551075
2	-4.76717	-0.447485
2	-2.97268	-0.348254
2	-2.91008	-0.524413
2	-2.97086	-0.55379
2	-2.6603	-0.626613
2	-3.08199	-0.410463
2	-3.70608	-0.407958
2	-3.90448	-0.377727
2	-3.90408	-0.373344
2	-3.71265	-0.358049
2	-3.78158	-0.563207
2	-3.86679	-0.640583
2	-3.5377	-0.721428
2	-3.60115	-0.702357
2	-3.1519	-0.696375
2	-2.68929	-0.620502
2	-3.35954	-0.799104
2	-3.53241	-0.679662
2	-3.66572	-0.56287
2	-2.94371	-0.997106
2	-3.86011	-0.656391
2	-4.03707	-0.639887
2	-4.06334	-0.674299
2	-3.99491	-0.616593
2	-3.8355	-0.675108
2	-4.14683	-0.626674
2	-4.31816	-0.644099
2	-4.14569	-0.669883
2	-3.91214	-0.736709
2	-4.30375	-0.655854
2	-4.30973	-0.42705
2	-3.88448	-0.639502
2	-3.7491	-0.577878
2	-3.94964	-0.551647
2	-4.22133	-0.511626
2	-3.97807	-0.675398
2	-3.98054	-0.450994
2	-3.98224	-0.573368
2	-3.94665	-0.483802
2	-4.4742	-0.466034
2	-3.72459	-0.555152
2	-3.97605	-0.607909
2	-3.89769	-0.543299
2	-4.16142	-0.895089
2	-4.39414	-0.615741
2	-3.18288	-0.633973
2	-4.19253	-0.564449
2	-3.64006	-0.620101
2	-3.83954	-0.427102
2	-3.86058	-0.550981
2	-3.85232	-0.640473
2	-3.89213	-0.643952
2	-4.46715	-0.548258
2	-3.72955	-0.637471
2	-3.64754	-0.45082
2	-3.68224	-0.634002
2	-3.8835	-0.629562
2	-3.49243	-0.880593
2	-3.73386	-0.68424
2	-3.52484	-0.676845
2	-4.08139	-0.792547
2	-3.92933	-0.475056
2	-3.79661	-0.41424
2	-3.83856	-0.535328
2	-4.43685	-0.0603997
2	-4.98042	-0.263741
2	-4.23085	-0.207681
2	-3.54655	-0.310102
2	-4.02279	0.0575868
2	-3.6786	0.128154
2	-3.7145	0.310373
2	-3.0323	-0.505597
2	-3.08601	-0.511747
2	-3.03459	-0.565589
2	-2.83062	-0.429886
2	-3.29701	-0.341902
2	-2.76676	-0.628826
2	-3.04461	-0.701849
2	-4.46527	-0.734657
2	-4.49247	-0.558429
2	-3.57255	-0.793446
2	-3.101	-0.514083
2	-3.47717	-0.32491
2	-3.50847	-0.323224
2	-3.57156	-0.389681
2	-3.45272	-0.507136
2	-3.52384	-0.505655
2	-3.18906	-0.310312
2	-3.23053	-0.321006
2	-3.27622	-0.292266
2	-2.95277	-0.251971
2	-3.1816	-0.335676
2	-3.6699	-0.584022
2	-2.78941	-0.313109
2	-3.70746	-0.365285
2	-3.2389	-0.245433
2	-3.70827	-0.495642
2	-3.56336	-0.615357
2	-3.56747	-0.853458
2	-2.96903	-0.506101
2	-3.66215	-0.664072
2	-3.51417	-0.486186
2	-3.81093	-0.449132
2	-3.7482	-0.423483
2	-4.04454	-0.113527
2	-3.24514	-0.393549
2	-4.1695	-0.319377
2	-3.17706	-0.511059
2	-3.71741	-0.401746
2	-3.64713	-0.421029
2	-3.13781	-0.161398
2	-5.19135	-0.187745
2	-3.44986	-0.406258
2	-3.70864	-0.46134
2	-3.79916	-0.330859
2	-3.98779	-0.289207
2	-4.02591	-0.407011
2	-4.18097	-0.141902
2	-4.35199	-0.414104
2	-4.36777	-0.325762
2	-4.17558	-0.257798
2	-3.47474	-0.170596
2	-3.4339	0.622243
2	-3.29841	0.864654
2	-3.94821	0.57378
2	-4.38915	-0.050148
2	-4.17117	-0.604804
2	-4.51192	-0.650124
2	-4.55421	-0.678792
2	-2.67385	-1.0225
2	-1.39141	-0.952825
2	-1.49933	-0.951527
2	-1.42793	-1.08462
2	-1.22387	-1.13611
2	-1.53746	-1.0947
2	-1.59149	-0.915744
2	-1.31111	-0.959227
2	-1.12581	-1.10427
2	-0.725761	-1.07958
2	-1.0765	-1.08496
2	-1.39031	-0.999979
2	-1.01956	-1.18707
2	-1.1527	-1.18074
2	-0.710748	-1.30531
2	-1.66281	-0.994758
2	-1.57397	-0.635094
2	-1.84242	-1.1585
2	-1.58678	-1.25966
2	-1.61951	-1.36023
2	-0.985807	-0.519248
2	-2.41481	-0.90228
2	-2.15006	-1.40187
2	-2.2922	-1.02041
2	-2.81213	-0.989992
2	-2.46478	-1.1952
2	-2.72707	-1.09862

6	0.398601	1.39288	0.236959	0.446615	1.4332	0.352453
4	0.2826	0.261498	0.222885	0.233017
1
1
0.994671
0.903014
0.852333
0.624036
0.508333
0.463704
0.345007
0.179489
0
0
0.303015
0.272264
0.199916
0
0
0.234
0.0449956
0
0
0
0
0
0.248089
0.110629
0.108782
0
0
0
0
0.604848
0.573261
0.554905
0.488963
0.33286
0.247272
0.212931
0.211358
0.195968
0.162395
0.126702
0.114958
0.0950741
0.062709
0
0
0.0627239
0
0
0.103493
0.0849016
0.0806394
0.0443042
0
0
0
0.0306693
0
0
0
0
0.16217
0.147246
0.09884
0.0915272
0.0653309
0.0364128
0
0
0.0583685
0
0
0
0
0
0.0990642
0
0
0.0925497
0.074707
0.0646519
0
0.0332514
0
0.0251971
0
0
0.0516333
0
0
0.041711
0
0
0
0
0
0.2421
0.103746
0
0
0.0522753
0.0480546
0
0
0
0.464166
0.401761
0
0
0
0.337019
0.283477
0.278885
0.257046
0.195951
0.16155
0.113028
0.110324
0.110222
0
0.0769032
0
0
0
0
0.150981
0.134221
0
0
0
0.173345
0.146846
0.0900909
0
0
0
0
0.253214
0.108537
0
0
0
0
0
0.0833571
0
0
0.0294825
0
0
0.467061
0.143675
0
0
0
0.310637
0
0
0.418773
0.155885
0.139466
0.0645262
0
0
0.13207
0.101964
0.0272793
0
0
0.0477461
0.0163768
0
0
0
0
0.0548123
0
0
0
0.668265
0
0
0.282729
0
0

0.00532851	0.0916573	0.0506807	0.228297	0.115703	0.0446287	0.118697	0.165518	0.179489	0.179489	0.0419921	0.0307509	0.0723482	0.199916	0.199916	0.0382643	0.189004	0.0449956	0.0449956	0.234	0.303015	0.463704	0.260244	0.13746	0.00184696	0.108782	0.108782	0.110629	0.248089	0.0191878	0.0315877	0.0183553	0.0659429	0.156102	0.0855886	0.0343414	0.00157261	0.0153904	0.0335727	0.0356929	0.0117442	0.0198837	0.032365	0.062709	0.062709	0.0323502	0.0627239	0.0627239	0.0114644	0.0185917	0.00426225	0.0363351	0.0443042	0.0443042	0.0806394	0.0542323	0.0306693	0.0306693	0.103493	0.126702	0.000225125	0.0149239	0.0484058	0.00731283	0.0261963	0.0289181	0.0364128	0.0364128	0.00696233	0.0583685	0.0583685	0.0915272	0.09884	0.147246	0.0631055	0.0990642	0.0990642	0.103418	0.0178427	0.0100552	0.0646519	0.0314005	0.0332514	0.00805424	0.0251971	0.0251971	0.0230738	0.0516333	0.0516333	0.0508388	0.041711	0.041711	0.211358	0.212931	0.247272	0.0907601	0.138354	0.103746	0.103746	0.189825	0.00422072	0.0480546	0.0480546	0.0522753	0.0247967	0.0624052	0.401761	0.401761	0.464166	0.217887	0.0535416	0.00459197	0.0218394	0.0610945	0.0344013	0.048522	0.00270339	0.000102004	0.110222	0.0333191	0.0769032	0.0769032	0.110324	0.113028	0.0105691	0.0167601	0.134221	0.134221	0.150981	0.0226061	0.0264989	0.0567552	0.0900909	0.0900909	0.146846	0.173345	0.00383193	0.144676	0.108537	0.108537	0.253214	0.278885	0.283477	0.253661	0.0833571	0.0833571	0.543778	0.0294825	0.0294825	0.137788	0.323386	0.143675	0.143675	0.467061	0.541697	0.310637	0.310637	0.484242	0.262888	0.0164192	0.0749393	0.0645262	0.0645262	0.00739564	0.0301057	0.0746849	0.0272793	0.0272793	0.0542181	0.0313692	0.0163768	0.0163768	0.0477461	0.13207	0.101072	0.0548123	0.0548123	0.418773	0.326407	0.668265	0.668265	0.717271	0.282729	0.282729	
65.3264
0.958501	0.159597	

	3.16652	-0.820328
	-0.820328	0.533547
	

2	0	0	


2	-1.51048	-1.11325
2	-1.30492	-1.20598
2	-2.38139	-0.976983
2	-1.71903	-1.12195
2	-2.86444	-0.485251
2	-3.45951	0.071233
2	-3.5077	0.0680257
2	-3.62756	-0.035639
2	-3.72689	0.413139
2	-3.14588	0.0700388
2	-4.09266	0.336808
2	-3.35871	-0.0788429
2	-3.40337	-2.55506e-05
2	-3.66403	0.115498
2	-4.59675	-0.016539
2	-3.46898	-0.123491
2	-3.19817	-0.195021
2	-3.59066	-0.0109704
2	-3.49786	-0.00968585
2	-3.14626	-0.261201
2	-4.18442	0.0653725
2	-3.08523	-0.106351
2	-3.62171	0.376892
2	-3.93049	-0.0277064
2	-4.13635	0.0331281
2	-4.27044	0.0570321
2	-3.28419	-0.203836
2	-4.16553	-0.0718921
2	-3.74348	-0.227061
2	-4.59317	-0.0550499
2	-3.06724	-0.393439
2	-2.98365	-0.4103
2	-2.80293	-0.505795
2	-2.88504	-0.833562
2	-3.14054	-0.556671
2	-3.47498	-0.490134
2	-3.73857	-0.46614
2	-3.68667	-0.505245
2	-3.88742	-0.402723
2	-3.94347	-0.43071
2	-3.78194	-0.394795
2	-3.97051	-0.324288
2	-3.85162	-0.476458
2	-3.59346	-0.461135
2	-2.55423	-0.873098
2	-3.38823	-0.440744
2	-3.90893	-0.397372
2	-4.36491	-0.27953
2	-3.79524	-0.47452
2	-4.01988	-0.397985
2	-4.11038	-0.287303
2	-4.16925	-0.26973
2	-4.1266	-0.287368
2	-3.71418	-0.400022
2	-3.92603	-0.319915
2	-4.28097	-0.357082
2	-4.60144	-0.185911
2	-4.95775	-0.148397
2	-4.64526	-0.443613
2	-4.10779	-0.590006
2	-3.96707	-0.384584
2	-3.94906	-0.443159
2	-3.80713	-0.40331
2	-4.03178	-0.513739
2	-4.41472	-0.398939
2	-3.99555	-0.534652
2	-3.6852	-0.683893
2	-3.55373	-0.716831
2	-3.01801	-0.872474
2	-4.07169	-0.507254
2	-4.17693	-0.470684
2	-3.97164	-0.24418
2	-4.19479	-0.209913
2	-4.63547	-0.179234
2	-4.62616	0.154737
2	-4.00101	-0.580184
2	-3.87319	-0.550168
2	-4.21233	-0.382545
2	-3.55341	-0.395731
2	-3.52046	-0.505873
2	-3.75272	-0.421235
2	-3.33392	-0.441564
2	-3.53309	-0.510011
2	-3.52182	-0.610417
2	-3.57173	-0.505901
2	-3.05869	-0.591998
2	-3.39988	-0.495044
2	-3.60369	-0.716106
2	-3.1968	-0.836373
2	-4.09118	-0.479751
2	-4.19453	-0.149126
2	-4.26268	-0.0393887
2	-3.88857	-0.163096
2	-3.9528	-0.626253
2	-4.67945	-0.0955493
2	-3.98168	-0.540082
2	-3.56295	-0.178029
2	-3.94204	-0.0291142
2	-3.07718	-0.499145
2	-3.4567	0.0404617
2	-2.99255	-6.03593e-05
2	-2.98349	-0.0426375
2	-3.39598	0.219428
2	-3.13347	-0.0227386
2	-4.38853	0.410159
2	-3.17983	-0.721669
2	-3.41771	-0.551334
2	-3.6766	-0.653671
2	-3.47407	-0.295909
2	-3.78964	-0.354703
2	-3.17748	-0.565463
2	-3.56183	-0.449555
2	-3.35125	-0.527444
2	-3.08682	-0.69014
2	-3.42001	-0.436757
2	-3.8979	-0.293757
2	-3.76207	-0.352988
2	-3.79928	-0.384599
2	-3.78278	-0.392942
2	-3.29049	-0.638337
2	-3.18883	-0.393047
2	-3.19177	-0.576897
2	-2.87404	-0.532938
2	-3.55052	-0.522944
2	-3.51295	-0.455055
2	-3.99967	-0.227416
2	-4.0958	-0.262308
2	-3.72643	-0.57818
2	-4.04041	-0.501285
2	-4.20198	0.0257946
2	-3.73743	-0.33076
2	-3.68661	-0.430243
2	-3.56642	-0.453592
2	-4.60654	0.0124403
2	-3.32256	-0.664585
2	-4.05341	-0.464691
2	-3.27387	-0.074777
2	-3.26379	-0.661384
2	-3.37389	-0.32478
2	-3.40644	-0.339113
2	-3.72143	-0.333134
2	-4.54575	-0.525671
2	-3.41101	-0.679369
2	-3.45388	-0.915422
2	-3.61532	-0.692886
2	-4.25348	-0.279661
2	-3.4896	-0.885626
2	-4.69946	-0.227752
2	-4.50834	-0.311827
2	-4.42221	-0.276972
2	-3.54395	-0.13339
2	-3.24314	0.176439
2	-3.54751	0.534143
2	-3.86159	0.185513
2	-4.80848	0.337794
2	-4.25908	-0.371599
2	-5.35508	-0.0333506
2	-4.69505	-0.0297442
2	-2.72123	-0.79663
2	-1.60891	-1.09698
2	-1.23732	-1.14558
2	-1.4997	-1.41587
2	-0.810093	-1.31637
2	-1.50276	-1.52542
2	-1.33937	-1.10805
2	-1.3776	-0.894844
2	-1.60946	-1.03647
2	-1.44854	-1.03996
2	-1.58626	-0.864247
2	-1.13529	-1.30176
2	-1.13112	-1.35812
2	-1.51702	-1.17042
2	-0.65135	-1.50976
2	-1.41932	-1.13533
2	-1.91614	-0.886593
2	-1.72482	-0.922286
2	-1.1899	-1.1627
2	-2.42422	-0.661373
2	-0.960883	-1.22272
2	-2.84513	-0.663973
2	-2.3065	-1.74837
2	-2.65013	-0.605329
2	-3.07278	-0.918243
2	-2.94549	-1.27251
2	-4.32517	-0.609363

6	0.166948	0.63597	0.107807	0.213418	0.684372	0.135429
4	0.287309	0.258351	0.22229	0.232049
1
1
0.993713
0.891357
0.829445
0.587625
0.44959
0.405901
0.345077
0.152921
0
0
0.305811
0.260011
0.127374
0
0
0.213545
0.0266146
0
0
0
0
0
0.231108
0.0854033
0.0728507
0
0
0
0
0.560779
0.542313
0.534655
0.479833
0.342909
0.247474
0.215936
0.211108
0.189077
0.150787
0.118243
0.0952244
0.0824482
0.0587623
0
0
0.0512882
0
0
0.0792277
0.0580613
0.0567421
0.0307427
0
0
0
0.0126252
0
0
0
0
0.147047
0.120217
0.072178
0.061075
0.0420839
0.0206088
0
0
0.0392507
0
0
0
0
0
0.0884169
0
0
0.102405
0.0893293
0.0785694
0
0.0457138
0
0.0267069
0
0
0.0567005
0
0
0.0649844
0
0
0
0
0
0.263411
0.105547
0
0
0.0262443
0.0225157
0
0
0
0.454531
0.355816
0
0
0
0.316236
0.27915
0.273498
0.245886
0.196164
0.176392
0.134619
0.111092
0.108262
0
0.0711263
0
0
0
0
0.147017
0.124532
0
0
0
0.177621
0.145734
0.108958
0
0
0
0
0.239438
0.0854596
0
0
0
0
0
0.0922644
0
0
0.0272559
0
0
0.434064
0.0828264
0
0
0
0.191273
0
0
0.427432
0.180806
0.159145
0.0850474
0
0
0.143729
0.112794
0.032981
0
0
0.0674388
0.017824
0
0
0
0
0.0749404
0
0
0
0.58475
0
0
0.151381
0
0

0.00628739	0.102355	0.0619124	0.24182	0.138034	0.0436897	0.0608233	0.192156	0.152921	0.152921	0.0392665	0.0457996	0.132637	0.127374	0.127374	0.0464662	0.18693	0.0266146	0.0266146	0.213545	0.305811	0.405901	0.218482	0.145705	0.0125526	0.0728507	0.0728507	0.0854033	0.231108	0.0268456	0.0184657	0.0076578	0.0548224	0.136924	0.0954352	0.0315377	0.00482828	0.0220308	0.0382899	0.0325442	0.0230188	0.0127762	0.023686	0.0587623	0.0587623	0.0311601	0.0512882	0.0512882	0.0159968	0.0211664	0.0013192	0.0259994	0.0307427	0.0307427	0.0567421	0.0454361	0.0126252	0.0126252	0.0792277	0.118243	0.0037403	0.0268303	0.0480388	0.011103	0.0189911	0.0214751	0.0206088	0.0206088	0.00283321	0.0392507	0.0392507	0.061075	0.072178	0.120217	0.0586302	0.0884169	0.0884169	0.0866722	0.0130759	0.0107599	0.0785694	0.0328556	0.0457138	0.0190068	0.0267069	0.0267069	0.0326287	0.0567005	0.0567005	0.0374208	0.0649844	0.0649844	0.211108	0.215936	0.247474	0.0794985	0.157864	0.105547	0.105547	0.237167	0.00372859	0.0225157	0.0225157	0.0262443	0.025302	0.0987149	0.355816	0.355816	0.454531	0.21842	0.0370858	0.00565166	0.0276126	0.0497211	0.0197724	0.0417735	0.0235262	0.00283068	0.108262	0.0371355	0.0711263	0.0711263	0.111092	0.134619	0.0293754	0.0224844	0.124532	0.124532	0.147017	0.0185433	0.0318869	0.0367766	0.108958	0.108958	0.145734	0.177621	0.00644712	0.153979	0.0854596	0.0854596	0.239438	0.273498	0.27915	0.223971	0.0922644	0.0922644	0.515057	0.0272559	0.0272559	0.126715	0.351237	0.0828264	0.0828264	0.434064	0.638172	0.191273	0.191273	0.463925	0.246626	0.0216606	0.0740981	0.0850474	0.0850474	0.0154164	0.0309347	0.0798133	0.032981	0.032981	0.0453555	0.0496148	0.017824	0.017824	0.0674388	0.143729	0.105866	0.0749404	0.0749404	0.427432	0.408963	0.58475	0.58475	0.848619	0.151381	0.151381	
65.4502
0.427594	0.0945529	

	3.02038	-0.874095
	-0.874095	0.492423
	

2	0	0	


2	-1.69993	-1.09019
2	-1.61931	-1.11604
2	-2.51886	-0.890667
2	-1.91613	-0.970069
2	-2.46869	-0.613772
2	-3.09628	-0.284503
2	-3.44655	-0.0137349
2	-3.34741	-0.254395
2	-3.60152	-0.0852003
2	-3.02226	0.0301865
2	-3.78656	0.251871
2	-3.32156	-0.187586
2	-3.93917	-0.0416444
2	-3.62404	0.146242
2	-3.67098	0.198994
2	-3.50102	0.229709
2	-3.76724	-0.171393
2	-2.94311	-0.454392
2	-2.63291	-0.528261
2	-2.39039	-0.481573
2	-3.50717	0.0452121
2	-3.03445	0.00398583
2	-3.55587	0.279643
2	-3.44607	-0.39806
2	-4.22386	0.20813
2	-3.89307	0.111943
2	-3.27133	-0.0590721
2	-3.65077	0.0608276
2	-4.87079	0.399336
2	-3.6389	-0.432409
2	-2.90834	-0.431314
2	-2.73547	-0.604429
2	-2.75538	-0.621939
2	-3.22532	-0.484134
2	-3.19808	-0.54766
2	-3.49587	-0.519353
2	-3.81257	-0.456495
2	-3.76816	-0.485923
2	-4.02863	-0.311562
2	-3.9476	-0.458245
2	-3.98833	-0.383934
2	-3.87082	-0.331541
2	-3.73798	-0.325364
2	-3.37192	-0.34032
2	-3.39664	-0.281599
2	-3.76972	-0.197989
2	-3.67339	-0.35023
2	-3.57857	-0.33419
2	-2.70448	-0.655139
2	-3.86984	-0.385555
2	-4.00738	-0.316129
2	-3.94884	-0.318403
2	-3.59808	-0.433173
2	-3.56889	-0.518336
2	-3.11195	-0.746598
2	-4.23194	-0.15877
2	-4.03451	-0.412229
2	-4.0907	-0.376799
2	-3.72547	-0.4632
2	-4.64742	-0.0706337
2	-4.69464	-0.154943
2	-3.8758	-0.502071
2	-3.85294	-0.41287
2	-4.05779	-0.326878
2	-3.65853	-0.448059
2	-3.56167	-0.577222
2	-3.52317	-0.458447
2	-3.78751	-0.320313
2	-3.13306	-0.672479
2	-3.70572	-0.533027
2	-3.42115	-0.695458
2	-3.92802	-0.470641
2	-3.97451	-0.347525
2	-3.67577	-0.67962
2	-4.02113	-0.486271
2	-3.99729	-0.516852
2	-3.43022	-0.750019
2	-3.7904	-0.36283
2	-3.78885	-0.321504
2	-3.75972	-0.329364
2	-3.83009	-0.27867
2	-4.05941	-0.112442
2	-3.63271	-0.424374
2	-3.5589	-0.535545
2	-3.71348	-0.27231
2	-4.16603	-0.162726
2	-3.24548	-0.369637
2	-4.14374	-0.154821
2	-4.57221	-0.0608189
2	-4.66874	-0.0337067
2	-4.16668	-0.394861
2	-4.09164	-0.389097
2	-4.52268	-0.399626
2	-4.39445	-0.390525
2	-4.72799	-0.460809
2	-4.27256	-0.266718
2	-3.67586	-0.260129
2	-3.83345	0.0410126
2	-4.41672	0.220596
2	-4.10545	-0.00540128
2	-2.61734	-0.207252
2	-2.57943	-0.189319
2	-2.19775	-0.338089
2	-2.63738	-0.123262
2	-2.98415	-0.0439641
2	-3.37233	-0.437953
2	-3.59716	-0.267095
2	-3.46895	-0.348754
2	-3.09201	-0.552814
2	-3.45947	-0.257101
2	-3.27467	-0.254936
2	-3.36172	-0.298254
2	-3.64835	-0.247301
2	-3.54429	-0.300584
2	-3.33883	-0.488247
2	-3.63276	-0.411397
2	-3.93768	-0.394939
2	-3.41089	-0.538147
2	-3.42824	-0.53301
2	-3.08283	-0.642785
2	-3.75972	-0.363931
2	-3.8843	-0.239095
2	-3.09497	-0.137514
2	-3.86486	-0.588457
2	-3.38086	-0.967695
2	-4.03735	-0.417826
2	-3.82466	-0.438398
2	-3.45945	-0.564158
2	-3.36874	-0.576891
2	-4.23917	-0.420833
2	-3.69054	-0.397591
2	-4.15475	-0.269993
2	-3.88096	-0.245298
2	-4.28816	0.0353355
2	-3.54847	-0.214486
2	-4.46276	-0.316792
2	-3.26977	-0.375651
2	-3.65668	-0.268752
2	-3.61611	-0.3994
2	-2.71397	-0.544087
2	-3.98281	-0.527666
2	-3.7696	-0.57629
2	-3.9644	-0.218285
2	-4.51933	-0.167389
2	-3.78506	-0.399979
2	-4.00563	-0.361596
2	-3.90474	-0.249634
2	-4.55839	-0.0755655
2	-4.81715	0.0242279
2	-5.01062	-0.00985748
2	-3.75554	-0.144295
2	-3.05885	-0.0246413
2	-1.88127	-0.158037
2	-2.32151	-0.330543
2	-4.38012	0.478429
2	-4.20072	-0.400075
2	-3.63823	-0.665211
2	-4.55689	-0.0244155
2	-2.9139	-0.535762
2	-1.65171	-0.9417
2	-1.63292	-0.970911
2	-1.47053	-1.07448
2	-1.66657	-1.1269
2	-2.54638	-0.929458
2	-1.56173	-1.04965
2	-1.31474	-1.13108
2	-1.82547	-1.05816
2	-2.1115	-0.872619
2	-1.67727	-1.1491
2	-1.45688	-0.978119
2	-1.60177	-1.05421
2	-1.72969	-1.1872
2	-0.759729	-1.23596
2	-1.76151	-1.03783
2	-2.25294	-0.695785
2	-1.70336	-1.08537
2	-1.61174	-1.0862
2	-2.16331	-0.973753
2	-0.970029	-1.11721
2	-2.35099	-0.836205
2	-2.56779	-0.944534
2	-2.90674	-0.42444
2	-2.65798	-1.07252
2	-2.8779	-0.803114
2	-2.41385	-1.04695

6	0.783834	2.80772	0.429103	0.91694	2.95532	0.677825
4	0.281684	0.260411	0.225972	0.231933
1
1
0.996201
0.86449
0.816313
0.597534
0.465851
0.425418
0.338714
0.169233
0
0
0.299142
0.259539
0.182893
0
0
0.218917
0.0316685
0
0
0
0
0
0.259605
0.157402
0.156016
0
0
0
0
0.575622
0.55005
0.543302
0.473501
0.352408
0.233187
0.205961
0.200804
0.175474
0.133833
0.109998
0.0856015
0.06618
0.0436206
0
0
0.0233324
0
0
0.0482802
0.0361771
0.0326438
0.0221856
0
0
0
0.0125319
0
0
0
0
0.119366
0.0857358
0.0471737
0.043079
0.0284772
0.0159819
0
0
0.0175108
0
0
0
0
0
0.0727751
0
0
0.0759834
0.0713002
0.059474
0
0.0347252
0
0.0266295
0
0
0.0328746
0
0
0.0552561
0
0
0
0
0
0.286599
0.161454
0
0
0.0676757
0.0528837
0
0
0
0.444269
0.389126
0
0
0
0.285649
0.232229
0.218633
0.207418
0.151358
0.122392
0.0859406
0.0678571
0.0670219
0
0.0538469
0
0
0
0
0.105798
0.0837308
0
0
0
0.140795
0.125181
0.100349
0
0
0
0
0.198932
0.0726923
0
0
0
0
0
0.0779605
0
0
0.0212753
0
0
0.473312
0.185265
0
0
0
0.296516
0
0
0.403044
0.171769
0.147477
0.0564769
0
0
0.141845
0.1006
0.0285441
0
0
0.0526415
0.0138992
0
0
0
0
0.059874
0
0
0
0.520342
0
0
0.158306
0
0

0.0037986	0.131711	0.0481771	0.218779	0.131683	0.0404333	0.086704	0.169481	0.169233	0.169233	0.0395715	0.0396029	0.0766462	0.182893	0.182893	0.0406217	0.187249	0.0316685	0.0316685	0.218917	0.299142	0.425418	0.206246	0.102203	0.00138619	0.156016	0.156016	0.157402	0.259605	0.0219124	0.0255718	0.00674761	0.0698009	0.121094	0.119221	0.0272254	0.00515726	0.0253296	0.0416409	0.0238353	0.0243966	0.0194215	0.0225594	0.0436206	0.0436206	0.0428477	0.0233324	0.0233324	0.0373213	0.0121031	0.00353327	0.0104582	0.0221856	0.0221856	0.0326438	0.0236451	0.0125319	0.0125319	0.0482802	0.109998	0.0144671	0.0336305	0.0385621	0.00409471	0.0146018	0.0124953	0.0159819	0.0159819	0.0109664	0.0175108	0.0175108	0.043079	0.0471737	0.0857358	0.0465911	0.0727751	0.0727751	0.0994909	0.00468319	0.0118262	0.059474	0.0247488	0.0347252	0.0080957	0.0266295	0.0266295	0.0384256	0.0328746	0.0328746	0.0207273	0.0552561	0.0552561	0.200804	0.205961	0.233187	0.0658091	0.125145	0.161454	0.161454	0.218923	0.014792	0.0528837	0.0528837	0.0676757	0.0292323	0.0551431	0.389126	0.389126	0.444269	0.257654	0.0534195	0.0135958	0.011215	0.0560606	0.0289654	0.0364517	0.0180836	0.000835108	0.0670219	0.013175	0.0538469	0.0538469	0.0678571	0.0859406	0.0165941	0.0220674	0.0837308	0.0837308	0.105798	0.0105624	0.0156147	0.0248321	0.100349	0.100349	0.125181	0.140795	0.00848667	0.126239	0.0726923	0.0726923	0.198932	0.218633	0.232229	0.207688	0.0779605	0.0779605	0.528775	0.0212753	0.0212753	0.10231	0.288046	0.185265	0.185265	0.473312	0.519797	0.296516	0.296516	0.461446	0.231275	0.0242919	0.091	0.0564769	0.0564769	0.00563204	0.0412444	0.0720563	0.0285441	0.0285441	0.0479589	0.0387423	0.0138992	0.0138992	0.0526415	0.141845	0.111895	0.059874	0.059874	0.403044	0.475859	0.520342	0.520342	0.841694	0.158306	0.158306	
64.8052
0.256129	0.071743	

	2.26204	-0.695268
	-0.695268	0.396003
	

2	0	0	


2	-1.86941	-0.94269
2	-1.87226	-0.955665
2	-2.12609	-0.925111
2	-1.65943	-1.10103
2	-2.46843	-0.595575
2	-3.09261	-0.271905
2	-3.14602	-0.180438
2	-3.47555	0.0425294
2	-3.4663	0.00143655
2	-3.11043	-0.137894
2	-4.22239	0.130959
2	-3.4773	0.102916
2	-3.82599	0.13024
2	-3.78579	0.114633
2	-4.44297	0.387321
2	-4.01628	0.184595
2	-3.78511	0.146692
2	-3.29777	0.105444
2	-3.6159	0.431863
2	-3.31721	-6.53164e-05
2	-3.36993	0.00565014
2	-3.33929	0.212392
2	-3.99678	0.0579271
2	-3.78192	-0.126221
2	-4.05087	-0.0234293
2	-4.04938	-0.0231227
2	-4.86424	0.334965
2	-4.25525	-0.275161
2	-5.45183	0.327391
2	-4.20749	-0.197697
2	-2.76713	-0.496557
2	-3.08302	-0.450899
2	-3.03218	-0.411795
2	-3.07591	-0.529261
2	-3.09445	-0.560679
2	-3.31486	-0.588935
2	-3.76993	-0.399819
2	-3.74804	-0.429547
2	-3.63857	-0.414585
2	-3.81836	-0.308032
2	-3.79571	-0.316976
2	-3.7864	-0.364498
2	-3.58878	-0.389532
2	-3.09565	-0.523119
2	-3.23279	-0.417005
2	-2.69576	-0.724379
2	-3.00381	-0.4457
2	-3.00402	-0.518712
2	-3.02284	-0.401032
2	-3.45397	-0.428351
2	-3.67162	-0.392498
2	-3.60113	-0.394019
2	-3.29869	-0.599596
2	-2.57611	-0.817914
2	-3.07301	-0.560823
2	-3.66788	-0.391528
2	-3.89291	-0.289132
2	-3.76744	-0.296416
2	-3.95997	-0.317336
2	-3.84324	-0.366064
2	-3.81685	-0.424078
2	-3.86534	-0.374281
2	-3.59717	-0.350996
2	-3.55294	-0.306739
2	-3.43221	-0.353706
2	-3.2925	-0.386128
2	-3.03561	-0.545601
2	-3.13926	-0.467826
2	-2.7196	-0.602795
2	-3.42637	-0.370713
2	-3.15768	-0.488438
2	-3.52012	-0.388345
2	-3.72392	-0.254541
2	-3.43267	-0.123869
2	-3.47121	-0.460406
2	-3.68625	-0.403997
2	-3.51435	-0.537494
2	-3.64046	-0.511028
2	-3.68984	-0.377186
2	-3.68399	-0.412803
2	-3.69632	-0.350923
2	-3.70993	-0.399784
2	-3.79443	-0.261032
2	-3.93683	-0.245249
2	-3.65126	-0.354718
2	-3.80395	-0.30358
2	-3.24776	-0.498999
2	-4.05461	-0.316814
2	-3.92535	-0.200895
2	-3.63036	-0.380561
2	-3.75062	-0.424359
2	-3.65736	-0.45977
2	-3.93574	-0.431375
2	-4.22591	-0.271991
2	-4.15789	-0.290377
2	-3.92015	-0.811891
2	-2.9364	-0.48652
2	-4.20642	-0.01875
2	-4.35652	0.296804
2	-4.62431	0.242284
2	-3.78692	-0.0224571
2	-3.33773	-0.160682
2	-2.97805	-0.235043
2	-2.95573	-0.355633
2	-4.2656	0.334931
2	-3.29271	-0.514351
2	-3.04112	-0.656538
2	-3.31611	-0.893792
2	-3.49646	-0.502563
2	-3.43283	-0.453712
2	-2.95317	-0.633841
2	-3.59994	-0.361972
2	-3.50207	-0.345934
2	-3.33234	-0.444688
2	-3.20101	-0.537058
2	-3.23294	-0.436781
2	-3.4157	-0.314335
2	-3.23084	-0.328456
2	-3.22065	-0.336895
2	-2.86382	-0.547104
2	-2.79035	-0.497597
2	-3.23506	-0.522288
2	-2.8358	-0.383088
2	-2.99458	-0.476303
2	-3.22435	-0.471525
2	-3.29723	-0.387112
2	-3.4346	-0.30647
2	-3.37998	-0.0212641
2	-2.91811	-0.470833
2	-4.31991	-0.0350094
2	-3.19729	-0.553992
2	-3.50929	-0.483173
2	-3.46416	-0.520884
2	-3.94586	-0.155108
2	-3.94515	-0.584602
2	-3.70919	-0.716137
2	-2.61164	-0.585071
2	-3.61149	-0.35123
2	-3.46292	-0.18465
2	-2.69265	-0.360184
2	-3.30449	-0.261608
2	-2.86993	-0.671974
2	-2.88304	-0.575345
2	-2.69519	-0.9178
2	-3.5689	-0.87301
2	-3.45309	-0.752988
2	-3.55298	-0.618631
2	-3.80438	-0.58176
2	-3.71179	-0.7083
2	-3.4334	-0.661608
2	-3.48698	-0.0338262
2	-3.32623	0.0596665
2	-4.11152	0.457504
2	-4.1136	0.181875
2	-5.36708	0.277142
2	-4.21716	-0.525455
2	-5.92302	-0.428983
2	-3.95596	-0.542958
2	-3.23152	-0.513461
2	-1.45112	-1.0611
2	-1.62835	-0.970471
2	-1.59849	-1.19791
2	-1.07867	-1.33482
2	-1.28874	-1.35655
2	-1.70781	-1.02086
2	-1.37289	-1.07916
2	-1.39852	-1.13117
2	-1.23458	-1.19169
2	-1.32201	-1.28556
2	-1.40295	-1.13286
2	-1.23835	-1.12356
2	-1.43827	-0.991578
2	-0.612822	-1.2769
2	-1.64358	-1.10089
2	-1.90881	-0.80529
2	-1.61353	-1.09999
2	-1.41793	-1.03001
2	-1.71161	-1.2623
2	-0.906094	-1.24984
2	-2.15056	-1.05563
2	-2.42208	-0.977783
2	-2.83839	-0.720695
2	-2.47227	-1.00996
2	-2.47897	-0.954131
2	-3.0561	-0.809707

6	0.611511	2.21179	0.378313	0.78001	2.44587	0.506535
4	0.285745	0.256827	0.227432	0.229996
1
1
0.991622
0.868766
0.820075
0.584094
0.451681
0.40019
0.334536
0.194389
0
0
0.27471
0.23341
0.153212
0
0
0.191957
0.0514541
0
0
0
0
0
0.167441
0.0811693
0.0753813
0
0
0
0
0.571942
0.534277
0.522131
0.436722
0.336004
0.267965
0.22398
0.222813
0.194954
0.166867
0.123682
0.114527
0.0975759
0.0859786
0
0
0.0394118
0
0
0.0755057
0.0565493
0.0556775
0.0358828
0
0
0
0.0353631
0
0
0
0
0.160382
0.146916
0.107345
0.0927012
0.0638317
0.0491235
0
0
0.0577566
0
0
0
0
0
0.10582
0
0
0.0734521
0.0620195
0.0552126
0
0.0275191
0
0.0214316
0
0
0.052723
0
0
0.0482091
0
0
0
0
0
0.244262
0.126908
0
0
0.0325198
0.0278719
0
0
0
0.418831
0.367462
0
0
0
0.316146
0.261373
0.259581
0.232578
0.136536
0.127883
0.0851039
0.076912
0.0721883
0
0.0592064
0
0
0
0
0.112874
0.0875415
0
0
0
0.0998239
0.0813825
0.0706597
0
0
0
0
0.225013
0.106654
0
0
0
0
0
0.0619842
0
0
0.0348113
0
0
0.468134
0.148341
0
0
0
0.370313
0
0
0.430948
0.162376
0.146592
0.066436
0
0
0.131002
0.103936
0.026607
0
0
0.0587924
0.0224954
0
0
0
0
0.0691346
0
0
0
0.47764
0
0
0.121123
0
0

0.00837806	0.122856	0.0486905	0.235982	0.132413	0.0514911	0.065654	0.140147	0.194389	0.194389	0.0598256	0.0412999	0.0801982	0.153212	0.153212	0.0414529	0.140503	0.0514541	0.0514541	0.191957	0.27471	0.40019	0.28424	0.0862715	0.00578804	0.0753813	0.0753813	0.0811693	0.167441	0.0121519	0.0376644	0.0121465	0.0854092	0.100718	0.0680387	0.0439851	0.00116764	0.0278583	0.0280878	0.0431845	0.00915498	0.0169512	0.0115974	0.0859786	0.0859786	0.0581641	0.0394118	0.0394118	0.0390215	0.0189564	0.000871794	0.0197946	0.0358828	0.0358828	0.0556775	0.0211862	0.0353631	0.0353631	0.0755057	0.123682	0.0064841	0.0134669	0.0395709	0.0146434	0.0288694	0.0147082	0.0491235	0.0491235	0.0060751	0.0577566	0.0577566	0.0927012	0.107345	0.146916	0.0545628	0.10582	0.10582	0.121502	0.0114325	0.00680695	0.0552126	0.0276935	0.0275191	0.00608752	0.0214316	0.0214316	0.00929656	0.052723	0.052723	0.025243	0.0482091	0.0482091	0.222813	0.22398	0.267965	0.0917425	0.117353	0.126908	0.126908	0.211742	0.00464788	0.0278719	0.0278719	0.0325198	0.0178911	0.051369	0.367462	0.367462	0.418831	0.205984	0.0547731	0.00179206	0.0270036	0.0960419	0.00865232	0.0427796	0.0081919	0.00472371	0.0721883	0.0129819	0.0592064	0.0592064	0.076912	0.0851039	0.0150095	0.0253325	0.0875415	0.0875415	0.112874	0.0367119	0.0184414	0.0107228	0.0706597	0.0706597	0.0813825	0.0998239	0.00756445	0.11836	0.106654	0.106654	0.225013	0.259581	0.261373	0.254162	0.0619842	0.0619842	0.499466	0.0348113	0.0348113	0.103807	0.319793	0.148341	0.148341	0.468134	0.449762	0.370313	0.370313	0.437818	0.268572	0.0157844	0.080156	0.066436	0.066436	0.0155901	0.0270655	0.0773293	0.026607	0.026607	0.0451439	0.0362971	0.0224954	0.0224954	0.0587924	0.131002	0.0932417	0.0691346	0.0691346	0.430948	0.513982	0.47764	0.47764	0.878877	0.121123	0.121123	
64.3865
0.381392	0.0593807	

	1.73191	-0.421363
	-0.421363	0.30437
	

2	0	0	


2	-1.76707	-1.1673
2	-1.75881	-1.22816
2	-2.08269	-1.20566
2	-1.48123	-1.24754
2	-2.45846	-0.645119
2	-3.20894	-0.0734442
2	-3.58523	0.0748876
2	-3.36919	0.00371714
2	-3.64601	0.149902
2	-3.13125	-0.149876
2	-3.66754	-0.150477
2	-3.28895	0.0916821
2	-3.44082	-0.0181475
2	-3.89983	0.165405
2	-4.02417	0.256043
2	-3.92153	0.112623
2	-3.47755	0.17575
2	-3.48141	0.117744
2	-3.43092	0.187726
2	-3.85176	0.263222
2	-3.5476	-0.362396
2	-3.40992	0.221388
2	-3.58394	0.426269
2	-3.7361	0.0417091
2	-3.9264	-0.0618025
2	-3.89435	-0.0293397
2	-3.22909	-0.290201
2	-3.59407	-0.116594
2	-4.29895	0.184684
2	-4.16108	0.0096832
2	-2.6602	-0.594084
2	-2.80377	-0.571538
2	-2.82509	-0.493558
2	-2.85589	-0.681543
2	-3.0225	-0.370697
2	-3.54746	-0.485752
2	-4.07322	-0.418972
2	-4.09248	-0.411806
2	-3.95232	-0.500601
2	-3.8299	-0.528241
2	-3.88871	-0.47844
2	-3.89808	-0.533577
2	-3.79641	-0.629012
2	-3.68247	-0.683137
2	-3.53443	-0.677959
2	-3.80124	-0.627761
2	-3.5051	-0.670147
2	-3.88053	-0.586239
2	-3.15154	-0.719409
2	-3.96973	-0.584906
2	-3.87815	-0.570988
2	-3.87422	-0.561324
2	-3.76663	-0.652724
2	-3.51858	-0.77667
2	-4.01812	-0.551486
2	-3.66072	-0.865533
2	-4.17867	-0.56966
2	-4.36717	-0.486991
2	-4.07266	-0.716379
2	-3.79477	-0.590629
2	-4.32079	-0.367111
2	-3.80411	-0.532396
2	-3.7758	-0.576114
2	-3.86824	-0.470947
2	-4.02295	-0.490205
2	-3.93028	-0.599789
2	-3.87709	-0.610195
2	-3.82806	-0.735618
2	-3.67153	-0.550812
2	-3.87513	-0.593984
2	-3.71139	-0.634833
2	-4.24632	-0.701346
2	-5.0352	-0.0169328
2	-4.13902	-0.688209
2	-3.32047	-0.404774
2	-3.70074	-0.789323
2	-3.85182	-0.865164
2	-4.20373	-0.554599
2	-3.44823	-0.575528
2	-3.54484	-0.520739
2	-3.45858	-0.587836
2	-3.60002	-0.556381
2	-3.55523	-0.530029
2	-3.45259	-0.545299
2	-3.66168	-0.507058
2	-3.85417	-0.382284
2	-3.51949	-0.456245
2	-3.51448	-0.477446
2	-3.24702	-0.644166
2	-3.65245	-0.227836
2	-3.26019	-0.728971
2	-3.28053	-0.869667
2	-3.45758	-0.644838
2	-4.11341	-0.268915
2	-4.3857	-0.509523
2	-4.14695	-0.317346
2	-3.49275	-0.0849794
2	-3.34827	-0.0386212
2	-3.85757	-0.155
2	-3.86039	0.199192
2	-3.06008	0.0128367
2	-2.96345	-0.033704
2	-2.9053	-0.0385148
2	-2.98955	0.0135135
2	-2.65467	-0.198935
2	-2.94557	-0.754184
2	-3.31601	-0.839691
2	-2.94593	-1.61582
2	-3.05771	-0.725459
2	-3.86563	-0.869689
2	-3.24994	-0.506249
2	-3.20022	-0.515431
2	-3.23249	-0.505169
2	-3.27097	-0.468084
2	-3.34373	-0.386915
2	-3.25852	-0.411861
2	-3.26319	-0.297255
2	-3.23512	-0.310296
2	-3.04251	-0.334959
2	-3.0104	-0.472029
2	-2.82192	-0.356089
2	-2.88876	-0.407796
2	-2.90421	-0.212846
2	-3.39591	-0.0843218
2	-3.01226	-0.45603
2	-3.47991	-0.361031
2	-3.2877	-0.346953
2	-3.33821	-0.388241
2	-3.41147	-0.456952
2	-4.17228	-0.425441
2	-3.25737	-0.426931
2	-3.29066	-0.38458
2	-3.32431	-0.319045
2	-3.41085	-0.329836
2	-3.64142	-0.293549
2	-4.1184	-0.167054
2	-3.20936	-0.508906
2	-3.33105	-0.47015
2	-3.56443	-0.450329
2	-2.99912	-0.405736
2	-4.11462	-0.624176
2	-3.49548	-0.867392
2	-3.47916	-0.689087
2	-4.38778	-0.495092
2	-3.67146	-0.511667
2	-3.91261	-0.467437
2	-3.46038	-0.504948
2	-3.96609	-0.480099
2	-4.28971	-0.46383
2	-4.0914	-0.414759
2	-3.33131	-0.320781
2	-3.40329	0.327443
2	-3.08343	0.426012
2	-3.80785	0.422077
2	-4.89207	-0.133227
2	-5.01799	-0.456432
2	-4.97822	-0.381426
2	-3.90081	-1.49195
2	-3.3589	-0.740951
2	-1.38566	-1.0988
2	-1.52624	-1.07609
2	-1.40635	-1.19445
2	-1.52477	-1.12987
2	-1.39263	-1.36874
2	-1.31561	-1.08778
2	-1.35127	-1.02163
2	-1.3328	-1.1915
2	-1.13085	-1.23075
2	-1.23241	-1.24036
2	-1.4205	-1.05405
2	-1.43453	-1.0752
2	-1.79406	-0.906569
2	-1.03068	-1.16246
2	-1.85338	-0.781596
2	-1.74158	-0.750359
2	-1.52011	-1.21704
2	-1.3558	-1.25589
2	-1.57409	-1.39969
2	-0.905436	-1.33379
2	-2.36497	-0.783161
2	-2.04994	-1.28798
2	-2.11647	-1.03096
2	-2.41891	-1.04063
2	-2.21005	-1.47559
2	-1.96051	-1.23779

6	0.440119	1.61162	0.245867	0.500951	1.62668	0.378746
4	0.284194	0.264856	0.219693	0.231256
1
1
0.994616
0.888798
0.833922
0.630111
0.499992
0.447642
0.39045
0.236404
0
0
0.323593
0.294307
0.203075
0
0
0.253823
0.0621391
0
0
0
0
0
0.196924
0.0850736
0.0782655
0
0
0
0
0.613335
0.572154
0.568764
0.475806
0.334367
0.251016
0.219321
0.219187
0.187639
0.159964
0.117666
0.0859004
0.0734481
0.0539837
0
0
0.0475497
0
0
0.0669389
0.0488165
0.0467011
0.0324004
0
0
0
0.0164808
0
0
0
0
0.158581
0.146579
0.0713436
0.0445107
0.0293549
0.0141318
0
0
0.02666
0
0
0
0
0
0.132381
0
0
0.121528
0.108972
0.0821078
0
0.0710768
0
0.0516698
0
0
0.0704951
0
0
0.0505194
0
0
0
0
0
0.263761
0.134885
0
0
0.0562468
0.0460977
0
0
0
0.433086
0.373546
0
0
0
0.32669
0.277272
0.276754
0.238764
0.141453
0.13096
0.116077
0.0887809
0.0856238
0
0.0562842
0
0
0
0
0.126509
0.11245
0
0
0
0.124354
0.110586
0.0966998
0
0
0
0
0.232697
0.0638008
0
0
0
0
0
0.103105
0
0
0.0374925
0
0
0.506472
0.144855
0
0
0
0.251604
0
0
0.411556
0.16511
0.145561
0.0695285
0
0
0.133018
0.105166
0.0351768
0
0
0.0434346
0.0110616
0
0
0
0
0.0721418
0
0
0
0.491496
0
0
0.207538
0
0

0.00538404	0.105818	0.0548763	0.20381	0.130119	0.0523507	0.0571913	0.154046	0.236404	0.236404	0.0668569	0.0292865	0.0912316	0.203075	0.203075	0.0404839	0.191684	0.0621391	0.0621391	0.253823	0.323593	0.447642	0.303069	0.11185	0.00680804	0.0782655	0.0782655	0.0850736	0.196924	0.016776	0.0411816	0.00338951	0.0929582	0.141439	0.0833505	0.0316955	0.000133638	0.031548	0.0276755	0.0422976	0.0317658	0.0124523	0.0194644	0.0539837	0.0539837	0.0258984	0.0475497	0.0475497	0.0189615	0.0181224	0.00211542	0.0143006	0.0324004	0.0324004	0.0467011	0.0323357	0.0164808	0.0164808	0.0669389	0.117666	0.00138328	0.0120015	0.0752354	0.0268329	0.0151558	0.0152231	0.0141318	0.0141318	0.00269488	0.02666	0.02666	0.0445107	0.0713436	0.146579	0.0261992	0.132381	0.132381	0.0661115	0.0125558	0.0268643	0.0821078	0.0110309	0.0710768	0.0194071	0.0516698	0.0516698	0.0384771	0.0704951	0.0704951	0.0710086	0.0505194	0.0505194	0.219187	0.219321	0.251016	0.070606	0.128876	0.134885	0.134885	0.207514	0.0101491	0.0460977	0.0460977	0.0562468	0.0427206	0.05954	0.373546	0.373546	0.433086	0.242075	0.0494177	0.000517456	0.0379908	0.0973104	0.0104933	0.0148829	0.0272962	0.00315712	0.0856238	0.0293395	0.0562842	0.0562842	0.0887809	0.116077	0.00445107	0.014059	0.11245	0.11245	0.126509	0.0170994	0.0137682	0.0138859	0.0966998	0.0966998	0.110586	0.124354	0.00606696	0.168896	0.0638008	0.0638008	0.232697	0.276754	0.277272	0.223585	0.103105	0.103105	0.534661	0.0374925	0.0374925	0.106864	0.361617	0.144855	0.144855	0.506472	0.582317	0.251604	0.251604	0.477242	0.246446	0.0195488	0.0760327	0.0695285	0.0695285	0.0125436	0.0278511	0.0699897	0.0351768	0.0351768	0.0617319	0.032373	0.0110616	0.0110616	0.0434346	0.133018	0.0929682	0.0721418	0.0721418	0.411556	0.50312	0.491496	0.491496	0.792462	0.207538	0.207538	
65.5122
0.053288	0.0733124	

	2.46401	-0.340309
	-0.340309	0.20344
	

2	0	0	


2	-1.57205	-1.12795
2	-1.78354	-1.09181
2	-2.62019	-0.719529
2	-1.88474	-0.757236
2	-2.41066	-0.463648
2	-3.30214	-0.187669
2	-3.03714	-0.248545
2	-3.1346	-0.187954
2	-3.77117	0.0382154
2	-3.36073	-0.310478
2	-4.2998	0.394693
2	-3.66939	-0.108602
2	-3.37895	-0.0899702
2	-3.80518	0.0542422
2	-4.2487	-0.0243504
2	-3.89673	-0.165442
2	-3.0645	-0.124921
2	-3.39407	-0.418902
2	-3.03054	-0.475422
2	-2.86474	-0.601009
2	-4.81446	0.103819
2	-2.86202	-0.277942
2	-4.44963	0.280865
2	-3.54931	-0.0862424
2	-3.90709	0.0573265
2	-3.93912	0.110028
2	-3.4683	0.105075
2	-3.92594	0.153832
2	-4.20688	0.0697815
2	-4.5103	-0.0874961
2	-2.65694	-0.441977
2	-2.76382	-0.553729
2	-2.88312	-0.514891
2	-3.25994	-0.627641
2	-3.27091	-0.503236
2	-3.36987	-0.457532
2	-4.01405	-0.328753
2	-4.02272	-0.334375
2	-3.6674	-0.455819
2	-3.95347	-0.561851
2	-4.02759	-0.523868
2	-3.6953	-0.667766
2	-3.27186	-0.657981
2	-3.21841	-0.787246
2	-3.5972	-0.628962
2	-3.20024	-0.758904
2	-3.21031	-0.655093
2	-3.46988	-0.879632
2	-3.79381	-0.585081
2	-3.66697	-0.625512
2	-3.82318	-0.589678
2	-3.80166	-0.576761
2	-3.46645	-0.521775
2	-3.15432	-0.505321
2	-3.07705	-0.560781
2	-4.02004	-0.440495
2	-3.75843	-0.642846
2	-3.78534	-0.685415
2	-3.68113	-0.626406
2	-3.75088	-0.523675
2	-3.63238	-0.636708
2	-4.01706	-0.541976
2	-3.98306	-0.571076
2	-3.30326	-0.764843
2	-2.99549	-0.82985
2	-2.92188	-0.832989
2	-2.5194	-0.934822
2	-2.40853	-0.998276
2	-2.36327	-0.978951
2	-2.97354	-0.815235
2	-3.17596	-0.747886
2	-3.06694	-0.954326
2	-2.77992	-0.808909
2	-3.7178	-0.836992
2	-3.35501	-0.654141
2	-4.30182	-0.662329
2	-5.33995	-0.491027
2	-4.42944	-0.704129
2	-3.68536	-0.573111
2	-3.7749	-0.627991
2	-3.90738	-0.541724
2	-4.31531	-0.355969
2	-3.76784	-0.528099
2	-3.78574	-0.370007
2	-3.90065	-0.487474
2	-3.8964	-0.362595
2	-3.99184	-0.499393
2	-3.86892	-0.814328
2	-4.323	-0.57577
2	-4.40298	-0.818847
2	-3.93913	-0.345921
2	-3.54836	-0.430799
2	-4.4908	-0.487065
2	-4.11646	-0.534576
2	-4.85193	-0.0301166
2	-3.77649	-0.452288
2	-3.20947	-0.207947
2	-3.83511	-0.0336998
2	-3.96801	-0.111953
2	-4.31406	0.00161476
2	-3.42674	0.0828104
2	-3.37228	0.0843153
2	-3.44923	0.0848329
2	-2.76744	-0.110081
2	-3.56163	-0.0082644
2	-3.42661	-0.731418
2	-2.96567	-0.796119
2	-3.68131	-0.743336
2	-3.62508	-0.780504
2	-2.94083	-0.98273
2	-3.27342	-0.379134
2	-3.37212	-0.408285
2	-3.34901	-0.40783
2	-3.72104	-0.29388
2	-3.32351	-0.449767
2	-3.4093	-0.484729
2	-3.15495	-0.451866
2	-3.35392	-0.375278
2	-3.31179	-0.397851
2	-3.56614	-0.410691
2	-3.06858	-0.284239
2	-3.43405	-0.25845
2	-2.7962	-0.375347
2	-3.83932	-0.190427
2	-3.2169	-0.668466
2	-3.46569	-0.457042
2	-3.67959	-0.498072
2	-4.27807	-0.285035
2	-3.61296	-0.593016
2	-4.92741	-0.267557
2	-3.48509	-0.417196
2	-4.02901	-0.361147
2	-3.839	-0.352797
2	-3.72252	-0.279202
2	-3.4091	-0.407957
2	-4.69853	-0.263342
2	-2.95196	-0.339932
2	-3.65049	-0.350283
2	-3.30455	-0.535824
2	-2.58801	-0.907041
2	-3.24468	-0.654937
2	-3.71204	-0.461251
2	-3.48301	-0.379836
2	-3.78711	-0.305872
2	-3.42157	-0.593965
2	-4.58453	-0.55201
2	-3.66782	-0.512261
2	-5.39924	-0.352992
2	-5.41865	-0.293454
2	-5.5815	-0.225891
2	-3.65196	-0.041488
2	-3.22977	-0.0278964
2	-2.52281	-0.352167
2	-2.96108	0.0673882
2	-5.00392	-0.0242391
2	-4.21424	-0.462804
2	-6.46083	0.247526
2	-4.61294	-0.418641
2	-2.87445	-0.733291
2	-1.36612	-1.01798
2	-1.40272	-1.06626
2	-1.74714	-1.06511
2	-1.49199	-1.32668
2	-1.42994	-1.12174
2	-1.52007	-1.01696
2	-1.525	-1.05469
2	-1.36048	-1.18171
2	-1.96295	-1.21032
2	-1.62286	-1.15898
2	-1.41595	-1.1766
2	-1.08545	-1.20632
2	-1.06973	-1.18024
2	-0.907005	-1.13145
2	-1.25946	-1.34447
2	-1.81405	-0.743511
2	-1.8647	-1.24086
2	-1.49611	-1.43334
2	-2.04571	-1.19644
2	-0.893675	-1.04578
2	-2.68048	-0.984813
2	-1.92724	-0.966036
2	-2.2361	-0.738519
2	-2.99305	-0.908769
2	-2.69079	-1.04668
2	-2.78165	-0.678868

6	0.37822	1.34723	0.237405	0.494745	1.47765	0.325661
4	0.281576	0.258256	0.22923	0.230938
1
1
0.995964
0.865181
0.840714
0.609471
0.486894
0.459195
0.376183
0.192093
0
0
0.303464
0.265329
0.204522
0
0
0.231694
0.0564135
0
0
0
0
0
0.227431
0.0795106
0.0635894
0
0
0
0
0.592738
0.567555
0.559113
0.500888
0.393764
0.280329
0.255892
0.25427
0.212213
0.153035
0.127435
0.117763
0.10578
0.071943
0
0
0.0618648
0
0
0.096202
0.0843509
0.0809062
0.0622534
0
0
0
0.0639389
0
0
0
0
0.150756
0.145305
0.100436
0.0945094
0.0624876
0.037341
0
0
0.0452676
0
0
0
0
0
0.0781381
0
0
0.115198
0.0886239
0.0704937
0
0.037073
0
0.0221194
0
0
0.0466355
0
0
0.0459766
0
0
0
0
0
0.293464
0.156449
0
0
0.0464104
0.0416163
0
0
0
0.468165
0.373914
0
0
0
0.35502
0.304854
0.304323
0.289465
0.203447
0.181181
0.124354
0.109424
0.108043
0
0.0709919
0
0
0
0
0.170493
0.144287
0
0
0
0.17949
0.160819
0.142936
0
0
0
0
0.279398
0.15782
0
0
0
0
0
0.120693
0
0
0.0124959
0
0
0.47232
0.196928
0
0
0
0.222769
0
0
0.437751
0.160471
0.143189
0.0704885
0
0
0.133627
0.101052
0.0202525
0
0
0.0543414
0.0154386
0
0
0
0
0.0493218
0
0
0
0.54292
0
0
0.150492
0
0

0.00403629	0.130782	0.0244676	0.231243	0.122577	0.0276987	0.0830122	0.18409	0.192093	0.192093	0.0727192	0.0381346	0.0608069	0.204522	0.204522	0.0336352	0.175281	0.0564135	0.0564135	0.231694	0.303464	0.459195	0.259463	0.147921	0.0159213	0.0635894	0.0635894	0.0795106	0.227431	0.0167331	0.025183	0.00844127	0.0582254	0.107124	0.113434	0.0244371	0.00162253	0.0420569	0.0591774	0.0256005	0.0096721	0.0119829	0.0338368	0.071943	0.071943	0.043915	0.0618648	0.0618648	0.0215608	0.0118511	0.00344465	0.0186528	0.0622534	0.0622534	0.0809062	0.020412	0.0639389	0.0639389	0.096202	0.127435	0.00227921	0.00545152	0.0448685	0.00592677	0.0320218	0.0251466	0.037341	0.037341	0.01722	0.0452676	0.0452676	0.0945094	0.100436	0.145305	0.0726181	0.0781381	0.0781381	0.0970147	0.0265742	0.0181302	0.0704937	0.0334207	0.037073	0.0149536	0.0221194	0.0221194	0.0419884	0.0466355	0.0466355	0.0692215	0.0459766	0.0459766	0.25427	0.255892	0.280329	0.1003	0.137015	0.156449	0.156449	0.247053	0.00479411	0.0416163	0.0416163	0.0464104	0.0327228	0.0942515	0.373914	0.373914	0.468165	0.204094	0.0501658	0.000530996	0.0148581	0.0860174	0.0222666	0.0568266	0.0149299	0.00138148	0.108043	0.0370508	0.0709919	0.0709919	0.109424	0.124354	0.0106876	0.0262057	0.144287	0.144287	0.170493	0.023957	0.0186715	0.0178832	0.142936	0.142936	0.160819	0.17949	0.0100663	0.121578	0.15782	0.15782	0.279398	0.304323	0.304854	0.234326	0.120693	0.120693	0.555059	0.0124959	0.0124959	0.120417	0.275392	0.196928	0.196928	0.47232	0.617945	0.222769	0.222769	0.42743	0.27728	0.0172824	0.0727006	0.0704885	0.0704885	0.00956167	0.032575	0.0807999	0.0202525	0.0202525	0.046711	0.0389028	0.0154386	0.0154386	0.0543414	0.133627	0.11115	0.0493218	0.0493218	0.437751	0.453044	0.54292	0.54292	0.849508	0.150492	0.150492	
62.7234
0.00113838	0.478044	

	1.57728	-0.177968
	-0.177968	0.305835
	

2	0	0	


2	-2.00072	-0.769631
2	-1.93754	-0.760433
2	-2.28697	-0.669652
2	-1.96761	-0.743379
2	-2.68301	-0.463683
2	-3.10283	0.097193
2	-3.35981	0.183474
2	-3.49495	0.0731566
2	-3.62136	0.0373132
2	-3.1893	-0.362534
2	-3.87293	-0.041902
2	-3.59569	0.136643
2	-3.60859	0.110933
2	-3.78804	0.211844
2	-4.11228	-0.0672285
2	-3.82025	0.146526
2	-3.67356	0.214372
2	-3.69392	0.343548
2	-4.2947	0.528353
2	-3.74181	0.307962
2	-3.59273	0.0278334
2	-3.64879	0.360956
2	-4.08967	0.264461
2	-4.08633	0.0639128
2	-4.00463	-0.0892275
2	-3.95976	-0.0749857
2	-3.31746	-0.0280268
2	-3.69502	0.017848
2	-3.60288	-0.0896532
2	-4.56973	0.468877
2	-2.643	-0.493727
2	-2.8736	-0.473276
2	-2.70742	-0.554523
2	-3.00241	-0.545536
2	-3.55817	-0.301629
2	-3.65281	-0.496424
2	-3.90454	-0.454893
2	-3.90925	-0.45612
2	-4.16409	-0.498857
2	-4.01578	-0.414443
2	-4.05094	-0.399289
2	-4.11176	-0.342548
2	-3.86687	-0.384079
2	-3.79314	-0.279057
2	-3.68771	-0.119938
2	-3.2821	-0.505071
2	-3.68774	-0.47049
2	-3.63276	-0.664111
2	-3.21047	-0.627061
2	-4.19114	-0.466649
2	-4.30201	-0.39726
2	-4.35052	-0.405236
2	-4.22105	-0.285362
2	-4.3105	-0.38019
2	-4.03039	-0.139934
2	-4.86465	-0.379402
2	-4.19521	-0.379518
2	-4.99928	-0.319702
2	-3.97393	-0.528189
2	-5.22877	-0.297124
2	-3.7446	-0.591396
2	-4.01671	-0.40854
2	-4.09409	-0.367279
2	-3.99915	-0.389728
2	-4.27844	-0.354022
2	-3.92547	-0.373935
2	-3.91421	-0.257322
2	-3.66622	-0.356553
2	-4.12069	-0.0868172
2	-4.17023	-0.449967
2	-4.61046	-0.358866
2	-4.13483	-0.36776
2	-4.40009	-0.165526
2	-4.30915	-0.0833471
2	-3.63955	-0.332606
2	-3.79168	-0.571344
2	-3.72639	-0.559609
2	-3.69123	-0.81348
2	-3.78325	-0.589067
2	-3.907	-0.586254
2	-3.87932	-0.611827
2	-3.77376	-0.626701
2	-3.66574	-0.723764
2	-3.66024	-0.664715
2	-3.70424	-0.738245
2	-3.777	-0.594856
2	-3.69159	-0.754788
2	-3.96066	-0.566599
2	-4.16141	-0.53492
2	-3.89463	-0.621614
2	-3.76013	-0.305038
2	-3.38676	-0.2376
2	-3.7392	-0.388658
2	-4.33355	-0.232337
2	-4.46047	-0.433114
2	-4.15245	-0.286993
2	-3.5652	-0.123255
2	-4.03188	0.160878
2	-4.0413	0.287406
2	-5.00739	0.443145
2	-3.50488	0.0844298
2	-3.52979	0.153732
2	-3.80044	0.252846
2	-3.07111	0.188173
2	-3.47746	0.0687865
2	-2.99986	-0.718595
2	-3.45247	-0.876351
2	-2.83827	-0.912008
2	-2.90973	-0.550598
2	-3.6993	-0.506456
2	-3.13626	-0.46135
2	-3.21955	-0.598471
2	-3.20994	-0.615721
2	-3.2286	-0.586289
2	-3.73835	-0.469709
2	-4.03989	-0.422042
2	-3.85314	-0.372298
2	-3.58283	-0.33758
2	-3.62563	-0.301295
2	-3.70074	-0.490046
2	-3.2744	-0.439373
2	-3.222	-0.445694
2	-2.60037	-0.520987
2	-4.14646	-0.379824
2	-3.26818	-0.536564
2	-4.04748	-0.449154
2	-4.13613	-0.482165
2	-3.65529	-0.337432
2	-3.58586	-0.344624
2	-3.84733	-0.550553
2	-3.71658	-0.425114
2	-3.77841	-0.527771
2	-3.88616	-0.477953
2	-4.12213	-0.678022
2	-4.07351	-0.566399
2	-4.69992	-0.512047
2	-3.46245	-0.064369
2	-3.30367	-0.539054
2	-3.7182	-0.575745
2	-3.78237	-0.262271
2	-4.25076	-0.551996
2	-4.22036	-0.152865
2	-3.43016	-0.987356
2	-3.43231	-0.664581
2	-4.08328	-0.304371
2	-4.83798	-0.271009
2	-3.77818	-0.0300456
2	-4.21103	-0.442782
2	-4.27024	-0.43237
2	-4.16163	-0.501259
2	-3.4089	-0.207276
2	-3.51841	0.241924
2	-3.73942	0.384268
2	-4.32869	0.198013
2	-5.27823	-0.0200901
2	-3.52748	-0.813069
2	-4.22457	-0.732139
2	-4.63276	-0.857469
2	-3.37616	-0.699029
2	-1.63678	-0.958948
2	-1.46	-1.07578
2	-1.45188	-1.16663
2	-1.66428	-1.3143
2	-1.5809	-1.48658
2	-1.6055	-0.993764
2	-1.39301	-1.12233
2	-1.161	-1.17202
2	-1.05141	-1.1785
2	-1.25679	-1.11486
2	-1.46091	-1.1302
2	-1.25185	-1.26454
2	-1.32468	-1.36555
2	-0.764889	-1.31249
2	-1.55682	-1.25758
2	-1.47597	-0.877174
2	-1.70209	-1.25473
2	-0.965248	-1.30452
2	-1.90272	-1.0288
2	-0.942706	-0.809329
2	-2.17174	-0.760984
2	-2.90074	-0.882106
2	-2.98866	-0.726716
2	-2.73524	-0.8879
2	-2.45549	-1.25685
2	-2.70327	-0.626262

6	0.621861	2.34274	0.3701	0.733231	2.46806	0.556367
4	0.27923	0.269264	0.220622	0.230884
1
1
0.994302
0.878442
0.846351
0.617014
0.443764
0.403159
0.337872
0.231066
0
0
0.289753
0.237106
0.170439
0
0
0.217644
0.0513538
0
0
0
0
0
0.141127
0.0397287
0.0392342
0
0
0
0
0.604668
0.573138
0.570544
0.483888
0.35786
0.272881
0.229792
0.218285
0.208733
0.177615
0.13298
0.12596
0.0947455
0.0668579
0
0
0.0363112
0
0
0.123607
0.103741
0.0995698
0.0726492
0
0
0
0.039173
0
0
0
0
0.176105
0.16162
0.112543
0.102682
0.0672785
0.0542748
0
0
0.0322431
0
0
0
0
0
0.122014
0
0
0.105444
0.0901051
0.0699156
0
0.0426052
0
0.0276904
0
0
0.044884
0
0
0.0509305
0
0
0
0
0
0.269129
0.12336
0
0
0.0450639
0.034201
0
0
0
0.437368
0.365342
0
0
0
0.359255
0.317209
0.31576
0.296591
0.219352
0.203447
0.131591
0.119766
0.116358
0
0.0939542
0
0
0
0
0.133325
0.116361
0
0
0
0.193408
0.171867
0.157458
0
0
0
0
0.289059
0.14903
0
0
0
0
0
0.103202
0
0
0.0404903
0
0
0.46896
0.138603
0
0
0
0.283476
0
0
0.433465
0.1431
0.12519
0.0481747
0
0
0.109955
0.0823821
0.0226597
0
0
0.0435466
0.0105027
0
0
0
0
0.0645296
0
0
0
0.506376
0
0
0.141654
0
0

0.00569843	0.11586	0.0320909	0.229338	0.17325	0.0406049	0.0652868	0.106806	0.231066	0.231066	0.0481187	0.0526475	0.066667	0.170439	0.170439	0.0194622	0.16629	0.0513538	0.0513538	0.217644	0.289753	0.403159	0.302637	0.101399	0.000494564	0.0392342	0.0392342	0.0397287	0.141127	0.0123458	0.0315299	0.00259337	0.0866563	0.126029	0.0849782	0.0430893	0.0115072	0.00955186	0.0311179	0.0446354	0.00701929	0.0312149	0.0278876	0.0668579	0.0668579	0.0584343	0.0363112	0.0363112	0.00235341	0.0198661	0.00417107	0.0269206	0.0726492	0.0726492	0.0995698	0.0645679	0.039173	0.039173	0.123607	0.13298	0.00151021	0.014485	0.0490766	0.00986114	0.0354036	0.0130037	0.0542748	0.0542748	0.0350354	0.0322431	0.0322431	0.102682	0.112543	0.16162	0.0540913	0.122014	0.122014	0.103289	0.0153392	0.0201895	0.0699156	0.0273104	0.0426052	0.0149148	0.0276904	0.0276904	0.0452211	0.044884	0.044884	0.0545138	0.0509305	0.0509305	0.218285	0.229792	0.272881	0.0887306	0.145769	0.12336	0.12336	0.224065	0.0108629	0.034201	0.034201	0.0450639	0.0465203	0.0720262	0.365342	0.365342	0.437368	0.21129	0.0420453	0.00144925	0.0191686	0.0772395	0.0159047	0.0718561	0.0118251	0.00340812	0.116358	0.0224036	0.0939542	0.0939542	0.119766	0.131591	0.070122	0.0169644	0.116361	0.116361	0.133325	0.0259442	0.0215406	0.0144096	0.157458	0.157458	0.171867	0.193408	0.00753224	0.14003	0.14903	0.14903	0.289059	0.31576	0.317209	0.256052	0.103202	0.103202	0.532648	0.0404903	0.0404903	0.135708	0.330356	0.138603	0.138603	0.46896	0.562875	0.283476	0.283476	0.444977	0.290365	0.0179099	0.0770154	0.0481747	0.0481747	0.0152354	0.0275727	0.0597223	0.0226597	0.0226597	0.0388354	0.0330439	0.0105027	0.0105027	0.0435466	0.109955	0.0785704	0.0645296	0.0645296	0.433465	0.487926	0.506376	0.506376	0.858346	0.141654	0.141654	
62.1798
1.00093	0.0921829	

	1.65749	-0.43778
	-0.43778	0.272289
	

2	0	0	


2	-1.90219	-1.12096
2	-1.83598	-1.12098
2	-2.22365	-0.917474
2	-1.65864	-0.993945
2	-2.79897	-0.552709
2	-3.54386	0.0497322
2	-3.48808	0.219678
2	-3.17434	0.0658895
2	-3.48444	-0.0620937
2	-3.62543	0.150626
2	-4.9046	0.317594
2	-3.46924	0.0650222
2	-3.63344	0.0396846
2	-4.01288	0.157725
2	-3.59223	0.395756
2	-3.44156	0.230521
2	-3.47035	-0.103625
2	-3.27671	-0.203795
2	-2.98174	-0.092416
2	-3.74923	-0.0989337
2	-3.38708	-0.200823
2	-3.67143	0.29631
2	-4.04788	0.410577
2	-3.69404	-0.12086
2	-3.18934	-0.06213
2	-3.16011	-0.0684959
2	-3.28834	-0.0280976
2	-2.55971	-0.172248
2	-3.04033	-0.0873724
2	-3.02449	-0.0862699
2	-2.72875	-0.580443
2	-2.98781	-0.553183
2	-3.06264	-0.563529
2	-3.00705	-0.633141
2	-3.54307	-0.372858
2	-3.85718	-0.298265
2	-4.09196	-0.358134
2	-3.97922	-0.408667
2	-3.84944	-0.426399
2	-4.06296	-0.398879
2	-4.16335	-0.471153
2	-4.17943	-0.48465
2	-3.8238	-0.570453
2	-3.83477	-0.45753
2	-3.36194	-0.439571
2	-3.62223	-0.547103
2	-3.65148	-0.51667
2	-3.48348	-0.591295
2	-3.31096	-0.602703
2	-4.13592	-0.460035
2	-4.28923	-0.533845
2	-4.33017	-0.50383
2	-4.08534	-0.667622
2	-3.42778	-0.864019
2	-3.73866	-0.729418
2	-4.54469	-0.464064
2	-4.312	-0.518869
2	-4.22989	-0.589617
2	-4.06394	-0.554667
2	-4.30744	-0.351386
2	-3.90366	-0.498485
2	-4.04581	-0.410234
2	-3.9099	-0.475124
2	-4.08927	-0.38892
2	-4.32863	-0.293163
2	-4.21467	-0.351452
2	-4.29323	-0.325156
2	-4.37297	-0.190317
2	-3.61629	-0.443532
2	-4.01984	-0.377413
2	-3.78499	-0.396731
2	-3.45656	-0.4611
2	-4.50302	-0.101764
2	-4.77818	-0.0478946
2	-4.60325	-0.319181
2	-4.02052	-0.57734
2	-3.31759	-0.723462
2	-4.75427	-0.326696
2	-3.93344	-0.30366
2	-3.92764	-0.32914
2	-3.81986	-0.342474
2	-3.89612	-0.123178
2	-3.7091	-0.477543
2	-3.96682	-0.286667
2	-3.66315	-0.522483
2	-3.41141	-0.564971
2	-3.4511	-0.633176
2	-4.07837	-0.240709
2	-3.6138	-0.293358
2	-3.84529	-0.444097
2	-4.03304	-0.226284
2	-3.73184	-0.451293
2	-4.42632	-0.115804
2	-4.15522	-0.0887127
2	-4.3032	-0.118238
2	-3.74921	-0.783348
2	-3.52426	-0.0814575
2	-4.29455	0.371941
2	-3.77044	0.368552
2	-3.79943	0.253942
2	-3.20504	-0.0426838
2	-3.13272	-0.0609112
2	-3.03387	-0.222944
2	-2.5753	-0.224453
2	-3.81466	0.231638
2	-3.25542	-0.724643
2	-3.22481	-0.686955
2	-4.02235	-0.663153
2	-3.24119	-1.06359
2	-2.88682	-1.01318
2	-3.19787	-0.352372
2	-3.48203	-0.250235
2	-3.48482	-0.257213
2	-3.6685	-0.27911
2	-3.90853	-0.18153
2	-3.95499	-0.150102
2	-3.70148	-0.369448
2	-3.546	-0.437391
2	-3.46166	-0.461077
2	-3.1523	-0.487115
2	-3.33255	-0.459108
2	-3.85731	-0.501419
2	-3.32093	-0.284151
2	-4.55232	-0.348362
2	-3.02713	-0.703872
2	-4.30472	-0.0931386
2	-4.03303	-0.201371
2	-3.32703	-0.103882
2	-3.13613	-0.845489
2	-4.32368	-0.071875
2	-4.00762	-0.195241
2	-4.01298	-0.237775
2	-3.94915	-0.268117
2	-4.14255	-0.351434
2	-4.00216	-0.271259
2	-4.48583	0.0841458
2	-3.06875	-0.325216
2	-3.68618	-0.282562
2	-3.89673	-0.329165
2	-3.20022	-0.56257
2	-4.31293	-0.097078
2	-4.81166	-0.18269
2	-3.84208	-0.0523531
2	-4.16166	-0.00317248
2	-4.1276	-0.021893
2	-4.85378	0.161596
2	-4.49626	0.166678
2	-4.76976	-0.0529909
2	-4.49671	-0.104448
2	-4.89643	0.111088
2	-3.93224	-0.0428835
2	-3.21708	-0.0456494
2	-2.69895	-0.0232107
2	-3.69383	0.132522
2	-4.62536	0.426209
2	-4.36097	-0.567022
2	-5.16031	-0.186425
2	-4.23317	-0.799615
2	-2.92298	-0.667923
2	-1.37132	-1.14742
2	-1.35054	-1.18941
2	-1.24791	-1.27793
2	-1.28424	-1.21543
2	-1.3928	-1.19278
2	-1.21031	-1.13462
2	-1.3568	-1.05952
2	-1.17878	-1.07895
2	-1.36094	-0.925654
2	-1.29042	-0.945576
2	-0.966376	-1.11461
2	-0.783264	-1.23465
2	-0.968873	-1.17305
2	-0.403584	-1.30982
2	-1.56031	-1.11176
2	-1.59278	-1.10061
2	-1.85152	-1.13457
2	-1.17502	-1.1862
2	-2.4495	-1.02808
2	-0.957813	-1.05407
2	-2.62779	-0.754958
2	-2.21064	-0.862897
2	-2.09888	-1.02402
2	-2.80818	-1.04502
2	-2.3955	-1.12289
2	-2.41727	-1.15793

6	0.92888	3.15784	0.537159	1.03018	3.36307	0.724412
4	0.279113	0.254709	0.229813	0.236366
1
1
0.997379
0.895063
0.86139
0.622771
0.424988
0.36895
0.285359
0.128611
0
0
0.245283
0.213012
0.163326
0
0
0.181613
0.0516811
0
0
0
0
0
0.149781
0.0598897
0.0584938
0
0
0
0
0.593894
0.552431
0.540819
0.480955
0.403823
0.324916
0.280136
0.278695
0.248669
0.17992
0.138214
0.122873
0.108501
0.0835989
0
0
0.0421381
0
0
0.104476
0.0809019
0.0603997
0.0490356
0
0
0
0.0446973
0
0
0
0
0.143154
0.137208
0.0985376
0.092614
0.0573106
0.0361146
0
0
0.029935
0
0
0
0
0
0.0868694
0
0
0.119462
0.109628
0.100688
0
0.0479836
0
0.0327925
0
0
0.0548871
0
0
0.0486011
0
0
0
0
0
0.309375
0.189888
0
0
0.0558149
0.0406439
0
0
0
0.419506
0.367249
0
0
0
0.346554
0.312212
0.30757
0.293019
0.2026
0.173618
0.119193
0.112481
0.0950948
0
0.0745868
0
0
0
0
0.143208
0.122998
0
0
0
0.172019
0.166115
0.142682
0
0
0
0
0.277229
0.146075
0
0
0
0
0
0.0835752
0
0
0.0384373
0
0
0.45435
0.175243
0
0
0
0.312559
0
0
0.40943
0.146628
0.122829
0.0458599
0
0
0.113076
0.0894705
0.0216868
0
0
0.0467079
0.0134253
0
0
0
0
0.0730226
0
0
0
0.55163
0
0
0.220355
0
0

0.00262072	0.102316	0.0336728	0.23862	0.197783	0.0560373	0.0835916	0.156748	0.128611	0.128611	0.0400759	0.0322704	0.0496865	0.163326	0.163326	0.0313991	0.129932	0.0516811	0.0516811	0.181613	0.245283	0.36895	0.275207	0.0898911	0.00139593	0.0584938	0.0584938	0.0598897	0.149781	0.028877	0.041463	0.0116111	0.059865	0.0771314	0.0789075	0.0447792	0.00144172	0.030026	0.0687492	0.0417053	0.0153409	0.0143724	0.024902	0.0835989	0.0835989	0.0663628	0.0421381	0.0421381	0.0183974	0.023574	0.0205022	0.0113641	0.0490356	0.0490356	0.0603997	0.0362045	0.0446973	0.0446973	0.104476	0.138214	0.036766	0.005946	0.0386699	0.00592365	0.0353033	0.0211961	0.0361146	0.0361146	0.0273756	0.029935	0.029935	0.092614	0.0985376	0.137208	0.0562841	0.0868694	0.0868694	0.129207	0.00983387	0.00894068	0.100688	0.052704	0.0479836	0.0151911	0.0327925	0.0327925	0.0547411	0.0548871	0.0548871	0.070861	0.0486011	0.0486011	0.278695	0.280136	0.324916	0.0944476	0.119487	0.189888	0.189888	0.253561	0.015171	0.0406439	0.0406439	0.0558149	0.0614489	0.0522568	0.367249	0.367249	0.419506	0.194266	0.0343418	0.00464255	0.01455	0.0904194	0.0289818	0.0544255	0.00671156	0.0173864	0.0950948	0.020508	0.0745868	0.0745868	0.112481	0.119193	0.0304102	0.0202105	0.122998	0.122998	0.143208	0.0305812	0.0059041	0.0234329	0.142682	0.142682	0.166115	0.172019	0.0157901	0.131155	0.146075	0.146075	0.277229	0.30757	0.312212	0.262979	0.0835752	0.0835752	0.513993	0.0384373	0.0384373	0.139544	0.279107	0.175243	0.175243	0.45435	0.548831	0.312559	0.312559	0.485633	0.262802	0.0237987	0.0769692	0.0458599	0.0458599	0.00975293	0.0236056	0.0677838	0.0216868	0.0216868	0.0427626	0.0332826	0.0134253	0.0134253	0.0467079	0.113076	0.0736051	0.0730226	0.0730226	0.40943	0.445749	0.55163	0.55163	0.779645	0.220355	0.220355	
61.2473
0.491281	0.04029	

	2.56446	-0.351298
	-0.351298	0.331054
	

2	0	0	


2	-1.53177	-0.960563
2	-1.52649	-0.916402
2	-2.01543	-0.92421
2	-1.5258	-0.968889
2	-2.90167	-0.568563
2	-3.7964	0.0642699
2	-3.21763	-0.0414775
2	-3.07731	-0.221909
2	-3.18045	-0.0540631
2	-2.9869	-0.299473
2	-3.84098	-0.15454
2	-3.07196	-0.121139
2	-3.33836	-0.175978
2	-3.44972	-0.0560282
2	-3.85003	0.0669203
2	-3.07743	-0.239044
2	-3.08406	-0.16146
2	-3.21425	-0.0980532
2	-3.1786	-0.210748
2	-3.40111	-0.00986515
2	-3.81091	-0.133495
2	-2.92083	-0.13413
2	-4.28822	0.420389
2	-4.13267	0.304684
2	-3.40179	0.0477578
2	-3.45311	0.0492964
2	-3.5676	0.199138
2	-3.91568	0.33547
2	-4.22189	0.0468507
2	-4.19073	0.347858
2	-3.08366	-0.519512
2	-2.84025	-0.603225
2	-2.55777	-0.636105
2	-2.75985	-0.601198
2	-3.03165	-0.522477
2	-3.57554	-0.651397
2	-4.06178	-0.59978
2	-4.11799	-0.628645
2	-4.0802	-0.642592
2	-3.87697	-0.652148
2	-3.71253	-0.676888
2	-3.84908	-0.64851
2	-3.70335	-0.626305
2	-3.73427	-0.60388
2	-3.63222	-0.898757
2	-4.73377	-0.138933
2	-3.70513	-0.721643
2	-3.19262	-0.90684
2	-2.93855	-0.940222
2	-4.31008	-0.583768
2	-4.03362	-0.634041
2	-3.87654	-0.778089
2	-3.86955	-0.791571
2	-3.29562	-0.945763
2	-3.32798	-0.788222
2	-3.8318	-0.791578
2	-4.31797	-0.632233
2	-4.66806	-0.629801
2	-4.32617	-0.682033
2	-5.08302	-0.514988
2	-4.0357	-0.402419
2	-4.18527	-0.557859
2	-4.17199	-0.566392
2	-3.93833	-0.377021
2	-4.141	-0.314725
2	-3.63419	-0.351908
2	-3.91327	-0.283908
2	-4.06851	-0.205255
2	-3.87714	-0.263062
2	-3.37187	-0.435553
2	-2.94292	-0.56311
2	-3.72316	-0.15069
2	-4.38714	-0.0607625
2	-3.67604	-0.717426
2	-3.63476	-0.894282
2	-3.94066	-0.523068
2	-3.91722	-0.371031
2	-4.48663	-0.475274
2	-3.71439	-0.613311
2	-3.87076	-0.620862
2	-3.84128	-0.646588
2	-3.74581	-0.663621
2	-3.67285	-0.590866
2	-3.68187	-0.630781
2	-3.67311	-0.629079
2	-3.56417	-0.538735
2	-3.92993	-0.415347
2	-4.30977	-0.455283
2	-4.10408	-0.423638
2	-5.0609	-0.189124
2	-3.4858	-0.844564
2	-3.48989	-0.89596
2	-3.83561	-0.884007
2	-4.69301	-0.287049
2	-5.14513	-0.222487
2	-4.29197	-0.686642
2	-3.38868	-0.0843667
2	-4.22579	0.279814
2	-4.41723	0.179981
2	-4.28381	0.184736
2	-3.41878	-0.0483449
2	-3.51774	0.157816
2	-3.16681	0.0470211
2	-3.47186	-0.0121591
2	-4.16739	-0.0363346
2	-3.15088	-0.511645
2	-3.06636	-0.732707
2	-3.64382	-1.45309
2	-4.98003	-0.387921
2	-3.22132	-0.496551
2	-3.39375	-0.275716
2	-3.5862	-0.359033
2	-3.4067	-0.387781
2	-3.36699	-0.332138
2	-3.54573	-0.54468
2	-3.94791	-0.372513
2	-3.5945	-0.182993
2	-3.64704	-0.159651
2	-3.24599	-0.387359
2	-3.12561	-0.783502
2	-3.12481	-0.457032
2	-2.94844	-0.492465
2	-2.99727	-0.457796
2	-4.60794	0.0757692
2	-3.69888	-0.172921
2	-3.78545	-0.316764
2	-3.64507	-0.343721
2	-3.70361	-0.281938
2	-2.80007	-0.662295
2	-4.30425	-0.144227
2	-3.76413	-0.450063
2	-3.95852	-0.385849
2	-3.94869	-0.260521
2	-3.62262	-0.310641
2	-4.08692	-0.294695
2	-5.06683	-0.219864
2	-3.1066	-0.930526
2	-3.55238	-0.35922
2	-3.55678	-0.450104
2	-3.22796	-0.533273
2	-3.95249	-0.38085
2	-4.31292	-0.425399
2	-3.80548	-0.458834
2	-2.9792	-0.709033
2	-4.0753	-0.445973
2	-3.96167	-0.268192
2	-4.00037	-0.464134
2	-4.42892	-0.495534
2	-4.2727	-0.563243
2	-3.99106	-0.481914
2	-3.53708	-0.0443898
2	-3.61918	0.316523
2	-2.6199	0.0978674
2	-4.48506	0.193341
2	-5.23924	0.503183
2	-4.36601	-1.08742
2	-4.62015	-1.26174
2	-4.19891	-0.89873
2	-3.37269	-0.731122
2	-1.38863	-1.09888
2	-1.56862	-1.09729
2	-1.19214	-1.1576
2	-0.872402	-1.11308
2	-0.918067	-1.36282
2	-1.59952	-1.03206
2	-1.36883	-1.14416
2	-1.14513	-1.16971
2	-0.977618	-1.21107
2	-1.23694	-1.20205
2	-1.31241	-1.01173
2	-1.18785	-0.967764
2	-1.4821	-0.899006
2	-0.76069	-1.08618
2	-1.56276	-0.902482
2	-1.3718	-0.89136
2	-1.65574	-1.10045
2	-1.3402	-0.980789
2	-2.4235	-0.981166
2	-0.929307	-0.981476
2	-2.50452	-0.828452
2	-2.15824	-1.39044
2	-2.3695	-0.478957
2	-3.10319	-0.93494
2	-2.81267	-1.02791
2	-3.25939	-0.832104

6	0.587291	2.05235	0.330566	0.664391	2.06481	0.508715
4	0.275917	0.263855	0.22477	0.235458
1
1
0.996054
0.887335
0.847146
0.583689
0.442528
0.40044
0.277019
0.133431
0
0
0.261488
0.228992
0.142457
0
0
0.176268
0.0469233
0
0
0
0
0
0.157693
0.045334
0.0409234
0
0
0
0
0.565368
0.538381
0.5265
0.440302
0.347952
0.263991
0.232929
0.228679
0.199908
0.149432
0.112196
0.103569
0.0765949
0.0649603
0
0
0.039924
0
0
0.0962167
0.0739773
0.0708433
0.0566335
0
0
0
0.0330783
0
0
0
0
0.148335
0.127781
0.0802096
0.0744159
0.0468661
0.0256878
0
0
0.0323691
0
0
0
0
0
0.103654
0
0
0.109488
0.104785
0.0715349
0
0.0398177
0
0.0378255
0
0
0.057564
0
0
0.0690181
0
0
0
0
0
0.260603
0.14833
0
0
0.0456084
0.0379133
0
0
0
0.403889
0.351879
0
0
0
0.334242
0.297562
0.294516
0.237763
0.160209
0.144493
0.0958117
0.0905226
0.0862461
0
0.067561
0
0
0
0
0.136521
0.0883026
0
0
0
0.135284
0.123297
0.10737
0
0
0
0
0.231614
0.0897276
0
0
0
0
0
0.0834439
0
0
0.0278593
0
0
0.461564
0.13074
0
0
0
0.175808
0
0
0.406877
0.141856
0.121159
0.0522341
0
0
0.106881
0.0880861
0.0285261
0
0
0.0502899
0.0145634
0
0
0
0
0.0695431
0
0
0
0.529849
0
0
0.157728
0
0

0.00394594	0.108719	0.0401888	0.263457	0.141161	0.0420883	0.12342	0.143588	0.133431	0.133431	0.0155312	0.0324961	0.0865349	0.142457	0.142457	0.0527244	0.129344	0.0469233	0.0469233	0.176268	0.261488	0.40044	0.284835	0.112359	0.00441062	0.0409234	0.0409234	0.045334	0.157693	0.0183209	0.0269871	0.0118802	0.0861983	0.0923502	0.0839606	0.0310625	0.00425012	0.0287709	0.0504755	0.0372365	0.00862692	0.0269739	0.0116346	0.0649603	0.0649603	0.0366709	0.039924	0.039924	0.00735201	0.0222394	0.00313405	0.0142098	0.0566335	0.0566335	0.0708433	0.040899	0.0330783	0.0330783	0.0962167	0.112196	0.00109693	0.0205543	0.0475714	0.00579363	0.0275498	0.0211784	0.0256878	0.0256878	0.014497	0.0323691	0.0323691	0.0744159	0.0802096	0.127781	0.0446815	0.103654	0.103654	0.0904196	0.00470343	0.0332498	0.0715349	0.0317171	0.0398177	0.00199222	0.0378255	0.0378255	0.0472206	0.057564	0.057564	0.04047	0.0690181	0.0690181	0.228679	0.232929	0.263991	0.0873485	0.112274	0.14833	0.14833	0.214995	0.00769509	0.0379133	0.0379133	0.0456084	0.0364135	0.0520091	0.351879	0.351879	0.403889	0.192258	0.0366806	0.00304547	0.0567529	0.0775544	0.015716	0.0486812	0.00528915	0.00427646	0.0862461	0.0186851	0.067561	0.067561	0.0905226	0.0958117	0.00797181	0.0482186	0.0883026	0.0883026	0.136521	0.0249248	0.0119874	0.0159266	0.10737	0.10737	0.123297	0.135284	0.00614891	0.141887	0.0897276	0.0897276	0.231614	0.294516	0.297562	0.250798	0.0834439	0.0834439	0.510521	0.0278593	0.0278593	0.103803	0.330825	0.13074	0.13074	0.461564	0.671338	0.175808	0.175808	0.480457	0.265021	0.0206976	0.0689244	0.0522341	0.0522341	0.0142778	0.0187946	0.05956	0.0285261	0.0285261	0.0377962	0.0357265	0.0145634	0.0145634	0.0502899	0.106881	0.072313	0.0695431	0.0695431	0.406877	0.466205	0.529849	0.529849	0.842272	0.157728	0.157728	
62.901
0.0348011	0.101601	

	2.37956	-0.509012
	-0.509012	0.384806
	

2	0	0	


2	-1.7419	-0.904133
2	-1.77869	-0.902848
2	-2.28172	-0.891427
2	-1.81976	-1.043
2	-2.79445	-0.334735
2	-3.05492	-0.317379
2	-3.66909	-0.0200227
2	-3.46362	-0.0343812
2	-3.40335	-0.100248
2	-2.49297	-0.641193
2	-2.9912	-0.204046
2	-3.3698	0.0083387
2	-3.60731	-0.0672657
2	-3.63782	0.139716
2	-3.85146	0.175901
2	-4.11867	0.773317
2	-3.46672	0.127871
2	-2.92521	-0.219351
2	-2.95207	-0.022347
2	-2.70065	-0.446156
2	-2.79202	-0.373522
2	-3.30481	0.159667
2	-3.76035	0.468199
2	-4.18467	0.00815701
2	-3.85419	0.174696
2	-3.85463	0.111203
2	-3.21636	-0.115207
2	-3.53317	0.305359
2	-3.79476	0.199608
2	-3.44097	-0.426162
2	-2.81907	-0.368181
2	-2.9064	-0.452577
2	-2.87088	-0.439105
2	-2.93491	-0.513547
2	-3.00012	-0.404801
2	-3.73555	-0.293586
2	-3.81147	-0.432947
2	-3.68102	-0.427998
2	-3.61425	-0.56904
2	-3.58495	-0.769593
2	-3.53347	-0.781981
2	-3.56408	-0.802844
2	-3.25211	-0.812494
2	-3.24761	-0.762872
2	-3.41877	-0.647962
2	-3.2761	-0.919061
2	-3.22658	-0.75834
2	-3.36059	-0.910938
2	-3.03651	-0.819945
2	-3.47207	-0.820463
2	-3.56591	-0.841678
2	-3.53543	-0.817224
2	-3.51231	-0.739514
2	-3.12224	-0.86473
2	-3.47583	-0.787578
2	-3.40868	-0.867424
2	-3.73564	-0.934153
2	-3.86083	-0.864019
2	-3.97683	-0.927076
2	-4.07426	-0.744593
2	-4.09541	-0.722887
2	-3.5598	-0.783182
2	-3.50688	-0.714886
2	-4.09373	-0.586323
2	-3.97272	-0.581135
2	-3.51495	-0.588725
2	-3.06935	-0.625146
2	-3.44721	-0.543925
2	-2.47631	-0.689231
2	-3.49219	-0.635443
2	-3.71747	-0.535247
2	-3.7679	-0.630054
2	-3.63727	-0.858439
2	-4.14369	-0.524811
2	-3.52575	-0.691486
2	-3.95892	-0.738279
2	-3.69622	-0.693134
2	-4.06818	-0.649774
2	-3.51771	-0.65091
2	-3.48278	-0.645039
2	-3.52231	-0.680789
2	-3.27639	-0.569095
2	-3.7818	-0.618252
2	-4.09151	-0.597936
2	-3.88439	-0.582485
2	-3.81818	-0.492511
2	-3.74265	-0.621357
2	-3.81061	-0.595774
2	-3.19135	-0.816585
2	-3.85739	-0.686278
2	-3.76358	-0.596027
2	-3.82785	-0.291078
2	-4.20803	-0.759895
2	-4.96008	-0.159513
2	-4.70845	-0.476385
2	-3.6665	-0.657242
2	-3.28902	-0.0994061
2	-3.74679	0.0761117
2	-4.01178	-0.0201945
2	-4.96593	0.175585
2	-3.35345	0.327205
2	-3.3156	0.38027
2	-3.79279	0.474608
2	-3.02148	0.115697
2	-3.3287	0.362632
2	-3.15655	-0.695147
2	-3.30387	-0.685426
2	-2.95576	-1.27932
2	-3.00198	-0.49213
2	-3.48316	-0.222855
2	-3.25088	-0.478162
2	-3.44198	-0.293137
2	-3.32722	-0.335863
2	-3.62942	-0.1778
2	-3.62939	-0.49905
2	-3.87081	-0.414163
2	-3.48915	-0.435837
2	-3.44302	-0.422743
2	-3.36456	-0.454405
2	-3.24723	-0.26924
2	-3.25587	-0.31142
2	-3.57662	-0.239559
2	-2.85565	-0.249684
2	-4.39416	-0.0307502
2	-3.27932	-0.336417
2	-3.73815	-0.521339
2	-3.17502	-0.357549
2	-3.33611	-0.536603
2	-3.31493	-0.506884
2	-3.85291	-0.204144
2	-3.48638	-0.511768
2	-3.58731	-0.4465
2	-3.61176	-0.49732
2	-3.93769	-0.309403
2	-3.71678	-0.460151
2	-5.12719	0.00288281
2	-3.36541	-0.314232
2	-3.5712	-0.198717
2	-3.37846	-0.381873
2	-3.43526	-0.255017
2	-3.43799	-0.28725
2	-4.01	-0.178797
2	-3.82344	-0.767566
2	-3.44483	-0.370901
2	-4.11994	-0.247736
2	-4.54452	-0.120752
2	-4.06845	-0.0098744
2	-4.48225	-0.356044
2	-4.97296	-0.21378
2	-4.5497	-0.298096
2	-3.52631	0.0737912
2	-3.25223	0.18687
2	-2.48605	-0.238332
2	-3.50797	0.0609321
2	-5.77788	0.412035
2	-3.87074	-0.832344
2	-4.15625	-0.700293
2	-3.72438	-0.859892
2	-3.11726	-0.712145
2	-1.3274	-1.09112
2	-1.33971	-1.07092
2	-1.4479	-1.16193
2	-1.0035	-1.1713
2	-1.4306	-1.16915
2	-1.16946	-1.07363
2	-1.10175	-1.04956
2	-1.52373	-1.09663
2	-1.60222	-1.05308
2	-1.53596	-1.06811
2	-1.42462	-0.857442
2	-1.13489	-0.926678
2	-1.06534	-0.965201
2	-0.999976	-0.910823
2	-1.50015	-0.982014
2	-1.27821	-1.18523
2	-1.6393	-1.10534
2	-1.73622	-1.14169
2	-1.84041	-1.14523
2	-0.819527	-1.35749
2	-2.28297	-0.86049
2	-2.56747	-0.93892
2	-2.61503	-0.683014
2	-2.62226	-1.12073
2	-3.00297	-1.02106
2	-2.62242	-0.952526

6	0.422797	1.46137	0.25313	0.486264	1.57219	0.357072
4	0.279796	0.260447	0.229366	0.230391
1
1
0.99238
0.878339
0.834969
0.607659
0.476362
0.414172
0.302575
0.17245
0
0
0.270134
0.22905
0.141902
0
0
0.190627
0.0552231
0
0
0
0
0
0.158422
0.0567777
0.0490999
0
0
0
0
0.594317
0.568025
0.554515
0.465976
0.36621
0.253716
0.223409
0.211353
0.1898
0.139498
0.117891
0.109241
0.0952592
0.0579621
0
0
0.0261749
0
0
0.0983968
0.0770036
0.0754245
0.0476119
0
0
0
0.00645896
0
0
0
0
0.138667
0.136417
0.105174
0.0921299
0.0480465
0.0336235
0
0
0.019784
0
0
0
0
0
0.0895352
0
0
0.10489
0.0914634
0.0847938
0
0.046272
0
0.0201797
0
0
0.0723347
0
0
0.0432802
0
0
0
0
0
0.289889
0.123499
0
0
0.0488131
0.0371366
0
0
0
0.422286
0.352161
0
0
0
0.306921
0.262545
0.261325
0.234125
0.169632
0.125822
0.0954966
0.0792917
0.0763139
0
0.0632348
0
0
0
0
0.111705
0.106822
0
0
0
0.15191
0.117661
0.10909
0
0
0
0
0.225539
0.103544
0
0
0
0
0
0.0799811
0
0
0.0444435
0
0
0.443898
0.132582
0
0
0
0.224467
0
0
0.398926
0.142827
0.12359
0.0494022
0
0
0.115233
0.0855109
0.0183232
0
0
0.0447768
0.0107003
0
0
0
0
0.0608
0
0
0
0.494824
0
0
0.15555
0
0

0.0076196	0.114042	0.0433693	0.227311	0.131297	0.0621896	0.111597	0.130125	0.17245	0.17245	0.0324412	0.0410835	0.0871482	0.141902	0.141902	0.0384235	0.135404	0.0552231	0.0552231	0.190627	0.270134	0.414172	0.31794	0.101645	0.00767783	0.0490999	0.0490999	0.0567777	0.158422	0.0133415	0.0262922	0.01351	0.0885387	0.099766	0.112494	0.0303077	0.0120555	0.0215528	0.0503025	0.0216066	0.00864986	0.0139822	0.0372971	0.0579621	0.0579621	0.0690843	0.0261749	0.0261749	0.0108446	0.0213932	0.00157914	0.0278126	0.0476119	0.0476119	0.0754245	0.0705446	0.00645896	0.00645896	0.0983968	0.117891	0.000830477	0.00225045	0.0312431	0.013044	0.0440834	0.014423	0.0336235	0.0336235	0.0282625	0.019784	0.019784	0.0921299	0.105174	0.136417	0.0491322	0.0895352	0.0895352	0.0849107	0.0134262	0.00666956	0.0847938	0.0385218	0.046272	0.0260923	0.0201797	0.0201797	0.0191287	0.0723347	0.0723347	0.0616093	0.0432802	0.0432802	0.211353	0.223409	0.253716	0.0763217	0.166389	0.123499	0.123499	0.241075	0.0116765	0.0371366	0.0371366	0.0488131	0.0436898	0.0701251	0.352161	0.352161	0.422286	0.247594	0.0443758	0.00122067	0.0272	0.0644926	0.0438103	0.0303252	0.016205	0.00297776	0.0763139	0.0130791	0.0632348	0.0632348	0.0792917	0.0954966	0.014117	0.00488283	0.106822	0.106822	0.111705	0.0177224	0.0342491	0.00857044	0.10909	0.10909	0.117661	0.15191	0.0085857	0.121995	0.103544	0.103544	0.225539	0.261325	0.262545	0.22694	0.0799811	0.0799811	0.523582	0.0444435	0.0444435	0.150419	0.311317	0.132582	0.132582	0.443898	0.610502	0.224467	0.224467	0.479412	0.256099	0.0192367	0.0741878	0.0494022	0.0494022	0.00835713	0.0297219	0.0671877	0.0183232	0.0183232	0.0407341	0.0340765	0.0107003	0.0107003	0.0447768	0.115233	0.0820266	0.0608	0.0608	0.398926	0.497556	0.494824	0.494824	0.84445	0.15555	0.15555	
65.8053
0.0102555	0.0520712	

	2.14322	-0.721757
	-0.721757	0.388644
	

2	0	0	


2	-2.01313	-0.900991
2	-1.80108	-1.00001
2	-2.37955	-0.640378
2	-1.78223	-0.908022
2	-2.65792	-0.340769
2	-3.74989	0.140667
2	-3.5132	0.0403246
2	-3.73608	0.226491
2	-3.61901	0.331726
2	-3.97643	0.455973
2	-4.06887	0.317518
2	-3.22338	-0.0828115
2	-3.3684	-0.0981511
2	-3.58273	-0.0139921
2	-4.84912	0.489554
2	-3.39911	-0.00138747
2	-3.32434	-0.0124013
2	-2.92422	-0.306543
2	-3.34392	-0.207619
2	-2.93978	-0.443556
2	-3.50084	0.0397182
2	-3.08324	0.143655
2	-3.66962	0.143299
2	-4.08337	0.284677
2	-3.48889	0.0285763
2	-3.45128	0.0275129
2	-3.25072	-0.0881062
2	-3.01344	-0.213617
2	-3.92622	0.10729
2	-3.35253	-0.162007
2	-2.91592	-0.204536
2	-3.14523	-0.17148
2	-2.96957	-0.238752
2	-3.3374	-0.449268
2	-2.9078	-0.534351
2	-3.29155	-0.769819
2	-3.50641	-0.718969
2	-3.58721	-0.719376
2	-3.73312	-0.602267
2	-3.74225	-0.49916
2	-3.95893	-0.39147
2	-3.7032	-0.490611
2	-3.57501	-0.519505
2	-3.44089	-0.477619
2	-3.33398	-0.634676
2	-3.32698	-0.673453
2	-3.08196	-0.759445
2	-3.09654	-0.796083
2	-3.237	-0.726766
2	-3.6903	-0.542478
2	-3.88746	-0.461499
2	-3.91511	-0.450713
2	-3.75853	-0.595622
2	-3.72093	-0.683685
2	-3.47654	-0.788132
2	-5.02862	-0.337018
2	-3.80346	-0.370555
2	-3.72962	-0.421076
2	-3.88316	-0.297721
2	-4.11948	-0.281133
2	-4.46097	0.0526893
2	-3.76061	-0.498756
2	-3.71726	-0.499613
2	-4.33777	-0.351234
2	-4.40891	-0.240497
2	-3.96828	-0.246917
2	-3.76126	-0.311808
2	-3.14848	-0.585945
2	-3.45179	-0.445554
2	-3.57282	-0.338979
2	-3.50022	-0.30558
2	-3.61982	-0.31755
2	-4.37671	-0.426978
2	-4.10225	-0.401091
2	-3.57727	-0.60952
2	-3.55204	-0.495161
2	-3.95662	-0.414194
2	-3.63703	-0.601644
2	-3.53458	-0.718652
2	-3.60956	-0.682734
2	-3.78477	-0.594006
2	-3.42268	-0.75349
2	-4.26519	-0.385057
2	-4.5687	-0.248423
2	-4.18466	-0.324715
2	-4.10473	-0.368817
2	-4.25123	-0.37383
2	-3.58665	-0.739814
2	-3.45642	-0.77711
2	-3.77496	-0.560545
2	-4.00445	-0.446302
2	-4.21659	-0.285524
2	-4.14765	-0.341198
2	-4.04993	-0.274841
2	-4.48097	-0.414503
2	-4.92472	-0.423712
2	-3.49651	-0.271564
2	-3.55264	-0.356542
2	-3.55791	-0.366022
2	-3.7104	-0.344244
2	-3.09106	-0.0716803
2	-3.13765	-0.0916486
2	-3.21612	-0.0852964
2	-2.56829	-0.259637
2	-3.56501	0.13322
2	-3.43763	-0.408358
2	-3.56289	-0.410912
2	-3.23763	-0.54768
2	-3.00074	-0.738528
2	-3.21733	-0.877922
2	-3.01625	-0.505029
2	-3.27419	-0.404191
2	-3.27734	-0.399872
2	-3.30459	-0.363233
2	-3.48707	-0.270389
2	-3.46962	-0.383664
2	-3.44887	-0.418524
2	-3.33391	-0.435224
2	-3.23422	-0.469521
2	-2.82753	-0.660248
2	-3.1638	-0.551479
2	-3.19484	-0.470477
2	-2.61156	-0.6719
2	-3.09789	-0.391205
2	-3.10814	-0.657434
2	-3.619	-0.330889
2	-3.78898	-0.24326
2	-3.97533	-0.266941
2	-3.68935	-0.317859
2	-3.89018	-0.0362545
2	-3.59176	-0.34396
2	-3.75581	-0.248908
2	-3.8983	-0.233371
2	-3.84016	-0.373963
2	-3.72852	-0.132562
2	-3.80517	-0.150319
2	-3.48113	-0.468477
2	-3.19816	-0.340981
2	-3.74259	-0.339484
2	-2.76857	-0.732335
2	-4.1077	-0.556346
2	-3.61288	-0.53066
2	-3.17392	-0.369813
2	-3.37262	-0.393012
2	-4.11442	-0.0265189
2	-4.15522	0.0514671
2	-3.92294	-0.257626
2	-4.45092	-0.418601
2	-4.72599	-0.365349
2	-4.42554	-0.406304
2	-4.06484	0.244579
2	-3.05865	0.0378272
2	-2.78597	-0.278063
2	-3.16851	0.00684701
2	-4.02964	0.266613
2	-4.00957	-0.820536
2	-4.11024	-0.779608
2	-4.05649	-0.962598
2	-3.16092	-0.589491
2	-1.4406	-1.11028
2	-1.38539	-1.09397
2	-1.34231	-1.08735
2	-1.08196	-1.16402
2	-1.32623	-1.09953
2	-1.31188	-1.16142
2	-1.25507	-1.22098
2	-1.16259	-1.20947
2	-0.987163	-1.25586
2	-1.2223	-1.18521
2	-1.23556	-1.22569
2	-0.884771	-1.36857
2	-1.05148	-1.35225
2	-1.04916	-1.30363
2	-1.47228	-1.10619
2	-2.04023	-0.799677
2	-1.73349	-1.03835
2	-1.02358	-1.30171
2	-1.77474	-1.03636
2	-0.92396	-1.03343
2	-2.77522	-0.601212
2	-1.98904	-1.34091
2	-2.21743	-0.928447
2	-2.21015	-1.33837
2	-2.74055	-1.07862
2	-2.34907	-1.15628

6	0.672911	2.45988	0.429205	0.749377	2.62801	0.636822
4	0.28328	0.261601	0.220904	0.234214
1
1
0.988382
0.860074
0.823358
0.622123
0.49581
0.413536
0.344917
0.208855
0
0
0.302265
0.24667
0.19011
0
0
0.208562
0.0516243
0
0
0
0
0
0.198764
0.0680388
0.0620582
0
0
0
0
0.611179
0.575718
0.54607
0.450948
0.360258
0.275707
0.252578
0.249061
0.21336
0.16582
0.114575
0.0877683
0.0716522
0.052197
0
0
0.0390128
0
0
0.0771882
0.0574689
0.0516255
0.0332992
0
0
0
0.0187972
0
0
0
0
0.159777
0.120894
0.06972
0.063572
0.0457445
0.0225934
0
0
0.0380369
0
0
0
0
0
0.110163
0
0
0.0998701
0.0841958
0.0643727
0
0.0488216
0
0.0272527
0
0
0.0439079
0
0
0.0443308
0
0
0
0
0
0.252427
0.142916
0
0
0.0615585
0.0524662
0
0
0
0.394407
0.357189
0
0
0
0.309298
0.277537
0.27599
0.263592
0.187271
0.153001
0.0905853
0.0710354
0.0698983
0
0.0658928
0
0
0
0
0.149363
0.135075
0
0
0
0.14858
0.123271
0.108593
0
0
0
0
0.253183
0.134582
0
0
0
0
0
0.0693991
0
0
0.0463511
0
0
0.477298
0.132219
0
0
0
0.341206
0
0
0.428606
0.149446
0.12635
0.0476369
0
0
0.120635
0.087229
0.0229365
0
0
0.0444407
0.00921499
0
0
0
0
0.0524764
0
0
0
0.608566
0
0
0.106125
0
0

0.0116182	0.128307	0.0367162	0.201236	0.126313	0.0822736	0.0686191	0.136062	0.208855	0.208855	0.0426526	0.0555948	0.0565596	0.19011	0.19011	0.0381073	0.156938	0.0516243	0.0516243	0.208562	0.302265	0.413536	0.297045	0.130726	0.0059806	0.0620582	0.0620582	0.0680388	0.198764	0.0109436	0.0354615	0.0296476	0.095122	0.0906899	0.0845512	0.0231289	0.00351706	0.0357005	0.0475403	0.0512447	0.026807	0.0161161	0.0194553	0.052197	0.052197	0.0326394	0.0390128	0.0390128	0.0105801	0.0197193	0.00584337	0.0183263	0.0332992	0.0332992	0.0516255	0.0386717	0.0187972	0.0187972	0.0771882	0.114575	0.00604304	0.0388834	0.0511736	0.00614801	0.0178275	0.0231511	0.0225934	0.0225934	0.00770756	0.0380369	0.0380369	0.063572	0.06972	0.120894	0.0496144	0.110163	0.110163	0.11349	0.0156743	0.0198231	0.0643727	0.0155512	0.0488216	0.0215688	0.0272527	0.0272527	0.0402879	0.0439079	0.0439079	0.0555392	0.0443308	0.0443308	0.249061	0.252578	0.275707	0.107831	0.109511	0.142916	0.142916	0.190868	0.00909227	0.0524662	0.0524662	0.0615585	0.0565414	0.0372178	0.357189	0.357189	0.394407	0.236772	0.0317607	0.00154706	0.0123981	0.0763213	0.03427	0.0624155	0.0195499	0.00113704	0.0698983	0.00400556	0.0658928	0.0658928	0.0710354	0.0905853	0.00363739	0.0142885	0.135075	0.135075	0.149363	0.0386912	0.0253087	0.0146774	0.108593	0.108593	0.123271	0.14858	0.0104089	0.118601	0.134582	0.134582	0.253183	0.27599	0.277537	0.239899	0.0693991	0.0693991	0.529366	0.0463511	0.0463511	0.133881	0.345078	0.132219	0.132219	0.477298	0.482152	0.341206	0.341206	0.431468	0.279161	0.0230957	0.0787129	0.0476369	0.0476369	0.00571488	0.0334059	0.0642925	0.0229365	0.0229365	0.0427883	0.0352257	0.00921499	0.00921499	0.0444407	0.120635	0.0969691	0.0524764	0.0524764	0.428606	0.379816	0.608566	0.608566	0.893875	0.106125	0.106125	
65.0675
0.21435	0.12424	

	2.62019	-0.252384
	-0.252384	0.364035
	

2	0	0	


2	-2.07171	-0.886619
2	-1.87965	-0.848947
2	-2.21404	-0.857732
2	-1.63001	-0.96105
2	-2.49657	-0.61259
2	-3.49858	-0.120917
2	-3.42227	-0.0462001
2	-3.38947	0.082253
2	-3.5712	0.0321577
2	-3.16955	0.0264572
2	-3.04614	-0.132071
2	-3.30038	-0.029646
2	-3.27156	0.00597706
2	-3.52794	-0.00431957
2	-4.22633	-0.109795
2	-4.00482	-0.287406
2	-3.5638	-0.0538248
2	-3.16215	-0.0970794
2	-3.2133	-0.081874
2	-3.34771	-0.307853
2	-3.55262	-0.0928998
2	-3.65398	-0.0166759
2	-3.46212	-0.154837
2	-3.87143	-0.236407
2	-3.64071	-0.00191009
2	-3.70547	0.0460295
2	-3.47953	0.158754
2	-3.38074	-0.0607679
2	-4.14186	-0.0937202
2	-4.12752	-0.0335906
2	-2.7492	-0.516166
2	-3.00385	-0.496593
2	-3.01708	-0.404903
2	-3.09702	-0.512359
2	-3.24312	-0.417999
2	-3.87259	-0.628154
2	-3.81087	-0.734935
2	-3.82998	-0.798525
2	-3.36022	-0.923053
2	-3.699	-0.814557
2	-3.9063	-0.739219
2	-3.71333	-0.713185
2	-3.71348	-0.634397
2	-3.33633	-0.664743
2	-3.42891	-0.477351
2	-3.60783	-0.670006
2	-3.48711	-0.562558
2	-3.88528	-0.5956
2	-3.57432	-0.604788
2	-3.83783	-0.735396
2	-3.69286	-0.697371
2	-3.66238	-0.702822
2	-3.44295	-0.752133
2	-3.43466	-0.756414
2	-3.09797	-0.589305
2	-3.68372	-0.691661
2	-3.98131	-0.679355
2	-3.91549	-0.770833
2	-4.32946	-0.840432
2	-3.95843	-0.839622
2	-4.4994	-0.694083
2	-3.70752	-0.736688
2	-3.70473	-0.707112
2	-3.50944	-0.794982
2	-3.57038	-0.699285
2	-3.53597	-0.734756
2	-3.86043	-0.540301
2	-3.92442	-0.514347
2	-3.80628	-0.469499
2	-3.43278	-0.757028
2	-3.19546	-0.731214
2	-3.13453	-0.792723
2	-4.34003	-0.612233
2	-3.28832	-0.939063
2	-3.466	-0.737846
2	-4.25084	-0.63262
2	-3.4147	-0.776642
2	-3.66257	-0.979388
2	-3.89189	-0.698901
2	-3.9772	-0.659564
2	-3.90969	-0.536323
2	-3.18008	-0.601356
2	-4.32844	-0.46257
2	-4.1597	-0.489431
2	-4.15806	-0.485608
2	-3.59715	-0.508
2	-4.65913	-0.388816
2	-4.09521	-0.551948
2	-3.50244	-0.454276
2	-3.95832	-0.631331
2	-3.88758	-0.670221
2	-3.8667	-0.439499
2	-3.91474	-0.626573
2	-4.03916	-0.105872
2	-5.36264	-0.650397
2	-3.59626	-0.678952
2	-3.28252	-0.115809
2	-3.48311	-0.111176
2	-4.37493	0.362572
2	-4.08654	-0.0863442
2	-3.67644	0.147914
2	-3.50485	0.124596
2	-3.51932	0.216053
2	-3.25904	0.241806
2	-3.29687	0.234354
2	-3.23681	-0.621936
2	-2.97894	-0.619905
2	-3.65146	-1.18822
2	-3.12965	-0.880519
2	-2.98045	-0.658696
2	-2.98252	-0.37733
2	-3.45139	-0.338677
2	-3.47303	-0.370935
2	-3.35995	-0.355669
2	-3.57706	-0.510895
2	-3.79297	-0.529163
2	-3.80045	-0.324553
2	-3.36046	-0.269568
2	-3.41602	-0.268287
2	-3.4579	-0.123976
2	-3.45689	-0.222039
2	-3.10349	-0.458831
2	-3.09969	-0.297514
2	-3.7334	-0.436755
2	-3.52299	-0.547735
2	-3.87094	-0.547233
2	-3.85283	-0.538956
2	-3.87568	-0.558442
2	-3.94453	-0.208616
2	-4.46477	-0.394292
2	-3.91744	-0.478161
2	-4.28557	-0.353187
2	-4.17801	-0.221454
2	-4.28493	-0.0229051
2	-4.34514	0.0724886
2	-4.49542	-0.0827666
2	-2.8978	-0.396522
2	-3.61935	-0.329943
2	-3.92225	-0.173889
2	-3.37235	-0.0701396
2	-5.01239	0.0221505
2	-3.80656	-0.307382
2	-3.51976	-0.193623
2	-3.98461	-0.466209
2	-3.75835	-0.30759
2	-4.18007	-0.332203
2	-2.91946	-0.396351
2	-6.46787	0.259341
2	-6.30852	0.339463
2	-6.94588	0.292968
2	-3.56804	-0.209722
2	-3.35461	0.197666
2	-2.856	0.148164
2	-3.97383	0.679174
2	-4.74847	0.0758298
2	-4.22264	-0.425001
2	-6.89711	-0.305402
2	-6.03107	-0.32538
2	-3.30568	-0.700165
2	-1.69171	-1.01106
2	-1.30241	-1.00579
2	-1.47429	-1.13268
2	-1.1962	-1.02353
2	-1.03385	-1.50848
2	-1.20708	-1.03567
2	-1.04624	-1.16182
2	-1.37561	-1.01374
2	-1.41541	-1.06236
2	-1.22284	-0.945865
2	-1.40496	-1.14087
2	-0.78165	-1.19988
2	-0.987465	-1.27765
2	-0.600191	-1.21471
2	-1.24893	-1.03934
2	-1.71319	-1.06301
2	-1.71037	-1.2228
2	-0.939388	-1.52223
2	-1.67495	-1.08917
2	-0.953065	-0.956763
2	-1.9958	-0.799627
2	-3.06567	-1.53116
2	-4.17166	-0.655061
2	-2.28449	-0.882077
2	-2.50367	-0.765279
2	-1.90502	-1.15076

6	0.715141	2.59074	0.40424	0.801089	2.77357	0.650808
4	0.28625	0.260756	0.22426	0.228734
1
1
0.992677
0.862595
0.80691
0.592703
0.448198
0.395403
0.331134
0.16769
0
0
0.298992
0.230685
0.156794
0
0
0.192786
0.0537419
0
0
0
0
0
0.198214
0.0583927
0.056073
0
0
0
0
0.578932
0.55503
0.537835
0.471801
0.366983
0.272583
0.223414
0.213551
0.180601
0.140731
0.106442
0.10306
0.0891283
0.0571605
0
0
0.0643067
0
0
0.0887753
0.0658594
0.0568034
0.0330965
0
0
0
0.0215337
0
0
0
0
0.136749
0.110559
0.084177
0.071124
0.0432984
0.0348992
0
0
0.0358762
0
0
0
0
0
0.10139
0
0
0.106008
0.0915459
0.067659
0
0.046898
0
0.0379769
0
0
0.0481242
0
0
0.0338421
0
0
0
0
0
0.285746
0.134229
0
0
0.0649601
0.0553875
0
0
0
0.438851
0.388351
0
0
0
0.293035
0.232034
0.226049
0.213652
0.132622
0.112311
0.0858155
0.0771515
0.0766953
0
0.0577595
0
0
0
0
0.104693
0.0864732
0
0
0
0.105398
0.0838387
0.0748274
0
0
0
0
0.182844
0.0740042
0
0
0
0
0
0.0587185
0
0
0.0237156
0
0
0.444598
0.180846
0
0
0
0.288422
0
0
0.395987
0.150691
0.127626
0.048505
0
0
0.114628
0.0890831
0.027892
0
0
0.0519601
0.0165821
0
0
0
0
0.0575885
0
0
0
0.528922
0
0
0.15816
0
0

0.00732335	0.130082	0.055685	0.214206	0.144505	0.052795	0.0642695	0.163443	0.16769	0.16769	0.032142	0.0683072	0.073891	0.156794	0.156794	0.0378989	0.139044	0.0537419	0.0537419	0.192786	0.298992	0.395403	0.249984	0.139822	0.00231974	0.056073	0.056073	0.0583927	0.198214	0.0137715	0.0239015	0.0171957	0.0660341	0.104818	0.0943991	0.0491694	0.00986315	0.0329494	0.0398704	0.0342889	0.00338225	0.0139315	0.0319678	0.0571605	0.0571605	0.0248216	0.0643067	0.0643067	0.0142845	0.0229159	0.009056	0.0237069	0.0330965	0.0330965	0.0568034	0.0443257	0.0215337	0.0215337	0.0887753	0.106442	0.00398189	0.0261897	0.0263824	0.0130531	0.0278256	0.00839921	0.0348992	0.0348992	0.00742217	0.0358762	0.0358762	0.071124	0.084177	0.110559	0.0353588	0.10139	0.10139	0.0745937	0.0144619	0.0238869	0.067659	0.0207609	0.046898	0.00892117	0.0379769	0.0379769	0.0434218	0.0481242	0.0481242	0.0721657	0.0338421	0.0338421	0.213551	0.223414	0.272583	0.081237	0.151516	0.134229	0.134229	0.220785	0.00957267	0.0553875	0.0553875	0.0649601	0.0329501	0.0505	0.388351	0.388351	0.438851	0.2448	0.0610009	0.00598506	0.012397	0.0810298	0.0203113	0.0264956	0.00866393	0.000456224	0.0766953	0.0189358	0.0577595	0.0577595	0.0771515	0.0858155	0.00761836	0.0182195	0.0864732	0.0864732	0.104693	0.0272247	0.021559	0.00901128	0.0748274	0.0748274	0.0838387	0.105398	0.0308083	0.10884	0.0740042	0.0740042	0.182844	0.226049	0.232034	0.234317	0.0587185	0.0587185	0.531315	0.0237156	0.0237156	0.134334	0.263751	0.180846	0.180846	0.444598	0.518488	0.288422	0.288422	0.466608	0.245297	0.0230643	0.0791212	0.048505	0.048505	0.012998	0.0255451	0.0611911	0.027892	0.027892	0.037123	0.035378	0.0165821	0.0165821	0.0519601	0.114628	0.093102	0.0575885	0.0575885	0.395987	0.463755	0.528922	0.528922	0.84184	0.15816	0.15816	
65.1489
0.666795	0.00158596	

	2.6305	-0.89816
	-0.89816	0.423443
	

2	0	0	


2	-1.91052	-0.929805
2	-1.89099	-0.921974
2	-2.98417	-0.492838
2	-1.76202	-0.931451
2	-2.49535	-0.587148
2	-3.33734	-0.15337
2	-3.1497	-0.261043
2	-3.37895	-0.129879
2	-3.5317	0.00674171
2	-2.926	-0.449648
2	-3.49599	-0.085726
2	-3.31991	-0.180396
2	-3.44202	-0.0283337
2	-3.66737	0.10694
2	-4.24156	0.373589
2	-4.0714	0.116902
2	-2.86343	-0.188793
2	-3.2726	0.00144819
2	-3.15367	-0.123385
2	-3.28911	0.00525978
2	-4.0228	0.0333918
2	-3.00601	-0.235652
2	-3.64173	0.167272
2	-3.90035	-0.0799957
2	-3.84922	0.0886667
2	-3.8816	0.131379
2	-3.0742	-0.203672
2	-3.62242	-0.103262
2	-3.89577	-0.0322194
2	-4.08398	0.0172628
2	-2.73883	-0.52321
2	-3.00357	-0.378706
2	-3.10002	-0.353497
2	-2.62035	-0.8458
2	-3.1676	-0.609558
2	-3.58613	-0.572581
2	-3.94127	-0.502118
2	-3.72453	-0.542766
2	-3.52208	-0.589653
2	-3.75211	-0.443017
2	-3.91667	-0.54934
2	-3.89425	-0.564462
2	-3.42194	-0.786093
2	-3.2335	-0.868339
2	-3.4035	-0.97005
2	-3.39572	-0.883317
2	-3.50031	-0.766717
2	-3.80646	-0.593959
2	-3.13494	-0.850564
2	-4.1206	-0.55499
2	-3.83424	-0.597348
2	-3.78437	-0.635066
2	-3.63118	-0.657411
2	-3.67304	-0.654323
2	-3.63611	-0.677177
2	-3.44205	-0.774722
2	-3.96075	-0.503421
2	-4.28867	-0.364614
2	-3.94865	-0.598267
2	-5.34508	-0.12074
2	-5.18564	-0.327732
2	-3.73925	-0.460987
2	-3.91993	-0.374825
2	-4.03049	-0.145142
2	-3.90169	-0.197441
2	-3.57225	-0.25592
2	-3.52095	-0.249325
2	-4.26959	0.0141327
2	-3.80694	-0.0884772
2	-3.50573	-0.260856
2	-3.24563	-0.38704
2	-4.03638	-0.036959
2	-3.6525	-0.356844
2	-4.2637	-0.0294294
2	-3.20216	-0.647064
2	-3.84644	-0.462517
2	-3.65521	-0.59177
2	-3.71838	-0.445049
2	-3.38814	-0.68235
2	-3.67952	-0.593651
2	-3.55478	-0.698604
2	-3.92051	-0.496106
2	-3.61863	-0.679528
2	-3.86249	-0.569888
2	-3.67546	-0.675956
2	-3.43695	-0.802762
2	-3.94617	-0.616401
2	-3.77888	-0.593511
2	-3.16204	-0.72787
2	-3.70226	-0.604039
2	-3.83504	-0.401819
2	-3.94122	-0.509297
2	-4.16197	-0.374094
2	-4.64709	-0.0973429
2	-4.11913	-0.409388
2	-4.08758	-0.426957
2	-3.37027	-0.427604
2	-3.98565	-0.0617316
2	-3.7296	-0.0612881
2	-3.74809	0.0170053
2	-3.17781	-0.343975
2	-3.0528	-0.40842
2	-2.78046	-0.48921
2	-3.31921	-0.384594
2	-3.17625	-0.423716
2	-2.61491	-0.967554
2	-2.95327	-0.903162
2	-4.49745	-0.44258
2	-4.70778	-0.232183
2	-3.95931	-0.506359
2	-3.34219	-0.325184
2	-3.42476	-0.27061
2	-3.41873	-0.296471
2	-3.42099	-0.242273
2	-3.25541	-0.331868
2	-3.32689	-0.287902
2	-3.32133	-0.211955
2	-3.39853	-0.204765
2	-3.40688	-0.200666
2	-3.08985	-0.249865
2	-3.24926	-0.255101
2	-3.17686	-0.281797
2	-2.36319	-0.609732
2	-4.10091	-0.0286689
2	-3.23561	-0.229685
2	-3.36395	-0.290911
2	-3.12731	-0.398714
2	-3.21022	-0.376212
2	-3.45911	-0.284673
2	-3.90866	-0.266654
2	-3.17014	-0.392129
2	-3.03445	-0.502421
2	-3.05252	-0.477347
2	-3.5893	-0.400667
2	-2.93308	-0.335191
2	-3.21549	-0.475117
2	-2.69363	-0.434864
2	-3.51863	-0.281104
2	-3.1174	-0.178509
2	-2.64258	-0.284027
2	-3.23572	-0.0760919
2	-3.7148	-0.126938
2	-3.02523	-0.402762
2	-3.09026	-0.416655
2	-3.31711	-0.615535
2	-3.76338	-0.493664
2	-3.44035	-0.569831
2	-4.67281	0.102001
2	-4.76397	0.083618
2	-4.75839	0.14243
2	-3.59217	-0.0283942
2	-3.3064	0.0353304
2	-3.14617	-0.0810593
2	-4.59249	0.373481
2	-4.65605	0.174109
2	-4.48704	-0.363084
2	-3.99634	-0.496319
2	-4.36209	-0.43212
2	-2.49636	-0.728839
2	-1.3569	-1.24202
2	-1.29908	-1.26325
2	-1.2065	-1.25495
2	-1.30472	-1.32254
2	-1.50401	-1.18106
2	-1.20781	-1.29388
2	-0.991863	-1.29338
2	-1.39689	-1.14118
2	-1.32776	-1.25609
2	-1.51689	-1.12242
2	-1.15369	-1.17905
2	-1.22658	-1.18068
2	-1.21491	-1.15575
2	-0.986893	-1.20574
2	-1.66397	-0.922418
2	-1.93471	-0.892603
2	-1.5087	-1.3698
2	-1.61489	-1.32912
2	-1.61034	-1.31582
2	-0.827458	-1.22961
2	-2.34144	-0.67153
2	-2.43362	-1.15961
2	-2.79694	-0.666149
2	-2.53462	-0.965496
2	-2.19296	-1.14077
2	-2.98654	-0.930565

6	1.09155	4.04858	0.70226	1.25783	4.14554	0.968882
4	0.282856	0.255396	0.221432	0.240316
1
1
0.996777
0.88166
0.831708
0.609204
0.470965
0.414911
0.322094
0.168887
0
0
0.224107
0.170741
0.0905995
0
0
0.130091
0.0196172
0
0
0
0
0
0.190285
0.043248
0.0415599
0
0
0
0
0.579763
0.540422
0.527406
0.432613
0.307865
0.193512
0.170838
0.170052
0.157488
0.141689
0.125508
0.111608
0.109297
0.0807218
0
0
0.0684187
0
0
0.0831766
0.0602496
0.0514433
0.0427152
0
0
0
0.0210768
0
0
0
0
0.131872
0.106617
0.0768859
0.0716595
0.0550718
0.0347405
0
0
0.0485194
0
0
0
0
0
0.100658
0
0
0.0443517
0.0358072
0.0321859
0
0.020948
0
0.00918427
0
0
0.0301884
0
0
0.0157456
0
0
0
0
0
0.255801
0.151849
0
0
0.0412949
0.0390326
0
0
0
0.407114
0.299225
0
0
0
0.279315
0.230304
0.229183
0.19773
0.13198
0.110825
0.0748063
0.0622181
0.0608181
0
0.0525275
0
0
0
0
0.104403
0.0942256
0
0
0
0.114018
0.0975261
0.087126
0
0
0
0
0.193207
0.116805
0
0
0
0
0
0.0888672
0
0
0.0208973
0
0
0.370624
0.0821682
0
0
0
0.193133
0
0
0.395454
0.150255
0.127825
0.0657518
0
0
0.11683
0.0872636
0.0269049
0
0
0.0472286
0.0126534
0
0
0
0
0.065469
0
0
0
0.450156
0
0
0.204735
0
0

0.00322346	0.115117	0.0499519	0.222504	0.138239	0.0560538	0.0928168	0.153208	0.168887	0.168887	0.097988	0.0533654	0.0801416	0.0905995	0.0905995	0.0406502	0.110474	0.0196172	0.0196172	0.130091	0.224107	0.414911	0.28068	0.147037	0.00168816	0.0415599	0.0415599	0.043248	0.190285	0.0294408	0.0393407	0.0130159	0.0947937	0.124748	0.114353	0.0226737	0.000786564	0.0125634	0.0157995	0.0161811	0.0138999	0.0023109	0.0285751	0.0807218	0.0807218	0.0408782	0.0684187	0.0684187	0.0284312	0.022927	0.00880635	0.0087281	0.0427152	0.0427152	0.0514433	0.0391728	0.0210768	0.0210768	0.0831766	0.125508	0.00981684	0.0252545	0.0297316	0.00522643	0.0165877	0.0203313	0.0347405	0.0347405	0.00655236	0.0485194	0.0485194	0.0716595	0.0768859	0.106617	0.0312143	0.100658	0.100658	0.113137	0.00854458	0.00362127	0.0321859	0.0112379	0.020948	0.0117637	0.00918427	0.00918427	0.0056188	0.0301884	0.0301884	0.0286061	0.0157456	0.0157456	0.170052	0.170838	0.193512	0.0520644	0.103952	0.151849	0.151849	0.214506	0.00226232	0.0390326	0.0390326	0.0412949	0.0254984	0.107889	0.299225	0.299225	0.407114	0.248091	0.0490115	0.00112087	0.0314524	0.0657505	0.0211553	0.0360183	0.0125883	0.00139998	0.0608181	0.00829062	0.0525275	0.0525275	0.0622181	0.0748063	0.00642202	0.010177	0.0942256	0.0942256	0.104403	0.0179618	0.016492	0.0104001	0.087126	0.087126	0.0975261	0.114018	0.00452308	0.0764022	0.116805	0.116805	0.193207	0.229183	0.230304	0.190448	0.0888672	0.0888672	0.519525	0.0208973	0.0208973	0.209139	0.288455	0.0821682	0.0821682	0.370624	0.638575	0.193133	0.193133	0.486206	0.245199	0.02243	0.0620734	0.0657518	0.0657518	0.0109957	0.0295659	0.0603587	0.0269049	0.0269049	0.040035	0.0345753	0.0126534	0.0126534	0.0472286	0.11683	0.0847861	0.065469	0.065469	0.395454	0.546621	0.450156	0.450156	0.795265	0.204735	0.204735	
63.3859
0.125308	0.534247	

	2.81726	-0.751013
	-0.751013	0.289867
	

2	0	0	


2	-1.6836	-0.984425
2	-1.76233	-0.995845
2	-2.2633	-0.982758
2	-1.73431	-1.08603
2	-2.80206	-0.458703
2	-3.30355	-0.0166138
2	-3.34198	0.0228718
2	-3.91281	0.248524
2	-3.44547	0.178666
2	-3.52891	0.222417
2	-3.37533	0.0248811
2	-3.73996	0.197669
2	-3.19486	0.0158155
2	-3.23794	0.0973148
2	-3.01294	0.0781227
2	-2.90855	-0.0988066
2	-3.26904	0.0627853
2	-2.70785	-0.071151
2	-2.50902	-0.118139
2	-2.6807	-0.116759
2	-2.41306	-0.261861
2	-2.7638	-0.110789
2	-4.02821	0.558871
2	-4.79092	0.316017
2	-3.782	0.290805
2	-3.72634	0.308047
2	-3.01884	0.0720271
2	-3.72359	0.365122
2	-3.42639	0.197508
2	-3.52008	-0.0903741
2	-3.20374	-0.460682
2	-3.14724	-0.474145
2	-2.87585	-0.568055
2	-3.38323	-0.461108
2	-3.43797	-0.44026
2	-3.44809	-0.587303
2	-3.2726	-0.657972
2	-3.30764	-0.641459
2	-3.60485	-0.588704
2	-3.68281	-0.553454
2	-3.86655	-0.478062
2	-3.72956	-0.536931
2	-3.80059	-0.517722
2	-4.02374	-0.487314
2	-4.37217	-0.354959
2	-4.21127	-0.527554
2	-3.6398	-0.592372
2	-4.74317	-0.301117
2	-3.23601	-0.597321
2	-3.88467	-0.471184
2	-3.87434	-0.512358
2	-3.65575	-0.593881
2	-3.51592	-0.59504
2	-3.77644	-0.455364
2	-3.62737	-0.565856
2	-3.97626	-0.610165
2	-3.46101	-0.625786
2	-3.78987	-0.599207
2	-3.51194	-0.667481
2	-4.03766	-0.455326
2	-4.37421	-0.378706
2	-3.82121	-0.549638
2	-3.52011	-0.65091
2	-3.86534	-0.571556
2	-3.92348	-0.533124
2	-3.87286	-0.520464
2	-3.305	-0.621915
2	-3.5322	-0.587869
2	-2.73651	-0.926786
2	-3.87747	-0.504343
2	-4.09025	-0.365786
2	-3.64689	-0.563408
2	-4.56689	-0.310478
2	-4.08409	-0.307771
2	-3.89797	-0.415622
2	-3.91764	-0.528832
2	-3.7676	-0.697775
2	-3.94767	-0.424738
2	-3.06403	-0.705196
2	-2.91413	-0.729855
2	-2.84907	-0.754193
2	-3.12444	-0.691322
2	-2.8083	-0.770653
2	-2.89854	-0.758948
2	-3.06936	-0.708314
2	-2.95893	-0.699398
2	-3.20081	-0.661602
2	-2.82508	-0.73665
2	-2.65697	-0.764035
2	-3.22903	-0.623325
2	-2.78503	-0.783752
2	-2.85969	-0.790085
2	-2.9846	-0.681665
2	-4.00279	-0.463611
2	-3.62706	-0.588191
2	-3.28686	-0.467883
2	-2.88595	-0.488891
2	-3.73398	-0.0989757
2	-4.19023	0.242448
2	-3.85465	-0.10028
2	-2.85083	-0.468935
2	-2.8425	-0.467713
2	-2.77862	-0.470443
2	-2.5155	-0.507797
2	-3.17252	-0.473539
2	-3.45234	-0.529512
2	-3.07912	-0.613385
2	-4.16851	-0.444856
2	-3.1507	-0.720972
2	-3.11364	-0.845802
2	-3.42069	-0.29816
2	-3.35039	-0.397358
2	-3.28824	-0.438044
2	-3.67903	-0.390525
2	-3.26192	-0.370524
2	-3.27272	-0.353027
2	-3.36914	-0.258532
2	-3.38212	-0.221791
2	-3.3317	-0.245842
2	-3.14726	-0.484526
2	-3.02745	-0.355765
2	-3.30606	-0.309779
2	-2.74454	-0.382215
2	-3.1223	-0.195116
2	-3.37282	-0.241544
2	-3.52845	-0.288378
2	-3.36739	-0.347593
2	-3.99682	-0.0573944
2	-2.98931	-0.548991
2	-4.07183	0.0150702
2	-3.35285	-0.413476
2	-3.58117	-0.326695
2	-3.57754	-0.3054
2	-3.7497	-0.159724
2	-2.74121	-0.510704
2	-3.75595	-0.116653
2	-2.73781	-0.597282
2	-3.51859	-0.441544
2	-3.59583	-0.188822
2	-2.52178	-0.449438
2	-4.75691	0.287018
2	-2.79056	-0.744429
2	-2.90109	-0.585795
2	-3.59592	-0.142266
2	-3.41471	-0.357491
2	-3.99493	-0.158073
2	-3.50002	-0.365176
2	-4.2662	-0.37253
2	-5.00213	-0.161755
2	-4.19802	-0.421215
2	-4.08247	0.198691
2	-2.85451	-0.168531
2	-2.13611	-0.379346
2	-2.75708	-0.121852
2	-4.89995	0.599866
2	-4.18303	-0.653263
2	-4.35211	-0.633833
2	-3.75408	-0.719078
2	-3.31183	-0.641133
2	-1.39611	-1.10043
2	-1.17447	-1.16652
2	-1.39984	-1.13948
2	-1.65742	-1.27335
2	-1.49249	-1.07017
2	-1.21839	-1.11331
2	-1.21396	-1.03319
2	-1.48412	-0.82629
2	-2.01193	-0.694709
2	-1.55391	-0.871123
2	-1.31237	-0.924968
2	-0.738868	-1.05123
2	-0.989975	-0.96992
2	-0.525825	-1.08131
2	-1.25501	-1.00113
2	-1.60743	-0.840346
2	-1.71388	-1.15267
2	-1.32779	-1.25271
2	-1.86017	-1.00705
2	-0.803319	-1.28576
2	-2.5604	-0.823328
2	-1.92919	-0.892989
2	-2.05936	-0.790985
2	-3.38321	-0.656479
2	-2.41333	-1.05091
2	-2.60149	-0.824817

6	0.512106	1.91743	0.342201	0.626637	2.09689	0.40128
4	0.280125	0.257139	0.228222	0.234514
1
1
0.994973
0.871556
0.826388
0.583154
0.416761
0.32679
0.250666
0.119157
0
0
0.223051
0.188641
0.1256
0
0
0.1635
0.029581
0
0
0
0
0
0.159446
0.0585556
0.0564824
0
0
0
0
0.570176
0.542885
0.529334
0.440659
0.291691
0.185544
0.170559
0.169214
0.163263
0.138154
0.119785
0.109041
0.0769317
0.0435185
0
0
0.0576177
0
0
0.0871448
0.0543338
0.0525352
0.0367978
0
0
0
0.0326286
0
0
0
0
0.133675
0.12061
0.0768247
0.070683
0.0568349
0.0358745
0
0
0.0374073
0
0
0
0
0
0.0900036
0
0
0.0824973
0.0678866
0.0593891
0
0.0385039
0
0.0134332
0
0
0.0467448
0
0
0.0507117
0
0
0
0
0
0.203687
0.112697
0
0
0.0282996
0.0251859
0
0
0
0.37106
0.313051
0
0
0
0.321388
0.2629
0.255893
0.228081
0.146769
0.119643
0.0742715
0.0688679
0.0675239
0
0.0457037
0
0
0
0
0.106963
0.0910675
0
0
0
0.114586
0.094602
0.083985
0
0
0
0
0.216646
0.0765404
0
0
0
0
0
0.0913829
0
0
0.0236256
0
0
0.44544
0.0907885
0
0
0
0.25392
0
0
0.419782
0.151659
0.120933
0.0350393
0
0
0.108187
0.083666
0.0169087
0
0
0.0483736
0.013078
0
0
0
0
0.0599956
0
0
0
0.504596
0
0
0.148899
0
0

0.00502735	0.123417	0.0451685	0.243233	0.166393	0.0899714	0.0761242	0.131509	0.119157	0.119157	0.0276144	0.0344104	0.0630412	0.1256	0.1256	0.0251412	0.133919	0.029581	0.029581	0.1635	0.223051	0.32679	0.257315	0.100891	0.00207321	0.0564824	0.0564824	0.0585556	0.159446	0.0129779	0.0272916	0.0135508	0.0886747	0.148969	0.106147	0.0149848	0.00134515	0.00595097	0.0251092	0.0183687	0.010744	0.0321093	0.0334132	0.0435185	0.0435185	0.0193139	0.0576177	0.0576177	0.0218962	0.0328109	0.00179868	0.0157374	0.0367978	0.0367978	0.0525352	0.0217052	0.0326286	0.0326286	0.0871448	0.119785	0.00447853	0.0130653	0.0437852	0.00614169	0.0138481	0.0209605	0.0358745	0.0358745	0.0194276	0.0374073	0.0374073	0.070683	0.0768247	0.12061	0.0436716	0.0900036	0.0900036	0.0807656	0.0146107	0.00849746	0.0593891	0.0208852	0.0385039	0.0250708	0.0134332	0.0134332	0.0211418	0.0467448	0.0467448	0.0317856	0.0507117	0.0507117	0.169214	0.170559	0.185544	0.0880036	0.09099	0.112697	0.112697	0.175387	0.0031137	0.0251859	0.0251859	0.0282996	0.0695998	0.0580083	0.313051	0.313051	0.37106	0.207946	0.0584876	0.00700718	0.0278124	0.0813119	0.0271255	0.0453717	0.00540359	0.001344	0.0675239	0.0218202	0.0457037	0.0457037	0.0688679	0.0742715	0.01268	0.0158957	0.0910675	0.0910675	0.106963	0.0321832	0.0199836	0.010617	0.083985	0.083985	0.094602	0.114586	0.0114348	0.140105	0.0765404	0.0765404	0.216646	0.255893	0.2629	0.230005	0.0913829	0.0913829	0.519259	0.0236256	0.0236256	0.124736	0.354652	0.0907885	0.0907885	0.44544	0.572468	0.25392	0.25392	0.451774	0.268123	0.0307264	0.0858933	0.0350393	0.0350393	0.0127458	0.0245209	0.0667573	0.0169087	0.0169087	0.0352924	0.0352956	0.013078	0.013078	0.0483736	0.108187	0.0916633	0.0599956	0.0599956	0.419782	0.490377	0.504596	0.504596	0.851101	0.148899	0.148899	
65.957
0.115558	0.0346668	

	2.00828	-0.152547
	-0.152547	0.266936
	

2	0	0	


2	-1.87536	-0.827662
2	-1.95605	-0.846372
2	-2.25884	-0.775107
2	-1.86191	-0.573036
2	-2.82607	-0.440559
2	-3.52178	0.11798
2	-3.3808	0.16527
2	-2.98901	0.0662869
2	-3.37077	0.0330167
2	-3.03578	0.358065
2	-2.91164	-0.115431
2	-2.90054	0.0551427
2	-3.10029	0.0742798
2	-3.09567	-0.099034
2	-3.11069	-0.447379
2	-3.98146	0.0820665
2	-3.00915	0.0141079
2	-3.18681	0.0831091
2	-2.84625	0.0522253
2	-3.35175	0.0498132
2	-3.54702	-0.337537
2	-3.26643	0.0235992
2	-3.3212	0.160366
2	-3.40885	-0.0313221
2	-3.66468	0.00791548
2	-3.47492	0.0148809
2	-2.83204	-0.138589
2	-4.17513	0.0646034
2	-3.63515	-0.00292375
2	-4.59706	0.15689
2	-2.78091	-0.457682
2	-2.90136	-0.46165
2	-2.8356	-0.553135
2	-3.24193	-0.606629
2	-3.08297	-0.633084
2	-3.56702	-0.615827
2	-3.28351	-0.5977
2	-3.28498	-0.61202
2	-3.30807	-0.576795
2	-3.60863	-0.548315
2	-3.65739	-0.433459
2	-3.50597	-0.409339
2	-3.48293	-0.31028
2	-3.47495	-0.265343
2	-2.63243	-0.132602
2	-3.31481	-0.0916298
2	-3.47403	-0.291337
2	-4.12401	-0.326298
2	-2.87194	-0.44557
2	-3.97799	-0.354567
2	-3.5114	-0.434083
2	-3.53069	-0.438355
2	-3.48742	-0.428323
2	-3.61617	-0.404759
2	-3.62333	-0.362075
2	-4.23649	-0.550673
2	-3.46392	-0.548146
2	-3.34282	-0.633405
2	-3.39878	-0.62823
2	-5.13622	-0.374854
2	-3.87225	-0.655516
2	-3.63077	-0.56795
2	-3.83124	-0.444222
2	-3.99887	-0.35445
2	-4.02312	-0.34695
2	-3.856	-0.355436
2	-4.04426	-0.170575
2	-4.068	-0.213099
2	-3.87244	-0.164844
2	-4.00547	-0.24779
2	-4.01442	-0.163977
2	-4.23124	-0.268632
2	-3.91364	-0.346281
2	-3.46568	-0.56023
2	-4.06285	-0.398084
2	-3.80912	-0.454438
2	-3.74932	-0.542544
2	-3.86532	-0.342453
2	-3.85662	-0.660352
2	-3.54572	-0.674832
2	-3.71557	-0.653209
2	-3.29075	-0.782405
2	-3.68539	-0.698355
2	-4.13324	-0.838218
2	-3.62936	-0.644517
2	-3.60068	-0.633576
2	-3.58379	-0.625714
2	-3.55715	-0.711354
2	-3.28054	-0.590099
2	-3.63597	-0.632792
2	-4.03875	-0.565522
2	-3.86478	-0.607025
2	-4.2928	-0.505908
2	-3.65682	-0.735187
2	-4.02147	-0.632019
2	-3.05145	-0.765107
2	-3.51905	-0.318162
2	-3.50553	-0.175466
2	-3.87304	-0.201946
2	-3.71373	-0.0608805
2	-2.86086	-0.00269044
2	-2.92232	-0.00735938
2	-2.8866	0.154451
2	-2.82058	-0.0267326
2	-3.01725	0.231042
2	-3.12894	-0.735178
2	-3.035	-0.604335
2	-3.23699	-1.09424
2	-2.88199	-0.77156
2	-2.58977	-1.0865
2	-3.15769	-0.356511
2	-3.50827	-0.394897
2	-3.47227	-0.40254
2	-3.32075	-0.555696
2	-3.81953	-0.304414
2	-3.58694	-0.379744
2	-3.06776	-0.305915
2	-2.99114	-0.325198
2	-2.96657	-0.28662
2	-2.64969	-0.417642
2	-2.71636	-0.200665
2	-3.41833	-0.144585
2	-2.61042	-0.391064
2	-3.92776	-0.376172
2	-3.29532	-0.163061
2	-3.97665	-0.339623
2	-3.9592	-0.455966
2	-3.53354	-0.357317
2	-3.56094	-0.562339
2	-4.03712	-0.180253
2	-3.54069	-0.17563
2	-3.64735	-0.145966
2	-3.4631	-0.151282
2	-3.39906	-0.337178
2	-3.09189	-0.18315
2	-3.45533	-0.353436
2	-2.81605	-0.0628286
2	-3.35971	-0.564595
2	-3.24325	-0.626035
2	-2.70595	-0.762819
2	-3.24623	-0.685956
2	-4.18922	-0.88528
2	-3.15322	-0.675925
2	-3.83422	-0.379458
2	-3.58215	-0.978762
2	-3.56329	-0.92389
2	-3.75685	-1.17547
2	-4.23958	-0.306905
2	-4.05099	-0.287941
2	-4.13173	-0.416227
2	-3.3526	-0.26469
2	-3.54262	0.554677
2	-2.98729	0.656091
2	-3.36996	0.425131
2	-4.64578	-0.12258
2	-3.75914	-0.739435
2	-5.19495	-0.518457
2	-4.05423	-0.915442
2	-3.09851	-0.804071
2	-1.47614	-1.11801
2	-1.41422	-1.18952
2	-1.13398	-1.10345
2	-0.935515	-1.18338
2	-0.861314	-0.992891
2	-1.31777	-1.1656
2	-1.18643	-1.1342
2	-1.09314	-1.13702
2	-0.824851	-1.13231
2	-0.858774	-1.18696
2	-1.21007	-1.17833
2	-1.25165	-1.05752
2	-1.30202	-1.02143
2	-1.24221	-1.03131
2	-1.71027	-1.20114
2	-1.74574	-0.764112
2	-1.61581	-1.08762
2	-1.45795	-0.997675
2	-1.54222	-1.20793
2	-0.949588	-0.866824
2	-1.97415	-0.779305
2	-2.8986	-0.992729
2	-2.71513	-0.961409
2	-2.48335	-1.53649
2	-2.47884	-1.26556
2	-2.8453	-1.66331

6	0.26902	1.01163	0.187151	0.306162	1.10149	0.252238
4	0.286508	0.262282	0.217949	0.233261
1
1
0.99604
0.854284
0.797943
0.554879
0.408378
0.353411
0.286579
0.162208
0
0
0.26919
0.209219
0.176335
0
0
0.182488
0.0492523
0
0
0
0
0
0.162057
0.0631515
0.0617921
0
0
0
0
0.539642
0.514914
0.506456
0.437989
0.367157
0.283354
0.240527
0.234751
0.199772
0.169778
0.128539
0.0977534
0.0768452
0.0577427
0
0
0.0476358
0
0
0.0857469
0.0580678
0.0550364
0.0440123
0
0
0
0.0316543
0
0
0
0
0.158769
0.151576
0.11169
0.0963314
0.0561035
0.0291507
0
0
0.0534789
0
0
0
0
0
0.121363
0
0
0.11112
0.0862752
0.0770618
0
0.0481559
0
0.029442
0
0
0.0417905
0
0
0.0623135
0
0
0
0
0
0.269743
0.131683
0
0
0.0636756
0.0510596
0
0
0
0.41748
0.351502
0
0
0
0.282889
0.243916
0.243164
0.208234
0.135541
0.113946
0.0799128
0.0567699
0.0529486
0
0.0426739
0
0
0
0
0.0990008
0.0886226
0
0
0
0.105915
0.0860591
0.0742591
0
0
0
0
0.188466
0.108282
0
0
0
0
0
0.0905097
0
0
0.0298731
0
0
0.394204
0.108363
0
0
0
0.131923
0
0
0.41637
0.155194
0.132809
0.0742884
0
0
0.119321
0.0872068
0.0236507
0
0
0.0492343
0.0093576
0
0
0
0
0.0685356
0
0
0
0.412209
0
0
0.121068
0
0

0.00395982	0.141756	0.056341	0.243064	0.146501	0.0549676	0.0668314	0.124372	0.162208	0.162208	0.0173892	0.0599714	0.0328839	0.176335	0.176335	0.0267305	0.133236	0.0492523	0.0492523	0.182488	0.26919	0.353411	0.246321	0.0989057	0.00135939	0.0617921	0.0617921	0.0631515	0.162057	0.0152376	0.0247279	0.008458	0.0684662	0.0708326	0.0838029	0.0428268	0.00577667	0.0349784	0.0299945	0.0412382	0.0307859	0.0209082	0.0191025	0.0577427	0.0577427	0.0292094	0.0476358	0.0476358	0.0120065	0.0276791	0.00303141	0.0110241	0.0440123	0.0440123	0.0550364	0.0264135	0.0316543	0.0316543	0.0857469	0.128539	0.0110086	0.00719313	0.0398854	0.015359	0.0402279	0.0269527	0.0291507	0.0291507	0.00262454	0.0534789	0.0534789	0.0963314	0.11169	0.151576	0.0374064	0.121363	0.121363	0.0886525	0.0248444	0.00921344	0.0770618	0.0289058	0.0481559	0.018714	0.029442	0.029442	0.0444846	0.0417905	0.0417905	0.0488061	0.0623135	0.0623135	0.234751	0.240527	0.283354	0.0974135	0.13806	0.131683	0.131683	0.206068	0.012616	0.0510596	0.0510596	0.0636756	0.0205092	0.0659777	0.351502	0.351502	0.41748	0.223567	0.0389724	0.000752427	0.0349301	0.0726923	0.021595	0.0340334	0.0231429	0.00382131	0.0529486	0.0102747	0.0426739	0.0426739	0.0567699	0.0799128	0.0149455	0.0103782	0.0886226	0.0886226	0.0990008	0.0296265	0.0198557	0.0118	0.0742591	0.0742591	0.0860591	0.105915	0.0197677	0.0801842	0.108282	0.108282	0.188466	0.243164	0.243916	0.192379	0.0905097	0.0905097	0.48504	0.0298731	0.0298731	0.145437	0.285841	0.108363	0.108363	0.394204	0.66602	0.131923	0.131923	0.437915	0.261176	0.0223848	0.0585206	0.0742884	0.0742884	0.0134875	0.0321146	0.0635562	0.0236507	0.0236507	0.0379725	0.0398767	0.0093576	0.0093576	0.0492343	0.119321	0.0866582	0.0685356	0.0685356	0.41637	0.583831	0.412209	0.412209	0.878932	0.121068	0.121068	
65.9144
0.0862115	0.133493	

	2.0225	-0.498295
	-0.498295	0.213664
	

2	0	0	


2	-2.20456	-0.829152
2	-2.25471	-0.796602
2	-2.13742	-0.842031
2	-1.75917	-0.934226
2	-2.55598	-0.716991
2	-3.56676	-0.0488513
2	-3.38216	-0.0959718
2	-2.84753	-0.205235
2	-3.565	0.0652009
2	-3.41254	0.0441006
2	-3.89019	0.304779
2	-3.05812	-0.175117
2	-3.4996	0.0164888
2	-3.31576	0.0504449
2	-3.54397	-0.0192765
2	-3.87285	0.0938093
2	-3.24805	-0.108304
2	-3.60166	-0.00736732
2	-3.87884	-0.109577
2	-3.03295	-0.249867
2	-3.55938	-0.0693744
2	-4.11157	0.0247269
2	-3.10872	-0.193652
2	-3.75915	0.00147006
2	-3.74317	-0.160562
2	-3.73937	-0.165373
2	-2.96074	-0.336505
2	-3.81706	-0.212195
2	-3.84519	-0.217542
2	-3.78686	-0.0404227
2	-2.88305	-0.620584
2	-2.92896	-0.573694
2	-2.80302	-0.583416
2	-2.5192	-0.746041
2	-3.05234	-0.569253
2	-3.41825	-0.510253
2	-3.85443	-0.407471
2	-3.99829	-0.354553
2	-3.85641	-0.441661
2	-3.94943	-0.4678
2	-4.06488	-0.410476
2	-3.76688	-0.493554
2	-3.45285	-0.637437
2	-3.04132	-0.742779
2	-2.93126	-0.784728
2	-3.61416	-0.599259
2	-3.28112	-0.744727
2	-3.31079	-0.73447
2	-3.00866	-0.800771
2	-3.74788	-0.564052
2	-3.76391	-0.534245
2	-3.72483	-0.548993
2	-3.52281	-0.583404
2	-3.4534	-0.459628
2	-3.65388	-0.52564
2	-4.15887	-0.443398
2	-3.79074	-0.534434
2	-3.87885	-0.494477
2	-4.04573	-0.405443
2	-3.99423	-0.426252
2	-3.95281	-0.398089
2	-3.87298	-0.498457
2	-3.87923	-0.509958
2	-4.23667	-0.424564
2	-4.11855	-0.42394
2	-3.71869	-0.488016
2	-3.70033	-0.460951
2	-3.94824	-0.354506
2	-3.63658	-0.434918
2	-3.76796	-0.480321
2	-3.56919	-0.573574
2	-3.47171	-0.61204
2	-4.23068	-0.377368
2	-4.55824	-0.453076
2	-3.62264	-0.564744
2	-4.23595	-0.482525
2	-3.50419	-0.578244
2	-4.41464	-0.355252
2	-4.07805	-0.444232
2	-4.11008	-0.385153
2	-3.85615	-0.483246
2	-4.38853	-0.543251
2	-3.96443	-0.45316
2	-4.10498	-0.331024
2	-3.87521	-0.4811
2	-3.92552	-0.487457
2	-4.21619	-0.475848
2	-3.45478	-0.587679
2	-3.53849	-0.549051
2	-3.54282	-0.648257
2	-4.4575	-0.375029
2	-4.35482	-0.271415
2	-4.82603	-0.281046
2	-4.20278	-0.593645
2	-4.44105	-0.303705
2	-4.22493	-0.2947
2	-3.1097	-0.573407
2	-3.54513	-0.291515
2	-4.06729	-0.0783183
2	-3.45096	-0.0370031
2	-3.24899	-0.282437
2	-3.43791	-0.277701
2	-3.22788	-0.300154
2	-2.94428	-0.30948
2	-4.42014	0.0177049
2	-2.77288	-0.682482
2	-3.3026	-0.631337
2	-3.41974	-0.905619
2	-3.46853	-0.344666
2	-2.87068	-0.813056
2	-2.66508	-0.614535
2	-3.1705	-0.521366
2	-3.17295	-0.526985
2	-3.28983	-0.409236
2	-3.21406	-0.499191
2	-3.2573	-0.512016
2	-3.18991	-0.380221
2	-2.96599	-0.449898
2	-2.81836	-0.456857
2	-2.5232	-0.36751
2	-2.94411	-0.438389
2	-2.79855	-0.378022
2	-2.59192	-0.494236
2	-3.09633	-0.341177
2	-2.62994	-0.449937
2	-3.22314	-0.590185
2	-3.14635	-0.629445
2	-3.28525	-0.633105
2	-3.01425	-0.626855
2	-3.93736	-0.549336
2	-3.18803	-0.531983
2	-3.33268	-0.453183
2	-3.54502	-0.396358
2	-3.29279	-0.42822
2	-3.38844	-0.44757
2	-4.11586	-0.330619
2	-2.51876	-0.718928
2	-3.32524	-0.399774
2	-3.68233	-0.312637
2	-3.4244	-0.331376
2	-4.28305	-0.208505
2	-3.4457	-0.415627
2	-3.40009	-0.414509
2	-3.6535	-0.359517
2	-3.66727	-0.444882
2	-3.67	-0.351321
2	-3.75529	-0.477366
2	-3.39043	-0.657453
2	-3.71494	-0.515932
2	-3.49862	-0.59768
2	-3.36741	-0.251207
2	-3.02772	-0.185272
2	-2.32683	-0.409091
2	-2.75685	-0.401759
2	-4.04499	-0.204581
2	-4.00196	-0.799361
2	-4.02105	-0.862885
2	-3.08837	-1.08774
2	-3.0067	-0.647314
2	-1.50112	-1.14686
2	-1.28538	-1.204
2	-1.45505	-1.16838
2	-1.64649	-1.25631
2	-2.17878	-0.967004
2	-1.45493	-1.13764
2	-1.45619	-1.07497
2	-1.2329	-1.12529
2	-1.16086	-1.15449
2	-1.3038	-1.08484
2	-1.44017	-1.0261
2	-1.05954	-1.07118
2	-1.128	-1.05352
2	-0.924983	-1.11981
2	-1.27094	-1.0696
2	-1.69634	-1.15832
2	-1.83032	-1.06478
2	-1.60881	-1.05721
2	-1.78741	-1.04304
2	-0.972713	-0.978435
2	-2.30232	-0.969151
2	-1.76585	-1.12329
2	-1.7754	-1.20455
2	-2.14644	-1.23184
2	-2.82488	-1.01639
2	-2.12983	-1.20464

6	0.489312	1.69865	0.28898	0.520675	1.84202	0.384794
4	0.280907	0.258257	0.230306	0.230531
1
1
0.991691
0.850759
0.803889
0.592397
0.457165
0.433868
0.317456
0.125833
0
0
0.291706
0.23338
0.16937
0
0
0.205581
0.0391849
0
0
0
0
0
0.25634
0.125279
0.124501
0
0
0
0
0.57793
0.536495
0.513508
0.430256
0.35134
0.240579
0.204895
0.197769
0.178339
0.161651
0.123316
0.117194
0.085492
0.0602729
0
0
0.0353297
0
0
0.10596
0.0817269
0.0759201
0.031744
0
0
0
0.0352934
0
0
0
0
0.157395
0.129552
0.0964424
0.0773442
0.0587921
0.0422682
0
0
0.0511262
0
0
0
0
0
0.0679721
0
0
0.0867857
0.0797672
0.062118
0
0.0544336
0
0.021392
0
0
0.0546774
0
0
0.037669
0
0
0
0
0
0.256719
0.128431
0
0
0.0455357
0.0353504
0
0
0
0.414821
0.384949
0
0
0
0.328342
0.251562
0.250699
0.230724
0.154872
0.136565
0.0788038
0.069934
0.0696175
0
0.0476795
0
0
0
0
0.134767
0.11615
0
0
0
0.13867
0.119721
0.102911
0
0
0
0
0.214876
0.122993
0
0
0
0
0
0.0810355
0
0
0.0214129
0
0
0.415503
0.173075
0
0
0
0.341779
0
0
0.424705
0.169705
0.142002
0.0614121
0
0
0.126189
0.0982426
0.0233992
0
0
0.0473278
0.0130065
0
0
0
0
0.0621109
0
0
0
0.411346
0
0
0.108879
0
0

0.00830872	0.140933	0.0468695	0.211492	0.135232	0.0232963	0.116412	0.191623	0.125833	0.125833	0.0257503	0.0583254	0.0640102	0.16937	0.16937	0.0277988	0.166397	0.0391849	0.0391849	0.205581	0.291706	0.433868	0.200824	0.131062	0.000777473	0.124501	0.124501	0.125279	0.25634	0.0144665	0.0414357	0.0229867	0.0832524	0.078916	0.110761	0.0356838	0.00712637	0.0194292	0.0166884	0.038335	0.00612235	0.0317016	0.0252191	0.0602729	0.0602729	0.0501623	0.0353297	0.0353297	0.0112337	0.024233	0.00580678	0.0441761	0.031744	0.031744	0.0759201	0.0464335	0.0352934	0.0352934	0.10596	0.123316	0.00425546	0.0278437	0.0331094	0.0190981	0.0185522	0.0165239	0.0422682	0.0422682	0.00766591	0.0511262	0.0511262	0.0773442	0.0964424	0.129552	0.0894234	0.0679721	0.0679721	0.0915536	0.00701855	0.0176491	0.062118	0.00768439	0.0544336	0.0330416	0.021392	0.021392	0.0250898	0.0546774	0.0546774	0.0491167	0.037669	0.037669	0.197769	0.204895	0.240579	0.0946208	0.128288	0.128431	0.128431	0.211183	0.0101853	0.0353504	0.0353504	0.0455357	0.0154345	0.0298725	0.384949	0.384949	0.414821	0.185166	0.0767803	0.000863396	0.0199743	0.0758522	0.0183072	0.057761	0.00886975	0.000316588	0.0696175	0.0219379	0.0476795	0.0476795	0.069934	0.0788038	0.00179819	0.0186169	0.11615	0.11615	0.134767	0.016202	0.0189494	0.0168094	0.102911	0.102911	0.119721	0.13867	0.0158485	0.0918831	0.122993	0.122993	0.214876	0.250699	0.251562	0.247307	0.0810355	0.0810355	0.515082	0.0214129	0.0214129	0.162428	0.242427	0.173075	0.173075	0.415503	0.46211	0.341779	0.341779	0.426054	0.255	0.0277031	0.0805897	0.0614121	0.0614121	0.0158128	0.0279465	0.0748434	0.0233992	0.0233992	0.0509148	0.0343213	0.0130065	0.0130065	0.0473278	0.126189	0.107594	0.0621109	0.0621109	0.424705	0.580346	0.411346	0.411346	0.891121	0.108879	0.108879	
65.6048
2.2305	0.240982	

	2.14988	-0.564624
	-0.564624	0.469105
	

2	0	0	


2	-2.33939	-0.901548
2	-2.30841	-0.860173
2	-2.50006	-0.712864
2	-1.54451	-1.16809
2	-2.80443	-0.595644
2	-3.30273	-0.0253765
2	-3.46562	-0.0168661
2	-3.54537	0.144482
2	-3.55287	0.205499
2	-2.97997	0.161915
2	-3.03235	-0.180747
2	-3.13806	-0.102913
2	-3.24698	-0.0465131
2	-3.78414	0.356306
2	-4.20872	0.543952
2	-4.03888	0.779231
2	-3.7237	-0.0242541
2	-2.75537	-0.775147
2	-2.46151	-0.840505
2	-2.79522	-0.720975
2	-3.15579	-0.350897
2	-3.30739	-0.385715
2	-4.02615	0.737432
2	-3.47192	-0.112619
2	-4.00055	-0.109867
2	-4.01265	-0.102142
2	-4.1482	0.0390194
2	-4.92406	0.430314
2	-4.58298	-0.055005
2	-4.03942	-0.221716
2	-3.10463	-0.448134
2	-2.99833	-0.717706
2	-2.6028	-0.827062
2	-2.72064	-0.763641
2	-3.09528	-0.489895
2	-3.7358	-0.533025
2	-3.5263	-0.623602
2	-3.47275	-0.664973
2	-3.8183	-0.621577
2	-3.75057	-0.518915
2	-4.00114	-0.640034
2	-3.88625	-0.61638
2	-3.4463	-0.702999
2	-3.40604	-0.579415
2	-3.44225	-0.470517
2	-3.19992	-0.797707
2	-3.72595	-0.583643
2	-3.50481	-0.656711
2	-3.23035	-0.773057
2	-3.96333	-0.506121
2	-3.78322	-0.508575
2	-3.81668	-0.494026
2	-3.73117	-0.344385
2	-3.7188	-0.418907
2	-3.7063	-0.497633
2	-4.5369	-0.545509
2	-4.34138	-0.334178
2	-4.64015	-0.2776
2	-4.40702	-0.216289
2	-4.65001	-0.281661
2	-4.14684	-0.783528
2	-3.69624	-0.530528
2	-3.52178	-0.58011
2	-3.65632	-0.468558
2	-3.95542	-0.269984
2	-3.93757	-0.330181
2	-3.89282	-0.288204
2	-4.41978	0.0287297
2	-3.7543	-0.421704
2	-3.89779	-0.329869
2	-4.5	-0.144428
2	-3.6729	-0.496026
2	-4.30736	-0.172305
2	-4.57087	-0.363881
2	-3.11516	-0.576302
2	-4.08896	-0.356612
2	-3.49722	-0.512
2	-4.2194	-0.340662
2	-3.59523	-0.610791
2	-3.70037	-0.605702
2	-3.51006	-0.59368
2	-3.35732	-0.82143
2	-3.64529	-0.51838
2	-3.85322	-0.520299
2	-3.63531	-0.623905
2	-3.23397	-0.716295
2	-3.53767	-0.848023
2	-3.64823	-0.671852
2	-3.99033	-0.586385
2	-3.72079	-0.654241
2	-4.00129	-0.513374
2	-3.63582	-0.764657
2	-4.2861	-0.388892
2	-4.62324	0.0565168
2	-4.20715	-0.597036
2	-3.40767	-0.820809
2	-3.17836	-0.291196
2	-3.43035	-0.0921936
2	-3.89469	-0.135441
2	-4.26112	0.0156383
2	-3.59349	0.110065
2	-3.22016	0.0700041
2	-3.49333	0.191415
2	-3.28484	0.00841326
2	-3.65786	0.0761404
2	-2.68747	-0.712739
2	-2.95479	-0.674555
2	-4.06394	-0.788845
2	-4.10142	-0.444845
2	-4.05968	-0.723795
2	-3.21018	-0.406052
2	-3.14044	-0.447849
2	-3.16207	-0.463957
2	-3.41833	-0.390171
2	-3.1371	-0.444371
2	-3.68476	-0.32521
2	-3.25567	-0.265428
2	-3.10667	-0.279046
2	-3.09181	-0.292785
2	-2.86686	-0.38864
2	-2.784	-0.377364
2	-2.82168	-0.604731
2	-2.40911	-0.417322
2	-3.14633	-0.660754
2	-3.60538	-0.0715739
2	-3.70375	-0.3684
2	-3.80111	-0.302204
2	-4.16943	-0.335042
2	-4.19666	-0.0365007
2	-4.36019	-0.164303
2	-3.39755	-0.347381
2	-3.51765	-0.232411
2	-3.70171	-0.207439
2	-3.54912	-0.353124
2	-3.89047	-0.0654982
2	-3.2669	-0.787217
2	-3.38508	-0.223378
2	-3.52663	-0.351355
2	-4.0841	-0.183675
2	-3.6881	-0.11026
2	-4.43439	-0.186019
2	-3.58407	-0.296459
2	-4.08182	-0.0758888
2	-3.98459	-0.331616
2	-4.03537	-0.458795
2	-4.00662	-0.374304
2	-4.36104	0.139935
2	-4.03755	-0.636158
2	-3.78933	-0.681819
2	-3.91309	-0.680287
2	-3.51292	0.00279472
2	-3.25921	0.288133
2	-3.17624	-0.014802
2	-4.13435	0.162638
2	-4.71219	0.390225
2	-4.812	-0.475719
2	-5.18953	-0.405164
2	-3.91711	-0.684305
2	-2.78889	-0.690101
2	-1.70153	-0.850031
2	-1.33194	-0.97074
2	-1.46042	-1.21025
2	-1.2413	-1.27166
2	-1.24232	-1.47726
2	-1.47858	-0.851284
2	-1.45622	-1.04884
2	-1.40947	-0.967368
2	-1.15347	-1.02478
2	-1.71028	-0.896754
2	-1.28635	-1.10835
2	-1.16606	-1.1385
2	-1.48608	-1.0692
2	-1.01942	-1.13504
2	-1.60233	-1.23544
2	-2.05754	-0.840025
2	-1.92764	-0.885874
2	-1.49835	-1.07147
2	-1.91645	-1.06108
2	-1.01652	-0.981098
2	-2.13604	-0.892421
2	-2.01006	-1.06493
2	-2.22363	-0.995189
2	-2.10866	-1.22773
2	-2.19493	-1.57453
2	-2.23187	-1.12347

6	0.588534	2.02153	0.355868	0.671801	2.19664	0.499968
4	0.281955	0.257745	0.223853	0.236447
1
1
0.996802
0.875241
0.825182
0.607394
0.477567
0.423619
0.382407
0.204124
0
0
0.353028
0.298877
0.19902
0
0
0.259021
0.0747801
0
0
0
0
0
0.256122
0.103656
0.0992097
0
0
0
0
0.58417
0.545783
0.533929
0.449835
0.345625
0.254555
0.222249
0.208029
0.181851
0.15161
0.125879
0.112048
0.105707
0.0799495
0
0
0.0552858
0
0
0.102499
0.0755552
0.0607755
0.0360319
0
0
0
0.0230365
0
0
0
0
0.150625
0.124334
0.0746679
0.067196
0.0508118
0.0354123
0
0
0.0241297
0
0
0
0
0
0.112707
0
0
0.0985603
0.0843221
0.0805315
0
0.0465342
0
0.036903
0
0
0.0446583
0
0
0.0387576
0
0
0
0
0
0.288205
0.137269
0
0
0.0370125
0.029957
0
0
0
0.411796
0.345907
0
0
0
0.333347
0.272774
0.269999
0.258698
0.154211
0.131938
0.0953764
0.0864255
0.0862908
0
0.0710421
0
0
0
0
0.122451
0.103332
0
0
0
0.127551
0.10795
0.0972082
0
0
0
0
0.25004
0.120609
0
0
0
0
0
0.100953
0
0
0.0073222
0
0
0.420594
0.138317
0
0
0
0.246439
0
0
0.390372
0.154096
0.126709
0.0514219
0
0
0.11376
0.0915774
0.0312339
0
0
0.0500812
0.0162286
0
0
0
0
0.0684494
0
0
0
0.562176
0
0
0.134446
0
0

0.00319845	0.121561	0.0500587	0.217788	0.129827	0.0539485	0.0412119	0.178283	0.204124	0.204124	0.0293785	0.0541518	0.0998569	0.19902	0.19902	0.0398552	0.184241	0.0747801	0.0747801	0.259021	0.353028	0.423619	0.221445	0.152466	0.00444658	0.0992097	0.0992097	0.103656	0.256122	0.0232238	0.0383874	0.0118539	0.0840937	0.104211	0.0910694	0.0323062	0.0142203	0.0261781	0.0302401	0.0257319	0.013831	0.00634103	0.025757	0.0799495	0.0799495	0.0504208	0.0552858	0.0552858	0.00954898	0.0269434	0.0147797	0.0247435	0.0360319	0.0360319	0.0607755	0.0525187	0.0230365	0.0230365	0.102499	0.125879	0.000985446	0.0262907	0.0496664	0.00747195	0.0163842	0.0153995	0.0354123	0.0354123	0.0266821	0.0241297	0.0241297	0.067196	0.0746679	0.124334	0.0379185	0.112707	0.112707	0.0832903	0.0142382	0.0037906	0.0805315	0.0339973	0.0465342	0.00963118	0.036903	0.036903	0.0396638	0.0446583	0.0446583	0.0598028	0.0387576	0.0387576	0.208029	0.222249	0.254555	0.0574195	0.150936	0.137269	0.137269	0.251193	0.00705552	0.029957	0.029957	0.0370125	0.0380394	0.0658889	0.345907	0.345907	0.411796	0.200582	0.0605735	0.00277441	0.0113015	0.104487	0.0222725	0.0365618	0.0089509	0.000134699	0.0862908	0.0152488	0.0710421	0.0710421	0.0864255	0.0953764	0.00948711	0.0191187	0.103332	0.103332	0.122451	0.0266597	0.0196007	0.0107422	0.0972082	0.0972082	0.10795	0.127551	0.00865776	0.129431	0.120609	0.120609	0.25004	0.269999	0.272774	0.232395	0.100953	0.100953	0.538461	0.0073222	0.0073222	0.163576	0.282277	0.138317	0.138317	0.420594	0.578743	0.246439	0.246439	0.484869	0.236276	0.0273871	0.0752868	0.0514219	0.0514219	0.0129484	0.0221829	0.0603434	0.0312339	0.0312339	0.0414962	0.0338526	0.0162286	0.0162286	0.0500812	0.11376	0.0856464	0.0684494	0.0684494	0.390372	0.434625	0.562176	0.562176	0.865554	0.134446	0.134446	
64.6331
0.0264533	0.271796	

	1.97816	-0.298112
	-0.298112	0.209084
	

2	0	0	


2	-1.81447	-0.941092
2	-1.728	-0.965188
2	-2.50917	-0.783613
2	-1.82226	-0.772025
2	-2.46204	-0.52419
2	-3.26307	-0.00828599
2	-3.20935	-0.0537492
2	-3.37935	-0.00845185
2	-3.63646	0.105242
2	-3.84641	0.262315
2	-3.98425	0.461248
2	-3.61117	0.0512217
2	-3.68664	0.104996
2	-4.02741	0.298066
2	-3.93172	0.328708
2	-4.25799	0.583898
2	-3.81147	0.154089
2	-3.77758	0.00827077
2	-3.67299	0.100158
2	-3.93502	-0.0283906
2	-3.42166	0.27791
2	-3.68372	0.12462
2	-4.53835	0.364937
2	-4.12332	0.016947
2	-3.94527	-0.0716899
2	-3.83669	-0.0902372
2	-3.83854	-0.134962
2	-4.33743	-0.00866986
2	-3.81473	-0.0511165
2	-4.48675	-0.141796
2	-2.74054	-0.519037
2	-2.99286	-0.508407
2	-3.04728	-0.522129
2	-2.90318	-0.621863
2	-3.08329	-0.608447
2	-3.99315	-0.442121
2	-4.20658	-0.427454
2	-4.18847	-0.410283
2	-3.7791	-0.508296
2	-4.1135	-0.365174
2	-4.08346	-0.264297
2	-4.25488	-0.249808
2	-4.33364	-0.245593
2	-3.86308	-0.33869
2	-3.43392	-0.532301
2	-4.66192	-0.121214
2	-3.80622	-0.135171
2	-3.77087	-0.209642
2	-3.58612	-0.106805
2	-4.27647	-0.224257
2	-4.25498	-0.228838
2	-4.32225	-0.22093
2	-3.91595	-0.260309
2	-3.49028	-0.299195
2	-3.34227	-0.190321
2	-4.15795	-0.225429
2	-4.4354	-0.249413
2	-4.27308	-0.372783
2	-4.2799	-0.379422
2	-4.81915	0.0557612
2	-3.95262	-0.493326
2	-4.21605	-0.354947
2	-3.96413	-0.460198
2	-3.5749	-0.460075
2	-3.70887	-0.379349
2	-3.56591	-0.335228
2	-3.58304	-0.30562
2	-3.30222	-0.349072
2	-3.29198	-0.409199
2	-3.79296	-0.364173
2	-3.75975	-0.40456
2	-3.88382	-0.478653
2	-4.59252	-0.1146
2	-3.23584	-0.505015
2	-3.29355	-0.43377
2	-4.04369	-0.625722
2	-3.65797	-0.610593
2	-3.91878	-0.69622
2	-3.48035	-0.612412
2	-3.73756	-0.610588
2	-3.90687	-0.584669
2	-3.62633	-0.491216
2	-3.58671	-0.500262
2	-3.84095	-0.445488
2	-3.78332	-0.480497
2	-4.30078	-0.454686
2	-4.1542	-0.535618
2	-3.83829	-0.643484
2	-3.65173	-0.686709
2	-4.53236	-0.505773
2	-3.61286	-0.678654
2	-3.45242	-0.716786
2	-3.42077	-0.862484
2	-4.28292	-0.259691
2	-4.35312	-0.290323
2	-3.75617	-0.471954
2	-3.49667	-0.323254
2	-3.54145	-0.192146
2	-3.87844	-0.107823
2	-4.34217	0.1678
2	-3.19232	-0.0245008
2	-3.19497	-0.0511362
2	-2.94557	-0.172011
2	-2.52676	-0.0559705
2	-2.82226	-0.17326
2	-2.89889	-0.828652
2	-2.92378	-0.938931
2	-3.42799	-0.766162
2	-3.8318	-0.3343
2	-3.18737	-0.991559
2	-2.80198	-0.55324
2	-3.29382	-0.448177
2	-3.32858	-0.425766
2	-3.46776	-0.457118
2	-3.51089	-0.236407
2	-3.34687	-0.271983
2	-3.30788	-0.23999
2	-3.38808	-0.228261
2	-3.38146	-0.227874
2	-3.00888	-0.34367
2	-3.16416	-0.259009
2	-3.97683	-0.139624
2	-2.64894	-0.316053
2	-4.45456	0.0194081
2	-3.21587	-0.369257
2	-3.65981	-0.261622
2	-3.44917	-0.325507
2	-3.65343	-0.296217
2	-3.1845	-0.24943
2	-3.5859	-0.496372
2	-3.45485	-0.307687
2	-3.58714	-0.300208
2	-3.48707	-0.414119
2	-3.40424	-0.572484
2	-3.50677	-0.463205
2	-4.40751	-0.14142
2	-2.93379	-0.155458
2	-3.56394	-0.428161
2	-3.71229	-0.0901909
2	-3.73186	0.1549
2	-4.44467	-0.0341994
2	-4.78476	-0.195369
2	-3.61815	-0.409584
2	-4.35381	-0.454405
2	-3.79496	-0.426168
2	-4.53073	-0.279006
2	-3.6727	-0.462266
2	-4.33242	-0.352351
2	-4.36731	-0.332969
2	-4.31214	-0.372216
2	-3.33277	-0.36679
2	-3.17597	0.118642
2	-3.23677	0.0753456
2	-3.97282	0.139203
2	-4.53443	0.0452713
2	-4.00722	-0.780575
2	-4.17847	-0.710179
2	-3.56181	-0.663267
2	-2.99308	-0.674758
2	-1.43123	-0.998632
2	-1.3497	-0.928929
2	-1.38843	-1.08542
2	-1.39723	-1.04874
2	-1.49397	-1.27725
2	-1.14091	-1.0678
2	-1.29189	-0.934001
2	-1.33753	-0.953688
2	-1.53579	-0.969886
2	-1.45609	-0.936624
2	-1.52547	-1.02077
2	-1.17073	-1.01851
2	-1.6036	-0.901919
2	-1.4209	-1.06536
2	-1.44457	-1.13181
2	-1.84601	-0.90625
2	-1.5843	-1.11957
2	-1.63406	-1.23592
2	-1.92304	-1.03472
2	-0.96158	-0.730856
2	-2.50122	-0.628352
2	-2.2005	-1.42036
2	-2.46178	-0.779531
2	-2.80256	-1.13871
2	-2.27707	-1.20077
2	-1.96535	-1.26231

6	0.986537	3.45472	0.550362	0.969144	3.64017	0.776428
4	0.276241	0.255718	0.22627	0.241771
1
1
0.997983
0.896348
0.844811
0.607492
0.512819
0.474413
0.402796
0.211971
0
0
0.375025
0.323348
0.247759
0
0
0.284371
0.0626864
0
0
0
0
0
0.306081
0.163511
0.127476
0
0
0
0
0.583456
0.550283
0.536335
0.447683
0.368142
0.286651
0.243005
0.23355
0.199584
0.158169
0.127974
0.117811
0.105124
0.0762379
0
0
0.0558835
0
0
0.0994052
0.085718
0.083282
0.0598155
0
0
0
0.0342555
0
0
0
0
0.15729
0.150576
0.110089
0.0939366
0.0624802
0.0323337
0
0
0.0548909
0
0
0
0
0
0.0949145
0
0
0.0838718
0.0694825
0.062321
0
0.0369824
0
0.0237825
0
0
0.0190945
0
0
0.0445076
0
0
0
0
0
0.297974
0.179338
0
0
0.0507786
0.0402473
0
0
0
0.415774
0.381939
0
0
0
0.305445
0.259622
0.256399
0.238463
0.174974
0.151518
0.0950587
0.0847385
0.0773604
0
0.05729
0
0
0
0
0.150657
0.136494
0
0
0
0.154443
0.117606
0.0771301
0
0
0
0
0.220138
0.126158
0
0
0
0
0
0.0805674
0
0
0.0636829
0
0
0.43045
0.125723
0
0
0
0.19012
0
0
0.438631
0.178819
0.15815
0.0715798
0
0
0.139858
0.10978
0.031763
0
0
0.0675369
0.0210039
0
0
0
0
0.0780022
0
0
0
0.612352
0
0
0.349825
0
0

0.00201655	0.101635	0.051537	0.237319	0.0946728	0.0384064	0.0716171	0.190825	0.211971	0.211971	0.0277709	0.0516768	0.0755891	0.247759	0.247759	0.0389772	0.221684	0.0626864	0.0626864	0.284371	0.375025	0.474413	0.206738	0.14257	0.0360348	0.127476	0.127476	0.163511	0.306081	0.0240356	0.0331729	0.0139488	0.0886519	0.0795405	0.0814909	0.0436464	0.00945508	0.0339657	0.0414145	0.0301951	0.0101632	0.012687	0.0288864	0.0762379	0.0762379	0.0492408	0.0558835	0.0558835	0.018406	0.0136871	0.00243606	0.0234664	0.0598155	0.0598155	0.083282	0.0514625	0.0342555	0.0342555	0.0994052	0.127974	0.000879162	0.00671396	0.0404869	0.0161528	0.0314564	0.0301465	0.0323337	0.0323337	0.00758927	0.0548909	0.0548909	0.0939366	0.110089	0.150576	0.0623758	0.0949145	0.0949145	0.115712	0.0143893	0.00716153	0.062321	0.0253386	0.0369824	0.0131998	0.0237825	0.0237825	0.050388	0.0190945	0.0190945	0.0393642	0.0445076	0.0445076	0.23355	0.243005	0.286651	0.0701685	0.118635	0.179338	0.179338	0.247195	0.0105313	0.0402473	0.0402473	0.0507786	0.0319091	0.0338349	0.381939	0.381939	0.415774	0.230889	0.0458228	0.00322308	0.0179362	0.0634888	0.023456	0.0564595	0.0103202	0.00737803	0.0773604	0.0200704	0.05729	0.05729	0.0847385	0.0950587	0.000861298	0.0141631	0.136494	0.136494	0.150657	0.0205314	0.0368369	0.0404757	0.0771301	0.0771301	0.117606	0.154443	0.0183245	0.0939803	0.126158	0.126158	0.220138	0.256399	0.259622	0.224878	0.0805674	0.0805674	0.4866	0.0636829	0.0636829	0.153007	0.304727	0.125723	0.125723	0.43045	0.654691	0.19012	0.19012	0.457717	0.259812	0.0206697	0.0865699	0.0715798	0.0715798	0.0182913	0.0300787	0.0780167	0.031763	0.031763	0.0422428	0.046533	0.0210039	0.0210039	0.0675369	0.139858	0.100817	0.0780022	0.0780022	0.438631	0.385631	0.612352	0.612352	0.650175	0.349825	0.349825	
63.4831
0.0354866	0.261221	

	2.94703	-0.679225
	-0.679225	0.244894
	

2	0	0	


2	-1.46893	-1.13844
2	-1.46061	-1.1421
2	-2.43055	-0.915787
2	-1.92755	-0.948014
2	-2.36871	-0.48739
2	-3.36442	-0.1064
2	-3.2592	-0.0279529
2	-3.21835	-0.0936386
2	-4.106	0.212653
2	-3.33915	0.0850741
2	-3.65287	-0.0403804
2	-3.0743	-0.134257
2	-3.06149	-0.224744
2	-3.95836	0.131555
2	-4.60897	0.288811
2	-4.4543	0.204272
2	-3.43311	-0.247761
2	-3.59285	-0.121367
2	-3.17923	-0.0882591
2	-3.62945	-0.117255
2	-3.59545	-0.196452
2	-4.33368	-0.0131358
2	-4.66686	0.418254
2	-3.94684	0.100746
2	-4.70612	0.395203
2	-4.50267	0.373986
2	-5.05177	0.436215
2	-4.96223	0.552978
2	-5.47926	0.655241
2	-4.81355	0.292263
2	-2.82461	-0.43922
2	-3.07382	-0.390939
2	-2.92687	-0.435082
2	-2.76984	-0.690662
2	-2.6213	-0.609109
2	-3.92433	-0.361067
2	-3.90617	-0.412801
2	-4.20415	-0.31969
2	-4.22751	-0.303516
2	-4.15549	-0.28967
2	-3.8614	-0.386092
2	-3.87614	-0.384508
2	-3.73009	-0.42942
2	-3.38278	-0.519676
2	-3.50284	-0.543699
2	-3.6729	-0.448424
2	-4.04892	-0.340698
2	-4.06765	-0.383623
2	-3.47681	-0.446494
2	-4.33245	-0.305983
2	-4.77265	-0.14032
2	-4.77565	-0.166941
2	-4.42916	-0.206144
2	-3.88978	-0.374001
2	-5.0836	-0.0368656
2	-4.63704	-0.135033
2	-4.79263	-0.0856452
2	-4.94135	-0.122471
2	-4.88001	-0.0817585
2	-4.10124	-0.0811793
2	-4.03404	-0.518619
2	-4.14924	-0.287052
2	-4.10183	-0.32077
2	-4.54309	-0.281865
2	-4.19959	-0.394745
2	-3.91848	-0.409019
2	-3.47375	-0.627693
2	-3.61399	-0.541292
2	-3.08645	-0.678281
2	-3.76548	-0.476629
2	-3.54602	-0.592422
2	-4.11935	-0.327451
2	-4.38263	-0.170399
2	-4.26182	-0.307659
2	-3.94917	-0.565174
2	-3.90452	-0.309227
2	-3.71338	-0.201522
2	-3.22966	-0.374958
2	-3.74913	-0.390368
2	-3.75959	-0.454511
2	-3.89511	-0.473259
2	-4.48827	-0.307696
2	-3.98247	-0.469576
2	-3.59121	-0.541574
2	-4.03853	-0.489154
2	-3.8531	-0.492283
2	-3.7892	-0.428627
2	-3.76241	-0.383854
2	-3.49177	-0.417446
2	-3.72624	-0.409222
2	-3.58236	-0.449494
2	-3.31268	-0.462592
2	-4.03248	-0.513554
2	-3.26526	-0.686872
2	-5.11311	-0.310523
2	-4.00736	-0.332056
2	-3.34438	-0.345762
2	-3.81503	-0.123717
2	-3.82427	-0.104638
2	-4.19652	0.0903378
2	-3.56174	-0.168047
2	-3.24749	-0.238845
2	-3.43212	-0.118155
2	-2.98951	-0.335363
2	-3.06262	-0.279758
2	-2.71546	-0.761725
2	-2.84254	-0.653655
2	-3.67337	-0.774682
2	-3.88918	-0.293578
2	-3.46034	-0.926507
2	-3.00579	-0.292433
2	-3.63901	-0.229594
2	-3.69839	-0.213882
2	-3.34576	-0.284739
2	-3.39343	-0.309342
2	-3.5836	-0.301358
2	-3.663	-0.289583
2	-3.55453	-0.285414
2	-3.38973	-0.364476
2	-3.52162	-0.442641
2	-3.00818	-0.447546
2	-3.03809	-0.399754
2	-2.17498	-0.661129
2	-4.34828	-0.0993248
2	-2.95156	-0.444663
2	-3.60831	-0.293451
2	-3.55744	-0.290146
2	-5.085	-0.0228328
2	-3.66414	-0.35086
2	-4.31067	-0.164146
2	-3.81349	-0.233119
2	-4.33334	-0.116661
2	-3.94857	-0.194087
2	-3.66959	-0.342524
2	-3.76965	-0.173447
2	-4.73681	-0.0582142
2	-2.656	-0.709129
2	-3.52131	-0.309596
2	-4.08355	-0.17141
2	-3.52945	-0.349059
2	-3.86569	-0.343732
2	-3.55025	-0.188806
2	-3.36287	-0.271137
2	-3.36124	-0.236491
2	-4.35085	-0.110681
2	-3.46232	-0.354334
2	-4.02299	-0.214049
2	-4.51128	-0.224262
2	-4.03171	-0.369756
2	-4.66809	-0.158621
2	-3.6998	0.087505
2	-3.17218	0.114438
2	-2.77521	-0.175556
2	-4.02217	0.265928
2	-5.6082	0.552497
2	-3.84037	-0.693753
2	-4.9349	-0.675586
2	-3.29595	-0.787574
2	-3.00278	-0.651021
2	-1.42274	-1.21877
2	-1.63633	-1.09318
2	-1.56059	-1.09604
2	-1.50522	-1.02231
2	-1.42164	-1.11184
2	-1.22552	-1.14167
2	-1.15658	-1.14038
2	-1.62385	-1.10348
2	-1.4284	-1.09033
2	-1.21515	-1.18987
2	-1.62041	-1.01165
2	-1.64009	-0.955728
2	-1.62554	-0.932685
2	-1.5437	-0.972032
2	-1.71734	-1.05423
2	-2.4286	-0.932077
2	-2.07917	-1.06785
2	-1.28483	-1.22981
2	-2.04949	-1.11001
2	-1.0094	-1.17772
2	-2.16248	-1.11499
2	-2.45949	-1.2328
2	-4.35155	-0.458203
2	-3.17789	-0.776928
2	-3.7096	-0.854421
2	-4.72941	-0.500741

6	1.48759	5.33299	0.973475	1.58387	5.84309	1.25097
4	0.272057	0.255722	0.234086	0.238135
1
1
0.997665
0.877086
0.823519
0.614893
0.472355
0.4116
0.337719
0.20974
0
0
0.300789
0.229984
0.173629
0
0
0.200741
0.0400223
0
0
0
0
0
0.153816
0.0670686
0.0636439
0
0
0
0
0.606621
0.577422
0.56807
0.491238
0.413831
0.287343
0.248598
0.245583
0.219624
0.154314
0.130662
0.122882
0.0993229
0.0528555
0
0
0.036472
0
0
0.0793559
0.0504453
0.0479109
0.0310421
0
0
0
0.016212
0
0
0
0
0.152757
0.15091
0.110319
0.104379
0.0713866
0.044491
0
0
0.0450989
0
0
0
0
0
0.121492
0
0
0.0874026
0.0822444
0.072568
0
0.0404444
0
0.0255579
0
0
0.0317918
0
0
0.0756277
0
0
0
0
0
0.295492
0.142107
0
0
0.0782215
0.0554373
0
0
0
0.450511
0.390467
0
0
0
0.312501
0.256534
0.24143
0.216717
0.154858
0.144698
0.112001
0.105747
0.104559
0
0.0905865
0
0
0
0
0.124067
0.0879655
0
0
0
0.135103
0.123884
0.0981709
0
0
0
0
0.206533
0.102855
0
0
0
0
0
0.0801983
0
0
0.0712719
0
0
0.501759
0.150402
0
0
0
0.305293
0
0
0.428906
0.188262
0.160849
0.0674269
0
0
0.140786
0.0950837
0.0163562
0
0
0.0479404
0.0140352
0
0
0
0
0.0853701
0
0
0
0.619231
0
0
0.202721
0
0

0.00233524	0.120579	0.0535667	0.208626	0.142538	0.060755	0.0738805	0.127979	0.20974	0.20974	0.0369306	0.0708051	0.056355	0.173629	0.173629	0.0292429	0.160718	0.0400223	0.0400223	0.200741	0.300789	0.4116	0.318538	0.0867477	0.00342474	0.0636439	0.0636439	0.0670686	0.153816	0.00827194	0.0291985	0.00935215	0.0768319	0.077407	0.126488	0.0387448	0.00301589	0.0259584	0.0653105	0.0236516	0.0077801	0.023559	0.0464673	0.0528555	0.0528555	0.0628509	0.036472	0.036472	0.043526	0.0289106	0.0025344	0.0168688	0.0310421	0.0310421	0.0479109	0.0342333	0.016212	0.016212	0.0793559	0.130662	0.00155702	0.00184636	0.0405911	0.00594032	0.0329922	0.0268956	0.044491	0.044491	0.0262877	0.0450989	0.0450989	0.104379	0.110319	0.15091	0.0312649	0.121492	0.121492	0.132221	0.00515824	0.0096764	0.072568	0.0321236	0.0404444	0.0148865	0.0255579	0.0255579	0.0504525	0.0317918	0.0317918	0.0117749	0.0756277	0.0756277	0.245583	0.248598	0.287343	0.118339	0.153385	0.142107	0.142107	0.217271	0.0227841	0.0554373	0.0554373	0.0782215	0.0407273	0.0600437	0.390467	0.390467	0.450511	0.255569	0.0559669	0.0151047	0.0247124	0.0618592	0.0101598	0.0326969	0.00625445	0.00118755	0.104559	0.0139728	0.0905865	0.0905865	0.105747	0.112001	0.0206307	0.0361019	0.0879655	0.0879655	0.124067	0.0197549	0.011219	0.0257133	0.0981709	0.0981709	0.123884	0.135103	0.0101838	0.103679	0.102855	0.102855	0.206533	0.24143	0.256534	0.232303	0.0801983	0.0801983	0.506151	0.0712719	0.0712719	0.104862	0.351356	0.150402	0.150402	0.501759	0.518227	0.305293	0.305293	0.448179	0.240644	0.0274131	0.0934219	0.0674269	0.0674269	0.0200626	0.0457024	0.0787276	0.0163562	0.0163562	0.0471433	0.0339053	0.0140352	0.0140352	0.0479404	0.140786	0.102892	0.0853701	0.0853701	0.428906	0.378434	0.619231	0.619231	0.797279	0.202721	0.202721	
64.5569
2.86831	0.142127	

	2.74103	-0.647231
	-0.647231	0.272947
	

2	0	0	


2	-1.7965	-0.863003
2	-1.64361	-0.926607
2	-2.38423	-0.741161
2	-1.66408	-0.999689
2	-2.58686	-0.577651
2	-3.71979	-0.0735396
2	-3.2634	-0.162743
2	-3.46194	-0.0334329
2	-3.69698	0.349898
2	-3.55152	0.406795
2	-4.96808	0.195383
2	-3.37785	-0.0239812
2	-3.53221	-0.0473728
2	-3.12286	-0.232436
2	-3.47262	-0.179408
2	-4.63972	0.220948
2	-3.18769	-0.0598733
2	-3.24488	-0.136171
2	-3.3445	-0.128105
2	-3.13483	-0.0542747
2	-3.50115	0.262414
2	-3.3876	0.0165979
2	-3.44167	-0.225403
2	-3.82113	0.138241
2	-3.45629	0.0331981
2	-3.5384	0.0517812
2	-3.74303	0.120009
2	-3.39052	-0.186395
2	-3.4768	0.014439
2	-4.03105	0.029252
2	-2.41147	-0.551817
2	-3.01132	-0.466238
2	-2.7808	-0.513781
2	-3.02394	-0.408142
2	-3.39867	-0.349477
2	-3.8698	-0.400301
2	-4.15904	-0.394149
2	-4.10569	-0.381083
2	-3.80042	-0.426662
2	-3.83649	-0.454434
2	-4.15059	-0.39483
2	-3.8212	-0.463057
2	-3.83371	-0.44172
2	-3.38367	-0.491546
2	-3.46962	-0.493547
2	-3.72921	-0.499172
2	-3.85475	-0.306166
2	-4.05758	-0.173151
2	-3.594	-0.369894
2	-4.42311	-0.18589
2	-4.22061	-0.295174
2	-4.16099	-0.314191
2	-3.50669	-0.500894
2	-3.43249	-0.496434
2	-3.57898	-0.470949
2	-4.43354	-0.1133
2	-4.16261	-0.308593
2	-4.19319	-0.280214
2	-4.25097	-0.285327
2	-5.16576	0.01792
2	-3.89884	-0.605278
2	-3.7102	-0.506426
2	-3.73923	-0.511534
2	-4.17573	-0.320382
2	-4.13763	-0.324203
2	-4.01096	-0.342671
2	-3.99496	-0.316395
2	-4.14528	-0.356806
2	-3.67209	-0.424321
2	-3.94956	-0.313934
2	-3.82877	-0.236306
2	-3.44992	-0.306576
2	-4.36023	-0.302392
2	-3.97415	-0.37261
2	-4.10865	-0.379655
2	-4.15048	-0.422847
2	-4.07873	-0.303185
2	-4.32535	-0.473668
2	-3.6061	-0.502974
2	-3.70886	-0.47177
2	-3.84576	-0.41009
2	-3.27047	-0.607031
2	-3.80643	-0.387853
2	-3.76076	-0.432191
2	-3.74827	-0.340153
2	-3.16171	-0.592743
2	-3.9124	-0.375762
2	-3.53791	-0.568522
2	-2.99473	-0.694501
2	-3.89189	-0.523559
2	-3.77009	-0.489927
2	-4.28124	-0.196426
2	-4.89126	-0.304664
2	-4.17468	-0.317967
2	-4.34017	-0.29066
2	-4.00486	-0.47678
2	-3.4311	-0.196353
2	-4.21624	-0.0282737
2	-4.00642	0.162699
2	-3.57661	-0.0346979
2	-3.70889	0.0413917
2	-3.61723	0.0556679
2	-3.99887	0.0535266
2	-3.29261	0.0757754
2	-4.54296	0.159003
2	-3.09237	-0.402002
2	-2.91441	-0.524266
2	-4.21381	-0.727384
2	-4.46299	-0.252768
2	-3.84943	-0.403272
2	-3.48101	-0.319486
2	-3.5333	-0.3619
2	-3.57157	-0.402435
2	-3.27925	-0.457207
2	-3.16413	-0.438606
2	-3.21615	-0.439329
2	-3.42651	-0.310358
2	-3.43611	-0.318348
2	-3.33423	-0.358248
2	-3.53105	-0.401056
2	-3.23618	-0.373509
2	-4.01422	-0.192799
2	-3.45378	-0.239824
2	-4.08675	-0.263226
2	-3.61316	-0.281117
2	-3.58367	-0.361963
2	-3.38915	-0.447562
2	-3.44888	-0.419954
2	-3.46105	-0.593223
2	-3.92949	-0.333242
2	-3.53043	-0.361172
2	-3.63433	-0.336325
2	-3.79968	-0.323672
2	-3.81799	-0.317115
2	-3.92483	-0.535939
2	-4.69079	-0.117096
2	-2.74225	-0.209926
2	-3.5518	-0.408922
2	-3.51565	-0.279311
2	-3.00319	-0.487855
2	-3.6089	-0.403624
2	-3.69186	-0.54073
2	-3.132	-0.353668
2	-3.51797	-0.618621
2	-3.34102	-0.167715
2	-4.01691	0.0345176
2	-3.89217	0.0363434
2	-4.34348	-0.586441
2	-4.66226	-0.541079
2	-4.68042	-0.613756
2	-3.36127	-0.394328
2	-3.23344	0.0669973
2	-3.24074	0.26985
2	-3.38973	0.243116
2	-5.24659	-0.0824384
2	-4.07724	-0.650107
2	-5.68447	-0.417931
2	-4.32036	-0.486166
2	-3.4308	-0.532875
2	-1.39708	-1.14116
2	-1.54372	-1.06008
2	-1.70334	-1.0258
2	-1.57329	-1.08599
2	-1.74991	-0.960875
2	-1.52795	-1.12073
2	-1.58546	-1.07742
2	-1.07126	-1.30648
2	-0.800662	-1.38161
2	-0.92222	-1.32838
2	-1.61481	-1.0528
2	-0.982708	-1.26275
2	-1.22506	-1.24051
2	-0.551777	-1.46821
2	-1.52714	-1.01278
2	-2.02479	-0.876344
2	-1.94488	-1.09513
2	-1.7396	-0.909967
2	-2.53492	-0.914885
2	-1.02792	-1.19069
2	-2.02718	-1.01589
2	-2.80452	-1.09517
2	-4.07481	-0.648074
2	-2.82291	-0.882949
2	-3.52868	-0.888186
2	-2.90192	-1.04184

6	0.375479	1.43793	0.263651	0.453536	1.49999	0.343908
4	0.277447	0.262118	0.225167	0.235268
1
1
0.998784
0.908723
0.855102
0.600761
0.426122
0.339657
0.287754
0.191266
0
0
0.241374
0.187236
0.121736
0
0
0.160569
0.039708
0
0
0
0
0
0.167374
0.0876695
0.0830352
0
0
0
0
0.574292
0.539887
0.514089
0.42514
0.347778
0.26811
0.235372
0.21798
0.202497
0.169592
0.134629
0.110388
0.0849912
0.0544707
0
0
0.042623
0
0
0.0982499
0.0584026
0.057635
0.0244087
0
0
0
0.0171235
0
0
0
0
0.167515
0.156328
0.117464
0.106229
0.0857545
0.0498822
0
0
0.0648535
0
0
0
0
0
0.115702
0
0
0.101618
0.0533013
0.0471062
0
0.0275877
0
0.0216929
0
0
0.0391693
0
0
0.0805502
0
0
0
0
0
0.270278
0.14586
0
0
0.0544471
0.0382097
0
0
0
0.40688
0.358143
0
0
0
0.322117
0.291595
0.289267
0.277795
0.212041
0.181012
0.133905
0.109983
0.107392
0
0.0705786
0
0
0
0
0.147585
0.101376
0
0
0
0.175313
0.154969
0.123602
0
0
0
0
0.259407
0.131617
0
0
0
0
0
0.123324
0
0
0.0284239
0
0
0.411738
0.148969
0
0
0
0.188243
0
0
0.431061
0.163091
0.144552
0.0638517
0
0
0.133509
0.103931
0.0243852
0
0
0.0623837
0.0155108
0
0
0
0
0.0570942
0
0
0
0.553852
0
0
0.268773
0
0

0.00121602	0.0900605	0.0536215	0.254341	0.174639	0.0864652	0.051903	0.0964876	0.191266	0.191266	0.0463794	0.0541378	0.0655009	0.121736	0.121736	0.0266671	0.120861	0.039708	0.039708	0.160569	0.241374	0.339657	0.258748	0.0797047	0.00463434	0.0830352	0.0830352	0.0876695	0.167374	0.0264695	0.0344048	0.0257975	0.0889499	0.0773619	0.079668	0.0327381	0.0173919	0.015483	0.0329045	0.0349636	0.0242402	0.0253972	0.0305205	0.0544707	0.0544707	0.0423682	0.042623	0.042623	0.0121384	0.0398474	0.000767557	0.0332263	0.0244087	0.0244087	0.057635	0.041279	0.0171235	0.0171235	0.0982499	0.134629	0.00207698	0.0111869	0.0388642	0.0112349	0.0204746	0.0358724	0.0498822	0.0498822	0.020901	0.0648535	0.0648535	0.106229	0.117464	0.156328	0.0518136	0.115702	0.115702	0.100879	0.0483169	0.00619507	0.0471062	0.0195185	0.0275877	0.00589483	0.0216929	0.0216929	0.014132	0.0391693	0.0391693	0.021068	0.0805502	0.0805502	0.21798	0.235372	0.26811	0.0774996	0.124418	0.14586	0.14586	0.215831	0.0162374	0.0382097	0.0382097	0.0544471	0.01826	0.0487362	0.358143	0.358143	0.40688	0.191973	0.0305219	0.00232764	0.0114724	0.0657541	0.0310283	0.047107	0.0239228	0.00259098	0.107392	0.036813	0.0705786	0.0705786	0.109983	0.133905	0.0334276	0.0462092	0.101376	0.101376	0.147585	0.0367272	0.0203446	0.031367	0.123602	0.123602	0.154969	0.175313	0.0183883	0.127789	0.131617	0.131617	0.259407	0.289267	0.291595	0.198793	0.123324	0.123324	0.511463	0.0284239	0.0284239	0.162554	0.262769	0.148969	0.148969	0.411738	0.666859	0.188243	0.188243	0.477662	0.267971	0.0185391	0.0806999	0.0638517	0.0638517	0.0110427	0.0295775	0.0795461	0.0243852	0.0243852	0.0415476	0.0468729	0.0155108	0.0155108	0.0623837	0.133509	0.105996	0.0570942	0.0570942	0.431061	0.444932	0.553852	0.553852	0.731227	0.268773	0.268773	
62.4793
3.16793	0.00998028	

	2.60306	-0.328933
	-0.328933	0.21298
	

2	0	0	


2	-1.40564	-0.944422
2	-1.49456	-0.908403
2	-2.50155	-0.798292
2	-1.92847	-0.828746
2	-2.74367	-0.474711
2	-3.80197	0.0923931
2	-3.4376	0.24081
2	-3.53313	0.0882014
2	-3.26805	0.0206566
2	-3.86667	0.172725
2	-4.09707	0.119682
2	-3.36969	0.143271
2	-3.17812	0.083404
2	-3.58259	0.158264
2	-3.61507	0.142858
2	-3.03765	0.13243
2	-3.51774	0.0997024
2	-3.17598	-0.0242068
2	-2.99158	-0.0509207
2	-3.1658	-0.0572284
2	-3.22646	0.0149445
2	-3.59282	0.113074
2	-3.39662	0.27243
2	-3.673	-0.030329
2	-3.58635	-0.0837512
2	-3.62233	-0.0835431
2	-2.95638	-0.354679
2	-3.61879	-0.0936901
2	-3.71462	-0.2725
2	-4.37348	-0.029257
2	-3.18248	-0.367755
2	-3.06584	-0.295813
2	-3.10093	-0.228815
2	-2.70944	-0.43951
2	-2.71254	-0.442438
2	-3.70153	-0.392323
2	-3.80116	-0.422779
2	-3.95809	-0.396059
2	-3.90343	-0.474804
2	-4.1395	-0.500846
2	-4.02017	-0.594992
2	-3.93023	-0.651888
2	-3.69493	-0.585334
2	-3.45542	-0.705433
2	-3.71864	-0.579185
2	-3.0798	-0.842957
2	-3.77349	-0.468085
2	-3.40095	-0.541386
2	-3.42936	-0.645725
2	-3.93729	-0.677768
2	-3.42564	-0.686075
2	-3.48142	-0.696164
2	-3.10558	-0.727175
2	-2.80229	-0.873887
2	-2.93967	-0.815147
2	-3.49382	-0.653648
2	-4.21445	-0.709231
2	-4.17705	-0.839289
2	-4.35444	-0.634769
2	-4.05027	-0.623585
2	-4.51703	-0.512698
2	-4.03997	-0.494272
2	-4.10306	-0.446137
2	-4.35094	-0.385778
2	-4.25829	-0.38102
2	-4.0957	-0.486744
2	-4.30828	-0.392045
2	-4.40814	-0.453052
2	-4.37218	-0.329071
2	-4.00661	-0.484963
2	-4.71476	-0.384686
2	-4.09456	-0.562831
2	-4.92489	-0.346939
2	-4.5911	-0.63016
2	-3.35495	-0.70874
2	-3.91721	-0.61257
2	-4.00991	-0.608318
2	-4.51841	-0.549025
2	-3.41729	-0.543427
2	-3.77658	-0.422599
2	-3.73193	-0.417664
2	-3.41031	-0.424583
2	-3.24288	-0.565413
2	-3.49542	-0.582251
2	-3.32571	-0.512484
2	-3.70331	-0.493173
2	-3.49472	-0.458108
2	-3.79877	-0.467165
2	-3.60068	-0.418383
2	-3.96546	-0.477472
2	-3.68555	-0.502173
2	-3.88282	-0.447442
2	-4.31115	-0.436356
2	-4.61818	-0.295968
2	-4.98951	-0.0789848
2	-4.10673	-0.397761
2	-3.11838	-0.283913
2	-4.12703	-0.153215
2	-4.01559	0.0979349
2	-3.78067	-0.148489
2	-3.57355	0.19273
2	-3.65601	0.203002
2	-3.22249	0.238158
2	-3.00595	0.17197
2	-3.70691	0.215631
2	-2.99962	-0.455246
2	-3.26164	-0.359964
2	-3.85479	-0.368026
2	-3.47994	-0.312654
2	-3.3826	-0.356461
2	-2.90679	-0.261151
2	-3.27179	-0.216897
2	-3.28674	-0.227763
2	-3.35552	-0.295763
2	-4.08739	-0.256959
2	-3.97654	-0.33766
2	-3.48215	-0.429583
2	-3.41515	-0.508665
2	-3.3724	-0.508772
2	-3.14159	-0.711434
2	-3.33437	-0.541524
2	-3.7069	-0.339542
2	-3.14039	-0.516053
2	-3.98212	-0.362789
2	-3.76743	-0.483088
2	-3.99779	-0.434194
2	-3.66954	-0.419166
2	-3.25861	-0.147092
2	-3.70309	-0.589092
2	-3.99617	-0.534005
2	-4.30337	-0.220204
2	-4.29213	-0.107661
2	-4.17818	-0.0394935
2	-4.52679	-0.0691454
2	-4.32408	0.018539
2	-4.39047	-0.14123
2	-2.97587	-0.28518
2	-3.64759	-0.222826
2	-3.8845	-0.310647
2	-3.31215	-0.214095
2	-4.13116	-0.435613
2	-3.71605	-0.736893
2	-3.7084	-0.422863
2	-3.97594	-0.223741
2	-4.12562	-0.316031
2	-4.73852	-0.395043
2	-3.06986	-0.388428
2	-4.74547	-0.417196
2	-5.09032	-0.39765
2	-4.83769	-0.443448
2	-3.45662	-0.0938803
2	-3.39072	0.340182
2	-3.04198	0.211512
2	-3.53314	0.419326
2	-4.71097	0.126404
2	-3.8131	-0.808809
2	-4.0121	-0.645705
2	-4.34388	-0.666801
2	-2.92543	-0.747991
2	-1.5253	-1.02765
2	-1.39063	-1.09903
2	-1.69499	-1.1561
2	-1.2357	-1.26329
2	-1.54053	-1.16451
2	-1.51721	-1.04078
2	-1.35942	-1.04112
2	-1.45053	-0.806433
2	-1.21181	-0.838168
2	-1.57116	-0.82974
2	-1.48079	-0.998211
2	-1.47364	-1.02158
2	-1.77707	-1.08641
2	-1.15231	-1.00148
2	-1.64756	-1.00351
2	-1.74022	-0.983907
2	-1.56751	-1.27507
2	-0.940205	-1.26767
2	-1.81423	-1.27258
2	-0.962668	-1.1524
2	-2.90513	-0.775926
2	-2.08578	-1.04231
2	-2.01139	-1.35401
2	-3.24575	-0.913199
2	-3.16674	-1.08512
2	-3.88875	-0.861094

6	0.792449	2.8361	0.464334	0.870983	3.07591	0.61945
4	0.278918	0.265138	0.221936	0.234008
1
1
0.991477
0.894546
0.815192
0.56315
0.454002
0.386422
0.345441
0.207896
0
0
0.325312
0.278769
0.208821
0
0
0.24916
0.0607483
0
0
0
0
0
0.236123
0.118142
0.113044
0
0
0
0
0.550629
0.530675
0.517413
0.448261
0.376248
0.262637
0.217046
0.212194
0.185004
0.142862
0.126617
0.10301
0.0777909
0.0557225
0
0
0.0495056
0
0
0.0846974
0.0560529
0.0542067
0.0392389
0
0
0
0.0242205
0
0
0
0
0.126911
0.125795
0.0987953
0.0911104
0.0681687
0.0483664
0
0
0.0540548
0
0
0
0
0
0.0760976
0
0
0.101143
0.0787129
0.0646077
0
0.0452144
0
0.0255083
0
0
0.0538504
0
0
0.0688425
0
0
0
0
0
0.290282
0.130902
0
0
0.0398365
0.0343046
0
0
0
0.425015
0.389195
0
0
0
0.320117
0.269731
0.269344
0.245992
0.171305
0.148029
0.108658
0.101341
0.100604
0
0.0743802
0
0
0
0
0.140285
0.120125
0
0
0
0.161263
0.122351
0.0859995
0
0
0
0
0.224018
0.139461
0
0
0
0
0
0.126806
0
0
0.058258
0
0
0.463725
0.180048
0
0
0
0.272385
0
0
0.417281
0.179774
0.155297
0.0533807
0
0
0.135615
0.103817
0.0355967
0
0
0.0483018
0.0165023
0
0
0
0
0.0710682
0
0
0
0.583621
0
0
0.325613
0
0

0.00852298	0.0969308	0.0793545	0.252042	0.109147	0.0675804	0.0409806	0.137545	0.207896	0.207896	0.0201291	0.0465435	0.0699478	0.208821	0.208821	0.0296085	0.188412	0.0607483	0.0607483	0.24916	0.325312	0.386422	0.217879	0.117981	0.00509829	0.113044	0.113044	0.118142	0.236123	0.012521	0.0199532	0.0132622	0.0691523	0.0720128	0.113611	0.045591	0.00485223	0.0271898	0.0421424	0.0162443	0.0236068	0.0252196	0.0220683	0.0557225	0.0557225	0.0282853	0.0495056	0.0495056	0.018313	0.0286445	0.00184622	0.0149678	0.0392389	0.0392389	0.0542067	0.0318325	0.0242205	0.0242205	0.0846974	0.126617	0.015951	0.00111535	0.027	0.00768482	0.0229417	0.0198024	0.0483664	0.0483664	0.0141139	0.0540548	0.0540548	0.0911104	0.0987953	0.125795	0.050813	0.0760976	0.0760976	0.0838614	0.0224297	0.0141052	0.0646077	0.0193933	0.0452144	0.019706	0.0255083	0.0255083	0.0248625	0.0538504	0.0538504	0.0323001	0.0688425	0.0688425	0.212194	0.217046	0.262637	0.0859663	0.15938	0.130902	0.130902	0.250445	0.00553188	0.0343046	0.0343046	0.0398365	0.0232455	0.0358204	0.389195	0.389195	0.425015	0.197296	0.0503859	0.000387001	0.023352	0.0746871	0.0232764	0.0393712	0.00731656	0.000737339	0.100604	0.0262234	0.0743802	0.0743802	0.101341	0.108658	0.00774348	0.0201601	0.120125	0.120125	0.140285	0.0100425	0.0389115	0.0363516	0.0859995	0.0859995	0.122351	0.161263	0.0219737	0.0845572	0.139461	0.139461	0.224018	0.269344	0.269731	0.193311	0.126806	0.126806	0.472417	0.058258	0.058258	0.0869038	0.283676	0.180048	0.180048	0.463725	0.542807	0.272385	0.272385	0.477266	0.237506	0.0244771	0.101917	0.0533807	0.0533807	0.0196818	0.0317985	0.0682202	0.0355967	0.0355967	0.0555151	0.0317995	0.0165023	0.0165023	0.0483018	0.135615	0.108706	0.0710682	0.0710682	0.417281	0.407856	0.583621	0.583621	0.674387	0.325613	0.325613	
65.6027
0.434617	0.0466643	

	4.1883	-0.645247
	-0.645247	0.243399
	

2	0	0	


2	-1.38534	-1.12189
2	-1.28776	-1.09822
2	-2.72005	-0.8349
2	-1.74911	-0.989945
2	-2.69269	-0.41646
2	-3.03044	-0.165158
2	-3.42454	-0.0476754
2	-2.95925	-0.1833
2	-3.59935	-0.0890558
2	-3.11249	-0.363589
2	-4.036	-0.00286329
2	-3.04821	-0.132848
2	-3.7818	0.0239636
2	-3.77263	-0.000842692
2	-3.64096	-0.407785
2	-3.55098	-0.152742
2	-3.39657	0.0203366
2	-3.20314	-0.139087
2	-2.59832	-0.27111
2	-3.71638	-0.0167692
2	-3.98864	-0.107255
2	-4.88644	0.501276
2	-3.56082	0.191551
2	-3.60263	0.0117036
2	-3.78606	-0.0968554
2	-3.66275	-0.139777
2	-4.31087	0.140479
2	-4.03809	0.153882
2	-4.79955	0.0796905
2	-4.27294	-0.0647197
2	-2.57285	-0.435061
2	-2.70494	-0.450259
2	-2.6509	-0.488327
2	-2.54387	-0.671558
2	-3.11526	-0.630172
2	-3.67123	-0.624814
2	-3.85078	-0.679336
2	-3.96578	-0.611232
2	-3.46052	-0.6722
2	-3.66495	-0.581746
2	-4.12237	-0.429785
2	-4.26989	-0.391295
2	-3.77639	-0.48836
2	-3.38405	-0.573164
2	-3.22508	-0.528258
2	-3.18442	-0.487379
2	-3.24298	-0.580621
2	-3.75918	-0.492024
2	-3.16536	-0.562035
2	-4.05735	-0.471494
2	-3.87822	-0.479273
2	-3.80428	-0.530916
2	-3.52432	-0.605244
2	-3.36912	-0.626354
2	-3.78467	-0.630813
2	-3.25527	-0.715701
2	-4.13831	-0.530688
2	-4.60004	-0.533054
2	-3.66234	-0.608449
2	-4.65942	-0.201983
2	-4.64238	-0.176412
2	-3.71689	-0.577799
2	-3.58774	-0.616011
2	-3.54872	-0.600817
2	-3.79343	-0.55805
2	-3.70131	-0.561471
2	-3.62648	-0.489877
2	-3.69181	-0.576137
2	-3.44876	-0.542074
2	-3.98546	-0.526033
2	-3.8763	-0.58166
2	-3.3995	-0.630424
2	-3.84174	-0.591353
2	-3.92491	-0.676541
2	-3.62055	-0.503115
2	-3.54484	-0.714852
2	-2.79555	-0.713026
[truncated: 1,987,679 more chars]
