# Supplementary material for: Molecular Evidence for Relaxed Selection on the Enamel Genes of Toothed Whales (Odontoceti) with Degenerative Enamel Phenotypes
Source: Genes (Basel). 2024 Feb 10;15(2):228. doi: 10.3390/genes15020228 (PMC10888366; doi:10.3390/genes15020228)
Supplement: Supplementary file 1 [file genes-15-00228-s001.zip › Supplementary Materials/Coevol Files/Coevol93_9627bp.phy]

93 9627
Balaena_mysticetus           GTGGCCGGGCCAGGGTTTCGGGGCCACCCTGCTGGACTTCTCCTG---------CTGTTA---------CCCCAGGCCCTGACAGAGGGATCCCCGGTCTTTGTGGCTGTGGTGTTCTGCCATGGCGACCGGGCCCCGCTGGCCTCCTATCCCACTGACCCGCACAAGGAGGCTGTATCCACCCTGTGGCCACGTGGCCTGGGCCAGCTGACCGGGGAAGGGGTCCACCAGCAGCTGGAGCTTGGCCGCTTCCTGAGGAGTCGCTACGAGGATTTTCTGAGCCCCGAGTACCGGCGGGAGGAGGTGTACATTCGCAGCACAGACTTTGACCGGACCCTGGAGAGCGCTCAGGCCAACCTAGCGGGGCTGTTCCCTGAGGCCGCCCCAGGGCGCTCCGAGGCCACCTGGAGGCCAATCCCTGTGCACACGGTGCC-GTCACTGAGGACAAGCTGCTGAGGTTCCCTACACGCAGCTGTCCCC-ATACCAGGAACTGCTGAGGAAGGCCACGGAGGCCGCCGAGTACCAGACGGCCCTAGAGGGTTGGACGGATTTCTTGACTCACCTGGAGAACTTCACGGGGCTGTCGCTGGTCGGGGAGCCGCTCCGCAGGGCGTGGAAAGTTCTGGACACTCTTATTTGCCAGCAAGCCCACGGTCTCCCCCTCCCATCCTGGGCCTCCCCGGATGTCCTGCAGACACTAGCTCAGATCTCGGCTTTGGATACTGGGGCACACGTGGGCCCACCCGGGGCAGCAGAGAAGGCCCAGCTGTCTGGGGGAATCCTGCTGGATGCCATCCTTGCCGACTTCTCTCGGGTGCAGCACTTGGGGCTGCCCCTCAAGATGGTTATGTATTCGGCTCACGACAGCACTCTCCTGGCCCTCCAGGGGGCCCTGGGTCTCTATGACGGGCACACACCGCCTTATGCCGCCTGCCTCGGCTTTGAGTTCCGGAGGCGCCTTGGGGACCCGGAT------------------GACGACGCAGGGGATGTCACCATCTCCCTCTTCTACCGCAACGACTCTGCCGGCTTACCCTTGACCCTCAGCCTCCCCGGGTGCCCGGAGGCCTGCCCCTTAGGCCGCTTCCGCCAGCTGACTGCCCCCGCCCGGCCTCCGGCTCCCGGGATCCCCTGCCATGGCTTCCGCGAGCCCGCCACCCCCGCAGCCACCGTGGTGCCCCTGCTGGCTGGGGCTGGGGCCGTGCTGGCAGCCCTCAGCATGGGGCTGTGCCTGCTGGCCTGCAGAGCCGGCTGCCTGCGGACCTGGGGGGGCCCCG??ATGCCAGCATTGAAGATCCCACTTTTCAAAATGAAGGACATGATACTGATCMTGTGCCTCCTGAAAATGAGTTCTGCAGTGCCGGTGTTTCCTCAGCAACCTGGGACACCAGGCATGGCTAGTTTGAGTCTTGAGACAATGAGACAGTTGGGAAGTTTGCAGGGATTAAACATGCTTTCTCAGTATTCAAGATTTGGCTTTGGGAAGTCATTTAATTCTTTGTGGATGCATGGTCTCCTCCCACCACATTCCTCTTTCCCATGGATGAGACCAAGAAAACATGAAACTCAACAGTATGAATATTCTTTGCCTGTGCATCCCCCACCTCTCCCATCGCAGCCATCCCTGCAGCCTCCACAGCCAGGAC---AGAAACCCTTCCTCCAGCCCAGCGTTGTAACCTCCATCCAGAACACAGTCCAGAAGGGAATACCCCAGCCTCCGATTTACCCGGGGCATCCGCCCTTGCAGCAATCAGAGGGGCCAATGATTCAACAACAGGTGGCACCATCAGAAAAGCCACCGAAGACCGAGTTGCCAGGAATGGATTTTGCTGATCCACAAGATCCATCRATG---TTTCCAATAGCCCGTTTGATATCTTGGGGACCAATGCCACAAAATAAACCACCTCCACTTCATCCAGGAATATTTTATATGTCCTATGGAGCAAATCAATTGAACGCTCCTGCCAGACTTGGCATCGTGAGCTCAGAAGAAATGGCTGGAGGAAGAGGAGGCCCCATGGCCTATGGAGCCATGTTCCCGGGATTTGGAGGCATGAGGCCCGGCCTTGGAGGGATGCCCCCCAATCCAGCCATGGGCGGGGACTTTACTCTGGAATTTGACTCCCCAGTCGCTGGAACCAAAGGCCCGGAGAAGGGACAAGGAGGTGCACAAGACCCCCCTGTGCCAGAGGCCCACCCAGCCGATCCGGAAAACCCAGCTCTCCTTTCAGAGGTAGCAACTGGTGCCCTCGGAGGGCTTCTTGCTAATCCTAAAGGCAATATCCCCAACCTAGCAAGGGGCCCTGCAGGGCAGAACAGGGGACCCCTCAGG---GTCCCCCCAGCAGCCACAGACCCACTGATGACCCCTGGATTAGCTGATGTTTATGAGACCTACGGTGCTGATGAGACCACAACTCTGGGTCTCCGGGAAGAAACCACCGTGGATTCCACAGTGATCCCGGACAGTCAGCACACATCGATGCCAGGAAACAAGGCCCAGCAGCCCCAGATTAAGCATGATTCATGGCATTTCCAAGAGCCCATGGGGCCCTGGATTTTGTTTGCCTGCCTCCTGGGAGCAGCCTTCTCTATGCCCCTACCACCTCATCCTGGGCACCCTGGTTATATCAACTTCAGCTATGAGGTGCTTACCCCTCTGAAGTGGTACCAGAACATAATAAGACACCCGTACCCGTCCTACGGTTACGAACCCATGGGTGGCTGGCTGCACCACCAAATCATTCCCGTGGTATCCCAGCAGGCT------------GCCCTGCAGCCTCAT---CACCACTTCCCCATGGTGCCAGCCCAGCAGCCCGCGGTCCCCCGGCAAACCATGGTGCCAGTTCCTGGCCAGCACTCCATGACTCCAAGCCAACCCCACCAGCCACACCTCCCTGCGCCCGCCCAG---------------CAGCCCGTCCAGCCGCAGCCTCAC---------------------------------------------------------------------------------------------------------------------CTGCCCCTGCTGCCCCAGCCGCCTCTGCCTCCGATGTTCCCCATGCAGCCCCTGCCCCCCATGCTTCCTAACCTGCCTCTGGAGGCTTGGCCAGCAACAGACAAGACCAAGCGGGAGGAAGTGGATATGAAGACTACGATTCTACTGTTTTGTCTTCTAGGATCAACTCTGTCATTACCAATGCAGCTCAACCCTGCTTTGGTACTTCCTCCAACAAAGCTGGTTCCAGATCAGGCAACACTGCTAAATCAACAACAGCCAAATCAGGTCTTCCCTTCTTTAAGTCTAATTCCATTGACACAGATGCTCACACTGGGGTCAGACCTGCAACTGCTAAATCCTGCTGCAGGGATGGCACCTGGTACCCAGACCCTCTTACTGACCCTGGGGGGATTGAAGGTACAGCAGCAGCTGCAACCACAAGTGTTACCRGTTATTGTAGCACACCTTGGAGCCCAGGGTGCTATCCTAAGCTCAGAGGAATTGCCAGCGACCCCCCAAATCTTAACAAGATTTATCTTCCATCCCGTGTTTCCCAGAGCCATCCTGCCCACCAGTCAGGCTACTCCAGATGTCCAGAATGGAATCCTTCCTGCAGGACAAGCAGGAGCAAATCCTGCCATCCAGGGAACCCCAGAGGGCCCCTTCCCAACTACCAGTGGCACAGATGACGACTTTGCAGAGACCACCCCTAAAGGCATCCAAAAGGGCACACACACCACTGAGGAAACCACCACAGGGTCACCAAAAGGAATT???ATGTTGCTGCTGCAGTGCAGGCATGAAGCCTCTTCTCCTAAGCTAGATAACTTGGTACCAAGTGGAAAAATGAAGTTTCTCCTCGCCTTTCTAGGTCTGCTTGATTATTCCATTGCTATGCCA------ATGCAAATGCCCCGAATCCCTGGATTTAGCAGTAAAAGTGAGGAGATGATGCGCTATGGTCACTTGAACTTTATGAACTCCCCACCTATGGCACACCTGGGTCCCTTGTATGGAAATGGTATGCAGCTCCCTCAGCTCTTCCTGCCGTACCAGATGCCCATGTGGTCTCAGCCACCACCCAACAAGAAGCGCCCACAGAAACCCTCATCTCCCTCAGCATCCAAACACCAGAGCAAGACTGATCAAGCCCCAGAGACCCAGAAACCCAACCAGCCTCAACTAAAGCAGCCCCTACCGGAGCATCCTTTAAAGCAGCCATCACCCACCCCAACTCAGCCCCAA---GAGGAAACCCAGACACCTCAGGCATTCCCACCATTCGGCAATGGGCTATTTCCCTATCAACAGCCACCATGGCATGTTCCACTTAGGGTACCATCAGGTTATGGACGTCCACCAGTCAGCAGTGAAGAAGGTGGGAATCCTTACTTTGGATATTTTGGATATCATGGATTTGGGGGCCGTCCTCCTTATTATTCAGAAGAGATGTTTGAACAAGATTTTGAAAAACCAAAAGAAAAAGATCCTCCTAAAACAGAGAGTCCAGCCACCGATCCTTCGGCTAATTCAACAGTTCCTGAAACTAATTCTACCCAGTCAAATGCACCCAATCCCAGAGGGAGTCAGGGTGGAAATGACACCAGCCCAACAGGAAACAGTGTCCAGGGGTCTAACACTGTGAGCAATCCTACAGCTCAAAACAGCCCTGCAGTAAATGTTTCAGGCCAGGGAGTTCCAAGAAGTCAAACCCTACGG---------------------GGACCAAGTCAGACAAATATTCATGAAAATTATCCAAATCCTAACATCCGAAGTTTTCCTGCAGGAAGACAATGG------------CGACCTACTGGCACCGTTATGGGGCACAGACGTAATGGGCCTTTTTACGGAAATCAACAAATTCAAAGGGGTCCCTGGTGGAACTCCTTTGCTTTGGAAGGCAAACAAGCAGTTCGTCTAGGATATCCAATATATCGCAGAGCTTATGCTTCCACTGCAAGAGGCAATTCTCCCAATTATGCAGGAAATCCAGCAAATTTCAGAAGAAAGCCTGAAGGGCCAAATAAACACCCTGTGGGAACCAATGTTGCCCCTCTGGGTCCCAAACATGGTACTGTTGGCCACAATGAAAACATCCAAAATCCAAGAGAGAAGCCAGTAAGTCAAAAAGAAAGAATAGTCATTCCTACAAGGGATCCAAATGGCCCCTGGAGAAACTCTCAAGACTATGGAGTTAATAAATCAAACTGTAAACTGCCTCACCCTGAGCATGACATGCTAGTCCCAAATTTTAATTCTATTGGTCAACGTGAAAACTCTTATTACCTGAGAGGAGATTCCAGAAGAGCTCCAAATTCTAATGGACAAACCCAAAGCCAGAATTTGCCCAAAGGGATTATTTTAGAGCCAAGAAGAATTCCATATGAATCAGAAATTAATCAGCCAGAATTAAAGCACAGTATATATCAGCCTGTGTACCCTGAGGGATTCCCTTCCCCTGCAAGGGAACATTTTCCTGCTGGAAGAAATACTTGGAACCAACAAGAAATCTCTCCACCTTTTAAGGAAGATCCTGGAAGGCATGAAGAACACTTACCTCATCCTTCCCATGGCTCTGGAGGACGTGTTTACTACCCTGACTATAACCCCTATGATCCCAGGGAAAACTCACCATACCTTAGAAATAATACATGGGCTGAAAGAGATGTTTCTCCCAATACAATGAGGCAACCTGAAAATCCACACTATCCCATGAATACTCCAGACCCAAAAAAGACAATCCCTTATAATGAAGAAGACCCAATAGATCCAACTGGAGATGAATCATTCCCAGGACAAAGTAGATGGGGTGTGGCGGAGTCAAGCTTTAAAGGAGACCCAACAGTTAGGCACTATGAAAGCGAGCAA---TAT------------------------------------ACCTCAAATCAACCAAAGGGATACCTTCCCTATTCCTTAGAT---AATCCATCAAAACCCAGGGAGGATTTCCCTTATGGTGAATTTTACCCCTGGAGCCCAGATGAGAATTTCCCATCATATAATACAGCTCCCACTGAACCATGGCCGGTGGAGAGCAGGGGCTATTATGCTAATAATGCCGTTGGACAAGAAGAAAGCACTATGTTTCCTTCTTGGAACTCCTGGGACCACAGGATTCAAGCCCAAGAGCAGAAAGAAAGAAGGCCATATTTTAACAGAAATTTCTGGGATCAGCCAACAAATTTACACAGAGCCCCTGCTAGTTCACCATACCAGAAGGAGAACAAGCCTTATTCCAGTAACTCCCCAGCTGGGCTTCAGAAAAATCCAATATGGCATGAAGGTGAGAATTTGAATTATGGCATGTAGATCACTAGGTTAAATTCACCAGAGAGAGAACACTTGGCTTTCCCAGACTTAATTCCTCCAAGTTACCCAGCAGGTCAAAAAGGAGCACATTTATTTCACCTAAGCCAGAGAGGCCCTTGCTGTGCTGGTGGCTCCACAGGGCCCAAGGACAATCCACTTGCTCTACAAGGCTACACTCCATCTTTTGGTCTTGCACCAGGGGAGAACCAAGACACCAGCCCTGTGTATACAGAAGACAGTCATACTAAGCATGCAAGACATACTATCTCCCTGACAAGCATCCTACCTGGCCAAAGAAACAGCTCAGAAAAAAGACTGCCTGGA------------GAAAGTCAAAACCCAAGTCCTTTCAGAGATGACGTGTCCACTCTGAAGAGGAACACACCACGTTCTATA---CATCAGTTGGGCCAAAGGGGAATTATGCCATTTCCCGAAACCAGTTCCCTTCAATCAAAGAATACACCTTGCCTCAAAAGTGATCTTGGAGGAGAAGGAAAC---ATTTTGGAACAAATATTTGAAGGCAACCCTCTCAATGAAAGAACTGTTGATCTTACTCCTGAGCAGCTTGTTATTGGTATACGTGACGAAGGTCCCAAGCCAGAAGGAATTCCAAGTGAAGTGCAAAGAAATGAGGGTGAAAGGCAGCAG---AGACCATCTAGCATCCTTCAGTTACCATGTTTTGGCTCCAAATTAACAAAGTATCACACCTCCAGCACTGGAACTCCATCTAGCTTTGGAAGGCAAGGCTCATTTGATGG-GATCCAATTACGTCTACTGAAATTCCTAACTCATTGGCTGAGTTAGCTACCAGGGCACAGTTTCAGAATATAAATGTAGACCCACTTAATGCAGATGAACACACTCTATTTGATTCTCTTCAAGTAGGGACCAATCCACAGGACCAGGTGCAAGACTGCTTACTACTTCAGGCCATGACCATGGCAGGAAACCCCTGGGGCTGGTTCCTGGGCCACCTCTTCCTCAGTGCCACAGGATCCCTCGCCTGGGGTGGCGGCAGCCACATCATAAACGGCGAGGACTGCCACCCGCACTCGCAGTCTTGGCAGGAGGCACTGTTCTTAGAAAAGGAATTTTTCTGCGGGGGCGTCCTGGTGCATCCTCAATGGGTGCTGTCAGCCGCACACTGTTTCCAGAATTCCTATACCATCGGGCTGGGCCTGCACAGTCTTGAGGACGACCAAGAGCCAGGCGGTCGGATGATGGAGGCTCACCTCTCCATCCAGCACCCCGAGTACAACAGACCATCTCTTGCCAACGACCTCATGCTCATCAAGTTGGAAGAACTGGTGCCCCAGTCTGACACCATC-AGCACGTCAGCATCGCTTCACAGTGCCCGACCGCT---GGGGATTCTTGCCTCGTTTCCGGCTGGGGTCGGCTAGCGAATGGCCGACTGCCCAAAGTGCTCCAGTGCGTGAATATCTCAGTGGTGTCGGAGGAGATCTGCAGTGAACTCTATGCCCCTGTGTACCACCCCAGCATGTTCTGCGCTGGCGGAGGCCAGGACCAAAAGGACTCCTGCCATGGTGACTCTGGGGGCCCCCTGGTCTGCAACGGGTCCCTGCAGGGCCTTGTGTCCTTTGGACAATCCCCGTGTGGCCAGCCCAACGTGYCAGGCGTCTACACCAACCTCTGCAAGTTCACAGACTGGATACAGAAAACCATCCAGGCCAGTATAAAGGTGCTCCCTGCATCTGGCCTTGCTGTCCTCCTCGTCACAGCTCTGAAGTTTTCCACTGCAGCCCCCTCCCTATTTGCAGCCCMCCCCCCCCCCAGGACCTCAAGGAACAGCTACCAGCTCGCACAGGCATACCTTGACAAATATTACACAAAGAAAGGAGGGCGCCAGATTGGTGAGATGGTTGCAAGAAGAGGCAATTCCATGGTTAAAAACATTAAGGAGCTGCAGGCTTTCTTCGGCCTCCGAGTCACCGGGAAGTTAGACCGGGCCACCATGGATGTGATCAAGAGGCCTCGCTGTGGAGTTCCTGATGTGGCAAACTATTGCCTCTTCGCAGGTGAATCCAAATGGAAAAAAAATACTTTGACATACAGAATATCCAAATACACACCTTCCATGACTTCTGCAGAAGTGGACAAAGCAGTGGAGATGGCCCTGCAGGCCTGGAGTAGTGCCGTTCCTCTGAGCTTTGTCAGAATAAACTCAGGAGAAGCAGATATTATGATATCTTTTGAAACTGGAGATCACGGGGATTCCTATCCATTCGATGGGCCTCGGGGGACTCTAGCCCATGCATTTGCACCTGGAGAAGGCCTGGGAGGAGATACACATTTCGACAATGCTGAGAAGTGGACTATGGGAATGAATGGTTTCAATTTATTCACCGTTGCTGCTCATGAATTTGGCCACGCACTGGGCCTGGCCCATTCCACAGACCCATCAGCACTGATGTACCCAACTTATAAGTATCAGCATCCCTATGGATTCCACCTTCCCAAGGATGATGTGAAAGGGATCCAGGCACTGTACGGACCTCGGAAGACATTCCCAGGGAAGCCCGCTGTGCCCCACAGCCCCCCTCATAATCCTTCTATCCCTGACCTCTGTGACTCCAGCTCAGCCTTTGATGCTGTGACAATGCTGGGAAAGGAGCTCCTGTTCTTCAGGGACCGGATTTTCTGGCGTTGGCAGGTTCACTTGATGTCAGGGATCCGGCCCAGCACCATCACCAGCTCCTTCCCCCAGCTTATGTCCAATGTGGATGCAGCTTATGAAGTGGCTGAGAGGGGCACAGCTTACTTCTTTAAAG-ACCCCACTACTGGATAACAAGAGGATTCCAAATGCAAGGTACTCCTCAGACTATTTATGACTTTGGGTTCCCAAGATACGTGCAGCGAATAGATGCTGCCATCTATCTCAAGGATGCACAGAAGACCCTTTTCTTTGTGGGAGATGAATACTACAGCTATGATGAATGAAAAAGGAAAATGGAAAAAGACTATCCAAAGAATACTGAAGAAGAATTTTCAGGAGTTAATGGCCAAATAGTTGCTGCTGTGGAGTTAAATGGCTACATTTACTTCTTTTCAGGACCCAAAATGTACAAGTATGATACAGAGAAGGAAGATGTGGTTAGTGTGCTGAAATCTAGTTCCTGGATTGGTTGC
Balaenoptera_acutorostrata   ???????????????????????????????????????????????????????????????????????????????????????????????????????????????GTGTTCCGCCATGACGACCGGGCCCCGCTGGCCTCCTATCCCACTGACCCCCACAAGGAGGCTGTATCTACCCCGTGGCCACGTGGCCTGGGCCAGCTGACCGGGGAAGGGGTCCGCCAGCAGCTGGAGCTGGGCCGCTTCCTGAGGAGTCGCTACGAGGATTTTCTGAGCCCCAAGTACCGGTGGGAGGAGGTGTACATTCGCAGTACAGACTTTGACCGGACCCTGGAGAGCGCTCAGGCCAACCTAGCAGGGCTGTTCCCTGAGGCCGCCCCAGGGCGCTCCGAGGCCACCTGGAGGCCAATCCCTGTGCACACGGTGCC-GTCACTGAGGACAAGCTGCTGAGGTTCCCTACACGCAGCTGTCCCC-ATACCAGGAGCTGCTGAGGGAGGCCACGGAGGCCGCCGAGTACCAGACGGCCCTGGAGGGTTGGACGGACTTCTTGACTCACCTGGAGAACTTCACGGGGCTGTCGCTGGTCGGGGAGCCGCTCCGCAGGGCGTGGAAAGTTCTGGACACTCTTATTTGCCAGCAAGCCCACGGTCTCCCCCTCCCATCCTGGGCCTCCCCGGATGTCCTGCAGACACTAGCTCAGATCTCGGCTTTGGATATTGGGGCACACGTGGGCCCACCCGGGGCAGCAGAGAAGGCCTAGCTGTCTGGGGGAATCCTGCTGGATGCCATCCTTGCCGACTTCTCTCGGGTGCAGCACTTGGGGCTGCCCCTCAAGATGGTTATGTATTCGGCTCGCGACAGCGCTCTCCTGGCCCTCCAGGGGGCCCTGGGTCTCTATGACGGGCACACACCGCCTTATGCCGCCTGCCTCGGCTTTGAGTTCCGGAGGCGCCTTGGGGACCCGGAT------------------GACGACGCAGGGGATGTCACCATCTCCCTCTTCTACCGCAACGACTCTGCCGGCTTACCCTTGACCCTCAGCCTCCCCGGGTGCCCGGAGGCCTGCCCTTTAGGCCGCTTCCGCCAGCTGACTGCCCCCGCCCGGTCTCCGGCTCGCGGGATCCCCTGCCACGGCTTCCACGAGCCCGCCACCCCCGCAGCCACCGTGGTGCCCCTGCTGGCTGGCGCTGGGGCCGGGCTGGCAGCCCACAGCAT-GGGCTGGGCCTGCTGGCCTGCAGAGCCGGCTGCCTGCGGGCCTGGGGGGGCCCCCTGATGCCAGCATTGAAGATCCCACTTTTCAAAATGAAGGACATGATACTGATCCTGTGCCTCCTGAAAATGAGTTCTGCAGTGCCGGTGTTTCCTCAGCAACCTGGGACACCAGGCATGGCTAGTTTGAGCCTTGAGACAATGAGACAGTTGGGAAGTTTGCAGGGATTAAACATGCTTTCTCAGTATTCAAGATTTGGCTTTGGGAAGTCATTTAATTCTTTGTGGATGCATGGTCTCCTCCCACCACATTCCTCTTTCCCATGGAGGAGACCAAGGGAACATGAAACTCAACAGTATGAATATTCTTTGCCTGTGCATCCCCCACCTCTCCCATCGCAGCCATCCCTGCAGCCTCCACAGCCAGGAC---AGAAACCTTTCCTCCAGCCCAGCGTTGTAACCTCCGTCCCGAACACAGTCCAGAAGGGAATACCTCAGCCTCCGATTTACCCGGGGCATCCGCCCTTGCAGCAATCAGGGGGGCCAATGATTCAACAACAGGTGGTACCATCAGAAAAGCCACCGAAGACCGAGTTGCCAGGAATGGATTTTGCTGATCCACAAGATCCATCGATG---TTTCCAATAGCCCGTTTGATATCTCAGGGACCAATGCCACAAAATAAACCACCTCCACTTTATCCAGGAATATTTTACATGTCCTACGGAGCGAATCAATTGAACGCTTCTGCCAGACTTGGCATCATGAGCTCAGAAGAAATGGCTGGAGGAAGAGGAGGCCCCATGGCCTATGGAGCCATGTTCCCGGGATTTGGAGGCACGAGGCCCAGCCTTGGAGGGATGCCCCCCAATCCAGCCATGGGCGGGGACTTTACTCTGGAATTTGACTCCCCAGTCGCTGGAACCAAAGGCCCGGAGAAGGGAGAAGGAGGTGCACAAGACCCCCCTGTGCCAGAGGCCAACCCAGCCGATCCAGAAAACCCAGCTCTCCTTTCAGAGCTAGCACCTGGTGCCCTCGGAGGGCTTCTTGCTAATTCTAAAGGCAATATCCCCAACCTAGCAAGAGGCCCTGCAGGGCAGAACAGGGGACCCCTCAGG---GTCCCCCCAGCAGCCGCAGACCCACTGATGACCCCTGGATTAGCTGATGTTTATGAGACCTACGGTGCTGATGAGACCACAACTCTGGGTCTCCGGGAAGAAACCACCGTGGATTCCACAGTGACCCCTGACAGTCAGCACACATCGATGGCAGGAAACAAGGCCCAGCAGCCCCAGATTAAGCATGATTCACGGCATTTCCAAGAGCCCATGGGGACCTGGATTTTGTTTGCCTGCCTCCTGGGAGCAGCCTTCTCTATGCCCCTACCACCTCATCCTGGGCACCCTGGTTATATCAACTTCAGCTATGAGGTGCTTACCCCTCTGAAGTGGTAGCAGAACATAATAAGACACCCGCACCCGTCCTACGGTTACGAACCCATGGGTGGCCGGCTGCACCACCGAATCATTCCCGTGGTATCCCAGCAGGCT------------GCCCTGCCGCCTCAT---CACCACGTCCCCATGGCGCCAGCCCA----CCCGCGGTCCCCCAGCAAACCACGGTGCCAGTTCCTGGCCAGCACGCCACGACTCCAAGCCAACCCCACCAGCCACGCCTCCCTGCGCCCGCCCAG---------------CAGCCCGTCCAGCCGCAGCCTCAC---------------------------------------------------------------------------------------------------------------------CCGCCCCTGCTGCCCC-GCCGCCTCTGCCTCCGATGTTCCCCATGCAGCGCCTGCCCCCCATGCTTCCTGACCTGCCTCTGGAGGCTTGGCCAGCAACAGACAAGACCAAGCGGGAGCAAGTGGATATGAAGACTACGATTCTACTGTTTTGTCTTCTAGGATCAACTCTGTCATTACCAATGCAGCTCAACCCTGCTTTGGTACTTCCTCCAACAAAGCTGGTTCCAGATCAGGCAACACTGCTAAACCAACAACAGCCAAATCAGGTTTTCCCTTCTTTAAGTCTAATTCCATTGACACAGATGCTCACACTGGGGTCAGACCTGGTACTGCTAAATCCTGTTGCAGGGATGGCGCCTGGTACCCAGACCCTCCCACTGACCCTGGGGGGATTGAAGGTACAGCAGCAGCTGCAACCACAAGTGTTACCAGTTATTGTAGCACACCTTGGAGCCCAGGGTGCTATCCTAAGCTCAGATGAATTGCCAGCGACCCCCCAAATCTTAACAGAATTTATCTTCCTTCCCTTGTTTCCCGGAGCCATCCTGCCCACCAGTCAGGCTACTCCAGATGTCCAGAATGGAATCCTTCCTGCAGGACAAGCAGGAGCAAATCCTGCCATCCAGGGAACCCCAGAGGGCCCCTTCCCAACTACCAGTGGCACAGATGACGACTTTGCAGAGACCACCCCTGCAGGCATCCAAAGGGGCACACACACCACTGAGGAAACCACCACAGGGTCACCAAAAGGAATT???ATGTTGCTGCTGCAGTACAGGCATGAAGCCTCTTCTCCTAAGCTAGATAACTTGGTACCAAGTGGAAAAATGAAGATTCTCCTCATCTTTCTAGGTCTGCTTGGTTATTCCATTGCTATGCCA------TTGCAAATGCCCCGAATGTCTGGATTTAGCAGTAAAAGTGAGGAGATGATGCGCTATGGTCACTTCAACTTTATGAACTCCCCACCTATGGCACACCTGGGTCCCTTGTATGGAAATGGTATGCAGCTCCCTCAGCTCTTCCTGCCGTACCAGATGCCCATGTGGCCTCAGCCACCACCCAACAAGAAGCGCCCACAGAAACCCTCATCTCCCTCAGCACCCAAACACCAGAGCAAGACTGATCAAGCCCCAGAGACCCAGAAACCCAACCACCCTCAACTAAAGCAGCCCCTACCGGAGCATCCTTTAAAGCGGTCATCACCCACCCCAACTCAGCCCCAA---GAGGAAACCCAGACACCTCAGGCATTCCCACCATTCGGCAATGGGCTATATCCCTATCAACAGCCACCGTGGCATGTTCCACATAGGGTACCATCAGGTTATGGACGTCCACCAGTCAGCAATGAAGAAGGTGGGAATCCTTACTTTGGATATTTTGGATATCATGGATTTGGGGGCTGTCCTCCTTATTATTCAGAAGAGATGTTTGAACAAGATTTTGAAAAACCAAAAGAAAAAGATCCTCCTAAAACAGAGAGTCCAGCCACCGATCCTTCGGCTAATTCAACAGTTCCTGAAACTAATTCTACCCACTCAAATGCACCCAATCCCAGAGGGAGTCAGGGTGGAAATGACACCAGCCCAACAGGAAACAGTGTCCAGGGGTCTAACACTGTGAGCAATCCTACAGCTCAAAACAGCCCTGCAGTAAATGTTTCAGGCCAGGGAGGTCCAAGAAGTCAAACCCCACGG---------------------GGACCAAGTCAGACAAATATTCATGAAAATTATCCAAATCCTAACATCCAAAGTTTTCCTGCAGGAAGACAATGG------------CGACCTACTGGCACCGTTACGGGGCACAGACGTAATGGGCCTTTTTACTGAAATCAACAAATTCAAAGGGGTCCCTGGTGGAACTCCTTTGCTTTGGAAGGCAAACAAGCAGTTCGTCTAGGATATCCAATATATCGCAGAGCTTATGCTTCCACTGCAAGAGGCAATTCTCCCAATTATGCAGGAAATCCAACAAACTTCAGAAGAAAGCCTGAAGGGCCAAATAAACACCCTGTGGGAACCAGTGTTGCCCCTCTGGGTCCCAAACATGGTACTGTTGGCCACAATGAAAACATCCAAAATCCAAGAGAGAAGCCAGTAAGTCAAAAAGAAAGAATAGTCATTCCTACAAGGGATCCAAATGGCCCCTGGAGAAACTCTCAAGACTATGGACTTAATAAATGAAACTGTAAACTGCCTCACTCTGAGCATAACATGCTAGTCCCAAATTTTAATTCTATTGGTCAACGTGAAAACTCTTATTACCTGAGAGGAGATTCCAGAAGAGCTCCAAATTCTAATGGACAAACCCAAAGCCAGAATTTGCCCAAAGGGATTATTTTAGAGCCAAGAAGAATTCCATATGAATCAGAAATAAATCAGCCAGAATTAAAGCACAGTATATATCAGCCTGTGTACCCTGAGGGATTCCCTTCCCCTGCAAGGGAACATTTTCCTGCTGGAAGAAATACTTGGAACCAACAAGAAATCTCTCCACCTTTTAAGGAAGATCCTGGAAGGCATGAAGAACACTTACCTCATCCTTCCCATGGCTCTGGAGGACGTGTT-ACTAC------TATAACCCCTATGATCCCAGGGAAAACTCACCATACCTTAGAAGTAATACATGGGCTGAAAGAGATGACTCTCCCAATACAATGAGGCAACCTGAAAATCCACACTATCCCATGAATACTCCAGACCCAAAAAAGACAATCCCTTATAATGAAGAAGACCCAATAGATCCAACTGGAGATGAATCTTTCCCAGGACAAAGTAGATGGGGTGTGGCGGAGTCAAGCTTTAAAGGAGACCCAACAGTTAGGCACTATGAAAGCGAGCAA---TAT------------------------------------ACCTCAAATCAACCAAAGGAATACCTTCCCTATTCCTTAGAT---AATCCATCAAAACCCAGGGAGGATTTCCCTTATGGTGAATTTTACCCCTGGAGCCCAGATGAGAATTTCCCATCATATAATACAGCTCCCACTGAACCACGACCAGTGGAGAGCAGGGGCTATTATGCTAATAATGCCGTTGGACAAGAAGAAAGCACTATGTTTCCTTCTTGGAACTCCTGGGGCCACAGGATTCAAGCCCAAGAGCAGAAAGAAAGAAGGCCATATTTTAACAGAAATTTCTGGGATCAGCCAACAAATTTACACAGAGCCCCTGCTAGTTCACCATACCAGAAGGAGAACAAGCCTTATTCCAGTAACTCCCCAGCTGGGCTTCAGAAAAATCCAATATGGCATGAAGGTGAGAATTTGAATTATGGCATGCAGATCACTAGGTTAAATTCACCAGAGAGAGAACACCTAGCTTTCCCAGACTTAATTCCTCCAAGTTACCCAGCAGGTCAAAACGGAGCACATTTATTTCACCTAAGCCAGAGAGGCCCTTGCTGTGCTGGTGGCTCCACAGGGCCCAGGGACAATCCACTTGCTCTACAAGACTACACTCCATCTTTTGGTCTTGCACCAGGGGAGAACCAAGACACCAGCCCTGTGTATACAGAAGACAGTCATACTAAGCATGCAAGACATACTATCTCCCCAACAAGCATCCTACCTGGCCAAAGAAACAGCTCAGAAAAAAGACTGCCTGGA------------GAAAGTCAAAACCCAAGTCCTTTCAGAGATGACGTGTCC-CTCTGAAGAGGAACACACTATGTTCTATA---AATCACTTGGGCCAAAGGGGAATTATGCCCTTTCCCGAAACCAGTTCCCTTCAATCAAAGAATACACCTTGCCTCAAAAGTGATCTTGGAGGAGAAGGAAAC---ATTTTGGAACAAATATTTGAAGGCAACCCTCTCAATGAAAGAACTGTTGATCTTACTCCTGAGCAGCTTGTTATTGGTATACCTGATGAAGGTCCCAAGCCAGAAGGAATTCCAAGTGAAGTGCAAGGAAATGAGGGTGAAAGGCAGCAG---AGAGCAACTAGCATCCTACAGTTACCATGTTTTGGCTCCAAATTAACAAAGCATCACACCTCCAGCACTGGAACTCCATCTAGCTTTGGAAGGCAAGGCTCATTTGATGGGGATCCAATTATGCCTACTGAAATTCCTAACTCATTGGCTGAGTTAGCTACCAGGGCACAGTTTCAGAATATAAATGTAGACCCACTTAATGCAGATGAACACACTCTATTTGATTCTCTTCAAGTAGGGACCAATCCACAGGACCAGGTGCAAGACTGCTTACTACTTCAGGCCATGACCATGGCAGGAAACCCCTGGGGCTGGTTCCTGGGCCACCTCCTCTTCAGTGCCATAGGATCCCTCGCCTGGGGTGGCGGCAGCCGCATCATAAACGGCGAGGACTGCCACCCGCACTCGCAGCCTTGGCAGGCGGCACTGTTGTTGGAAAAGGAATTTTTCTGCGGGGGCGTCTTGGTGCATCCTCAATG-GTGCTGTCAGC-GCGCACTGTTTCCGGAATTCCTGTACCATCGGGCTGGGCCTGCACAGTCTCGAGGACGACCAAGAGCCAGGCGGTCGGATGATGGCGGCTCACCTCTCCATCCAGCACCCCGAGTACAACAGACCATCTCTTGCCAACGACCTCATGCTCATCAAGTTGGAAGAACTGGTGCCCCAGTCTGACACCATC-AGCACGTCAGCGTCGCCTCACAGTGCCCGACCGCT---GGGGATTCTTGCCTCGTTTCCGGCTGGGGTCGGCTAGCGAATGGCCGACTGCCCAAAGTGCTCCAATGCGTGAATATCTCAGTGGTGTCGGAGGAGATCTGCAGTGAACTCTACGCCCCCGTGTACCACCCCAGCATGTTCTGCGCTGGCGGAGGCCAGGACCGAAAGGACTCCTGCCATGGTGACTCTGGGGGCCCCCT-GTCTGCAACGGGTCCCTGCAGGGCCTTGTGTCCTTTGGACAATCCCTGTGTGACCAGCCCAACGTGCCAGGTGTCTACACCAACCTCTGCAAGTTCACAGACTGGATACAGAAAACCGTCCAGGCCAGTATGAAGGTGCTCCCTGCATCTGGCCTTGCTGTCCTCCTCGTCACGGCTCTGAAGTTTTCCACTGCAGCCCCCTCCCTATTTGCAGCA---CCCCCCCCCAGGACCTCAAGGAACAGCTACCAGCTCGCACAGGCATACCTTGACAAATATTACACAAAGAAAGGAGGGCGCCAGATTGGTGAGGTGGTTGCAAGAGGAGGCAATTCCATGGTTCAAAACATTAAGGAGCTGCAGGCTTTCTTCGGCCTCCGAGTCACCGGGAAGTTAGACCGGGCCACCATGGATGTGATCAAGAGGCCTCGCTGTGGAGTTCCTGATGTGGCAAACTATCGCCTCTTCCCAGGTTAACCCAAATGGAAAAAAAATACTCTGACATACAGAATATCCAAATACACACCTTCCATGACTTCTGCAGAAGTGGACAAAGCAGTGGAGATGGCCCTGCAGGCCTGGAGTAGCGCCGTTCCTCTGAGCTTTGTCAGAATAAACTCAGGAGAAGCAGATATTATGATATCTTTTGAAACTGGAGATCACAGGGATTCCTATCCATTCGATGGGCCTTGGGGGACTCTATCTCATGCATTTGCACCTGGAGAAGGCCTGGGAGGAGATACACATTTCGACAATGCTGAGAAGTGGACTATGGGAATGAATGGTTTCAATTTATTCACCGTTGCTGCTCATGAATTTGGCCACGCACTGGGCCTGGCCCATTCCACAGACCCATCAGCACTGATGTACCCAACTTATAAGTATCAGCATCCCTATGGATTCCACCTTCCCAAGGATGATGTGAAAGGGATCCAGGCACTGTACGGACCTTGGAAGACATTCCCAGGGAATCCCGCTGTGCCCCACAGCCCCCCTCATAATCCTATTATCCCTGACCTCTGTGACTCCAGCTAAGCCTTTGATGCTGTGACAATGCTGGGGAAGGAGCTCCTGTTCTTCAAGGACCGGATTTTCTGGCGTCAGCAGGTTCACTTGATGTCAGGGATCCGGCCCAACACCATCACCAGCTCCTTCCCCCAGCTTATGTCCAATGTGGATGCAGCTTATGAAGTGGCTGAGAGGGGCACAGCTTACGTCTTTAAAGGACCCCACTACTGGATAACAAGAGGATTCCAAATGCAAGATACTCCTCAGACTATTTATGACTTTGGGTTCCCAAGATACGTGCAGCGAATAGATGCTGCCGTCTATCTCAAGGATGCACAGAAGACCCTTTTCTTTGTGGGAGATGAATACTACAGCTATGATGAACGAAAAAGGAAAATGGAAAAAGACTATCCAAAGAATACTGAAGAAGAATTTTCAGGAGTTAATGGCCAAATAGATGCTGCTGTGGAGTTAAATGGCTACATTTACTTCTTTTCAGGACCCAAAATGTACCAGTATGATACAGAGAAGGAAGATGTGGTTAGTGTGCTGAAATCTAGTTCCTGGATTGGTTGC
Balaenoptera_bonaerensis     ???????????????????????????????????????????????????????????????????????????????????????????????????????????????GTGTTCCGCCATGGCGACCGGGCCCCGCTGGCCTCCTATCCCACTGACCCGCACAAGGAGGCTGTATCTACCCTGTGGCCACGTGGCCTGGGCCAGCTGGCCGGGGAAGGGGTCCGCCAGCAGCTGGAGCTGGGCCGCTTCCTGAGGAGTCGCTACGAGGATTTTCTGAGCCCCGAGTACCGGCGGGAGGAGGTGTACATTCGCAGCACAGACTTTGACCGGACCCTGGAGAGCGCTCAGGCCAACCTAGCGGGGCTGTTCCCTGAGGCCGCCCCAGGGCGCTCCGAGGCCACCTGGAGGCCAATCCCTGTGCACACGGTGCC-GTCACTGAGGACAAGCTGCTGAGGTTCCCTACACGCAGCTGTCCCC-ATACCAGGAGCTGCTGAGGGAGGCCACGGAGGCCGCCGAGTACCAGACGGCCCTGGAGGGTTGGACGGACTTCTTGACTCACCTGGAGAACTTCACGGGGCTGTCGCTGGTCGGGGAGCCGCTCCGCAGGGCGTGGAAAGTTCTGGACACTCTTATTTGCCAGCAAGCCCACGGTCTCCCCCTCCCATCCTGGGCCTCCCCGGATGTCCTGCAGACACTAGCTCAGATCTCGGCTTTGGATATTGGGGCACAGGTGGGCCCACCCGGGGCAGCAGAGAAGGCCTAGCTGTCTGGGGGAATCCTGCTGGATGCCATCCTTGCCGACTTCTCTCGGGTGCAGCACTTGGGGCTGCCCCTCAAGATGGTTATGTATTCGGCTCGCGACAGCGCTCTCCTGGCCCTCCAGGGGGCCCTGGGTCTCTATGACGGGCACACACCGCCTTATGCCGCCTGCCTCGGCTTTGAGTTCCGGAGGCCCCTTGGGGACCCGGAT------------------GACGACGCAGTGGATGTCACCATCTCCCTCTTCTACCGCAACGACTCTGCCGGCTTACCCTTGACCCTCAGCCTCCCCGGGTGCCCAGAGGCCTGCCCCTTAGGCC--------------------------------------------ATCCCCTGCCACGGCTTCCACGAGCCCGCCACCCCCGCAGCCACCGTG------------------------------------------------------------------------GCC---TGCCTGCGGGCCTGGGGGGGCCCCCTGATGCCAGCACTGAAGATCCCACTTTTCAAAATGAAGGACATGATACTGATCCTGTGCCTCCTGAAAATGAGTTCTGCAGTGCCGGTGTTTCCTCAGCAACCTGGGACACCAGGCATGGCTAGTTTGAGCCTTGAGACAATGAGACAGTTGGGAAGTTTGCAGGGATTAAACATGCTTTCTCAGTATTCAAGATTTGGCTTTGGGAAGTCATTTAATTCTTTGTGGATGCATGGTCTCCTCCCACCACATTCCTCTTTCCCATGGAGGAGACCAAGGAAACATGAAACTCAACAGTATGAATATTCTTTGCCTGTGCATCCCTCACCTCTCCCATCGCACCCATCCCTGCAGCCTCCACAGCCAGGAC---AGAAACCTTTCCTCCAGCCCAGCGTTGTAACCTCCGTCCCGAACACAGTCCAGAAGGGAATACCCCAGCCTCCGATTTACCCGGGGCATCCGCCCTTGCAGCAATCAGAGGGGCCAATGATTCAACAACAGGTGGTACCATCAGAAAAGCCACCGAAGACCGAGTTGCCAGGAATGGATTTTGCTGATCCACAAGATCCATCGATG---TTTCCAATAGCCCGTTTGATATCTCAGGGACCAATGCCACAAAATAAACCACCTCCACTTTATCCAGGAATATTTTACATGTCCTACGGAGCGAATCAATTGAACGCTTCTGCCAGACTTGGCATCATGAGCTCAGAAGAAATGGCTGGAGGAAGAGGAGGCCCCATGGCCTATGGAGCCATGTTCCCGGGATTTGGAGGCATGAGGCCCGGCCTTGGAGGGATGCCCCCCAATCCAGCCATGGGCGGGGACTTTACTCTGGAATTTGACTCCCCAGTCGCTGGAACCAAAGGCCCGGAGAAGGGAGAAGGAGGTGCACAACCCCCCCCTGTGCCGCAGGCCAACCCAGCCCATCCGGAAAACCCAGCTCTCCTTTCAGAGCTACCACCTGGTGCCCTCGGAGGGCTTCTTGCTAATCCTAAAGGCAATACCCCCAACCTAGCAAGAGGCCCTGCAGGGCAGAACAGGGGACCCCTCAGG---GTCCCCCCAGCAGCCGCAGACCCACTGATGACCCCTGGATTAGCTGATGTTTATGAGACCTAAGGTGCTGATGAGACCACAACTCTGGGTCTCTGGGAAGAAACCACCGTGGATTCCACAGTGACCCCTGACAGTCAGCACACATCGATGCCAGGAAACAAGGCCCAGCAGCCCCAGATTAAGCATGATTCACGGCATTTCCAAGAGCCCATGGGGACCTGGATTTTGTTTGCCTGCCTCCTGGGAGCAGCCTTCTCTATGCCCTTACCACCTCATCCTGGGCACCCTGGTTATATCAACTTCAGCTATGAGGTGCTTACCCCTCTGAAGTGGTAGCAGAACATAATAAGACACCCGCACCCGTCCTACGGTTACGAACCCATGGGTGGCCGGCTGCACCACCGAATCATTCCCGTGGTATCCCAGCAGGCT------------GCCCTGCCGCCTCAT---CACCACGTCCCCATGGCGCCAGCCCA----CCCGCGGTCCCCCAGCAAACCACGGTGCCAGTTCCTGGCCAGCACGCCACGACTCCAAGCCAACCCCACCAGCCACACCTCCCTGCGCCCGCCCAG---------------CAGCCCGTCCAGCCGCAGCCTCAC---------------------------------------------------------------------------------------------------------------------CCGCCCCTGCTGCCCCAGCCGCCTCTGCCTCCGATGTTCCCCATGCAGCCCCTGCCCTCCATGCTTCCTGACCTGCCTCTGGAGGCTTGGCCAGCAACAGACAAGACCAAGCGGGAGCAAGTGGATATGAAGACTACGATTCTACTGTTTTGTCTTCTAGGATCAACTCTGTCATTACCAATGCAGCTCAACCCTGCTTTGGTACTTCCTCCAACAAAGCTGGTTCCAGATCAGGCAACACTGCTAAACCAACAACAGCCAAATCAGGTTTTCCCTTCTTTAAGTCTAATTCCATTGACACAGATGCTCACACTGGGGTCAGACCTGGTACTGCTAAATCCTGCTGCAGGGATGGCACCTGGTACCCAGACCCTCCCACTGACCCTGGGGGGATTGAAGGTATAGCAGCAGCTGCAACCACAAGTGTTACCAGTTATTGTAGCACACCTTGGAGCCCAGGGTGCTATCCTAAGCTCAGAGGAATTGCCAGCGACCCCCCAAATCTTAACAGGATTTATCTTCCTTCCCTTGTTTCCCGGAGCCATCCTGCCCACCAGTCAGGCTACTCCAGATGTCCAGAATGGAATCCTTCCTGCAGGACAAGCAGGAGCAAATCCTGCCATCCAGGGAACCCCAGAGGGCCCCTTCCCAACTACCAGTGGCACAGATGACGACTTTGCAGAGACCACCCCTGCAGGCATCCAAAGGGGCACACACACCACTGAGGAAACCACCACAGGGTCACCAAAAGGAATT???ATGTTGCTGCTGCAGTGCAGGCATGAAGCCTCTTCTCCTAAGCTAGATAACTTGGTACCAAGTGGAAAAATGAAGATTCTCCTCATCTTTCTAGGTCTGCTTGGTTATTCCATTGCTATGCCA------TTGCAAATGCCCCGAATGCCTGGATTTAGCAGTAAAAGTGAGGAGATGATGCACTATGGTCACTTCAACTTTATGAACTCCCCACCTATGGCACACCTGGGTCCCTTGTATGGAAATGGTATGCAGCTCCCTCAGCTCTTCCTGCCGTACCAGATGCCCATGTGGCCTCAGCCACCACCCAACAAGAAGCGCCCACAGAAACCCTCATCTCCCTCAGCACCCAAACACCAGAGCAAGACTGATCAAGCCCCAGAGACCCAGAAACCCAACCAGCCTCAACTAAAATAGCCCCTACCGGAGCATCCTTTAAAGCGGTCATCACCCACCCCAACTCAGCCCCAA---GAGGAAACCCAGACACCTCAGGCATTCCCACCATTCAGCAATGGGCTATCTCCCTATCAACAGCCACCGTGGCATGTTACACATAGGGTACCATCAGGTTATGGACGTCCACCAGTCAGCAATGAAGAAGGTGGGAATCCTTACTTTGGATATTTTGGATATCATGGATTTGGGGGCTGTCCTCCTTATTATTCAGAAGAGATGTTTGAACAAGATTTTGAAAAACCAAAAGAAAAAGATCCTCCTAAAACAGAGAGTCCAGCCACCGATCCTTCGGCTAATTCAACAGTTCCTGAAACTAATTCTACCCACTCAAATGCACCCAATCCCAGAGGGAGTCAGGGTGGAAATGACACCAGCCCAACAGGAAACAGTGTCCAGGGGTCTAACACTGTGAGCAATCCTACAGCTCAAAACAGCCCTGCAGTAAATGTTTCAGGCCAGGGAGTTCCAAGAAGTCAAACCCCACGG---------------------GGACCAAGTCAGACAAATATTCATGAAAATTATCCAAATCCTAACATCCGAAGTTTTCCTGCAGGAAGACAATGG------------CGACGTACTGACACCGTTATGGGGCACAGACGTAATGGGCCTTTTTACTGAAATCAACAAATTCAAAGGGGTCCCTGGTGGAACTCCTTTGCTTTGGAAGGCAAACAAGCAGTTCGTCTAGGATATCCAATATATCGCAGAGCTTATGCTTCCACTGCAAGAGGCAATTCTCCCAATTATGCAGGAAATCCAGCAAACTTCAGAAGAAAGCCTGAAGGGCCAAATAAACACCCTGTGGGAACCAATGTTGCCCCTCTGGGTCCCAAACATGGTACTGTTGGCCACAATGAAAACATCCAAAATCCAAGAGAGAAGCCAGTAAGTCAAAAAGAAAGAATAGTCATTCCTACAAGGGATCCAAATGGCCCCTGGAGAAACTCTCAAGACTATGGACTTAATAAATGAAACTGTAAACTGCCTCACCCTGAGCATAACATGCTAGTCCCAAATTTTAATTCTATTGGTCAACGTGAAAACGCTTATTACCTGAGAGGACATTCCAGAAGAGCTCCAAATTCTAATGGAGAAACCCAAAGCCAGAATTTGCCCAAAGGGATTATTTTAGAGCCAAGAAGAATTCCATATGAATCAGAAATAAATCAGCCAGAATTAAAGCACAGTATATATCAGCCTGTGTACCCTGAGGGATTCCCTTCCCCTCCAAGGGAACATTTTCCTGCTGGAAGAAATACTTGGAACCAACAAGAAATCTCTCCACCTTTTAAGGAAGATCCTGGAAGGCATGAAGAACACTTACCTCATCCTTCCCATGGCTCTGGAGGACGTGTT-ACTAC------TATAACCCCTATGATCCCAGGGAAAACTCACCATACCTTAGAAGTAATACATGGGCTGAAAGAGATGATTCTCCCAATACAATGAGGCAACCTGAAAATCCACACTATCCCATGAATACTCCAGACCCAAAAAAGACAATCCCTTATAATGAAGAAGACCCAATAGATCCAACTGGAGATGAATCTTTCCCAGGACAAAGTAGATGGGGTGTGGCGGAGTCAAGCTTTAAAGGAGACCCAACAGTTAGGCACTATGAAAGCGAGCAA---TAT------------------------------------ACCTCAAATCAACAAAAGGAATACCTTCCCTATTCCTTAGAT---AATCCATCAAAACCCAGGGAGGATTTTCCTTATGGTGAATTTTACCCCTGGAGCCCAGATGAGAATTTCCCATCATATAATACAGCTCCCACTGAACCACGGCCGGTGGAGAGCAGGGGCTATTATGCTAATAATGCCGTTGGACAAGAAGAAAGCACTATGTTTCCTTCTTGGAACTCCTGGGACCACAGGATTCAAGCCCAAGAGCAGAAAGAAAGAAGACCATATTTTAACAGAAATTTCTGGGATCAGCCAACAAATTTAC--AGAGCCCCTGCTAGTTCACCATACCAGAAGGAGAACAAGCCTTATTCCAGTAACTCCCCAGCTGGGCTTCAGAAAAATCCAATATGGCATGAAGGTGAGAATTTGAATTATGGCATGCAGATCACTAGGTTAAATTCACCAGAGAGAGAACACTTAGCTTTCCCAGACTTAATTCCTCCAAGTTACCCAGCAGGTCAAAAAGGAGCACATTTATTTCACCTAAGCCAGAGAGGTCCTTGCTGTGCTGGTGGCTCCACAGGGCCCAGGGACAATCCACTTGCTCTACAAGACTACACTCCATCTTTTGGTCTTGCACCAGGGGAGAACCAAGACACCAACCCTGTGTATACAGAAGATAGTCATACTAAGCATGCAAGACATACTATCTCCCCGACAAGCATCCTACCTGGCCAAAGAAACAGCTCAGAAAAAAGACTGCCTGGA------------GAAAGTCAAAACCCAAGTCCTTTCAGAGATGACGTGTCCACTCTGAAGAGGAACACACCATGTTCTATA---AATCAGTTGGGCCAAAGGGGAATTATGCCCTTTCCCGAAACCAGTTCCCTTCAATCAAAGAATACACCTTGCCTCAAAAGTGATCTTGGAGGAGAAGGAAAC---ATTTTGGAACAAATATTTGAAGGCAACCCTCTCAATGAAAGAACTGTTGATCTTACTCCTGAGCAGCTTGTTATTGGTATACCTGACGAAGGTCCCAAGCCAGAAGGAATTCCAAGTGAAGTGCAAGGAAATGAGGGTGAAAGGCAGCAG---AGACCATCTAGCATCCTACAGTTACCATGTTTTGGCTCCAAATTAACAAAGTATCACACCTCCAGCACTGGAACTCCATCTAGCTTTGGAAGGCAAGGCTCATTTGATGGGGATCCAATTATGCCTACTGAAATTCCTAACTCATTGGCTGAGTTAGCTACCAGGGCACAGTTTCAGAATATAAATGTAGATCCACTTAATGCAGATGAACACACTCTATTTGATTCTCTTCAAGTAGGGACCAATCCACAGGACCGGGTGCAAGACTGCTTACTACTTCAGGCCATGACCATGGCAGGAAACCCCTGGGGCTGGTTCCTGGGCCACCTCCTCGTCAGTGCCACAGGATCCCTCGCCTGGGGTGGCGGCAGCCGCATCATAAACGGCGAGGACTGCCACCCGCACTCGCAGCCTTGGCAGGCGGCACTGTTGTTGGAAAAGGAATTTTTCTGCGGGGGCGTCTTGGTGCATCCTCAATG-GTGCTGTCAGC-GCGCACTGTTTCCGGAATTCCTGTACCATCGGGCTGGGCCTGCACAGTCTCGAGGACGACCAAGAGCCAGGTGGTCGGATGATGGCGGCTCACCTCTCCATCCAGCACCCCGAGTACAACAGACCATCTCTTGCCAACGACCTCATGCTCATCAAGTTGGAAGAACTGGTGCCCCAGTCTGACACCATC-AGCACGTCAGCGTCGCCTCACAGTGCCCGACCGCT---GGGGATTCTTGCCTCGTTTCCAGCTGGGGTCGGCTAGCGAATGGCCGACTGCCCAAAGTGCTCCAATGCGTGAATATCTCAGTGGTGTCGGAGGAGATCTGCAGTGAACTCTACGCCCCCGTGTACCACCCCAGCATGTTCTGCGCTGGCGGAGGCCAGGACCGAAAGGACTCCTGCCATGGTGACTCTGGGGGCCCCCT-GTCTGCAACGGGTCCCTGCAGGGCCTTGTGTCCTTTGGACAATCCCCGTGTGACCAGCCCAACGTGCCAAGCGTCTACACCAACCTCTGCAAGTTCACAGACTGGATACAGAAAACCATCTAGGCCAGTATGAAGGTGCTCCCTGCATCTGGCCTTGCTGTCCTCCTCGTCACGGCTCTGAAGTTTCCCACTGCAGCCCCCTCCCTATTTGCAGCA-----CCCCCCCAGGACCTCAAGGAACAGCTACCAGCTCGCACAGGCATACCTTGACAAATATTACACAAAGAAAGGAGGGCGCCAGATTGGTGAGATGGTTGCAAGAGGAGGCAATTCCATGGTTCAAAACATTAAGGAGCTGCAGGCTTTCTTCGGCCTCCGAGTCACCGGGAAGTTAGACCGGGCCACCATGGATGTGATCAAGAGGCCTCGCTGTGGAGTTCCTGATGTGGCAAACTATCGCCTCTTCCCAGGTTAACCCAAATGAAAAAAAAGTACTCTGACATACAGAATATCCAAATACACACCTTCCATGACTTCTGCAGAAGTGGACAAAGCAGTGGAGATGGCCCTGCAGGCCTGGAGTAGCGCCGTTCCTCTGAGCTTTGTCAGAATAAACTCAGGAGAAGCAGATATTATGATATCTTTTGAAACTGGAGATCACAGGGATTCCTATCCATTCGATGGGCCTTGGGGGACTCTATCTCATGCATTTGCACCTGGAGAAGGCCTGGGAGGAGATACACATTTCGACAATGCTGAGAAGTGGACTATGGGAATGAATGGTTTCAATTTATTCACCGTTGCTGCTCATGAATTTGGCCACGCACTGGGCCTGGCCCATTCCACAGACCCATCAGCACTGATGTACCCAACTTATAAGTATCAGCATCCCTATGGATTCCACCTTCCCAAGGATGATGTGAAAGGGATCCAGGCACTGTACGGACCTTGGAAGACATTCCCAGGGAAGCCCGCTGTGCCCCACAGCCCCCCTCATAATCCTATTATCCCTGACCTCTGTGACTCCAGCTAAGCCTTTGATGCTGTGACAATGCTGGGGAAGGAGCTCCTGTTCTTCAAGGACCGGATTTTCTGGCGTCAGCAGGTTCACTTGATGTCAGGGATCCGGCCCAACACCATCACCAGCTCCTTCCCCCAGCTTATGTCCAATGTGGATGCAGCTTATGAAGTGGCTGAGAGGGGCACAGCTTACGTCTTTAAAGGACCCCACTACTGGATAACAAGAGGATTCCAAATGCAAGATACTCCTCAGACTATTTATGACTTTGGGTTCCCAAGATACGTGCAGCGAATAGATGCTGCCGTCTATCTCAAGGATGCACAGAAGACCCTTTTCTTTGTGGGAGATGAATACTACAGCTATGATGAACGAAAAAGGAAAATGGAAAAAGACTATCCAAAGAATACTGAAGAAGAATTTTCAGGAGTTAATGGCCAAATAGATGCTGCTGTGGAGTTAAATGGCTACATTTACTTCTTTTCAGGACCCAAAATGTACCAGTATGATACAGAGAAGGAAGATGTGGTTAGTGTGCTGAAATCTAGTTCCTGGATTGGTTGC
Balaenoptera_borealis        ???????????????????????????????????????????????????????????????????????????????????????????????????????????????GTGTTCCGCCATGGCGACAGGGCCCCGCTGGCCTCCTATCCCACTGACCCGCACAAGGAGGCTGTATCTACCCTGTGGCCACGTGGCCTGGGCCAGCTGGCCGGGGAAGGGGTCCGCCAGCAGCTGGAGCTGGGCCGCTTCCTGAGGAGTCGCTACGAGGATTTTCTGAGCCCCGAGTACCGGTGGGAGGAGGTGTACATTCGCAGCACAGACTTTGACCGGACCCTGGAGAGCGCTCAGGCCAACCTAGCGGGGCTGTTCCCTGAGGCCGCCCCAGGGCGCTCCGAGGCCACCTGGAGGCC-ATCCCTGTGCACACGGTGCC-GTCACTGAGGACAAGCTGCTGAGGTTCCCTACACGCAGCTGTCCCCGATACCAGGAGCTGCTGAGGGAGGCCACGGAGGCCGCCGAGTACCAGACCGCCCTAGAGGGTTGGACGGACTTCTTGACTCACCTGGAGAACTTCACGGGGCTGTCGCTGGTCGGGGAGCCGCTCCGCAGGGCGTGGAAAGTTCTGGACACTCTTATTTGCCAGCAAGCCCGCGGTCTCCCCCTCCCATCCTGGGCCTCCCCGGATGTCCTGCAGACACTAGCTCAGATCTCGGCTTTGGATACTGGGGCACACGTGGGCCCCCCCGGGGCAGCAGAGAAGGCCCAGCTGTCT-GGGGAATCCTGCTGGATGCCATCCTTGCCGACTTCTCTCGGGTGCAGCACTTGGGGCTGCCCCTCAAGATGGTTATGTATTCGGCTCGCGACAGCGCTCTCCTGGCCCTCCAGGKGGCCCTGGGTCTCTATGACGGGCACACACCGCCTTATGCCGCCTGCCTCGGCTTTGAGTTCCGGAGGCGCCTTGGGGACCCGGAT------------------GACGACGCAGGGGATGTCACCATCTTCCTCTTCTACCGCAACGACTCTGCCGGCTTACCCTTGACCCTCAGCCTCCCCGGGTGCCTGGAGGCCTGCCCCTTTGGCCGCTTCCGCCAGCTGACTTCCCCTGCCCGGCCTCCGGCTTGCGGGATCCCCTGCCACGGCTTCCACGAGCCCGCCACCCCCGCAGCCACCGTGGCGCCCCTGCTGGCTGGGGCTGGGGCCGTGCTGGCAGCCCTTAGCATGGGGGYGGGCYTGCTGGCCTGCAGAGCCGGCTGCCTGCGGGCCTGGGGGGGCCCCGTGATGCCAGCATTGAAGATCCCACTTTTCAAAATGAAGGACATTATACTGATCCTGTGCCTCCTGAAAATGAGTTCTGCAGTGCCGGTGTTTCCTCAGCAACCTGGGACACCAGGCATGGCTAGTTTGAGCCTTGAGACAATGAGATAGTTGGGAAGTTTGCAGGGATTAAACATGCTTTCTCAGTATTCAAGATTTGGCTTTGGGAAGTCATTTAATTCTTTGTGGATGCATGGTCTCCTCCCACCACATTCCTCTTTCCCATGGAGGAGACCAAGGAAACATGAAACTCAACAGTATGAATATTCTTTGCCTGTGCATCCCCCACCTCTCCCATCGCAGCCATCCCTGCAGCCTCCACAGCCAGGAC---AGAAACCTTTCCTCCAGCCCAGCGTTGTAACCTCCGTCCAGAACACAGTCCAGAAGGGAATACCCCAGCCTCCGATTTACCCGGGGCATCCGCCCTTGCAGCAATCAGAGGGGCCAATGATTCAACAACAGGTGGCACCATCAGAAAAGCCACCGAAGACCGAGTTGCCAGGAATGGATTTTGCTGATCCACAAGATCCATCGATG---TTTCCAATAGCCCGTTTGATATCTCAGGGACCAATGCCACAAAATAAACCACCTCCACTTTATCCAGGAATATTTTACATGTCCTACAGAGCAAATCAATTGAACGCTCCTGCCAGACTTGGCATCATGAGCTCAGAAGAAATGGCTGGAGGAAGAGGAGGCCCCATGGCCTATGGAGCCATGTTCCCGGGATCTGGAGGCACGAGGCCCGGCCTTGGAGGGATGCCCCCCAATCCAGCCATGGGCGCGGACTTTACTCTGGAATTTGACTCCCCAGTCGCTGGAACCAAAGGCCCAGAGAAGGGAGAAGGAGGTGCACAACCCCCCCCTGTGCCGCAGGCCAACCCAGCCGATCCGGAAAACCCAGCTCTCCTTTCAGAGCTACCACCTGGTGCCCTCGGAGGGCTTCTTGCTAATCCTAAAGGCAATATCCCCAACCTAGCAAGAGGCCCTGCAGGGCAGAGCAGGGGACCCCTCAGG---GTCACCCCAGCAGCCGCAGACCCACTGATGACCCCTGGATTAGCTGATGTTTATGAGACCTACGGTGCTGATGAGACCACAACTCTGGGTCTCCGGGAAGAAACCACCGTGGATTCCACAGTGACCCCTGACAGTCAGCACACATCGATGGCAGGAAACAAGGCCCAGCAGCCCCAGATTAAGCATGATTCACGGCATTTCCAAGAGCCCATGGGGACCTGGATTTTGTTTGCCTGCCTCCTGGGAGCAGCCTTCTCTATGCCCCTACCACCTCATCCTGGGCACCCTGGTTATATCAACTTCAGCTATGAGGTGCTTACCCCTCTGAAGTGGTAGCAGAACATAATAAGACACCCGTACCCGTCCTACGGTTACGAACCCATGGGTGGCCGGCTGCCCCACCGAATCATTCCCGTGGTACCCCAGCAGGCT------------GCCCTGCCGCCTCAT---CACCACTTGCCCATGGTGCCAGCCCAGCAGCCCGCGGTCCCCCGGCAAACCATGGCGCCAGTTCCTGGCCAGCACTCCGCGACTCCAAGCCAGCCCCACCAGCCACACCTCCCTGCGCCCGCCCAG---------------CAGCCCGTCCAGCCGCAGCCTCTC---------------------------------------------------------------------------------------------------------------------CCGCCCCTGCTGCCCCAGCCGCCTCTGCCTCCGATGTTC------------------CCCATGCTTCCTGACCTGCCTCTGGAGGCGTGGCCAGCAACAGACAAGACCAAGCGGGAGGAAGTGGAT?????????????????????????????????????????????????????????????????????????????????????????????????????????????????????????????????????????????????????????????????????????????????????????????????????????????????????????????????????????????????????????????????????????????????????????????????????????????????????????????????????????????????????????????????????????????????????????????????????????????????????????????????????????????????????????????????????????????????????????????????????????????????????????????????????????????????????????????????????????????????????????????????????????????????????????????????????????????????????????ATGTTGCTGCTGCAGTGCAGGCATGAAGCCTCTTCTCCTAAGCTAGATAACTTGGTACCAAGTGGAAAAATGAAGATTCTCCTCATCTTTCTAGGTCTGCTTGGTTATTCCATTGTTATGCCA------TTGCAAATGCCCCGAATGCCTGGATTTAGCAGTAAAAGTGAGGAGATGATGCGCTATGGTCACTTCAACTTTATGAACTCCCCACCTATGGCACACCTGGGTCCCTTGTATGGAAATGGTATGCAGCTCCCTCAGCTCTTCCTGCCGTACCAGATGCCCATGTGGCCTCAGCCACCACCCAACAAGAAGCGCCCACAGAAACCCTCATCTCCCTCAGCACCCAAACACCAGAGCTAGACTGATCAAGCCCCAGAGACCCAGGAACCCAACCAGCCTCAACTAAAGCAGCCCCTACCGGAGCATCCTTTAAAGCAGCCATCACCCACCCCAACTCAGCCCCAA---GAGGAAACCCAGACACCTCAGGCATTCCCACCATTCGGCAATGGGCTATTTCCTTATTAACAGCCACCGTGGCATGTTCCACATAGGGTACCATCAGGTTATGGACGTCCACCAGTCAGCAATGAAGAAGGTGGGAATCCTTACTTTGGAYATTTTGGATATCATGGATTTGGGGGCCGTCCTCCTTATTATTCAGAAGAAATGTTTGAACAAGATTTTGAAAAACCAAAAGAAAAAGATCCTCCTAAAACAGAGAGTCCAGCCACCGATCCTTCGGCTAATTCAACAGTTCCTGAAACTAATTCTACCCAGTCAAATGCACCCAATCCCAGAGGGAGTCAGGGTGGAAATGACACCAGCCCAACAGGAAACAGTGTCCAGGGGTCTAACACTGTGAGCAATCCTACAGCTCAAAACAGCCCTGCAGTAAATGTTTCAGGCCAGGGAGTTCCAAGAAGTCAAACCCCACAG---------------------GGACCAAGTCAGACAAATATTCATGAAAATTATCCAAATCCTAACATCCGAAGTTTTCCTGCAGGAAGACAATGG------------CGACCTACTGGCACCGTTATGGGGCACAGACGTAATGGGTCTTTTTACCGAAATCAACAAATTCAAAGGGGTCCCTGGTGGAACTCCTTTGCTTTGGAAGGCAAACAAGCAGTTCGTCTAGGATATCCAATATATCGCAGAGCTTATGCTTCCACTGCAAGAGGCAATTCTCCCAATTATGCAGGAAATCCAGCAAATTTCAGAAGAAAGCCTGAAGGGCCAAATAAACACCCTGTGGGAACCAATGTTGCCCCTCTGGGTCCCAAACGTGGTACTGTTGGCCACAATGAAAACATCCAAAATCCAAGAGAGAAGCCAGTAAGTCAAAAAGAAAGAAGTGTCATTCCTACAAGGGATCCAAATGGCCCCTGGAGAAACTCTCAAGACTATGGAGTTAATAAATCAAACTGTAAACTGCCTCATCCTGAGCATAACACGCTAGTCCCAAATTTTAATTCTATTGGTCAACGTGAAAACTCTTATTACCTGAGAGGAGATTCCAGAAGAGCTCCAAATTCTAATGGACAAACGCAAAGCCAGAATTTGCCCAAAGGGATTATTTTAGAGCCAAGAAGAATTCCACATGAATCAGAAATTAATCAGCCAGAATTAAAGCACAGTATATATCAGCCTGTGTACCCTGAGGGATTCCCTTCCCCTGCAACGGAACATTTTCCTGCTGGAAGAAATACTTGGAACCAACAAGAAATCTCTCCACCTTTTAAGGAAGATCCTGGAAGGCATGAAGAACACTTACCTCATCCTTCCCATGGCTCTGGAGGATGTGTTTACTACCCTGACTATAACCCCTATGATCCCAGGGAAAACTCACCATACCTTAGAAGTAATACATGGGCTGAAAGAGATGATTCTCCCAATAGAATGAGGCAACCTGAAAATCCACACTATCCCATGAATACTACAGACCCAAAAAAGACAATCCCTTATAATGAAGAAGACCCAATAGATCCAACTGGAGATGAATCTTTCCCAGGACAAAGTAGATGGGGTGTGGTGGAGTCAAGCTTTAAAGGAGACCCAACAGTTAGGCACTATGAAAGCGAGCAA---TAT------------------------------------ACCTCAAATCAACCAAAGGAATACCTTCCCTATTCCTTAGAT---AATCCATCAAAACCCAGGGAGGATTTCCCTTATGGTGAATTTTACCCCTGGAGCCCAGATGAGAATTTCCCATCATATAATACAGCTCCCACTGAACCACGGCTGGTGGAGAGCAGGGGCTATTATGCTAATAATGCCGTTGGACAAGAAGAAAGCACTATGTTTCCTTCTTGGAACTCCTGGGACCACAGGATCCAAGCCCAAGAGCAGAAAGAAAGAAGGCCATATTTTAACAGAAATTTCTGGGATCAGCCAACAAATTTACACAGAGCCCCTRCTAGTTCACCATACCAGAAGGAGAACAAGCCTTATTCCAGTAACTCCCCAGCTGGGCTTCAGAAAAATCCAATATGACATTAAGGTGAGAATTTGAATTATGGCATGCAGATCACTAGGTTAAATTCACCAGAGAGAGAACACTTGGCTTTCCCAGACTTAATTCCTCCAAGTTACCCAGCAGGTCAAAAAGGAGCACATTTATTTCACCTAAGCCAGAGAGGTCCTTGCTGTGCTGGTGGCTCCACAGGGCCCAAGGACAATCCACTTGCTCTACAAGACTACACTCCATCTTTTGGTCTTGCACCAGGGGAGAACCAAGACACCAGCCCTGTGTATACAGAAGACAGTCATACTAAGCATGCAAGACATACTATCTCCCCGACAAGCATTCTACCTGGCCAAGGAAACAGCTCAGAAAAAAGACTGCCTGGA------------GAAAGTCAAAACCCAAGTCCTTTCAGAGATGACGTGTCCACTCTGAAGAGGAACACACCATGTTCTATA---AATCAGTTGGGCCAAAGGGGAATTATGCCCTTTCCTGAAACCAGTTCCCTTCAATCAAAGAATACACCTTGCCTCAAAAGTGATCTTGGAGGAGAAGGAAAC---ATTTTGGAACAAATATTTGAAGGCAACCCTCTCAATGAAAGAACTGTTGCTCTTACTCCTGAGCAGCTTGTTATTGGTATACCTGACGAAGGTCCCAAGCCAGAAGGAATTCCAAGTGAAGTGCAAGGAAATGAGGGTGAAAGGCAGCAG---AGAGCATCTAGCATCCTACAGTTACGATGTTTTGGCTCCGAATTAACAAAGTATCACACCTCCAGCACTGGAACTCCATCTAGCTTTGGAAGGCAAGGCTCATTTGATGGGGATCCAATTACGCCTACTGAAATTCCTAACTCATTGGCTGAGTTAGCTACCAGGGCACAGTTTCAGAATATAAATGTAGACCCACTTAATGCAGATGAACACACTCTATTTGATTCTCTTCAAGTAGGGACCAATCCACAGGACCAGGTGCAAGACTGCTTACTACTTCAGGCC?????????????????????????????????????????????????????????????????????????????????????????????????????????????????????????????????????????????????????????????????????????????????????????????????????????????????????????????????????????????????????????????????????????????????????????????????????????????????????????????????????????????????????????????????????????????????????????????????????????????????????????????????????????????????????????????????????????????????????????????????????????????????????????????????????????????????????????????????????????????????????????????????????????????????????????????????????????????????????????????????????????????????????????????????????????????????????????????????????????????????????????????????????????????????????????????ATGAAGGTGCTCCCTGCATCTGGCCTTGCTGTCCTCCTCGTCACGGCTCTGAAGTTTTCCACTGCAGCCCCCTCCTTATTTGCAGCA-----CCCCCCCAGGACCTCAAGGAACAGCTACCAGCTCACACAGGCATACCTTGACAAATATTACACAAAGAAAGGAGGGCGCCAGATTGGTGAGATGGTTGCAAGAGGAGGCAATTCCATGGTT????CCATTAAGGAGCTGCAGGCTTTCTTCGGCCTCCGAGTCACCGGGAAGTTATACCGGGCCACCATGGATGTGATCAAGAGGCCTCGCTGTGGAGTTCCTGATGTGGCAAACTATCACCTCTTCCCAGGTGAACCCAAATGGAAAACAAATACTTTGACATACAGAATATCCAAATACGCACCTTCCATGACTTCTGCAGAAGTGGACAAAGCAGTGGAGATGGCCCTGCAGGCCTGGAGTAGCGCCGTCCCTCTGAGCTTTGTCAGAATAAACTCAGGAGAAGCAGATATTATGATATCTTTTGAAACTGGAGATCACAGGGATTCCTATCCATTCGATGGGCCTTGGGGGACTCTATCTCATGCATTTGCACCTGGAGAAGGCCTGGGAGGAGATACACATTTCGACAATGCTGGGAAGTGGACTATGGGAATGAATGGTTTCAATTTATTCACCGTTGCTGCTCATGAATTTGGCCACGCACTGGGCCTGGCCCATTCCACAGACCCATCAGCACTGATGTACCCAACTTATAAGTATCAGCATCCCTATGGATTCCACCTTCCCAAGGATGATGTGAAAGGGATCCAGGCACTGTACAGACCTTGGAAGACATTCCCAGGGAAGCCCGCTGTGCCCCACAGCCCCCCTCATAATCCTATTATCCCTGACCTCTGTGACTCCAGCTAAGCCTTTGATGCTGTGACAATGCTGGGGAAGGAGCTCCTGTTCTTCAAGGACCGGATTTTCTGGCGTCAGCAGGTTCACTTGATGTCAGGGATCCGGCCCAGCACCATCACCAGCTCCTTCCCCCAGCTTATGTCCAATGTGGATGCAGCTTATGAAGTGGCTGAGAGGGGCACAGCTTACTTCTTTAAAGGACCCCACTACTGGATAACAAGAGGATTCCAAATGCAAGATACTCCTCAGACTATTTATGACTTTGGGCTCCCAAGATACGTGCAGCGAATAGATGTTGCCGTCTATCTCAGGGATGCACAGAAGACCCTTTTCTTTGTGGGAGATGAATACTACAGCTATGATGAACGAAAAAGGAAAATGGAAAAAGACTATCCAAAGAATACTGAAGAAGAATTTTCAGGAGTTAATGGCCAAATAGATGCTGCTGTGGAGTTAAATGGCTACATTTACTTCTTTTCAGGACCCAAAGCATACAAGTATGATACAGAGAAGGAAGAGGTGGTTAGTGCGCTGAAATCTAGTTCCTGGATTGGTTGT
Balaenoptera_ricei           ???????????????????????????????????????????????????????????????????????????????????????????????????????????????GTGTTCCGCCATGGCGACCGGGCCCCGCTGGCCTCCTATCCCACTGACCCGCACAAGGAGGCTGTATCTACCCTGTGGCCACGTGGCCTGGGCCAGCTGGCCGGGGAAGGGGTCCGCCAGCAGCTGGAGCTGGGCCGCTTCCTGAGGAGTCGCTACGAGGATTTTCTGAGCCCCGAGTACCGGTGGGAGGAGGTGTACATTCGCAGCACAGACTTTGACCGGACCCTGGAGAGCGCTCAGGCCAACCTAGCGGGGCTGTTCCCTGAGGCCGCCCCAGGGCGCTCCGAGGCCACCTGGAGGCC-ACCCCTGTGCACACGGTGCC-GTCACTGAGGACAAGCTGCTGAGGTTCCCTACACGCAGCTGTCCCCGATACCAGGAGCTGCTGAGGGAGGCCACGGAGGCCGCCGAGTACCAGACCGCCCTAGAGGGTTGGACGGACTTCTTGACTCACCTGGAGAACTTCACGGGGCTGTCGCTGGTCGGGGAGCCGCTCCGCAGGGCGTGGAAAGTTCTGGACACTCTTATTTGCCAGCAAGCCCGCGGTCTCCCGCTCCCATCCTGGGCCTCTCCGGATGTCCTGCAGACACTAGCTCAGATCTCGGCTTTGGATACTGGGGCACACGTGGGCCCCCCCGGGGCAGCAGAGAAGGCCCAGCTGTCTGGGGGAATCCTGCTGGATGCCATCCTTGCCGACTTCTCTCGGGTGCAGCACTTGGGGCTGCCCCTCAAGATGGTTATGTATTCGGCTCGCGACAGCGCTCTCCTGGCCCTCCAGGGGGCCCTGGGTCTCTATGACGGGCACACACCGCCTTATGCCGCCTGCCTCGGCTTTGAGTTCCGGAGGCGCCTTGGGGACCCGGAT------------------GACGACGCAGGGGATGTCACCATCTCCCTCTTCTACCGCAACGACTCTGCCGGCTTACCCTTGACCCTCAGCCTCCCCGGGTGCCCGGAGGCCTGCCCCTTAGGCCGCTTCCGCCAGCTGACTTCCCCTGCCCGGCCTCCGGCTCGCGGGATCCCCTGCCACGGCTTCCACGAGCCCGCCACCCCCGCAGCCACCGTGGCGCCCCTCCTGGCTGGGGCTGGGGCCGTGCTGGCAGCCCTTAGCATGGGGCCGGGCTTGCTGGCCTGCAGAGCCGGCTGCCTGCGGGCCTGGGGGGGCCCCGTGATGCCAGCATTGAAGATCCCACTTTTCAAAATGAAGGACATTATACTGATCCTGTGCCTCCTGAAAATGAGTTCTGCAGTGCCGGTGTTTCCTCAGCAACCTGGGACACCAGGCATGGCTAGTTTGAGCCTTGAGACAATGAGATAGTTGGGAAGTTTGCAGGGATTAAACATGCTTTCTCAGTATTCAAGATTTGGCTTTGGGAAGTCATTTAATTCTTTGTGGATGCATGGTCTCCTCCCACCACATTCCTCTTTCCCATGGAGGAGACCAAGGAAACATGAAACTCAACAGTATGAATATTCTTTGCCTGTGCATCCCCCACCTCTCCCATCGCAGCCATCCCTGCAGCCTCCACAGCCAGGAC---AGAAACCTTTCCTCCAGCCCAGCATTGTAACCTCCGTCCAGAACACAGTCCAGAAGGGAATACCCCAGCCTCCGATTTACCCGGGGCATCCGCCCTTGCAGCAATCAGAGGGGCCAATGATTCAACAACAGGTGGCACCATCAGAAAAGCCACCGAAGACCGAGTTGCCAGGAATGGATTTTGCTGATCCACAAGATCCATCGATG---TTTCCAATAGCCCGTTTGATATCTCAGGGACCAATGCCACAAAATAAACCACCTCCACTTTATCCAGGAATATTTTACATGTCCTACGGAGCAAATCAATTGAACGCTCCTGCCAGACTTGGCATCATGAGCTCAGAAGAAATGGCTGGAGGAAGAGGAGGCCCCATGGCCTATGGAGCCATGTTCCCGGGATTTGGAGGCACGAGGCCCGGCCTTGGAGGGATGCCCCCCAATCCAGCCATGGGCGCGGACTTTACTCTGGAATTTGACTCCCCAGTCGCTGGAACCAAAGGCCCAGAGAAGGGAGAAGGAGGTGCACAACCCCCCCCTGTGCCGCAGGCCAACCCAGCCGATCCGGAAAACCCAGCTCTCCTTTCAGAGCTACCACCTGGTGCCCTCGGAGGGCTTCTTGCTAATCCTAAAGGCAATATCCCCAACCTAGCAAGAGGCCCTGCAGGGCAGAGCAGGGGACCCCTCAGG---GTCACCCCAGCAGCCGCAGACCCACTGATGACCCCTGGATTAGCTGATGTTTATGAGACCTACGGTGCTGATGAGACCACAACTCTGGGTCTCCGGGAAGAAACCACCGTGGATTCCACAGTGACCCCTGACAGTCAGCACACATCGATGCCAGGAAACAAGGCCCAGCAGCCCCAGATTAAGCATGATTCACGGCATTTCCAAGAGCCCATGGGGACCTGGATTTTGTTTGCCTGCCTCCTGGGAGCAGCCTTCTCTATGCCCCTACCACCTCATCCTGGGCACCCTGGTTATATCAACTTCAGCTATGAGGTGCTTACCCCTCTGAAGTGGTAGCAGAACATAATAAGACACCCGTACCCGTCCTACGGTTACGAACCCATGGGTGGCCGGCTGCCCCAGCGAATCATTCCCGTGGTACCCCAGCAGGCT------------GCCCTGCCGCCTCAT---CACCACTTGCCCATGGTGCCAGCCCAGCAGCCCGCGGTCCCCCGGCAAACCATGGCGCCAGTTCCTGGCCAGCACTCCGCGACTCCAAGCCAGCCCCACCAGCCACACCTCCCTGCGCCCGCCCAG---------------CAGCCCGTCCAGCCGCAGCCTCTC---------------------------------------------------------------------------------------------------------------------CCGCCCCTGCTGCCCCAGCCGCCTCTGCCTCCGATGTTC------------------CCCATGCTTCCTGACCTGCCTCTGGAGGCGTGGCCAGCAACAGACAAGACCAAGCGGGAGGAAGTGGATATGAAGACTACGATTCTACTGTTTTGTCTTCTAGGATCAACTCTGTCATTACCAATGCAGCTCAACACTGCTTTGGTACTTCCTCCAACAAAGCTGGTTCCAGATCAGGCAACACTGCTAAACCAACAACAGCCAAATCAGGTCTTCCCTTCTTTAAGTCTAATTCCATTGACACAGATGCTCACACTGGGGTCAGACCTGCAACTGCTAAATCCTGTTGCAGGGATGGCACCTGGTACCCAGACCCTCCCACTGACCTTGGGGGGATTGAAGGTACAGCAGCAGCTGCAACCACAAGTGTTACCTGTTATTGTAGCACACCTTGGAGCCCAGGGTGCTATCCTAAGTTCAGAGGAATTGCCAGCGACCCCCCAAATCTTAACAGGATTTATCTTCCATCCCTTGTTTCCCGGAGCCATCCTGCCCACCAGTCAGGCTACTCCAGATGTCCAGAATGGAATCCTTCCTGCAGGACAAGCAGGAGCAAATCCTGCCATCCAGGGAACCCCAGAGGGCCCCTTCCCAACTACCAGTGGCATAGATGACGACTTTGCAGATACCACCCCTGCAGGCATCCAAAGGGGCACACACACCACTGAGGAAACCACCACAGGGTCACCAAAAGGAATT???ATGTTGCTGCTGCAGTGCAGGCATGAAGCCTCTTCTCCTAAGCTAGATAACTTGGTACCAAGTGGAAAAATGAAGATTCTCCTCATCTTTCTAGGTCTGCTTGGTTATTCCATTGTTATGCCA------TTGCAAATGCCCCGAATGCCTGGATTTAGCAGTAAAAGTGAGGAGATGATGCGCTATGGTCACTTCAACTTTATGAACTCCCCACCTATGGCACACCTGGGTCCCTTGTATGGAAATGGTATGCAGCTCCCTCAGCTCTTCCTGCCGTACCAGATGCCCATGTGGCCTCAGCCACCACCCAACAAGAAGCGCCCACAGAAACCCTCATCTCCCTCAGCACCCAAACACCAGAGCTAGACTGATCAAGCCCCAGAGACCCAGGAACCCAACCAGCCTCAACTAAAGCAGCCCCTACCGGAGCATCCTTTAAAGCAGCCATCACCCACCCCAACTCAGCCCCAA---GAGGAAACCCAGACACCTCAGGCATTCCCACCATTCGGCAATGGGCTATTTCCTTATTAACAGCCACCGTGGCATGTTCCACATAGGGTACCATCAGGTTATGGACGTCCACCAGTCAGCAATGAAGAAGGTGGGAATCCTTACTTTGGATATTTTGGATATCATGGATTTGGGGGCCGTCCTCCTTATTATTCAGAAGAAATGTTTGAACAAGATTTTGAAAAACCAAAAGAAAAAGATCCTCCTAAAACAGAGAGTCCAGCCACCGATCCTTCGGCTAATTCAACAGTTCCTGAAACTAATTCTACCCAGTCAAATGCACCCAATCCCAGAGGGAGTCAGGGTGGAAATGACACCAGCCCAACAGGAAACAGTGTCCAGGGGTCTAACACTGTGAGCAATCCTACAGCTCAAAACAGCCCTGCAGTAAATGTTTCAGGCCAGGGAGTTCCAAGAAGTCAAACCCCACAG---------------------GGACCAAGTCAGACAAATATTCATGAAAATTATCCAAATCCTAACATCCGAAGTTTTCCTGCAGGAAGACAATGG------------CGACCTACTGGCACCGTTATGGGGCACAGACGTAATGGGTCTTTTTACCGAAATCAACAAATTCAAAGGGGTCCCTGGTGGAACTCCTTTGCTTTGGAAGGCAAACAAGCAGTTCGTCTAGGATATCCAATATATCGCAGAGCTTATGCTTCCACTGCAAGAGGCAATTCTCCCAATTATGCAGGAAATCCAGCAAATTTCAGAAGAAAGCCTGAAGGGCCAAATAAACACCCTGTGGGAACCAATGTTGCCCCTCTGGGTCCCAAACGTGGTACTGTTGGCCACAATGAAAACATCCAAAATCCAAGAGAGAAGCCAGTAAGTCAAAAAGAAAGAAGTGTCATTCCTACAAGGGATCCAAATGGCCCCTGGAGAAACTCTCAAGACTATGGAGTTAATAAATCAAACTGTAAACTACCTCATCCTGAGCATAACACGCTAGTCCCAAATTTTAATTCTATTGGTCAACGTGAAAACTCTTATTACCTGAGAGGAGATTCCAGAAGAGCTCCAAATTCTAATGGACAAACGCAAAGCCAGAATTTGCCCAAAGGGATTATTTTAGAGCCAAGAAGAATTCCACATGAATCAGAAATTAATCAGCCAGAATTAAAGCACAGTATATATCAGCCTGTGTACCCTGAGGGATTCCCTTCCCCTGCAACGGAACATTTTCCTGCTGGAAGAAATACTTGGAACCAACAAGAAATCTCTCCACCTTTTAAGGAAGATCCTGGAAGGCATGAAGAACACTTACCTCATCCTTCCCATGGCTCTGGAGGATGTGTTTACTACCCTGACTATAACCCCTATGATCCCAGGGAAAACTCACCATACCTTAGAAGTAATACATGGGCTGAAAGAGATGATTCTCCCAATAGAATGAGGCAACCTGAAAATCCACACTATCCCATGAATACTACAGACCCAAAAAAGACAATCCCTTATAATGAAGAAGACCCAATAGATCCAACTGGAGATGAATCTTTCCCAGGACAAAGTAGATGGGGTGTGGTGGAGTCAAGCTTTAAAGGAGACCCAACAGTTAGGCACTATGAAAGCGAGCAA---TAT------------------------------------ACCTCAAATCAACCAAAGGAATACCTTCCCTATTCCTTAGAT---AATCCATCAAAACCCAGGGAGGATTTCCCTTATGGTGAATTTTACCCCTGGAGCCCAGATGAGAATTTCCCATCATATAATACAGCTCCCACTGAACCACGGCTGGTGGAGAGCAGGGGCTATTATGCTAATAATGCCGTTGGACAAGAAGAAAGCACTATGTTTCCTTCTTGGAACTCCTGGGACCACAGGATCCAAGCCCAAGAGCAGAAAGAAAGAAGGCCATATTTTAACAGAAATTTCTGGGATCAGCCAACAAATTTACACAGAGCCCCTGCTAGTTCACCATACCAGAAGGAGAACAAGCCTTATTCCAGTAACTCCCCAGCTGGGCTTCAGAAAAATCCAATATGACATTAAGGTGAGAATTTGAATTATGGCATGCAGATCACTAGGTTAAATTCACCAGAGAGAGAACACTTGGCTTTCCCAGACTTAATTCCTCCAAGTTACCCAGCAGGTCAAAAAGGAGCACATTTATTTCACCTAAGCCAGAGAGGTCCTTGCTGTGCTGGTGGCTCCACAGGGCCCAAGGACAATCCACTTGCTCTACAAGACTACACTCCATCTTTTGGTCTTGCACCAGGGGAGAACCAAGACACCAGCCCTGTGTATACAGAAGACAGTCATACTAAGCATGCAAGACATACTATCTCCCCGACAAGCATTCTACCTGGCCAAGGAAACAGCTCAGAAAAAAGACTGCCTGGA------------GAAAGTCAAAACCCAAGTCCTTTCAGAGATGACGTGTCCACTCTGAAGAGGAACACACCATGTTCTATA---AATCAGTTGGGCCAAAGGGGAATTATGCCCTTTCCTGAAACCAGTTCCCTTCAATCAAAGAATACACCTTGCCTCAAAAGTGATCTTGGAGGAGAAGGAAAC---ATTTTGGAACAAATATTTGAAGGCAACCCTCTCAATGAAAGAACTGTTGCTCTTACTCCTGAGCAGCTTGTTATTGGTATACCTGACGAAGGTCCCAAGCCAGAAGGAATTCCAAGTGAAGTGCAAGGAAATGAGGGTGAAAGGCAGCAG---AGAGCATCTAGCATACTACAGTTACGATGTTTTGGCTCCGAATTAACAAAGTATCACACCTCCAGCACTGGAACTCCATCTAGCTTTGGAAGGCAAGGCTCATTTGATGGGGATCCAATTACGCCTACTGAAATTCCTAACTCATTGGCTGAGTTAGCTACCAGGGCACAGTTTCAGAATATAAATGTAGACCCACTTAATGCAGATGAACACACTCTATTTGATTCTCTTCAAGTAGGGACCAATCCACAGGACCAGGTGCAAGACTGCTTACTACTTCAGGCC?????????????????????????????????????????????????????????????????????????????????????????????????????????????????????????????????????????????????????????????????????????????????????????????????????????????????????????????????????????????????????????????????????????????????????????????????????????????????????????????????????????????????????????????????????????????????????????????????????????????????????????????????????????????????????????????????????????????????????????????????????????????????????????????????????????????????????????????????????????????????????????????????????????????????????????????????????????????????????????????????????????????????????????????????????????????????????????????????????????????????????????????????????????????????????????????ATGAAGGTGCTCCCTGCATCTGGCCTTGCTGTCCTCCTCGTCACAGCTCTGAAGTTTTCCACTGCAGCCCCCTCCTTATTTGCAGCA-----CCCCCCCAGGACCTCAAGGAACAGCTACCAGCTCACACAGGCATACCTTGACAAATATTACACAAAGAAAGGAGGGCGCCAGATTGGTGAGATGGTTGCAAGAGGAGGCAATTCCATGGTTAAAAACATTAAGGAGCTGCAGGCTTTCTTCGGCCTCCGAGTCACCGGGAAGTTATACCGGGCCACCATGGATGTGATCAAGAGGCCTCGCTGTGGAGTTCCTGATGTGGCAAACTATCACCTCTTCCCAGGTGAACCCAAATGGAAAACAAATACTTTGACATACAGAATATCCAAATACGCACCTTCCATGACTTCTGCAGAAGTGGACAAAGCAGTGGAGATGGCCCTGCAGGCCTGGAGTAGCGCCGTCCCTCTGAGCTTTGTCAGAATAAACTCAGGAGAAGCAGATATTATGATATCTTTTGAAACTGGAGATCACAGGGATTCCTATCCATTCGATGGGCCTTGGGGGACTCTATCTCATGCATTTGCACCTGGAGAAGGCCTGGGAGGAGATACACATTTCGACAATGCTGAGAAGTGGACTATGGGAATGAATGGTTTCAATTTATTCACCGTTGCTGCTCATGAATTTGGCCACGCACTGGGCCTGGCCCATTCCACAGACCCATCAGCACTGATGTACCCAACTTATAAGTATCAGCATCCCTATGGATTCCACCTTCCCAAGGATGATGTGAAAGGGATCCAGGCACTGTACA----------------------------------------------------------------------------------------------------------------------------------------------GATTTTCTGGCGTCAGCAGGTTCACTTGATGTCAGGGATCCGGCCCAGCACCATCACCAGCTCCTTCCCCCAGCTTATGTCCAATGTGGACGCAGCTTATGAAGTGGCTGAGAGGGGCACAGCTTACTTCTTTAAAGGACCCCACTACTGGATAACAAGAGGATTCCAAATGCAAGATACTCCTCAGACTATTTATGACTTTGGGTTCCCAAGATACGTGCAGCGAATAGATGCTGCTGTCTATCTCAAGGATGCACAGAAGACCCTTTTCTTTGTGGGAGATGAATACTACAGCTATGATGAACGAAAAAGGAAAATGGAAAAAGACTATCCAAAGAATACTGAAGAAGAATTTTCAGGAGTTAATGGCCAAACAGATGCTGCTGTGGAGTTAAATGGCTACATTTACTTCTTTTCAGGACCCAAAGCATACAAGTATGATACAGAGAAGGAAGAGGTGGTTAGTGCGCTGAAATCTAGTTCCTGGATTGGTTGT
Balaenoptera_musculus        ???????????????????????????????????????????????????????????????????????????????????????????????????????????????GTGTTCCGCCATGGCGACCGGGCCCCGCTGGCCTCCTATCCCACTGACCCGCACAAGGAGGCTGCATCTACCCTGTGGCCACGTGGCCTGGGCCAGCTGGCCGGGGAAGGGGTCCGCCAGCAGCTGGAGCTGGGCCGCTTCCTGAGGAGTCGCTACGAGGATTTTCTGAGCCCCGAGTACCGGTGGGAGGAGGTGTACATTCGCAGCACAGACTTTGACCGGACCCTGGAGAGCGCTCAGGCCAACCTAGCGGGGCTGTTCCCTGAGGCCGCCCCAGGGCGCTCCGAGGCCACCTGGAGGCCAATCCCTGTGCACACGGTGCC-GTCACTGAGGACAAGCTGCTGAGGTTCCCTACACGCAGCTGTCCCC-ATACCAGGAGCTGCTGAGGGAGGCCACGGAGGCCGCCGAGTACCAGACGGCCCTAGAGGGTTGGACGGACTTCTTGACTCACCTGGAGAACTTCACGGGGCTGTCGCTGGTCGGGGAGCCGCTCCGCAGGGCGTGGAAAGTTCTGGACACTCTTATTTGCCAGCAAGCCCACGGTCTCCCCCTCCCATCCTGGGCCTCCCCGGATGTCCTGCAGACACTAGCTCAGATCTCGGCTTTGGATATTGGGGCACACGTGGGCCCACCTGGGGCAGCAGAGGAGGCCCAGCTGTATGGGGGAATCCTGCTGGATGCCATGCTTGCCGACTTCTCTCGGGTGCAGCACTTGGGGCTGCCCCTCAAGATGGTTATGTATTCGGCTCGCGACAGCGCTCTCCTGGCCCTCCAGGGGACCCTGGGTCTCTATGACGGGCACACACCGCCTTATGCCGCCTGCCTCGGCTTTGAGTTCCGGAGGCGCCTTGGGGACCCGGAT------------------GATGATGCAGGGGATGTCACCATCTCCCTCTTCTACCGCAACGACTCTGCCGGCTTACCCTTGACCCTCAGCCTCCCCGGGTGCCCGGAGGCCTGCCCCTTAGGCCGCTTCCGCCAGCTGACTGCCCCCGCCTGGCCTCCGGCTCGCGGGATCCCCTGCCATGGCTTCCACGAGCCCGCCACCCCCGCAGCCACCGTGGCGCCCCTGCTGGCTGGGGCTGGGGCCGTGCTGGCAGCCCTTAGCATGGGGCTGGGCCTGCTGACCTGCAGAGCCGGCTGCCTGCGGGCCTGGGGGGGCCCCGTGATGCCAGCATTGAAGATCCCACTTTTCAAAATGAAGGACATTATACTGATCCTGTGCCTCCTGAAAATGAGTTCTGCAGTGCTGGTGTTTCCTCAGCAACTTGGGACACCAGGCATGGT--GTTTGAGCCTTGAGACAATGAGACAGTTGGGAAGTTTGCAGGGATTAAACATGCTTTCTCAGTATTCAAGATTTGGCATTGGGAAGTCATTTAATTCTTTGTGGATGCATGGTCTCCTCCCACCACATTCCTCTTTCCCATGGAGGAGACCAAGGAAACATGAAACTCAACAGTATGAATATTCTTTGCCTGTGCATCCCCCACCTCTCCCATCGCAGCCATCCCTGCAGCCTCCACAGCCAGGAC---AGAAACCTTTCCTCCAGCCCAGCATTGTAACCTCCGTCCAGAACACAGTCCAGAAGGGAATACCCCAGCCTCCGATTTACCCGGGGCATCCGCCCTTGCAGCAATCAGAGGGACCAATGATTCAACAACACGTGGCACCATCAGAAAAGCCACCGAAGACCGAGTTGCTAGGAATGGATTTTGCTGATCCACAAGATCCATCGATG---TTTCCAATAGCCCGTTTGATATCTCAGGGACCAATGCCACAAAATAAACCACCTCCACTTTATCCAGGAATATTTTACATGTCCTACGGAGCAAATCAATTGAACGCTCCTGCCAGACTTGGCATCATGAGCTCAGAAGAAATGGCTGGAGGAAGAGGAGGCTCCATGGCCTATGGAGCCATGTTCCCGGGATTTGGAGGCATGAGGCCCGGCCTTGGAGGGATGCCCCCCAATCCAGCCATGGGCGGGGACTTTACTCTGGAATTTGACTCCCCAGTCGCTGGAACCAAAGGCCCGGAGAAGGGAGAAGGAGGTGCACAAGACCCCCCTGTGCCAGAGGCCAACCCAGCCGATCCGGAAAACCCAGCTCTCCTTTCAGAGCTAGCACCTGGTGCCCTCGGAGGGCTTCTTGCTAATCCTAAAGGCAATATCCCCAACCTAGGAAGGGGCCCTGCAGGGCAGAACAGGGGACCCCTCAGG---GTCCCCCCAGCAGCCGCAGACCCACTGATGACCCCTGGATTAGCTGATGTTTATGAGACCTATGGTGCTGATGAGACCACAACTCTGGGTCTCCGGGAAGAAACCACCATGGATTCCACAGTGACCCCTGACAGTCAGCACACATCGATGCCAGGAAACAAGGCCCAGCAGCCCCAGATTAAGCATGATTCATGGCATTTCCAAGAGCCCATGGGGACCTGGATTTTGTTTGCCTGCCTCCTGGGAGCAGCCTTCTCTATGCCCCTACCACCTCATCCTGGGCACCCTGGTTATATCAACTTCAGCTATGAGGTGCTTACCCCTCTGAAGTGGTACCAGAACATAATAAGACACCCGTACCCGTCCAACGGTTACGAACCCATGGGTGGCCGGCTGCACCACCGAATCATTCCCGTGGTATCCCAGCAGGCT------------GCCCTGCCGCCTCAT---CACCACTTCCCCATGGTGCCAGCCCAGCAGCCCGCGGTCCCCCAGCAAACCATGGTGCCAGTTCCTGGCCAGCACTCCACGACTCCAAGCCAACCCCACCAGCCACACCTCCCTGCGCCCGCCCAG---------------CAGCCCGTCCAGCCGCAGCCTCAC---------------------------------------------------------------------------------------------------------------------CCGCCCCTGCTGCCCCAGCCGCCTCTGCCTCCGATGTTCCCCATGCAGCCCCTGCCCCCCATGCTTCCTGACCTGCCTCTGGAGGCTTGGCCAGCAACAGACAAGACCAAGCGGGAGGAAGTGGATATGAAGACTATGATTCTATTGTTTTGTCTTCTAGGATCAACTCTGTCATTACCAATGCAGCTCAACCCTGCTTTGGTACTTCCTCCAACAAAGCTGGTTCCAGATCAGGCAACACTGCTAAACCAACAACAGCCAAATCAGGCCCTCCCTTCTTTAAGTCTAATTCCATTGATACAGATGCTCACACTGGGGTCAGACCTGCAACTGCTAAATCCTGCTGCAGGGATGGCACCTGGTACCCAGACCCTCCTACTGACCCTGGGGGGATTGAAGGTACAGCAGCAGCTGCAACCACAAGTGTTACCAGTTATTGTAGCACACCTTGGAGCCCAG????????????????????????????????????????????????????????????????????????????????????????????????????????????????????????????????????????????????????????????????????????????????????????????????????????????????????????????????????????????????????????????????????????????????????????????????????????????ATGTTGCTGCTGCAGTGCAGGCATGAAGCCTCTTCTCCTAAGCTAGATAACTTGGTACCAAGCGGAAAAATGAAGATTCTCCTCATCTTTCTAGGTCTGCTTGGTTATTCCATTGCTATGCCA------TTGCAAATGCCCCGAATGCCTGGATTTAGCAGTAAAAGTGAGGAGATGATGCGCTATGGTCACTTCAACTTTATGAACTCCCCACCTATGGCACACCTGGGTCCCTTGTATGGAAATGGTATGCAGCTCCCTCAGCTCTTCCTGCCGTACCAGATGCCCATGTGGTCTCAGCCACCACCCAACAAGAAGCGCCCACAGAAACCCTCATCTCCCTCAGCACCCAAACACCAGAGCAAGACTGATCAAGCCCCAGAGACCCAGAAACCCAACCAGCCTCAACTAAAGCAGCCCCTACCGGAGCATCCTTTAAAGCAGCCATCACCCACCCCAACTCAGCCCCAA---GAGGAAACCCAGACACCTCAGGCATTCCCACCATTCGGCAATGGGCTATTTCCCTATTAACAGCCACCGTGGCATGTTCCACATAGGGTACCATCAGGTTATGGACGTCCACCAGTCAGCAATGAAGAAGGTGGGAATCCTTACTTTGGATATTTTGGATATCATGGATTTGGGGGCCGTCCTCCTTATTATTCAGAAGAGATGTTTGAACAAGATTTTGAAAAACCAAAAGAAAAAGATCCTCCTAAAACAGAGAGTCCAGCCACCGATCCTTCGGCTAATTCAACAGTTCCTGAAACTAATTCTACCCAGTCAAATGCACCCAATCCCAGAGGGAGTCAGGGTGGAAATGACACCAGCCCAACAGGAAACAGTGTCCAGGGGTCTAACACTGTGAGCAATCCTACAGCTCAAAACAGCCCTGCAGTAAATGTTTCAGGCCAGGGAGTTCCAAGAAGTCAAACCCCACGG---------------------GGACCAAGTCAGACAAATATTCATGAAAATTATCCAAATCCTAACATCCGAAGTTTTCCTGCAGGAAGACAATGG------------CGACCTACTGGCACCATTATGGGACACAGACGTAATGGGTCTTTTTACCGAAATCAACAAATTCAAAGGGGTCCCTGGTGGAACTCCTTTGCTTTGGAAGGCAAACAAGCAGTTCGTCTAGGATATCCAATATATCGCAGAGCTTATGCTTCCACTGCAAGAGGCAATTCTCCCAATTATGCAGGAAATCCAGCAAATTTCAGAAGAAAGCCTGAAGGGCCAAATAAACACCCTGTGGGAACCAATGTTGCCCCTCTGGGTCCCAAACATGGTACTGTTGGCCACAATGAAAACATCCAAAATCCAAGAGAGAAGCCAGTAAGTCAAAAAGAAAGAATAGTCATTCCTACGAGGGATCCAAATGGCCCCTGGAGAAACTCTCAAGACTATGGAGTTAATAAATCAAACTGTAAACTGCCTCATCCTGAGCATAACATGCTAGTCCCAAATTTTAATTCTATTGGTCAACGTGAAAACTCTTATTACCTGAGAGGAGATTCCAGAAGAGCTCCAAATTCTAATGGACAAACCCAAAGCCAGAATTTGCCCAAAGGGATTATTTTAGAGCCAAGAAGAATTCCACATGAATCAGAAATTAATCAGCCAGAATTAAAGCACAGTATATATCATCCTGTGTACCCTGAGGGATTCCCTTCCCCTGCAAGGGAACATTTTCCTGCTGGAAGAAATACTTGGAACCAACAAGAAATCTCTCCACCTTT-AAGGAAGATCCTGGAAGGCATGAAGAACACTTACCTCATCCTTCCCATGGCTCTGGAGGATGTGTTTACTACCCTGACTATAACCCCTATGATCCCAGGGAAAACTCACCATACCTTAGAAGTAATACATGGGCTGAAAGAGATGATTCTCCCAATAGAATGAGGCAACCTGAAAATCCACACTATCCCATGAATACTACAGACCCAAAAAAGACAATCCCTTATAATGAAGAAGACCCAATAGATCCAACTGGAGATGAATCTTTCCCAGGACAAAGTAGATGGGGTGTGGTGGAGTCAAGCTTTAAAGGAGACCCAACAGTTAGGCACTATGAAAGCGAGCAA---TAT------------------------------------ACCTCAAATCAACCAAAGGAATACCTTCCCTATTCCTTAGAT---AATCCATCAAAACCCAGGGAGGATTTCCCTTATGGTGAATTTTACCCCTGGAGCCCAGATGAGAATTTCCCATCATATAATACAGCTCCCACTGAACCACGGCCGGTGGAGAGCAGGGGCTATTATGCTAATAATGCCGTTGGACAAGAAGAAAGCACTATGTTTCCTTCTTGGAACTCCTGGGACCACAGGATTCAAGCCCAAGAGCAGAAAGAAAGAAGGCCATATTTTAACAGAAATTTCTGGGATCAGCCAACAAATTTACACAGAGCCCCTGCTAGTTCACCATACCAGAAGGAGAACAAGCCTTATTCCAGTAACTCCCCAGCTGGGCTTCAGAAAAATCCAATATGACATGAAGGTGAGAATCTGAATTATGGCATGCAGATCACTAGGTTAAATTCACCAGAGAGAGAACACTTGGCTTTCCCAGACTTAATTCCTCCAAGTTACCCAGCAGGTCAAAAAGGAGCACATTTATTTCACCTAAGCCAGAGAGGTCCTTGCTGTGCTGGTGGCTCCACAGGGCCCAAGGACAATCCACTTACTCTACAAGACTACACTCCATCTTTTGGTCTTGCACCAGGGGAGAACCAAGACACCAGCCCTGTGTATACAGAAGACAGTCATACTAAGCATGCAAGACATACTATCTCCCCGACAAGCATCCTACCTGGCCAAAGAAACAGCTCAGAAAAAAGACTGCCTGGA------------GAAAGTCAAAACCCAAGTCCTTTCAGAGATGACGTGTCCACTCTGAAGAGGAACACACCATGTTCTATA---AATCAGTTGGGCCAAAGGGGAATTATGCCCTTTCCTGAAACCAGTTCTCTTCAATCAAAGAATACACCTTGCCTCAAAAGTGATCTTGGAGGAGAAGGAAAC---ATTTTGGAACAAATATTTGAAGGCAACCCTCTCAATGAAAGAACTGTTGATCTTACTCCTGAGCAGCTTGTTATTGGTATACCTGACGAAGGTCCCAAGCCAGAAGGAATTCCAAGTGAAGTGCAAGAAAATGAGGGTGAAAGGCAGCAG---AGAGCATCTAGCATCCTACAGTTACGATGTTTTGGCTCCGAATTAACAAAGTATCACACCTCCAGCACTGGAACTCCATCTAGCTTTGGAAGGCAAGGCTCATTTGATGGGGATCCAATTACGCCTACTGAAATTCCTAACTCATTGGCTGAGTTAGCTACCAGGGCACAGTTTCAGAATATAAATGTAGACCCACTTAATGCAGATGAACACACTCTATTTGATTCTCTTCAAGTAGGGACCAATCCACAGGACCAGGTGCAAGACTGCTTACTACTTCAGGCCATGACCATGGCAGGAAACCCCTGGGGCTGGTTCCTGGGGCACCTCCTCTTCAGTGCCACAGGATCCCTCGCCTGGGGTGGCGGCAGCCACATCATAAACGGCGAGGACTGCCACCCGCACTCGCAGCCTTGGCAGGCGGCACTGTTGTTGGAAAAGGAATTTTTCTGCGGGGGCGTCCTGGTGCCTCCTCAATG-GTGCTGTCAGCCGCGCACTGTTTCCAGAATTCCTGTACCATCGGGCTGGGCCTGCACAGTCTCGAGGACGACCAAGAGCCAGGCGGTCGGATGATGGCGGCTCACCTCTCCATCCAGCACCCCGAGTACAACAGACCATCTCTTGCCAACGACCTCATGCTCATCAAGTTGGAAGAACTGGTGCCCCAGTCTGACACCATC-AGCACGTCAGCGTCGCCTCACAGTGCCCGACCGCT---GGGGATTCTTGCCTCGTTTCCGGCTGGGGTCGGCTAGCCAATGGCCGACTGCCCAAAGTGCTCCAGTGCGTGAATATCTCAGTGGTGTCGGAGGAGATCTGCAGTGAACTCTACGCCCCCGTGTACCACCCCAGCATGTTCTGCGCTGGCGGAGCCCAGGACCAAAAGGACTCCTGCCATGGTGACTCTGGGGGCCCCCT-GTCTGCAACAGGTCCCTGCAGGGCCTTGTGTCCTTTGGACAATCCCCGTGTGACCAGCCCAACGTGCCAAGCGTCTACACCAACCTCTGCAAGTTCACAGACTGGATACAGAAAACCATCCAGGCCAGTATGAAGGTGCTCCCTGCATCTGGCCTTGCTGTCCTCCTCGTCACGGCTCTGAAGTTTTCCACTGCAGCCCCCTCCCTATTTGCAGCA-----CCCACCCAGGACCTCAAGGAACAGCTACCAGCTCACACAGGCATACCTTGACAAATATTACACAAAGAAAGGAGGGCGCCAGATTGGTGAGATGGTTGCAAGAGGAGGCAATTCCATGGTTAAAAACATTAAGGAGCTGCAGGCTTTCTTCGGCCTCCGAGTCACCGGGAAGTTATACCGGGCCACCATGGATGTGATCAAGAGGCCTCGCTGTGGAGTTCCTGATGTGGCAAACTATCACCTCTTCCCAGGTGAACCCAAATGGAAAACAAATACTTTGACATACAGAATATCCAAATACGCACCTTCCATGACTTCTGCAGAAGTGGACAAAGCAGTGGAGATGGCCCTGCAGGCCTGGAGTAGCGCCGTCCCTCTGAGCTTTGTCAGAATAAACTCAGGAGAAGCAGATATTATGATATCTTTTGAAACTGGAGATCACAGGGATTCCTATCCATTCGATGGGCCTTGGGGGACTCTATCTCACGCATTTGCACCTGGAGAAGGCCTGGGAGGAGATACACATTTCGACAATGCTGAGAAGTGGACTATGGGAATGAATGGTTTCAATTTATTCACCGTTGCTGCTCATGAATTTGGCCACGCACTGGACCTGGCCCATTCCACAGACCCATCAGCACTGATGTACCCAACTTATAAGTATCAGCATCCCTATGGATTCCACCTTCCCAAGGATGATGTGAAAGGGATCCAGGCACTGTACGGACCTTGGAAGACATTCCCAGGGAAGCCCGCTGTGCCCCACAGCCCCCCTCATAATCCTATTATCCCTGACCTCTGTGACTCCAGCTAAGCCTCTGATGCTGTGGCAATGCTGGGGAAGGAGCTCCTGTTCTTCAAGGACCGGATTTTCTGGCGTCAGCAGGTTCACTTGATGTCAGGGATCCGGCCCAGCACCATCACCAGCTCCTTCCCCCAGCTTATGTCCAATGTGGATGCAGCTTATGAAGTGGCTGAGAGGGGCACAGCTTACTTCTTTAAAGGACCCCACTACTGGATAACAAGAGGATTCCAAATGCAAGATACTCCTCAGACTATTTATGACTTTGGGTTCCCAAGATACGTGCAGCGAATAGATGCTGCCGTCTATGTCAAGGATGCACAGAAGACCCTTTTCTTTGTGGGAGATGAATACTACAGCTATGATGAACGAAAAAGGAAAATGGAAAAAGACTATCCAAAGAATACTGAAGAAGAATTTTCAGGAGTTAATGGCCAAATAGATGCTGCTGTGGAGTTAAATGGCTACATTTACTTCTTTTCAGGACCCAAAGCATACAAGTATGATACAGAGAAGGAAGATGTGGTTAGTGCACTGAAATCTAGTTCCTGGATTGGTTGT
Balaenoptera_physalus        ???????????????????????????????????????????????????????????????????????????????????????????????????????????????GTGTTCCGCCATGGCGACCGGGCCCCGCTGGCCTCCTATCCCACTGACCCGCACAAGGAGGCTGCATCTACCCTGTGGCCACATGGCCTGGGCCAGCTGGCCGGGGAAGGGGTCCGCCAGCAGCTGGAGCTGGGCCGCTTCCTGAGGAGTCGCTACGAGGATTTTCTGAGCCCCGAGTACCGGTGGGAGGAGGTGTACATTCGCAGCACAGACTTTGACCGGACCCTGGAGAGCGCTCAGGCCAACCTAGTGGGGCTGTTCCCTGAGGCCGCCCCAGGGCGCTCCGAGGCCACCTGGAGGCC-ATCCCTGTGCACACGGTGCC-GTCACTGAGGACAAGCTGCTGAGGTTCCCTACACGCAGCTGTCCCC-ATACCAGGAGCTGCTGAGGGAGGCCACGGAGGCCGCCGAGTACCAGACCGCCCTAGAGGGTTGGACGGACTTCTTGACTCACCTGGAGAACTTCACGGGGCTGTCGCTGGTCGGGGAGCCGCTCCGCAGGGCGTGGAAAGTTCTGGACACTCTTATTTGCCAGCAAGCCCACGGTCTCCCCCTCCCATCCTGGGCCTCTCCGGATGTCCTGCAGACACTAGCTCAGATCTCGGCTTTGGATACTGGGGAACACGTGGGCCCACCCGGGGCAGCAGAGGAGGCCCAGCTGTATGGGGGAATCCTGCTGGATGCCATCCTTGCCGACTTCTCTCGGGTGCAGCACTTGGGGCTGCCCCTCAAGATGGTTATGTATTCGGCTCGCGACAGCRCTCTCCTGGCCCTCCAGGGGGCCCTGGGTCTCTATGASGGGCACACACCGCCTTATGCCGCCTGCCTCGGCTTTGAGTTCCGGAGGCGCCTTGGGGACCCGGAT------------------GACGACGCAGGGGATGTCACCATCTCCCTCTTCTACCGCAACGACTCTGCCGGCTTACCCTTGACCCTCAGCCTCCCCGGGTGCCCGGAGGCCTGCCCCTTAGGCCGCTTCCGCCAGCTGACTGCCCCCGCCCGGCCTCCGGCTCGCGGGATCCCCTGCCATGGCTTCCACGAGCCCGCCACCCCCGCAGCCACCTTGGTGCCCCTGCTG--------------------------------------GCTGGGCCTGCTGGCCTGCAGAGCCGGCTGCCTGCGGGCCTGGGGGGGCCCCGTGATGCCAGCATTGAAGATCCCACTTTTCAAAATGAAGGACATGATACTGATCCTTTGCCTCCTGAAAATGAGTTCTGCAGTGCCGGTGTTTCCTCAGCAACCTGGGACACCAGGCATGACTAGTTTGAGCCTTGAGACAATGAGACAGTTGGGAAGTTTGCAGGGATTAAACATGCTTTCTCAGTATTCAAGATTTGGCTTTGGGAAGTCATTTAATTCTTTGTGGATGCATGGTCTCCTCCCACCACATTCCTCTTTCCCATGGAGGAGACCAAGGAAACATGAAACTCAACAGTATGAATATTCTTTGCCTGTGCATCCCCCACCTCTCCCATCGCAGCCATCCCTGCAGCCTCCACAGCCAGGAC---AGAAACCTTTCCTCCAGCCCAGCATTGTAACCTCCGTCCAGAACACAGTCCAGAAGGGAATACCCCAGCCTCCGATTTACCCGGGGCATCTGCCCTTGCAGCAATCAGAGGGGCCAATGATTCAACAACAGGTGGCACCATCAGAAAAGCCACCGAAGACCGAGTTGCCAGGAATGGATTTTGCTGATCCACAAGATCCATCGATG---TTTCCAATAGCCCGTTTGATATCTCAGGGACCAATGCCACAAAATAAACCATCTCCACTTTATCCAGGAATATTTTACATGTCCTAGGGAGCAAATCAATTGAACGCTCCTGCCAGACTTGGCATCATGAGCTCAGAAGAAATGGCTGGAGGAAGAGGAGGCCCCATGGCCTATGGAGCCATGTTCCCGGGATTTGGAGGCATGAGGCCCGGCCTTGGAGGGATGCCCCCCAATCCAGCCATGGGCGGGGACTTTACTCTGGAATTTGACTCCCCAGTCGCTGGAACCAAAGGCCCGGAGAAGGGAGAAGGAGGTGCACAACCCCCCCCCGTGCCGCAGGCCAACCCAGCCGATCCGGAAAACCCAGCTCTCCTTTCAGAGCTAGCACCTGGTGCCCTCGGAGGGCTTCTTGCTAATCCTAAAGGCAATATCCCCAACCTAGCAAGAGGCCCTGCAGGGCAGAGCAGGGGACCCCTCAGG---GTCACCCCAGCAGCCGCAGACCCACTGATGACCCCTGGATTAGCTGATGTTTATGAGACCTACGGTGCTATTGAGACCACAACTCTGGGTCTCCAGGAAGAAACCACCGTGGATTCCACAGTGACCCCTGACAGTCAGCACACATCGATGCCAGGAAACAAGGCCCAGCAGCCCCAGATTAAGCATGATTCATGCCATTTCCAAGAGCCCATGGGGACCTGGATTTTGTTTGCCTGCCTCCTGGGAGCAGCCTTCTCTATGCCCCTACCACCTCATCCTGGGCACCCTGGTTATATCAACTTCAGCTATGAGGTGCTTACCCCTCTGAAGTGGTAGCAGAACATAATAAGACACCCGTMCCCGTCCTACGGTTACGAACCCATGGGCGGCTGGCTGCACCACCAAATCATTCCCGTGGGATCCCAGCAGGCT------------GCCCTGCCGCCTCAT---CACCACTTCCCCATGGTGCCAGCCCAGCAGCCCGCGGTCCCCCAGCAAACCATGGTGCCAGTTCCTGGCCAGCACGCCACGACTCCAAGCCAACCCCACCAGCCACACCTCCCTGCGCCCGCCCAG---------------CAGCCCGTCCAGCCGCAGCCTCMC---------------------------------------------------------------------------------------------------------------------CCGCCCCTGCTGCCCCAGCCGCCTCTGCCTCCGATGTTCCKCATGCAGCCCCTGCCCCCCATGCTTCCTGACCTGCCTCTGGAGGCTTGGCCAGCAACAGACAAGCCCAAGCGGGAGGAAGTGGATATGAAGACTACGATTCTATTGTTTTGTCTTCTAGGATCAACTCTGTCATTACCAATGCAGCTCAACCCTGCTTTGGTACTTCCTCCAACAAAGCTGGTTCCAGATCAGGCAACACTGCTAAACCAACAACAGCCAAATCAGTTCTTCCCTTCTTTAAGTCTAATTCCATTGACACAGATGCTCACACTGGGGTCAGACCTGCAACTGCTAAATCCTGTTGCAGGGATGGCACCTGGTACCCAGACCCTCCCACTGACCTTGGGGGGTTTGAAGGTACAGCAGCAGCTGCAACCACAA????????????????????????????????????????????????????????????????????????????????????????????????????????????????????????????????????????????????????????????????????????????????????????????????????????????????????????????????????????????????????????????????????????????????????????????????????????????????????????????????????????????????ATGTTGCTGCTGCAGTGCAGGCATGAAGCCTCTTCTCCTAAGCTAGATAACTTGGTACCAAGTGGAAAAATGAAGATTCTCCTCATCTTTCTAGGTCTGCTTGGTTATTCCATTGCTATGCCA------TTGCAAATGCCCCGAATGCCTGGATTTAGCAGTAAAAGTGAGGAGATGATGCGCTATGGTCACTTCAACTTTATGAACTCCCCACCTATGGCACACCTGGGTCCCTTGTATGGAAATGGTATGCAGCTCCCTCAGCTCTTCCTGCCGTACCAGATGCCCATGTGGCCTCAGCCACCACCCAACAAGAAGCGCCCACAGAAACCCTCATCTCCCTCAGCACCCAAACACCAGAGCAAGACTGATCAAGCCCCAGAGACCCAGAAACCCAACCAGCCTCAACTAAAGCAGCCCCTACCGGAGCATCCTTTAAAGCGGCCATCACCCACCCCAACTCAGCCCCAA---GAGGAAACCCAGACACCTCAGGCATTCCCACCATTCGGCAATGGGCTATTTCCCTATCAACAGCCACCGTGGCATGTTCCACATAGGGTACCATCAGGTTATGGATGTCCACCAGTCAGCAATGAAGAAGGTGGGAATCCTTACTTTGGATATTTTGGATATCATGGATTTGGGGGCCGTCCTCCTTATTATTCAGAAGAGATGTTTGAACAAGATTTTGAAAAACCAAAAGAAAAAGATCCTCCTAAAACAGAGAGTCCAGCCACCGATCCTTCAGCTAATTCAACAGTTCCTGAAACTAATTCTACCCACTCAAATGCACCCAATCCCAGAGGGAGTCAGGGTGGAAATGACACCAGCCCAACAGGAAACAGTGTCCAGGGGTCTAACACTGTGAGCAATCCTACAGCTCAAAACAGCCCTGCAGTAAATGTTTCAGGCCAGGGAGTTCCAAGAAGTCAAACCCCACGG---------------------GGACCAAGTCAGACAAATATTCATGAAAATTATCCAAATCCTAACATCCGAAGTTTTCCTGCAGGAAGACAATGG------------CGACCTACTGGCACCGTTATGGGGCACAGACGTAATGGGCCTTTTTACTGAAATCAACAAATTCAAAGGGGTCCCTGGTGGAACTCCTTTGCTTTGGAAGGCAAACAAGCAGTTCGTCTAGGATATCCAATATATCGCAGAGCTTATGCTTCCACTGCAAGAGGCAATTCTCCCAATTATGCAGGAAATCCAGCAAATTTCAGAAGAAAGCCTGAAGGGCCAAATAAACACCCTGTGGGAACCAATGTTGCCCCTCTGGGTCCCAAACATGGTACTGTTGGCCACAATGAAAACATCCAAAATCCAAGAGAGAAGCCAGTAAGTCAAAAAGAAAGAATAGTCATTCCTACAAGGGATCCAAATGGCCCCTGGAGAAACTCTCAAGACTATGGAGTTAATAAATCAAACTGTAAACTGCCTCACCCTGAGCATAACATGCTAGTCCCAAATTTTAATTCTATTGGTCAACGTGAAAACTCTTATTACCTGAGAGGAGATTCCAGAAGAGCTCCAAATTCTAATGGACAAACCCAAAGCCAGAATTTGCCCAAAGGGATTATTTTAGAGCCAAGAAGAATTCCATATGAATCAGAAATTAATCAGCCAGAATTAAAGCACAGTATATATCAGCCTGTGTACCCTGAGGGATTCCCTTCCCCTGCAAGGGAACATTTTCCTGCTGGAAGAAATACTTGGAACCAACAAGAAATCTCTCCACCTTTTAAGGAAGATCCTGGAAGGCATGAAGAACACTTACCTCATCCTTCCCATGGCTCTGGAGGATGTGTTTACTACCCTGACTATAACCCCTATGATCCCAGGGAAAACTCACCATACCTTAGAAGTAATACATGGGCTGAAAGAGATGATTCTCCCAATAGAATGAGGCAACCTGAAAATCCACACTATCCCATGAATACTACAGACCCAAAAAAGACAATCCCTTATAATGAAGAAGACCCAATAGATCCAACTGGAGATGAATCTTTCCCAGGACAAAGTAGATGGGGTGTGGTGGAGTCAAGCTTTAAAGGAGACCCAACAGTTAGGCACTATGAAAGCGAGCAA---TAT------------------------------------ACCTCAAATCAACCAAAGGAATACCTTCCCTATTCCTTAGAT---AATCCATCAAAACCCAGGGAGGATTTCCCTTATGGTGAATTTTACCCCTGGAGCCCAGATGAGAATTTCCCATCATATAATACAGCTCCCACTGAACCACGGCCGGTGGAGAGCAGGGGCTATTATGCTAATAATGCCATTGGACAAGAAGAAAGCACTATGTTTCCTTCTTGGAACTCCTGGGACCACAGGATTCAAGCCCAAGAGCAGAAAGAAAGAAGGCCATATTTTAACAGAAATTTCTGGGATCAGCCAACAAATTTACACAGAGCCCCTGCTAGTTCACCATACCAGAAGGAGAACAAGCCTTATTCCAGTAACTCCCCAGCTGGGCTTCAGAAAAATCCAATATGACATGAAGGTGAGAATTTGAATTATGGCATGCAGATCACTAGGTTAAATTCACCAGAGAGAGAACACTTGGCTTTCCCAGACTTAATTCCTCCAAGTTACCCAGCAGGTCAAAAAGGAGCACATTTATTTCACCTAAGCCAGAGAGGTCCTTGCTGTGCTGGTGGCTCCACAGGGCCCAAGGACAATCCACTTGCTCTACAAGACTACACTCCATCTTTTGGTCTTGCACCAGGGGAGAACCAAGACACCAGCCCTGTGTATACAGAAGACAGTCATACTAAGCATGCAAGACATACTATCTCCCCGACAAGCATCCTACCTGGCCAAAGAAACAGCTCAGAAAAAAGACTGCCTGGA------------GAAAGTCAAAACCCAAGTCCTTTCAGAGATGACGTGTCCACTCTGAAGAGGAACACACCATGTTCTATA---AATCAGTTGGGCCAAAGGGGAATTATGCCCTTTCCTGAAACCAGTTCCCTTCAATCAAAGAATACACCTTGCCTCAAAAGTGATCTTGGAGGAGAAGGAAAC---ATTTTGGAACAAATATTTGAAGGCAACCCTCTCAATGAAAGAACTGTTGATCTTACTCCTGAGCAGCTTGTTATTGGTATACCTGACGAAGGTCCCAAGCCAGAAGGAATTCCAAGTGAAGTGCAAGAAAATGAGGGTGAAAGGCAGCAG---AGAGCATCTAGCATCCTACAGTTACGATGTTTTGGCTCCGAATTAACAAAGTATCACACCTCCAGCACTGGAACTCCATCTAGCTTTGGAAGGCAAGGCTCATTTGATGGGGATCCAATTACACCTACTGAAATTCCTAACTSATTGGCTGAGTTAGCTACCAGGGCACAGTTTCAGAATATAAATGTAGACCCACTTAATGCAGATGAACACACTCTATTTGATTCTCTTCAAGTAGGGACCAATCCACAGGACCAGGTGCAAGACTGCTTACTACTTCAGGCCATGACCATAGCAGGACACCCCTGGGGCTGGTTCCTGGGGCACCTCCTGGTCAGTGTCACAGGATCCCTCGCCTGGGGTGGCGGCAGCCACATCATAAACGGCGAGGACTGCCACCCGCACTCGCAGCCTTGGCAGGCGGCACTGTTGTTGGAAAAGGAATTTTTCTGCGGGGGCGTCCTGGTGCCTCCTCAATG-GTGCTGTCAGC-GCGCACTGTTTCTGGAATTCCTGTACCATCGGGCTGGGCCTGCACAGTCTCGAGGACGACCAAGAGCCAGGCGGTCGGATGATGGCGGCTCACCTCTCCATCCAGCACCCCGCGTACAACAGACCATCTCTTGCCAACGACCTCATGCTCATCAAGTTGGAAGAACTGGTGCCCCAGTCTGACACCATC-AGCACGTCAGCGTCGCCTCACAGTGCCCGACCGCT---GGGGATTCTTGCCTCGTTTCCGGCTGGGGTCGGCTAGYGAATGGCCGACTGCCCAAAGTGCTCCAGTGCGTGACTATCTCAGTGGTGTCGGAGGAGATCTGCAGTGAACTCTACGCCCCCGTGTACCACCCCAGCATGTTCTGCGCTGGCGGACTCCAGGACCAAAAGGACTCCTGCCATGGTGACTCTGGGGGCCCCCT-GTCTGCAACGGGTCCCTGCAGGGCCTTGTGTCCTTTGGACAATCCCCGTGTGACCAGCCCAACGTGCCAAGCGTCTACACCAACCTCTGCAAGTTCACAGACTGGATACAGAAAACCATCCAGGCCAGTATGAAGGTGCTCCCTGCATCTGTCCTTGCTGTCCTCCTCGTCACGGCTCTGAAGTTTTCCACTGCAGCCCCCTCCCTATTTGCAGCA-----CCCCCCCAGGACCTCAAGGAACAGCTACCAGCTCACACAGGCATACCTTGACAAATATTACACAAAGAAAGGAGGGCGCCAGATTGGTGAGATGGTTGCAAGAGGAGGCAATTCCATGGTTAAAAACATTAAGGAGCTGCAGGCTTTCTTCGGCCTCCGAGTCACCAGGAAGTTAGACCGGGCCACCATGGATGTGATCAAGAGGCCTCGCTGTGGAGTTCCTGATGTGGCAAACTATCACCTCTTCCCAGGTGAACGCAAATGGAAAACAAATACTTTGACATACAGAATATCCAAATACACACCTTCCATGACTTCTGCAGAAGTGGACAAAGCAGTGGAGATGGCCCTGCAGGCCTGGAGTAGCTCTGTCCCTCTGAGCTTTGTCAGAATAAACTCAGGAGAAGCAGATATTATGATATCTTTTGAAACTGGAGATCACAGGGATTCCTATCCATTCGATGGGCCTTGGGGGACTCTATCTCATGCATTTGCACCTGGAGAAGGCCTGGGAGGAGATACACATTTCGACAATGCTGAGAAGTGGACTATGGGAATGAATGGTTTYAATTTATTCACCGTTGCTGCTCATGAATTTGGCCACGCACTGGGCCTGGCCCATTCCACAGACCCATCAGCACTGATGTACCCAACTTATAAGTATCAGCATCCCTATGGATTCCACCTTCCCAAGGATGATGTGAAAGGGATCCAGGCACTGTACGGACCTTGGAAGACATTCCCAGGGAAGCCCGCTGTGCCCCACAGCCTCCCTCATAATCCTATTATCCCTGACCTCTGTGACTCCAGCTAAGCCTTTGATGCTGTGACAATGCTGGGGAAGGAGCTCCTGTTCTTCAAGGACCGGATTTTCTGGTGTCAGCAGGTTCACTTGATGTCAGGGATCCGGCCCAGCACCATCACCAGCTCCTTCCCCCAGCTTATGTCCAATGTGGATGCAACTTATGAAGTGGCTGAGAGGGGCACAGCTTACTTCTTTAAAGGACCCCACTACTGGATAACAAGAGGATTCCAAATGCAAGATACTCCTCAGACTATTTATGACTTTGGGATCCCAAGATACGTGCAGTGAATAGATGCTGCCGTCTATCTCAAGGATGCACAGAAGACCCTTTTCTTTGTGGGAGATGAATACTACAGCTATGATGAACGAAAAAGGAAAATGGAAAAAGACTATCCAAAGAATACTGAAGAAGAATTTTCAGGAGTTAATGGCCAAATAGATGCTGCTGTGGAGTTAAATGGCTACATTTACTTCTTTTCAGGACCCAAAATGTACCAGTATGATACAGAGAAGGAAGATGTGGTTAGTGTGCTGAAATCTAGTTCCTGGATTGGTTGC
Berardius_arnuxii            ATGGCCGGGCCAGGGTTTCGGGGCCACACAGCTGGACTTCTCCTGCTGCTGCTGCTGCTA---------CCCGAGGCCCTGACAGAGGGACCCCTGGTCTTTGTGGCTGTGGTGTTCCGCCATGGTGACCGGGCCCCGCTGGCCTCCTATCCCACTGACCCGCACAAGGAGGCTGTATCTACCCTGTGGCCACGTGGCTTGGGCCAGCTGACCTCGGAAGGGGTCCGCCAGCAGCTGGAGCTGGGCCGCTTCCTGAGGAGTCGCTACGAGGATTTTCTGAGCCCCGAGTACCGGCGGGAGGAGGTGTACATTCGCAGCACAGACTTTGACCGGACCCTGGAGAGCGCTCAGGCCAACCTAGCGGGGCTGTTCCCTGAGGCCGCCCCAGGGCGCTCCGAGGCCACCTGGAGGCCGATCCCTGTGCACACGGTGCCCGTCACTGAGGACAAGCTGCTGAGGTTCCCTACACGCAGCTGTCCCCGATACCAGGAGCTGCTGAGGGAGGCCACGGAGGCCGCCGAGTACCAGACGGCCCTAGARGGTTGGACGGACTTCTTGACTCACCTGGAGAACTTCACGGGGCTGTCGCTGGTCGGGGAGCCGCTGCGCAGGGCGTGGAAAGTTCTGGACACTCTTATTTGCCAGCAAGCCCACGGTCTCCCCCTCCCATCCTGGGCCTCCCCGGATGTCCTGCAGACACTAGCTCAGATCTCGGCTTTGGATGTTGGGGCACACGTGGGCCCACCCGGGGCAGCAGAGAAGGCCCAGCTATCTGGGGGAATCCTGTTGGATGCCATCCTTGCCAACTTCTCTCGGGCGCAGCACTTGGGGCTGCCCCTCAAGATGGTTATGTATTCGGCTCACGACGGCACTCTCCTGGCCCTCCAGGGGGCCCTGGGTCTCTATGACGGGCACACACCGCCTTACGCAGCCTGCCTCGGCTTTGAGTTCCGGAGGCGCCTTGGGGACCCGGAT------------------GACGATGCAGGGAATGTCACCATCTCCCTCTTCCACCGCAACGACTCTGCTGCCTTACCCTTGACCCTCAGCCTCCCCGGGTGCCCAGCGGCCTGCCCCTTAGGCCACTGCCGCCAGCTGACTGCCCCTGCCCGGCCTCCGGCTCACGGGATCCCCTGCCATGGCTTCTACGAGCCCGCCACGCCCGCAGCCMCCGTGGTGCCTCTGCTGGCTGGGGCTGTGGCCGTGCTGGCAGCCCTCAGTATGGGGCTGGGCCTGCTGGCCTGCAGAGCCGGCTGCCTGCGGGCCTGGGGGGGCCCCGTGATGCCAGCATTGAAGATCCCACTTTTCAAAATGAAGGACATGATACTGATCTTGTGCCTCCTGAAAATGAGTTCTGCAGTGCCGGTGTTTCCTCAGAAACCTAGGACACCAGGCATGGCTAGTTTGAGCCTTGAGACAATGAGACAGTTGGGAAGTTTGCAGGGATTAAACATGCTTTCTCAGTATTCAAGATTTGGCTTTGGGAAATCATTTAATTCCTTGTGGATGCATGGTCTCCTCCCACCACATTCCTCTTTCCCGTGGATGAGACCAAGGGAACATGAAACTCAACAGTATGAATATTCTTTGCCTGTGCATCCCCCACCTCTCCCATCGCAGCCATCCCTGCAGCCTCCACAGCCAGGAC---AGAAACCTTTCCTCCAGCCCACCGTTGTAACCTCCGTCCAGAACACAGTCCAGAAGGGAATACCTCAGCCTCCGATTTACCTGGGACAGCCGCCCTTGCAGCAATCAGAGGGGCCAATGATTCAA---CAGGTGGCACCATCAGAAAAGCCACCAAAGACCGAGTTGCCAGGAATGAATTTTGCTGATCCACAAGATCCATCGATG---TTTCCAATAGCCCGTTTGATATCTCGGGGACTGGTGCCACAAAATAAACCACCTCCACTTTATCCAGGAATATTTTACATGTCCTATGGAGCAAATCAATTGAACGCTCCTGCCAGACTTGGCATCATGAGCTCAGAAGAAATGGCTGGAGGAAGAGGAGGCCCCATGGCCTATGGAGCCATGTTCCCAGGATTTGGAGGCATGAGGCCCGGCCTTAGAGGGATGCCCCCCAATCCAGCCATGGGCGGGGACTTTACTCTGGAATTTGACTCCCCAGTTGCTGGAACCAAAGGCCCGGAGAAGGGAGAAGGAGGTGCACAAGAACCCCCTGTGCCGGAGGCCAACCCAGCCGATCCGGAAAACCCAGCACTCCTTTCAGAGCTAGCACCTGGTGCCCTCGGAGGGCTTCTTGCTAATCCTAAAGGCAATATCCCCAACCTAGCAAGAGGTCCTGCAGGGCAGAGCAGGGGACCCCTCAGG---GTCACCCTGGCAGCCTCAGACCCACTGATGACCCCTGGATTAGCTGATGTTTATGAGACCTACAGTGCTGATGAGACCACAACTCTGGGTCTCCAGGAAGAAACCACCGTGGATTCCACAGTGACCCCTGACAGTCAGCACACATCAATGCCAGGGAACAAGGCCCAGCAGCCCCAGATTAAGCATGATGCATGGCATTTCCAAGAGCCCATGGGGACCTGGATTTTGTTTGCCTGCCTCCTGGGAGCAGCCTTCTCTATGCCCCTACCACCTCATCCTGGGCACCGTGGTTATATCAACTTCAGCTATGAGGTGCTTACCCCTCTGAAGTGGTACCAGAACATAATAAGACACCCGTACCAGTCCTACGGTTACGAACCCATGGGTGGCTGGCTGCACCACCAAATCATTCCCGTGGTATCCCAGCAGGCT------------GCCCTGCAGCCTCAA---CGCCACTTCCCCATGGTGCCAGCCCAGCAGCCCGCGGTCCCCCAGCAAACTATGATGCCAGTTCCTAGCCAGCACTCCATGACTCCAAGCCAACCCCACCAGCCACACCTCCCTGTGCCCGCCCAG---------------CAGCCCATCCAGCCGCAGCCTCAC---------------------------------------------------------------------------------------------------------------------CCGCCCCTGCTGTCCCAGCCGCCTCTGCCTCCGATGTTCCCCATGCAGCCCCTGCCCCCCATGCTTCCTGACCTGCCTCTGGAGGCTTGGCCCGCAACAGACAAGACCAAGCGGGAGGAGGTG???ATGAAGACTACGATTCTACTGTTTTGTCTTCTAGGATCAACTCTGTCATTACCAATGCAGCTCAACCCTGCTTTGGTACTTCCTTCAACAAAGCTGGTTCCAGATCAGGCGACACTGCTAAACCAACAACAACCAAATCAGGTCTTCCCTTCTTTAAGTCTAATTCCATTGACACAGATGCTCACACTGGGGTCAGACCTGCAACTGCTAAATCCTGCTGCAGGGATGGCACCTGGTACCCAGACCCTCCCACTGACCCTGGGGGGATTGAAGGTACAGCAGCAGCTGCAACCACAAGTGTTACCAGTTATTGTAGCACACCTTGGAGCCCAGGGTGCTATCCTAAGCTCAGAGGAATTGCCAGCGACCCCCCAAATCTTAACAGGATTTATCTTCCATCCCTTGTTTCCTGGAGTCATCCTGCCCACCAGTCAGGCTACTCCAGATGTCCAGAATGGAATCCTTCCTGCAGGACAAGCAGGAGCAAATCCTGCCATCCAGGGAACCCCAGAGGGCCCCTTCCCAACTACCACTGGCACAGATGAYGACTTTGCAGAGACCATCCCTGCAGGCATCCAAAGGGGCACACACACCACTGAGGAAACCACCACAGGGTCACCAAAAGGAATT???ATGTTGCTGCTGCAGTGCAGGCATGAAGCCTCGTCTCCTAAGCTAGATAACCTGGTACCAAGTGGAAAAATGAAGATTCTCCTGGTCTTTCTAGGTCTGCTTTGTTATTCCATAGCTATGCCA------ATGCAAATGCCCCAAATGCCTGTATTTAGCAGTAAAAGTGAGGAGATGATGCGCTATGGTCACTTCAACTTTATGAACTCCCCACCTATGGCACACCTGGGTCCCTTGTATGGAAATGGTATGCAGCTCCCTCAGCTCTTCCTGCCTTACCAGATGCCCATGTGGCCTCAGCCACCACCCAACAAGAAGCGCCTACAGAAACCTTCATCTCCCTCAGCACCCAAACACCAGAGCAAGACTGATCAAGCCCCAGAGACCCAGAAACCCAACCAGCCTCAACTAAAACAGCCCCTAATGGAGCATCCTTTAAGGCAGCCATCACCCACCCCAACTCAGCCCCAA---GAGGAAACCCAGACACCTCAGGCATTCCCACCATTCGGCAATGGGCTATCTCCCTATCAACAGCCACYGTGGCATGTTCCACATAGGGTACCACCAGGTTATGGAAGTCCACCARTCAGCAATGAAGAAGGTGAGAATCCTTACTTTGGATATTTTGGATATCATGGATTTGGGGGCCGTCCTCCTTATTATTCAGAAGAGATGTTTGAACAAGATTTTGAAAAACCAAAAGAAAAAGATACTCCTAAAACAGAGAGTTCAGCCACTGATCCTTTGGCTAATTCAACAGTTCCTGAAACTAATTCTACCCAGTCAAATGCACCCAATTCCAGAGGGAGTCAGGGTGGAAATGACACCAGCCTAACAGGAAACAGTGTCCAGGGGTCTAACACTGTGAGCAATCCTACAGCTCAAAACAGCCCTGCAGTAAATGTTTCAGGCCAGGGAGTTCTAAGAAGTCAAACCCCACGG---------------------GGACCAAGTCAGACAAATATTCATGAAAATTATCCAAATCCTAACATCCGAAGTTTTCCTACAGGAAGACAATGG------------CGACCTACTGGCACCGCTATGGGGCACGGACGTAATGGGCCTTTTTACCAAAATCAACAAATTCAAAGGGGTCCCCGGTGGAACTCCTTTGCTTTGGAAGGCAAACAAGCAGTTCGTCCAGGATATCCAATATATCGCAGAGCTTATGCTTCCACTGCAAGAGGCAATTCTCCCAATTATGCAGGAAATCCAGCAAATTTCAGAAGAAAGCCTGAAGGGCCAAATATACACCCTGTGGAAACCAATGTTCCCCCTCTGGGTCCCAAATATGGTACTGTTGGCCACAATGAAAACATCCAAAATCCAAGAGAGAAGCCAGTAAGTCAAAAAGAAAGAATAGTCATTCCTACAAGGGATCCAAATGGCCCCTGGAGAAACTCTCAAGACTACGGAGTTAATAAATCAAACTATAAACTGCCTCACCCTGAGGATAACATGCTAGTCCCAAATTTTAATTCTATTGGTCAACGTGAAAACTCTTATTACCTGAGAGGAGATTCCAGAAGAGCTCCAAATTCTAATGGACAAACCCAAAGCCAGCATTTGCTCAAAGGGATTATCTTAGAGCCAAGAAGAATTCCATATGAATCAGAAATTAATCAGCCAGAATTAAAGCACAGTATATATCAGCCTGTGTACCCTGAGGGATTCCCTTCCCCTGCAAGGGAACATTTTAATGCTGGAAGAAATACTTGGAACCAAAAAGAAATCTCTCCACCTTTTAAGGAAGATCTTGGAAGGCATGAAGAACACTTACCTCATCCTTCCCATGGCTCTGGAGGACGTGTTTACTACCCTGACTATAACTCCTATGATCCCAGGGAAAACTCACCATACCTTAGAAGTAATACATGGGCTGAAAGAGATGATTCTCCCAATACAATGAGGCAACCTGAAAATCCACACTATCCCATGAATACTCCAGACCCAAAAAAGACATTCCCTTATAATGAAGAAGACCCAATAGATCCAACTGGAGACGAATCTTTCCCAGGACAAAGTAAATGGGGTGTGGTGGAGTCAAGCTTTAAAGGAGACCCAACAGTGAGGCACTATGAAGGCGAGCAA---TAT------------------------------------ACCTCAAATCAACCAAAGGAATACCTTCCCTATTCCTTAGAT---AATCCATCAAAACCCAGGGAGGATTTCCCTTATGGTGAATTTTACCCCTGGAGCCCAGATGAGAATTTCCCATCATATAATACAGCTCCCACTGAACCACGGCCAGTGGAGAGCAGGGGCTATTATGCTAATAATGCCGTTGGACAAGAAGAAAGCGCTATGTTTCCTTCTTGGAACTCCTGGGACCACAGGATTCAAGCCCAAGAGCAGAAAGAAAGCAAGCCATATTTTAACAGAAATTTCTGGGATCAGCCAACAAATTTACACAAAGCCCCTGCTAGTTCACCATACCAGAAAGAGAACAAGCCTTATTCCAGTGACTCCCCAGCTGGGCTTCAGAAAAATCCAATATGGCATGAAGGTGAGAATTTGAATTATGGCATGCAGATCACTAGGTTAAATTTAYCAGAGAGAGAACATTTGGCTTTCCCAGACTTAATTCCTCCAAGTTACCCAGCAGGTCAAAAAGGAGCACATTTATTTCAGCTAAGCCAGAGAGGCCCCTGCTGTGTTGGTGGCTCCACAGGTCCCAAGGACAATCCACTTGCTCTACAAGACTACACTCCATCTTTTGGTCTTGCACCAGGGGAGAACCAAGACACCAGCCCTGTGTATACAGAAGACAGTCATACTAAGCATGTAAGACATACTATCTCCCCGACAAGCATCCTACCTGGCCAAAGAAACAGTTCAGAAAAAAGACTGCCTGGA------------GAAAGTCAAAACCCAAGTCCTTTCAGAGATGACATGTCCACTCTGAAGAGGAACACACCATGTTCTATA---AATCAGTTGGGCCAAAGGGGAATTATGCCCTTTCCTGAAACCAGTTCCCTTCAATCAAAGAATACACCTTGCCTCAAAAGTGATCTTGGAGGAGAAGGAAAC---ATTTTGGAACAAATATTTGAAGGCAACCAGCTCAATGAAAGAACTGTTGATCTTACTCCTGAGCAGCTTGTTATTGATACACCTGACGAAGGTCCCAAGCCAGAAGGAATTCCAAGTGAAGTGCAAGGAAATGAGGGTGAAAGGCAGCAG---AGACCATCTAGCATCCTACAGTTACCATGTTTTGGCTCCAAATTAACAAAGTATCACACCTCCAGCACTGGAACTCCATCTAGCGTTGGAAGGCAAGGCTCATTTGATGGGGATCCAATTATGCCTACTGAAATTCCTAACTCATTGGCTGAGTTAGCTACCAGGGCACAGTTTCAGAATATAAATGCAGACCCACTTAATGCAGATGAACACACTCTATTTGATTCTCTTCAAGTAGGGACCAATCCACAGGACCAGGTGCAAGACTGCTTACTACTTCAGGCCATGTCCATGGCAGGAAAGCCCTGGGGCTGGTTCCTGGGCCACCTCCTCCTCAGTGTCACAGGATCCCTCGCCTGGGGTGGAGGCAGCCACATCATAAACGGCGAGGACTGCCACCCGCACTCGCAGCCTTGGCAGGCGGCGCTGTTCTTGGAAAAGGAATTTCTCTGCGGGGGCGTCCTGGTGCATCCTCAGTGGGTGCTGTCAGCCGCACACTGTTTCCAGAATTCCTATACCATCGGGCTGGGCCTGCACAGTCTTGAGGACGACCATGAACCAGGCTGTAAGATGATGGAGGCTCACCTCTCCATCCAGCACCCAGAGTACAACAGAGCATCTTTTGCCAACGACCTCATGCTCATCAAGTTGGAAGAATTGGTGCCCCAGTCTGACACCATCCAGACCATCAGCATCGCCTCACAGTGCCCGACCGCT---GGGGATTCTTGCCTCGTTTCCGGCTGGGGTCGGCTAGCGAATGGCGGACTGCCCAGAGTGCTCCAATGCGTGAATATCTCAGTGGTGTCGGAGGAGATCTGCAGTGAACTCTATGCCCCCGTGTACCACCCCAGCATGTTCTGTGCTGGCGGAGGCCAGGACCAAAAGGACTCCTGCCATGGTGACTCTGGGGGCCCCCTGGTCTGCAACGGGTCCCTGCAGGGCCTTGTGTCCTTTGGACAACCCCCGTGTGGCCAGCCCTACGTGCCAGGCGTCTACACCAATCTCTGCAAGTTCACAGACTGGATACAGAAAACCATCCAGGCCAGTATGAAGGTGCTCCCTGTATCTGGCCTTGCTGTCCTCCTCGTCACGACTCTGAAGTTTTCCACTGCAGCCCCCTTCCTATTTGCAGCC------ACCGCCAGGACCTCAAGGAACAGCTACCACCTCGCACAGGCATACCTTGACAAATATTACACAAAGAAAGGAGGGCACCAGATTGGTGAGATGATTGCAAGAGGAGGCAATTCCACGGTTAAAAACATTAAGGAGCTGCAGGCTTTCTTCGGCCTCCGAGTCACCGGGAAGTTAGACCGGGCCACCATGGATGTGATCAAGAGGCCTCGCTGTGGAGTTCCTGATGTGGCAAACTATCGCCTCTTCCCAGGTGAACCCAAATGGAAAAAAAATACTTTGACATACAGAATATCCAAATACACACCTTCCATGACTTCTGCAGAAGTGGACAAAGCAGTGGAGATGGCCCTGCAGGCCTGGAGTAGCGCCGTCCCTCTGAGCTTTGTCAGAATAAACTCAGGAGAAGCAGATATTATGATATCTTTTGAAACTGGAGATCATGGGGATTCCTATCCATTCGATGGGCCTCGGGGGACTCTAGCCCATGCATTTGCACCTGGAGAAGGCCTGGGAGGAGATACACATTTCGACAATGCTGAGAAGTGGACTATGGGAATGAATGGTTTCAATTTATTCACCGTTGCTGCTCATGAATTTGGCCACGCACTGGGCCTGGCCCATTCCACAGACCCATCAGCACTGATGTACCCAACTTATAAGTATCAGCATCCCTATGGATTCCACCTGCCCAAGGATGATGTGAAAGGGATCCAGGCACTGTACGGACCTCGGAAGACATTCCCAGGGAAGCCCGCTGTGCCCCACAGCCCCCCTCATAATCCTTCTATCCCCGACCTCTGTGACTCCAGCTCAGCCTTTGATGCTGTCACAATGCTGGGAAAGGAGCTCCTGTTCTTCAGGGACCGGATTTTCTGGCGTCGGCAGGTTCACTTGATGTCAGGGATCCGGCCCAGCGCCATCACCAGCTCCTTTCCCCAGCTTATGTCCAATGTGGACGCAGCTTATGAAGTGGCTGAGAGGGGCACAGCTTACTTCTTTGAAGGACCCCACTACTGGATAACAAGAGGATTCCATATGCAAGGTACTCCTCGGACTATTTATGACTTTGGGTTCCCAAGATACGTGCAGCGAATAGATGCTGCCGTCTATCTCAAGGATGCACAGAAGACCCTTTTCTTTGTGGGAGATGAATACTACAGCTATGATGAACGAAAAAGGAAAATGGAAAAAGACTATCCAAAGAATACTGAAGAAGAATTTTCAGGAGTTAATGGCCAAATAGATGCTGCTGTGGAGTTAAATGGCTACATTTACTTATTTTCAGGACCCAAAGCATACAAGTATGATACAGAGAAGGAAGATGTGGTTAGTGTGCTGAAATCTAGTTCCTGGATTGGTTGC
Berardius_bairdii            ATGGCCGGGCCAGGGTTTCGGGGCCACACAGCTGGACTTCTCCTGCTGCTGCTGCTGCTA---------CCCGAGGCCCTGACAGAGGGACCCCTGGTCTTTGTGGCTGTGGTGTTCCGCCATGGTGACCGGGCCCCGCTGGCCTCCTATCCCACTGACCCGCACAAGGAGGCTGTATCTACCCTGTGGCCACGTGGCTTGGGCCAGCTGACCTCGGAAGGGGTCCGCCAGCAGCTGGAGCTGGGCTGCTTCCTGAGGAGTCGCTACGAGGATTTTCTGAGCCCCGAGTACCGGCGGGAGGAGGTGTACATTCGCAGCACAGACTTTGACCGGACCCTGGAGAGCGCTCAGGCCAACCTAGCGGGGCTGTTCCCTGAGGCCGCCCCAGGGCGCTCCGAGGCCACCTGGAGGCCGATCCCTGTGCACACGGTGCCCGTCACTGAGGACAAGCTGCTGAGGTTCCCTACACGCAGCTGTCCCCGATACCAGGAGCTGCTGAGGGAGGCCACGGAGGCCGCCGAGTACCAGACGGCCCTAGAGGGTTGGACGGACTTCTTGACTCACCTGGAGAACTTCACGGGGCTGTCGCTGGTCGGGGAGCCGCTGCGCAGGGCGTGGAAAGTTCTGGACACTCTTATTTGCCAGCAAGCCCACGGTCTCCCCCTCCCATCCTGGGCCTCCCCGGATGTCCTGCAGACACTAGCTCAGATCTCGGCTTTGGATGTTGGGGCACACGTGGGCCCACCCGGGGCAGCAGAGAAGGCCCAGCTATCTGGGGGAATCCTGTTGGATGCCATCCTTGCCAACTTCTCTCGGGCGCAGCACTTGGGGCTGCCCCTCAAGATGGTTATGTATTCGGCTCACGACGGCACTCTCCTGGCCCTCCAGGGGGCCCTGGGTCTCTATGACGGGCACACACCGCCTTACGCAGCCTGCCTCGGCTTTGAGTTCCGGAGGCGCCTTGGGGACCCGGAT------------------GACGATGCAGGGAATGTCACCATCTCCCTCTTCCACCGCAACGACTCTGCTGCCTTACCCTTGACCCTCAGCCTCCCCGGGTGCCCAGCGGCCTGCCCCTTAGGCCACTTCCGCCAGCTGACTGCCCCTGCCCGGCCTCCGGCTCACGGGATCCCCTGCCATGGCTTCTACGHGCCCGCCACGCCCGCAGCCACCGTGGTGCCTCTGCTGGCTGGGGCTGTGGCCGTGCTGGCAGCTCTCAGTATGGGGCTGGGCCTGCTGGCCTGCAGAGCCGGCTGCCTGCGGGCCTGGGGGGGGCCCGTGATGCCAGCATTGAAGATCCCACTTTTCAAAATGAAGGACATGATACTGATCTTGTGCCTCCTGAAAATGAGTTCTGCAGTGCCGGTGTTTCCTCAGAAACCTAGGACACCAGGCATGGCTAGTTTGAGCCTTGAGACAATGAGACAGTTGGGAAGTTTGCAGGGATTAAACATGCTTTCTCAGTATTCAAGATTTGGCTTTGGGAAATCATTTAATTCCTTGTGGATGCATGGTCTCCTCCCACCACATTCCTCTTTCCCGTGGATGAGACCAAGGGAACATGAAACTCAACAGTATGAATATTCTTTGCCTATGCATCCCCCACCTCTCCCATCGCAGCCATCCCTGCAGCCTCCACAGCCAGGAC---AGAAACCTTTCCTCCAGCCCACCGTTGTAACCTCCGTCCAGAACACAGTCCAGAAGGGAATACCTCAGCCTCCGATTTACCTGGGACAGCCGCCCTTGCAGCAATCAGAGGGGCCAATGATTCAA---CAGGTGGCACCATCAGAAAAGCCACCAAAGACCGAGTTGCCAGGAATGAATTTTGCTGATCCACAAGATCCATCGATG---TTTCCAATAGCCCGTTTGATATCTCGGGGACTGGTGCCACAAAATAAACCACCTCCACTTTATCCAGGAATATTTTACATGTCCTATGGAGCAAATCAATTGAACGCTCCTGCCAGACTTGGCATCATGAGCTCAGAAGAAATGGCTGGAGGAAGAGGAGGCCCCATGGCCTATGGAGCCATGTTCCCAGGATTTGGAGGCATGAGGCCCGGCCTTAGAGGGATGCCCCCCAATCCAGCCATGGGCGGGGACTTTACTCTGGAATTTGACTCCCCAGTCGCTGGAACCAAAGGCCCGGAGAAGGGAGAAGGAGGTGCACAAGACCCCCCTGTGCCGGAGGCCAACCCAGCCGATCCAGAAAACCCAGCACTCCTTTCAGAGCTAGCACCTGGTGCCCTCGGAGGGCTTCTTGCTAATCCTAAAGGCAATATCCCCAACCTAGCAAGAGGTCCTGCAGGGCAGAGCAGGGGACCCCTCAGG---GTCACCCTGGCAGCCGCAGACCCACTGATGACCCCTGGATTAGCTGATGTTTATGAGACCTACAGTGCTGATGAGACCACAACTCTGGGTCTCCAGGAAGAAACCACCGTGGATTCCACAGTGACCCCTGACAGTCAGCACACATCAATGCCAGGGAACAAGGCCCAGCAGCCCCAGATTAAGCATGATGCATGGCATTTCCAAGAGCCCATGGGGACCTGGATTTTGTTTGCCTGCCTCCTGGGAGCAGCCTTCTCTATGCCCCTACCACCTCATCCTGGGCACCCTGGTTATATCAACTTCAGCTATGAGGTGCTTACCCCTCTGAAGTGGTACCAGAACATAATAAGACACCCGTACCAGTCCTACGGTTACGAACCCATGGGTGGCTGGCTGCACCACCAAATCATTCCCGTGGTATCCCAGCAGGCT------------GCCCTGCAGCCTCAA---CGCCACTTCCCCATGGTGCCAGCCCAGCAGCCCGCGGTCCCCCAGCAAACTATGATGCCAGTTCCTAGCCAGCACTCCATGACTCCAAGCCAACCCCACCAGCCACACCTCCCTGTGCCCGCCCAG---------------CAGCCCATCCAGCCGCAGCCTCAC---------------------------------------------------------------------------------------------------------------------CGGCCCCTGCTGTCCCAGCCGCCTCTGCCTCCGATGTTCCCCATGCAGCCCCTGCCCCCCATGCTTCCTGACCTGCCTCTGGAGGCTTGGCCTGCAACAGACAAGACCAAGCGGGAGGAAGTGGATATGAAGACTACGATTCTACTGTTTTGTCTTCTAGGATCAACTCTGTCATTACCAATGCAGCTCAACCCTGCTTTGGTACTTCCTTCAACAAAGCTGGTTCCAGATCAGGCGACACTGCTAAACCAACAACAACCAAATCAGGTCTTCCCTTCTTTAAGTCTAATTCCATTGACACAGATGCTCACACTGGGGTCAGACCTGCAACTGCTAAATCCTGCTGCAGGGATGGCACCTGGTACCCAGACCCTCCCACTGACCCTGGGGGGATTGAAGGTACAGCAGCAGCTGCAACCACAAGTGTTACCAGTTATTGTAGCACACCTTGGAGCCCAGGGTGCTATCCTAAGCTCAGAGGAATTGCCAGCGACCCCCCAAATCTTAACAGGATTTATCTTCCATCCCTTGTTTCCTGGAGTCATCCTGCCCACCAGTCAGGCTACTCCAGATGTCCAGAATGGAATCCTTCCTGCAGGACAAGCAGGAGCAAATCCTGCCATCCAGGGAACCCCAGAGGGCCCCTTCCCAACTACCACTGGCACAGATGACGACTTTGCAGGGACCATCCCTGCAGGCATCCAAAGGGGCACACACACCACTGAAGAAACCACCACAGGGTCACCAAAAGGAATT???ATGTTGCTGCTGCAGTGCAGGCATGAAGCCTCGTCTCCTAAGCTAGATAACCTGGTACCAAGTGGAAAAATGAAGATTCTCCTGGTCTTTCTAGGTCTGCTTTGTTATTCCATAGCTATGCCA------ATGCAAATGCCCCAAATGCCTGTATTTAGCAGTAAAAGTGAGGAGATGATGCGCTATGGTCACTTCAACTTTATGAACTCCCCACCTATGGCACACCTGGGTCCCTTGTATGGAAATGGTATGCAGCTCCCTCAGCTCTTCCTGCCTTACCAGATGCCCATGTGGCCTCAGCCACCACCCAACAAGAAGCGCCTACAGAAACCTTCATCTCCCTCAGCACCCAAACACCAGAGCAAGACTGATCAAGCCCCAGAGACCCAGAAACCCAACCAGCCTCAACTAAAACAGCCCCTAATGGAGCATCCTTTAAGGCAGCCATCACCCACCCCAACTCAGCCCCAA---GAGGAAACCCAGACACCTCAGGCATTCCCACCATTCGGCAATGGGCTATCTCCCTATCAACAGCCACCGTGGCATGTTCCACATAGGGTACCACCAGGTTATGGAAGTCCACCAGTCAGCAATGAAGAAGGTGGGAATCCTTACTTTGGATATTTTGGATATCATGGATTTGGGGGCCGT---CCTTATTATTCAGAAGAGATGTTTGAACAAGATTTTGAAAAACCAAAAGAAAAAGATACTCCTAAAACAGAGAGTTCAGCCACTGATCCTTTGGCTAATTCAACAGTTCCTGAAACTAATTCTACCCAGTCAAATGCACCCAATTCCAGAGGGAGTCAGGGTGGAAATGACACCAGCCTAACAGGAAACAGTGTCCAGGGGTCTAACACTGTGAGCAATCCTACAGCTCAAAACAGCCCTGCAGTAAATGTTTCAGGCCAGGGAGTTCTAAGAAGTCAAACCCCACGG---------------------GGACCAAGTCAGACAAATATTCATGAAAATTATCCAAATCCTAACATCCGAAGTTTTCCTACAGGAAGACAATGG------------CGACCTACTGGCACCGCTATGGGGCACGGACGTAATGGGCCTTTTTACCAAAATCAACAAATTCAAAGGGGTCCCCGGTGGAACTCCTTTGCTTTGGAAGGCAAACAAGCAGTTCGTCCAGGATATCCAATATATCGCAGAGCTTATGCTTCCACTGCAAGAGGCAATTCTCCCAATTATGCAGGAAATCCAGCAAATTTCAGAAGAAAGCCTGAAGGGCCAAATATACACCCTGTGGAAACCAATGTTCCCCCTCTGGGTCCCAAACATGGTACTGTTGGCCACAATGAAAACATCCAAAATCCAAGAGAGAAGCCAGTAAGTCAAAAAGAAAGAATAGTCATTCCTACAAGGGATCCAAATGGCCCCTGGAGAAACTCTCAAGACTACGGAGTTAATAAATCAAACTATAAACTGCCTCACCCTGAGGATAACACGCTAGTCCCAAATTTTAATTCTATTGGTCAACGTGAAAACTCTTATTACCTGAGAGGAGATTCCAGAAGAGCTCCAAATTCTAATGGACAAACCCAAAGCCAGCATTTGCTCAAAGGGATTATCTTAGAGCCAAGAAGAATTCCATATGAATCAGAAATTAATCAGCCAGAATTAAAGCACAGTATATATCAGCCTGTGTACCCTGAGGGATTCCCTTCCCCTGCAAGGGAACATTTTAATGCTGGAAGAAATACTTGGAACCAAAAAGAAATCTCTCCACCTTTTAAGGAAGATCTTGGAAGGCATGAAGAACACTTACCTCATCCTTCCCATGGCTCTGGAGGACGTGTTTACTACCCTGACTATAACTCCTATGATCCCAGGGAAAACTCACCATACCTTAGAAGTAATACATGGGCTGAAAGAGATGATTCTCCCAATACAATGAGGCAACCTGAAAATCCACACTATCCCATGAATACTCCAGACCCAAAAAAGACAATCCCTTATAATGAAGAAGACCCAATAGATCCAACTGGAGACGAATCTTTCCCAGGACAAAGTAAATGGGGTGTGGTGGAGTCAAGCTTTAAAGGAGACCCAACAGTGAGGCACTATGAAGGCGAGCAA---TAT------------------------------------ACCTCAAATCAACCAAAGGAATACTTTCCCTATTCCTTAGAT---AATCCATCAAAACCCAGGGAGGATTTCCCTTATGGTGAATTTTACCCCTGGAGCCCAGATGAGAATTTCCCATCATATAATACAGCTCCCACTGAACCACGGCCAGTGGAGAGCAGGGGCTATTATGCTAATAATGCCGTTGGACAAGAAGAAAGCGCTATGTTTCCTTCTTGGAACTCCTGGGACCACAGGATTCAAGCCCAAGAGCAGAAAGAAAGCAAGCCATATTTTAACAGAAATTTCTGGGATCAGCCAACAAATTTACACAAAGCCCCTGCTAGTTCACCATACCAGAAAGAGAACAAGCCTTATTCCAGTGACTCCCCAGCTGGGCTTCAGAAAAATCCAATATGGCATGAAGGTGAGAATTTGAATTATGGCATGCAGATCACTAGGTTAAATTTACCAGAGAGAGAACATTTGGCTTTCCCAGACTTAATTCCTCCAAGTTACCCAGCAGGTCAAAAAGGAGCACATTTATTTCAGCTAAGCCAGAGAGGCCCCTGCTGTGTTGGTGGCTCCACAGGTCCCAAGGACAATCCACTTGCTCTACAAGACTACACTCCATCTTTTGGTCTTGCACCAGGGGAGAACCAAGACACCAGCCCTGTGTATACAGAAGACAGTCATACTAAGCATGTAAGACATACTATCTCCCCGACAAGCATCCTACCTGGCCAAAGAAACAGTTCAGAAAAAAGACTGCCTGGA------------GAAAGTCAAAACCCAAGTCCTTTCAGAGATGACATGTCCACTCTGAAGAGGAACACACCATGTTCTATA---AATCAGTTGGGCCAAAGGGGAATTATGCCCTTTCCTGAAACCAGTTCCCTTCAATCAAAGAATACACCTTGCCTCAAAAGTGATCTTGGAGGAGAAGGAAAC---ATTTTGGAACAAATATTTGAAGGCAACCAGCTCAATGAAAGAACTGTTGATCTTACTCCTGAGCAGCTTGTTATTGATACACCTGACGAAGGTCCCAAGCCAGAAGGAATTCCAAGTGAAGTGCAAGGAAATGAGGGTGAAAGGCAGCAG---AGACCATCTAGCATCCTACAGTTACCATGTTTTGGCTCCAAATTAACAAAGTATCACACCTCCAGCACTGGAACTCCATCTAGCGTTGGAAGGCAAGGCTCATTTGATGGGGATCCAATTATGCCTACTGAAATTCCTAACTCATTGGCTGAGTTAGCTACCAGGGCACAGTTTCAGAATATAAATGCAGACCCACTTAATGCAGATGAACACACTCTATTTGATTCTCTTCAAGTAGGGACCAATCCACAGGACCAGGTGCAAGACTGCTTACTACTTCAGGCCATGTCCATGGCAGGAAAGCCCTGGGGCTGGTTCCTGGGCCACCTCCTCCTCAGTGTCACAGGATCCCTCGCCTGGGGTGGAGGCAGCCACATCATAAACGGCGAGGACTGCCACCCGCACTCGCAGCCTTGGCAGGCGGCGCTGTTCTTGGAAAAGGAATTTCTCTGCGGGGGCGTCCTGGTGCATCCTCAGTGGGTGCTGTCAGCCGCACACTGTTTCCAGAATTCCTATACCATCGGGCTGGGCCTGCACAGTCTTGAGGACGACCATGAACCAGGCTGTAAGATGATGGAGGCTCACCTCTCCATCCAGCACCCAGAGTACAACAGAGCATCTTTTGCCAACGACCTCATGCTCATCAAGTTGGAAGAATTGGTGCCCCAGTCTGACACCATCCAGACCATCAGCATCGCCTCACAGTGCCCGACCGCT---GGGGATTCTTGCCTCGTTTCCGGCTGGGGTCGGCTAGCGAATGGCGGACTGCCCAGAGTGCTCCAATGCGTGAATATCTCAGTGGTGTCGGAGGAGATCTGCAGTGAACTCTATGCCCCCGTGTACCACCCCAGCATGTTCTGTGCTGGCGGAGGCCAGGACCAAAAGGACTCCTGCCATGGTGACTCTGGGGGCCCCCTGGTCTGCAACGGGTCCCTGCAGGGCCTTGTGTCCTTTGGACAACCCCCGTGTGGCCAGCCCTACGTGCCAGGCGTCTACACCAATCTCTGCAAGTTCACAGACTGGATACAGAAAACCATCCAGGCCAGTATGAAGGTGCTCCCTGTATCTGGCCTTGCTGTCCTCCTCGTCACGACTCTGAAGTTTTCCACTGCAGCCCCCTTCCTATTTGCAGCC------ACCGCCAGGACCTCAAGGAACAGCTACCACCTCGCACAGGCATACCTTGACAAATATTACACAAAGAAAGGAGGGCACCAGATTGGTGAGATGATTGCAAGAGGAGGCAATTCCACGGTTAAAAACATTAAGGAGCTGCAGGCTTTCTTCGGCCTCCGAGTCACCGGGAAGTTAGACCGGGCCACCATGGATGTGATCAAGAGGCCTCGCTGTGGAGTTCCTGATGTGGCAAACTATCGCCTCTTCCCAGGTGAACCCAAATGGAAAAAAAATACTTTGACATACAGAATATCCAAATACACACCTTCCATGACTTCTGCAGAAGTGGACAAAGCAGTGGAGATGGCCCTGCAGGCCTGGAGTAGCGCCGTCCCTCTGAGCTTTGTCAGAATAAACTCAGGAGAAGCAGTTATTATGATATCTTTTGAAACTGGAGATCATGGGGATTCCTATCCATTCGATGGGCCTCGGGGGACTCTAGCCCATGCATTTGCACCTGGAGAAGGCCTGGGAGGAGATACACATTTCGACAATGCTGAGAAGTGGACTATGGGAATGAATGGTTTCAATTTATTCACCGTTGCTGCTCATGAATTTGGCCACGCACTGGGCCTGGCCCATTCCACAGACCCATCAGCACTGATGTACCCAACTTATAAGTATTAGCATCCCTATGGATTCCACCTGCCCAAGGATGATGTGAAAGGGATCCAGGCACTGTACGGACCTCGGAAGACATTCCCAGGGAAGCCCGCTGTGCCCCACAGCCCCCCTCATAATCCTTCTATCCCCGMCCTCTGTGACTCCAGCTCAGCCTTTGATGCTGACACAATGCTGGGAAAGGAGCTCCTGATCTTCAGGGACCGGATTTTCTGGCGTCGGCAGGTTCACTTGATGTCAGGGAGCCGGCCCAGYGCCATCACCAGCTCCTTTCCCCAGCTTATGTCCAATGTGGACGCAGCTTATGAAGCGGCTGAGAGGGGCACAGCTTACTTCTTTGAAGGACCCCACTACTGGATAACAAGAGGATTCCATATGCAAGGTACTCCTCGGACTATTTATGACTTTGGGTTCCCAAGATACGTGCAGCAAATAGATGCTGCCGTCTATCTCAAGGATGCACAGAAGACCCTTTTCTTTGTGGGAGATGAATACTACAGCTATGATGAACGAAAAAGGAAAATGGAAAAAGACTATCCAAAGAATACTGAAGAAGAATTTTCAGGAGTTAATGGCCAAATAGATGCTGCTGTGGAGTTAAATGGCTACATTTACTTATTTTCAGGACCCAAAGCGTACAAGTATGATACAGAGAAGGAAGATGTGGTTAGTGTGCTGAAATCTAGTTCCTGGATTGGTTGC
Bison_bison                  ATGGCCGGGCCAGGGTTTCGGGGCCACCCCGCCGGACCTCTCCTGCTGCTGCTGCTGCTACTGCTG---CCCCCAGCCCTGACGGAAGGACCCCTGGTCTTCGTGGCGGTGGTGTTCCGCCATGGCGACCGGGCCCCACTGGCCTCCTACCCCACTGACCCGCACAAGGAGGTTGCATCCACCCTGTGGCCACGTGGCCTGGGCCAGCTGACCGAGGAGGGGGTCCGCCAGCAGCTGGAGCTGGGCCGCTTCCTGAGGAGCCGCTACGAGGACTTTCTGAGCCCCGAGTACCGGCGGGAAGAGGTGTACATTCGCAGCACAGACTTTGACCGGACACTGGAGAGTGCTCAGGCCAACCTGGCCGGGCTGTTCCCTGAGGCCGCCCCAGGGCGCTCCGAGGCCACCTGGAGACCCATCCCTGTGCACACGGTGCCGGTCACTGAGGACAAGCTGCTGAGGTTCCCTACGCGCAGCTGTCCCCGATACCGTGAGCTGCTGAGGGAGGCCACGGAGGCCGCCGAGTACAAGACCGCCTTGAAGGGCTGGACGGACTTCTTGACTCGCCTGGAGAACTTCACGGGGCTGCCGCTGGTCGGGGAGCCGCTGCGCAAGGCGTGGAAGGTCCTGGACACTCTGATTTGCCAGCAAGCCCATGGTCTTTCCCTACCATCCTGGGCCTCCCCAGATGTCCTGCAGACACTAGCTCAGATCTCGGCTTTGGATATCGGAGCTCACGTGGGCCCACCCCAGGCAGCGGAGAAGGCCCAGCTGAGTGGGGGAATCCTGCTAGATGCCATCCTGGCCAACTTCTCCCGGGTGCAGCGCTTGGGGCTGCCACTCAAGATGGTTATGTATTCCGCTCACGACAGCACTCTCCTGGCCCTCCAGGGGGCCCTGGGTCTCTACGATGGGCACACACCGCCTTACGCCGCCTGCCTCGGCTTTGAGTTCCGGCGGCGCTTGGGCGACGCAGACCGCGACAACGCAGACGGCGACCACTCAGGAAATGTCACCGTCTCCCTCTTCTACCGCAACGACTCTGCTGGTCTGCCTTTGACTCTCCGCCTCCCCGGGTGCCCAGCCCCCTGCCCACTAAGCCGATTCCGCCAGCTGACGGCCCCCGCCCGGCCTCCGGCTCACGGGATCCCCTGCCACGGCTCCCACGAGCCCGCCACCCCCGCAGCCACCGTGGTGCCCCTGTTGGCTGGGGCTGTGGCCGTGCTGGCGGCCCTCAGCATGGGGCTGGGCCTACTGGCCTGGGGACCCGGCTGCTTGCGGGCCTGGGGGGGCCCCGTGATGCCAGCATTGAAGATCCCACTTTTCAAAATGAAGGACATGATACTGATCCTGTGCCTCCTGAAAATGAGTTCTGCAGTGCCGGCGTTTCCTCAGCAACCTGGGATACCAGGCATGGCTAGTTTGAGCCTTGAGACAATGAGACAGTTGGGAAGCCTGCAGGGATTAAACCTGCTTTCTCAGTATTCAAGATTTGGCTTTGGGAAATCATTTAATTCTTTGTGGATGAATGGTCTTCTCCCACCACATTCCTCCTTCCCATGGATGAGACCAAGGGAACATGAAACTCAACAGTATGAATATTCTTTGCCTGTGCATCCCCCACCTCTCCCATCGCAGCCATCCCTGCAGCCTCAACAGCCAGGAC---AGAAACCTTTCCTCCAGCCCACCGTTGTCACCTCCATGCAGAACGCAGTCCAGAAGGGCGTACCTCAGCCTCCGATTTACCAGGGACATCCGCCCTTGCAGCAAGCAGAGGGGCCGATGGTTGAACAGCAGGTGGCGCCATCAGAAAAGCCACCAACGACCGAGCTACCAGGAATGGATTTTGCTGATCTACAAGATCCACCGATG---TTTCCAATAGCCCATTTGATATCTCGGGGACCAATGCCACAAAATAAACCATCTCAGCTTTACCCAGGAATATTTTACGTGACCTACGGAGCAAATCAACTGAACGCTCCTGCCAGACTTGGCATCATGAGCTCAGAAGAAATGGGGGGAGGAAGAGGAGACCCCCTGGCCTATGGAGCCATATTCCCAGGATTTGGAGGCATGAGGCCCAGGCTTGGAGGGATGCCCCACAACCCAGACATGGGTGGGGACTTTACTCTGGAATTTGACTCCCCAGTCGCTGCAACCAAAGGCCCGGAGAAGGGAGAAGGAGGTGCACAAGACTCCCCTGTGCCAGAGGCCCACCTAGCCGATCCGGAAAGCCCAGCTCTCCTTTCAGAGCTAGCACCTGGTGCCCTAGAAGGGCTTCTTGCTAATCCTGAGGGCAATATTCCCAACCTGGCAAGGGGCCCTGCAGGGCGCAGCAGGGGATTCCTTAGGGGAGTCACCCCAGCAGCTGCCGACCCACTGATGACCCCTGGATTAGCTGAGGTTTATGAGACCTACGGTGCTGATGAGACCACAACTCTGGGTCTCCAGGAAGAAACGACTGTGGACTCCACAGCGACCCCTGACACTCAGCACACATTGATGCCAAGAAACAAGGCCCAGCAGCCCCAAATCAAGCATGATGCATGGCATTTCCAAGAGCCCATGGGGACCTGGATTTTGTTTGCCTGCCTCCTGGGAGCAGCCTTCTCTATGCCTCTACCACCTCATCCTGGGCACCCTGGTTATATCAACTTCAGCTATGAGGTGCTCACCCCTCTGAAGTGGTACCAGAGCATGATAAGACACCCGTACCCTTCCTATGGCTATGAACCCGTTGGTGGATGGCTGCACCACCAAATAATTCCTGTGGTGTCCCAGCAGAGTCCCCAGAATCATGCCCTGCAGCCTCAT---CACCACAACCCCATGGTGCCAGCTCAGCAGCCTGTGGTACCCCAGCAACCAATGATGCCAGTTCCTGGCCAACACTCAATGACTCCAATCCAACACCACCAGCCAAACCTCCCTCTGCCCGCCCAGCAGTCCTTCCAGCCCCAGCCCATCCAGCCACAGCCTCAC---------------------------------------------------------------------------------CAACCCCTGCAGCCCCAGCCACCTGTGCACCCCATCCAGCGCTTGCCACCACAGCCACCTCTGCCTCCAATATTCCCCATGCAACCTCTGCCCCCTGTGCTTCCTGACCTGCCTCTGGAAGCCTGGCCAGCAACAGACAAGACCAAGCGGGAAGAAGTGGATATGAAGGCTGCGATTCTACTGTTTTGTCTTCTAGGATCAACGCTGTCATTACCGATGCAGCTCAACCCTGCTTTGGTGCTTCCTCCTACCAAGCTTGTTCCAGATCAGGCAACACTGCTAAACCCACAGCAGCCAAATCAGGTCTTCTCTTCTTTAAGTCTAATTCCTTTGACACATATGCTCACACTGGGGTCAAACTTGCAACTGCTAAATCCTGCAGCAGGGATGCCATCGGGTACACAGACCCTCCCACTGGCCCTGGGGGGACTGAAGGTACAGCAGCAGCTGCAACCACAAATGTTACCAGTTATTGTAGCACACTTTGGAGCCCAGGGTACTATCCTAAGCTCAGAGGAACTGCAAGGGACCTCTCAAATCTTAACAGGCCTTATCTTCCATCCCTTGTTCCCTGGAGCCATCCTGCCCACCAGTCAGGCTAATCCAGATGCCCAGAATGGAATCCTTCCTGCAGGACAAGCAGGAGCAAATCCTGCTGCCCAGGGAACCCCAGAGGACCCCTTCTCAACCCCTAGTGGCACAGACGATGACTTTGCATCAACCACACCTGCTGGCATCCAGAGGGGCAGGCCAACCACGGAGGAAACCCCCACAGGATCACCCAAAGGAATTCAGATG---CTGCTGCAGTGTAGGCATGAAGCCTCTTCTCCTAAGCTAGATTACTTGGTACCAAGTGGAAAAATGAAGATTCTCCTGGTCTTTCTAAGCCTGCTTGGTTATTCCATTGCTATGCCATTGCAAATGCATATGCCCCGAATACCTGGATTTAGCAGTAAAAGTGAGGAGATGATGCGCTATGGTCACTTCAACTTTATGAACTTCCCGCATTTGGCACACCTGAGTCCCTTTTATGGAAATGGTATACAGCTCCCTCAGCTCTTCCCACAGTACCAGATGCCCATGTGGCCTCAGCCACCACCCAACAAGAAAAGCCCACAGAAGCCTTCATCTCCCGCAGCACCCAAA---CAG------ACAGATCAAGCCCCTGAGACCCCGAGTCCCAACCAACCTCAACCAACCGACTCCCCACCAAACCAGCATTTAAAGCAGCCATCAACCACCACAGCTCAGCCACAAGAGGAGGAAACCCAGACACCTCAGGCATTCCCACCATTCGGCAATGGGCTATTTCCCTATCAACAGCCACCGTGGCATATTCCACATAAGATACCACCAGGTTTTGGACGTCCACCAGGTAGCAATGAAGAAGGTGGGAACCCTTTCTTTGGATTTTTTGGATATCATGGATTTGGGGGCCGTCCTCCTTATTATTCAGAAGAGATGTTTGAA---GATTTTGAAAAACCAAAAGAAGAAGATCCTCCTAAAACAGAGACTCCAGCCACAGATCCTTCTGTTAATTCAACAGTTCCTGAAACTAACTCTACCCAGCCAGGTGCACCCAGTCCCAGAGCGGGTCAAGGCGGAAATGACACCAGCCCAGCAGGAAACAATGGTCAGGACCCTAACACTGTGAGCAACCCTACAGTTCAAAACAACCCTGTAGTAAATGTTTCCGGCCAAGGAGTTCCAAGAAGTCAAACCCCGTGG---------------------AGACCAAGTCAGACAAATATTCATGAAAATTATCCATATCCTAACATTCGAAATTTTCCTGCAGGAAGACAATGG------------CATCCTACTGGTACCTCTATGGGGAACAGACGTAATGGGCCTTTTTACCGAAATCAACAAATTCAAAGGGCTCCTCGGTGGAACTCCTTTGTTTTGGAAGGCAAACAAGCAATTCGTCTAGGATATCCAATATATCGCAGAGCTTATGCCTCCACCGTAAGGGGCAATTATCCCAATTATGCAGGAAATCCAGTAAATTTCAGAAGAAAGCCTGCAGGGCCCAGTAAACAACCTGCGGGAACC---ATTGCCCCTCTGGGTCCCAAACATGGTACTACTGGCCACAATGAAAACATCCAAAATCCAAAAGAGAAGCCAGTAAGTCAAAAAGAAAGAATAGTCATTCCTACAAGGGATCCAAATGGCCACTGGAGAAACTCTCAAGACTATGGAGTTACTAAATCAAACTATAAACTGCCTCACCCTGAGGGTAACATTCTAGTCCCAAATTTTAATTCTATAGATCAACATGAAAACTCTTATTACCCCAGAGGAGATTCCAGAGGAACCCCAAATTCTAATGGACAAACCCAAAGCCAGAATTTGCCCAAAGGGATTATTTTAGAACCAAGAAGAATTCCATATGAATCAGAAATTAATCAGCCAGAAATAAAGCACAGTACACATCAGCCTGTATACCCTGAGGGATCTCCTTCCCCTGCAAGGGAACGTTTTCCTGCTGGAAGAAATACTTGGAACCAACAAGAAATCTCTCCACCTTTTAAGGAAGATCCTGGAAGGAAGGAAGAACACTTACCTCATCCTTCCCTTGGCTCTAGAGGACGTATTTACTACACTGACTACAACCCCTATGACCGCAGGGAAAACCCACCATACCTTAGAAGTAATAGCTGGGATGAAAGAAATGATCCTCCCAATACAATGGGGCAATCTGAAAATCCACACTATCCCATGAATACTCCAGATCCAAAAGAGACAATCCCTTATAATGAAGAAGGCCCAGCTGATCCAACTGGAGATGAACCTTTCCCAGGACAAACGACATGGGGTGTAGATGAGTCGAACTTTAAGACAGTCCCAACAGCTAGG---TATGAAGGCAAGCAA---TAT------------------------------------ACCTCAAACCAACCAAAGGAATACTCTCCCTATTCCTTAGAT---AATCTACCAAAACCCAGGGAGTATTTTCCTTACGGTGAATTTTACCCCTGGAGCCCAGATGAGAACTTTCCATCATATAATACTGCTCCCACTATACCACTGCTTGTGGAGAACAGGGGCTATTATCCTACTAATGCTGTTGGACAAGAAGAAAACACTATGTTTCCTTCTTGGAATTCCTGGGACCACATGGTTCAAGTCCAAGGGCAGAAAGAAAGGAGGCCATATTTTACCAGAACTTTCTGGGGTCAGCCAACGAATCTACCCAAAGCCCCTGCTAGTCCACCATACCACAAGGAGAATCAGCCTTATTTCAGTAACTCCCCAACTGGGCTTCAGAAAGATCCAACATGGCATGAAGGTGAGAATTTGAATTATGGCATGCAAATCACTAGGTTAAATTCACCAGAGGGAGGACATTTGGCTTTTCCAGACTTAATTCCTCCACATTACCCAGGAAGTCAAAAAGAAACACGTCTATTTCACCTAAGCCAGCGAGGCCCTTGCTGTGCTGGTGGCTCCATAGGGCCCAAGGACAATCCACTTGCTCTACAAGACTACACTCTTTTTTTTGGTCTTGCACCAGGGGAAAACCAAGACACCAGCCCTCTCTATACA---GACAGTCATACTAAGCATGAAAGATATACTATTTCCCCAACAAGCATCCTACCTGGCCAAAGAAACAGCTCAGAAAAAAGACTTCCTGGA------------GAAAGTCAAAACCCAAGTCCTTTCAGAGATGACGTGTCCACTCTGAGGAGGAACACACCATGTTCTATAAATAATCAATTGAGCCAAAGGGGAATTAGGCCCCTTCCTGAAGCCAGTTCCCTTCAATCAAAGAATATACCTTGCCTCAAAAGTGATCTT---GAAGATGGAAACCATGTTTTGGAACAAACATTAGAAGGCAACCAGCTCAATGAAAGACCTGTTGATCTTACTCCTGAGCAGCTTGTTATGGATACACCTGATGAAGGTCCCAAGCCAGAAGGAATTCCAAGTGAAGTGCAAGGAAATGAGGGCAAAAGGCAGCAACAAAGACCATCTACCATACTAAAGTTACCATGTTTTGACTCCAAATTAACAAAGTATTACACCTCCAGCACTGGGACTCCATCTAGTCTTGGAAGGCAAGGCTCATTTGATGGGGATCCAATTATGCCTACTGAAATTCCTAACTCATTGGCTGAGTTAGCCACTGGGGCACAGTTTCAGAATATAAATGTAGACCCACTTAATGCAGATGATCACACTCCATTTGATCCTCTTCAAGTAGGGACCAATCCACAGGACCAGGTTCAAGACTGCTTACTACTTCAGGCCATGACCACAGCAGGAAATTCCTGGGGCTGGTTCCTGGGGCATCTCCTCCTCAGTGTCACAGGATCCCTCGCCTGGGGCGGCAGCAGCCGCATCATCAACGGCGAGGACTGCCGCCCGCACTCGCAGCCCTGGCAGGCGGCCCTGTTCTTGGAAAATGAATTTTTCTGCGGGGGAGTCCTGGTGCATCCGCAGTGGGTGCTGTCAGCTGCGCATTGCTTCCAGAAGTCCTATACCATTGGGCTGGGCCTGCACAGTCTTGAGGCCGACCAAGAACCAGGCAGTCAGATGATAGAAGCCCACCTCTCCATCCAGCACCCAGAGTACAACAAACCATCACTCGCCAACGACCTCATGCTCATCAAGTTGGAAGAATCGGTACCCCCATCTGATACCATCCAGGACATCAGCATCGCCTCCCAGTGCCCGGCCGCCGGGGGGGATTCCTGCCTGGTTTCTGGCTGGGGTCGGCTGGTGAATGGCAAACTGCCCAAAGTGCTCCAATGTGTGAATATCTCAGTTGTGTCGGAGAAGATCTGCAGTGAACTCTATGCCCACGTGTACCACCCCAGCATGTTCTGCGCTGGCGGAGGCCAGGACCAGAAGGACTCCTGCCATGGTGACTCTGGGGGCCCCCTGGTCTGCAACGGGTCCCTGCAGGGCCTGGTATCCTTTGGACAAGCCCAGTGTGGCCAACCCTACGTGCCAAGTGTCTACACCAATCTCTGCAAGTTCACGGACTGGATACAGAAAACCATCCAGGCCAGTATGAAGATGCTCCCTGCATCTGGCCTTGCTGTCCTCCTCGTCACCGCTCTGAAGTTTTCCACCGCAGCCCCCTCCCTACCTGCAGCC------TCCCCCAGGACCTCAAGGAACAACTACCGCCTTGCACAGGCGTACCTTGACAAGTATTACACAAAGAAAGGAGGGCCCCAGATTGGGGAGATGGTTGCAAGAGGAGGCAATTCCACGGTTAAAAAGATTAAGGAGCTGCAGGAGTTCTTCGGTCTCCGAGTCACCGGGAAGTTAGACCGAGCTACCATGGACGTGATCAAGAGGCCTCGCTGTGGAGTTCCCGACGTGGCCAACTATCGCCTCTTCCCAGGTGAACCCAAATGGAAAAAAAATACTTTGACATACAGAATATCCAAATACACCCCTTCCATGACCCCTGCGGAAGTGGACAGAGCCATGGAGATGGCCCTGCGGGCCTGGAGCAGCGCCGTCCCTCTGAACTTTGTCAGAATCAATGCGGGCGAAGCAGACATTATGATCTCTTTTGAAACCGGAGATCACGGGGATTCCTATCCATTTGATGGGCCTCGAGGGACTCTAGCCCATGCATTTGCACCTGGAGAAGGCCTGGGAGGAGATACACATTTCGACAATGCTGAGAAGTGGACTATGGGAACGAATGGTTTCAATTTATTCACCGTTGCTGCTCATGAGTTTGGCCATGCCCTGGGCCTGGCCCATTCCACAGACCCGTCAGCACTGATGTACCCAACTTATAAGTATCAGAATCCCTATGGGTTCCGTCTCCCCAAGGACGATGTGAAGGGGATCCAGGCACTGTACGGACCTCGGAGAGCATTCTCAGGGAAGCCCACTGCACCCCACGGCCCCCCTCATAATCCGTCCATCCCTGACCTCTGTGACTCCAACTTATCCTTCGATGCTGTGACGATGCTGGGGAAGGAGCTCCTGCTCTTCAGGGACCGGATTTTCTGGCGTCGGCAGGTTCACTTGATGTCAGGGATCCGGCCCAGCACCATCACCAGCTCCTTCCCCCAGCTTATGTCCAATGTGGATGCAGCTTATGAAGTGGCTGAGAGGGGCACAGCCTACTTCTTTAAAGGACCTCACTATTGGATAACAAGAGGATTCCAAATGCAAGGTCCTCCTCGGACTATTTATGACTTTGGGTTCCCAAGATATGTGCAGCGAATAGATGCCGCAGTCTATCTCAAGGATGCACAGAAGACCCTTTTCTTTGTGGGAGATGAATACTACAGTTACGATGAAAGAAAAAGGAAAATGGAAAAAGACTATCCAAAGAGTACTGAAGAAGAATTTTCAGGAGTCAATGGCCAAATAGATGCAGCCGTAGAATTAAATGGCTACATTTACTTCTTTTCGGGACCCAAAGCATACAAATATGATACAGAGAAGGAAGATGTGGTTAGTGTGCTGAAATCTAGTTCCTGGATTGGTTGC
Bos_mutus                    ATGGCCGGGCCAGGGTTTCGGGGCCACCCCGCCGGACCTCTCCTGCTGCTGCTGCTGCTACTGCTG---CCCCCAGCCCTGACGGAAGGACCCCTGGTCTTCGTGGCGGTGGTGTTCCGCCATGGCGACCGGGCCCCACTGGCCTCCTACCCCACTGACCCGCACAAGGAGGTTGCATCCACCCTGTGGCCACGTGGCCTGGGCCAGCTGACCGAGGAGGGGGTCCGCCAGCAGCTGGAGCTGGGCCGCTTCCTGAGGAGCCGCTACGAGGACTTTCTGAGCCCCGAGTACCGGCGGGAAGAGGTGTACATTCGCAGCACAGACTTTGACCGGACACTGGAGAGTGCTCAGGCCAACCTGGCCGGGCTGTTCCCTGAGGCCGCCCCAGGGCGCTCCGAGGCCACCTGGAGACCCATCCCTGTGCACACGGTGCCGGTCACTGAGGACAAGCTGCTGAGGTTCCCTACGCGGAGCTGTCCCCGATACCGTGAGCTGCTGAGGGAGGCCACGGAGGCCGCCGAGTACAAGACCGCCTTGAAGGGCTGGACGGACTTCTTGACTCGCCTGGAGAACTTCACGGGGCTGCCGCTGGTCGGGGAGCCGCTGCGCAAGGCGTGGAAGGTCCTGGACACTCTGATTTGCCAGCAAGCCCTGGGTCTTCCCCTCCCATCCTGGGCCTCCCCAGATGTCCTGCAGACACTAGCTCAGATCTCGGCTTTGGATATCGGAGCTCACGTGGGCCCACCCCAGGCAGCGGAGAAGGCCCAGCTGAGTGGGGGAATCCTGCTAGATGCCATCCTGGCCAACTTCTCCCGGGTGCAGCGCTTGGGGCTGCCACTCAAGATGGTTATGTATTCCGCTCACGACAGCACTCTCCTGGCCCTCCAGGGGGCCCTGGGTCTCTACGATGGGCACACACCGCCTTACGCCGCCTGCCTCGGCTTTGAGTTCCGGCGGCGCTTGGGCGACGCAGACCGCGACAACGCAGACGGCGACCACTCAGGGAATGTCACGGTCTCCCTCTTCTACCGCAACGACTCTGCTGGTCTGCCTTTGACTCTCCGCCTCCCCGGGTGCCCAGCCCCCTGCCCACTAAGCCGATTCCGCCAGCTGACGGCCCCCGCCCGGCCTCCGGCTCACGGGATCCCCTGCCACGGCTCCCACGAGCCCGCCACCCCCGCAGCCACCGTGGTGCCCCTGTTGGCTGGGGCTGTGGCCGTGCTGGCGGCCCTCAGCATGGGGCTGGGCCTACTGGCCTGGAGACCTGGCTGCTTGCGGGCCTGGGGGGGCCCCGTGATGCCAGCATTGAAGATCCCACTTTTCAAAATGAAGGACATGATACTGATCCTGTGCCTCCTGAAAATGAGTTCTGCAGTGCCGGCGTTTCCTCAGCAACCTGGGATACCAGGCATGGCTAGTTTGAGCCTTGAGACAATGAGACAGTTGGGAAGCCTGCAGGGATTAAACCTGCTTTCTCAGTATTCAAGATTTGGCTTTGGGAAATCATTTAATTCTTTGTGGATGAATGGTCTTCTCCCACCACATTCCTCCTTCCCATGGATGAGACCAAGGGAACATGAAACTCAACAGTATGAATATTCTTTGCCTGTGCATCCCCCACCTCTCCCATCGCAGCCATCCCTGCAGCCTCAACAGCCAGGAC---AGAAACCTTTCCTCCAGCCCACCGTTGTCACCTCCATGCAGAACGCAGTCCAGAAGGGCGTACCTCAGCCTCCGATTTACCAGGGACATCCGCCCTTGCAGCAAGCAGAGGGGCCGATGGTTGAACAGCAGGTGGCGCCATCAGAAAAGCCACCAACGACCGAGCTACCAGGAATGGATTTTGCTGATCTACAAGATCCACCGATG---TTTCCAATAGCCCATTTGATATCTCGGGGACCAATGCCACAAAATAAACCATCTCAGCTTTACCCAGGAATATTTTACGTGACCTATGGAGCAAATCAACTGAACGCTCCTGCCAGACTTGGCATCATGAGCTCAGAAGAAATGGGGGGAGGAAGAGGAGACCCCCTGGCCTATGGAGCCATATTCCCAGGATTTGGAGGCATGAGGCCCAGGCTTGGAGGGATGCCCCACAACCCAGACATGGGTGGGGACTTTACTCTGGAATTTGACTCCCCAGTCGCTGCAACCAAAGGCCCGGAGAAGGGAGAAGGAGGTGCACAAGACTCCCCTGTGCCAGAGGCCCACCTAGCCGATCCGGAAAGCCCAGCTCTCCTTTCAGAGCTAGCACCTGGTGCCCTAGAAGGGCTTCTTGCTAATCCTGAGGGCAATATTCCCAACCTGGCAAGGGGCCCTGCAGGGCGCAGCAGGGGATTCCTTAGGGGAGTCACCCCAGCAGCTGCCGACCCACTGATGACCCCTGGATTAGCTGAGGTTTATGAGACCTACGGTGCTGATGAGACCACAACTCTGGGTCTCCAGGAAGAAACGACTGTGGACTCCACAGCGACCCCTGACACTCAGCACACATTGATGCCAAGAAACAAGGCCCAGCAGCCCCAAATCAAGCATGATGCGTGGCATTTCCAAGAGCCCATGGGGACCTGGATTTTGTTTGCCTGCCTCCTGGGAGCAGCCTTCTCTATGCCTCTACCACCTCATCCTGGGCACCCTGGTTATATCAACTTCAGCTATGAGGTGCTCACCCCTCTGAAGTGGTACCAGAGCATGATAAGACACCCGTACCCTTCCTATGGTTACGAACCCATGGGTGGATGGCTGCACCACCAAATCATTCCCGTGGTGTCCCAGCAGACTCCCCAGAATCACGCCCTGCAGCCTCAT---CACCACATCCCCATGGTGCCAGCTCAGCAGCCCGTGGTCCCCCAGCAACCAATGATGCCAGTTCCTGGCCAACACTCCATGACTCCAACCCAACACCACCAGCCAAACCTCCCTCTGCCCGCCCAGCAGCCCTTCCAGCCCCAGTCCATCCAGCCGCAGCCTCACCAGCCCCTGCAGCCTCACCAGCCCCTGCAGCCC---------ATGCAGCCCATGCAGCCC---------TTGCAGCCCCTGCAGCCCCTGCAGCCCCAGCCACCTGTGCACCCCATCCAGCCCTTGCCGCCACAGCCACCTCTGCCTCCGATATTCCCCATGCAGCCTCTGCCCCCCATGCTTCCTGACCTGCCTCTGGAAGCTTGGCCAGCAACAGACAAGACCAAGCGGGAGGAAGTGGATATGAAGGCTGCGATTCTACTGTTTTGTCTTCTAGGATCAACGCTGTCATTACCGATGCAGCTCAACCCTGCTTTGGTGCTTCCTCCTACCAAGCTTGTTCCAGATCAGGCAACACTGCTAAACCCACAGCAGCCAAATCAGGTCTTCTCTTCTTTAAGTCTAATTCCTTTGACACATATGCTCACACTGGGGTCAAACTTGCAACTGCTAAATCCTGCAGCAGGGATGCCATCGGGTACACAGACCCTCCCACTGGCCCTGGGGGGACTGAAGGTACAGCAGCAGCTGCAACCACAAATGTTACCAGTTATTGTAGCACACTTTGGAGCCCAGGGTACTATCCTAAGCTCAGAGGAACTGCAAGGGACCTCTCAAATCTTAACAGGCCTTATCTTCCATCCCTTGTTCCCTGGAGCCATCCTGCCCACCAGTCAGGCTAATCCAGATGCCCAGAATGGAATCCTTCCTGCAGGACAAGCAGGAGCAAATCCTGCTGCCCAGGGAACCCCAGAGGACCCCTTCTCAACCCCTAGTGGCACAGACGATGACTTTGCATCAACCACACCTGCTGGCATCCAGAGGGGCAGGCCAACCACGGAGGAAACCCCCACAGGATCACCCAAAGGAATTCAGATG---CTGCTGCAGTGTAGGCATGAAGCCTCTTCTCCTAAGCTAGATTACTTGGTACCAAGTGGAAAAATGAAGATTCTCCTGGTCTTTCTAAGCCTGCTTGGTTATTCCATTGCTATGCCATTGCAAATGCATATGCCCCGAATACCTGGATTTAGCAGTAAAAGTGAGGAGATGATGCGCTATGGTCACTTCAACTTTATGAACTTCCCGCATTTGGCACACCTGAGTCCCTTTTATGGAAATGGTATACAGCTCCCTCAGCTCTTCCCACAGTACCAGATGCCCATGTGGCCTCAGCCACCACCCAACAAGAAAAGCCCACAGAAGCCTTCATCTCCCGCAGCACCCAAA---CAG------ACAGATCAAGCCCCTGAGACCCCGAGTCCCAACCAGCCTCAACCAACCGACTCCCCACCAAACCAGCATTTAAAGCAGCCATCAACCACCACAGCTCAGCCACAAGAGGAGGAAACCCAGACACCTCAGGCATTCCCACCATTCGGCAATGGGCTATTTCCCTATCAACAGCCACCGTGGCATATTCCACATAAGATACCACCAGGTTTTGGACGTCCACCAGGTAGCAATGAAGAAGGTGGGAACCCTTTCTTTGGATTTTTTGGATATCATGGATTTGGGGGCCGTCCTCCTTATTATTCAGAAGAGATGTTTGAA---GATTTTGAAAAACCAAAAGAAGAAGATCCTCCTAAAACAGAGACTCCAGCCACAGATCCTTCTGTTAATTCAACAGTTCCTGAGACTAACTCTACCCAGCCAGGTGCACCCAGTCCCAGAGCGGGTCAAGGCGGAAATGACACCAGCCCAGCAGGAAACAATGGTCAGGACCCTAACACTGTGAGCAACCCTACAGTTCAAAACAACCCTGTAGTAAATGTTTCCGGCCAAGGAGTTCCAAGAAGTCAAACCCCGTGG---------------------AGACCAAGTCAGACAAATATTCATGAAAATTATCCATATCCTAACATTCGAAATTTTCCTGCAGGAAGACAATGG------------CATCCTACTGGTACCTCTATGGGGAACAGACGTAATGGGCCTTTTTACCGAAATCAACAAATTCAAAGGGCTCCTCGGTGGAACTCCTTTGTTTTGGAAGGCAAACAAGCAATTCGTCTAGGATATCCAATATATCGCAGAGCTTATGCCTCCACCGTAAGGGGCAATTATCCCAATTATGCAGGAAATCCAGTAAATTTCAGAAGAAAGCCTGCGGGGCCCAGTAAACAACCTGCGGGAACC---ATTGCCCCTCTGGGTCCCAAACATGGTACTACTGGCCACAATGAAAACATCCAAAATCCAAAAGAGAAGCCAGTAAGTCAAAAAGAAAGAATAGTCATTCCTACAAGGGATCCAAATGGCCCCTGGAGAAACTCTCAAGACTATGGAGTTACTAAATCAAACTATAAACTGCCTCACCCTGAGGGTAACATTCTAGTCCCAAATTTTAATTCTATAGATCAACATGAAAACTCTTATTACCCCAGAGGAGATTCCAGAGGAACCCCAAATTCTAATGGACAAACCCAAAGCCAGAATTTGCCCAAAGGGATTATTTTAGAACCAAGAAGAATTCCATATGAATCAGAAATTAATCAGCCAGAAATAAAGCACAGTACACATCAGCCTGTGTACCCTGAGGGATCTCCTTCCCCTGCAAGGGAACGTTTTCCTGCTGGAAGAAATACTTGGAACCAACAAGAAATCTCTCCACCTTTTAAGGAAGATCCTGGAAGGAAGGAAGAACACTTACCTCATCCTTCCCTTGGCTCTAGAGGACGTATTTACTACACTGACTACAACCCCTATGACCGCAGGGAAAACCCACCATACCTTAGAAGTAATAGCTGGGATGAAAGAAATGATCCTCCCAATACAATGGGGCAATCTGAAAATCCACACTATCCCATGAATACTCCAGATCCAAAAGAGACAATCCCTTATAATGAAGAAGGCCCAGCTGATCCAACTGGAGATGAACCTTTCCCAGGACAAACGACATGGGGTGTAGATGAGTCGAACTTTAAGACAGCCCCAACAGCTAGG---TATGAAGGCAAGCAA---TAT------------------------------------ACCTCAAACCAACCAAAGGAATACTCTCCCTATTCCTTAGAT---AATCTACCAAAACCCAGGGAGTATTTTCCTTACGGTGAATTTTACCCCTGGAGCCCAGATGAGAACTTTCCATCATATAATACTGCTCCCACTATACCACTGCTTGTGGAGAACAGGGGCTATTATCCTACTAATGCTGTTGGACAAGAAGAAAACACTATGTTTCCTTCTTGGAATTCCTGGGACCACATGGTTCAAGTCCAAGGGCAGAAAGAAAGGAGGCCATATTTTACCAGAACTTTCTGGGGTCAGCCAACGAATCTACCCAAAGCCCCTGCTAGTCCACCATACCACAAGGAGAATCAGCCTTATTTCAGTAACTCCCCAACTGGGCTTCAGAAAGATCCAACATGGCATGAAGGTGAGAATTTGAATTATGGCATGCAAATCACTAGGTTAAATTCACCAGAGGGAGGACATTTGGCTTTTCCAGACTTAATTCCTCCACATTACCCAGGAAGTCAAAAAGAAACACGTCTATTTCACCTAAGCCAGCGAGGCCCTTGCTGTGCTGGTGGCTCCATAGGGCCCAAGGACAATCCACTTGCTCTACAAGACTACACTCTTTTTTTTGGTCTTGCACCAGGGGAAAACCAAGACACCAGCCCTCTCTATACA---GACAGTCATACTAAGCATGAAAGATATACTATTTCCCCAACAAGCATCCTACCTGGCCAAAGAAACAGCTCAGAAAAAAGACTTCCTGGA------------GAAAGTCAAAACCCAAGTCCTTTCAGAGATGACGTGTCCACTCTGAGGAGGAACACACCATGTTCTATAAATAATCAATTGAGCCAAAGGGGAATTAGGCCCCTTCCTGAAGCCAGTTCCCTTCAATCAAAGAATATACCTTGCCTCAAAAGTGATCTT---GAAGATGGAAACCATGTTTTGGAACAAACATTAGAAGGCAACCAGCTCAATGAAAGACCTGTTGATCTTACTCCTGAGCAGCTTGTTATGGATACACCTGATGAAGGTCCCAAGCCAGAAGGAATTCCAAGTGAAGTGCAAGGAAATGAGGGCAAAAGGCAGCAACAAAGACCATCTACCATACTAAAGTTACCATGTTTTGACTCCAAATTAACAAAGTATTACACCTCCAGCACTGGGACTCCATCTAGTCTTGGAAGGCAAGGCTCATTTGATGGGGATCCAATTATGCCTACTGAAATTCCTAACTCATTGGCTGAGTTAGCCACTGGGGCACAGTTTCAGAATATAAATGTAGACCCACTTAATGCAGATGATCACACTCCATTTGATCCTCTTCAAGTAGGGACCAATCCACAGGACCAGGTTCAAGACTGCTTACTACTTCAGGCCATGACCACAGCAGGAAATTCCTGGGGCTGGTTCCTGGGGCATCTCCTCCTCAGTGTCACAGGATCCCTCGCCTGGGGCGGCAGCAGCCGCATCATCAACGGCGAGGACTGCCGCCCGCACTCGCAGCCCTGGCAGGCGGCCCTGTTCTTGGAAAATGAATTTTTCTGCGGGGGAGTCCTGGTGCATCCGCAGTGGGTGCTGTCAGCTGCGCATTGCTTCCAGAAGTCCTATACCATTGGGCTGGGCCTGCACAGTCTTGAGGCCGACCAAGAACCAGGCAGTCAGATGATAGAAGCCCACCTCTCCATCCAGCACCCAGAGTACAACAAACCATCATTCGCCAACGACCTCATGCTCATCAAGTTGGAAGAATCGGTACCCCCATCTGATACCATCCAGGACATCAGCATCGCCTCCCAGTGCCCGGCTGCCGGGGGGGATTCCTGCCTGGTTTCTGGCTGGGGTCGGCTGGTGAATGGCAAACTGCCCAAAGTGCTCCAATGTGTGAATATCTCAGTTGTGTCGGAGAAGATCTGCAGTGAACTCTATGCCCACGTGTACCACCCCAGCATGTTCTGCGCTGGCGGAGGCCAGGACCAGAAGGACTCCTGCCATGGTGACTCTGGGGGCCCCCTGGTCTGCAACGGGTCCCTGCAGGGCCTGGTATCCTTTGGACAAGCCCAGTGTGGCCAACCCTACGTGCCAAGTGTCTACACCAATCTCTGCAAGTTCACGGACTGGATACAGAAAACCATCCAGGCCAGTATGAAGATGCTCCCTGCATCTGGCCTTGCTGTCCTCCTCGTCACCGCTCTGAAGTTTTCCACCGCAGCCCCCTCCCTACCTGCAGCC------TCCCCCAGGACCTCAAGGAACAACTACCGCCTTGCACAGGCGTACCTTGACAAGTATTACACAAAGAAAGGAGGGCCCCAGATTGGGGAGATGGTTGCAAGAGGAGGCAATTCCACGGTTAAAAAGATTAAGGAGCTGCAGGAGTTCTTCGGCCTCCGAGTCACCGGGAAGTTAGACCGAGCTACCATGGACGTGATCAAGAGGCCTCGCTGTGGAGTTCCCGACGTGGCCAACTATCGCCTCTTCCCAGGTGAACCCAAATGGAAAAAAAATACTTTGACATACAGAATATCCAAATACACCCCTTCCATGACCCCTGCGGAAGTGGACAGAGCCATGGAGATGGCCCTGCGGGCCTGGAGCAGCGCCGTCCCTCTGAACTTTGTCAGAATCAATGCGGGCGAAGCAGACATTATGATCTCTTTTGAAACCGGAGATCACGGGGATTCCTATCCATTTGATGGGCCTCGAGGGACTCTAGCCCATGCATTTGCACCTGGAGAAGGCCTGGGAGGAGATACACATTTCGACAATGCTGAGAAGTGGACTATGGGAACGAATGGTTTCAATTTATTCACCGTTGCTGCTCATGAGTTTGGCCATGCCCTGGGCCTGGCCCATTCCACAGACCCGTCAGCACTGATGTACCCAACTTATAAGTATCAGAATCCCTATGGGTTCCGTCTCCCCAAGGACGATGTGAAGGGGATCCAGGCACTGTACGGACCTCGGAGAGCATTCTCAGGGAAGCCCACTGCACCCCACGGCCCCCCTCATAATCCGTCCATCCCTGACCTCTGTGACTCCAACTTATCCTTCGATGCTGTGACGATGCTGGGGAAGGAGCTCCTGCTCTTCAGGGACCGGATTTTCTGGCGTCGGCAGGTTCACTTGATGTCAGGGATCCGGCCCAGCACCATCACCAGCTCCTTCCCCCAGCTTATGTCCAATGTGGATGCAGCTTATGAAGTGGCTGAGCGGGGCACAGCCTACTTCTTTAAAGGACCTCACTATTGGATAACAAGAGGATTCCAAATGCAAGGTCCTCCTCGGACTATTTATGACTTTGGGTTCCCAAGATATGTGCAGCGAATAGATGCCGCAGTCTATCTCAAGGATGCACAGAAGACCCTTTTCTTTGTGGGAGATGAATACTACAGTTACGATGAAAGAAAAAGGAAAATGGAAAAAGACTATCCAAAGAGTACTGAAGAAGAATTTTCAGGAGTCAATGGCCAAATAGATGCAGCCGTAGAATTAAATGGCTACATTTACTTCTTTTCGGGACCCAAAGCATACAAATATGATACAGAGAAGGAAGATGTGGTTAGTGTGCTGAAATCTAGTTCCTGGATTGGTTGC
Bubalus_bubalis              ATGGCCGGGCCAGGGTTTCGGGGCCACCCTGCCGGACCTCTCCTGCTACTGCTGCTGCTGCTGCTG---CCCCCAGCCCTGACGGAAGGACCCCTGGTCTTCGTGGCGGTGGTGTTCCGCCATGGCGACCGGGCCCCACTGGCCTCCTACCCCACTGACCCGCACAAGGAGATTGCATCCACCCTGTGGCCACGTGGCCTGGGCCAGCTGACCGAGGAGGGGGTCCGCCAGCAGCTGGAGCTGGGCCGCTTCCTGAGGAGCCGCTACGAGGACTTTCTGAGCCCCGAGTACCGGCGGGAAGAGGTGTACATTCGCAGCACAGACTTTGACCGGACACTGGAGAGTGCTCAGGCCAACCTGGCGGGGCTGTTCCCTGAGGCCGCCCCAGGGCGCTCCGAGGCCACCTGGAGACCCATCCCTGTGCACACTGTGCCGGTCACTGAGGACAAGCTGCTGAGGTTCCCTACGCGCAGCTGTCCCCGATACCGTGAGCTGCTGAGGGAGGCCACGGAGGCCGCCGAGTACAAGACCGCCTTGAAGGGCTGGACGGACTTCTTGACTCGCCTGGAGAACTTCACGGGGCTGCCGCTGGTCGGGGAGCCGCTGCGCAAGGCGTGGAAGGTCCTGGACACTCTGATTTGCCAGCAAGCTCATGGTCTTTCACTACCATCCTGGGCCTCCCCAGATGTCCTGCAGACACTAGCTCAGATCTCGGCTTTGGATATCGGAGCTCATGTGGGCCCACCCCAGGCAGCAGAGAAGGCCCAGCTGAGTGGGGGAATCCTGCTAGATGCCATCTTGGCCAACTTCTCCCGGGTGCAGCACTTGGGGCTGCCACTCAAGATGGTTATGTATTCCGCTCACGACAGCACTCTCCTGGCCCTCCAGGGGGCCCTGGGTCTCTACGATGGGCACACACCGCCTTACGCCGCCTGCCTCGGCTTTGAGTTCCGGCGGCGCTTGGGCGACGCGGACCGCGACAACGCAGATGGCGACCACTCAGGGAATGTCACCGTCTCCCTCTTCTACCGCAACGACTCTGCTGGTCTGCCTTTGACTCTCCGCCTCCCCGGGTGCCCAGCCCCCTGCCCACTAAGCCGATTCCGCCAGCTGACGGCCCCCGCCCGGCCTCCGGCTCACGGGATCCCCTGCCACGGCTCCCACGAGCTGGCCACCCCCGCAGCCACCGTGGTGCCCCTGTTGGCTGGGGCTGTGGCCGTGCTGGCGGCCCTCAGCATGGGGCTGGGCCTACTGGCCTGGAGACCTGGCTGCTTGCGGGCCTGGGGGGGCCCCGTGATGCCAGCATTGAAGATCCCACTTTTCAAAATGAAGGACATGATACTGATCCTGTGCCTCCTGAAAATGAGTTCTGCAGTGCCGGCGTTTCCTCAGCAACCTGGGATACCAGGCATGGCTAGTTTGAGCCTTGAGACAATGAGACAGTTGGGAAGCCTGCAGGGATTAAACCTGCTTTCTCAGTATTCAAGATTTGGCTTTGGGAAATCATTTAATTCTTTGTGGATGAATGGTCTTCTCCCACCACATTCCTCCTTCCCATGGATGAGACCAAGAGAACATGAAACTCAACAGTATGAATATTCTTTGCCTGTGCATCCCCCACCTCTCCCATCGCAGCCATCCCTGCAGCCTCAACAGCCAGGAC---AGAAACCTTTCCTCCAGCCCACCGTTGTCACCTCCATGCAGAACGCAGTCCAGAAGGGCGTACCTCAGCCTCCGATTTACCAGGGACATCCGCCCTTGCAGCAAGCAGAGGGGCCGATGGTTGAACAGCAGGTGGCGCCATCAGAAAAGCCACCAACGACCGAGCTACCAGGAATGGATTTTGCTGATCTACAAGATCCACCGATG---TTTCCAATAGCCCATTTGATATCTCGGGGACCAATGCCACAAAATAAACCATCTCAACTTTACCCAGGAATATTTTACGTGACCTACGGAGCAAATCAACTGAACGCTCCTGCCAGACTTGGCATCATGAGCTCAGAAGAAATGGGGGGAGGAAGAGGAGACCCCCTGGCCTATGGAGCCATATTCCCAGGATTTGGAGGCATGAGGCCCAGCCTTGGAGGGATGCCCCACAACCCAGACATGGGTGGGGACTTTACTCTGGAGTTTGACTCCCCAGTCGCTGCAACCAAAGGCCCGGAGAAGGGAGAAGGAGGTGCACAAGACTCCCCTGTGCCGGAGGCCCACCTAGCCGATCCGAAAAGCCCAGCTCTCCTTTCAGAGCTAGCACCTGGTGCCCTAGAAGGGCTTCTTGCTAATCCTGAGGGCAATATTCCCAACCTGGCAAGGGGCCCTGCAGGGCGCAGCAGGGGATTCCTTAGGGGAGTCACCCCAGCAGCTGCCGACCCACTGATGACCCCTGGATTAGCTGAGGTTTATGAGACCTACGGTGCTGATGAGACCACAACTCTGGGTCTCCAGGAAGAAACGACCGTGGACTCCACAGCGACCCCTGACACTCAGCACACATTGATGCCAAGAAACAAGGCCCGGCAGCCCCAAATCAAGCATGATGCGTGGCATTTCCAAGAGCCCATGGGGACCTGGATTTTGTTTGCCTGCCTCCTGGGAGCAGCCTTCTCTATGCCTCTACCACCTCATCCTGGGCACCCTGGTTATATCAACTTCAGCTATGAGGTGCTCACCCCTCTGAAGTGGTACCAGAGCATGATAAGACACCCGTACCCTTCCTATGGTTACGAACCCATGGGTGGATGGCTGCACCACCAAATCATTCCCGTGGTGTCCCAGCAGACTCCCCAGAATCACGCCCTGCAGCCTCAT---CACCACATCCCCATGGTGCCAGCTCAGCAGCCCGTGGTCCCCCAGCAGCCAATGATGCCAGTTCCTGGCCAACACTCCATGACTCCAACCCAACACCACCAGCCAAACCTCCCTCTGCCCGCCCAGCAGCCCTTCCAGCCCCAGTCCATCCAGCCGCAGCCTCACCAGCCCCTGCAGCCTCACCAGCCCCTGCAGCCC---------ATGCAGCCCATGCAGCCCTTGCAGCCCTTGCAGCCCCTGCAGCCCCTGCAGCCCCAGCCACCTGTGCACCCCATCCAGCCCTTGCCGCCACAGCCACCTCTGCCTCCGATATTCCCCATGCAGCCTCTGCCCCCCATGCTTCCTGACCTGCCTCTGGAAGCTTGGCCAGCAACAGACAAGACCAAGCGGGAGGAAGTGGATATGAAGGCTGCGATTCTACTGTTTTGTCTTCTAGGATCAACTCTGTCATTACCGATGCAGCTCAACCCTGCTTTGGTGCTTCCTCCTACCAAGCTTGTTCCAGATCAGGCAACACTGCTAAACCCACAGCAGCCAAGTCAGGTCTTCTCTTCTTTAAGTCTAATTCCTTTGACACATATGCTCACACTGGGGTCAGACTTGCAACTGCTAAATCCTGCTGCAGGGATGCCATCTGGTACACAGACCCTCCCACTGGCCCTGGGGGGACTGAAGGTACAGCAGCAGCTGCAACCACAAATGTTACCGGTTATTGTAGCACACTTTGGAGCCCAGGGTACTATCCTAAGCTCAGAGGAACTGCAAGGGACCTCTCAAATCTTAACAGGCCTTATCTTTCATCCCTTGTTCCCTGGAGCCATCCTGCCCACCAGTCAGGCTAATCCAGATGCCCAGAATGGAATCCTTCCTGCAGGACAAGCAGGAGCAAATCCTGCCAGCCAGGGAACCCCAGAGGACCCCTTCTCAACCCCTAGTGGCACAGACGACGACTTTGCAGCAACCACACCTGCTGGCATCCAGAGGGGCAGGCCAACCACGGAGGAAACGCCCACAGGATCACCCAAAGGAATTCAGATG---CTGCTGCAGTGTAGGCATGAAGCCTCTTCTCCTAAGCTAGATTACTTGGTACCAAGTGGAAAAATGAAGATTCTCCTGGTCTTTCTAAGCCTGCTTGATTATTCCATTGCTATGCCATTGCAAATGCATATGCCCCGAATACCTGGATTTAGCAGTAAAAGTGAGGAGATGATGCGCTATGGTCACTTCAACTTTATGAACTTCCCGCATTTGGCACACCTGAGTCCCTTTTATGGAAATGGTATACAGCTCCCTCAGCTCTTCCCACAGTACCAGATGCCCATGTGGCCTCAGCCACCACCCAACAAGAAAAGCCCACAGAAGCCTTCATCTCCCACAGCACCCAAACACCAGAGCAAGACAGATCAAGCCCCTGAGACCCCGAGTCCCAACCAGCCTCAACCAACCGATTCCCCACCAAACCAGCATTTAAAGCAGCCATCACCCACCACAGCTCAGCCACAAGAGGAGGAAACCCAGACACCTCAGGCATTCCCACCATTCGGCAATGGGCTATTTCCCTATCAACAGCCACCGTGGCATATTCCACATAGGATACCACCAGGTTTTGGACGTCCACCAGGTAGCAATGAAGAAGGTGGGAACCCTTTCTTTGGATTTTTTGGATATCATGGATTTGGGGGCCGTCCTCCTTATTATTCAGAAGAGATGTTTGAA---GATTTTGAAAAACCAAAAGAAGAAGATCCTCCTAAAACAGAGACTCCAGCCACAGATCCTTCTGTTAATTCAACAGTTCCTGAGACTAACTCTACCCAGCCAGGTGCACCCAGTCCCAGAGCAGGTCAAGGCGGAAATGACACCAGCCCAGCAGGAAACAATGGTCAGGGCCCTAACACTGTGAGCAACCCTACAGTTCAAAACAACCCTGTAGTAAATGTTTCCGGCCAAGGAGTTCCAAGAAGTCAAACCCCGTGG---------------------AGACCAAGTCAGACAAATGTTCATGAAAATTATCCACATCCTAACATCCGATATTTTCCTGCAGGAAGACAATGG------------CGTCCTACTGGTACCTCTATGGGGAACAGACGTAATGGGCCTTTTTACCGAAATCAACAAATTCAAAGGGCTCCTTGGTGGAACTCCTTTGTTTTGGAAGGCAAACAAGCAATTCGTCTAGGATATCCAATATATCGCAGAGCTTATGCCTCCACCGCAAGGGGCAATTATCCCAATTATGCAGGAAATCCAGTAAATTTCAGAAGAAAGCCTGAGGGGCCCAGTAAACAACCTGCAGGAACC---ATTGCCCCTCTGGGTCCCAAACATGGTACTACTGGCCACAATGAAAACATCCAAAATCCAAAAGAGAAGCCAGTAAGTCAAAAAGAAAGAACAGTCATTCCTACAAGGGATCCAAATGGCCCCTGGAGAAACTCTCAAGACTATGGAGTTAGTAAATCAAACTATAAACTGCCTCACCCTGAGGGTAACATTCTAGTCCCAAATTTTAATTCTGTTGATCAACGTGAAAACTCTTATTACCCCAGAGGAGATTCCAGAGGAACCCCAAATTCTAATGGACAAACCCAAAGCCAGAATTTGCCCAAAGGGATTATTTTAGAACCAAGAAGAATTCCATATGAATCAGAAATTAATCAGCCAGAAATAAAGCACGGTACACATCAGCCTGTGTACCCTGAGGGATCTCCTTCCCCTGCAAGGGAACGTTTTCCTGCTGGAAGAAATACTTGGAACCAACAAGAAATCTCTCCACCTTTTAAGGAAGATCCTGGAAGGAAGGAAGAACACTTACCTCAACCTTCCCATGGCTCTAGAGGACGTATTTACTACACTGACTACAACCCCTATGACCGCAGGGAAAACCCACCATACTTTAGAAGTAATACCTGGGATGAAAGAAATGATCCTCCCAATACAATGGGGCAATCTGAAAATCCACACTATCCCATGAATACTCCAGATCCAAAAGAGACAATCCCTTAT---GAAGAAGACCCAACTGATCCAACTGGAGATGAGCCTTTCCCAGGACAAACGAGATGGGGTGTAGAGGAGTCGACCTTTAAGACAGCCCCAACAGCTAGG---TATGAAGGCAAGCAA---TAT------------------------------------ACCTCAAACCAACCAAAGGAATACTCTCCCTATTCCTTAGAT---AATCTACCAAAACCCAGGGAGTATTTTCCTTATGGTGAATTTTACCCCTGGAGCCCAGATGAGAATTTTCCATCATATAATACTGCTCCCACTATA---CTGCTTGTGGAGAACAGGGGCTATTATCCTACTAATGCTGTTGGACAAGAAGAAAACACTATGTTTCCTTCTTGGAATTCCTGGGACCACATGATTCAAGTCCAAGGGCAGAAAGAAAGGAGGCCATATTTTACCAGAACTTTCTGGGGTCAGCCAACGAATCTACCCAAAGCCCCTGCTAGTCCACCATACCACAAGGAGAATCAGCCTTATTTCAGTAACTCCCCAACTGGGCTTCAGAAAAATCCAACATGGCATGAAGGTGAGACTTTGAATTATGGCATGCAAAGCACTAGGTTAAATTCACCAGAGGGAGGACATTTGGCTTTTCCAGACTTAATTCCTCCACATTACCCAGGAAGTCAAAAAGAAACACGTCTATTTCACCTAAGCCAGCGAGGCCCTTGCTGTGCTGGTGGCTCCATAGGGCCCAAGGACAATCCACTTGCTCTACAAGACTACACTCTATCTTTTGGTCTTGCACCAGGGGAAAACCAAGACACCAGCCCTCTCTATACAGAAGACAGTCATACTAAGCATGAAAGATATACTATTTCCCCAATAAGCATCCTACCTGGCCAAAGAAACAGCTCAGAAAAAAGACTTCCTGGA------------GAAAGTCAAAACCCAAGTCCTTTCAGAGATGACGTGTCCACTCTGAGGAGGAACACACCGTGTTCTATCAATAATCAATTGAGCCAAAGGGGAATTAGGCCCCTTCCTGAGGCCAGTTCCCTTCAATCAAAGAATATACCTTGCCTCAAAAGTGATCTT---GAAGATGGAAACCATGTTTTGGAACAAACATTAGAAGGCAACCAGCTCAATGAAAGACCTGTTGATCTTACTCCTGAGCAGCTTGTTATGGATACACCTGACAAAGGTCCCAAGCCAGAAGGAATTCCAAGTGAAGTGCAAGGAAATGAGGGCAAAAGGCAGCAACGAAGACCATCTACCATCCTAAAGTTACCATGTTTTGACTCCAAATTAACAAAGTATTACACCTCCAGCACTGGGACTCCATCTAGTCTTGGAAGGCAAGGCTCATTTGATGGGGATCCAATTATGCCTACTGAAATTCCTAACTCGTTGGCTGAGTTAGCCACTGGGGCACAGTTTCAGAATATAAATGTAGACCCACTTAATGCAGATGATCACACTCCATTTGATCCTCTTCAAGTAGGGACCAATCCACAGGACCAGGTTCAAGACTGCTTACTACTTCAGGCCATGACCACAGCAGGAAACCCCTGGGGCTGGTTCCTGGGGCATCTCCTCCTCGGTGTCACAGGATCCCTCGCCTGGGGCGGCAGCAGCCGCATCATCAACGGCGAGGACTGCCGCCCGCACTCGCAGCCCTGGCAGGCGGCCCTGTTCTTGGAAAATGAATTTTTCTGCGGGGGAGTCCTGGTGCATCCGCAGTGGGTGCTGTCCGCTGCGCATTGCTTCCAGAAGTCCTATACCATTGGGCTGGGCCTGCACAGTCTTGAGGCCGACCAAGAACCAGGCAGTCAGATGATAGAAGCCCACCTCTCCATCCAGCACCCAGAGTACAACAAACCATCATTCGCCAACGACCTCATGCTCATCAAGTTGGAAGAATCGGTACCCCCATCTGATACCATCCAGGACATCAGCATCGCCTCCCAGTGCCCGGCCGCAGAGGGGGATTCCTGTCTGGTTTCTGGCTGGGGTCGGCTGGTGAATGGCAGACTGCCCAAAGTGCTCCAATGTGTGAATATCTCAGTTGTGTCGGAGAAGATCTGCAGTGAACTCTATGCCCACGTGTACCACCCCAGCATGTTCTGCGCTGGCGGAGGCCAGGACCAGAAGGACTCCTGCCATGGTGACTCTGGGGGCCCCCTGGTCTGCAACGGGTCCCTGCAGGGCCTGGTATCCTTTGGACAAGCCCAGTGTGGCCAACCCTACGTGCCAAGCGTCTACACCAATCTCTGCAAGTTCACGGACTGGATACAGAAAACCATCCAGGCCAGTATGAAGGTGCTCCCTGCATCTGGCCTTGCTGTCCTCCTCGTCACCGCTCTGAAGTTTTCCACCGCAGCCCCCTCCCTACTTGCAGCC------TCCCCCAGGACCTCAAGGAACAACTACCGCCTTGCACAGGCGTACCTTGACAAGTATTACACAAAGAAAGGAGGGCCCCAGATTGGGGAGATGGTTGCAAGAGGAGGCAATTCCACGGTTAAAAAGATTAAGGAGCTGCAGGAGTTCTTCGGCCTCCGAGTCACCGGGAAGTTAGACCGAGCTACCATGGACGTGATCAAGAGGCCTCGCTGTGGAGTTCCCGACGTGGCCAACTATCGCCTCTTCCCAGGTGAACCCAAATGGAAAAAAAATACTTTGACATACAGAATATCCAAATACACCCCTTCCATGACTCCTGCAGAAGTGGACAGAGCCATGGAGATGGCCCTGCGGGCCTGGAGCAGCGCCGTCCCTCTGAACTTTGTCAGAGTCAATGCGGGCGAAGCAGACATTATGATCTCTTTTGAAACTGGAGATCACGGGGATTCCTATCCATTTGATGGGCCTCGAGGGACTCTAGCCCATGCATTTGCACCTGGAGAAGGCCTGGGAGGAGATACACATTTCGACAATGCTGAGAAGTGGACTATGGGAACGAATGGTTTCAATTTATTCACCGTTGCTGCTCATGAGTTTGGCCATGCACTGGGCCTGGCCCATTCCACAGACCCGTCAGCACTGATGTACCCAACTTATAAGTATCAGAATCCCTATGGGTTCCGTCTCCCCAAGGACGATGTGAAGGGGATCCAGGCACTGTACGGACCTCGGAGAGCATTCCCAGGGAAGCCCACCGCACCCCACGGGCCCCCTCATAATCCATCCATCCCTGACCTCTGTGACTCCAACTTATCCTTTGATGCTGTGACGATGCTGGGGAAGGAGCTCCTGCTCTTCAGGGACCGGATTTTCTGGCGTCGGCAGGTTCACTTGATGTCAGGGATCCGGCCCAGCACCATCACCAGCTCCTTCCCCCAGCTTATGTCCAATGTGGATGCAGCTTATGAAGTGGCTGAGAGGGGCACAGCCTACTTCTTTAAAGGACCTCACTATTGGATAACAAGAGGATTCCAAATGCAAGGTCCTCCTCGGACTATTTATGACTTTGGGTTCCCAAGATATGTGCAGCGAATAGATGCCGCGGTCTATCTCAAGGATGCACAGAAGACCCTTTTCTTTGTGGGAGATGAATACTACAGTTACGATGAAAGAAAAAGGAAAATGGAAAAAGACTATCCAAAGAGTACTGAAGAAGAATTTTCAGGAGTCAATGGCCAAATAGATGCAGCCGTAGAATTAAATGGCTACATTTACTTCTTTTCGGGACCCAAAGCATACAAATATGATACAGAGAAGGAAGATGTGGTTAGTGTGCTGAAATCTAGTTCCTGGATTGGTTGC
Camelus_bactrianus           ATGGCCGGGCCAGGGTTTCGGGGCCACCCCACAGGACCCCTCCTGCTGCTGCTGCCGCTGCTGCTGCCGCCCCAGGCTCTGTCGGAAGGACCCCTGGTCTTCGTGGCTGTGGTCTTCCGCCATGGCGACCGGGCCCCGCTGGCCTCTTACCCCACCGACCCGCACAAGGAGGTTGCATCCACCCTGTGGCCGCGTGGCCTGGGCCAGCTGACCGGGGAGGGGGTCCGCCAGCAGCTGGAGCTGGGCCGCTTCCTGAGGAGCCGCTATGAGGCCTTTCTGAGCCCCGAATATCAGCGGGAGGAGGTGTACATTCGCAGCACAGACTTTGACCGGACGCTGGAGAGCGCGCAGGCCAACCTCGCGGGGCTGTTCCCTGAGGCCGCCCCAGGGCGCTCGGAGGCCACCTGGAAGCCCATCCCTGTGCACACGGTGCCGGTTGCTGAGGACAAGCTGCTAAGGTTCCCCATGCGCAGCTGTCCCCGATACCATGAACTACTGAGGGAGGCCACTGAGGCCACCGAGTACCAGACCGCCCTAGAGGGCTGGACGGACTTCTTGACCCGCCTGGAGAACTTCACCGGGCTATCGCTGGTTGGGGAGCCGCTACGCAGGGCGTGGAAGGTTCTGGACACTCTGATTTGCCAGCAAGCCCATGGTCTTCCCCTTCCATCCTGGGCCTCCCCAGATGTCCTGCAGACGCTAGCCCGGATCTCAGCTTTGGATATTGGGGCCCACGTGGGCCCACCCCGGGCAGCAGAGAAGGCCCAGCTGACTGGGGGAGTCCTGCTGGATGCCATCCTTGCCAACTTCTCACGAGTCCAGCGCTTGGGGCTGCCACTCAAGATGGTGATGTATTCAGCTCACGACAGCACTCTGCTGGCCCTCCAGGGTGCCCTGGGTCTCTATGACGGGCACACACCCCCTTATGCTGCCTGCCTCGGCTTTGAGTTCCGGAAGCGCCTCGGGGACCCGGAG------------------GACGACGCAGGGAATGCCACCGTCTCCCTTTTCTACCGAAACGACTCTGCTGGCCTGCCCTTGACCCTCAGCCTCCCCGGGTGCCCAGCCCCCTGCCCACTAGGCCGTTTCCGCCAGCTGACAGCCCCTGCCCGGCCCCCGGCTAAGGGGATCCCCTGCCATGGCTCCCAGAAGCCTGCCACTCCTGCAGCCACCACAGTGCCCCTGCTGGCTGGGGCTGTGGCCGTGCTGGCAGCACTCAGCGTGGGGCTGGGTCTGCTGGCCTGGAGACCAGGCTGCCTGCGGGCCTGGGGGGGCCCCGTGATGCCAGCATTGAAGATACCACTTTTCAAAATGAAGGACATGATACTGATCCTGTGCCTCCTGAAAATGAGTTCTGCAGTGCCGGCGTTTCCTCAGCAACCTGGGACACCAGGCATGGCTAGTTTGAGCCTTGAGACAATGAGACAGCTGGGAAGTTTGCAGGGATTAAACTTGCTTTCTCAGTATTCAAGATTTGGCTTTGGGAAATCATTTAATTCTTTGTGGATGCATGGTCTCCTCCCACCACACTCCTCTTTCCCATGGATGAGACCAAGGGAACATGAAACTCAACAGTATGAATATTCTTTGCCTGTGCATCCCCCACCTCTCCCATCGCAGCCATCCCTGCAGCCTCAACAGCCAGGAC---AGAAACCTTTCCTCCAGCCCACTGTTGTAACCGCCATCCAGAACTCAGTCCAGAAGGGACTACCTCAGCCTCCGGTTTACCAGGGACATCCACCCTTGCAGCAAGTAGAGGGGCCAATGGTGCAAGAGCAGGTGGCACCATCAGAAAAGCCACCAACGGCCGAGCTACCAGGAATGGATTTTGCTGATCCACAAGATCTACCAATGTTGGTTCCAATAGCCCGTTTGCTATCTCGGGGACCAATGCCACAAAATAAACCATCTCCACTTTATCCAGGAATGTTTTACTTGTCCTATGGAGCAAATCAATTGAGTGCTCCTGCCAGACTTGGCATCTTGAGCTCAGAAGAAATGGCGGGAGGCAGAGGAGGCCCCATGGCTTATGGGTCCATGTTCCCAGGATTTGGAGGCATGAGGTCCAACCTTGGAGGGATGCCCACCAATCCAGCAATGGGAGGGGACTTTACACTGGAATTTGACTCCCCAGTCGCTGGAACCAAAGGCCCTGAGAAGGGAGAAGGAGGTGCACAAGGCTCCCCTGTGCCAGAGACCAACCCAGATGATCCAGAAAACCCAGCTCTCCTTTCAGAGGGAGCACCTGGTGCCCTCGGAGGGCTCCTTGCTAGTGCTAAGGACAATGTTCCCAACCTGGCAAGA---------------ATCAGGGGACCATTCAGG---GTCACCCCAGCGGCTGCTGACCCACTGATGACCCCTGGATTAGCTGACGTTTATGAGACATACGGTGTTGATGAGACCACAACCATGGGTCTCCAGGAAGAGACAACTGTGGATTCCACGGCAACCCCAGATAGTCAACAGACATCGATGTCAGGAAACAAGGCCCAGCAGCCCCAGAATAAGTATGATGCGTGGCATTTTCAAGAGCCCATGGGGACCTGGATTTTGTTTGCCTGCCTCTTGGGAGCAGCCTTCTCTATGCCTCTACCACCTCATCCTGGGCACCCTGGTTATATCAACTTCAGCTATGAGGTGCTTACCCCCCTGAAGTGGTACCAGAACATAATAAGACATCCGTACCCTTCCTATGGTTACGAACCCATGGGTGGATGGCTGCACCACCAAATCATTCCCGTGGTGTCCCAGCAGACTCCCCAGAATCACGCCCTGCAGCCTCAT---CACCACATCCCCATGGTGCCAGCTCAGCAGCCCGTGGTCCCCCAGCAACCAATGATGCCAGTTCCTGGCCAGCACTCCATGACTCCAACCCAACACCACCAGCCAAACTTCCCACTGCCCGCCCAGCAGCCCTACCAGCCCCAGCCCGTCCAGCCGCAGCCTCACCAGCCCATGCAGCCC---------------------------------------------------------------------------------CAG---CCCGTGCACCCCATCCAGCCCTTGCCGCCACAGCCACCTCTGCCTCCGATGTTCCCCATGCAGCCTCTGCCTCCCATGCTTCCTGACCTGCCTCTGGAAGCTTGGCCATCAACAGACAAGACCAAGCGGGAGGAAGTGGATATGAAGACTACGATTCTACTGTTTTGTCTCCTAGGATCAACTCTGTCATTACCAATGCAGCTCAACCCCACTCTGGGACTTCCTCCAGCAAAGCTGGTTCCAGATCAGGCAACACCACTAAACCAACAGCAGCCAAATCCGGTCTTCCCTTCTTTAAGTCTAATACCATTGACACAGATGCTCACACTGGGGTCAGATCTGCAACTGCTAAATCCT------GGGGTGGCACCTGGTTCCCAGACCCTCCCACTGACCCTGGGGGGACTGAACATGAAACAGCAACTACAACCACAGATATTACCAGTTATAGTAGCACACCTTGGAGTCCAGGGTACTATCCTAAGCTCAGAAGAATTGCCAGCAGCCCCACAAATCTTCACAGGCCTTATCTTCCATCCCTTGTTCCCTGGAGCCATCCAGCCCACCAGTCAGGCTAATCCAGATGTCCAGAACGGAATCCTTCCTGCAGGACAAGCAGGAGTAAATTCTGCCAACCAGGGAACGCCATGGGGCCCCCTCCCAACTCCCAGTGGCACAGATGATGACTTTGTAGTGACCACCCCTGCAGGCATCCAAAGGGGCACACACACTATGGAGGAAACCACCACACCATCGCCAAATGGAATTCAGATGTTGCTGCTTCAGGGCAGGCATGGAGCCTCTTTTCCTAAGCTAGATAACTGGGCACCAAGTGGAAAAATGAAGATTCTCTTGGTCTTTCTAGGTCTGCTTGGTTATTCTGCTGCCATGCCA------ATGCAAATGCCCCGAATACCTGGATTTAGCAGTAAAAGTGAGGAGATGATGCGCTACGGTCACTTCAACTTTATGAATTCCCCACATATGGCACACCTGGGCCCCTTGTATGGCCATGGTATGCAGATTCCTCAGCTCTTCCCACAGTATCAGATGCCCATGTGGCCTCAGCCACCACCCAAGGTGAATCACCCACAGAAACCTTCATCTCCCTCAACACCCAATCACCAGAGCAACACTGATCAAGCCCCAGAGACCCAGCAACCCGACCAGCCTCAACCTCAAAAGCTCCCACCAAAATGGCCTTCAAAGCAGCCATCACCCACCCCAACTCAGCCCCAA---GAGGAAGCCCAGACACCTGAGGCATTCCTACCATTCGGCAATGGGCTATTTCCCTACCAACAGCCACCGTGGCATGTTCCACACAGGGTACCAACAGGCTATGGACGTCCAGCAGTCAGCAATGAAGAAGGCGGGAATCCTTTCTTTGGATATTTTGGATTTCATGGATTTGGGGGCCGTCCT---TATTATTCAGAAGAGATGTTTGAA---GATTTTGAAAAACCCAAAGAAGAAGATCCTCCTAAAACAGAAAGTCCAGCCACCGAACCTTCAACTAATTCAACAGTTCCTGAGACTAATTCCACCCAACCAAATGCACCCAATCCCAGAGGGGGTCAGAGTGGAAATGACACCAGCCCATCAGGAAACAGTGGCCAGGGGCCTAACACTGTGAGCAACCCTACAGCTCAAAATGGCCCTGTAGTTAATGTTTCAGGCCAGGGAGTTCCAAGAAGTCAAACCCCATGG---------------------GGACCAAGTCAGACAAATTTTCATGAAAATTATCCAAATCCTAACATTCGAAGTTTTCCTGCAAGAAGACAATGG------------CATCCTACTGGTACTGCCATGGGGCACAGGCAGAATGGGCCTTTTTACCGAAATCAACAAATTCAAAGGGGTCCTCGGTGGAACTCCTTTGCTTTGGAAGGCAAACAAGCAGTTCATCCAGGATATCCATTATATCGCAAAGCTTATGCTTCTACTGCAAGAGGCAATGCTCTCAATTATGCAGGAAACCCAGTGAATTTCAGAAGAAAGCCGCAGGGGCCAAATAAATACCCTATGGGAACCAATGTTGCCCCTCTGGATCCTAAACATGGTACTGTTGGTGGTAATGAAAACATCCAAAATCCAAGAGAGAATCCAGTAAGTCAAAAAGAAAGAACAGTCACTCCTACAATGGATCCAAATGGTCCCTGGAGAAACTCTCAAGATTATGGAGTTAATAAATCAAACTATAAATTGCCTCACCCTGAGGGCAACATGCTAGCCCCAAATTTTAATTCTATAGATCAA------AATTCTTATTACCCGAGAGGAGATTCCAAAAGAGCCCCAAATTCTGAAGGACAAATCCAAAGCCAGAATTTGCCCAAAGGGATTATTTTAGAGCCAAGAAGAATACCATATGAATCAGAAACTAAACAGCCAGAATTAACGCAAAATACCTATCAGCCTGTGTATCCTGAGGGAATCCCTTCCCCTGCAAGGGAACGTTTTCCTACTGGAAGGAATACTTGGAACCAACAAGAAATCTCTCCACCTTTTAAGGAAGATCCTGGGAAGCAGGAAGAACACTTATCTCATCTTTCCCATGGCTCAAGAGGACGTGTTTACTACCCTGACTATCGCCCCTATGATCCCAGGGGAAATTCACCATACCTTAGAAGTAATACATGGGGTGAAAGAGATGACTCACCCAATACAGTGAGACAGCCTGAAAATCCACACTACCCCATGAACACTCCAGATCCAAAAGAGACGATCCATTACAATGAAGAAGACCCAACTGATACAACTGGGGATGAACCTTTCCCAGGACAAAGCAGATGGGGTGTGGAGGAGTCAAGTTTTAAAGGAGGCCCAACAGTTAGGACCTATGAAGGCAAACAACAATAT------------------------------------ACCTCAAATCAACCAAAAGAATACCTTCCCTATTATCTAGAT---AATCCATCAAAACCCAGGGAGGATCTTCCTTATGGTGAATTTTACCCCTGGAACCCAGATGAGAATTTTCTGTCATATAATATAGCTCCCACTGTACCACCACCAGTGGAGAGCAGGGGCTATTATGTTAATAATGCTGCTGAACAAGAAGAAAGCACTAGATTTCCTTACTGGAACTCCTGGGACCACAGGATTCAAGCCCAAGGGCAGAAAGAAATAAGACCATATTTTAACAGAAATTTCTGGGATCAGACAACAAATTTACACAAAGTCCCCACTAGTTCACTACACCAG---GAGAACAAGCCCTATTCCAGTAATTCCCCAGCTGGGCTTCAGAAAAATCCAACATGGCATGAAGGTGAGAATTTGAATTATGACATACAAATTACTAGGTTAAATTCACCACAGAGAGAATATCTGGCTTTCCCAGAGTTAATTCCTCCAAGTTACCCAGCAGGACAAAAAGAAGCACATTTATTTCACCTAAGCCAGAAAAGCCCTTGCTGTGCTGGTGCCTCAATAGGACTCAAGAACAATCTACTTGCTCTGCAACACTACACTCCATCTTTTGGTCTTGCACCAGGGGAGAACCAAGACACCAGCCCTGTGTATACAGAAGATAGTCATACTAAGCATGCAAGATATACTACCTCCCCGATGAGTATCCTGCCTGGACAAAGAAACAGCTCAGAGAAAAGACTGCCTGGG------------GAAAGTCAAAACCCAAGTCCTTTCAGAGATGATGTATCCACTCTGAGGAGGAACACACCATGTTCTGTAAAGAATCAATTGAGCCAAAGGGGAATTATGCCCTTTCCTGAAGCCAGTTCCCTTCAATCAAAGAATATACCTTGCCTCAAAAGTGATCTTGGGGGAGATGGGAACAATGTTTTGGAACAAATATTTGAAGGCAACCAGTTCAATGAAAGAACTGTTGACCTTACTCCTGAGCAGCTTGTTATTGGTACACCTGAAGAAGGTCCCAAGCCAGAAGGAATCCCAGGTGAAGTCCAAGAAAATGAGGGTGAAAGGCAGCAACAAAGACCATCTAGCATCCTACAGTTACCATGTTTTGGCTCCGAATTAGCAAAGTATCACACCTCCAGCACTGTAACTCCATCTAGCATTGGAAGGCAAGGCTCATTTGATGGGGATCCAATTATGCCTACTGAAATTCCTAACTCATTGGCCAGGTTAGCTACTGGGGCACAGTTTCAGAATATAAATGTAGACCCACTTAATGCAGATGAACAAACTCCATTAGATTCTCTTCAAATAGGGGCCAATCCACAGGACCAGGTGCAAGACTGCTTACTACTTCAGGCCATGACCACAGCAGGAAACCCCTGGGGCTGGTTCCTGGGGCACCTTATCCTCGGGGTCACAGGATCCCCGGCTTCGGGTGGCAGCAGCCGCATCATAAACGGCGAGGACTGCCACCCGCACTCGCAGCCCTGGCAGGCGGCGCTGTTCTTGGAAGACGAACTTTTCTGCGGGGGAGTCCTGGTGCATCCGCAATGGGTGCTGTCAGCCGCACACTGTTTCCAGGATTCCTACACCATTGGGCTGGGTCTACACAGTCTTGTGGCCGACCAAGAACCAGGCAGCCAGATGGTAGAGGCCAAACACTCCATACAGCACCCAGAGTACAACAAACCATTTTTCGCCAATGACCTCATGCTCATCGAGTTGAAAGAATCCGTGTCCTGGTCTGACACCATCCAAAACATCAGCATCGCCTCCCAGTGCCCGACCCCT---GGGGATTCTTGCCTGGTTTCTGGCTGGGGGAAGCTGATGAATGGCAGACGGCCCAAAGTGCTCCAGTGCGTGAACATCTCTGTGGTGTCCGAGGAGATCTGCAAAGCAGTCTATGCCTCCGTGTACCACCCCAGTATGCTCTGTGCTGGTGGAGGCCAGGACCAAAAGGATTCCTGCCACGGTGACTCTGGGGGTCCCCTGGTCTGCAATGGGTACCTGCAGGGCCTCGTGTCCTTTGGACAAGCCCCGTGTGGCCAACCCTCTGTGCCCGGCGTCTATACCAACCTCTGCAACTTCACGGACTGGATAGAGAAAACCATCCAGGCCAGTATGAAGGTGCTCCCTGCATCTGGTCTCGCTGTCCTCCTCGTCACGGCTCTGAAGTTTTCCTCTGCAGCCCCCTCCCTATTTGCAGCC------ACCCCCAGGACCTCAAGGAACAACTACCATCTCGCACAGGCCTACCTCGACAAGTATTACACGAAGAAAGGAGGGCACCCGCTTGGCGAGATGGCTGCGAGAGGCGGCAACTCCATGGTGAAGAAGATTAAGGAGCTGCAGCAGTTCTTTGGCCTCCGAGTCACGGGCAAGTTGGACCGGGCCACGATGGATGTGATTAAGAGGCCTCGCTGCGGAGTTCCCGACGTGGCTAACTACCGCCTCTTCCCAGGTGAACCCAAATGGAAAAAAAATACTTTAACCTACAGGATATCCAAGTACACGCCGTCCATGACGCCTGCGGAAGTGGACAGAGCCGTGCAGATGGCCCTGCAGGCCTGGAGCAGTGCCGTCCCCCTGAGCTTTGTGAGAGTAAACGCAGGAGAAGCGGATATTATGATCTCTTTTGAAACTGGAGATCACGGGGATTCCTACCCATTCGATGGGCCTCGAGGGACTCTCGCCCATGCATTTGCACCTGGAGAAGGCCTGGGAGGAGATACACATTTCGACAATGCTGAGAAGTGGACTATGGGAACGAATGGTTTCAATTTATTCACCGTGGCTGCTCATGAATTTGGCCACGCCCTGGGCCTGGCCCATTCCACGGACCCATCAGCACTGATGTACCCAACTTACAAGTACAAGCATCCCTACGGATTCCACCTCCCCAAGGACGACGTGAAAGGCATCCAGGCGCTGTACGGACCTCGGAAAACATTCCCAGGGAAGCCCACGGTGCCCCACGCCTCCCCTCATAATCCATCCATCCCCGACCTCTGCGACTCTGGCTCGTCCTTCGATGCCGTGACAATGCTGGGGAAGGAGCTCTTGTTCTTCCGGGACCGGATTTTCTGGCGTCGGCAGGTTAACTTGATGTCGGGGATCCGGCCCAGCACCATCACCAGCTCCTTCCCCCAGCTCATGTCCAATGTGGATGCAGCTTACGAAGTGGCTGACAGGGGCACAGCTTACTTCTTCAAAGGACCCCACTACTGGGTAACAAGAGGCTTCCAGATGCAGGGTCCTCCCCGGACTATTTATGACTATGGGTTCCCAAGGAACGTGCAGCGGATAGATGCTGCGGTCTACCTCAAGGATGCACAGAAGACCCTTTTCTTTGTGGGAGATGAATACTACAGCTACGATGAACGAAAAAGGAAAATGGAAAAAGACTATCCAAAGAACACTGAAGAAGAATTTTCAGGAGTTAATGGCCAAATAGATGCTGCAGTAGAATTAAATGGCAACATTTACTTCTTTTCAGGACCAAAAGCGTACAAGTACGACACAGAGAAGGAAGACGTGGTTAGTGTGCTGAGAGCTGGTTCCTGGGTCGGTTGC
Caperea_marginata            ???????????????????????????????????????????????????????????????????????????????????????????????????????????????GTGTTCTGCCATGGCGACTGGGCCCCGCTGGCCTCCTATCCCACTGACCCGCACAAGGAGGCTGTATCTACCCTGTGGCCACGTGGCCTGGGCCAGCTGACCGGGGAAGGGGTCCGCCAGCAGCTGGAGCTGGGCCGCTTCCTGAGGAGTCGCTACAGGGATTTTCTGAGCCCCGAGTACCAGCGGGAGGAGGTGTACATTCGCAGCACAGACTTTGACCGGACCCTGGAGAGCGCTCCGGCCAACCTAGCGGKGCTGTTCCCTGAGGCCGCCCCAGGGTGCTCCGAGGCCACCTGGAGGCCAATCCCTGTGCACACGGTGCC-GTCACTGAGGACAAGCTGCTGAGGTTCCCTACACGCAGCTGTCCCCGATACCAGGAGCTGCTGAGGGAGGCCACGGAGGCCGCCGAGTACCAGACCGCCCTAGAGGGTTGGACGGACTTCTTGACTCACCTGGAGAACTTCACAGGGCTGTCGCTGGTCGGGGCGCCGCTCCGCAGGGCGTGGAAAGTTCTGGACACTCTTATTTGCCAGCAAGCCCACGGTCTCCCCCTYCCATCCTGGGCCTCCCCGGATGTCCTGCAGACACGAGCTCAGATCTCGGCTTTGGATACTGGGGCACACGTGGGCCCACCCGGGGCAGCAGAGAAGGCCCAGCTGTCTGGGGGAATCCTGCTGGATGCCATCCTTGCCGACTTCTCTTGGGTGCAGCACTTGGGGCTGCCCCTCAAGATGGTTATGTATTCGGCTCGCGACAGCGCTCTCCTGGCCCTCCAGGGGACCCTGGGTCTCTATGACGGGCACACACCGCCTTATGCCGCCTGCCTCGGCTTTGAGTTCCGGAGGCGCCTTGGGGACCCAGAT------------------GACGATGCAGGGGATGTCACCATCTCCCTCTTCTACCGCAACGACTCTGCCCGCTTACCCTTGACCCTCAGCCTCCCCGGGTGCCCGGAGGCCTGCCCCTTAGGCCGCTTCCGCCAGCTGACTGCCCCCGCCCCGCCTCCGGCTCGCGGGATCCCCTGCCATGGCTTCCACGAGCCCGCCACCCCCGCAGCCACCGTGGCGCCCCTGCTGGCTAGGGCTGGGGCCGTGCTGGCAGCTCTCAGCATGGGGCTGGGCCTGCTGGCCTGCAGAGCCGGCTGCCTGCGGGCCT-GGGGGGCCCCGTGATGCCAGCATTGAAGATCCCACTTTTCAAAATGAAGGACATGATACTGATCCTGTGCCTCCTGAAAATGAGTTCTGCTGTGCCGGTGTTTCCTCAGCAACCTGGGACACCAGGCATGGCTAGTTTGAGCCTTCAGACAATGAGACAGTTGGGAAGTTTGCAGGGATTAAACATGCTTTCTCAGTATTCAAGATTTGGCTTTSGTAAGTCATTTAATTCTTTGTGGATGCATGGTCTCCTCCCACCACATTCCCCTTTCCCATGGAGGAGACCAAGGAAACATGAAACTCAACAGTAYGAATATCCTTTACCTGTGCGTCCCCCACCTCTCCCATCGCAGCCATCCCTGCAGCCTCCACAGCCAGGAC---AGAAACCCTTCCTGCAGCCCAGCGCTGGAACCTCCGTCCAGAACACAGTCCAGAAGGGGATACCMCAGCCTCCGATTTACCCGGGGCATCCGCCCTTGCAGCAAGCAGAGGGGCCAATGATTCAACAACAGGTGGCACCATCAGAAAAGCCACCGAAGACCGAGTTGCCAGGAATGGATTTTGCTGATCCACAAGATMCATCGATG---TTTCCAATAGCCCGTTTGATATCTYGGGGACCAATGCCACAAAATAAACCACCTCCACTTTATCCARGAATATTTTACATGTCCTACAGAGCAAATCAATTGAACGCTCCTGCTAGACTTGGCGTCATGAGCTCAGAAAAAATGGCTGGAGGAAGAGGAGTCCCCATGGCCTATGGAGCCATGTTCCCGGGATTTGGAGGCATGAGGCCCGGCCTTGGAGGGATGCCCCCCAATCCAGCCATGGGCRGGGACTTTACTCTGGAATTTGACTGCCCAGTCGCTGGAACCAAAGGCCCGGAGAAGGGACAAGGAGGTGCACAAGACACCCCTGTGCCAGAGGYCAACCCAGCCGATCCGGAAAACCCAGCTCTCCTTTCAGAGCTAGCACCTGGTGCCCTCGGAGGGCTTCTTGCTAATCCTAAAGGCAATATCCCCAACCTAGCAAGAGGCCCTGCAGGGCAGAGCAGGGGACCCCTTAGG---GTCACCCCAGCAGCYGCAGACCCACTGATGTCCCCTGGATTAGCTGATGTTTATGAGACCTACRGTGCTGATGAGACCACAACTCTGGGTCTCCAGGAAGAAACCACCGTGGATTCCACAGTGACCCCTGACAGTCAGCACACATCGATGGCAGGAAACAAGGCCCAGCAGCCCCAGATTAAGCATGATGCATGGCATTTCCAAGAGTCCACGGGGACCTGGATTTTGTTTGCCTGCCTCCTGGGAGCAGCCTTCTCTATGCCCCTACCACCTCATCCTGGGCACCCTGGTTATATCAACTTCAGCTATGAGGTGCTTACCTCTCTGAAGTGGTACCAGAACATAATAAGACACCCGTGCCCGTCCTACGGTTACGAACCCATGGGTGGCTGGCTGCACCACCAAATCATTCCC----------------------------------------------------GCTTCCCCATGGTGCCAGCCCAGCAGCCCGCGGTCCCCCAGCAAACCATGGGGCCAGTTCCTGGCCAGCACTCCACGACTCCAAGCCAACCCCACCAGCCACACCTCCCTGCGCCCGCCCAG---------------CAGCCCGTCCAGCCGCAGCCTCAC---------------------------------------------------------------------------------------------------------------------CCGCCCCTG---------------------------------------------CCCCCCATGCTTCCTGACCTGCCTCTGGAGGCTCGGCCAGCAACAGACAAGACCAAGCGGGAGGAAGTGGATATGAAGACTACGATTCTACTGTTTTGTCTTCTAGGATCAACTCTGTCATTACCAATGCAGCTCAACCCTGCTTTGGTACTTCCTCCAACAAAGCTGGTTCCAGATCAGGCAACACTGCTAAACCAACAACAGCCAAATCAGATCTTCCCTTCTTTAAGTCTAATTCCATTGACACAGATGCTCACACTGGGGTCAGACCTGCAACTGCTAAATCCTGCTGCAGGGATGGCACCTGGTACCCAGACCCTCCTACTGACCCTGGGGGGATTGAAGGTACAGCAGCAGCTGCAACCACAAGTGTTACCAGTTATTGTAGCACACCTTGGAGCCCAGGGTGCTATCCGAAGCTCAGAGGAATTGCCAGTGACCCCCCAAATCTTAACAGGATTTATCTTCCATCCCTTGTTTCCCGGAGCCATCCTGCCCACCAGTCAGGCTACTCCAGATGTCCAGAATGGAATCCCTCCTGCAGGACAAACAGGAGCAAATCCTGCCATCCAGGGAACACCAGAGGGCCCCTTCCCAACTACCAGTGGCACAGATGACGACTTTGCAGAGACCACCCCTGCAGGCATCCAAAAGGGCACACACACCACTGAGGAAACCACCAAAGGGTCACCAAAAGGAATT???ATGTTGCTGCTGCAGTGCAGGCATGAAGCCTCTTCTCCTAAGCTAGATAACTTGGTACCAAGTGGAAAAATGAAGATTCTCCTGGTCTTTCTAGGTCTGCTTGGTTATTCCATTGCTATGCCA------ATGCAAATGCCCCGAATGCCTGGATTTAGCAGTAAAAGTGAGGAGATGATGCACTATGGTCACTTCAACTTTATGAACTCCCCACCTATGGCACACCTGGGTCCCTTGTATAGAAATGGTATGCAGCTCCCTCAGCTCTTCCTGCCATACCAGATGCCCATGTGGCCTCAGCCACCACCCAACAAGAAGYGCCCACAGAAACCCTCATCTCCCTCAGCACCCAAACACCAGAGCAAGACTGATCAAGCCCCAGAGACCCAGAAACCYAACCAGCCTCAACTAAAACAGCCCCTACCAGAGCATCCTTTAAAGCGGCCATCACCCACCCCAACTCAGCCCCAA---GAGGAAACCTAGACACCTCAGGCATTCCCACCATTCGGCAATGGGCTATTTCCCTATCAACAGCCACCGTGGTATGTTCCACATAGGGTACCACCAGCTTATGGACGTCCACCAGTCAGCAATGAAGAAGGTGGGAATCCTTACTTTGGATATTTTGGATATCATGGATTTGGGGGYCRTCCTCCTTATTATTCAGAAGGGATGTTTGAACAAGATTTTGAAAAACCAAAAGAAAAAGATCCTCCTAAAACAGAGAGTCCAGCCACCGATCCTTYGGCTAATTCAACAGTTCCTGAAACTAATTCTACCCAGTCAAATGCACCCAATCCCAGAGGGAGTCAGGGTGGAAATGACACCAGCCCAACAGGAAACAGTGTCCAGGGGTCTAACACTGTGAGCAATCCTACAGCTCAAAACAGCCCTGCAGTAAATGTTTCAGGCCAGGGAGTTCCAAGAAGTCAAACCCCACGG---------------------GGACCAAGTCAGACAAATATTCATGAAAATTATCCAAATCCTAACATCCGAAGTTTTCCTGCAGGAAGACAATGG------------CGACCTACTGGCACTGTTATGGGGCACAAACGTAATGGGTCTTTTTACCGAAATCAACAAATTCAAAGGGGTCCCTGGTGGAACTCCTTTGCTTTGGAAGGCAAACAAGCAGTTTGTCTAGGATATCCAATATATCGCAGAGCTTATGCTTCCATTGCAAGAGGCAATTCTCCCAATTATGCAGGAAATCCAGCAAATTTCAGAAGAAAGCCTGAAGGGCCAAATAAACACCCTGTGGGAACCAGTGTTGCCCCNCTGGGTCCCAAACATGGTACTGTTGGCCACAATGAAAACATCCAAAATCCAAGAGAGAAGCCAGTAAGTCAAAAAGAAAGAACAGTCATTCCTACAAGGGATCCAAATGGCCCCTGGAGAAACTCTCAAGACTATGGAGTTAATAAATCAAACTGTAAACTGCCTCACCCTGAGCATAACATGCTAGTCCCAAATTTTAATTCTATTGGTCAACGTGAAAACTCTTATTACCTGAGAGGAGATTCCAGAAGAGCTCCAAATTCTAATGGACAAACCCAAAGCCAGAATTTGCCCAAAGGGATTATTTTAGAGCCAAGAAGAATTCCATAYGAATCAGAAATTAATCAGCCAGAATTAAAGCACAGTATATATCAGCCTGTGTACCCTGAGGGAGTCCCTTCCCCTGCAAGGGAACATTTTCCTGCTGGAAGAAATACTTGGAACNNNNAAGAAATCTCTCCACCTTTTAAGGAAGATCCTGGAAGGCATGAAGAACACTTACCTCATCCTTCCCATGGCTCTGGAGGACGTGTT-ACTAC------TTTAACCCCTATGATCCCAGGGAAAACTCACCATACCTTAGAAGTAATACATGGGCTGAAATAGATGATTCTCCCAATACAATGAGGCAACCTGAAAATCCACACTATCCCATGAATACTCCAGACCCAAAAAAGACAATCCCTTATAATGAAGAAGACCCAATAGATCCAACTGGAGATGAATCTTTCCCAGGACAAAGTAGATGGGGTGTGGCGGAGTCAAGCTTTAAAGGAGACCCAACAGTTAGGCACTATGAAAGCGAGCAA---TAT------------------------------------ACCTCAAATCAACCAAAGGAATACCTTCCCTATTCCTTAGAT---AATCCATCAAAACCCAGGGAGGATTTCCCTTATGGTGAATTTTACCCCTGGAGCCCAGATGAGAATTTCCCATCATATAATACAGCTCCCACTGAACCACAGCTGRTGGAGAGCAGGGGCTATTATGTTAATAATGCCATTGGACAAGAAGAAAGCACTATGTTTCCTTCTTGGAAMTCCTGGGACCACAGGATTCAAGCCCAAGAGCAGAAAGAAAGAAGGCCATATTTTAACAGAAATTTCTGGGATCAGCCAACAAATTTACACAGAGCCCCTGCTAGTTCACCATACCAGAAGGAGAACAAGCCTTATTCCAGTAACTCCCCAGCTGGGCTTCAGAAAAATCCAATATGACATGAAGGTGAGAATTTGAATTATGGCATGCAGATCACTAGGTTAAATTCACCAGAGAGAGAACACTTGGCTTTCCCAGACTTAATTCCTCCAAGTTACCCAGCAGGTCAAAAAGGAGCACATTTATTTCACCTAAGCCAGAGAGGCCCTTGCTGTGCTGGTGGCTCCACAGGGCCCAAGGACAATCCACTTGCTCTACAAGACTACACTCCATCTTTTGGTCTTGCACCAGGGGAGAACCAAGACACCAGCCCTGTGTATACAGAAGACAGTCATACTAAGCATGCAAGACATACTATCTCCCCGACAAGCATCCTACCTGGCCAAAGAAACAGCTCAGAAAAAAGACTGCCTGGA------------GAAAGTCAAAACCCAAGTCCTTTCAGAGATGACGTGTCCACTCTGAAGAGGAACACACCATGTTCTATA---AATCAGTTGGGCCAAAGGGGAATTATGCCCTTTCCCGAAACCAGTTCCCTTCAATCAAAGAATACACCTTGCCTCAAAAGTGATCTTGGAGGAGAAGGAAAC---ATTTTGGAACAAATATTTGAAGGCAACCCTCTCAATGAAAGAACTGTTGATCTTACTCCTGAGCAGCTTGTTATTGGTATACCTGACGAAGGTCCCAAGCCAGAAGGAATTCCAAGTGAAGTGCAAGGAAATGAGGGTGAAAGGCAGCAG---AGAGCATCTAGCMTCCTACAGTTACCATGTTTTGGCTCCAAATTAACAAAGTATCGCACCTCTAGCACTGGAACTCCATCTAGCTTTGGAAGGCAAGTCTCATTTGATGGGGATCCAATTACRCCTACTGAAATTCCTAACTCATTGGCTGAGTTAGCTACCAGGGCACAGTTTCAGAATATAAATGTAGACCCACTTAATGCAGATGAACACACTCTATTTGATTCTCTTCAAGTAGGGACCAATCCACAGGACCAGGTGCAAGACTGCTTACTACTTCAGGCC?????????????????????????????????????????????????????????????GATCCCTCGCCTGGGGTGGCGGCAGCCACATCATAAACGGCGAGGACTGCCACCCGCACTCGCAGCCTTGGCAGGCGGCACTGTTCTTAGAAAAGGAATTTTTCTGCGGGGGCGTCCTGGTGCATCCTCAATGGGTGCTGTCAGCCGCGCACTGTTTCCGGAATTCCTGTACCATCGGGATGGGCCTGCACAGTCTTGAGGACGACCAAGAGCCAGGCGGTCGGATGACGGAGGCTCACCTCTCCATCCAGCACCCCGAGTACAACAGACCATCTCTTGCCAACGTCCTCATGCCCATCAGGTTGGAAGAACTGGTGCCCCAGTCTGGCACCATC-AGCACGTCAGCATCGCCTCACGGTGCCCGACCGCT---GGGGATTCTTGCCTCGTTTCTGGCTGGGGTCGGCTAGCGAATGGCCGACTGCCCAAAGTGCTCCAATGCGTGAATATCTCAGTGGTGTCGGAGGAGATCTGCAGTGAACTCTATGCCCCCGTGTACCACCCCAGCATGTTCTGCGCTGGCGGAGGCCAGGACCGAAAGGACTCCTGCCATGGTGACTCTGGGGGCCCCCT-GTCTGCAACGGRTCCCTGCAGGGCCTTGTGTCCTTTGGACAATCCCTGTGTGACCAGCCCAACGTRCCAGGCGTCTACACCAACCTCTGCAAGTTCACAGACTGGATACAGAAAACCATCCAGGCCAGTATGAAGGTGCTCCCTGCATCTGGCCTTGCTGTCCTCCTCGTCACGGCTCTGAAGTTTTCCACTGCAGCCCCCTCCCTATTTGCAGCA-----CCCCCCCAGGACCTCCAGGAACAGCTACCAGCTCGCACAGGCATACCTTGACAAATATTACACAAAGAAAGGAGTGCGCCAGATTAGTGAGATGGTTGCAAGAGGAGGCAATTCCATGGTTAAAACCATTAGGGAGCTGCAGGCTTTCTTCGGCCTCCGAGTCACCGGGAAGTTAGACCGGGCCACCATGGATGTGATCAAGAGGCCTCGCTGTGGAGTTCCTGGTGTGGCAAACTATCGCCTCTTCCCAGGTGAACCCAAATGGAAAAAAAATACTTTGACATACAGAATATCCAAATACACACCTTCCATGACTTCTGCAGAAGTGGACAAAGCAGTGGAGATGGCCCTGCAGGCCTGGAGTAGCGCCGTCCCTCTGAGCTTTGTCAGAATAAACTCAGGAGAAGCAGATATTATGATATCTTTTGAAACTGGAGATCACAGGGATTCCTATCCATTCGATGGGCCTTGGGGGACTCTAGCCCATGCATTTGCACCCGGAGAAGGCCTGGGAGGAGATACACATTTCGACAATGCTGAGAAGTGGACTATGGGAATGAATGCTTTCAATTTATTCACCGTTGCTGCTCCTGAATTTGGCCACGCACTGGGCCTGGCCCATTCCACAGACCCATCAGCACTGATGTACCCAACTTATAAGTATCAGCATCCCTATGGATTCCACCTTCCCAAGGATGATGTGAAAGGGATCCAGGCACTGTACGGACCTCTGAAGACATTCCCAGGGAAGCCCGCTGTGCCCCACAGCCCCCCTCATAATCCTTCTATCCCTGACCTCTGTGACTCCAGCTCAGCCTTTGATGCTGTGACAGTGCTGGGAAAGGAGCTCCTGTTCTTCAGGGACCGGATTTTCTGGTGTCGGCAGGTTCACTTGATGTCAGGGATCCGGCCCAGCACCATCACCAGCTCCTTCCCCCAGCTTATGTCCAATGTGGATGCAGCTTATGAAGTGGCTGAGAGGGGCACAGCTTACTTCTTTAAAGGACCCCACTACTGGATAACAAGAGGATTCCAAATGCAAGATACTCCTCAGACTATTTATGACTTTGGGTTCCCAAGRTACGTGCAGCGAATAGATGCTGCCGTCTATCTCAAGGATGCGCAGAAGACCCTTTTCTTTGTGGGAGATGAATACTACAGCTATGATGAACGAAAAAGGAAAATGGAAAAAGACTATCCAAAGAATACTGAAGAATAATTTTCARGAGTTAATGGCCAAATAGATGCTGCTGTGGAGTTAAATGGCTACATTTACTTCTTTTCAGGACCCAAAGCATATAAGTATGATACAGAGAAGGAAGATGTGGTTAGTGCGCTGAAATCTAGTTCCTGGATTGGTTGC
Capra_hircus                 ATGGCCGGGCCAGGGTTTCGGGGCCACCCCGCCGGACCTCTCCTGCTGCTGCTGCTGCTG---------CCCCCGGCCCTGACGGAAGGACCCCTGGTCTTCGTGGCGGTGGTGTTCCGCCATGGCGACCGGGCCCCGCTGGCCTCCTACCCCACTGACCCGCACAAGGAGGTTGCATCCACCCTGTGGCCACGTGGCCTGGGCCAGCTGACCGAGGAGGGGGTCCGCCAGCAGCTGGAGCTGGGCCGCTTCCTGAGGAGCCGCTACGAGGACTTTCTGAGCCCCGAGTACCGGCGGGAAGAGGTGTACATTCGCAGCACAGACTTTGACCGGACACTGGAGAGTGCTCAGGCCAACCTGGCAGGGCTGTTCCCTGAGGCTGCCCCAGGGCGCTCCGAGGCCACCTGGAGACCCATCCCTGTGCACACGGTGCCGGTCGCTGAGGACAAGCTGCTGAGGTTCCCTACGCGCAGCTGTCCCCGATACCGTGAGCTGCTGAGGGAGGCCACGGAGGCCGCCGAGTACAAGACAGCCCTGGAGGGCTGGACGGACTTCTTGACTCGCCTGGAGAACTTCACGGGGCTGCCGCTGGTTGGGGAGCCGCTGCGCAAGGCGTGGAAGGTCCTGGACACTCTGATTTGCCAGCAAGCCCATGGTCTTTCCCTCCCATCCTGGGCCTCTCCAGATGTCCTGCAGACACTAGCTCAGATCTCGGCTTTGGATATCGGAGCTCACGTGGGCCCACCCCAGGCAGCGGAGAAGGCCCAGCTGAGCGGAGGAATCCTGCTAGATGCCATCCTGGCCAACTTCTCCCGGGTGCAGCGCTTGGGGCTGCCACTCAAGATGGTTATGTATTCTGCTCACGACAGCACTCTCCTGGCCCTCCAGGGGGCCCTGGGTCTCTACGACGGGCACACACCGCCTTACGCCGCCTGCCTCGGCTTTGAGTTCCGGCGGCGCTTGAGCGACACGGACCGCGACAACGCAGATGGCGACCGCCCAGGGAATGTCACCGTCTCCCTCTTCTACCGCAACGACTCTGCTGGTCTGCCCTTGACTCTCCGCCTCCCCGGGTGCCCAGCCCCCTGTCCACTAAGCCGATTCCGCCAGCTGACGGCCCCCGCCCGGCCTCCAGCTCACGGGATCCCCTGCCACGGCTCCCACGAGCCCGCTACCCCCGCAGCCACCGTGGTGCCCCTGTTGGCTGGGGCTGTGGCCGTGCTGGCGGCCCTCAGCATGGGGCTGGGCCTACTGGCCTGGAGACCTGGCTGCCTGCGGGCCTGGGGGGGCCCCGTGATGCCAGCATTGAAGATCCCACTTTTCAAAATGAAGGACGTGATACTGATCCTGTGCCTCCTGAAAATGAGTTCTGCAGTGCCGGCGTTTCCTCAGCAACCTGGGATACCAGGCATGGCTAGCTTGAGCCTTGAGACAATGAGACAGTTGGGAAGTCTGCAGGGATTAAACCTGCTTTCTCAGTATTCGAGATTTGGCTTTGGGAAATCATTTAATTCTTTGTGGATGAATGGTCTTCTCCCACCACATTCTTCTCTCCCATGGATGAGACCAAGGGAACATGAAACTCAACAGTATGAATATTCTTTGCCTGTGCATCCCCCACCTCTCCCATCGCAGCCATCCCTGCAGCCTCAACAGCCAGGAC---AGAAACCTTTCCTCCAGCCCACCGTTGTCACCTCCATGCAGAACGCAGTCCAGAAGGGCGTACCTCAGCCTCCGATTTACCAGGGACATCCGCCCTTGCAGCAAGCAGAGGGGCCGATGGTTGAACAGCAGGTGGCGCCATCAGAAAAGCCACCAACGACCGAGCTGCCAGGAATGGATTTCGCTGATCTACAAGATCCACCGATG---TTTCCAATAGCCCATTTGATATCTCGGGGACCAATGCCACAAAATAAACCATCTCCACTTTACCCAGGAATATTTTACGTGACCTATGGAGCAAATCAACTGAACGCTCCTGCCAGACTTGGCATCATGAGCTCAGAAGAAATGGGGGGAGGAAGAGGAGGCCCCGTGGCCTATGGAGCCATATTCCCAGGATTTGGAGGCATGAGGCCCAGCCTTGGAGGGATGCCCCAGAACCCAGACATGGCTGGGGACTTTACTCTGGAGTTTGACTCCCCAGTCGCTGCAACCAAAGGCCCAGAGAAGGGAGAAGGAGGTGCACAAGACTCCCCTGTGCCGGAGGCCCACTTAGCCGATCCGGAAAGCCCAGCTCTCCTTTCAGAGCTAGCACCTGGTGTCCTCGGAGGGCTTCTTGCTAATCCTGAGGGCAATATTCCCAACCTGGCAAGGGGCCCTGCAGGGCGCAGCAGGGGATTCCTTAGGGGAGTCACCCCAGCAGCTGCCGACCCACTGATGACCCCTGGATTAGCTGAGGTTTATGAGACCTACGGTGCTGATGAGACCACAACTCTGGGTCTCCAGGAAGAAACGACCATGGACTCCACAGCGACCCCTGACACTCAGCACACATTGATGCCAAGAAACAAGGCCCAGCAGCCCCAAATCAAGCATGATGCGTGGCATTTCCAAGAGCCCATGGGGACCTGGATTTTGTTTGCCTGCCTCCTGGGAGCAGCCTTCTCTATGCCTCTACCACCTCATCCTGGGCACCCTGGTTATATCAACTTCAGCTATGAGGTGCTCACCCCTCTGAAGTGGTACCAGAGCATGATAAGACACCCGTACCCTTCCTATGGTTACGAACCCATGGGTGGATGGCTGCACCACCAAATCATTCCCGTGGTGTCCCAGCAGACTCCCCAGAATCACGCCCTGCAGCCTCAT---CACCACATCCCCATGGTGCCAGCTCAGCAGCCCGTGGTCCCCCAGCAACCAATGATGCCAGTTCCTGGCCAACACTCCATGACTCCAACCCAACACCACCAGCCAAACCTCCCTCTGCCCGCCCAGCAGCCCTTCCAGCCCCAGTCCATCCAGCCGCAGCCTCACCAGCCCCTGCAGCCCCTGCAGCCCATGCAG------------------------------------CCCTTGCAGCCCTTGCAGCCCCTGCAGCCCCAGCCACCCGTGCACCCCATCCAGCCCTTGCCGCCACAGCCACCTCTGCCTCCGATATTCCCCATGCAGCCTCTGCCCCCCATGCTTCCTGACCTGCCTCTGGAAGCTTGGCCAGCAACAGACAAGACCAAGCGGGAGGAAGTGGATATGAAGGCTGCGATTCTACTGTTTTGTCTTCTAGGATCAACTCTGTCATTACCGATGCAGCTCAACCCTGCCCTGGTGCTTCCTCCTACTAAGCTTGTTCCAGATCAGGCAACACTGCTAAATCCACAGCAGCCAAGTCAGGTCTTCTCTTCTTTAAGTCTAATTCCTTTGACACATATGCTCACACTGGGGTCAGACTTGCAACTGCTAAATCCTGCTGCAGGGATGCCGTCTGGTACACAGACCCTCCCACTGGCCCTGGGGGGACTGAAGGTACAGCAGCAGCTGCAACCACAAATGTTACCAGTTATTGTAGCACACTTTGGAGCCCAGGGTACTATCCTAAGCTCAGAGGAACTGCAAGGGACCTCTCAAATCTTAACAGGCCTTATCTTCCATCCCTTGTTCCCTGGAGCCATCCTGCCCACCAGTCAGGCTAATCCAGATGCCCAGAATGGAATCCTTCCTGCAGGACAAGCAGGAGCAAATCCTGCTGCCCAGGGAACCCCAGAGGACCCCTTCTCAACCCCTAGTGGCACAGACGATGACTTTGCATCAACCACACCTGCTGGCATCCAGAGGGGCAGGCCAACCACGGAGGAAACCCCCACAGGATCACCCAAAGGAATTCAGATG---CTGCTGCAGTGTAGGCATGAAGCCTCTTCTCCTAAGCTAGATTACTTGGTACCAAGTGGAAAAATGAAGACTCTCCTGGTCTTTCTAAGCCTGCTTGGTTATTCCGTTGCTATGCCATTGCAAATGCATATGCCCCGAATACCTGGATTTAGCAGTAAAAGTGAGGAGATGATGCGCTATGGTCACTTCAACTTTATGAACTTCCCACATTTGGCACACCTGAGTCCCTTTTATGGAAATGGTATACAGCTCCCTCAGCTCTTCCCACAGTACCAGATGCCCATGTGGCCTCAGCCACCACCCAACAAGAAACACCCACAGAAGCCTTCATCTCCCTCAGCACCCAAACACCAAAGCAAGACAGATCAAGCCCCTGAGACCCCGAGTCCCAACCAGCCTCAACCAAGCGATTCCCCACCAAACCAGCATTTAAAGCAGCCATCACCCACCACGGCTCAGCCACAAGAGGAGGAAACCCAGACACCTCAGGCATTCCCACCATTCGGCAATGGGCTATTTCCCTATCAACAGCCACCGTGGCATATTCCACATAGGATACCACCAGGTTTTGGACGTCCACCAGGTAGCAATGAAGAAGGTGGGAACCCTTTCTTTGGATATTTTGGATATCATGGATTTGGGGGCCGTCCTCCTTATTATTCAGAAGAGATGTTTGAA---GATTTTGAAAAGCCAAAAGAAGAAGATCCTCCTAAAACAGAGACTGAAGCCACTGATCCTTCTGTTAATTCAACAGTTCCTGAGATTAACTCTACCCAGCCAAATGCACCCAGTCCCAGAGCGGGTCAAGGCGGAAATGACACCAGCCCAGCAGGAAACAACGGTCAGGGCCCTAACACTGTGAGCAACCCTACAGTTCAAAACAACCCTGTAGTAAATGTTTCCGGCCAAGGAGTTCCAAGAAGTCAGACCCCATGGAGACCAAGTCAGACCCCATGGGGACCAAGTCAGACAAATAATCATGAAAATTATCCACATCCTAACATCCGAAATTTTCCTGCAGGAAGACAATGG------------CATCCTACTGGTACCTTTATGGGGCACAGACGTAATGGGCCTTTTTACCGAAATCAACAAATTCAAAGGGGTCCTCGGTGGAACTCTTTTGTTTTGGAAGGCAAACAAGTAATTCGTCCAGGATATCCAATATATCGCAGAGCTTATGCCTCCACCGCAAGGAGCAATTATCCCAATTATGCAGGAAATCCAGTAAATTTCAGAAGAAAGCCTGAGGGGCCCAGTAAACAACCTGCGGGAACC---ATTGCCCCTCTGGGTCCCAAACATGGTACTACTGGCCACAGTGAAAACATCCAAAATCCAAAAGAGAAGCCAGTAAGTCAAAAAGAAAGAACAGTCATTCCTACAAGGGATCCAAATGGCCCCTGGAGAAACTCTCAAGACTATGGAGTTAGTAAATCAAACTATAAACTGCCTCACCCTGAGGGTAACATTCTAGTCCCAAATTTTAATTCTATTGATCAACGAGAAAACTCTTATTACCCCAGAGGAGATGCCAGAGGAACCCCAAATTCTAATGGACAAACCCAAAGCCAGAATTTGCCCAAAGGGATTATTTTAGAACCAAGAAGAATTCCATATGAATCACAAATTAATCAGCCAGAAATAAGGCAGAGTACACATAAGCCAGTGTACCCTGAGGGATCTCCTTCCCCTGCAAGGGAACGTTTTCCTGCAGGAAGAAATACTTGGAACCAACAAGAAATCTCTCCACCTTTTAAGGAAGATCCTGGAAGGAAGGAAGAACACTTACCTCATCCTTCCCGTGGCTCTAGAGGACGTATTTACTACCCTGACTATAACCCCTATGATCGCAGGGAAAACCCACCATACCTTAGAAGTAATACCTGGGATGAAAGAAATGATCCTCACAATACAATGGGGCAACCTGAAAATCCACACTATCCCATGAATACTCCAGATCCAAAAGAGACAATCCCTTATAATAAAAAAGACCCAAATGATCCAACTGGAGATGAACATTTCCCAGGACAAACGAGATGGGGTGTGGAGAAGCCAAACTTTAAGACAGCCCCAACAGCTAGG---TATGAAGGCAAGCAA---TATACCTCAAACCAGAGGAACCAAAAACCAACCAGAGGAACCTCAAACCAACCAAAGGAATACTCTCCCTATTCCTTAGAT---AATCTACCAAAACCCAGGGAGTATTTTCCTTATGGTGAATTTTACCCCTGGAGCCCAGATGAGAATTTTCCATCATATAATACTGCTCCCACTATACCACTGCTTGTGGAAAACAGGGGCTATTATCCTAATAATGCTGTTGGACAAGAAGAAAACACTATGTTTCCTTCTTGGAATTCCTGGGACCACATGGTTCAAGTCCAAGGGCAGAAAGAAAGGAGGCCATATTTTACCAGAACCTTCTGGGGTCAGCCAACGAATCTACCCAAAACCCCTGCTAGTCCACCCTACCACAAGGAGAATCAGCCTTATTTCAGTAACTCCCCAACTGGGCTTCAGAAAAATCCAACATGGCATGAAGGTGAGAATTTGAATTATGGCATGCAAATCACTAGGTTAAATTCACCAGAGGGAGGACATTTGGCTTTTCCAGACTTGATTCCTCCACATTACCCAGGGAGTCAAAAAGAAACACGTCTATTTCACCTAAGCCAGGGAGGCCCTTGCTGTGCTGGTGGCTCCACAGGGCCCAAGGACAATCCACTTGCTCTACAAGACTACACTCTATCTTTTGGTCTTGCACCAGGGGAAAACCAAGACACCAGCCCTCTCTATACAGAAGACAGTCATACTAAGCATGAAAGATATACTATATCTCCAACAAGCATCCTACCTGGCCAAAGAAACAGCTCAGAAAAAAGACTTCCTGGA------------GAAAGTAAAAACCCAAGTCCTTTCAGAGATGACGTGTCCACTCTGAGGAGGAACACACCATGTTCTATAAATAATCAATTGAGCCAAAGGGGAATTAGGCCCCTTCCTGAAGCCAGTTCCCTTCAATCAAAGAATATACCTTGCCTCAAAAGTGATCTTGGAGGAGATGGAAACCATGTTTTGGAACAAACATTAGAAGGCAACCGGCTCAGTGAAAGACCTGTTGATCTTACTCCTGAGCAGCTTGTTATGGATACACCTGACGAAGGTCCCAAGCCAGAAGGAATTCCAAGTGAAGTGCAAGGAAATGAGGGCAAAAGGCGGCAACAAAGACCATCTACCATCCTACAGTTACCATGTTTTGACTCCAAATTAACAAAGTATTACACCTCCAGCACTGGGACTCCATCTAGTCTTGGAAGGCAAGGCTCATTTGATGGGGATCCAATTATGCCTACAGAAATTCCTAACTCATTGGCTGAGTCAGCCACTGGGGCACAGTTTCAGAATATAAATCTAGACCCACTTAATGCAGATGATCACACTCCATTTGATCCTATTCAAATAGGGACCAATCCACACGACCAGGTTCAAGACTGCTTATTACTTCAGGCCATGACCACAGCAGGAAACCCCTGGGGCTGGTTCCTGGGGCATCTCCTCCTCGGTGTCACAGGATCACTCGCCTGGGGCGGCAGCAGCCGTATCATCAACGGCGAGGACTGCCGCCCGCACTCGCAGCCCTGGCAGGCGGCCCTGTTCTTGGAAAATGAATTTTTCTGCGGGGGCGTCCTGGTGCATCCGCAGTGGGTGCTGTCAGCTGCGCATTGCTTCCAGAAGTCCTATACCATTGGGCTGGGCCTGCACAGTCTTGAGGCCGACCAAGAACCAGGCAGTCAGATGATAGAAGCCCACCTCTCCATCCAACACCCAGAGTACAACAAACCATCTTTCGCCAACGACCTCATGCTCATCAAGTTGGAAGAATCGGTGCCCTCGTCTGATACCATCCAGGACATCAGCATCGCCTCCCAGTGCCCGGGCGCCGGGGGGGATTCCTGCTTGGTTTCCGGCTGGGGTCGGCTGGTGAATGGCAGACTGCCCAAAGTGCTCCAATGTGTGAATATCTCACTGGTGTCGGAGAAGATCTGCAGTGAACTCTATGCTCACGTGTACCACCCCAGCATGTTCTGCGCTGGCGGAGGCCAGGATCAGAAGGACTCCTGCCATGGTGACTCTGGGGGCCCCCTGGTCTGCAACGGGTCCCTGCAGGGCCTGGTATCCTTTGGACAAGCCCAGTGTGGCCAACCCTACGTGCCAAGCGTCTACACCAACCTCTGCAAGTTCACGGACTGGATACAGAAAACCATCCAGGCCAGTATGAAGGTGCTTCCTGCATCTGGCCTTGCTGTCCTCCTCATCACCGCTCTGAAGTTTTCCACCGCAGCCCCCTCCCTACTTGCAGCC------TCCCCCAGGACCTCAAGGAACAACTACCGCCTTGCACAGGCGTACCTTGACAAGTATTACACAAGGAAAGGAGGGCCCCAGATTGGGGAGATGGTTGCAAGAGGAGGCAATTCCACAGTTAAAAAGATTAAGGAGCTGCAGGAGTTCTTCGGCCTCCGAGTCACCGGGAAGTTAGACCAAGCTACGATGGACGTGATCAAGAGGCCTCGCTGTGGAGTTCCCGACGTGGCCGACTATCGCCTCTTCCCAGGTGAACCCAAATGGAAAAAAAATACTTTGACATACAGAATATCCAAGTACACCCCTTCCATGACCCCTGCAGAGGTGGACAGAGCCATGGAGATGGCCCTGAGGGCCTGGAGCAGCGCCGTCCCTCTGAACTTTGTCAGAGTCAATGCGGGCGAAGCAGACATTATGATCTCTTTTGAAACCGGAGATCACGGGGATTCCTATCCATTTGATGGGCCTCGAGGGACTCTAGCCCATGCATTTGCACCTGGAGAAGGCCTGGGAGGAGATACGCATTTCGACAATGCTGAGAAGTGGACTATGGGAACGAATGGTTTCAATTTATTCACCGTTGCTGCTCATGAGTTTGGCCATGCACTGGGCCTGGCCCATTCCACAGACCCGTCAGCACTGATGTACCCAACTTATAAGTATCAGAATCCCTATGGGTTCCATCTCCCCAAGGACGACGTGAAGGGGATCCAGGCACTGTATGGACCTCGGAGAGCATTCCCAGGGAAGCCCACTGCGCCCCACGGCCCCCCTCATAATCCGTCCATCCCCGACCTCTGTGACTCCAACTTATCCTTCGATGCCGTGACGATGCTGGGGAAGGAGCTCCTGCTCTTCAGGGACCGGATTTTCTGGCGTCGGCAGGTTCACTTGATGTCAGGGATCCGGCCCAGCACCATCACCAGCTCCTTCCCCCAGCTTATGTCCAATGTGGATGCAGCTTATGAAGTGGCTGACAGGGGCACAGCCTACTTCTTTAAAGGACCTCACTACTGGATAACAAGAGGATTCCAAATGCAAGGTCCTCCTCGGACTATTTATGACTTTGGGTTCCCAAGATATGTGCAGCAAATAGATGCCGCGGTGTATCTCAAGGACGCACGGAAGACCCTTTTCTTTGTGGGAGATGAATACTACAGTTACGATGAACGAAAAAGGAAAATGGAAAAAGACTATCCAAAGAGTACTGAAGAAGAATTTTCAGGAGTCAATGGCCAAATAGATGCAGCTGTAGAATTAAATGGCTACATTTACTTCTTTTCGGGACCCAAAGCATACAAATATGATACAGAGAAGGAAGACGTGGTTAGTGTGCTGAAATCTAGTTCCTGGATTGGTTGC
Catagonus_wagneri            ATGGCCAGGCCAGGGTTTCGGGGCCACCCGGCCGGACCTCTCCTGCTATTGCTGCTGCTG---------CCCCAGGCCCTGACGGAAGGACCCCTGGTCTTCGTGGCTGTGGTGTTCCGCCACGGCGACCGGGCCCCGCTGGCCTCCTATCCCACTGACCCCCATAAGGAGGATGTCGCCACGCTGTGGCCACGTGGCCTGGGCCAGCTGACTGGGGAGGGAGTCCGCCAGCAGCTGGAGCTGGGCCGCTTCCTGAGGAGCCGCTATGCAATGTTCCTGAGCCCCCAGTACCACCGGGAGGAGGTGTACATCCGCAGCACTGACTTTGACCGGACGCTGGAGAGCGCTCAGGCCAACCTCGCGGGGCTGTTCCCTGAGGCCAGCCCCGGGCGCTCCGAGGCCACCTGGCGGCCCATCCCTGTGCACACGGAGCCCGTCACTGAGGACAAGCTGCTGAGGTTTCCGACGCGCAGCTGTCCCCGCTACCGCGAGCTGCTGAAAGAGGCCACCGAGGCTGCAGAGTACCAGGCCGCTCTAGAGGGCTGGAAGGACTTCCTGACTCGCCTGGAGAATTTCACCGGGCTGTCGCTGGTCGGGGAGCCGCTCCGCAAGACGTGGAAGGTTCTGGACACTCTGATTTGCCAGCAAGCCCATGGTCTTCCTCTCCCATCCTGGGCCTCCCCGGATGTCTTGCAGACACTAGCCCAGATCTCAGCTTTGGATATTGGAGCCCATGTGGGCCCACCCCGGGCAGCAGAGAAAGCCCAACTGACTGGGGGGATCCTGCTGGATGCCATCCTCGCGAACTTCTCTCGGGTCCAGCGCTTGGGGCTGCCCCTCAAGATGGTCATGTATTCGGCTCACGACAGCACTCTCCTGGCTCTCCAGGGGGCCCTGGGTCTCTATGATGGCCACACGCCACCTTATGCTGCCTGCCTTGGCTTTGAGTTCCGGAGGCACCTTGGGGACCCGGAT------------------GAGGATGCAGGGAACGTCACCGTCTCTCTCTTCTACCGCAATGACTCTACTGGCCTGCCCTTGACCCTCAAGCTCCCCGGGTGCCCAGCCCCCTGCTCCCTAGGCCGCTTCCGCCAGCTGACAGCCCCCGCCCGGCCTCCAGCTCAAGGGATCCCCTGCCATGGCTCCCACGAGCCTGCCACCCCCGCAGCCACCGTGGTGCCCCTGCTGTCTGGGGCTGTGGCGGTGCTGGCGGTCCTCAGCATGGGGCTGGGCCTGATGGCCTGGAGACCCAGCTGCCTGCGGGCCTGGGGAGGCCCAGTGATGCCAGCGTTGAAGATCCCTCTTTGCAAAATGAAGGACATGGTACTGATCCTGTGCCTGCTGAAAATGAGTTCTGCAGTGCCGGCGTTTCCTCGGCAAGCTGGGACCCCAGGCATGGCTAGTTTGAGCCTTGAGACAATGAGACAGTTGGGAAGTTTGCAGGGATTAAACATGCTTTCTCAGTATTCAAGATTTGGCTTTGGGAAATCATTTAATTCTCTGTGGATGCATGGTCTCCTCCCACCGCACTCCTCCTTCCCGTGGATGAGACCAAGGGAGCATGAAACTCAACAGTATGAATATTCTTTGCCTGTGCACCCCCCACCTCTCCCATCGCAGCCATCCTTGCAGCCTCAACAGCCGGGAC---AGAAGCCTTTCCTCCAGCCCACTGTCGTAACCTCCATCCAGAACCCAGTCCAGAAGGGAGTACCTCAGCCTCCGATTTACCAGGGACATCCGCCCTTGCAGCAAGCAGAGGGGCCAATGGTTCAGCAGCAGGTGGCACCATCAGAAAAGCCACCAGAGGCCGAGCTACCAGGACTGGATTTTGCTGATCCACAAGATCCATCGATG---TTTCCAATAGCCCGTGTGATATCTCAGGGACCAGTGCCACAAAATAAACCATCTTCACTTTTTCCAGGGATGTTTTATATGTCCTACGGAGCAAATCAACTGAACGCTCCTGCCAGACTTGGCATCATGAGCTCAGAAGAAATGGCGGGAGGAAGAGGAGGCCCCTTGACCTATGGAGCCATGTTCCCAGGATTTGGAGGCATGAGGCCCAACCTTGGAGGGATGCCCCCCAATCAAGCCAAGGGTGGGGACTTTACTCTGGAGTTTGACTCCCCGGCTGCTGGAACCAAAGGCCCCGAGAAGGGAGAAGGGGATGCACGAGGCTCTCCGATGGCGGAGGCCAACACAGCTGATCCAGAAAACCAAGCTCTCCTTTCAGAGGTAGTGTCTGGAGCCCTCGGGGGGCTTCTTGCTAACCCAAAGGGCAACATTCCCAACCTGGCAAGAGGCCCTGCAGGGCACAGCAGGGGACGCCCCGGG---GTCACCCCAGCAGATGCTGACCCACTGATGACCCCTGGATTAGCGGATGCTTTTGAGACCTACGGTGCTGATGAGACCACAACTCTGGGTCTCCAGGAAGAAACGACCACGGATTCCACAGCGACCCCATACAGCGAGCATACATCGATGCCAGGCAACAAAGCCCAGCAGCCTCAGATTAAGCATGATGCATGGCATTTCCAAGAGCCCATGGGGACCTGGATTTTGTTTGCTTGCCTCCTGGGAGCAGCCTTTTCTATGCCTCTACCACCTCATCCTGGGCACCCTGGTTATATCAACTTCAGCTATGAGGTGCTTACCCCTCTGAAGTGGTACCAGAACATGATAAGACATCCGTACACTTCCTATGGTTACGAACCCATGGGTGGATGGCTGCACCACCAAATCATTCCCGTGGTGTCCCAGCAGACTCCCCAGAATCACGCCCTTCAGCCTCAT---CACCACATCCCCATGGTACCAGCTCAACAGCCTGTGATCCCCCAGCAACCAATGATGCCAGTTCCTGGCCAACACTCCATGACTCCAACCCAACACCACCAGCCAAACCTCCCTCTGCCCGCCCAGCAGCCCTTCCAGCCCCAGCCCGTCCAGCCGCAGCCTCACCAGCCCCTGCAGCCC---------------------------------------------------------------CTGCAGCCCCTGCAGCCCCATCCACCCATGCACCCCATCCAGCCCTTGCCGCCACAGCCACCTCTGCCTCCGATGTTCCCCATGCAGCCTCTGCCCCCCATGCTTCCTGACCTGCCTCTGGAAGCTTGGCCAGCAACAGACAAGACCAAGCGGGAGGAAGTGGATATGAGGACTACAGTTCTACTGTTTTGTCTTCTAGGATCAACTCTGTCATTACCAATGCAGCTCAACCCTGCTTTGGGACTTCCTCCAACAAAGCTGGTTCTGGATCAGGCAACACTACGAAACGAACAGCAGCCAAATCAGGTCTTCCCTTCCTTAAGTCTAATACCACTGACACAGATGCTCACACTGGGGTCAGATCTGCAACTGCTAAATCCTGCTACAGGGATGGTACCTGGTACCCAGACCCTCCCAGTGACCCTGGGGGCACTGAACATACAACAGCAGCTACAACCACAAATGTTACCAGTCATTGTAGCACACCTTGGAGCCCAGGGTGCTATCCTAAGCTCAGAGGAACTGCCAACCACCCGGCAAATTTTAACAGGCCTTATCTTCCATACCTTGTTCCCCGGAGCCATCCTGCCCACTAGTCCGGCTAATCCAGATGTCCAAAACGGAATCTTTCCTGCAGGACAAGCAGGAGCCAATCCTGCCGTCCAGGGAACCCCACAGGGCTCCTTCCCAACTCCCAGCGGCACA------GACTTTGACGTGACCACCCCTGCCAGATTCCAAAGGGGCACACACACTACAGAGGAAACCACCATGGGGTCACCAAATGGAATTCAGATG---CTGCTTCCCTGCAGGCATGGAGCCTCTTCTTCTAAGCTAGATAACTTGGTACCAAGTGGAAAAATGAAGATTCTCCTGGTCTTTCTAGGTCTGCTTGGTTATTCTGTTGCTATGCCG------ATGCAAATGCCCCGAATGCCTGGGTTTAGCAGTAAAAGTGAGGAGATGATGCGCTATGGTCATTTCAACTTTATGAACTCCCCACATATGGCACACCTGGGCCCCTTGTATGGAAATGGTATGCAGCTCCCTCAGCTCTTCCCACAGTACCAGATGCCTATGTGGCCTCAGCCACCAGCCATCAAGAAGCGCCCACAGAAACCTTCA---------GCATCCAAACACCAGAGCAAGACTGATCAAGCCCCAGAGAGCCAGAAACCCAACCAGCCCCAACCAAAAACTCCCCCGCCAAAGCAGTCTTTAAACCAGCCATCACCTACCCCAGCTCAGCCA---GAAGAGGAAACCCAGACACCTCAGGCATTCCCACCATTCGGCAATGGGCTATTTCCCTATCAACAGCCACCGTGGCCTATTCCACACAGGGTACCACCAGGTTATGGACGTCCACCAGGCAGCAACGAAGAAGGCGGGAATCCTTACTTTGGATATTTTGGATATCATGGATTTGGGGGCCGTCCTCCTTATTACTCGGAAGAGATGTTTGAACAAGATTTTGAAAAACCAAAAGAAAAAGATCCTCCCAAAGCAGAGACTCCAGCCACTGAACCTTCAGTTAATACAACAGTTCCTGAGACAAATTCTACCCAGGCAAATGCACCCAATCCCAGGGGGAGTCAGGGCGGAAATGACACCAGCCCAACAGGAAACAGCGGCCAGGGGCCTAACACTGGGAGCAACCCTACAGGTCAAAACAGCCCTGCAGTTAACGTTTCAGGCCAGGGAGTTCCAAGAAGCCAAAGCCCATGG---------------------GGACCAAGGCAGACAAATATTCATGAAAATTATCCAAATCCTAACATCCGAAATTTTCCTGCAGGAAGACAATGG------------CGTCCTCCTGGTACTGCTATGGGGCACAGGCGTAATGGGCCTTTTTACCGAAATCAACGAATTCAAAGGGGTCCTCGGTGGAACTCTTTCACTTTGGAAGGCAAACAAGCTGTTCGTCCAAGATATCCAACCTATCGCAGAGCTTATGCTCCTACTGCAAGAATCAATCCTCCCAATTATGCAGGAAATCCAGCAAATTTCAGAAGAAAGCCTGAGGGGCCAAATAAGCACCCCACGGTAACCAATGCTGCTCCTCTGGGCCCCAAAGATGGTACTGTTGGCCAAAATGAAAACATCCAAAATCCAAGAGAGAAGCCAGTAACTCAAAAAGAAAGAATAGTCATTCCCACAAGGGGTCCAAATGACCCTTGGAGAAACTCTCAAGACTATGGAATTAATAAATCAAACTATAAACTGCCTCAGCCGGAGGATAACATGCTAGTCCCAAATTTTAATTCTGTTGATCAACACGAAAACTCTTATTACCCAAGAGGAGAGTTCAAAAGAGCCCCAAATTCTGATGGACAAACCCAAACCCCGGTTATTCCCAAAGGGACAATTTTAGAGCCAAGAAGAATCCCATATGAATCAGAAACTAATCAGCCAGAATTAAAGCAGAGCGCATATCAGCCTGTGTACCCTGAGGGAATCCCTTCCCCTGCAAAGGAACATTTTCCTGCTGGAGGAAATACTTGGAATCCACAGGAAATCTCTCCACCTTTTAAAGAAGATCCTGTGAGGCAGGGAGAACACTTACCTCATCCTTCTCGTGGCTCTAGAGCACGTGTTTACTACCCTGACTATAATCCCTATGATCCCAGGGAAAACTCACCGTACCTTAGAAGCAATATATGGTATGAAAGAGATGATTCTCCCAATACCATGGGGCGACCTGAAAATCCACACTACCCCGTGAATATTCCAGACCCAAAAGAGACAATCCCGTATAATGAGGAAGACCCAACTGATCCAACTGGAGATGAACATTTCCCAGGACAAAGTAGATGGGATGTGGAGGAGTTGCGCTTTAAAGGAGGCCCAACAATCAGGCACTACGAAGGTGAGCAA---TAT------------------------------------ACCTCAAATCAGCCAAAAGAATACCTTCCCTATTCCTTAGAT---AATCCATCAAAACCCAGAGAGGATTTTCTTTATGGTGAATTTTACCCCTGGAACCCAGAGGAGAATTTTCCATCATATAATACAGCTCCCACTGTACCACCACCTGTGGAGAGCAGGGGCTATTATGCTAATAATGCTGTTGGACAAGAAGAAAGCACTATGTTTCCTTCTTGGAGTTCCTGGGACCCCAGGATTCAAGCCCAAGGGCAGAACGAAGGAAGACCATACTTTAACAGAAATTTCTGGGATCAGTCAACAAATTTATACAAGGATCCTGCTAGTTCACCATACCAGAAAGAGAACCAGCCTTATTCCAGTAACTCCCCAGCTGGGCTTCAGAAAAATCCAACATGGCACGAAGGTGAGAATTTGAATTATGGTATGCAAATCACTAGGTTAAATTCACCAGAGAGAGACCATTTGGCTTTCCCAGACTTAATTCCTCCAAGTTACCCAGCAGGTCAAAAAGAAGCACACGTCTTTCACCTAAACCAGAGGGGCCCTTGTTGTGTTGGTGGCTCCACAGGGCCCAAGAACAATCCCCTTGCTCTACAAGACTATACTCAATCCTTTGGTCTTGCACCAGGGGAGAAGCCAGATGCCAGCCCTGGGTATTCAGAAGATAGTTATACTAAGTATGCAGGACAGACTGTCTCCCCGACAAGCATCGTACCTGGCCAAAGAAACAGCTCAGAGAAAATACTGCCTGAGTCAGATCTGACTGAAAGTCAAAACCCAAGTCCTTTCAGGGATGATGTGTCCACTGTGAGGAGAAGCACACCATGCTCTATAAAGAGTCAGTTGATCCAAAAGGGAATTATGCCCTTTCCCGAAGCCAATTCCCTTCAATCAAAGAATACACCCTGCCTGACAAGTGATCTTGGAGGCGATGGAAACAATGTTTTGGAACAAATATTTGAAGGCAACCAGCTCAACGAAAGAACCGTTGACCTTACTCCTGAGCAGCTTGTTTTTAGTACACCTGATGAAGAGCCCAGGCCAGAAGGACTCCCAAGTGAAATGCAAGGCAATGAGAGTGAAAGGCAGCAACAAAGACCACCTAGCATCTTACAGTTACCATGTTTTGGCTCCAAATTAGCAAAGTATCACACCTCCAGCATTGGAACCCCATCTAGCCTTGGAAGGCCAGACTCATTTGATGGGGATCCAATTATGCCTACTGAAATTCCTAACTCTTTGGCTGGGCTAGCTACTGGGGAACAGTTTCAGAATATAAATGCAGATCCACTTAATGAAGATGAACACACTCCATTTGATTCTCTACAAATAGGGACCAATCCACAGGACCAGGTGCAAGATTGCTTATTACTCCAGGCCATGACCGCAGCAGAAAACCCCTGGGGCTGGTTCCTGGGGTATCTCCTCCTCGGTGTCACAGGATCCCTCGCCTTCCTTGACGGCGGCTACATCATAAACGGCGAGGACTGTAACCCGCACTCACAGCCCTGGCAGGCGGCACTGTTCTTGGAGGACGACTTTTTCTGCGGGGGCGTCCTGGTGCACCCGCAGTGGGTGCTGTCAGCCGCACACTGCTTCCAAAATTCCTACACCATCGGGCTGGGCCTGCACAGTCTTGAGCCCGACCAAGAACCAGGCAGCCAGATGATAGAGGCCGGCCTTTCCATTCAGCATCCGGAGTACAACAAACCGTCTATGGCCAACGACCTCATGCTCATCAAGTTGAAGGAATCGGCGTCGCTGTCTGACAACATCCGGAACATCAGCATCGTCTCCCAGTGCCCCACCCCT---GGGGATTCTTGCCTCGTTTCCGGCTGGGGTCGGCTGGCCAGTGGCGGACTGCCCCGAGTGCTGCAGTGTGTGAACATCTCGGTGGCTTCTGAGGAGGTCTGCAAGGCGCGCTACGGCCCCGTGTACCACCCCAGCATGCTCTGCGCCGGCGGAGGTCAGGACCGAAAGGACTCCTGCCACGGTGACTCTGGGGGCCCCCTCGTCTGCCACGGGTCCCTGCAGGGCCTCGTGTCCTTTGGACAACCCCCGTGTGGCCAGCCCAACGTGCCAGGCGTCTACACTAACCTCTGCAAATTCTCGGACTGGATACAGACGACCATCCAGGCCAGTATGAAGGTGCTCCCTGCATCTGGCCTTGCTGTCCTCCTCGTCACGGCTCTGAAGTTTTCCACCGCAGCCCCCTCCCTATTTGCAGCC------ACCCCCAGGACCTCAAGGAACAACTACCACCTCGCACAGGCTTACCTTGACAAGTATTACACAAAGAAAGGAGGACACCAGATCGGTGAGATGGTTGCAAAGGGAGGCAATTCCATGGTGAAGAAGATTAAGGAGCTGCAGGCGTTCTTTGGCCTCCGAGTCACCGGGAAGTTAGACCGGTCCACAATGGATGTGATCAAGAGGCCCCGCTGCGGAGTTCCAGATGTGGCAAACTACCGCCTCTTCCCAGGTGAACCCAAATGGAAAAAAAATACTTTGACATACAGAATATCCAAATACACACCTTCCATGACTCCTGCAGAAGTGGACAAAGCAATAGAGATGGCCCTGCAGGCCTGGAGCAGTGCCGTCCCTTTGAGCTTTGTTAGAATAAACACGGGAGAAGCAGATATTATGATATCCTTTGAAACTGGAGATCACGGGGATTCCTATCCATTTGATGGGCCTCGAGGGACTCTAGCCCATGCATTTGCACCTGGAGAAGGCCTGGGAGGAGATACACATTTCGACAATGCTGAGAAGTGGACTATGGGAACGAATGGTTTCAATTTATTCACCGTTGCTGCTCACGAATTCGGCCACGCACTGGGCCTGGCCCATTCCACAGACCCATCAGCATTGATGTACCCCACTTACAAGTACCAGAATCCCTACGGATTCCACCTCTCCAAGGATGATGTGAAAGGGATCCAGGCACTGTACGGACCTCGGAAAACATTCACAGGAAAGCCCACTGTGCCCCACGGCCCCCCTCACAATCCATCCCTCCCCGACATCTGTGACTCCAGCTCATCCTTTGATGCCGTGACAATGCTGGGAAAGGAGCTCTTGTTCTTCAGGGACCGGATTTTCTGGCGTCGGCAAGTTCACTTGATGTCCGGGATCCGGCCCAGCACCATCACCAGCTCTTTCCCCCAGCTGATGTCCAATGTGGATGCAGCTTACGAAGTGGCTGACAGGGGCATGGCTTACTTCTTTAAAGGACCCCACTACTGGATAACAAGAGGATTCCAAATGCAAGGTCCTCCTCGGACTATTTATGACTTTGGGTTCCCAAGATATGTGCAGCGAATAGATGCTGCCGTCTATCTCAAGGATGTACAGAAGACCCTTTTCTTTGTGGGAGATGAATACTACAGCTATGATGAACGAAAAAGGAAAATGGACAAAGACTATCCAAAGAATACTGAAGAAGAATTTTCAGGAGTTAATGGCCAAATAGATGCTGCTGTGGAATTAAATGGCTACATTTACTTCTTTTCGGGACCCAAAGCGTACAAGTATGACACAGAAAAGGAAGATGTGGTTAGTGTATTGAAATCTAGTTCTTGGATTGGTTGC
Cephalorhynchus_commersonii  ATGGCCGGGCCAGGGTTTCGGGGCCACACTGCTGGACTTCTCCTGCTGCTGCTGCTGCTA---------CCCCAGGCCCTGACAGAGGGACCCCTGGTCTTTGTGGCTGTGGTGTTCCGCCATGGCGACCGGGCCCCGCTGGCCTCCTATCCCACTGACCCGCACAAGGAGGCTGTATCTACCCTGTGGCCACGTGGCCTGGGCCAGCTGACTGGGGAAGGGGTCCGCCAGCAGCTGGAGCTGGGCCGCTTCCTGAGAAGTCGCTACGAGGATTTTCTGAGCCCCGAGTACCGGCGGGAGGAGGTGTACATTCGCAGCACAGACTTTGACCGGACCCTGGAGAGCGCTCAGGCCAACCTAGCGGGGCTTTTCCCTGAGGCCGCCCCAGGGCGCTCCGAGGCCACCTGGAGGCCGATCCCTGTGCACACGGTGCCCGTCACTGAGGACAAGCTGCTGAGGTTCCCTACACGAAGCTGTCCTCGATACCAGGAGCTGCTGAGGGAGGCCACGGAGGCCGCCGAGTACCAGACGGCCCTAGAGGGTTGGACGGACTTCTTGACTCACCTGGAGAACTTCACGGGGCTGTCGCTGGTCGGGGAGCCGCTCCGGAGGGCGTGGAAAGTTCTGGACACTCTTATTTGCCAGCAAGCCCACGGTCTCCCCCTCCCATCCTGGGCCTCCCCGGATGTCCTGCAGACACTAGCTCAGATCTCGGCTTTGGATATTGGGGCACACGTGGGCCCACCCGGGGCAGCAGAGAAGGCCCAGCTGTCTGGGGGAATCCTGCTGGATGCCATCCTTGCCAATTTCTCTCGGGTGCAGCACTTAGGGCTGCCCCTCAAGATGGTCATGTATTCGGCTCACGACAGCACTCTCCTGGCTCTCCAGGCGGCCCTGGGCCTCTATGATGGGCACACACCGCCTTATGCCGCCTGCCTCGGCTTTGAGTTCCGGAGGCGCCTTGGGGACCCGGAT------------------GACGACGCAGGGAATGTCACCGTCTCCCTCTTCTACCGCAACGACTCTGCTGGCTTACCCTTGACCCTCAGCCTCCCCGGGTGCCCGGCAGCCTGCCCCTTAGGCCGCTTCCGCCAGCTGACGGCCCCCGCCCGGCCTCCGGCTCACGGGGTCCCCTGCCGTGGCTTCTACGAGCCCGCCGCCCCCGCAGCCACCGCGGTGCCCCTGCTGGCTGGTGCCGTGGCTGTGCTGGCAGCCCTCAGCACGGGGCTGGGCCTGCTGGCCTGCAGAGCCGGCTGCCTGCGGGCCTGGGGGTGCCCCGTGATGCCAGCATTGAAGATCCCACTTTTCAAAATGAAGGACATGATACTGATCCTGTGCCTCCTGAAAATGAGTTCTGCAGTGCCGGTGTTTCCTCAGCAACCTGGGACACCAGGCATGGCTAGTTTGAGCCTTGAGACAATGAGACAGTTGGGAAGTTTGCAGGGATTAAACATGCTTTCTCAGTATTCAAGATTTGGCTTTGGGAAATCATTTAATTCTTTGTGGATGCATGGTCTCCTCCCACCACATTCCTCTTTCCCGTGGATGAGACCAAGGGAACATGAAACTCAACAGTATGAATATTCTTTGCCTGTGCATCCCCCACCTCTCCCATCGCAGCCATCCCTGCAGCCTCCACAGCCAGGAC---AGAAACCTTTCCTCCAGCCCACTGTTGTAACCTCCGTCCAGAACACAGTCCAGAAGGGAATACCTCAGCCTCCGATTTATCCGGGACATCCACCCTTGCAGCAATCAGAGGGGCCAATGATTCAA---CAGGTGGCACCATCAGAAAAGCCATCAAAGACCGAGTTGCCAGGAATGAATTTTGCTGATCCACAAGATCCATCGATG---TTTTCAATAGCCCGTTTGATATCTCTGGGACCAGTGCCACAAAATAAACCACCTCCACTTTATCCAGGAATATTTTACATGTCCTATGGAGCAAATCAATTGAACGCTCCTGCCAGACTTGGCATCATGAGCTCAGAAGAAATGGCTGGAGGAAGAGGAGGCCCCATGGCCTATGGAGCCATGTTCCCGGGATTTGGAGGCATGAGGCCCGGCCTTGGAGGGATGCCCCCCAATCCAGCCATGGGCGGGGACTTTACTCTGGAATTTGACTCCCCAGTCGCTGGAACCAAAGGCCCGGAGAAGGGAGAAGGAGGTGCACAAGACCCCCCTGTGCCGGAGGCCAACCCAGCCGATCTGGAAAACCCAGCTCTCCTTTCAGAGCTAGCACCTGGTGCCCTTGGAGGGCTTCTTGCTAATCCTAAAGGCAATATCCCCAACCTAGCAAGAGGCCCTGCAGGGCAGAGCAGGGGACCCCTCAGG---GTCACCCCAGCAGCTGCAGACCCACTGATGACCCCTGGATTAGCTGATGTTTATGAGACCTACAGTGCTGATGAGACCACAACTCTGGGTCTCCAGGAAGAAACCACCGTGGATTCCACAGTGACCCCTGACAGTCAGCACACATCGATGCCAGGAAACAAGGCCCAGCAGCCCCAGATTAAGCATGATGCATGGCATTTCCAAGAGCCCATGGGGACCTGGATTTTGTTTGCCTGCCTCCTGGGAGCAGCCTTCTCTATGCCCCTACCACCTCATCCTGGGCACCCTGGTTATATCAACTTCAGCTATGAGGTGCTTACCCCTCTGAAGTGGTACCAGAACGTAATAAGACACCCGTACCCGTCCTACGGTTACGAACCCATGGGTGGCTGGCTGCGTCACCAAATCATTCCCGTGGTATCCCAGCAGGCT------------GCCCTGCAGCCTCAT---CACCACTTCCCCATGGTGCCAGCCCAGCAGCCCGTGGGCCCCCAGCAAACCATGATGCCAATTCCTGGCCAGCACTCCATGACTCCAAGCCAACCCCACCAGCCACACCTCCCTGTGCCCGCCCAG---------------CAGCCCGTCCAGCCACAGCCTCAC---------------------------------------------------------------------------------------------------------------------CCGCCCCTGCTGCCCCAGCCGCCTCTGCCTCCGATGTTCCCCATGCAGCCCCTGCCCCCCATGCTTCCTGACCTGCCTCTGGAGGCTTGGCCCGCAACAGACAAGACCAAGCGGGAGGAAGTGGATATGAAGGCTACGATTCTCCTGTTTTGTCTTCTAGGATCAACTCTATCATTACCAATGCAGCTCAACCCTGCTTTGGTAGTTCCTCCAACAAAGCTGGTTCCAGGTCAGGCAACACTGCTAAACCAACAACAGGCAAATCAGGTCTTCCCTTCTTTAAGTCTAATTCCATTGACACAGATGCTCACACTGGGGTCAGACCTGCAACTGCTAAATCCTGCTGCAGGGATGGCACCTGGTACCCAGACCCTCCCACTGACCCTGGGGGGATTGAAGGTACAGCAGCAGCTGCAACCACAAGTGTTACCAGTTATTGTAGCACACCTTGGAGCCCAGGGTGCTATCCTAAGCTCAGAGGAATTGCCAGCGACCCCCCAAATCTTAACAGGATTTATCTTCCATCCCTTGTTTCCCGGAGCCATCCTGCCCACCAGTCAGGCTACTCCAGATGTCCAGAATGGAATCCTTCCTGCAGGACAAGCAGGAGCAAATCCTGCCATCCGGGGAAACTCAGAGGGCCCCTTCCCAACTACCAGTGGCACAGATGACGACTTTGCAGAGACCACCCCTGTAGGCATCCAAAGGGGCATACAGACCACTGAGGAAACCACCACAGGGTCACCAAAAGGAATT???ATGTTGCTGCTGCAGTGCAGGCATGAAGCTTCGTCTCCTAAGCTAGATAACCTGGTACCAAGTGGAAAAATGAAGAGTCTCCTGGTCTTTCTAGGTCTGCTTTGTTATTCCATAGCTATGCCA------ATGCAAATGCCCCGAATGCCTGGATTTAGCAGTAAAAGTGAGGAGATG---CGCTATGGTCACTTCAACTTTATGAACTCCCCACCTATGGTACACCTGGGTCCCTTGTATGGAAATGGTATGCAGCTCCCTCAGCTCTTCCTGCCGTACCAGATGCCCATGTGGCCTCAGCCACCACCCAACAAGAAGCGCCCACAGAAACCTTCATCTCCCTCAGCACCCAAACACCAGAGCAAGACTGATCAAGCCCCAGAGACCCAGAAACCCAACCAGCCTCAACTAAAACAGCCCCTACCGGAGCATCCTTTAAAGCAGCCATCACCCACCCCAACTCAGCCCCAA---GAGGAAACCCAGACACCTCAGGCATTCCCACCATTTGGCAATGGGCTATTTCCCTATCAACAGCTACCGTGGCATGTTCCACATAGGGTACCACCAGGTTATGGACGTCCACCAGTCAGCAATGAAGAAGGTGGAAATCCTTACTTTGGATATTTTGGATATCATGGATTTGGGGGCCGTCCTCCTTATTATTCAGAAGAGATGTTTGAACAAGATTTTGAAAAACCAAAAGAAAAAGATCCTCCTAAAACAGAGAGTCCAGCCACTGATCCTTCGGTTAATTCAACAGTTCCTGAAACTAATTCTACCCAGTCAAATGCACCCAATCCCAGAGGGAGTCATGGTGGAAATGACACCAGCCCAACAGGAAACAGTGTCCAGGGGTCTAACACTGTGAGCAATCCTACAGCTCAAAACAGCCCTGCAGTAAATGTTTCAGGCCAGGGAGTTCCAAGAAGTCAAACCCCACGG---------------------GGACCAAGTCAGACAAATATTCATGAAAATTATCCAAATCCTAACATCCCTAGTTTTCCTGCAGGAAGACAATGG------------CGACCTACCGGCACCGCTACGGGGCACAAACGTAATGGGCCTTTTTACCGAAATCAACAAATTCAAAGGGGTCCCCGGTGGAACTCCTTTGTTTTGGAAGGCAAACAAGCAGTTCGCCCAGGATATCCAATATACCGCAGAGCTTATGCTTCCACTGCAAGAGGCAACTCTCCCAATCATGCAGGAAATCCAGCAAATTTCAGAAGAAAGCCTGAAGGGCCAAATAAACACCCTGTGGGAACCAGTGTTGCCCCTCTGGGTCCCAAACATGGTACTGTTGGCCACAATGAAAACATCCAAAATCCAAGAGAGAAGCCAGTAAGTCAAAAAGAAGGAATAGTCATTCCTACAAGGGATCCAAGTGGCCCCTGGAGAAACTCTCAAGACTATGGAGTTAATAAATCAAACTATAAACTGCCTCACCCTGAGGACAACATGCTAGTCCCAAATTTTAATTCTATTGGTCAACGTGAAAACTCTTATTACCTGAGAGGAGATTCCAGAAGAGCTCCAAATTCTAATGGACAAACCCAAAGCCAGAATTTGCTCAAAGGGATTATTTTAGAGCCAAGAAGAATTCCATATGAGTCAGAAATTAATCAGCCAGAATTAAAGCACAGTATATATCAGCCTGTGTACCCTGAGGGATTTCCTTCCCCTGCAAGGGAACATTTTAATGCTGGAAGAAATACTTGGAACCAACAAGAAATCTCTCCACCTTTTAAGGAAGATCCTGGAAGGCATGAAGAACACTTACCTCATCCTTCCCATGGCTCTGGAGGACGTGTTTATTACCCTGACTATAACCCCTATGATCCCAGGGAAAACTCACCATACCTTAGAAGTAATACATGGGCTGAAAGAGATGATTCTCCCAATACAATGAGGCAACCTGAAAATCCACACTATCCCATGAATACTCCAGACCCAAAAAAGACAATCCCTTATAATGAAGAAGACCCAATAGAGCCAACTGGAGATGAATCTTTTCCAGGACAAAGCAGATGGAGTGTGGCGGAGTCAAGCTTTAAAGGAGACCCAACAGTTAGGCACTATGAAGGCGAGCAA---TAT------------------------------------ACCTCAAATCAACCAAAGGAATACCTTCCCTATTCCTTAGATATTAATCCATCAAAACCCAGGAAGGATTTCCCTTATGGTGAATTTTACCCCTGGAGCCCAGATGAGAATTTCCCATCATATAATACAGCTCCCACTGAACCGCGGCCAGTGGAGAGCAGGGGCTATTATGCTAATAATGCCGTTGGACAAGAAGAAAGCACTATGTTTCCTTCTTGGAATTCCTGGGACCACAGGATTCAAGCCCAAGAGCAGAAAGAAAGAAAGCCATATTTTAACAGAAATTTCTGGGATCAGCCAACAAATTTACACAAAGCCCCTGCTAGTTCACCATACCAGAAGGAGAACAAGCCTTATTCCAGTGACTCCCCAGCTGGGCTTCAGAAAAATCCAATATGGCATGAAGGTGAGAATTTGAATTATGGCATGCAGACCACTAGGTTAAATTCACCAGAAAGAGAACACTTGGTTTTCCCAGACTTAATTCCTCCAAGTTACCCAGCAGTTCAAAAAGGAGCACATTTATTTCACCTAAGCCAGAGAGGCCCTTGCTGTGCTGGTGGCTCCACAGGGCCCAAGGACAATCCACTTGCTCTACAAGACTACACTCCATCTTTTGGTCTTGCACTAGGGGAGAACCAAGACACCAGCCCTGTGTATATAGAAGACAGTCAAACTACGCATGTAAGACATACTATCTCCCCGACAAGCATCCTAGCTGGCCAAAGAAACAGCTCAGAGAAAAGACTGCCTGGA------------GAAAGTCAAAACCCAAGTCCTTTCAGAGATGACATGTCCACTCTGAAGAGGAACACACCACGTTCTATA---AATCAGTTGGGCCAAAGGGGAATTATGCCCTTTCCCGAAACCAGTTCCCTTCAATCAAAGAATACACCTTGCCTCAAAAGTGATCTTGGAAGAGAAGGAAAC---ATTTTGGAACAAATATTTGAAGGCAACCAGCTCAAAGAAAGAACTGTTGATCTTACTCCTGAGCAGCTTGTTATTGGTACACCTGATGAAGGTCCCAAGCCAGAAGGAATTCCAAGTGAAGTGCAGGGAAATGAGGGTGAAAGGCAGCAG---AGACCATCTAGCATCCTACAGTTACCATGTTTTGGCTCCAAATTAACAAAGTATCACACCTCCAGCACTGGAACTCCATCTAGCATTGGAAGGCAAGGCTCATTTGATGGGGATCCAGTTACGCCTACTGAAATTCCTAACTCACTGGCTGAGTTAGCTACCAGGGCACAGTTTCAGAATATAAATGTAGACCCACTTAATGCAGATGAACACACTCTATTTGATTCTCTTCAAGTAGGGACCAATCCACAGGACCAGGTGCAAGACTGCTTACTACTTCAGGCCATGTCCATGGCAGGAAACCCCTGGGGCTGGTTCCTGGGCCACCTCCTCCTCAGTGTCACAGGATCCCTCGCCTGGGGTGGAGGCGGCGACATCATAAACGGCGAGGACTGCCACCCGCACTCGCAGCCTTGGCAGGCGGCACTGTTCTTGGAAAAGGAATTTTTCTGCGGGGGCGTCCTGGTGCATCCTCAATGGGTGCTGTCAGCCGCACACTGTTTCCAGAATTCCTATACCATCAGGCTGGGTCTGCACAGTCTTGAGGACGACCATGAACCAGACGGTCAGATGATGGAGGCTCACCTCTCCATCCAGCACCCAGAGTACAACAGACCATCTTTTGCCAACGACCTCATGCTCATCAAGTTGGAAGAATTGGTGCCCCAGTCCGACACCATCCAAAACATTGGCGTCGCCTCACAGTGCCCGACCGCT---GGGGATTCTTGCCTCGTTTCCGGCTGGGGTCGGCTAAAGAATGGCAGACTGCCCAAAGTGCTCCAATGCGTGAATATCTCAGTGGTGTCGGAGGAGATCTGCAGTGAACTCTATGCCCCTGTGTACCACCCCAGCATGTTCTGCGCTGGCGGAGGCCAGGACCAAAAGGACTCCTGCCATGGTGACTCTGGGGGCCCCCTGGTCTGCAACGGGTCCCTGCAGGGCCTTGTGTCCTTTGGACAATCCCCCTGTGGCCAGCCCAACGTGCCAGGCGTCTACACCAACCTCTGCAAGTTCACAGACTGGCTACAGAAAACCATCCAGGCCAGTATGAAGGTGCTCCCTGCATCTGGCCTTGCTGTCCTCCTCGTCACGGCTCTGAAGTTTTCCACTGCAGCCCCCTCCCTATTTGCAGCC------ACTCCCAGGACCTCAAGGAACAGCTACCACCTCGCACAGGCATACCTTGACAAATATTACACAAAGAAAGGAGGGCACCAGATTGGTGAGATGATTGCAAGAGGAGGCAATTCCATGGTTAAAAACATTAAGGAGCTGCAGGCTTTCTTCGGCCTCCGAGTCACCGGGAAGTTAGACCGGGCCACCATGGATGTGATCAAGAGGCCTCGCTGTGGAATTCCTGATGTGGCAAACTATCGCCTCTTCCCAGGTGAACCCAAATGGAAAAAAAATACTTTGACATACAGAATATCCAAATACACACCTTCCATGACTTCTGCAGAAGTGGACAAAGCAGTGGAGATGGCCCTGCAGGCCTGGAGTAGCGCCGTCCCTCTGAGCTTTGTCAGAATAAACTCAGGAGAAGCAGATATTATGATATCTTTTGAAACTGGAGATCACGGGGATTCCTATCCATTCGATGGGCCTCGGGGGACTCTAGCCCATGCATTTGCACCTGGAGAAGGCCTGGGAGGAGATACACATTTCGACAATGCTGAGAAGTGGACTATGGGAATGAATGGTTTCAATTTATTCACCGTTGCTGCTCATGAATTTGGCCACGCACTGGGCCTGGCCCATTCCACAGACCCATCAGCACTGATGTACCCAACTTATAAGTATCAGCATCCCTATGGATTCCACCTTCCCAAGGATGATGTGAAAGGGATCCAGGCACTGTACGGACCTCGGAAGACATTCCCAGGGAAGCCCGCTGTGCCCCACAGCCCCCCTCATAATCCTTCTATCCCCGACCTCTGTGACTCCAGCTCAGCCTTTGATGCTGTGACAATGCTGGGAAAGGAGCTCCTGTTCTTCAGGGACCGGATTTTCTGGCGTCGGCAGGTTCACTTGATGTCAGGGATCCGGCCCAACACCATCACCAGCTCCTTTCCCCAGCTTATGTCCAACGTGGATGCAGCTTATGAAGTGGCTGAGAGGGGCACAGCTTACTTCTTTAAAGGACCCCACTACTGGATAACAAGAGGATTCCAAATGCAAGGTACTCCTCGGACTATTTATGACTTTGGGTTCCCAAGATACGTGCAGCGAATAGATGCTGCCGTCTATCTCAAGGATGCACAGAAGACCCTTTTCTTTGTGGGAGATGAATACTACAGCTATGATGAACGAAAAAGGAAAATGGAAAAAGACTATCCAAAGAATACTGAAGAAGAATTTTCAGGAGTTAATGGCCAAATAGATGCTGCTATGGAGTTAAATGGCTACATTTACTTATTTTCAGGACCCAAAGTGTACAAGTATGATACAGAGAAGGAAGATGTGGTTAGTGTGCTGAAATCTAGTTCCTGGATTGGTTGC
Cephalorhynchus_eutropia     ATGGCCGGGCCAGGGTTTCGGGGCCACACTGCTGGACTTCTCCTGCTGCTGCTGCTGCTA---------CCCCAGGCCCTGACAGAGGGACCCCTGGTCTTTGTGGCTGTGGTGTTCCGCCATGGCGACCGGGCCCCGCTGGCCTCCTATCCCACTGACCCGCACAAGGAGGCTGTATCTACCCTGTGGCCACGTGGCCTGGGCCAGCTGACTGGGGAAGGGGTCCGCCAGCAGCTGGAGCTGGGCCGCTTCCTGAGAAGTCGCTACGAGGATTTTCTGAGCCCCGAGTACCGGCGGGAGGAGGTGTACATTCGCAGCACAGACTTTGACCGGACCCTGGAGAGCGCTCAGGCCAACCTAGCGGGGCTTTTCCCTGAGGCCGCCCCAGGGCGCTCCGAGGCCACCTGGAGGCCGATCCCTGTGCACACGGTGCCCGTCACTGAGGACAAGCTGCTGAGGTTCCCTACACGAAGCTGTCCTCGATACCAGGAGCTGCTGAGGGAGGCCACGGAGGCCGCCGAGTACCAGACGGCCCTAGAGGGTTGGACGGACTTCTTGACTCACCTGGAGAACTTCACGGGGCTGTCGCTGGTCGGGGAGCCGCTCCGGAGGGCGTGGAAAGTTCTGGACACTCTTATTTGCCAGCAAGCCCACGGTCTCCCCCTCCCATCCTGGGCCTCCCCGGATGTCCTGCAGACACTAGCTCAGATCTCGGCTTTGGATATTGGGGCACACGTGGGCCCACCCGGGGCAGCAGAGAAGGCCCAGCTGTCTGGGGGAATCCTGCTGGATGCCATCCTTGCCAATTTCTCTCGGGTGCAGCACTTAGGGCTGCCCCTCAAGATGGTCATGTATTCGGCTCACGACAGCACTCTCCTGGCTCTCCAGGCGGCCCTGGGCCTCTATGATGGGCACACACCGCCTTATGCCGCCTGCCTCGGCTTTGAGTTCCGGAGGCGCCTTGGGGACCCGGAT------------------GACGACGCAGGGAATGTCACCGTCTCCCTCTTCTACCGCAACGACTCTGCTGGCTTACCCTTGACCCTCAGCCTCCCCGGGTGCCCGGCAGCCTGCCCCTTAGGCCGCTTCCGCCAGCTGACGGCCCCCGCCCGGCCTCCGGCTCACGGGGTCCCCTGCCGTGGCTTCTACGAGCCCGCCGCCCCCGCAGCCACCGCGGTGCCCCTGCTGGCTGGTGCCGTGGCTGTGCTGGCAGCCCTCAGCACGGGGCTGGGCCTGCTGGCCTGCAGAGCCGGCTGCCTGCGGGCCTGGGGGTGCCCCGTGATGCCAGCATTGAAGATCCCACTTTTCAAAATGAAGGACATGATACTGATCCTGTGCCTCCTGAAAATGAGTTCTGCAGTGCCGGTGTTTCCTCAGCAACCTGGGACACCAGGCATGGCTAGTTTGAGCCTTGAGACAATGAGACAGTTGGGAAGTTTGCAGGGATTAAACATGCTTTCTCAGTATTCAAGATTTGGCTTTGGGAAATCATTTAATTCTTTGTGGATGCATGGTCTCCTCCCACCACATTCCTCTTTCCCGTGGATGAGACCAAGGGAACATGAAACTCAACAGTATGAATATTCTTTGCCTGTGCATCCCCCACCTCTCCCATCGCAGCCATCCCTGCAGCCTCCACAGCCAGGAC---AGAAACCTTTCCTCCAGCCCACTGTTGTAACCTCCGTCCAGAACACAGTCCAGAAGGGAATACCTCAGCCTCCGATTTATCCGGGACATCCACCCTTGCAGCAATCAGAGGGGCCAATGATTCAA---CAGGTGGCACCATCAGAAAAGCCATCAAAGACCGAGTTGCCAGGAATGAATTTTGCTGATCCACAAGATCCATCGATG---TTTTCAATAGCCCGTTTGATATCTCTGGGACCAGTGCCACAAAATAAACCACCTCCACTTTATCCAGGAATATTTTACATGTCCTATGGAGCAAATCAATTGAACGCTCCTGCCAGACTTGGCATCATGAGCTCAGAAGAAATGGCTGGAGGAAGAGGAGGCCCCATGGCCTATGGAGCCATGTTCCCGGGATTTGGAGGCATGAGGCCCGGCCTTGGAGGGATGCCCCCCAATCCAGCCATGGGCGGGGACTTTACTCTGGAATTTGACTCCCCAGTCGCTGGAACCAAAGGCCCGGAGAAGGGAGAAGGAGGTGCACAAGACCCCCCTGTGCCGGAGGCCAACCCAGCCGATCTGGAAAACCCAGCTCTCCTTTCAGAGCTAGCACCTGGTGCCCTTGGAGGGCTTCTTGCTAATCCTAAAGGCAATATCCCCAACCTAGCAAGAGGCCCTGCAGGGCAGAGCAGGGGACCCCTCAGG---GTCACCCCAGCAGCTGCAGACCCACTGATGACCCCTGGATTAGCTGATGTTTATGAGACCTACAGTGCTGATGAGACCACAACTCTGGGTCTCCAGGAAGAAACCACCGTGGATTCCACAGTGACCCCTGACAGTCAGCACACATCGATGCCAGGAAACAAGGCCCAGCAGCCCCAGATTAAGCATGATGCATGGCATTTCCAAGAGCCCATGGGGACCTGGATTTTGTTTGCCTGCCTCCTGGGAGCAGCCTTCTCTATGCCCCTACCACCTCATCCTGGGCACCCTGGTTATATCAACTTCAGCTATGAGGTGCTTACCCCTCTGAAGTGGTACCAGAACGTAATAAGACACCCGTACCCGTCCTACGGTTACGAACCCATGGGTGGCTGGCTGCGTCACCAAATCATTCCCGTGGTATCCCAGCAGGCT------------GCCCTGCAGCCTCAT---CACCACTTCCCCATGGTGCCAGCCCAGCAGCCCGTGGGCCCCCAGCAAACCATGATGCCAATTCCTGGCCAGCACTCCATGACTCCAAGCCAACCCCACCAGCCACACCTCCCTGTGCCCGCCCAG---------------CAGCCCGTCCAGCCACAGCCTCAC---------------------------------------------------------------------------------------------------------------------CCGCCCCTGCTGCCCCAGCCGCCTCTGCCTCCGATGTTCCCCATGCAGCCCCTGCCCCCCATGCTTCCTGACCTGCCTCTGGAGGCTTGGCCCGCAACAGACAAGACCAAGCGGGAGGAAGTGGATATGAAGGCTACGATTCTCCTGTTTTGTCTTCTAGGATCAACTCTATCATTACCAATGCAGCTCAACCCTGCTTTGGTAGTTCCTCCAACAAAGCTGGTTCCAGGTCAGGCAACACTGCTAAACCAACAACAGGCAAATCAGGTCTTCCCTTCTTTAAGTCTAATTCCATTGACACAGATGCTCACACTGGGGTCAGACCTGCAACTGCTAAATCCTGCTGCAGGGATGGCACCTGGTACCCAGACCCTCCCACTGACCCTGGGGGGATTGAAGGTACAGCAGCAGCTGCAACCACAAGTGTTACCAGTTATTGTAGCACACCTTGGAGCCCAGGGTGCTATCCTAAGCTCAGAGGAATTGCCAGCGACCCCCCAAATCTTAACAGGATTTATCTTCCATCCCTTGTTTCCCGGAGCCATCCTGCCCACCAGTCAGGCTACTCCAGATGTCCAGAATGGAATCCTTCCTGCAGGACAAGCAGGAGCAAATCCTGCCATCCGGGGAAACTCAGAGGGCCCCTTCCCAACTACCAGTGGCACAGATGACGACTTTGCAGAGACCACCCCTGTAGGCATCCAAAGGGGCATACAGACCACTGAGGAAACCACCACAGGATCACCAAAAGGAATT???ATGTTGCTGCTGCAGTGCAGGCATGAAGCTTCGTCTCCTAAGCTAGATAACCTGGTACCAAGTGGAAAAATGAAGAGTCTCCTGGTCTTTCTAGGTCTGCTTTGTTATTCCATAGCTATGCCA------ATGCAAATGCCCCGAATGCCTGGATTTAGCAGTAAAAGTGAGGAGATG---CGCTATGGTCACTTCAACTTTATGAACTCCCCACCTATGGTACACCTGGGTCCCTTGTATGGAAATGGTATGCAGCTCCCTCAGCTCTTCCTGCCGTACCAGATGCCCATGTGGCCTCAGCCACCACCCAACAAGAAGCGCCCACAGAAACCTTCATCTCCCTCAGCACCCAAACACCAGAGCAAGACTGATCAAGCCCCAGAGACCCAGAAACCCAACCAGCCTCAACTAAAACAGCCCCTACCGGAGCATCCTTTAAAGCAGCCATCACCCACCCCAACTCAGCCCCAA---GAGGAAACCCAGACACCTCAGGCATTCCCACCATTTGGCAATGGGCTATTTCCCTATCAACAGCTACCGTGGCATGTTCCACATAGGGTACCACCAGGTTATGGACGTCCACCAGTCAGCAATGAAGAAGGTGGAAATCCTTACTTTGGATATTTTGGATATCATGGATTTGGGGGCCGTCCTCCTTATTATTCAGAAGAGATGTTTGAACAAGATTTTGAAAAACCAAAAGAAAAAGATCCTCCTAAAACAGAGAGTCCAGCCACTGATCCTTCGGTTAATTCAACAGTTCCTGAAACTAATTCTACCCAGTCAAATGCACCCAATCCCAGAGGGAGTCATGGTGGAAATGACACCAGCCCAACAGGAAACAGTGTCCAGGGGTCTAACACTGTGAGCAATCCTACAGCTCAAAACAGCCCTGCAGTAAATGTTTCAGGCCAGGGAGTTCCAAGAAGTCAAACCCCACGG---------------------GGACCAAGTCAGACAAATATTCATGAAAATTATCCAAATCCTAACATCCCTAGTTTTCCTGCAGGAAGACAATGG------------CGACCTACCGGCACCGCTACGGGGCACAAACGTAATGGGCCTTTTTACCGAAATCAACAAATTCAAAGGGGTCCCCGGTGGAACTCCTTTGTTTTGGAAGGCAAACAAGCAGTTCGCCCAGGATATCCAATATACCGCAGAGCTTATGCTTCCACTGCAAGAGGCAACTCTCCCAATCATGCAGGAAATCCAGCAAATTTCAGAAGAAAGCCTGAAGGGCCAAATAAACACCCTGTGGGAACCAACGTTGCCCCTCTGGGTCCCAAACATGGTACTGTTGGCCACAATGAAAACATCCAAAATCCAAGAGAGAAGCCAGTAAGTCAAAAAGAAGGAATAGTCATTCCTACAAGGGATCCAAGTGGCCCCTGGAGAAACTCTCAAGACTATGGAGTTAATAAATCAAACTATAAACTGCCTCACCCTGAGGACAACATGCTAGTCCCAAATTTTAATTCTATTGGTCAACGTGAAAACTCTTATTACCTGAGAGGAGATTCCAGAAGAGCTCCAAATTCTAATGGACAAACCCAAAGCCAGAATTTGCTCAAAGGGATTATTTTAGAGCCAAGAAGAATTCCATATGAGTCAGAAATTAATCAGCCAGAATTAAAGCACAGTATATATCAGCCTGTGTACCCTGAGGGATTTCCTTCCCCTGCAAGGGAACATTTTAATGCTGGAAGAAATACTTGGAACCAACAAGAAATCTCTCCACCTTTTAAGGAAGATCCTGGAAGGCATGAAGAACACTTACCTCATCCTTCCCATGGCTCTGGAGGACGTGTTTATTACCCTGACTATAACCCCTATGATCCCAGGGAAAACTCACCATACCTTAGAAGTAATACATGGGCTGAAAGAGATGATTCTCCCAATACAATGAGGCAACCTGAAAATCCACACTATCCCATGAATACTCCAGACCCAAAAAAGACAATCCCTTATAATGAAGAAGACCCAATAGAGCCAACTGGAGATGAATCTTTTCCAGGACAAAGCAGATGGAGTGTGGCGGAGTCAAGCTTTAAAGGAGACCCAACAGTTAGGCACTATGAAGGCGAGCAA---TAT------------------------------------ACCTCAAATCAACCAAAGGAATACCTTCCCTATTCCTTAGATATTAATCCATCAAAACCCAGGAAGGATTTCCCTTATGGTGAATTTTACCCCTGGAGCCCAGATGAGAATTTCCCATCATATAATACAGCTCCCACTGAACCGCGGCCAGTGGAGAGCAGGGGCTATTATGCTAATAATGCCGTTGGACAAGAAGAAAGCACTATGTTTCCTTCTTGGAATTCCTGGGACCACAGGATTCAAGCCCAAGAGCAGAAAGAAAGAAAGCCATATTTTAACAGAAATTTCTGGGATCAGCCAACAAATTTACACAAAGCCCCTGCTAGTTCACCATACCAGAAGGAGAACAAGCCTTATTCCAGTGACTCCCCAGCTGGGCTTCAGAAAAATCCAATATGGCATGAAGGTGAGAATTTGAATTATGGCATGCAGACCACTAGGTTAAATTCACCAGAAAGAGAACACTTGGTTTTCCCAGACTTAATTCCTCCAAGTTACCCAGCAGTTCAAAAAGGAGCACATTTATTTCACCTAAGCCAGAGAGGCCCTTGCTGTGCTGGTGGCTCCACAGGGCCCAAGGACAATCCACTTGCTCTACAAGACTACACTCCATCTTTTGGTCTTGCACTAGGGGAGAACCAAGACACCAGCCCTGTGTATATAGAAGACAGTCAAACTACGCATGTAAGACATACTATCTCCCCGACAAGCATCCTAGCTGGCCAAAGAAACAGCTCAGAGAAAAGACTGCCTGGA------------GAAAGTCAAAACCCAAGTCCTTTCAGAGATGACATGTCCACTCTGAAGAGGAACACACCACGTTCTATA---AATCAGTTGGGCCAAAGGGGAATTATGCCCTTTCCCGAAACCAGTTCCCTTCAATCAAAGAATACACCTTGCCTCAAAAGTGATCTTGGAAGAGAAGGAAAC---ATTTTGGAACAAATATTTGAAGGCAACCAGCTCAAAGAAAGAACTGTTGATCTTACTCCTGAGCAGCTTGTTATTGGTACACCTGATGAAGGTCCCAAGCCAGAAGGAATTCCAAGTGAAGTGCAGGGAAATGAGGGTGAAAGGCAGCAG---AGACCATCTAGCATCCTACAGTTACCATGTTTTGGCTCCAAATTAACAAAGTATCACACCTCCAGCACTGGAACTCCATCTAGCATTGGAAGGCAAGGCTCATTTGATGGGGATCCAATTACGCCTACTGAAATTCCTAACTCACTGGCTGAGTTAGCTACCAGGGCACAGTTTCAGAATATAAATGTAGACCCACTTAATGCAGATGAACACACTCTATTTGATTCTCTTCAAGTAGGGACCAATCCACAGGACCAGGTGCAAGACTGCTTACTACTTCAGGCCATGTCCATGGCAGGAAACCCCTGGGGCTGGTTCCTGGGCCACCTCCTCCTCAGTGTCACAGGATCCCTCGCCTGGGGTGGAGGCGGCGACATCATAAACGGCGAGGACTGCCACCCGCACTCGCAGCCTTGGCAGGCGGCACTGTTCTTGGAAAAGGAATTTTTCTGCGGGGGCGTCCTGGTGCATCCTCAATGGGTGCTGTCAGCCGCACACTGTTTCCAGAATTCCTATACCATCAGGCTGGGTCTGCACAGTCTTGAGGACGACCATGAACCAGACGGTCAGATGATGGAGGCTCACCTCTCCATCCAGCACCCAGAGTACAACAGACCATCTTTTGCCAACGACCTCATGCTCATCAAGTTGGAAGAATTGGTGCCCCAGTCCGACACCATCCAAAACATCGGCGTCGCCTCACAGTGCCCGACCGCT---GGGGATTCTTGCCTCGTTTCCGGCTGGGGTCGGCTAAAGAATGGCAGACTGCCCAAAGTGCTCCAATGCGTGAATATCTCAGTGGTGTCGGAGGAGATCTGCAGTGAACTCTATGCCCCTGTGTACCACCCCAGCATGTTCTGCGCTGGCGGAGGCCAGGACCAAAAGGACTCCTGCCATGGTGACTCTGGGGGCCCCCTGGTCTGCAACGGGTCCCTGCAGGGCCTTGTGTCCTTTGGACAATCCCCCTGTGGCCAGCCCAACGTGCCAGGCGTCTACACCAACCTCTGCAAGTTCACAGACTGGCTACAGAAAACCATCCAGGCCAGTATGAAGGTGCTCCCTGCATCTGGCCTTGCTGTCCTCCTCGTCACGGCTCTGAAGTTTTCCACTGCAGCCCCCTCCCTATTTGCAGCC------ACTCCCAGGACCTCAAGGAACAGCTACCACCTCGCACAGGCATACCTTGACAAATATTACACAAAGAAAGGAGGGCACCAGATTGGTGAGATGATTGCAAGAGGAGGCAATTCCATGGTTAAAAACATTAAGGAGCTGCAGGCTTTCTTCGGCCTCCGAGTCACCGGGAAGTTAGACCGGGCCACCATGGATGTGATCAAGAGGCCTCGCTGTGGAGTTCCTGATGTGGCAAACTATCGCCTCTTCCCAGGTGAACCCAAATGGAAAAAAAATACTTTGACATACAGCATATCCAAATACACACCTTCCATGACTTCTGCAGAAGTGGACAAAGCAGTGGAGATGGCCCTGCAGGCCTGGAGTAGCGCCGTCCCTCTGAGCTTTGTCAGAATAAACTCAGGAGAAGCAGATATTATGATATCTTTTGAAACTGCAGATCACGGGGATTCCTATCCATTCGATGGGCCTCGGGGGACTCTAGCCCATGCATTTGCACCTGGAGAAGGCCTGGGAGGAGATACACATTTCGACAATGCTGAGAAGTGGACTATGGGAATGAATGGTTTCAATTTATTCACTGTTGCTGCTCATGAATTTGGCCACGCACTGGGCCTGGCCCATTCCACAGACCCATCAGCACTGATGTACCCAACTTATAAGTATCAGCATCCCTATGGATTCCACCTTCCCAAGGATGATGTGAAAGGGATCCAGGCACTGTACGGACCTCGGAAGACATTCCCAGGGAAGCCCGCTGTGCCCCACAGCCCCCCTCATAATCCTTCTATCCCCGACCTCTGTGACTCCAGCTCAGCCTTTGATGCTGTGACAATGCTGGGAAAGGAGCTCCTGTTCTTCAGGGACCGGATTTTCTGGCGTCGGCAGGTTCACTTGATGTCAGGGATCCGGCCCAACACCATCACCAGCTCCTTTCCCCAGCTTATGTCCAACGTGGATGCAGCTTATGAAGTGGCTGAGAGGGGCACAGCTTACTTCTTTAAAGGACCCCACTACTGGATAACAAGAGGATTCCAAATGCAAGGTACTCCTCGGACTATTTATGACTTTGGGTTCCCAAGATACGTGCAGCGAATAGATGCTGCCGTCTATCTCAAGGATGCACAGAAGACCCTTTTCTTTGTGGGAGATGAATACTACAGCTATGATGAACGAAAAAGGAAAATGGAAAAAGACTATCCAAAGAATACTGAAGAAGAATTTTCAGGAGTTAATGGCCAAATAGATGCTGCTATGGAGTTAAATGGCTACATTTACTTATTTTCAGGACCCAAAGTGTACAAGTATGATACAGAGAAGGAAGATGTGGTTAGTGTGCTGAAATCTAGTTCCTGGATTGGTTGC
Cephalorhynchus_heavisidii   ATGGCCGGGCCAGGGTTTCGGGGCCACACTGCTGGACTTCTCCTGCTGCTGCTGCTGCTA---------CCCCAGGCCCTGACAGAGGGACCCCTGGTCTTTGTGGCTGTGGTGTTCCGCCATGGCGACCGGGCCCCGCTGGCCTCCTATCCCACTGACCCGCACAAGGAGGCTGTATCTACCCTGTGGCCACGTGGCCTGGGCCAGCTGACTGGGGAAGGGGTCCGCCAGCAGCTGGAGCTGGGCCGCTTCCTGAGAAGTCGCTACGAGGATTTTCTGAGCCCCGAGTACCGGCGGGAGGAGGTGTACATTCGCAGCACAGACTTTGACCGGACCCTGGAGAGCGCTCAGGCCAACCTAGCGGGGCTTTTCCCTGAGGCCGCCCCAGGGCGCTCCGAGGCCACCTGGAGGCCGATCCCTGTGCACACGGTGCCCGTCACTGAGGACAAGCTGCTGAGGTTCCCTACACGAAGCTGTCCTCGATACCAGGAGCTGCTGAGGGAGGCCACGGAGGCCGCCGAGTACCAGACGGCCCTAGAGGGTTGGACGGACTTCTTGACTCACCTGGAGAACTTCACGGGGCTGTCGCTGGTCGGGGAGCCGCTCCGGAGGGCGTGGAAAGTTCTGGACACTCTTATTTGCCAGCAAGCCCACGGTCTCCCCCTCCCATCCTGGGCCTCCCCGGATGTCCTGCAGACACTAGCTCAGATCTCGGCTTTGGATATTGGGGCACACGTGGGCCCACCCGGGGCAGCAGAGAAGGCCCAGCTGTCTGGGGGAATCCTGCTGGATGCCATCCTTGCCAATTTCTCTCGGGTGCAGCACTTAGGGCTGCCCCTCAAGATGGTCATGTATTCGGCTCACGACAGCACTCTCCTGGCTCTCCAGGCGGCCCTGGGCCTCTATGATGGGCACACACCGCCTTATGCCGCCTGCCTCGGCTTTGAGTTCCGGAGGCGCCTTGGGGACCCGGAT------------------GACGACGCAGGGAATGTCACCGTCTCCCTCTTCTACCGCAACGACTCTGCTGGCTTACCCTTGACCCTCAGCCTCCCCGGGTGCCCGGCAGCCTGCCCCTTAGGCCGCTTCCGCCAGCTGACGGCCCCCGCCCGGCCTCCGGCTCACGGGGTCCCCTGCCGTGGCTTCTACGAGCCCGCCGCCCCCGCAGCCACCGCGGTGCCCCTGCTGGCTGGTGCCGTGGCTGTGCTGGCAGCCCTCAGCACGGGGCTGGGCCTGCTGGCCTGCAGAGCCGGCTGCCTGCGGGCCTGGGGGTGCCCCGTGATGCCAGCATTGAAGATCCCACTTTTCAAAATGAAGGACATGATACTGATCCTGTGCCTCCTGAAAATGAGTTCTGCAGTGCCGGTGTTTCCTCAGCAACCTGGGACACCAGGCATGGCTAGTTTGAGCCTTGAGACAATGAGACAGTTGGGAAGTTTGCAGGGATTAAACATGCTTTCTCAGTATTCAAGATTTGGCTTTGGGAAATCATTTAATTCTTTGTGGATGCATGGTCTCCTCCCACCACATTCCTCTTTCCCGTGGATGAGACCAAGGGAACATGAAACTCAACAGTATGAATATTCTTTGCCTGTGCATCCCCCACCTCTCCCATCGCAGCCATCCCTGCAGCCTCCACAGCCAGGAC---AGAAACCTTTCCTCCAGCCCACTGTTGTAACCTCCGTCCAGAACACAGTCCAGAAGGGAATACCTCAGCCTCCGATTTATCCGGGACATCCACCCTTGCAGCAATCAGAGGGGCCAATGATTCAA---CAGGTGGCACCATCAGAAAAGCCATCAAAGACCGAGTTGCCAGGAATGAATTTTGCTGATCCACAAGATCCATCGATG---TTTTCAATAGCCCGTTTGATATCTCTGGGACCAGTGCCACAAAATAAACCACCTCCACTTTATCCAGGAATATTTTACATGTCCTATGGAGCAAATCAATTGAACGCTCCTGCCAGACTTGGCATCATGAGCTCAGAAGAAATGGCTGGAGGAAGAGGAGGCCCCATGGCCTATGGAGCCATGTTCCCGGGATTTGGAGGCATGAGGCCCGGCCTTGGAGGGATGCCCCCCAATCCAGCCATGGGCGGGGACTTTACTCTGGAATTTGACTCCCCAGTCGCTGGAACCAAAGGCCCGGAGAAGGGAGAGGGAGGTGCACAAGACCCCCCTGTGCCGGAGGCCAACCCAGCCGATCTGGAAAACCCAGCTCTCCTTTCAGAGCTAGCACCTGGTGCCCTTGGAGGGCTTCTTGCTAATCCTAAAGGCAATATCCCCAACCTAGCAAGAGGCCCTGCAGGGCAGAGCAGGGGACCCCTCAGG---GTCACCCCAGCAGCTGCAGACCCACTGATGACCCCTGGATTAGCTGATGTTTATGAGACCTACAGTGCTGATGAGACCACAACTCTGGGTCTCCAGGAAGACACCACCGTGGATTCCACAGTGACCCCTGACAGTCAGCACACATCGATGCCAGGAAACAAGGCCCAGCAGCCCCAGATTAAGCATGATGCATGGCATTTCCAAGAGCCCATGGGGACCTGGATTTTGTTTGCCTGCCTCCTGGGAGCAGCCTTCTCTATGCCCCTACCACCTCATCCTGGGCACCCTGGTTATATCAACTTCAGCTATGAGGTGCTTACCCCTCTGAAGTGGTACCAGAACGTAATAAGACACCCGTACCCGTCCTACGGTTACGAACCCATGGGTGGCTGGCTGCGTCACCAAATCATTCCCGTGGTATCCCAGCAGGCT------------GCCCTGCAGCCTCAT---CACCACTTCCCCATGGTGCCAGCCCAGCAGCCCGTGGGCCCCCAGCAAACCATGATGCCAATTCCTGGCCAGCACTCCATGACTCCAAGCCAACCCCACCAGCCACACCTCCCTGTGCCCGCCCAG---------------CAGCCCGTCCAGCCACAGCCTCAC---------------------------------------------------------------------------------------------------------------------CCGCCCCTGCTGCCCCAGCCGCCTCTGCCTCCGATGTTCCCCATGCAGCCCCTGCCCCCCATGCTTCCTGACCTGCCTCTGGAGGCTTGGCCCGCAACAGACAAGACCAAGCGGGAGGAAGTGGATATGAAGGCTACGATTCTCCTGTTTTGTCTTCTAGGATCAACTCTATCATTACCAATGCAGCTCAACCCTGCTTTGGTAGTTCCTCCAACAAAGCTGGTTCCAGGTCAGGCAACACTGCTAAACCAACAACAGCCAAATCAGGTCTTCCCTTCTTTAAGTCTAATTCCATTGACACAGATGCTCACACTGGGGTCAGACCTGCAACTGCTAAATCCTGCTGCAGGGATGGCACCTGGTACCCAGACCCTCCCACTGACCCTGGGGGGATTGAAGGTACAGCAGCAGCTGCAACCACAAGTGTTACCAGTTATTGTAGCACACCTTGGAGCCCAGGGTGCTATCCTAAGCTCAGAGGAATTGCCAGCGACCCCCCAAATCTTAACAGGATTTATCTTCCATCCCTTGTTTCCCGGAGCCATCCTGCCCACCAGTCAGGCTACTCCAGATGTCCAGAATGGAATCCTTCCTGCAGGACAAGCAGGAGCAAATCCTGCMATCCGGGGAAACTCAGAGGGCCCCTTCCCAACTACCAGTGGCACAGATGACGACTTTGCAGAGACCACCCCTGTAGGCATCCAAAGGGGCATACAGACCACTGAGGAAACCACCACAGGGTCACCAAAAGGAATT???ATGTTGCTGCTGCAGTGCAGGCATGAAGCTTCGTCTCCTAAGCTAGATAACCTGGTACCAAGTGGAAAAATGAAGAGTCTCCTGGTCTTCCTAGGTCTGCTTTGTTATTCCATAGCTATGCCA------ATGCAAATGCCCCGAATGCCTGGATTTAGCAGTAAAAGTGAGGAGATG---CGCTATGGTCACTTCAACTTTATGAACTCCCCACCTATGGTACACCTGGGTCCCTTGTATGGAAATGGTATGCAGCTCCCTCAGCTCTTCCTGCCGTACCAGATGCCCATGTGGCCTCAGCCACCACCCAACAAGAAGCGCCCACAGAAACCTTCATCTCCCTCAGCACCCAAACACCAGAGCAAGACTGATCAAGCCCCAGAGACCCAGAAACCCAACCAGCCTCAACTAAAACAGCCCCTACCGGAGCATCCTTTAAAGCAGCCATCACCCACCCCAACTCAGCCCCAA---GAGGAAACCCAGACACCTCAGGCATTCCCACCATTTGGCAATGGGCTATTTCCCTATCAACAGCTACCGTGGCATGTTCCACATAGGGTACCACCAGGTTATGGACGTCCACCAGTCAGCAATGAAGAAGGTGGAAATCCTTACTTTGGATATTTTGGATATCATGGATTTGGGGGCCGTCCTCCTTATTATTCAGAAGAGATGTTTGAACAAGATTTTGAAAAACCAAAAGAAAAAGATCCTCCTAAAACAGAGAGTCCAGCCACTGATCCTTYGGTTAATTCAACAGTTCCTGAAACTAATTCTACCCAGTCAAATGCACCCAATCCCAGAGGGAGTCAGGGTGGAAATGACACCAGCCCAACAGGAAACAGTGTCCAGGGGTCTAACACTGTGAGCAATCCTACAGCTCAAAACAGCCCTGCAGTAAATGTTTCAGGCCAGGGAGTTCCAAGAAGTCAAACCCCACGG---------------------GGACCAAGTCAGACAAATATTCATGAAAATTATCCAAATCCTAACATCCCTAGTTTTCCTGCAGGAAGACAATGG------------CGACCTACTGGCACCGCTACGGGGCACAAACGTAATGGGCCTTTTTACCGAAATCAACAAATTCAAAGAGGTCCCCGGTGGAACTCCTTTGTTTTGGAAGGCAAACAAGCAGTTCGCCCAGGATATCCAATATACCGCAGAGCTTATGCTTCCACTGCAAGAGGCAACTCTCCCAATTATGCAGGAAATCCAGCAAATTTCAGAAGAAAGCCTGAAGGGCCAAATAAACACCCTGTGGGAACCAATGTTGCCCCTCTGGGTCCCAAACATGGTACTGTTGGCCACAATGAAAACATCCAAAATCCAAGAGAGAAGCCAGTAAGTCAAAAAGAAGGAATAGTCATTCCTACAAGGGATCCAAGTGGCCCCTGGAGAAACTCTCAAGACTATRGAGTTAATAAATCAAACTATAAACTGCCTCACCCTGAGGACAACATGCTAGTCCCAAATTTTAATTCTATTGGTCAACGTGAAAACTCTTATTACCTGAGAGGAGATTCCAGAAGAGCTCCAAATTCTAATGGACAAACCCAAAGCCAGAATTTGCTCAAAGGGATTATTTTAGAGCCAAGAAGAATTCCATATGAGTCAGAAATTAATCAGCCAGAATTAAAGCACAGTATATATCAGCCTGTGTACCCTGAGGGATTTCCTTCCCCTGCAAGGGAACATTTTAATGCTGGAAGAAATACTTGGAACCAACAAGAAATCTCTCCACCTTTTAAGGAAGATCCTGGAAGGCATGAAGAACACTTACCTCATCCTTCCCATGGCTCTGGAGGACGTGTTTATTACCCTGACTATAACCCCTATGATCCCAGGGAAAGCTCACCATACCTTAGAAGTAATACATGGGCTGAAAGAGATGATTCTCCCAATACAATGAGGCAACCTGAAAATCCACACTATCCCATGAATACTCCAGACCCAAAAAAGACAATCCCTTATAATGAAGAAGACCCAATAGAGCCAACTGGAGATGAATCTTTTCCAGGACAAAGCAGATGGAGTGTGGCAGAGTCAAGCTTTAAAGGAGACCCAACAGTTAGGCACTATGAAGGCGAGCAA---TAT------------------------------------ACCTCAAATCAACCAAAGGAATACCTTCCCTATTCCTTAGATATTAATCCATCAAAACCCAGGAAGGATTTCCCTTATGGTGAATTTTACCCCTGGAGCCCAGATGAGAATTTCCCATCATATAATACAGCTCCCACTGAACCGCGGCCAGTGGAGAGCAGGGGCTATTATGCTAATAATGCCGTTGGACAAGAAGAAAGCACTATGTTTCCTTCTTGGAATTCCTGGGACCACAGGATTCAAGCCCAAGAGCAGAAAGAAAGAAAGCCATATTTTAACAGAAATTTCTGGGATCAGCCAACAAATTTACACAAAGCCCCTGCTAGTTCACCATACCAGAAGGAGAACAAGCCTTATTCCAGTGACTCCCCAGCTGGGCTTCAGAAAAATCCAATATGGCATGAAGGTGAGAATTTGAATTATGGCATGCAGACCACTAGGTTAAATTCACCAGAAAGAGAACACTTGGTTTTCCCAGACTTAATTCCTCCAAGTTACCCAGCAGTTCAAAAAGGAGCACATTTATTTCACCTAAGCCAGAGAGGCCCTTGCTGTGCTGGTGGCTCCACAGGGCCCAAGGACAATCCACTTGCTCTACAAGACTACACTCCATCTTTTGGTCTTGCACTAGGGGAGAACCAAGACACCAGCCCTGTGTATATAGAAGACAGTCAAACTACGCATGTAAGACATACTATCTCCCCGACAAGCATCCTAGCTGGCCAAAGAAACAGCTCAGAGAAAAGACTGCCTGGA------------GAAAGTCAAAACCCAAGTCCTTTCAGAGATGACATGTCCACTCTGAAGAGGAACACACCACGTTCTATA---AATCAGTTGGGCCAAAGGGGAATTATGCCCTTTCCCGAAACCAGTTCCCTTCAATCAAAGAATACACCTTGCCTCAAAAGTGATCTTGGAGGAGAAGGAAAC---ATTTTGGAACAAATATTTGAAGGCAACCAGCTCAATGAAAGAACTGTTGATCTTACTCCTGAGCAGCTTGTTATTGGTACACCTGATGAAGGTCCCAAGCCAGAAGGAATTCCAAGTGAAGTGCAGGGAAATGAGGGTAAAAGGCAGCAG---AGACCATCTAGCATCCTACAGTTACCATGTTTTGGCTCCAAATTAACAAAGTATCACACCTCCAGCACTGGAACTCCATCTAGCATTGGAAGGCAAGGCTCATTTGATGGGGATCCAATTACGCCTACTGAAATTCCTAACTCACTGGCTGAGTTAGCTACCAGGGCACAGTTTCAGAATATAAATGTAGACCCACTTAATGCAGATGAACACACTCTATTTGATTCTCTTCAAGTAGGGACCAATCCACAGGACCAGGTGCAAGACTGCTTACTACTTCAGGCCATGTCCATGGCAGGAAACCCCTGGGGCTGGTTCCTGGGCCACCTCCTCCTCAGTGTCACAGGATCCCTCGCCTGGGGTGGAGGCGGCGACATCATAAACGGCGAGGACTGCCACCCGCACTCGCAGCCTTGGCAGGCGGCACTGTTCTTGGAAAAGGAATTTTTCTGCGGGGGCGTCCTGGTGCATCCTCAATGGGTGCTGTCAGCCGCACACTGTTTCCAGAATTCCTATACCATCAGGCTGGGTCTGCACAGTCTTGAGGACGACCATGAACCAGACGGTCAGATGATGGAGGCTCACCTCTCCATCCAGCACCCAGAGTACAACAGACCATCTTTTGCCAACGACCTCATGCTCATCAAGTTGGAAGAATTGGTGCCCCAGTCCGACACCATCCAAAACATCGGCGTCGCCTCACAGTGCCCGACCGCT---GGGGATTCTTGCCTCGTTTCCGGCTGGGGTCGGCTAAAGAATGGCAGACTGCCCAAAGTGCTCCAATGCGTGAATATCTCAGTGGTGTCGGAGGAGATCTGCAGTGAACTCTATGCCCCTGTGTACCACCCCAGCATGTTCTGCGCTAGCGGAGGCCAGGACCAAAAGGACTCCTGCCATGGTGACTCTGGGGGCCCCCTGGTCTGCAACGGGTCCCTGCAGGGCCTTGTGTCCTTTGGACAATCCCCCTGTGGCCAGCCCAACGTGCCAGGCGTCTACACCAACCTCTGCAAGTTCACAGACTGGCTACAGAAAACCATCCAGGCCAGTATGAAGGTGCTCCCTGCATCTGGCCTTGCTGTCCTCCTCGTCACGGCTCTGAAGTTTTCCACTGCAGCCCCCTCCCTATTTGCAGCC------ACTCCCAGGACCTCAAGGAACAGCTACCACCTCGCACAGGCATACCTTGACAAATATTACACAAAGAAAGGAGGGCACCAGATTGGTGAGATGATTGCAAGAGGAGGCAATTCCATGGTTAAAAACATTAAGGAGCTGCAGGCTTTCTTCGGCCTCCGAGTCACCGGGAAGTTAGACCGGGCCACCATGGATGTGATCAAGAGGCCTCGCTGTGGAGTTCCTGATGTGGCAAACTATCGCCTCTTCCCAGGTGAACCCAAATGGAAAAAAAATACTTTGACATACAGAATATCCAAATACACACCTTCCATGACTTCTGCAGAAGTGGACAAAGCAGTGGAGATGGCCCTGCAGGCCTGGAGTAGCGCCGTCCCTCTGAGCTTTGTCAGAATAAACTCAGGAGAGGCAGATATTATGATATCTTTTGAAACTGGAGATCACGGGGATTCCTATCCATTCGATGGGCCTCGGGGGACTCTAGCCCATGCATTTGCACCTGGAGAAGGCCTGGGAGGAGATACACATTTCGACAATGCTGAGAAGTGGACTATGGGAATGAATGGTTTCAATTTATTCACCGTTGCTGCTCATGAATTTGGCCATGCACTGGGCCTGGCCCATTCCACAGACCCATCAGCACTGATGTACCCAACTTATAAGTATCAGCATCCCTATGGATTCCACCTTCCCAAGGATGATGTGAAAGGGATCCAGGCACTGTACGGACCTCGGAAGACATTCCCAGGGAAGCCCGCTGTGCCCCACAGCCCCCCTCATAATCCTTCTATCCCCGACCTCTGTGACTCCAGCTCAGCCTTTGATGCTGTGACAATGCTGGGAAAGGAGCTCCTGTTCTTCAGGGACCGGATTTTCTGGCGTCGGCAGGTTCACTTGATGTCAGGGATCCGGCCCAACACCATCACCAGCTCCTTTCCCCAGCTTATGTCCAACGTGGATGCAGCTTATGAAGTGGCTGAGAGGGGCACAGCTTACTTCTTTAAAGGACCCCACTACTGGATAACAAGAGGATTCCAAATGCAAGGTACTCCTCGGACTATTTATGACTTTGGGTTCCCAAGATACGTGCAGCGAATCGATGCTGCCGTCTATCTCAAGGATGCACAGAAGACCCTTTTCTTTGTGGGAGATGAATACTACAGCTATGATGAACGAAAAAGGAAAATGGAAAAAGACTATCCAAAGAATACTGAAGAAGAATTTTCAGGAGTTAATGGCCAAATAGATGCTGCTATGGAGTTAAATGGCTACATTTACTTATTTTCAGGACCCAAAGCGTACAAGTATGATACAGAGAAGGAAGATGTGGTTAGTGTGCTGAAATCTAGTTCCTGGATTGGTTGC
Cephalorhynchus_hectori      ATGGCCGGGCCAGGGTTTCGGGGCCACACTGCTGGACTTCTCCTGCTGCTGCTGCTGCTA---------CCCCAGGCCCTGACAGAGGGACCCCTGGTCTTTGTGGCTGTGGTGTTCCGCCATGGCGACCGGGCCCCGCTGGCCTCCTATCCCACTGACCCGCACAAGGAGGCTGTATCTACCCTGTGGCCACGTGGCCTGGGCCAGCTGACTGGGGAAGGGGTCCGCCAGCAGCTGGAGCTGGGCCGCTTCCTGAGAAGTCGCTACGAGGATTTTCTGAGCCCCGAGTACCGGCGGGAGGAGGTGTACATTCGCAGCACAGACTTTGACCGGACCCTGGAGAGCGCTCAGGCCAACCTAGCGGGGCTTTTCCCTGAGGCCGCCCCAGGGCGCTCCGAGGCCACCTGGAGGCCGATCCCTGTGCACACGGTGCCCGTCACTGAGGACAAGCTGCTGAGGTTCCCTACACGAAGCTGTCCTCGATACCAGGAGCTGCTGAGGGAGGCCACGGAGGCCGCCGAGTACCAGACGGCCCTAGAGGGTTGGACGGACTTCTTGACTCACCTGGAGAACTTCACGGGGCTGTCGCTGGTCGGGGAGCCGCTCCGGAGGGCGTGGAAAGTTCTGGACACTCTTATTTGCCAGCAAGCCCACGGTCTCCCCCTCCCATCCTGGGCCTCCCCGGATGTCCTGCAGACACTAGCTCAGATCTCGGCTTTGGATATTGGGGCACACGTGGGCCCACCCGGGGCAGCAGAGAAGGCCCAGCTGTCTGGGGGAATCCTGCTGGATGCCATCCTTGCCAATTTCTCTCGGGTGCAGCACTTAGGGCTGCCCCTCAAGATGGTCATGTATTCGGCTCACGACAGCACTCTCCTGGCTCTCCAGGCGGCCCTGGGCCTCTATGATGGGCACACACCGCCTTATGCCGCCTGCCTCGGCTTTGAGTTCCGGAGGCGCCTTGGGGACCCGGAT------------------GACGACGCAGGGAATGTCACCGTCTCCCTCTTCTACCGCAACGACTCTGCTGGCTTACCCTTGACCCTCAGCCTCCCCGGGTGCCCGGCAGCCTGCCCCTTAGGCCGCTTCCGCCAGCTGACGGCCCCCGCCCGGCCTCCGGCTCACGGGGTCCCCTGCCGTGGCTTCTACGAGCCCGCCGCCCCCGCAGCCACCGCGGTGCCCCTGCTGGCTGGTGCCGTGGCTGTGCTGGCAGCCCTCAGCACGGGGCTGGGCCTGCTGGCCTGCAGAGCCGGCTGCCTGCGGGCCTGGGGGTGCCCCGTGATGCCAGCATTGAAGATCCCACTTTTCAAAATGAAGGACATGATACTGATCCTGTGCCTCCTGAAAATGAGTTCTGCAGTGCCGGTGTTTCCTCAGCAACCTGGGACACCAGGCATGGCTAGTTTGAGCCTTGAGACAATGAGACAGTTGGGAAGTTTGCAGGGATTAAACATGCTTTCTCAGTATTCAAGATTTGGCTTTGGGAAATCATTTAATTCTTTGTGGATGCATGGTCTCCTCCCACCACATTCCTCTTTCCCGTGGATGAGACCAAGGGAACATGAAACTCAACAGTATGAATATTCTTTGCCTGTGCATCCCCCACCTCTCCCATCGCAGCCATCCCTGCAGCCTCCACAGCCAGGAC---AGAAACCTTTCCTCCAGCCCACTGTTGTAACCTCCGTCCAGAACACAGTCCAGAAGGGAATACCTCAGCCTCCGATTTATCCGGGACATCCACCCTTGCAGCAATCAGAGGGGCCAATGATTCAA---CAGGTGGCACCATCAGAAAAGCCATCAAAGACCGAGTTGCCAGGAATGAATTTTGCTGATCCACAAGATCCATCGATG---TTTTCAATAGCCCGTTTGATATCTCTGGGACCAGTGCCACAAAATAAATCACCTCCACTTTATCCAGGAATATTTTACATGTCCTATGGAGCAAATCAATTGAACGCTCCTGCCAGACTTGGCATCATGAGCTCAGAAGAAATGGCTGGAGGAAGAGGAGGCCCCATGGCCTATGGAGCCATGTTCCCGGGATTTGGAGGCATGAGGCCCGGCCTTGGAGGGATGCCCCCCAATCCAGCCATGGGCGGGGACTTTACTCTGGAATTTGACTCCCCAGTCGCTGGAACCAAAGGCCCGGAGAAGGGAGAAGGAGGTGCACAAGACCCCCCTGTGCCGGAGGCCAACCCAGCCGATCTGGAAAACCCAGCTCTCCTTTCAGAGCTAGCACCTGGTGCCCTTGGAGGGCTTCTTGCTAATCCTAAAGGCAATATCCCCAACCTAGCAAGAGGCCCTGCAGGGCAGAGCAGGGGACCCCTCAGG---GTCACCCCAGCAGCTGCAGACCCACTGATGACCCCTGGATTAGCTGATGTTTATGAGACCTACAGTGCTGATGAGACCACAACTCTGGGTCTCCAGGAAGAAACCACCGTGGATTCCACAGTGACCCCTGACAGTCAGCACACATCGATGCCAGGAAACAAGGCCCAGCAGCCCCAGATTAAGCATGATGCATGGCATTTCCAAGAGCCCATGGGGACCTGGATTTTGTTTGCCTGCCTCCTGGGAGCAGCCTTCTCTATGCCCCTACCACCTCATCCTGGGCACCCTGGTTATATCAACTTCAGCTATGAGGTGCTTACCCCTCTGAAGTGGTACCAGAACGTAATAAGACACCCGTACCCGTCCTACGGTTACGAACCCATGGGTGGCTGGCTGCGTCACCAAATCATTCCCGTGGTATCCCAGCAGGCT------------GCCCTGCAGCCTCAT---CACCACTTCCCCATGGTGCCAGCCCAGCAGCCCGTGGGCCCCCAGCAAACCATGATGCCAATTCCTGGCCAGCACTCCATGACTCCAAGCCAACCCCACCAGCCACACCTCCCTGTGCCCGCCCAG---------------CAGCCCGTCCAGCCACAGCCTCAC---------------------------------------------------------------------------------------------------------------------CCGCCCCTGCTGCCCCAGCCGCCTCTGCCTCCGATGTTCCCCATGCAGCCCCTGCCCCCCATGCTTCCTGACCTGCCTCTGGAGGCTTGGCCCGCAACAGACAAGACCAAGCGGGAGGAAGTGGATATGAAGGCTACGATTCTCCTGTTTTGTCTTCTAGGATCAACTCTATCATTACCAATGCAGCTCAACCCTGCTTTGGTAGTTCCTCCAACAAAGCTGGTTCCAGGTCAGGCAACACTGCTAAACCAACAACAGGCAAATCAGGTCTTCCCTTCTTTAAGTCTAATTCCATTGACACAGATGCTCACACTGGGGTCAGACCTGCAACTGCTAAATCCTGCTGCAGGGATGGCACCTGGTACCCAGACCCTCCCACTGACCCTGGGGGGATTGAAGGTACAGCAGCAGCTGCAACCACAAGTGTTACCAGTTATTGTAGCACACCTTGGAGCCCAGGGTGCTATCCTAAGCTCAGAGGAATTGCCAGCGACCCCCCAAATCTTAACAGGATTTATCTTCCATCCCTTGTTTCCCGGAGCCATCCTGCCCACCAGTCAGGCTACTCCAGATGTCCAGAATGGAATCCTTCCTGCAGGACAAGCAGGAGCAAATCCTGCCATCCGGGGAAACTCAGAGGGCCCCTTCCCAACTACCAGTGGCACAGATGACGACTTTGCAGAGACCACCCCTGTAGGCATCCAAAGGGGCATACAGACCACTGAGGAAACCACCACAGGGTCACCAAAAGGAATT???ATGTTGCTGCTGCAGTGCAGGCATGAAGCTTCGTCTCCTAAGCTAGATAACCTGGTACCAAGTGGAAAAATGAAGAGTCTCCTGGTCTTTCTAGGTCTGCTTTGTTATTCCATAGCTATGCCA------ATGCAAATGCCCCGAATGCCTGGATTTAGCAGTAAAAGTGAGGAGATG---CGCTATGGTCACTTCAACTTTATGAACTCCCCACCTATGGTACACCTGGGTCCCTTGTATGGAAATGGTATGCAGCTCCCTCAGCTCTTCCTGCCGTACCAGATGCCCATGTGGCCTCAGCCACCACCCAACAAGAAGCGCCCACAGAAACCTTCATCTCCCTCAGCACCCAAACACCAGAGCAAGACTGATCAAGCCCCAGAGACCCAGAAACCCAACCAGCCTCAACTAAAACAGCCCCTACCGGAGCATCCTTTAAAGCAGCCATCACCCACCCCAACTCAGCCCCAA---GAGGAAACCCAGACACCTCAGGCATTCCCACCATTTGGCAATGGGCTATTTCCCTATCAACAGCTACCGTGGCATGTTCCACATAGGGTACCACCAGGTTATGGACGTCCACCAGTCAGCAATGAAGAAGGTGGAAATCCTTACTTTGGATATTTTGGATATCATGGATTTGGGGGCCGTCCTCCTTATTATTCAGAAGAGATGTTTGAACAAGATTTTGAAAAACCAAAAGAAAAAGATCCTCCTAAAACAGAGAGTCCAGCCACTGATCCTTCGGTTAATTCAACAGTTCCTGAAACTAATTCTACCCAGTCAAATGCACCCAATCCCAGAGGGAGTCATGGTGGAAATGACACCAGCCCAACAGGAAACAGTGTCCAGGGGTCTAACACTGTGAGCAATCCTACAGCTCAAAACAGCCCTGCAGTAAATGTTTCAGGCCAGGGAGTTCCAAGAAGTCAAACCCCACGG---------------------GGACCAAGTCAGACAAATATTCATGAAAATTATCCAAATCCTAACATCCCTAGTTTTCCTGCAGGAAGACAATGG------------CGACCTACCGGCACCGCTACGGGGCACAAACGTAATGGGCCTTTTTACCGAAATCAACAAATTCAAAGGGGTCCCCGGTGGAACTCCTTTGTTTTGGAAGGCAAACAAGCAGTTCGCCCAGGATATCCAATATACCGCAGAGCTTATGCTTCCACTGCAAGAGGCAACTCTCCCAATCATGCAGGAAATCCAGCAAATTTCAGAAGAAAGCCTGAAGGGCCAAATAAACACCCTGTGGGAACCAATGTTGCCCCTCTGGGTCCCAAACATGGTACTGTTGGCCACAATGAAAACACCCAAAATCCAAGAGAGAAGCCAGTAAGTCAAAAAGAAGGAATAGTCATTCCTACAAGGGATCCAAGTGGCCCCTGGAGAAACTCTCAAGACTATGGAGTTAATAAATCAAACTATAAACTGCCTCACCCTGAGGACAACATGCTAGTCCCAAATTTTAATTCTATTGGTCAACGTGAAAACTCATATTACCTGAGAGGAGATTCCAGAAGAGCTCCAAATTCTAATGGACAAACCCAAAGCCAGAATTTGCTCAAAGGGATTATTTTAGAGCCAAGAAGAATTCCATATGAGTCAGAAATTAATCAGCCAGAATTAAAGCACAGTATATATCAGCCTGTGTACCCTGAGGGATTTCCTTCCCCTGCAAGGGAACATTTTAATGCTGGAAGAAATACTTGGAACCAACAAGAAATCTCTCCACCTTTTAAGGAAGATCCTGGAAGGCATGAAGAACACTTACCTCATCCTTCCCATGGCTCTGGAGGACGTGTTTATTACCCTGACTATAACCCCTATGATCCCAGGGAAAACTCACCATACCTTAGAAGTAATACATGGGCTGAAAGAGATGATTCTCCCAATACAATGAGGCAACCTGAAAATCCACACTATCCCATGAATACTCCAGACCCAAAAAAGACAATCCCTTATAATGAAGAAGACCCAATAGAGCCAACTGGAGATGAATCTTTTCCAGGACAAAGCAGATGGAGTGTGGCGGAGTCAAGCTTTAAAGGAGACCCAACAGTTAGGCACTATGAAGGCGAGCAA---TAT------------------------------------ACCTCAAATCAACCAAAGGAATACCTTCCCTATTCCTTAGATATTAATCCATCAAAACCCAGGAAGGATTTCCCTTATGGTGAATTTTACCCCTGGAGCCCAGATGAGAATTTCCCATCATATAATACAGCTCCCACTGAACCGCGGCCAGTGGAGAGCAGGGGCTATTATGCTAATAATGCCGTTGGACAAGAAGAAAGCACTATGTTTCCTTCTTGGAATTCCTGGGACCACAGGATTCAAGCCCAAGAGCAGAAAGAAAGAAAGCCATATTTTAACAGAAATTTCTGGGATCAGCCAACAAATTTACACAAAGCCCCTGCTAGTTCACCATACCAGAAGGAGAACAAGCCTTATTCCAGTGACTCCCCAGCTGGGCTTCAGAAAAATCCAATATGGCATGAAGGTGAGAATTTGAATTATGGCATGCAGACCACTAGGTTAAATTCACCAGAAAGAGAACACTTGGTTTTCCCAGACTTAATTCCTCCAAGTTACCCAGCAGTTCAAAAAGGAGCACATTTATTTCACCTAAGCCAGAGAGGCCCTTGCTGTGCTGGTGGCTCCACAGGGCCCAAGGACAATCCACTTGCTCTACAAGACTACACTCCATCTTTTGGTCTTGCACTAGGGGAGAACCAAGACACCAGCCCTGTGTATATAGAAGACAGTCAAACTACGCATGTAAGACATACTATCTCCCCGACAAGCATCCTAGCTGGCCAAAGAAACAGCTCAGAGAAAAGACTGCCTGGA------------GAAAGTCAAAACCCAAGTCCTTTCAGAGATGACATGTCCACTCTGAAGAGGAACACACCACGTTCTATA---AATCAGTTGGGCCAAAGGGGAATTATGCCCTTTCCCGAAACCAGTTCCCTTCAATCAAAGAATACACCTTGCCTCAAAAGTGATCTTGGAGGAGAAGGAAAC---ATTTTGGAACAAATATTTGAAGGCAACCAGCTCAATGAAAGAACTGTTGATCTTACTCCTGAGCAGCTTGTTATTGGTACACCTGATGAAGGTCCCAAGCCAGAAGGAATTCCAAGTGAAGTGCAGGGAAATGAGGGTGAAAGGCAGCAG---AGACCATCTAGCATCCTACAGTTACCATGTTTTGGCTCCAAATTAACAAAGTATCACACCTCCAGCACTGGAACTCCATCTAGCATTGGAAGGCAAGGCTCATTTGATGGGGATCCAATTACGCCTACTGAAATTCCTAACTCACTGGCTGAGTTAGCTACCAGGGCACAGTTTCAGAATATAAATGTAGACCCACTTAATGCAGATGAACACACTCTATTTGATTCTCTTCAAGTAGGGACCAATCCACAGGACCAGGTGCAAGACTGCTTACTACTTCAGGCCATGTCCATGGCAGGAAACCCCTGGGGCTGGTTCCTGGGCCACCTCCTCCTCAGTGTCACAGGATCCCTCGCCTGGGGTGGAGGCGGCGACATCATAAACGGCGAGGACTGCCACCCGCACTCGCAGCCTTGGCAGGCGGCACTGTTCTTGGAAAAGGAATTTTTCTGCGGGGGCGTCCTGGTGCATCCTCAATGGGTGCTGTCAGCCGCACACTGTTTCCAGAATTCCTATACCATCAGGCTGGGTCTGCACAGTCTTGAGGACGACCATGAACCAGACGGTCAGATGATGGAGGCTCACCTCTCCATCCAGCACCCAGAGTACAACAGACCATCTTTTGCCAACGACCTCATGCTCATCAAGTTGGAAGAATTGGTGCCCCAGTCCGACACCATCCAAAACATCGGCGTCGCCTCACAGTGCCCGACCGCT---GGGGATTCTTGCCTCGTTTCCGGCTGGGGTCGGCTAAAGAATGGCAGACTGCCCAAAGTGCTCCAATGCGTGAATATCTCAGTGGTGTCGGAGGAGATCTGCAGTGAACTCTATGCCCCTGTGTACCACCCCAGCATGTTCTGCGCTGGCGGAGGCCAGGACCAAAAGGACTCCTGCCATGGTGACTCTGGGGGCCCCCTGGTCTGCAACGGGTCCCTGCAGGGCCTTGTGTCCTTTGGACAATCCCCCTGTGGCCAGCCCAACGTGCCAGGCGTCTACACCAACCTCTGCAAGTTCACAGACTGGCTACAGAAAACCATCCAGGCCAGTATGAAGGTGCTCCCTGCATCTGGCCTTGCTGTCCTCCTCGTCACGGCTCTGAAGTTTTCCACTGCAGCCCCCTCCCTATTTGCAGCC------ACTCCCAGGACCTCAAGGAACAGCTACCACCTCGCACAGGCATACCTTGACAAATATTACACAAAGAAAGGAGGGCACCAGATTGGTGAGATGATTGCAAGAGGAGGCAATTCCATGGTTAAAAACATTAAGGAGCTGCAGGCTTTCTTCGGCCTCCGAGTCACCGGGAAGTTAGACCGGGCCACCATGGATGTGATCAAGAGGCCTCGCTGTGGAGTTCCTGATGTGGCAAACTATCGCCTCTTCCCAGGTGAACCCAAATGGAAAAAAAATACTTTGACATACAGAATATCCAAATACACAACTTCCATGACTTCTGCAGAAGTGGACAAAGCAGTGGAGATGGCCCTGCAGGCCTGGAGTAGCGCCGTCCCTCTGAGCTTTGTCAGAATAAACTCAGGAGAAGCAGATATTATGATATCTTTTGAAACTGGAGATCACGGGGATTCCTATCCATTCGATGGGCCTCGGGGGACTCTAGCCCATGCATTTGCACCTGGAGAAGGCCTGGGAGGAGATACACATTTCGACAATGCTGAGAAGTGGACTATGGGAATGAATGGTTTCAATTTATTCACCGTTGCTGCTCATGAATTTGGCCACGCACTGGGCCTGGCCCATTCCACAGACCCATCAGCACTGATGTACCCAACTTATAAGTATCAGCATCCCTATGGATTCCACCTTCCCAAGGATGATGTGAAAGGGATCCAGGCACTGTACGGACCTCGGAAGACATTCCCAGGGAAGCCCGCTGTGCCCCACAGCCCCCCTCATAATCCTTCTATCCCCGACCTCTGTGACTCCAGCTCAGCCTTTGATGCTGTGACAATGCTGGGAAAGGAGCTCCTGTTCTTCAGGGACCGGATTTTCTGGCGTCGGCAGGTTCACTTGATGTCAGGGATCCGGCCCAACACCATCACCAGCTCCTTTCCCCAGCTTATGTCCAACGTGGATGCAGCTTATGAAGTGGCTGAGAGGGGCACAGCTTACTTCTTTAAAGGACCCCACTACTGGATAACAAGAGGATTCCAAATGCAAGGTACTCCTCGGACTATTTATGACTTTGGGTTCCCAAGATACGTGCAGCGAATAGATGCTGCCGTCTATCTCAAGGATGCACAGAAGGCCCTTTTCTTTGTGGGAGATGAATACTACAGCTATGATGAACGAAAAAGGAAAATGGAAAAAGACTATCCAAAGAATACTGAAGAAGAATTTTCAGGAGTTAATGGCCAAATAGATGCTGCTATGGAGTTAAATGGCTACATTTACTTATTTTCAGGACCCAAAGTGTACAAGTATGATACAGAGAAGGAAGATGTGGTTAGTGTGCTGAAATCTAGTTCCTGGATTGGTTGC
Choeropsis_liberiensis       ATGGCCGGGCCAGGGTTTGGGGGCCACCCCGCCGGACCTCTCCTGCTGTTGCTGCTGCTG---------CCACAGGCCCTGACGGAGGGACCCCTGGTCTTCGTGGCTGTGGTGTTCCGCCATGGCGACCGGGCCCCGCTGGCCTCCTATCCCAGTGACCCACACAAGGAGGTTGTAGCCACTCTGTGGCCACGTGGCCTGGGCCAGCTGACTGGGGAGGGGGTCCGCCAGCAGCTGGAGCTGGGCCGCTTCCTGAGGAGCCGCTACGAGGACTTTCTGAGCCCCGAGTACCGACGGGAAGAGGTGTACATTCGCAGCACAGACTTTGACCGGACGCTGGAGAGCGCTCAGGCCAACCTGGCAGGGCTGTTCCCTGAGGCCGCCCCAGGGCGCTCCGAAGCCACCTGGAGGCCCATCCCTGTGCACACGGTGCCGGCCACTGAGGACAAGCTGCTGAGGTTCCCTACACGCAGCTGTCCCCGATACCGTGAGCTGCTGAGGGAGGCCACGGAGGCTGCCGAGTACCAGACCGCGCTAGGCGGCTGGACGGACTTCTTGACGCGCCTAGAGAACTTCACGGGGCTGTCGCTGGTCGGGGAGCCGCTCCGCAGGGCGTGGAAGGTTCTGGACACTCTGATTTGCCAGCAAGCCCACGGTCTTCCCCTCCCATCCTGGGCCTCCTCGGATGTCCTGCAGACGCTGGCTCAGATCACGGCTTTGGATATTGGGGCCCACGTGGGCCCACCCCGGGCAGCAGAGAAGGCCCAGCTGTCGGGGGGAATCCTGCTGGATGCCATCCTTGCCAACTTCTCTCGGGTGCAGCGCTTGGGGTTGCCCCTCAAGATGGTTATGTATTCGGCTCACGACAGCACTCTGCTGGCCCTCCAGGGGGCCCTGGGTCTCTATGACGGGCACACACCGCCTTATGCCGCCTGCCTCGGCTTTGAGTTCCGGAGGCGCCTGGGGGACCCGGAT------------------GGCGACGCAGGGAATGTCACCATCTCCCTCTTCTACCGCAACGATTCTGCTGGCCTGCCCTTGACCCTCAGCCTCCCCGGGTGCCCGGCCTCCTGCCCGCTGGGCCGCTTCCGCCGGCTGACGGCCCCTGCCCGGCCTCCGGCTCACGGGATCCCCTGTCACGGTTTCCACGAGCCCGCCACCCCCGCAGCCACCGTGGTGCCCCTCCTGGCTGGGGCTGTGGCCGTGCTGGCGGCCCTCAGTATGGGGCTGGGCCTGCTGGCCTGGAGACCCAGCTGCTTGCGGGCCTGGGGGGGCCCCGTGAGGCCAGCAGTGAAGATCCCACTTTTCAAAATGAAGGACATGATCCTGATCCTGTGCCTCCTGAAAATGAGTTCTGCGGTGCCGGCGTTTCCCCAGCAACCTGGGACACCAGGCATGGCTAGTTTGAGCCTTGAGACAATGAGACAGTTGGGAAGTTTGCAGGGATTAAACATGCTTTCTCAGTATTCAAGATTTGGCTTTGGGAAATCATTTAATTCTTTGTGGATGCATGGTCTCCTCCCACCACGTTCCTCTTTACCATGGATGAGGCCAAGGGAACATGAAACTCAACAGTATGAATATTCTTTGCCTGTGCATCCCCCACCTCTCCCATCGCAGCCATCCCTGCAGCCTCAGCAGCCAGGAC---AGAAACCTTTCCTCCAGCCCACTGGTGTATCCTCCATCCAGAACACAGTCCAGAAAGGAGTACCTCAGCCTCCGCTTTACCAGGGACTTCCACCCTTGCAGCAATCAGAGGGACCAATGATTCAAGAGCAGGTGGCACCATCAGAAAAGCCACCAGAGACCGAGCTACCAGGAATGGATTTTGCTGATCCACAAGATCCACCGATG---TTTCCAACATCCCGTTTGATATCTCGGGGACCAATGCCACAAAATAAACCATCTCCACTTTATCCAGGAATATTTTACATGACCTATGGAGCAAATCAGTTGAACGCTCCTGGGAGACTTGGCTTCATGAGCTCAGAAGAAATGGTGGGAGGAAGAGGAGGCCCTATGGCCTATGGAGCCATGTTCCCAGGATTTGGTGGCATGAGGCCCAGGCTTGGAGGGATGCCCCCCAATCCAGCCATGGGCGGGGACTTTACTCTGGAATTTGACTCCCCAGTCGCTGGAACCAAAGGCCCTGAGAAGGGAGAAGGAGGTGCACAAGACTCCCCTGTGCCAGAGGGCAACCCAGTGGATCCGGAAAACCCTGCTCTCCTTTCAGCGGTAGCACCTGGTCCCCTCGGAGGGCTTCTCGCCAACCCTAAAAGCAATATTCCCAACCTGGCAAGAGGCCCTGCAGGGCACAGCAGGGGACCCCTCAGG---GTCACCCCAGCAGACGCCGACCCACTGATGACCCCTGGTTTAGCTGATGCTTATGAGACCTACGGTGCTGACGAGACCACAACTCTGGGTCTCCTGGAAGAAACGACCATGGATTCCACAGCAACCCCTGACAGCCAGCACACATCGATGCCAGGAAACAAGGCCCAGGAGCCCCACATTAAGCGTGATGTGTGGCATTTCCAAGAGCCCATGGGGACCTGGATTTTGTTTGCCTGCCTCCTGGGAGCAGCCTTCTCTATGCCCCTACCACCTCATCCTGGGCACCCTGGTTATATCAACTTCAGCTATGAGGTGCTTACCCCTCTGAAGTGGTACCAGAACATAATAAGACACCCGTACACTTCCTATGGTTACGAACCCATGGGTGGATGGCTGCACCACCAAATCATTCCCGTGGTGTCCCAGCAGACTCCCCAGAATCACGCCCTGCAGCCTCAT---CACCACATCCCCATGGTGCCAGCTCAGCAGCCCGTGGTCCCCCAGCAACCAATGATGCCAATTCCTGGCCAACACTCCATGACTCCAACCCAACACCACCAGCCAAACTTCCCTCTGCCCGCCCAGCAGCCTTTCCAGCCCCAGCCCATCCAGCCGCAGCCTCAC------------------------------------------------CCTCACCAGCCCCTGCAGCCCCTGCAGCCCCTACAGCCCCTGCAGCCCCATCCACCCATGCACCCCATGCAGCCCTTGCCGCCACAGCCACCTCTGCCTCCGATGTTCCCCATGCAGCCTCTGCCCCCCATGCTTCCTGACCTGCCTCTGGAAGCTTGGCCAGCAACAGACAAGACCAAGCGGGAGGAAGTGGATATGAAGACTACGATTCTACTATTGTGTCTTCTAGGATCAACTCTGTCATTACCGATGCAGCTCAACCCTGCTTTGGTACTTCCTCCAACAAAGGTGGTTCCAGATCAGGCAACACTGCTAAACCAACAACAGCCAAATCAGGCCCTCCCTTCTTTAAGTCTGATTCCATTGACACAGATGCTCACACTGGGGTCAGACCTACAATTGCTAAATCCTGCTGCAGGGATAGCACCTGGTATCCAGACCCTCCCACTGACCCTGGGGGGATTGAAGGTACAGCAGCAGCTGCAACCACAAATGTTACCAGTTATCGTGGCACACCTTGTAGCCCAGGGTACTATCCTAAGCTCAGAGGAATTGCCAGCAAACCCCCAAATCTTAGCAGGCCTTATCTTCCATCCCTTGTTTCCCGGAGCCATCCTGCCCACCAGTCAGGCTAATCCAGACATCCAGAATGGAATCCTTCCTGCAGRACAAGCAGGAACAAATCCTGCTATCCAGGGAACCCCAGAAGGCTCCTTCCCAACTCCCAGTGGTACAGACGACGACTTTGCAGAGACCACCCCTGCAGGCATCCAAAGGGGCCCGCACACCAGCGAGGAAACCACCACAGGGTCGCCAAAAGGAATTCAGATGTTGCTGCTGCAGTGCAGGCATGAAGTCTCTTCTCCTAAGCTAGATAACTTGGTACCAAGTGGAAAAATGAAGATTCTCCTGGTATTTCTAAGTCTGCTTGGTTATTCCATTGCTATGCCA------ATGCAAATGCCCCGAATGCCTGGATTTAGCAGTAAAAGTGAGGAGATGATGCGCTATGGTCACTTCAGCTTTATGAACTCCCCACATATGGCACACCTGGGTCCCTTATATGGAAATGGTATGCCGTTCCCTCAGCTCTTCCCGCAGTACCAGATGCCCATGTGGCCTCAGCCACCACCCATCAAGAAGCGCCCACAGAAACCTTCAACTCCCTCAGCACCCAAACAACAGAGCAAGACTGATCCAGCCCCAGAGACCGAGAAACCCAATCAGCCTCAACCAAAAAACCCCCCACCAAACCAGCATTTAAAGCAGCCATCACCCACCCCAACTCAGCCCCAA---GAGGAAACCGAGACACCTCAGGCATTCCCACCATTCGGCAATGGGCTATTTCCCTTTCACCAGCCACCATGGCATGTTCCACATAGGGTACCACTAGGTTACGGACGTCCACCAGGCAGCAATGAAGAAGGTGGGAATCCTTACTTTGGATATTTTGGATATCATGGATTTGGGGGCCGTCTTCCTTATTATTCAGAAGAGATGTTTGAACAAGATTTTGAAAAACCAAAAGAAGAAGATCCTCCTAAAACAGAGAGTCCAGCCACTGATCCTTCAACTAATTCAACAATTCCTGAGACTAATTCTACCCAGCCAAATGCACCCAATCCCAGAGGAAGTCAGGGTGGAAATGATACCAGCCCAACAGGAAACAGTGTCCAGAGGTCTAACACTGTGAGCAATCCTACAGTTCAAAACAGCCCTGCAGTAAATGTTTCAGGCCAGGGAGTTCCAAGAAGTCAAATCCCATGG---------------------GGACCACATCAGACAAATATTCATGAAAATTATCCAAATCCTAACACCCGAAGTTTTCCTGCAGGAAGACAATGG------------CGTCCTACTGGCACCGCTATGGGGCACAGACGTAATGGGCCTTTTTACCGAAATCAACAAATTCAAAGGGGTCCTCGGTGGAACTCCTTTGCTTTGGAAGGCAAACAAGCAGTTCGTCCAGGATATCCAATATATCGCAAAGCTTATGCTTCCACTGCAAGAGACAATTCCCCAAATTATGCAGGAAATCCAGCAAATTTCAGAAGAAAGCCCGAGGAGCCAAATAAACAACCTGTGGGAACTAATGTTGCCCCTCTGGGTCCCAAACATGGTACTGTTGGCCACAATGAAAACATCCAAAATCCAAGAGAGAAGCCAGTAAGTCAAAAAGAAAGAACAGTCATTCCTACAAGGGATCCAAATGGTCCCTGGAGAAACTCTCAAGACTATGGAGTTAATAAATCCAACTACAAACTGCCTCACCCTGAGGGTAACATGCTAGTCCCAAATTTTAATTCTATTGATCAACGTGAAAACTCTTATTACCCAAAAGGAGATTCCAGAAGAGCTCCAAATTCTAATGCACAAACCCAAAGCCAGAATTTGCCCAAAGGGATTATTTTAGAGCCAAAAAGAATTCCATATGAATCAGAAGTTAATCAGCCAGAATTAAAGCACAGCACATATCAGCCTGTGTATCCCGAGGGATTCCCTTCCCCTGCAAGGGAACGTTTTCCTGCTGGAAAAAATACTTGGAACCAACAAGAAATCTCTCCGCCTTTTAAGGAAGATCCTGGAAGGCAGGAAGAACACTTACCTCATCCTTCCCATGGCTCTGGAGGACGTGTTTACTACCCTTACTATAACCCCTACGATCCCAGGGAAAACTCACCATACCTTAGACGTAACACATGGGATGAAAGAGATGATTCTCCCAATACAATGAGGCAACCTGAAAATCCACACTATCCCATGAATACTCCAGACCCAAAAGAGACAGTCCCTTATAATGAAGAAGACCTAATTGATCCAAATGGAGATGAACCTTTCCCGGGACAAAGTAGATGGGGTGTGGCGGAGTCAAGCTTTAAAGGAGACCCAAGAGTTAGGCACTATGAAGGCGAGCAA---TAT------------------------------------ACCTCAAATCAACCAAAGGAACATCTTCCCTATTTCTTAGAT---AATCCACCAAAACCCAGAGAGGATTTTCCTTATGGTGAATTTTACCCCTGGAGCCCAGATGAGAATTTTCCATCATATAATACAGTTCCCACTGAACCACCGCCAGTGGACAGCAGGGGCTATTATGCTAATAATGCTGTTGGACAAGAAGAAAGTACTATGTTTCCTTCTTGGAACTCCTGGGACCACAGGATTCAAGCCCAAGGGCAGAAAGAA---AGGCCATATTTTAACAGAAATTTCTGGGATCAGCCAACAAATTTATACAAAGTCCCTGCTAGTTCACCATACCAGAAGGAGAACGAGCCTTATTCCAGTAACTCCCCAGCTGGGCTTCAGAAAAATCCAACATGGCATGGAGGTGAGAATTTGAATTATGGCATGCAAATCACTAGGTTAAATTCACCAGAGAGAGAACATTTGGCTTTCCCAGACTTAATTCCTCCAAGTTACCCAGCAGGTCAAAAAGAAGCACATATATTTCACCTAAGCCAGAGGAGCCCTTGCTGTGCTGGTGGCTCCACAGGGCCCAAGGACAATCCACTTGCTCTACAAGACTACACTCCATCTTTTGGTCTTTCACCAGGGGAGAACCAAGACACCAGTCCTGTGTATACAGAAGACAGTCATACTAAGCATGCAAGACATAATGTCTCCCCCACGAGCATCCTATCTGACCAAAGAAACAGCTCAGAAAAAATACTGCCTGGA------------GAAAGTCAAAATCCAAGTTCTTTCAGAGATGATGTGTCCACTCTGAGGAGGAACACACCATGTTCTATAAAGAATCAATTGGGCCAAAGGGGAATTATGCCCTTTCCCGAAGCCAGTTCCCTTCGATCAAAGAATACACCTTGTCTCAAAAGTGATCTCAGAGGAGATGGAGAT---ATTGTGGAACAAATATTTGAAGGCAACCAGCTCAATGAAGGAACTGTTGATCTTACTCCTGAGCAGCTTGTTATTGAAACACCTGATGAAGGTCTCAAGCCAGAAGGAATTCCAAGTGAAGTACAAGGAAATGAGGATGAAAGGCAGCAAAAAAGACCATCTAGCATCCTACAGTTACCATGTTTTGGCTCCAAATTAACAAAGTATCACACTTCCAGCACTGAAACTCCATCTAGCATTGGAAGGCAAGGCCCATTTGATGGGGATCCAATAACGCCTACTGAAATTCCTAACTCATTGGTAGAGTTAGCTACTGCGGCACAGTTTCAGAATATAAATGTAGACCCACTTAATGCAGATGAACACACTCCATTTGATTCTCTTCAAGTAGGGACCAGTCCGCAGGACCAGGTGCAAGACTGCTTACTACTTCAGGCCATGACCACAGCAGGAAACCCCTGGGTCTGGTTCCTGGGGCATCTCATCCTCGGTGTCACAGGATCCCTTGTCTGGGGTGGCGGGAGCCGCATCATAAGCGGCGAGGACTGCCACCCGCACTCGCAGCCCTGGCAGGCGGCACTGCTCTTGGAAAACAAACTTTTCTGCGGGGGCGTCCTGGTGCATCCGCAGTGGGTGCTGTCAGCCGCACACTGTTTCCAGAAGTCTTATACCGTAGGGCTGGGCCTGCACAGTCTTGAGGCCGACGAAGAACCAGACAGTCAGATGATGGAGGCCCACTTCTCCATCCAGCACCCAGAGTACAACAAACCATCTTTAGCCAACGACCTCATGCTCATCAAGTTGGAAGAATCGGTGCCCCAGTCTGACACCATCCGGAACATCAGCATCGCCTCGCAGTGCCCGACCGCT---GGGGATTCTTGCCTGGTTTCCGGCTGGGGTCGGCTAGCGAATGGCAGACTGCCCACAGTGCTCCAATGCGTGAACATCTCAGTGGTGTCGGAGGAGGTCTGCAACCAACTCTATGCCTCCGTGTACCACCCCAGCATGCTCTGCGCTGGCGGAGGCCAGGACCAAAAGGACTCCTGCCATGGTGACTCTGGGGGTCCCCTGGTCTGCAATGGGTCCCTGCAGGGCCTTGTGTCCTTTGGACAAGCCCCGTGTGGCCAACCCAACGTGCCAGGCGTCTACACCAACCTCTGCAAGTTCACAGACTGGATACAGAAAACCATTCAGGCCAGTATGAAGGTGCTCCCTGCATCTGGCCTTGCTGTCCTCCTCGTCACGGCTCTGAAGTTTTCCACCGCTGCCCCCKCCCKATTTGCAGCC------ACCCCCAGGACCTCAAGGAACAGCTACCACCTCGCACAGGCATACCTTGACAAGTATTACACAAAGAAAGGCGGGCACCAGATTGGTGAGCTGGTTGCAAGAGGAGGCAATTCCATGGTTAAAAAAATTAAGGAGTTGCAGGCGTTCTTCGGCCTCCGAGTCACCGGGAAGTTAGACCGGACCACCATGGATGTGATCAAGAGGCCTCGCTGTGGAGTTCCTGATGTGGCAAACTATCGCCTCTTCCCAGGTGAACCCAAATGGAAAAAAAATACTTTGACATACAGAATATCCAAATACACACCTTCCATGACTCCTGCAGAAGTGGACAAAGCAATGGAGATGGCCCTGAAGGCCTGGAGTAGCGCCGTCCCTCTGAGCTTTGTCAGAATAAATTCAGGAGAAGCCGATATTATGATATCTTTTGAAACTGGAGATCACGGGGATTCCTATCCATTCGATGGGCCTCGAGGGACTCTAGCCCATGCATTTGCACCTGGAGAAGGCCTGGGAGGAGATACACATTTCGACAATGCTGAGAAGTGGACTATGGGAATGAATGGCTTCAATTTATTCACGGTTGCCGCTCACGAATTTGGCCACGCGCTGGGCCTGGCCCATTCCACAGACCCATCGGCACTGATGTACCCAACTTATAAGTATCAGCATCCCTATGGATTCCACCTTCCCAAGGATGACGTGAAAGGGATCCAGGCACTGTACGGACCTCGGAAAACACTCCCAGGGAAGCCCGCTGGGCCCCACGGCCCCCCTCATAATCCGTCCATCCCCAACCTCTGTGACTCTGGCTCATCCTTTGATGCTGTGACAATGCTGGGAAAGGAGCTCCTGTTCTTCAGGGACCGGATTTTCTGGCGTCGGCAGGTTCATTTGATGTCAGGGATCCGACCCAGCACCATCACCAGCTCCTTCCCCCAGCTTATGTCCAACGTGGATGCAGCTTATGAAGTGGCTGAGAGGGGCACAGCTTACTTTTTTAAAGGACCCCACTACTGGATAACAAGAGGATTCCAAATGCAAGGTCCTCCTCGGACTATTTATGACTTTGGGTTCCCAAGATACGTGCAGCGAATAGATGCTGCCGTCTATCTCAAGGATACACAGAAGACCCTTTTCTTTGTGGGAGATGAATACTACAGCTATGATGAACGAAAAAGGAAAATGGAAAAAGACTATCCAAAGAATACTGAAGAAGAATTTTCAGGAGTTAATGGCCAAATAGACGCTGCTGTGGAATTAAATGGTTACATTTACTTCTTTTCAGGACCCAAAGCATACAAGTATGATACAGAAAAGGAAGATGTGGTTAGTGTGCTGAAATCTAGTTCCTGGATTGGTTGC
Delphinapterus_leucas        ATGGCCAGGCCAGGGTTTCGGGGCCACCCTGCTGGACTTCTCCTGCTGCTGCTGCTGCTA---------CCCCAGGCCCTGACAGAGGGACCCCTGGTCTTTGTGGCTGTGGTGTTCCGCCATGGCGACCGGGCCCCGCTGGCCTCCTATCCCACTGATCCGCACAAGGAGGCTGTATCTACCCTGTGGCCACGTGGCCTGGGCCAGCTGACCGGGGAAGGGGTCCGCCAGCAGCTGGAGCTGGGCCGCTTCCTGAGGAGTCGCTACGAGGATTTTCTGAGCCCTGAGTACCGGCGGGAGGAGGTGTACATTCGCAGCACAGACTTTGACCGGACCCTGGAGAGCGCTCAGGCCAACCTCGCGGGGCTTTTCCCTGAGGCCGCCCCAGGGCGCTCCAAGGCCACCTGGAGGCCGATCCCTGTGCACACTGTGCCCGTCACTGAGGACAAGCTGCTGAGGTTCCCTACACGAAGCTGTCCTCGATACCAGGAGCTGCTGAGGGAGGCCACGGAGGCCGCCGAGTACCAGACGGCCCTAGAGGGTTGGACGGACTTCTTGACTCACCTGGAGAACTTCACGGGGCTGTCGCTCGTCGGGGAGCCGCTCCGCAGGGCGTGGAAAGTTCTGGACACTCTTATTTGCCAGCAAGCCCACGGTCTCCC-CTCCCATCCTGGGCCTCCCCGGATGTCCTGCAGACACTAGCTCAGATCTCGGCTTTGGATATTGGGGCACACGTGGGCCCACCCGGGGCAGCAGAGAAGGCCCAGCTGTCTGGGGGAATCCTGCTGGATGCCATCCTTGCCAATTTCTCTCGGGTGCAGCACTTGGGGCTGCCCCTCAATATGGTTATGTATTCGGCTCACGACAGCACTCTCCTGGCTCTCCAGGCGGCCCTGGGTCTCTATGATGGGCACACACCACCTTATGCCGCCTGCCTCGGCTTTGAGTTCCGGAGGCGCCTTGGGGACCCGGAT------------------GACGACGCAGGGAATGTCACCATCTCC---TTCTACCGCAACGACTCTGCTGGCTTACCCTTGACCCTCAGCCTCCCCGGGTGCCCGGCGGCCTGCCCCTTAGGCCGCTTCCGCCAGCTGACTGCCCCCGCCCGGCCTCCGGCTCACGGGGTCCCCTGCCATGGCTTGTACGAGCCCGCCACCCCCGCAGCCACCGTGGTGCCTCTGCTGGCTGGTGCTGTGGCTGTGCTGGCAGCCCTCAGCATGGGGCTGGGCCTGCTGGCCTGCACAGCCGGCTGCCTGCGGGACTGGAGGTGCCCCGTGATGCCAGCATTGAAGATCCCACTTTTCAAAATGAAGGACATGATACTGATCCTGTGCCTCCTGAAAATGAGTTCTGCAGTGCCGGTGTTTCCTCAGCAACCTGGGACACCAGGCATGGTTAGTTTGAGCCTTGAGACAATGAGACAGTTGGGAAGTTTGCAGGGATTAAACATGCTTTCTCAGTATTCAAGATTTGGCTTTGGGAAATCATTTAATTCTTTGTGGATGCATGGTCTCCTCCCACCACATTCCTCTTTCCCGTGGATGAGACCAAGGGAACATGAAACTCAACAGTATGAATATTCTTTGCCTGTGCATCCCCCACCT---------CAGCCATCCCTGCAGCCTCCACAGCCAGGAC---AGAAACCTTTCCTCCAGCCCACCGTTGTAACCTCCGTCCAGAACACAGTCCAGAAGGGAATACCTCAGCCTCTGATTTACCCGGGACACCCACCCTTGCAGCAATCAGAGGGGCCAATGATTCAA---CAGGTGGCACCATCAGAAAAGCCACCAAAGACTGAGTTGCCAGGAATGAATTTTGCTGATCCACAAGATCCATCGATG---TTTCCAATAGCCCGTTTGCTATCTCTGGGACCAGTGCCACAAAATAAACCATCTCCACTTTATCCAGGAATATTTTACATGTCCTATGGAGCAAATCAATTGAACGCTCCTGCCAGACTTGGCATCATGAGCTCAGAAGAAATGGCTGGAGGAAGAGGAGGCCCCATGGCCTATGGAGCCATGTTCCCGGGATTTGGAGGCATGAGGCCCGGCCTTGAAGGGATGCCCCCCAATCCAGCCATGGGTGGGGACTTTACTCTGGAATTTGACTCCCCAGTCGCTGGAACCAAAGGCCCGGAGAAGGGAGAAGGAGGTGCACAAGACCCCCCTGTGCCGGAGGCCAACCCAGCCAATCTGGAAAACCCAGCTCTCCTTTCAGAGCTAGCACCTGGTGCCCTTGGAGGGCTTCTTGCTAATCCTAAAGGCAATATCCCCAACCTAGCAAAAGGCCCTGCAGGGCAGAGCAGGGGACCCCTCAGG---GTCACCCCAGCAGCTGCAGACCCACTGATGACCCCTGGATTAGCTGATGTTTATGAGACCTACAGTGCTGATGAGACCGCAACTCTGAGTCTCCAGGAAGAAACCACCATGGATTCCACAGTGACCTCTGACAGTCAGCACACATCGATGCCAGGAAACAAGGCCCAGCAGCCCCAGATTAAGCATGATGCATGGCATTTCCAAGAGCCCATGGGGACCTGGATTTTGTTTGCCTGCCTCCTGGGAGCAGCCTTCTCTATGCCCCTACCACCTCATCCTGGGCACCCTGGTTATATCAACTTCAGCTATGAGGTGCTTACCCCTCTGAAGTGGTACCAGAACGTAATGAGACAGCCGTACCCGTCCTACGGTTACGAACCCATGGGTGGCTGGCTGCGCCACCAAATCATTCCCGTGGTATCCCAGCAGGCT------------GCCCTGCAGCCTCAT---CACCACTTCCCCATGGTGCCAGCCCAGCAGCCCGTGGTCCCCCAGCAAACCGTGATGCCAGTTCCTGGCCAGCACTCCATGACTCCAAGCCAACCCCACCAGCCACACCTCCCTGTGCCCGCCCAG---------------CAGCCCGTCCAGCCACAGCCTCAC---------------------------------------------------------------------------------------------------------------------CCGCCCCTGCTGCCCCAGCCGCCTCTGCCTCCGATGTTCCCCATGCAGCCCCTGCCCCCCACGCTTCCTGACCTGCCTCTGGAGGCTTGGCCCGCAACAGACAAGACCAAGCGGGAGGAGGTGGATATGAAGGCCAGGATTCTCCTGTTTTGTCTTCTAGGATCAACTCTGTCATTACCAATGCAGCTCAACCCTGCTTTGGTAGTTCCTCCAACAAAGCTCGTTCCAGGTCAGGCAACACTGCTAAACCAACAGCAGCCAAATCAGGTCTTCCCTTCTTTAAGTCTAATTCCATTGACACAGATGCTCACACTGGGGTCAGACCTGCAACTGCTAAATCCTGCTGCAGGGATGGCACCTGGTACCCAGACCCTCCCACTGACCCTGGGGGGATTGAAGGTACAGCAGCAGCTGCAACCACAAGTGTTACCAGTTATTGTAGCACACCTTGGAGCCCAGGGTGCTATCCTAAGCTCAGAGGAATTGCCAGTGACCCCCCAAATCTTAACAGGATTTATCTTCCATCCCTTGTTTCCCGGAGCCATCCTGCCCACCAGTCAGGCTACTCCAGAGGTCCAGAATGGAATCCTTCCTGCAGGACAAGCAGGAGCAAATCCTGCCATCCGGGGAACCTCAGAGGGCCCCTTCCCAAATACCAGTGGCACAGATGACGACTTTGCAGAGACCACCCC-GTAGGCATCCAAAGGGGCATACACACCACTGAGGAAACCACCACAGGGTCACCAAAAGGAATT???ATGTTGCTGCTGCAGTGCAGGCATGAAGCTTCATCTCCTAAGCTAGATAACCTGGTACCAAGTGGAAAAATGAAGATTCTCCTGGTCTTTCTAGGTCTGCTTTGTTATTCCATAGCTATGCCA------ATGCAAATGCCCCGAATGCCTGGATTTAGCAGTAAAAGTGAGGAGATG---CGCTATGGTCACTTCAACTTTATGAACTCCCCACCTATGGCACAACTGGGTCCCTTGTATGGAAATGGTATGCAGCTCCCTCAGCTCTTCCTGCCGTACCAGATGCCCATGTGGCCTCAGCCACCACCCAAC---AAGCGCCCACAGAAACCTTCATCTCCCTCAGCACCCAAACACCAGAGCAAGACTGATCAAGCCCCAGAGACCCAGAAACCCAACCAGCCTCAACTAAAACAGCCCCTACCGGAGCATCCTTTAAAGCAGCCATCACTCACCCCAACTCAGCCCCAA---GAGGAAACCCAGACACCTCAGGCATTCCCACCATTTGGCAATGGGCTATTTCCCTATCAACAGCTACCGTGGCATGTTCCACATAGGGTACCACCAGGTTATGGACGTCCACCAGTCAGCAATGAAGAAGGTGGAAATCGTTACTTTGGATATTTTGGATATCATGGATTTGGGGGCCGTCCTCCTTATTATTCAGAAGAGATGTTTGAACAAGATTTTGAAAAACCAAAAGAAAAAGATCCTCCTAAAACAGGAAGTCCAGCCACTGATCCTTCGGCTAATTCAACAGTTCCTGAAACTAATTCTACCCAGTCAAATGCACCCAGTCCCAGAGGGAGTCAGGGTGGGAATGACACCAGCCCAACAGGAAACAGTGTCCAGGGGTCTAACACTGTGAGCAATGCTACAGCTCAAAACAGCCCTGCAGTAAATGTTTCAGGCCAGGGAGTTCCAAGAAGTCAAACCCCACGG---------------------GGACCAAGTCAGACAAATATTCATGAAAATTATCCAAATCCTAACATCCATAGTTTTCCTGCAGGAAGACAATGG------------CGACCTACTGGCACCGCTATGGGGCACAAACGTAATGGGCCTTTTTACCGAAATCGACAAATTCAAAGGGGTCCCTGGTGGAACTCCTTTGTTTTGGAAGGCAAACAAGCAGTTCGTCCAGGATATCCAATATACCGCAGAGCTTATGCTTCCACTGCAAGAGGCAACTCTCCCAATTATGCAGGAAATGCAGCAAATTTCAGAAGAAAGCCTGAAGGGCCAAATAAACACCCTGTGGGAACCAATGTTGCCCCTCTGGGTCCCAAACATGGTACTGTTGGCCACAATGAAAACATCCAAAATCCAAGAGAGAAGCCAGTAAGTCAAAAAGAAGGAATAGTCATTCCTACAAGGGATCCAAGTGGCCCCTGGAGAAACTCTCAAGACTATGGAGTTAATAAATCAAACTATAAACTGCCTCACCCTGAGGATAACATGCTAGTCCCAAATTTTAATTCTATTGGTCAACGTGAAAACTCTTATTACCTGAGAGGAGATTCCAGAAGAGCTCCAAATTCTAATGGACAAACCCAAAGCCAGAATTTGCTCAAAGGGATTATTTTAGAGCCAAGAAGAATTCCATATGAATCAGAAATTAATCAGCCAGAATTAAAGCACAGTATATATCAGCCTGTGTACCCTGAGGGATTTCCTTCCCCTGCAAGGGAACATTTTAATGATGGAAGAAATACTTGGAACCAACAAGAAATCTCTCCACCTTTTAAGGAAGATCCTGGAAGGCATGAAGAACACTTACCTCATCCTTCCCATGGCTCTGGAGGATGTGTTTACTACCCTGACTATAACCCCTATGATCCCAGGGAAAACTCACCATACCTTAGAAGTAATACATGGGCTGAAAGAGATGATTCTCCCAATACAATGAGGCAACCTGAAAATCCACACTATCCCATGAATACTCCAGACCCAAAAAAGACAATCCCTTATAATGAAGAAGACCCAATGGATCCAACTGGAGATGAATCTTTTCCAGGACAAAGTAGATGGAGTGTGGCGGAGTCAAGCTTTAAAGGAGATCCAACAGTTAGGCACTATGAAGGCGAGCAA---TAT------------------------------------ACCTCAAATCAACCAAAGGAATACCTTCCCTATTCCTTAGATATTAATCCATCAAAACCCAGGAAGGATTTCCCTTATGGTGAATTTTACCCCTGGAGCCCAGATGAGAATTTCCCATCATATAATACAGCTCCCACCGAACCGCGGCCAGTGGAGAGCAGGGGCTATTATGCTAATAATGCCGTTGGACAAGAAGAAAGCACTATGCTTCCTTCTTGGAACTCCTGGGACCACAGGATTCAAGCCCAAGAGCAGAAAGAAAGAAAGCCATATTTTAACAGAAATTTCTGGGATCAGCCAACAAATTTACACAAAGTCCCTGCTAGTTCACCATACCAGAAGGAGAACAAGCCTTATTCCAGTGACTCCCCAGCTGGGCTTCAGAAAAATCCAGTATGGCATGAAGGTGAGAATTTGAATTATGGCATGCAGATCACTAGGTTAAATTCACCAGAGAGAGAACACTTGGTTTTCCCAGACTTAATTCCTCCAAGTTACCCAGCAGTTCAAAAAGCAGCACATTTATTTCACCTAAGCCAGAGAGGCCCTTGCTGTGCTGGTGGCTCCACAGGGCCCAAGGACAATCCACTTGCTCTACAAGACTACACTCCATCTTTTGGTCTTGCACCAGGGGAGAACCAAGACACCAGCCCTGTGTATATAGAAGACAGTCAAACTAAGCATGTAAGACATACTATCTCCCCGACAAGCATCCTAGCTGGCCAAAGAAACAGCTCAGAGAAAAGACTGCCTGGA------------GAAAGTCAAAACCCAAGTCCTTTCAGAGATGACATGTCCACTCTGAAGAGGAACACACCACGTTCCATA---AATCAGTTGGGCCAAAGGGGAATTATGCCCTTTCCCGAAACCAGTTCCCTTCAATCAAAGAATACACCTTGCCTCAAAAGTGATCTTGGAGGAGAAGGAAAC---ATTTTGGAACAAATATTTGAAGGCAACCAGCTCAATGAAAGAACTGTTGATCTTACTCCTGAGCAGCTTGTTATTGGTACACCTGATGAAGGTCCCAAGCCAGAAGGAATTCCAAGTGAAGTGCAAGGAAATGAGGGTGAAAGGCAGCAG---AGACCATCTAGCATCCTACAGTTACCATGTTTTGCCTCCAAATTAACAAAGTATCACACCTCCAGCACTGGAACTCCATCTAGCATTGGAAGGCAAGGCTCATTTGATGGGGATCCAATTATGCCTACTGAAATTCCTAACTCATTGGCTGAGTTAGCTACCAGGGCACAGTTTCAGAATATAAATGTAGACCCACTTAATGGAGATGAACACACTCTATTTGATTCTCTTCAAGTAGGGACCAATCCACAGGACCAGGTGCAAGACTGCTTACTACTTTAGGCCATGTCCATGGCAGGAAACCCCTGGGGCTGGTTCCTGGGCCACCTCCTCCTCAGTGTCACAGGATCCCTCGCCTGGGGTGGAGGCAGCGACATCATAAACGGCGAGGACTGCCACCCGCACTCGCAGCCTTGGCAGGCGGCACTGTTCTTGGAAAAGGAATTTTTCTGCGGGGGCGTCCTGGTGCATCCTCAATGGGTGCTGTCAGCCGCACACTGTTTCCAGAATTCCTATACCATCAGGCTGGGCCTGCACAGTCTTGAGGACGACCATGAACCAGGCGGTCAGATGATGGAGGCTCACCTCTCCATCCAGCACCCAGAGTACAACAGACCATCTTTTGCCAACGACCTCATGCTCATCAAGTTGGAAGAACTGGTGCCCCAGTCTGACACCATCCAAAACATCGGCGTCGCCTCACAGCGCCCGACCGCT---GGGGATTCTTGCCTCGTTTCCGGCTGGGGTCGGCTAGCGAATGGCAGACTGCCCAAAGTGCTCCAATGCGTGAATATCTCAGTGGTGTCGGAGGAGATCTGCAGTGAACTCTATGCCCCTGTGTACCACCCCAGCATGTTCTGCGCTGGCGGAGGCCAGGACCAAAAGGACTCCTGCCATGGTGACTCTGGGGGCCCCCTGGTCTGCAACGGGTCCCTGCAGGGCCTTGTGTCCTTTGGACAATCCCCCTGTGGCCAGCCCAACGTGCCAGGCGTCTACACCAACCTCTGCAAGTTCACAGACTGGATACAGAAAACCATCCAGGCCAGTATGAAGGTGCTCCCTGCATCTGGCCTTGCTGTCCTCCTCGTCACGGCTCTGAAGTTTTCCACTGCAGCCCCCTCCCTATTTGCAGCC------ACCCCCAGGACCTCAAGGAACAGCTACCACCTCGCACAGGCATACCTTGACAAATATTACACAAAGAAAGGAGGGCACCAGATTGGTGAGATGATTGCAAGAGGAGGCAATTCCATGGTTAAAAACGTTAAGGAGCTGCAGGCTTTCTTCGGCCTCCGAGTCACCGGGAAGTTAGACCGGGCCACCATGGATGTGATCAAGAGGCCTCGCTGTGGAGTTCCTGATGTGGCAAACTATCGCCTCTTCCCAGGTGAACCCAAATGGAAAAAAAATACTTTGACATACAGAATATCCAAATACACACCTTCCATGACTTCTGCAGAAGTGGACAAAGCAGTGGAGATGGCCCTGCAGGCCTGGAGTAGCGCCGTCCCTCTGAGCTTTGTCAGAATAAACTCAGGAGAAGCAGATATTATGATATCTTTTGAAACTGGAGATCACGGGGATTCCTATCCATTCGATGGGCCTCGGGGGACTCTAGCCCATGCATTTGCACCTGGAGAAGGCCTGGGAGGAGATACACATTTCGACAATGCTGAGAAGTGGACTATGGGAACGAATGGTTTCAATTTATTCACCGTTGCTGCTCATGAATTTGGCCACGCACTGGGCCTGGCCCATTCCACAGACCCATCAGCACTGATGTACCCAACTTATAAGTATCAGCATCCCTATGGACTCCACCTTCCCAAGGATGATGTGAAGGGGATCCAGGCACTGTACGGACCTCGGAAGACGTTCCCAGGGAAGCCCGCTGTGCCCCACAGCCCCCCTCATAATCCTTCTATCCCCGACCTCTGTGACTCCAGCTCAGCCTTTGATGCTGTGACAATGCTGGGAAAGGAGCTCCTGTTCTTCAGGGACCGGATTTTCTGGCGTCAGCAGGTTCACTTGATGTCAGGGATCCGGCCCAACACCATCACCAGCTCCTTTCCCCAGCTTATGTCCAATGTGGATGCAGCTTATGAAGTGGCTGAGAGGGGCACAGCTTACTTCTTTAAAGGACCCCACTACTGGATAACAAGAGGATTCCAAATGCAAGGTACTCCTCGGACTATTTATGACTTTGTGTTCCCAAGATACGTGCAGCGAATAGATGCTGCCGTCTATCTCAAGGATGCACAGAAGACCCTTTTCTTTGTGGGAGATGAATACTACAGCTATGATGAACAAAAAAGGAAAATGGAAAAAGACTATCCAAAGAATACTGAAGAAGAATTTTCGGGACTTAATGGCCAAATAGATGATGCTATGGAGTTAAATGGCTACATTTACTTCTTTTCAGGACCCAAAGCGTACAAGTATGATACAGAGAAGGAAGGTGTGGTTAGTGTGCTGAAATCTAGTTCCTGGATTGGTTGC
Delphinus_delphis_bairdii    ATGGCCGGGCCAGGGTTTCGGGGCCACCCTGCTGGACTTCTCCTGCTGCTGCTGCTGCTA---------CCCCAGGCCCTGACAGAGGGACCCCTGGTCTTTGTGGCTGTGGTGTTCCGTCATGGCGACCGGGCCCCGCTGGCCTCCTATCCCACTGACCCGCACAAGGAGGCTGTATCTACCCTGTGGCCACGTGGCCTGGGCCAGCTGACTGGGGAAGGGGTCCGCCAGCAGCTGGAGCTGGGCCGCTTCCTGAGGAGTCGCTACGAGGATTTTCTGAGCCCCGAGTACCGGCGGGAGGAGGTGTACATTCGCAGCACAGACTTTGACCGGACCCTGGAGAGCGCTCAGGCCAACCTAGCGGGGCTTTTCCCTGAGGCCGCCCCAGGGCGCTCCGAGGCCACCTGGAGGCCGATCCCTGTGCACACGGTGCCCGTCACTGAGGACAAGCTGCTGAGGTTCCCTACACGAAGCTGTCCCCGATACCAGGAGCTGCTGAGGGAGGCCACGGAGGCCGCCGAGTACCAGACGGCCCTAGAGGGTTGGACGGACTTCTTGACTCACCTGGAGAACTTCACGGGGCTGTCGCTGGTCGGGGAGCCGCTCCGCAGGGCGTGGAAAGTTCTGGACACTCTTATTTGCCAGCAAGCCCACGGTCTCCCCCTCCCATCCTGGGCCTCCCCGGATGTCCTGCAGACACTAGCTCAGATCTCGGCTTTGGATATTGGGGCACACGTGGGCCCACCCGGGGCAGCAGAGAAGGCCCAGCTGTCTGGGGGAATCCTGCTGGATGCCATCCTTGCCAATTTCTCTCGGGTGCAGCACTTAGGGCTGCCCCTCAAGATGGTCATGTATTCGGCTCACGACAGCACTCTCCTGGCTCTCCAGGCGGCCCTGGGCCTCTATAATGGGCACACACCGCCTTATGCCGCCTGCCTCGGCTTTGAGTTCCGGAGGCGCCTTGGGGACCCGGAT------------------GACGACGCAGGGAATGTCACCATCTCCCTCTTCTACCGCAACGACTCTGCTGGCTTACCCTTGACCCTCAGCCTCCCCGGGTGCCCGGCGGCCTGCCCCTTAGGCCGCTTCCGCCAGCTGACGGCCCCCGCCCGGCCTCCGGCTCACGGGGTCCCCTGCCATGGCTTCTACGAGCCCGCCGCCCCCGCAGCCACCGCGGTGCCTCTGCTCGCTGGTGCYGTGGCTGTGCTGGCAGCCCTCAGCACGGGGCTGGGCCTGCTGGCCTGCAGAGCCGGCTGCCTGCGGGCCTGGGGGCGCCCCGTGATGCCAGCATTGAAGATCCCACTTTTCAAAATGAAGGACATGATACTGATCCTGTGCCTCCTGCAAATGAGTTCTGCAGTGCCGGTGTTTCCTCAGCAACCTGGGACACCAGGCATGGCTAGTTTGAGCCTTGAGACAATGAGACAGTTGGGAAGTTTGCAGGGATTAAACATGCTTTCTCAGTATTCAAGATTTGGCTTTGGGAAATCATTTAATTCTTTGTGGATGCATGGTCTCTTCCCACCACATTCCTCTTTCCCGTGGATGAGACCAAGGGAACATGAAACTCAACAGTATGAATATTCTTTGCCTGTGCATCCCCCACCTCTCCCATCGCAGCCATCCCTGCAGCCTCCACAGCCAGGAC---AGAAACCTTTCCTCCAGCCCACCGTTGTAACCTCCGTCCAGAACACAGTCCAGAAGGGAATACCTCAGCCTCCGATTTACCCGGGACATCCACCCTTGCAGCAATCAGAGGGGCCAATGATTCAA---CAGGTGGCACCATCAGAAAAGCCATCAAAGACCGAGTTGCCAGGAATGAATTTTGCTGATCCACAAGATCCATCGATG---TTTCCAATAGCCCGTTTGATATCTCTGGGACCAGTGTCACAAAATAAACCACCTCCACTTTATCCAGGAATATTTTACATGTCCTATGGAGCAAATCAATTGAACGCTCCTGCCAGACTTGGCATCATGAGCTCAGAAGAAATGGCTGGAGGAAGAGGAGGCCCCATGGCCTATGGAGCCATGTTCCCGGGATTTGGAGGCATGAGGCCCGGCCTTGGAGGGATGCCCCCCAATCCAGCCATGGGCGGGGACTTTACTCTGGAATTTGACTCCCCAGCCGCTGGAACCAAAGGCCCGGAGAAGGGAGAAGGAGGTGCACAAGACCCCCCTGTGCCGGAGGCCAACCCAGCCGATCTGGAAAACCCAGCTCTCCTTTCAGAGCTAGCACCTGGTGCCCTTGGAGGGCTTGTTGCTAATCCTAAAGGCAATATCCCCAACCTAGCAAGAGGCCCTGCAGGGCAGAGCAGGGGACCCCTCAGG---GTCACCCCAGCAGCTGCAGACCCACTGATGACCCCTGGATTAGCTGATGTTTATGAGACCTACAGTGCTGATGAGACCACAACTCTGGGTCTCCAGGAAGAAACCACCGTGGATTCCACAGTGACCCCTGACAGTCAGCACACATCGATGCCAGGAAACAAGGCCCAGCAGCCCCAGATTAAGCATGATGCATGGCATTTCCAAGAGCCCATGGGGACCTGGATTTTGTTTGCCTGCCTCCTGGGAGCAGCCTTCTCTATGCCCCTACCACCTCATCCTGGGCACCCTGGTTATATCAACTTCAGCTATGAGGTGCTTACCCCTCTGAAGTGGTACCAGAACGTAATAAGACACCCGTACCCGTCCTACGGTTACGAACCCATGGGTGGCTGGCTGCGTCACCAAATCATTCCCGTGGTATCCCAGCAGGCT------------GCCCTGCAGCCTCAT---CACCACTTCCCCATGGTGCCAGCCCAGCAGCCCGTGGGCCCCCAGCAAACCATGATGCCAATTCCTGGCCAGCACTCCATGACTCCAAGCCAACCCCACCAGCCACACCTCCCTGTGCCCGCCCAG---------------CAGCCCGTCCAGCCACAGCCTCAC---------------------------------------------------------------------------------------------------------------------CCGCCCCTGCTGCCCCAGCCGCCTCTGCCTCCGATGTTCCCCATGCAGCCCCTGCCCCCCATGCTTCCTGACCTGCCTCTGGAGGCTTGGCCCGCAACAGACAAGACCAAGCGGGAGGAAGTGGATATGAAGGCTACGAGTCTCCTGTTTTGTCTTCTAGGATCAACTCTATCATTACCAATGCAGCTCAACCCTGCTTTGGTAGTTCCTCCAACAAAGCTGGTTCCAGGTCAGGCAACACTGCTAAACCAACAACAGCCAAATCAGGTCTTCCCTTCTTTAAGTCTAATTCCATTGACACAGATGCTCACACTGGGGTCAGACCTGCAACTGCTAAATCCTGCTGCAGGGATGGCACCTGGTACCCAGACCCTCCCACTGACCCTGGGGGGATTGAAGGTACAGCAGCAGCTGCAACCACAAGTGTTACCAGTTATTGTAGCACACCTTGGAGCCCAGGGTGCTATCCTAAGCTCAGAGGAATTGCCAGCGACCCCCCAAATCTTAACAGGATTTATCTTCCATCCCTTGTTTCCTGGAGCCATCCTGCCCACCAGTCAGGCTACTCCAGATGTCCAGAATGGAATCCTTCCTGCAGGACAAGCAGGAGCAAATCCTGCCATCCGGGGAAACTCAGAGGGCCCCTTCCCAACTACCAGTGGCACAGATGACGACTTTGCAGAGACCACCCCTGTAGGCATCCAAAGGGGCATACAGACCACTGAGGAAACCACCACAGGGTCACCAAAAGGAATT???ATGTTGCTGCTGCACTGCAGGCATGAAGCTTCGTCTCCTAAGCTAGATAACCTGGTACCAAGTGGAAAAATGAAGAGTGTCCTGGTCTTTCTAGGTCTGCTTTGTTATTCCATAGCTATGCCA------ATGCAAATGCCCCGAATGCCTGGATTTAGCAGTAAAAGTGAGGAGATG---CGCTATGGTCACTTCAACTTTATGAACTCCCCACCTATGGTACACCTGGGTCCCTTGTATGGAAATGGTATGCAGCTCCCTCAGCTCTTCCTGCCGTACCAGATGCCCATGTGGCCTCAGCCACCACCCAACAAGAAGCGCCCACAGAAACCTTCATCTCCCTCAGCACCCAAACACCAGAGCAAGACTGATCAAGCCCCAGAGACCCAGAAACCCAACCAGCCTCAACTAAAACAGCCCTTACCGGAGCATCCTTTAAAGCAGCCATCACCCACCCCAACTCAGCCCCAA---GAGGAAACCCAGACACCTCAGGCATTCCCACCATTTGGCAATGGGCTATTTCCCTATCAACAGCTACCGTGGCATGTTCCACATAGGGTACCACCAGGTTATGGACGTCCACCAGTCAGCAATGAAGAAGGTGGAAATCCTTACTTTGGATATTTTGGATATCATGGATTTGGGGGCCGTCCTCCTTATTATTCAGAAGAGATGTTTGAACAAGATTTTGAAAAACCAAAAGAAAAAGATCCTCCTAAAACAGAGAGTCCAGCCACTGATCCTTCGGTTAATTCAACAGTTCCTGAAACTAATTCTACCCAGTCAAATGCACCCAATCCCAGAGGGAGTCAGGGTGGAAATGACACCAGCCCAACAGGAAACAGTGTCCAGGGGTCTAACACTGTGAGCAATCCTACAGCTCAAAACAGCCCTGCAGTAAATGTTTCAGGCCAGGGAGTTCCAAGAAGTCAAACCCCACGG---------------------GGACCAAGTCAGACAAATATTCATGAAAATTATCCAAATCCTAACATCCGTAGTTTTCCTGCAGGAAGACAATGG------------CGACCTACTGGCACCGCTACGGGGCACAAACGTAATGGGCCTTTTTACCGAAATCAACAAATTCAAAGGGGTCCCCGGTGGAACTCCTTTGTTTTGGAAGGCAAACAAGCAGTTCGCCCAGGATATCCAATATACCGCAGAGCTTATGCTTCCACTGCAAGAGGCAACTCTCCCAATTATGCAGGAAATCCAGCAAATTTCAGAAGAAAGCCTGAAGGGCCAAATAAACACCCTGTGGGAACCAATGTTGCCCCTCTGGGTCCCAAACATGGTACTGTTGGCCACAATGAAAACATCCAAAATCCAAGAGAGAAGCCAGTAAGTCAAAAAGAAGGAATAGTCATTCCTACAAGGGATCCAAGTGGCCCCTGGAGAAACTCTCAAGRCTATGGAGTTAATAAATCAAACTATAAACTGCCTCACCCTGAGGACAACATGCTAGTCCCAAATTTTAATTCTGTTGGTCAACGTGAAAACTCTTATTACCTGAGAGGAGATTCCAGAAGAGCTCCAAATTCTAATGGACAAACCCAAAGCCAGAATTTGCCCAAAGGGATTATTTTAGAGCCAAGAAGAATTCCATATGAGTCAGAAATTAATCAGCCAGAATTAAAGCACAGTATATATCAGCCTGTGTACCCTGAGGGATTTCCTTCCCCTGCAAGGGAACATTTTAATGCTGGAAGAAATACTTGGAACCAACAAGAAATCTCTCCACCTTTTAAGGAAGATCCTGGAAGGCATGAAGAACACTTACCTCATCCTTCCCATGGCTCTGGAGGACGTGTTTATTACCCTGACTATAACCCCTATGATCCCAGGGAAAACTCACCATACCTTAGAAGTAATACATGGGCTGAAAGAGATGATTCTCCCAATACAATGAGGCAACCTGAAAATCCACACTATCCCATGAATACTCCAGACCCAAAAAAGACAATCCCTTATAATGAAGAAGACCCAATAGAGCCAACTGGAGATGGATCTTTTCCAGGACAAAGTAGATGGAGTGTGGCGGAGTCAAGCTTTAAAGGAGACCCAACAGTTAGGCACTATGAAGGCGAGCAA---TAT------------------------------------ACCTCAAATCAACCAAAGGAATACCTTCCCTATTCCTTAGATATTAATCCATCAAAACCCAGGAAGGATTTCCCTTATGGTGAATTTTACCCCTGGAGCCCAGATGAGAATTTCCCATCATATAATACAGCTCCCACTGAACCGCGGCCAGTGGAGAGCAGGGGCTATTATGCTAATAATGCCGTTGGACAAGAAGAAAGCACTATGTTTCCTTCTTGGAATTCCTGGGACCACAGAATTCAAGCCCAAGAGCAGAAAGAAAGAAAGCCATATTTTAACAGAAATTTCTGGGATCAGCCAACAAATTTACACAAAGCCCCTGCTAGTTCACCATACCAGAAGGAGAACAAGCCTTATTCCAGTGACTCCCCAGCTGGGCTTCAGAAAAATCCAATATGGCATGAAGGTGAGAATTTGAATTATGGCATGCAGACCACTAGGTTAAATTCACCAGAAAGAGAACACTTGGTTTTCCCAGACTTAATTCCTCCAAGTTACCCAGCAGTTCAAAAAGGAGCACATTTATTTCACCTAAGCCAGAGAGGCCCTTGCTGTGCTGGTGGCTCCACAGGGCCCAAGGACAATCCACTTGCTCTACAAGACTACACTCCATCTTTTGGTCTTGCACTAGGGGAGAACCAAGACACCAGCCCTGTGTATATAGAAGACAGTCAAACTACGCATGTAAGACATACTATCTCCCCGACAAGCATCCTAGCTGGCCAAAGAAACAGCTCAGAGAAAAGACTGCCTGGA------------GAAAGTCAAAACCCAAGTCCTTTCAGAGATGACATGTCCACTCTGAAGAGGAACACACCACGTTCTATA---AATCAGTTGGGCCAAAGGGGAATTATGCCCTTTCCCGAAACCAGTTCCCTTCAATCAAAGAATACACCATGCCTCAAAAGTGATCTTGGAGGAAAAGGAAAC---ATTTTGGAACAAATATTTGAAGGTAACCAGCTCAATGAAAGAACTGTTGATCTTACTCCTGAGCAGCTTGTTATTGGTACACCTGATGAAGGTCCCAAGCCAGAAGGAATTCCAAGTGAAGTGCAAGGAAATGAGGGTGAAAGGCAGCAG---AGACCATCTAGCATCCTACAGTTACCATGTTTTGGCTCCAAATTAACAAAGTATCACACCTCCAGCACTGGAACTCCATCTAGCATTGGAAGGCAAGGCTCATTTGATGGGGATCCAATTATGCCTACTGAAATTCCTAACTCACTGGCTGAGTTAGCTACCAGGGCACAGTTTCAGAATATAAATGTAGACCCACTTAATGCAGATGAACACACTCTATTTGATTCTCTTCAAGTAGGGACCAATCCACAGGACCAGGTGCMAGACTGCTTACTACTTCAGGCCATGTCCATGGCAGGAAACCCCTGGGGCTGGTTCCTGGGCCACCTCCTCCTCAGTGTCACAGGATCCCTCGCCTGGGGTGGAGGCGGCGACATCATAAACGGCGAGGACTGCCACCCGCACTCGCAGCCTTGGCAGGCGGCACTGTTCTTGGAAAAGGAATTTTTCTGCGGGGGCGTCCTGGTGCATCCYCAATGGGTGCTGTCAGCCGCACACTGTTTCCAGAATTCCTATACCATCAGGCTGGGTCTGCACAGTCTTGAGGACGACCATGAACCAGGCRGTCAGATGATGGAGGCTCACCTCTCCATCCAGCACCCAGAGTACAACAGACCATCTTTTGCCAACGACCTCATGCTCATCAAGTTGGAAGAATTGGTGCCCCAGTCTGACACCATCCAAAACATCGGCGTCGCCTCACAGTGCCCGACCGCT---GGGGATTCTTGCCTCGTTTCCGGCTGGGGTCGGCTARMGAATGGCAGACTGCCCAAAGTGCTCCAATGCGTGAATATCTCAGTGGTGTCGGAGGAGATCTGCAGTGAACTCTATGCCCCTGTGTACCACCCCAGCATGTTCTGCGCTGGCGGAGGCCRGGACCAAAAGGACTCCTGCCATGGTGACTCTGGGGGCCCCCTGGTCTGCAACGGGTCCCTGCAGGGCCTTGTGTCCTTTGGACAATCCCCCTGTGGCCAGCCCAATGTGCCAGGCGTCTACACCAACCTCTGCAAGTTCACAGACTGGATACAGAAAACCATCCAGGCCAGTATGAAGGTGCTCCCTGCATCTGGCCTTGCTGTCCTCCTCGTCACGGCTCTGAAGTTTTCCACTGCAGCCCCCTCCCTATTTGCAGCC------ACCCCCAGGACCTCAAGGAACAGCTACCACCTCGCACAGGCATACCTTGACAAATATTACACAAAGAAAGGAGGGCACCAGATTGGTGAGATGATTGCAAGAGGAGGCAATTCCATGGTTAAAAACATTAAGGAGCTGCAGGCTTTCTTCGGCCTCCGAGTCACCGGGAAGTTAGACCGGGCCACCATGGATGTGATCAAGAGGCCTCGCTGTGGAGTTCCTGATGTGGCAAACTATCGCCTCTTCCCAGGTGAACCCAAATGGAAAAAAAATACTTTGACATACAGAATATCCAAATACACACCTTCCATGACTTCTGCAGAAGTGGACAAAGCAGTGGAGATGGCCCTGCAGGCCTGGAGTAGCGCCRTCCCTCTGAGCTTTGTCAGAATAAACTCAGGAGAAGCAGATATTATGATATCTTTTGAAACTGGAGATCACGGGGATTCCTATCCATTCGATGGGCCTCGGGGGACCCTAGCCCATGCATTTGCACCTGGAGGAGGCCTGGGAGGAGATACACATTTCGACAATGCTGAGAAGTGGACTATGGGAATGAATGGTTTCAATTTATTCACCGTTGCTGCTCATGAATTTGGCCACGCACTGGGCCTGGCCCATTCCACAGACCCATCAGCACTGATGTACCCAACTTATAAGTATCAGCATCCCTATGGATTCCAYCTTCCCAAGGATGATGTGAAAGGGATCCAGGCACTGTACGGACCTCGGAAGACATTCCCAGGGAAGCCCGCTGTGCCCCAYAGCCCCCCTCATAATCCTTCTATCCCCGACYTCTGTGACTCCAGCTCAGCCTTTGATGCTGTGACAATGCTGGGAAAGGAGCTCCTGTTCTTCAGGGACCGGATTTTCTGGCGTCGGCAGGTTCACTTGATGTCAGGGATCCGGCCCAACACCATCACCAGCTCCTTTCCCCAGCTTATATCCAATGTGGATGCAGCTTATGAAGTGGCTGAGAGGGGCACAGCTTACTTCTTTAAAGGACCCCACTACTGGATAACAAGAGGATTCCAAATGCAAGGTACTCCTCGGACTATTTATGACTTTGGGTTCCCAAGATACGTGCAGCGAATAGATGCTGCCGTCTATCTCAAGGATGCACAGAAGACCCTTTTCTTTGTGGGAGATGAATACTACAGCTATGATGAACGAAAAAGGAAAATGGAAAAAGACTATCCAAAGAATACTGAAGAAGAATTTTCAGGAGTTAATGGCCAAATAGATGCTGCTATGGAGTTAAATGGCTACATTTACTTCTTTTCAGGACCCAAAGCGTACAAGTATGATACAGAGAAGGAAGATGTGGTTAGTGTGCTGAAATCTAGTTCCTGGATTGGTTGC
Delphinus_delphis_delphis    ATGGCCGGGCCAGGGTTTCGGGGCCACCCTGCTGGACTTCTCCTGCTGCTGCTGCTGCTA---------CCCCAGGCCCTGACAGAGGGACCCCTGGTCTTTGTGGCTGTGGTGTTCCGTCATGGCGACCGGGCCCCGCTGGCCTCCTATCCCACTGACCCGCACAAGGAGGCTGTATCTACCCTGTGGCCACGTGGCCTGGGCCAGCTGACTGGGGAAGGGGTCCGCCAGCAGCTGGAGCTGGGCCGCTTCCTGAGGAGTCGCTACGAGGATTTTCTGAGCCCCGAGTACCGGCGGGAGGAGGTGTACATTCGCAGCACAGACTTTGACCGGACCCTGGAGAGCGCTCAGGCCAACCTAGCGGGGCTTTTCCCTGAGGCCGCCCCAGGGCGCTCCGAGGCCACCTGGAGGCCGATCCCTGTGCACACGGTGCCCGTCACTGAGGACAAGCTGCTGAGGTTCCCTACACGAAGCTGTCCCCGATACCAGGAGCTGCTGAGGGAGGCCACGGAGGCCGCCGAGTACCAGACGGCCCTAGAGGGTTGGACGGACTTCTTGACTCACCTGGAGAACTTCACGGGGCTGTCGCTGGTCGGGGAGCCGCTCCGCAGGGCGTGGAAAGTTCTGGACACTCTTATTTGCCAGCAAGCCCACGGTCTCCCCCTCCCATCCTGGGCCTCCCCGGATGTCCTGCAGACACTAGCTCAGATCTCGGCTTTGGATATTGGGGCACACGTGGGCCCACCCGGGGCAGCAGAGAAGGCCCAGCTGTCTGGGGGAATCCTGCTGGATGCCATCCTTGCCAATTTCTCTCGGGTGCAGCACTTAGGGCTGCCCCTCAAGATGGTCATGTATTCGGCTCACGACAGCACTCTCCTGGCTCTCCAGGCGGCCCTGGGCCTCTATAATGGGCACACACCGCCTTATGCCGCCTGCCTCGGCTTTGAGTTCCGGAGGCGCCTTGGGGACCCGGAT------------------GACGACGCAGGGAATGTCACCATCTCCCTCTTCTACCGCAACGACTCTGCTGGCTTACCCTTGACCCTCAGCCTCCCCGGGTGCCCGGCGGCCTGCCCCTTAGGCCGCTTCCGCCAGCTGACGGCCCCCGCCCGGCCTCCGGCTCACGGGGTCCCCTGCCATGGCTTCTACGAGCCCGCCGCCCCCGCAGCCACCGCGGTGCCTCTGCTCGCTGGTGCCGTGGCTGTGCTGGCAGCCCTCAGCACGGGGCTGGGCCTGCTGGCCTGCAGAGCCGGCTGCCTGCGGGCCTGGGGGCGCCCCGTGATGCCAGCATTGAAGATCCCACTTTTCAAAATGAAGGACATGATACTGATCCTGTGCCTCCTGCAAATGAGTTCTGCAGTGCCGGTGTTTCCTCAGCAACCTGGGACACCAGGCATGGCTAGTTTGAGCCTTGAGACAATGAGACAGTTGGGAAGTTTGCAGGGATTAAACATGCTTTCTCAGTATTCAAGATTTGGCTTTGGGAAATCATTTAATTCTTTGTGGATGCATGGTCTCCTCCCACCACATTCCTCTTTCCCGTGGATGAGACCAAGGGAACATGAAACTCAACAGTATGAATATTCTTTGCCTGTGCATCCCCCACYTCTCCCATCGCAGCCATCCCTGCAGCCTCCACAGCCAGGAC---AGAAACCTTTCCTCCAGCCCACCGTTGTAACCTCCGTCCAGAACACAGTCCAGAAGGGAATACCTCAGCCTCCGATTTACCCGGGACATCCACCCTTGCAGCAATCAGAGGGGCCAATGATTCAA---CAGGTGGCACCATCAGAAAAGCCATCAAAGACCGAGTTGCCAGGAATGAATTTTGCTGATCCACAAGATCCATCGATG---TTTCCAATAGCCCGTTTGATATCTCTGGGACCAGTGCCACAAAATAAACCACCTCCACTTTATCCAGGAATATTTTACATGTCCTATGGAGCAAATCAATTGAACGCTCCTGCCAGACTTGGCATCATGAGCTCAGAAGAAATGGCTGGAGGAAGAGGAGGCCCCATGGCCTATGGAGCCATGTTCCCGGGATTTGGAGGCATGAGGCCCGGCCTTGGAGGGATGCCCCCCAATCCAGCCATGGGCGGGGACTTTACTCTGGAATTTGACTCCCCAGCCGCTGGAACCAAAGGCCCGGAGAAGGGAGAAGGAGGTGCACAAGACCCCCCTGTGCCGGAGGCCAACCCAGCCGATCTGGAAAACCCAGCTCTCCTTTCAGAGCTAGCACCTGGTGCCCTTGGAGGGCTTGTTGCTAATCCTAAAGGCAATATCCCCAACCTAGCAAGAGGCCCTGCAGGGCAGAGCAGGGGACCCCTCAGG---GTCACCCCAGCAGCTGCAGACCCACTGATGACCCCTGGATTAGCTGATGTTTATGAGACCTACAGTGCTGATGAGACCACAACTCTGGGTCTCCAGGAAGAAACCACCGTGGATTCCACAGTGACCCCTGACAGTCAGCACACATCGATGCCAGGAAACAAGGCCCAGCAGCCCCAGATTAAGCATGATGCATGGCATTTCCAAGAGCCCATGGGGACCTGGATTTTGTTTGCCTGCCTCCTGGGAGCAGCCTTCTCTATGCCCCTACCACCTCATCCTGGGCACCCTGGTTATATCAACTTCAGCTATGAGGTGCTTACCCCTCTGAAGTGGTACCAGAACGTAATAAGACACCCGTACCCGTCCTACGGTTACGAACCCATGGGTGGCTGGCTGCGTCACCAAATCATTCCCGTGGTATCCCAGCAGGCT------------GCCCTGCAGCCTCAT---CACCACTTCCCCATGGTGCCAGCCCAGCAGCCCGTGGGCCCCCAGCAAACCATGATGCCAATTCCTGGCCAGCACTCCATGACTCCAAGCCAACCCCACCAGCCACACCTCCCTGTGCCCGCCCAG---------------CAGCCCGTCCAGCCACAGCCTCAC---------------------------------------------------------------------------------------------------------------------CCGCCCCTGCTGCCCCAGCCGCCTCTGCCTCCAATGTTCCCCATGCAGCCCCTGCCCCCCATGCTTCCTGACCTGCCTCTGGAGGCTTGGCCCGCAACAGACAAGACCAAGCGGGAGGAAGTGGATATGAAGGCTACGATTCTCCTGTTTTGTCTTCTAGGATCAACTCTATCATTACCAATGCAGCTCAACCCTGCTTTGGTAGTTCCTCCAACAAAGCTGGTTCCAGGTCAGGCAACACTGCTAAACCAACAACAGCCAAATCAGGTCTTCCCTTCTTTAAGTCTAATTCCATTGACACAGATGCTCACACTGGGGTCAGACCTGCAACTGCTAAATCCTGCTGCAGGGATGGCACCTGGTACCCAGACCCTCCCACTGACCCTGGGGGGATTGAAGGTACAGCAGCAGCTGCAACCACAAGTGTTACCAGTTATTGTAGCACACCTTGGAGCCCAGGGTGCTATCCTAAGCTCAGAGGAATTGCCAGCGACCCCCCAAATCTTAACAGGATTTATCTTCCATCCCTTGTTTCCTGGAGCCATCCTGCCCACCAGTCAGGCTACTCCAGATGTCCAGAATGGAATCCTTCCTGCAGGACAAGCAGGAGCAAATCCTGCCATCCGGGGAAACTCAGAGGGCCCCTTCCCAACTACCAGTGGCACAGATGACGACTTTGCAGAGACCACCCCTGTAGGCATCCAAAGGGGCATACAGACCACTGAGGAAACCACCACAGGGTCACCAAAAGGAATT???ATGTTGCTGCTGCACTGCAGGCATGAAGCTTCGTCTCCTAAGCTAGATAACCTGGTACCAAGTGGAAAAATGAAGAGTGTCCTGGTCTTTCTAGGTCTGCTTTGTTATTCCATAGCTATGCCA------ATGCAAATGCCCCGAATGCCTGGATTTAGCAGTAAAAGTGAGGAGATG---CGCTATGGTCACTTCAACTTTATGAACTCCCCACCTATGGTACACCTGGGTCCCTTGTATGGAAATGGTATGCAGCTCCCTCAGCTCTTCCTGCCGTACCAGATGCCCATGTGGCCTCAGCCACCACCCAACAAGAAGCGCCCACAGAAACCTTCATCTCCCTCAGCACCCAAACACCAGAGCAAGACTGATCAAGCCCCAGAGACCCAGAAACCCAACCAGCCTCAACTAAAACAGCCCTTACCGGAGCATCCTTTAAAGCAGCCATCACCCACCCCAACTCAGCCCCAA---GAGGAAACCCAGACACCTCAGGCATTCCCACCATTTGGCAATGGGCTATTTCCCTATCAACAGCTACCGTGGCATGTTCCACATAGGGTACCACCAGGTTATGGACGTCCACCAGTCAGCAATGAAGAAGGTGGAAATCCTTACTTTGGATATTTTGGATATCATGGATTTGGGGGCCGTCCTCCTTATTATTCAGAAGAGATGTTTGAACAAGATTTTGAAAAACCAAAAGAAAAAGATYCTCCTAAAACAGAGAGTCCAGCCACTGATCCTTCGGTTAATTCAACAGTTCCTGAAACTAATTCTACCCAGTCAAATGCACCCAATCCCAGAGGGAGTCAGGGTGGAAATGACACCAGCCCAACAGGAAACAGTGTCCAGGGGTCTAACACTGTGAGCAATCCTACAGCTCAAAACAGCCCTGCAGTAAATGTTTCAGGCCAGGGAGTTCCAAGAAGTCAAACCCCACGG---------------------GGACCAAGTCAGACAAATATTCATGAAAATTATCCAAATCCTAACATCCGTAGTTTTCCTGCAGGAAGACAATGG------------CGACCTACTGGCACCGCTACGGGGCACAAACGTAATGGGCCTTTTTACCGAAATCAACAAATTCAAAGGGGTCCCCGGTGGAACTCCTTTGTTTTGGAAGGCAAACAAGCAGTTCGCCCAGGATATCCAATATACCRCAGAGCTTATGCTTCCACTGCAAGAGGCAACTCTCCCAATTATGCAGGAAATCCAGCAAATTTCAGAAGAAAGCCTGAAGGGCCAAATAAACACCCTGTGGGAACCAATGTTGCCCCTCTGGGTCCCAAACATGGTACTGTTGGCCACAATGAAAACATCCAAAATCCAAGAGAGAAGCCAGTAAGTCAAAAAGAAGGAATAGTCATTCCTACAAGGGATCCAAGTGGCCCCTGGAGAAACTCTCAAGACTATGGAGTTAATAAATCAAACTATAAACTGCCTCACCCTGAGGACAACATGCTAGTCCCAAATTTTAATTCTGTTGGTCAACGTGAAAACTCTTATTACCTGAGAGGAGATTCCAGAAGAGCTCCAAATTCTAATGGACAAACCCAAAGCCAGAATTTGCCCAAAGGGATTATTTTAGAGCCAAGAAGAATTCCATATGAGTCAGAAATTAATCAGCCAGAATTAAAGCACAGTATATATCAGCCTGTGTACCCTGAGGGATTTCCTTCCCCTGCAAGGGAACATTTTAATRCTGGAAGAAATACTTGGAACCAACAAGAAATCTCTCCACCTTTTAAGGAAGATCCTGGAAGGCATGAAGAACACTTACCTCATCCTTCCCATGGCTCTGGAGGACGTGTTTATTACCCTGACTATAACCCCTATGATCCCAGGGAAAACTCACCATACCTTAGAAGTAATACATGGGCTGAAAGAGATGATTCTCCCAATACAATGAGGCAACCTGAAAATCCACACTATCCCATGAATACTCCAGACCCAAAAAAGACAATCCCTTATAATGAAGAAGACCCAATAGAGCCAACTGGAGATGGATCTTTTCCAGGACAAAGTAGATGGAGTGTGGCGGAGTCAAGCTTTAAAGGAGACCCAACAGTTAGGCACTATGAAGGCGAGCAA---TAT------------------------------------ACCTCAAATCAACCAAAGGAATACCTTCCCTATTCCTTAGATATTAATCCATCAAAACCCAGGAAGGATTTCCCTTATGGTGAATTTTACCCCTGGAGCCCAGATGAGAATTTCCCATCATATAATACAGCTCCCACTGAACCGCGGCCAGTGGAGAGCAGGGGCTATTATGCTAATAATGCCGTTGGACAAGAAGAAAGCACTRTGTTTCCTTCTTGGAATTCCTGGGACCACAGAATTCAAGYCCAAGAGCAGAAAGAAAGMAAGCCATATTTTAACAGAAATTTCTGGGATCAGCCAACAAATTTACACAAAGCCCCTGCTAGTTCACCATACCAGAAGGAGAACAAGCCTTATTCCAGTGACTCCCCAGCTGGGCTTCAGAAAAATCCAATATGGCATGAAGGTGAGAATTTGAATTATGGCATGCAGACCACTAGGTTAAATTCACCAGAAAGAGAACACTTGGTTTTCCCAGACTTAATTCCTCCAAGTTACCCAGCAGYTCAAAAAGGAGCACATTTATTTCACCTAAGCCAGAGAGGCCCTTGCTGTGCTGGTGGCTCCACAGGGCCCAAGGACAATCCACTTGCTCTACAAGACTACACTCCATCTTTTGGTCTTGCACTAGGGGAGAACCAAGACACCAGYCCTGTGTATATAGAAGACAGTCAAACTACGCATGTAAGACATACTATCTCCCCGACAAGCATCCTAGCTGGCCAAAGAAACAGCTCAGAGAAAAGACTGCCTGGA------------GAAAGTCAAAACCCAAGTCCTTTCAGAGATGACATGTCCACTCTGAAGAGGAACACACCACGTTCTATA---AATCAGTTGGGCCAAAGGGGAATTATGCCCTTTCCCGAAACCAGTTCCCTTCAATCAAAGAATACACCATGCCTCAAAAGTGATCTTGGAGGAAAAGGAAAC---ATTTTGGAACAAATATTTGAAGGTAACCAGCTCAATGAAAGAACTGTTGATCTTACTCCTGAGCAGCTTGTTATTGGTACACCTGATGAAGGTCCCAAGCCAGAAGGAATTCCAAGTGAAGTGCAAGGAAATGAGGGTGAAAGGCAGCAG---AGACCATCTAGCATCCTACAGTTACCATGTTTTGGCTCCAAATTAACAAAGTATCACACCTCCAGCACTGGAACTCCATCTAGCATTGGAAGGCAAGGCTCATTTGATGGGGATCCAATTATGCCTACTGAAATTCCTAACTCACTGGCTGAGTTAGCTACCAGGGCACAGTTTCAGAATATAAATGTAGACCCACTTAATGCAGATGAACACACTCTATTTGATTCTCTTCAAGTAGGGACCAATCCACAGGACCAGGTGCAAGACTGCTTACTACTTCAGGCCATGTCCATGGCAGGAAACCCCTGGGGCTGGTTCCTGGGCCACCTCCTCCTCAGTGTCACAGGATCCCTCGCCTGGGGTGGAGGCGGCGACATCATAAACGGCGAGGACTGCCACCCGCACTCGCAGCCTTGGCAGGCGGCACTGTTCTTGGAAAAGGAATTTTTCTGCGGGGGCGTCCTGGTGCATCCTCAATGGGTGCTGTCAGCCGCACACTGTTTCCAGAATTCCTATACCATCAGGCTGGGTCTGCACAGTCTTGAGGACGACCATGAACCAGGCRGTCAGATGATGGAGGCTCACCTCTCCATCCAGCACCCAGAGTACAACAGACCATCTTTTGCCAACGACCTCATGCTCATCAAGTTGGAAGAATTGGTGCCCCAGTCTGACACCATCCAAAACATCGGCGTCGCCTCACAGTGCCCGACCGCT---GGGGATTCTTGCCTCGTTTCCGGCTGGGGTCGGCTARMGAATGGCAGACTGCCCAAAGTGCTCCAATGCGTGAATATCTCAGTGGTGTCGGAGGAGATCTGCAGTGAACTCTATGCCCCTGTGTACCACCCCAGCATGTTCTGCGCTGGCGGAGGCCRGGACCAAAAGGACTCCTGCCATGGTGACTCTGGGGGCCCCCTGGTCTGCAACGGGTCCCTGCAGGGCCTTGTGTCCTTTGGACAATCCCCCTGTGGCCAGCCCAACGTGCCAGGCGTCTACACCAACCTCTGCAAGTTCACAGACTGGATACAGAAAACCATCCAGGCCAGTATGAAGGTGCTCCCTGCATCTGGCCTTGCTGTCCTCCTCGTCACGGCTCTGAAGTTTTCCACTGCAGCCCCCTCCCTATTTGCAGCC------ACCCCCAGGACCTCAAGGAACAGCTACCACCTCGCACAGGCATACCTTGACAAATATTACACAAAGAAAGGAGGGCACCAGATTGGTGAGATGATTGCAAGAGGAGGCAATTCCATGGTTAAAAACATTAAGGAGCTGCAGGCTTTCTTCGGCCTCCGAGTCACCGGGAAGTTAGACCGGGCCACCATGGATGTGATCAAGAGGCCTCGCTGTGGAGTTCCTGATGTGGCAAACTATCGCCTCTTCCCAGGTGAACCCAAATGGAAAAAAAATACTTTGACATACAGAATATCCAAATACACACCTTCCATGACTTCTGCAGAAGTGGACAAAGCAGTGGAGATGGCCCTGCAGGCCTGGAGTAGCGCCGTCCCTCTGAGCTTTGTCAGAATAAACTCAGGAGAAGCAGATATTATGATATCTTTTGAAACTGGAGATCACGGGGATTCCTATCCATTCGATGGGCCTCGGGGGACCCTAGCCCATGCATTTGCACCTGGAGGAGGCCTGGGAGGAGATACACATTTCGACAATGCTGAGAAGTGGACTATGGGAATGAATGGTTTCAATTTATTCACCGTTGCTGCTCATGAATTTGGCCACGCACTGGGCCTGGCCCATTCCACAGACCCATCAGCACTGATGTACCCAACTTATAAGTATCAGCATCCCTATGGATTCCAYCTTCCCAAGGATGATGTGAAAGGGATCCAGGCACTGTACGGACCTCGGAAGACATTCCCAGGGAAGCCCGCTGTGCCCCACAGCCCCCCTCATAATCCTTCTATCCCCGACCTCTGTGACTCCAGCTCAGCCTTTGATGCTGTGACAATGCTGGGAAAGGAGCTCCTGTTCTTCAGGGACCGGATTTTCTGGCGTCGGCAGGTTCACTTGATGTCAGGGATCCGGCCCAACACCATCACCAGCTCCTTTCCCCAGCTTATATCCAATGTGGATGCAGCTTATGAAGTGGCTGAGAGGGGCACAGCTTACTTCTTTAAAGGACCCCACTACTGGATAACAAGAGGATTCCAAATGCAAGGTACTCCTCGGACTATTTATGACTTTGGGTTCCCAAGATACGTGCAGCGAATAGATGCTGCCGTCTATCTCAAGGATGCACAGAAGACCCTTTTCTTTGTGGGAGATGAATACTACAGCTATGATGAACGAAAAAGGAAAATGGAAAAAGACTATCCAAAGAATACTGAAGAAGAATTTTCAGGAGTTAATGGCCAAATAGATGCTGCTATGGAGTTAAATGGCTACATTTACTTCTTTTCAGGACCCAAAGCGTACAAGTATGATACAGAGAAGGAAGATGTGGTTAGTGTGCTGAAATCTAGTTCCTGGATTGGTTGC
Elaphurus_davidianus         ATGGCCGGGCCAGGGTTTCGGGGCCACCCCGTCGGACCTCTCCTGCTGCTGCTGCTGCTG---------CCCCCAGCCCTGACGGAAGGACCCCTGGTCTTCGTGGCGGTGGTGTTCCGCCATGGCGACCGGGCCCCGCTGGCCTCCTACCCCACTGACCCGCACAAGGAGGTTGCATCCACCCTGTGGCCACGTGGCCTGGGCCAGCTGACCGAGGAGGGGGTCCGCCAGCAGCTGGAGCTGGGCCGCTTCCTGAGGAGCCGCTACGAGGACTTTCTGAGCCCTGAGTACCGGCGGGAAGAGGTGTACATTCGCAGCACAGACTTTGACCGGACACTGGAGAGTGCTCAGGCCAACCTGGCGGGGCTGTTCCCTGAGGCCGCCCCAGGGCGCTCCGAGGCTGCCTGGAGGCCCATCCCTGTGCACACCGTGCCGGTCACTGAGGACAAGCTGCTGAGGTTCCCTACGCGCAGCTGTCCCCGATACCGTGAGCTGCTGAGGGAGGCCACGGAGGCCGCTGAGTACCAGACCGCCCTGGAGGGCTGGACGGACTTCTTGACTCGCCTGGAGAACTTCACGGGGCTGTCGCTGGTCGGGGAGCCGCTGCGCAAGGCGTGGAAGGTCCTGGACACTCTGATTTGCCAGCAAGCCCATGGTCTTTCCCTCCCATCCTGGGCCTCCCCAGATGTCCTGCAGACACTAGCTCAGATCTCGGCTCTGGATATCGGAGCTCACGTGGGACCACCCCAGGCAGCAGAGAAGGCCCAGCTGAGTGGGGGAATCCTGCTAGATGCCATCCTGGCTAACTTCTCCCGGGTGCAGCGCTTGGGGCTGCCACTCAAGATGGTTATGTATTCCGCTCACGACAGCACTCTCCTGGCCCTCCAGGGGGCCCTGGGTCTGTACGACGGGCACACACCGCCTTACGCCGCCTGCCTCGGCTTTGAGTTCCGGCGGCGCTTGGCCGACGCGGACCGCGACGACGCAGACCGCGACCACCCAGGGAACGTCACCGTCTCCCTCTTCTACCGCAACGACTCTGCTGGCCTGCCCTTGACTCTCCGCCTCCCCGGGTGCCCAGCCCCCTGCCCACTAAGCCGATTCCGCCAGCTGACGGCCCCCGCCCGGCCTCCGGCTCACGGGATCCCCTGCCACGGCTCCCACGAGCCCGCCACCCCCGCAGCCACCGTGGTGCCCCTGTTGGCTGGGGCTGTGGCCGTGCTGGCGGCCCTCAGCATGGGGCTGGGCCTGCTGGCCTGGAGACCTGGCTGCTTGCGGGCCTGGGGGGGCCCCGTGATGCCAGCATTGAAGATCCCACTTTTCAAAATGAAGGACGTGATACTGATCCTGTGCCTCCTGAAACTGAGTTCTGCAGTGCCGGCATTTCCTCAGCAACCTGGGATACCAGGCATGGCTAGTTTGAGCCTTGAGACAATGAGACAGTTGGGAAGTCTGCAGGGATTAAACATGCTTTCTCAGTATTCAAGATTTGGCTTTGGGAAATCATTTAATTCTTTGTGGATGAATGGTCTTCTCCCACCACATTCCTCCTTCCCATGGATGAGACCAAGGGAACATGAAACTCAACAGTATGAATATTCTTTGCCTGTGCATCCCCCACCTCTCCCATCGCAGCCATCCCTGCAGCCTCAACAGCCAGGAC---AGAAACCTTTCCTCCAGCCCAACGTTGTCACCTCCATCCAGAACGCAGTCCAGAAGGGCGTACCTCAGCCTCCGATTTACCAGGGACATCCGCCCTTGCAGCAAGCAGAGGGGCCAATGGTTGAACAGCAGGTGGCGCCATCAGAAAAGCCACCAACGACCGAGCTACCAGGAATGGATTTTGCTGATCCACAAGATCCACCGATA---TTTCCAATAGCCCATTTGATATCTCGGGGACCAATGCCACAAAATAAACCATCTCCACTTTACCCAGGAATATTTTACGTGACCTACGGAGCAAATCAACTGAACGCTCCTGCCAGACTTGGCATCATGAGCTCAGAAGAAATGGGGGGAGGAAGAGGAGGCCCCGTGGCCTATGGAGCCATATTCCCAGGATTTGGAGGCATGAGGCCCAGCCTTGGAGGGATGCCCCAGAACCCAGACATGGGTGGGGACTTTACTCTGGAGTTTGACTCCCCAGTCGCTGCAACCAAAGGCCCGGAGAAGGGAGAAGGAGGTGCACAAGACTCCCCTGTGCCGGAGGCCCACCTAGCCGATCCGGAAAGCCCAGCTCTCCTTTCAGAGCTAGCGCCTGGTACCCTCGGAGGGCTTCTTGCTAATCCTGAGGGCAATATTCCCAGCCTGGCAAGGGGCCCTGCAGGGCGCGGAAGGGGATTTCTTAGGGCAGTCACCCCAGCAGCTGCCGACCCACTGATGACCCCTGGATTAGCTGAGGTTTATGAGACCTACGGTGCTGACGAGACCACAACTCTGGGTCTCCAGGAAGAAACGACCGTGGACTCCACAGCAACCCCTGACACTCAGCACACATTGATGCCAAGAAACAAGGCCCAGCAGCCCCAAATCAAGCACGATGCGTGGCATTTCCAAGAGCCCATGGGGACCTGGATTTTGTTTGCCTGCCTCCTGGGAGCAGCCTTCTCTATGCCTCTACCACCTCATCCTGGGCACCCTGGTTATATCAACTTCAGCTATGAGGTGCTCACCCCTCTGAAGTGGTACCAGAGCATGATAAGACACCCGTACACTTCCTATGGTTACGAACCCATGGGTGGATGGCTGCACCACCAAATCATTCCCGTGGTGTCCCAGCAGACTCCCCAGAATCACGCCCTGCAGCCTCAT---CACCACATCCCCATGGTGCCAGCTCAGCAGCCCGTGGTCCCCCAGCAGCCAATGATGCCAGTTCCTGGCCAACACTCCATGACTCCAACCCAACACCACCAGCCAAACCTCCCTCTGCCCGCCCAGCAGCCCTTCCAGCCCCAGTCCATCCAGCCGCAGCCTCACCAGCCCCTGCAGCCCCTGCAGCCCCTGCAG------------------------------------CCCTTGCAGCCCCTGCAGCCCCTGCAGCCCCAGCCGCCCGTGCACCCCATCCAGCCCTTGCCGCCACAGCCACCTCTGCCTCCGATATTCCCCATGCAGCCTTTGCCCCCCATGCTTCCTGACCTGCCTCTGGAAGCTTGGCCAGCAACAGACAAGACCAAGCGGGAAGAAGTGGATATGAAGGCTGCGATTCTACTGTTTTGTCTTCTAGGATCAACTCTGTCATTACCGATGCAGCTCAACCCCGCTCTGGTGCTTCCTCCTACCAAGCTTGTTCCAGATCAGGAAACACCACTAAACCAACCGCAGCCAAGTCAGGTCTTCTCTTCTTTAAGTATAATTCCTTTGACACATATGCTCACACTGGGGTCAGACTTGCAACTGCTAAATCCTGCTGCAGGGGTGGCATCTGGTACACCGACCCTCCCACTGGCCCTGGGGGGACTGAACGTACACCAGCGGCTGCAACCACAAATGTTACCAGTTATTGTAGCACACTTTGGAGCCCAGGGTACTATCCTAAGCTCAGAGGAATTGCAAGGGACCTCTCAAATCCTAACTGGCCTTATCTTCCATCCCTTGTTCGCTGGAGCCATCCTGCCCACCAGTCAGACTAATCCAGATGCCCAGAATGGAATCCTTCCTGCAGGACAAGCAGGAGCAAATCCTGCCACCCAGGGAACCCCAGAGGACCCCTTCTCAACCCCCAGTGGCACAGATGATGACTTTGCAGTGACCACACCTGCTGGCATCCATAGGGGCAGGCAAACCACGGAGGAAACCCCCACGGCATCACCCAAAGGAATTCAGATG---CTGCTGCAGTGTAGGCATGAAGCCTCTTCTCCTAAGCTAGATTACTTGGTACCAAGTGGAAAAATGAAGATTCTTCTGGTCTTTCTAAGCCTGCTTGGTTATTCCGTTGCTATGCCATTGCAAATGCAAATGCCCCGAATACCTGGATTTAGCAGTAAAAGTGAGGAGATGATGCGCTATGGTCACTTCAACTTTATGAACTTCCCGCATCTGGCACCCCTGGGCCCCTTTTATGGAAATGGTATACAGCTCCCTCAGCTCTTCCCGCAGTACCAGATGCCCATGTGGCCTCAGCCACCACCCAACAAGAAACAGCCACAGAAGCCTTCGTCTCCCTCAGCACCCAAACACCAGAGCAAGACAGATCAAGCCCCTGAGACCCCGAGTCCCAACCAGCCTCAACCAAGCGAGTCCCCACCAAACCAGCATTTAAAGCAGCCATCACCCACCACAGCTCAGCCACAAGAGGAGGAAACCCAGACACCTCAGGCATTCCCACCATTCGGCAATGGGCTATTTCCCTATCAACAGCCACCGTGGCATATTCCACATAGGATACCACCAGGTTTTGGACGTCCACCAAGTAGCAATGAAGAAGGTGGGAACCCTTTCTTTGGATATTTTGGATATCATGGATTTGGGGGCCGTCCTCCTTATTATTCAGAAGAGATGTTTGAA---GATTATGAAAAACCAAAAGAAGAAGATCCTCCTAAAACAGAGACTCCAGCCACTGATCCTTCAGTTAATTCAACAATTCCTGAGACTAACTCTACCCAGCCAAATGCACCCAGTCCCAGAGCGGGTCAAGGCGGAAATGACACCAGCCCAGTAGGAAACAATGGTCAGGGGCCTAACACTGTGGGCAACCCTACAGTTCAAAACAACCCTGTAGTAAATGTTTCAGGCCAAGGAGTTCCAAGAAGTCAAACCCCATGG---------------------AGACCAAGTCAGACAAATATTCATGAAAATTATCCACATCCTAACATCCGAAATTTTCCTGCAGGAAGACAATGG------------CGTCCTGCTGGTACCTCTATGGGGCATAGACGTAATGGGCCTTTTTACCGAAATCAACAAATTCAAAGGGGTCCTCGGTGGAACGCCTTTGTTTTGGAAGGCAAACAAGCAATTCTTCCAGGATACCCAGTATATCGCAGAGCTTATGCCTCCACCGCAAGGGGCAATTATCCCAATTATGCAGGAAATCCAGCAAATTTCAGAAGAAAGCCTGAGGGGCCCAGTAAACAACCTGCGGGAACC---ATTGCCCCTCTGGATCCCAAACATGGTACTACTGGCCACAATGAAAACATCCAAAATCCAAAAGAGAAGCCAGTAAGTCAAAAAGAAAGAATAGTTATTCCTACAAGGGATCCAAATGGCCCCTGGAGAAACTCTCAAGACTATGGAGTTAGTAAAGCAAACTATAAACTGCCTCACCGAGAAGGTAACATTCTAGTCCCAAATTTTAATTCTATTGATCAACGTGAAAACTCTTATTACCCAAGAGGAGATTCCAGAGGAACCCCAAATTCTAATGGACAAACTCAAAGCCAGAATTTGCCCAAAGGGATTATTTTAGAACCAAGAAGAATCCCATATGAATCAGAAATTAATCAGCCAGAAATAAAGCACAGTACATATCAGCCTGTGTACCCTGTGGGATCTCCTTCCCCTGCAAGGGAACATTTTCCTGCTGGAAGAAATACTTGGAACCAACAAGAAATCTCTCCACTTTTTAAGGAAGACCCTGGAAGGAAGGAAGAACACTTATCTCATCCTTCCCATGGCTCTAGAGGACTTATTTACTACCCTGACTACAACCCCTATAACCGCAGGGAAAACCCACCATACCTTAGAAGTAATACCTGGGATGAAAGAAATGGTCCTCCCAATACAATGGGGCAACCTGAAAATCCACACTATCCCATGACTACTCCAGATCCAAAAGAGACAATCCCTTATAATGAAGAAGACCCAACTGATCCAACTGGAGATGAACCTTTCCCAGGACAAACAAGATGGGGTGTG---GAGTTGAACTTTAAGAGAGACCCAACAGCTAGG---TATGAAGGCAAGCAA---TAT------------------------------------ACCTCAAACCAACCAAAGGAATATCCTCCCTATTCCTTAGAT---AATCTATCAAAGCCCAGGGAGTATTTTCCTTATGGTGAATTTTACCCCTGGAGCCCAGATGAGAATTTTCCACCACATAATTCTGCTCCCACTATACCACTGCTTGTGGAGAACAGGGCCTATTATCCTAATAATGCTGTTGGACAAGAAGAAAACACTATGTTTCCTTCTTGGAATTCCTGGGACCACATGGTTCAAGTCCAAGGGCAGAAAGAAAGAAGGCCATATTTTACCAGAACTTTCTGGGGTCAGCCAATGAATCTACCCAAAGCCCCTGCTAGTCCACCATACCACAAGGAGAACCAGCCTTATTCCAGTAACTCCCCAACTGGGTTTCAGAAAAATCCAACATGGCATGAAGGTGAGAATTTGAATTATGGCATGAAAATCACTAGGTTAAATTCACCAGAGGGAGAACATTTGGCTTTTCCAGACTTAATTCCTCCACATTACCCGGGAAGTCAAAAAGAAACACGTCTATTTCACCTAAGCCAGAGAGGCTCTTGCTGTGCTGGTGGCTCCACAGGGCCCAGGGACAATCCACATGCTCTACAAGACTACATTCTATCTTTTGGTCTTGCACCAGGGGTGAACCAAGACACCAGCCCTCTCTATACAGAAGACAGTCATACTAAGCATGAAAGACATACTATTTCCCCAACAAGCATCCTACCTGGCCAAAGAAACAGCTCAGAGAAAAGACTGCCTGGA------------GAAAGTCAAAACCCAAGTCCTTTCAGAGATGACGTGTCCACTCTGAGGAGGAACACACCATGTTCTATAAATAACCAATTGAGCCAAAGGGGAATTAGGCCCCTTCCTGAAGCCAGTTCCCTTCAATCAAAGAATATACCTTGCCTCAAAAGTGATCTTGGAGGAGATGGAAACCATGTTTTGGAACAAACATTTGAAGGCAACCAGCTCAATGAAAGACCTGTTGATCTTACTCCTGAGCAGCTTGTTATGGATACACCTGACGAAGGTCCCAAGCCAGAAGGAATTCCAAGTGAAGTGCAAGGAAATGAGGGCAAAAGGCAGCAACAAAGACCATCTACGATCCTACAGTTACCATGTTTTGACTCCAAATTAAGAAAGTATTACACCTCCAGCACTGGGACTCCATCTAGTCTTGGAAGGCAAGGCTCATTTGATGGGGATTCAATTATGCCTACTGAAATTCCTAACTCATTGGCTGAATTAGCCACTGGGGCACAGTTTCAGAATATAAATGTAGACCCACTCAATGCAGATGATCACACTCCATTTGATCCTCTTCAAGTAGGGACCAATCCACAGGACCAGGTTCAAGACTGCTTATTACTTCAGGCCATGACCACGGCAGGAAAGCCCTGGGGCTGGTTCCTGGGGCATCTCCTCCTCGCTGTCACAGGATCCCTCGCCTGGGGCGGCAGCAGCCGCATCATAAACGGCGAGGACTGCCGCCCGCACTCGCAGCCCTGGCAGGCGGCCCTGTTCTTGGAAAATGAATTCTTCTGCGGGGGCGTCCTGGTGCATCCGCAGTGGGTGCTGTCAGCCGCACATTGTTTCCAGAAGTCCTATACCATCGGGCTGGGCCTGCACAGTCTTGAGGCCGACCAAGAACCAGGCAGTCAGATGATAGAAGCCCACCTCTCCATCCAGCACCCAGAGTACAACAAACCATCTTTGGCCAACGACCTCATGCTCATCAAGTTAGAAGAATCGGTGCCCCCCTCTGATACCATCCAGGACATCAGCATCGCCTCCCAGTGCCCGACTGCC---GGGGATTCCTGCCTGGTCTCCGGCTGGGGTCGGCTGGTGAATGGCAGACTGCCCAAAGTGCTCCAATGCGTGAATATCTCAGTGGTATCGGAGAAGATCTGCAGTGAACTCTATGCCCACGTGTACCACCCCAGCATGTTCTGCGCTGGTGGAGGCCAGGACCAGAAGGACTCCTGCCATGGTGACTCCGGGGGCCCCCTGGTCTGCAACGGGTCCCTGCAGGGCCTTGTATCCTTTGGACAAGCCCGGTGTGGCCAACCTGACGTGCCAAGCGTCTACACCAACCTCTGCAAGTTCGCGGACTGGATACAGAAAACCATCCAGGCCAGTATGAAGATGCTCCCTGCATCTGGCCTTGCTGTCCTCCTCGTCACCGCTCTGAAGTTTTCCACCGCAGCCCCCTCCCTGCTTGCGGCC------TCCCCCAGGACCTCAAGGAACAACTACCACCTTGCACAGGCGTACCTTGACAAGTATTACACAAAAAAAGGAGGGCCCCAGATTGGGGAGATGGTTGCAAGAGGAGGCAATTCCACGGTTAAAAAGATAAAGGAGCTGCAGGCGTTCTTCGGCCTCCGAGTCACCGGGAAGTTAGACCGAGCTACCATGGACGTGATCAAGAGGCCTCGCTGCGGAGTTCCCGATGTGGCCGACTATCGCCTCTTCCCAGGTGAACCCAAATGGAAAAAAAATACTTTGACATACAGAATATCCAAGTACACCCCTTCCATGACCCCTGCGGAAGTGGACAGAGCCATGGAGATGGCCCTGCGGGCCTGGAGCAGCGCCGTCCCTCTGAACTTTGTCAGAGTCAATGCGGGCGAAGCAGACATTATGATCTCTTTTGAAACCGGAGATCACGGGGATTCCTATCCATTCGATGGGCCTCGAGGGACTCTAGCCCATGCATTTGCACCTGGAGAAGGCCTGGGAGGAGATACACATTTCGACAATGCTGAGAAGTGGACTATGGGAACGAATGGTTTCAATTTATTCACCGTTGCTGCTCATGAGTTTGGCCATGCACTGGGCCTGGCCCATTCCACAGACCCATCAGCACTGATGTACCCAACTTATAAGTATCAGAATCCCTATGGGTTCCATCTCCCCAAGGATGACGTGAAGGGGATCCAGGCACTGTACGGACCTCGGAGAGCATTCCCAGGGAAGCCCACCGCGCCCCATGGCCCCCCTCATAATCCATCCATCCCCGACCTCTGTGACTCCAACTTATCCTTCGATGCTGTGACGATGCTGGGGAAGGAGCTCCTGCTCTTCAGGGACCGGATTTTCTGGCGTCGGCAGGTTCACTTGATGTCAGGGATCCGGCCCAGCACCATCACCAGCTCCTTCCCCCAACTTATGTCCGATGTGGATGCAGCTTATGAAGTGGCTGAGAGGGGCACAGCCTACTTCTTTAAAGGACCCCACTATTGGATAACAAGAGGATTCCAAATGCAAGGTCCTCCTCGGACTATTTATGACTTTGGGTTTCCAAGACATGTGCAGCGAATAGATGCCGCGGTCTATCTCAAGGATGCACAGAAGACCCTTTTCTTTGTGGGAGATGAATACTACAGTTATGATGAGCGAAAAAGGAAAATGGAAAAAGACTATCCAAAGAGTACTGAAGAAGAATTTTCAGGAGTCAATGGCCAAATAGATGCGGCTGTAGAATTAAATGGCTACATTTACTTCTTTTCAGGACCCAAAGCATACAAATATGATACAGAGAAGGAAGATGTGGTTAGTGTGCTGAAATCTAGTTCCTGGATTGGTTGC
Eschrichtius_robustus        ???????????????????????????????????????????????????????????????????????????????????????????????????????????????GTGTTCCGCCATGGCGACCGGGCCCCGCTGGCCTCCTATCCCACTGACCCGCACAAGGAGGCTGCATCTACCCTGTGGCCACGTGGTCTGGGCCAGCTGACCGGGGAAGGGGTCCGCCAGCAGCTGGAGCTGGGCCGCTTCCTGGGGAGTCGCTACGAGGATTTTCTGAGCCCCGAGTACCAGTGGGAGGAGGTGTACATTCGCAGCACAGACTTTGACCGGACCCTGGAGAGCGCTCAGGCCAACCTAGTGGGGCTGTTCCCTGAGGCCGCCCCAGGGCGCTCCGAGGCCACCTGGAGGCC-ATCCCTGTGCACACGGTGCC-GTCACTGAGGACAAGCTGCTGAGGTTCCCTACACGCAGCTGTCCCC-ACACCAGGAGCTGCTGAGGGAGGCCACGGAGGCCGCCGAGTACCAGACCGCCCTAGACGGTTGGACGGACTTCTTGACTCACCTGGAGAACTTCACGGGGCTGTCGCTGGTCGGGGAGCCGCTCCGCAGGGCGTGGAAAGTTCTGGACCCTCTTATTTGCCAGCAAGCCCATGGTCTCCTCCTCCCATCCTGGGCCTCCCCGGATGTCCTGCAGACACTAGCTCAGATCTCGGCTTTGGATACTGGGGCACACGTGGGCCCACCCGGGGCAGCAGAGAAGGCCCAGCTGTCTGGGGGAATCCTGCTGGATGCCATCCTTGCCGACTTCTCTCGGGTGCAGCACTTGGGGCTGCCCCTCAAGATGGTTATGTATTCGGCTCGCGACAGCGCTCTCCTGGCCTTCCAGGGGGCCCTGGGTCTCTATGACGGGCACACACCGCCTTATGCCGCCTGCCTCGGCTTTGAGTTCCGGAGGCGCCTTGGGGACCCGGAT------------------GACGACGCAGGGGATGTCACCATCTCCCTCTTCTACCGCAACGACTCTGCTGGCTTACCCTTGACCCTCAGCCTCCCCGGGTGCCCGGAGGCCTGCCCCTTAGGCCGCTTCCGCCAGCTGACTGCCCCCGCCCGGCCTCCGGCTCGCGGGATCCCCTGCCATGGCTTCCACGAGCCCGCCACCCCCGCAGCCACCGTGGTGCCCCTGCTGGCTGGGGCTGGGGCCGTGCTGGCAGCCCTCAGCATGGGGCTGGGCCTGCTGGCCTGCAGAGCCGGCTGCCTGCGGGCCTGGGGGGGGCCCCTGATGCCAGCATTGAAGATCCCACTTTTCAAAATGAAGGACATGATACTGATCCTTTGCCTCCTGAAAATGAGTTCTGCAGTGCCGGTGTTTCCTCAGCAACCTGGGACACCAGGCATGGCTAGTTTGAGCCTTGAGACAATGAGACAGTTGGGAAGTTTGCAGGGATTAAACATGCTTTCTCAGTATTCAAGATTTGGCTTTGGGAAGTCATTTAATTCTTTGTGGATGCATGGTCTCCTCCCACCACATTCCTCTTTCCCATGGAGGAGACCAAGGAAACATGAAACTCAACAGTATGAATATTCTTTGCCTGTGCATCCCCCACCTCTCCCATCGCAGCCATCCCTGCAGCCTCCACAGCCAGGAC---AGAAACCTTTCCTCCAGCCCAGCACTGTAACCTCCGTCCAGAACACAGTCCAGAAGGGAATACCCCAGCCTCCGATTTACCCGGGGCATCCGCGCTTGCAGCAATCAGAGGGGCCAATGATTCAACAACAGGTGGCACCATCAGAAAAGCCACCGAAGACCGAGTTGCCAGGAATGGATTTTGCTGATCCACAAGATCCATTGATG---TTTCCAATAGCCCGTTTGATATCTCAGGGACCAATGCCACAAAATAAACCACCTCCACTTTATCCAGGAATATTTTACATGTCCTACGGAGCAAATCAATTGAACGCTCCTGCCAGACTTGGCATCATGAGCTCAGAAGAAATGGCTGGAGGAAGAGGAGGCCCCATGACCTATGGAGCCATGTTCCCGGGATTTGGAGGCATGAGGCCCAGCCTTGGAGGGATGCCCCCCAATCCAGCCATGGGCGGGGACTTTACTCTGGAATTTGACTCCCCAGTCGCTGGAACCAAAGGCCCGGAGAAGGGAGAAGGAGGTGCACAACCCCCCCCTGTGCCGCAGGCC-ACCCAGCCCTTCCGGAAAACCCAGCTCTCCTTTCAGAGCTACCACCTGGTGCCCTCGGAGGGCTTCTTGCTAATCCTAAAGGCAATATCCCCAACCTAGCAAGAGGCCCTGCAGGGCAGAACAGGGGACCCCTCAGG---GTCCCCCCAGCAGCCGCAGACCCACTGATGACCCCTGGATTAGCTGATGTTTATGAGACCTACGGTGCTGATGAGACCACAACTCTGGGTCTCTGGGAAGAAACCACCGTGGATTCCACAGTGACCCCTGACAGTCAGCACACATCGATGCCAGGAAACAAGGCCCAGCAGCCCCAGATTAAGCATGATTCATGGCATTTCCAAGAGCCCATGGGGACCTGGATTTTGTTTGCCTGCCTCCTGGGAGCAGCCTTCTCTATGCCCCTACCACCTCATCCTGGGCACCCTGGTTATATCAACTTCAGCTATGAGGTGCTTACCCCTCTGAAGTGGTAGCAGAACATAATAAGACACCCGTACCCGTCCTACGGTTACGAACCCATGGGTGGCCGGCTGCACCACCAAATCATTCCCGTGGTGTCCCAGCAGGCT------------GCCCTGCCGCCTCAT---CACCACTTCCCCATGGTGCCAGCCCAGCAGCCCGCGGTCCCCCAGCAAACCATGGTGCCAGTTCCTGGCCAGCACTCCACGACTCCAAGCCAACCCCACCAGCCACACCTCCCTGCGCCCGCCCAG---------------CAGCCCGTCCAGCCGCAGCCTCAC---------------------------------------------------------------------------------------------------------------------CCGCCCCTGCTGCCCCAGCCGCCTCTGCCTCCGATGTTCCCCATGCAGCCCCTGCCCCCCATGCTTCTTGACCTGCCTCCGGAGGCTTGGCCAGCAACAGACAAGACCAAGCGGGAGGAAGTGGATATGAAGACTACGATTCTATTGTTTTGTCTTCTAGGATCAACTCTGTCATTACCAATGCAGCTCAACACTGCTTTGGTACTTCCTCCAACAAAGCTGGTTCCAGATCAGGCAATACTGCTAAACCAACAACAGCCAAATCAGGTCTTCCCTTCTTTAAGTCTAATTCCATTGACACAGATGCTCACACTGGGGTCAGACCTGCAACTGCTAAATCCTGTTGCAGGGATGGCACCTGGTACCCAGACCCTCCCACTGACCTTGGGGGGATTGAAGGTACAGCAGCAGCTGCAACCACAAGTGTTACCAGTTATTGTAGCACACCTTGGAGCCCAGGGTGCTATCCTAAGCTCAGAGGAATTGCCAGCGACCCCCCAAATCTTAACAGGATTTATCTTCCATCCCTTGTTTCCTGGAGCCATCCTGCCCACCAGTCAGGCTACTCCAGATGTCCAGAATGGAATCCTTCCTGCAGGACAAGCAGGAGCAAATCCTGCCATCCAGGGAACCCCAGAGGGCCCCTTCCCAACTACCAGTGGCACAGATGATGACTTTGCAGAGATCACCCCTGCAGGCATCCAAAGGGGCACACACACCACTGAGGAAACCACCACAGGGTTACCAAAAGGAATT???ATGTTGCTGCTGCAGTGCAGGCATGAAGCCTCTTCTCCTAAGCTAGATAACTTGGTACCAAGTGGAAAAATGAAGATTCTCCTCATCTTTCTAGGTCTGCTTGGTTATTCCATTGCTATGCCA------TTGCAAATGCCCCGAATGCCTGGATTTAGCAGTAAAAGTGAGGAGATGATGCGCTATGGTCACTTCAACTTTATGAACTCCCCACCTATGGCACACCTGGGTCCCTTGTATGGAAATGGTATGCAGCTCCCTCAGCTCTTCCTGCCGTACCAGATGCCCATGTGGCCTCAGCCACCACCCAACAAGAAGCGCCCACAGAAACCCTCATCTCCCTCAGCACCCAAACACCAGAGCAAGACTGATCAAGCCCCAGAGACCCAGAAACCCAACCAGCCTCAACTAAAGCAGCCCCTACCGGAGCATCCTTTAAAGCAGCCATCACCCACCCCAACTCAGCCCCAA---GAGGAAACCCAGACACCTCAGGCATTCCCACCATTCGGCAATGGGCTATTTCCCTATTAACAGCCACCGTGGCATGTTCCACATAGGGTACCATCAGGTTATGGACGTCCACCAGTCAGCAATGAAGAAGGTGGGAATCCTTACTTTGGATATTTTGGATATCATGGATTTGGGGGCCATCCTCCTTATTATTCAGAAGAGATGTTTGAACAAGATTTTGAAAAACCAAAAGAAAAAGATCCTCCTAAAACAGAGAGTCCAGCCACCGATCCTTCGGCTAATTCAACAGTTCCTGAAACTAATTCTACCCAGTCAAATGCACCCAATCCCAGATGGAGTCAGGGTGGAAATGACACCAGCCCAACAGGAAACAGTGTCCAGGGGTCTAACACTGTGAGCAATCCTACAGCTCAAAACAGCCCTGCAGTAAATGTTTCAGGCCAGGGAGTTCCAAGAAGTCAAACCCCACGG---------------------GGACCAAGTCAGACAAATACTCATGAAAATTATCCAAATCCTAACATCCGAAGTTTTCCTGCAGGAAGACAATGG------------CGACCTACTGGCACCGTTATGGGGCACAGACGTAATGGGCCTTTTTACCGAAATCAACAAATTCAAAGGGGTCCCTGGTGGAACTCCTTTGCTTTGGAAGGCAAACAAGCAGTTCGTCTAGGATATCCAATATATCCCAGAGCTTATGCTTCCACTGCAAGAGGCAATTCTCCCAATTATGCAGGAAATCCAGCAAATTTCAGAAGAAAGCCTGAAGGGCCAAATAAACACCCTGTGGGAACCAATGTTGCCCCTCTGGGTCCCAAACATGGTACTGTTGGCCACAATGAAAACATCCAAAATCCAAGAGAGAAGCCAGTAAGTCAAAAAGAAAGAATAGTCATTCCTACAAGGGATCCAAATGGCCCCTGGAGAAACTCTCAAGACTATGGAGTTAATAAATGAAACTGTAAACTGCCTCAACCTGAGCATAACATGCTAGTCCCAAATTTTAATTCTATTGGTCAACGTGAAAACTCTTATTACCTGAGAGGAGATTCCAGAAGAGCTCCAAATTCTAATGGACAAACCCAAAGCCAGAATTTGCCCAAAGGGATTATTTTAGAGCCAAGAAGAATTCCATATGAATCAGAAATAAATCAGCCAGAATTAAAGCACAGTATATATCAGCCTGTGTACCCTGAGGGATTCCCTTCCCCTGCAAGGGAACATTTTCCTGCTGGAAGAAATACTTGGAACCAACAAGAAAGCTCTCCACCTTTTAAGGAAGATCCTGGAAGGCATAAAGAACACTTACCTCATCCTTCCCATGGCTCTGGAGGACGCGTT-ACTAC------TATAACCCCTATGATCCCAGGGAAAACTCACCATACCTTAGAAGTAATACATGGGCTGAAAGAGATGACTCTCCCAATGCAATGAGGCAACCTGAAAATCCACACTATCCCATGAATAGTCCAGACCCAAAAAAGACAATCCCTTATAATGAAGAAGACCCAATAGATCCAACTGGAGATGAATCTTTCCCAGGACAAAGTAGATGGGGTGTGGCGGAGTCAAGCTTTAAAGGAGACCCAACAGTTAGGCACTATGAAAGCGAGCAA---TAT------------------------------------ACCTCAAATCAACCAAAGGAATACCTTCCCTATTCCTTAGAT---AATCCATCAAAACCCAGGGAGGATTTCCCTTATGGTGAATTTTACCCCTGGAGCCCAGATGAGAATTTCCCATCATATAATACAGCTCCCACTGAACCACGGCTGGTGGAGAGCAGGGGCTATTATGCTAATAATGCCGTTGGACAAGAAGAAAGCACTATGTTTCCTTCTTGGAACTCCTGGGACCACAGGATTCAAGCCCAAGAGCAGAAAGAAAGAAGGCCATATTTTAACAGAAATTTCTGGGATCAGCCAACAAATTTACACAGAGCCCCTGTTAGTTCACCATACCAGAAGGAGAACAAGTCTTATTCCAGTAACTCCCCAGCTGGGCTTCAGAAAAATCCAATATGGCATGAAGGTGAGAATTTGAATTATGGCATGCAGATCACTAGGTTAAATTCACCAGAGAGAGAACACTTGGCTTTCCCAGACTTAATTCCTCCAAGTTACCCAGCAGGTCAAAAAGGAGCACATTTATTTCACCTAAGCCAGAGAGGCCCTTGCTGTGCTGGTGGCTCCACAGGGCCCAAGGACAATCCACTTGCTCTACAAGACTACACTCCATCTTTTGGTCTTGCACCAGGGGAGAACCAAGACACCAGCCCTGTGTATACAGAAGACAGTCATACTAAGCATGCAAGACATACTATCTCCCCGACAAGCATCCTACCTGGCCAAAGAAACAGCTCAGAAAAAAGACTGCCTGGA------------GAAAGTCAAAACCCAAGTCCTTTCAGAGATGACGTGTCCACTCTGAAGAGGAACACACCATGTTCTATA---AATCAGTTGGGCCAAAGGGGAATTATGCCCTTTCCCGAAACCAGTTCCCTTCAATCAAAGAATACACCTTGCCTCAAAAGTGATCTTGGAGGAGAAGGAAAC---ATTTTGGAACAAATATTTGAAGGCAACCCTCTCAATGAAAGAACTGTTGATCTTACTCCTGAGCAGCTTGTTATTGGTATACCTGATGAAGGTCCCAAGCCAGAAGGAATTCCAAGTGAAGTGCAAGGAAATGAGGGTGAAAGGCAGCAG---AGAGCATCTAGCATCCTACAGTTACCATGTTTTGGCTCCAAATTAACAAAGCATCACACCTCCAGCACTGGAACTCCATCTAGCTTTGGAAGGCAAGGCTCATTTGATGGGGATCCAATTATGCCTACTGAAATTCCTAACTCATTGGCTGAGTTAGCTACCAGGGCACAGTTTCAGAATATAAATGTAGACCCACTTAATGCAGATGAACACACTCTATTTGATTCTCTTCAAGTAGGGACCAATCCACAGGACGAGGTGCAAGACTGCTTACTACTTCAGGCCATGACCATGGCAGGAAACCCCTGGGGCTGGTTCCTGTGCCACCTCCTCGTCAGTGCCACAGGATCCCTCGCCTGGGGTGGCGGCAGCCACATCATAAACGGCGAGAACTGCCACCCGCACTCGCAGCCTTGGCAGGCGGCACTGTTGTTGGAAAAGGAATTTTTCTGCGGGGGCGTCCTGGTGCCTCCTCAACGGGTGCTGTCAGCCGCACAC--TTTCCAGAATTCCTGTACCATCGGGCTGGGCCTGCACAGTCTCGAGGACGACCAAGAGCCAGGCGGTCGGATGATGGCGGCTCACCTCTCCATCCAGCACCCCGAGTACAACAGACCATCTCTTGCCAACGACCTCATGCTCATCAAGTTGGAAGAACTGGTGCCCCAGTCTGACACCATC-AGCACGTCAGCGTCGCCTCACAGTGGCCGACCGCT---GGGTTTTCTTGCCTCGTTTCCGGCTGGGGTCGGCTAGCGAATGGCAGACTGCCCAAAGTGCTCCAGTGCGTGAATATCTCAGTGGTGTCGAAGGAGATCTGCAGTGAACTCTATGGCCCCGTGTACCACCCCAGCATGTTCTGCGCTGGCGGAGGCCAGGACCAAAAGGACTCCTGCCATGGTGACTCTGGGGGCCCCCT-GTCTGCAACGGGTCCCTACAGGGCCTTGTGTCCTTTGGACAATCCCCATGTGGCCAGCCCGACGTGCCAGGCGTCTACACCAACCTCTGCAAGTTCACAGACTGGATACAGAAAACCATCCAGGCCAGTAAGAAGGTTCTCCCTGCATCTGGCCTTGCTGTCCTCCTTGTCACGGCTCTGAAGTTTTCCACTGCAGCCCCCTCCCTATTTGCAGCA------CCCCCCAGGACCTCAAGGAACAGCTACCAGCTCACACAGGCATACCTTGACAAATATTACACAAAGAAAGGAGGGCGCCAGATTGGTGAGATGGTTGCAAGAGGAGGCAATTCCATGGTTAAAAACATTAAGGAGCTGCAGGCTTTCTTCGGCCTCCGAGTCACCGGGAAGTTAGACCGGGCCACCATGGATGTGATCAAGAGGCCTCGCTGTGGAGTTCCTGATGTGGCAAACTATCACCTCTTCCCAGGTGAACCCAAATGGAAAACAAATACTTTGACATACAGAATATCCAAATACGCACCTTCCATGACTTCTGCAGAAGTGAACAAAGCAGTGGAGATGGCCCTGCAGGCCTGGAGTAGCGCCGTCCCTCTGAGCTTTGCAAGAATAAACTCAGGAGAAGCAGATATTATGATATCTTTTGAAACTGGAGATCACAGGGATTCCTATCCATTCGATGGGCCTTGGGGGACTATATCTCATGCATTTGCACCTGGAGAAGGCCTGGGAGGAGATACACATTTCGACAATGCTGAGAAATGGACTATGGGAATGAATGGTTTCAATTTATTCACCGTTGCTGCTCATGAATTTGGCCACGCACAGGGCCTGGCCCATTCCACAGACCCATCAGCACTGATGTACCCAACTTATAAGTATCAGCATCCCTATGGATTCCACCTTCCCAAGGATGATGTGAAAGGGATCCAGGCACTGTACGGACCTCAGAAGACATTCCCAGGGAAGCCCACTGTACCCCACAGCCCCCCTCATAATCCTTCTATCCCTGACCTCTGTGACTCCATCTCAGCCTTTGATGCTGTGACAATGCTGGGAAAGGAGCTCCTGTTCTTCAGGGACCGGATTTTCTGGCGTCAGCAGGTTCACTTGATGTCAGGGATCCGGCCCAGCACCATCACCAGCTCCTTCCCCCAGCTTATGTCCAGTGTGGATGCAGCTTATGAAGTGGCTGAGAGGGGCACAGCTTACTTCTTTAAAGGACCCCACTACTGGATAACAAGAGGATTCCAAATGCAAGATACTCCTCAGACTATTTATGACTTTGGGTTCCCAAGATACGTGCAGCGAATAGATGCTGCCATCTATCCCAAGGATGCACAGAAGACCCTTTTCTTTGTGGGAGATGAATACTACAGCTATGATGAACGAAAAAGGAAAATGGAAAAAGACTATCCAAAGAATACTGAAGAAGAATTTTCAGGAGTTAATGGCCAAATAGATGCTGCTGTGGAGTTAAATGGCTACATTTACTTCTTTTCAGGACCCAAAGCATACAAGTATGATACAGAGAAGGAAGATGTGGTTAGTGCGCTGAAATCTAGTTCCTGGATTGGTTGT
Eubalaena_australis          ????????????????????????????????????????????????????????????????????????????????????????????????????????????????????????????????????????????????????????????????????????????????????????????????????????????????????????GAAGGGGTCCACCAGCAGCTGGAGCTCGGCCGCTTCCTGAGGAGTCGCTACGAGGATTTTCTGAGCCCCGAGTACCGGCGGGAGGAGGTGTACATTCGCAGCACAGACTTTGACCGGACCCTGGAGAGCGCTCAGGCCAACCTAGCGGGGCTGTTCCCTGAGGCCGCCCCAGGGCGCTCCGAGGCCACCTGGAGGCCAATCCCTGTGCACACGGTGCC-GTCACTGAGGACAAG---------------------------------------------------------------------------------------------------GATTTCTTGACTCACCTGGAGAACTTCACGGGGCTGTCGCTGGTCGGGGAGCCGCTCCGCAGGGCGTGGAAAGTTCTGGACACTCTTATTTGCCAGCAAGCCCACGGTCTCCCCCTCCCATCCTGGGCCTCCCCGGATGTCCTGCAGACACTAGCTCAGATCTCGGCTTTGGATACTGGGGCACACGTGGGCCCACCCGGGGCAGCAGAGAAGGCCCAGCTGTCTGGGGGAATCCTGCTGGATGCCATCCTTGCCGACTTCTCTCGGGTGCAGCACTTGGGGCTGCCCCTCAAGATGGTTATGTATTCGGCTCACGACACCACTCTCCTGGCCCTCCAGGGGGCCCTGGGTCTCTATGACGGGCACACACCGCCTTATGCCGCCTGCCTCGGCTTTGAGTTCCGGAGGCGCCTTGGGGACCCAGAT------------------GACGACGCAGGGGATGTCACCATCTCCCTCTTCTACCGCAACGACTCTGCCGGCTTACCCTTGACCCTCAGCCTCCCCGGGTGCCCGGAGGCCTACCCCTTAGGCCGCTTCCGCCAGCTGACTGCCCCCGCCCGGCCTCCGGCTCGCGGCATCCCCTGCCATGGCTTCCGCGAGCCCGCCACCCCCGCAGCCACCGTGGTGCCCCTGCTGGCTGGGGCTGGGGCCGTGCTGGCAGCCCTCAGCATGGGGCTGGGTCTGCTGGCCTGCAGAGCCGGCTGCCTGCGGGCCTGGGGGGGCCCCGTGATGCCAGCATTGAAGATCCCACTTTTCAAAATGAAGGACATGCTACTGATCCTGTGCCTCCTGAAAATGAGTTCTGCAGTGCCGGTGTTTCCTCAGCAACCTGGGACACCAGGCATGGCTAGTTTGAGTCTTGAGACAATGAGACAGTTGGGAAGTTTGCAGGGATTAAACATGCTTTCTCAGTATTCAAGATTTGGCTTTGGGAAGTCATTTAATTCTTTGTGGATGCATGGTCTCCTCCCACCACATTCCTCTTTCCCATGGATGAGACCAAGGAAACATGAAACTCAACAGTATGAATATTCTTTGCCTGTGAATCCCCCACCTCTCCCATCGCAGCCATCCCTGCAGCCTCCACAGCCAGGAC---AGAAACCCTTCCTCCAGCCCAGCGTTGTAACCTCCGTCCAGAACACAGTCCAGAAGGGAATACCCCAGCCTCCGATTTACCCGGGGCATCCGCCCTTGCAGCAATCAGAGGGGCCAATGATTCAACAACAAGTGGCACCATCAGAAAAGCCACCGAAGACCGAGTTGCCAGGAATGGATTTTGCTGATCCACAAGATCCATCAATG---TTTCCAATAGCCCGTTTGATATCTTGGGGACCAATGCCACAAAATAAACCACCTCCACTTCATCCAGGAATATTTTATATGTCCTATGGAGCAAATCAATTGAACGCTCCTGCCAGACTTGGCATCATGAGCTCAGAAGAAATGGCTGGAGGAAGAGGAGGCCCCATGGCCTATGGAGCCATGTTCCCGGGATTTGGAGGCATGAGGCCCGGCCTTGGAGGGATGCCCCCCAATCCAGCCATGGACGGGGACTTTACTCTGGAATTTGACTCCCCAGTCGCTGGAACCAAAGGCCCGGAGAAGGGACAAGGAGGTGCACAAGACCCCCCTGTGCCAGAGGCCCACCCAGCCGATCCAGAAAACCCAGCTCTCCTTTCAGAGGTAGCAACTGGTGCCCTCGGAGGGCTTCTTGCTAATCCTAAAGGCAATATCCCCAACCTAGCAAGAGGCCCTGCAGGGCAGAACAGGGGACCCCTCAGG---GTTCCCCCAGCAGCCGCAGACCCACTGATGACCCCTGGATTAGCTGATGTTTATGAGACCTACGGTGCTGATGAGACCACAACTCTGGGTCTCCGGGAAGAAACCACCGTGGATTCCACAGTGACCCCTGACAGTCAGCACACATCGATGCCAGGAAACAAGGCCCAGCAGCCCCAGATTAAGCATGATTCATGGCATTTCCAAGAGCCCATGGGGACCTGGATTTTGTTTGCCTGCCTCCTGGGAGCAGCCTTCTCTATGCCCCTACCACCTCATCCTGGGCACCCTGGTTATATCAACTTCAGCTATGAGGTGCTTACCCCTCTGAAGTGGTACCAGAACATAATAAGACACCCGTACCCGTCCTACGGTTACGAACCCATGGGTGGCTGGCTGCACCACCAAATCATTCCCGTGGTATCCCAGCAGGCT------------GCCCTGCAGCCTCAT---CACCACTTCCCCATGGTGCCAGCCCAGCAGCCCGCGGTCCCCCGGCAAACCATGGTGCCAGTTCCTGGCCAGCACTCCATGACTCCAAGCCAACCCCACCAGCCACACCTCCCTGCGCCCGCCCAG---------------CAGCCCGTCCAGCCGCAGCCTCAC---------------------------------------------------------------------------------------------------------------------CCGCCCCTGCTGCCCCAGCCGCCTCTGCCTCCGATGTTCCCCATGCAGCCCCTGCCCCCCATGCTTCCTGACCTGCCTCTGGAGGCTTGGCCAGCAACAGACAAGACCAAGCGGGAGGAAGTGGATATGAAGACTATGATTCTACTGTTTTGTCTTCTAGGATCAACTCTGTCATTACCAATGCAGCTCAACCCTGCTTTGGTACTTCCTCCAACAAAGCTGGTTCCAGATCAGGCAACACTGCTAAACCAACAACAGCCAAATCAGGTCTTCCCTTCTTTAAGTCTAATTCCATTGACACAGATGCTCACACTGGGGTCAGACCTGCAACTGCTAAATCCTGCTGCAAGGATGGCACCTGGTACCCAGACCCTCTTACTGACCCTGGGGGGATTGAAGGTACAGCAGCAGCTGCAACCACAAGTGTTACCAGTTATTGTANCACACCTTGGAGCCCAGGGTGCTATCCTAAGCTCAGAGGAATTGCCAGCGACCCCCCAAATCTTAACAAGATTTATCTTCCATCCCTTGTTTCCCAGAGCCATCCTGCCCACCAGTCAGGCTACTCCAGATGTCCAGAATGGAATCCTTCCTGCAGGACAAGCAGGAGCAAATCCTGCCATCCAGGGAACCCCAGAGGGCCCCTTCCCAACTACCAGTGGCACAGATGACGACTTTGCAGAGACCACCCCTAAAGGCATCCAAAAGAGCACACACACCACTGAGGAAACCACCACAGGGTCACCAAAAG????????ATGTTGCTGCTGCAGTGCAGGCATGAAGCCTCTTCTCCTAAGCTAGATAACTTGGTACCAAGTGGAAAAATGAAGATTCTCCTCGTCTTTCTAGGTCTGCTTGGTTATTCCATTGCTATGCCA------ATGCAAATGCCCTGAATCCCTGGATTTAGCAGTAAAAGTGAGGAGATGATGCGCTATGGTCACTTCAACCTTATGAACTCCCCACCTATGGCACACCTGGGTCCCTTGTATGGAAATGGTATGCAGCTCCCTCAGCNNTTCCTGCCGTACCAGATGCCCATGTGGTCTCAGCCACCACCCAACAAGAAGCGCCCACAGAAACCCTCATCTCCCTCAGCATCCAAACACCAGAGCAAGACTGATCAAGCCCCAGAGACCCAGAAACCCAACCAGCCTCAACTAAAGCAGCCCCTACCGGAGCATCCTTTAAAGCAGCCATCACCCACCCCAACTCAGCCCCAA---GAGGAAACCCAGACACCTCAGGCATTCCCACCATTCGGCAATGGGCTATTTCCCTATCAACAGCCACCATGGCATGTTCCACTTAGGGTACCATCAGGTTATGGACGTCCACCAGTCAGCAGTGAAGAAGGTGGGAATCCTTACTTTGGATATTTTGGATATCATGGATTTGGGGGCCGTCCTCCTTATTATTCAGAAGAGATGTTTGAACAAGATTTTGAAAAACCAAAAGAAAAAGATCCTCCTAAAACA--GAGTCCAGCCACCGATCCTTCGGCTAATTCAACAGTTCCTGAAACTAATTCTACCCAGTCAAATGCACCCAATCCCAGAGGGAGTCAGGGTGGAAATGACACCAGCCCAACAGGAAACAGTGTCCAGGGGTCTAACACTGTGAGCAATCCTACAGCTCAAAACAGCCCTGCAGTAAATGTTTCAGGCCAGGGAGTTCCAAGAAGTCAAACCCTACGG---------------------GGACCAAGTCAGACAAATATTCATGAAAATTATCCAAATCCTAACATCCAAAGTTTTCCTGCAGGAAGACAATGG------------CGACCTACTGGCACCATTATGGGGCACAGACGTAATGGGCCTTTTTACGGAAATCAACAAATTCAAAGGGGTCCCTGGTGGAACTCCTTTGCTTTGGAAGGCAAACAAGCAGTTCGTCTAGGATATCCAATATATCGCAGAGCTTATGCTTCCACTGCAAGAGGCAATTCTCCCAATTATGCAGGAAATCCAGCAAATTTCAGAAGAAAGCCTGAAGGGCCAAATAAACACCCTGTGGGAACCAATGTTGCTCCTCTGGGTCCCAAACATGGTACTGTTGGCCACAATGAAAACATCCAAAATCCAAGAGAGAAGCCAATAAGTCAAAAAGAAAGAATAGTCATTCCTACAAGGGATCCAAATGGCCCCTGGAGAAACTCTCAAGACTATGGAGTTAATAAATCAAACTGTAAACTGCCTCACCCTGAGCATGACATGCTAGTCCCAAATTTTAATTCTATTGGTCAACGTGAAAACTCTTATTACCTGAGAGGAGATTCCAGAAGAGCTCCAAATTCTAATGGACAAACCCAAAGCCAGAATTTGCCCAAAGGGATTATTTTAGAGCCAAGAAGAATTCCATATGAATCAGAAATTAATCAGCCAGAATTAAAGCACAGTATATATCAGCCTGTGTACCCTGAGGGATTCCCTTCCCCTGCAAGGGAACATTTTCCTGCTGGAAGAAATACTTGGAACCAACAAGAAATCTCTCCACCTTTTAAGGAAGATCCTGGAAGGCATGAAGAACACTTAACTCATCCTTCCCATGGCTCTGGAGGACGTGTTTACTACCCTGACTATAACCCCTATGATCCCAGGGAAAACTCACCATACCTTAGAAATAATACATGGGCTGAAAGAGATGTTTCTCCCAATACAATGAGGCAACCTGAAAATCCACACTATCCCATGAATACTCCAGACCCAAAAAAGACAATCCCTTATAATGAAGAAGACCCAATAGATCCAACTGGAGATGAATCATTCCCAGGACAAAGTAGATGGGGTGTGGCGGAGTCAAGCTTTAAAGGAGACCCAACAGTTAGGCACTATGAAAGCGAGCAA---TAT------------------------------------ACCTCAAATCAACCAAAGGGATACCTTCCCTACTCCTTAGAT---AATCCATCAAAACCCAGGGAGGATTTACCTTATGGTGAATTTTACCCCTGGAGCCCAGATGAGAATTTCCCATCATATAATACAGCTCCCACTGAACCATGGCCGGTGGAGAGCAGGGGCTATTATGCTAATAATGCCGTTGGACAAGAAGAAAGCACTATGTTTCCTTCTTGGAACTCCTGGGACCACAGGATTCAAGCCCAAGAGCAGAAAGAAAGAAGGCCATATTTTAACAGAAATTTCTGGGATCAGCCAACAAATTTACACAGAGCCCCTGCTAGTTCACCATACCAGAAGGAGAACAAGCCTTATTCCAGTAACTCCCCAGCTGGGCTTCAGAAAAATCCAATATGGCATGAAGGTGAGAATTTGAATTATGGCATGTAGATCACTAGGTTAAATTCACCAGAGAGAGAACATTTGGCTTTCCCAGACTTAATTCCTCCAAGTTACCCAGCAGGTCAAAAAGGAGCACATTTATTTCACCTAAGCCAGAGAGGCCCTTGCTGTGCTGGTGGCTCCACAGGGCCCAAGGACAATCCACTTGCTCTACAAGACTACACTCCATCTTTTGGTCTTGCACCAGGGGAGAACCAAGACACCAGCCCTGTGTATACGGAAGACAGTCATACTAAGCATGCAAGACATACTATCTCCCTGACAAGCATCCTACCTGGCCAAAGAAACAGCTCAGAAAAAAGACTGTCTGGA------------GAAAGTCAAAACCCAAGTCCTTTCAGAGATGACGTGTCCACTCTGAAGAGGAACACACCATGTTCTATA---AATCAGTTGGGCCAAAGGGGAATTATGCCATTTCCCGAAACCAGTTCCCTTCAATCAAAGAATACACCTTGCCTCAAAAGTGATCTTGGAGGAGAAGGAAAC---ATTTTGGAACAAATATTTGAAGGCAACCCTCTCAATGAAAGAACTGTTGATCTTACTCCTGAGCAGCTTGTTATTGGTATACGTGACGAAGGTCCCAAGCCAGAAGGAATTCCAAGTGAAGTGCAAAGAAATGAGGGTGAAAGGCAGCAG---AGACCATCTAGCATCCTTCAGTTACCATGTTTTGGCTCCAAATTAACAAAGTATCACACCTCCAGCACTGGAACTCCATCTAGCTTTGGAAGGCAAGGCTCATTTGATGGGGATCCAATTGCGTCTACTGAAATTCCTAACTCATTGGCTGAGTTAGCTACCAGGGCACAGTTTCAGAATATAAATGTAGACCCACTTAATGCAGATGAACACACTCTATTTGATTCTCTTCAAGTAGGGACCAATCCACAGGACCAGGTGCAAGACTGCTTACTACTTCAGGCCATGACCATGGCAGGAAACCCCTGGGGCTGGTTCCTGGGCCACCTCTTCCTCAGTGCCACAGGATCCCTCGCCTGGGGTGGCGGCAGCCACATCATAAACGGCGAGGACTGCCACCCGCACTCGCAGCCTTGGCAGGAGGCACTGTTCTTAGAAAAGGAATTTTTCTGCGGGGGCGTCCTGGTGCATCCTCAATGGGTGCTGTCAGCCGCACACTGTTTCCAGAATTCCTATACCATCGGGCTGGGCCTACACAGTCTTGAGGACGACCAAGAGCCAGGCGGTCGGATGATGGAGGCTCACCTCTCCATCCAGCACCCCGAGTACAACAGACCATCTCTTGCCAACGACCTCATGCTCATCAAGTTGGAAGAATTGGTGCCCCAGTCTGACACCATC-AGCACGTCAGCATCGCCTCACAGTGCCCGACCGCT---GGGGATTCTTGCCTCGTTTCCGGCTG-GGTCAGCTAGCGAATGGCCGACTGCCCAAAGTGCTCCAATGCGTGAATATCTCAGTGGTGTCGGAGGAGATCTGCAGTGAGCTCTATGCCCCCGTGTACCACCCCAGCATGTTCTGCGCTGGCGGAGGCCAGGACCAAAAGGACTCCTGCCATGGTGACTCTGGGGGCCCCCT-GTCTGCAATGGGTCCCTGCAGGGCCTTGTGTCCTTTGGACAATCCCCGTGTGGCCAGCCCAACGTGCCAGGCGTCTACACCAACCTCTGCAAGTTCACAGACTGGATGCAGAAAACCATCCAGGCCAGTATAAAGGTGCTCCCTGCATCTGGCCTTGCTGTCCTCCTCGTCACAGCTCTGAAGTTTTCCACTGCAGCCCCCTCCCTATTTGCAGCCCA--CCCCCCCCAGGACCTCAAGGAACAGCTACCAGCTCGCACAGGCATACCTTGACAAATATTACACAAAGAAAGGAGGGCGCCAGATTGGTGAGATGGGTGCAAGAAGAGGCAATTCCATGGTTAAAAACATTAAGGAGCTGCAGGCTTTCTTCGGCCTCCGAGTCACCGGGAAGTTAGACCGGGCCACCATGGATGTGATCAAGAAGCCTCGCTGTGGAGTTCCTGATGTGGCAAACTATTGCCTCTTCGCAGGTGAATCCAAATGGAAAAAAAATACTTTGACATACAGAATATCCAAATACACACCTTCCATGACTTCTGCAGAAGTGGACAAAGCAGTGGAGATGGCCCTGCAGGCCTGGAGTAGTGCCGTCCCTCTAAGCTTTGTCAGAATAAACTCAGGAGAAGCAGATATTATGATATCTTTTGAAACTGGAGATCACGGGGATTCCTATCCATTCGATGGGCCTCGGGGGACTCTAGCCCATGCATTTGCACCTGGAGAAGGCCTGGGAGGAGATACACATTTCGACAATGCTGAGAAGTGGACTATGGGAATGAATGGTTTCAATTTATTCACCGTTGCTGCTCATGAATTTGGCCACGCACTGGGCCTGGCCCATTCCACAGACCCATCAGCACTGATGTACCCAACTTATAAGTATCAGCATCCCTATGGATTCCACCTTCCCAAGGATGATGTGAAAGGGATCCAGGCACTGTACGGACCTCGGAAGACATTCCCAGGGAAGCCCGCTGTGCCCCACAGCCCCCCTCATAATCCTTCTATCCCTGACCTCTGTGACTCCAGCTCAGCCTTTGATGCTGTGACAATGCTGGGAAAGGAGCTCCTGTTCTTCAGGGACCGGATTTTCTGGCGTCGGCAGGTTCACTTGATGTCAGGGATCCGGCCC------------AGCTCCTTCCCCCAGCTTATGTCCAATGTGGATGCAGCTTATGAAGTGGCTGAGAGGGGCACAGCTTACTTCTTTAAAG-ACCCCACTACTGGATAACAAGAGGATTCCAAATGCAAGGTACTCCTCAGACTATTTATGACTTTGGGTTCCCAAGATACGTGCAGCGAATAGATGCTGCCATCTATCTCAAGGATGCACAGAAGACCCTTTTCTTTGTGGGAGATGAATACTACAGCTATGATGAATGAAAAAGGAAAATGGAAAAAGACTATCCAAAGAATACTGAAGAAGAATTTTCAGGAGTTAATGGCCAAATAGTTGCTGCTGTGGAGTTAAATGGCTACATTTACTTCTTTTCAGGACCCAAAATGTACAAGTATGATACAGAGAAGGAAGATGTGGTTAGTGTGCTGAAATCTAGTTCCTGGATTGGTTGC
Eubalaena_glacialis          GTGGCCGGGCCAGGGTTTCGGGGCCACCCTGCTGGACTTC?????????????------------------???????????????????????CGGTCTTTGTGGCTGTGGTGTTCCGCCATGGCGACCGGGCCCCGCTGGCCTCCTATCCCACTGACCCGCACAAGGAGGCTGTATCCACCCTGTGGCCATGTGGCCTGGGCCAGCTGACCGGGGAAGGGGTCCACCAGCAGCTGGAGCTCGGCCGCTTCCTGAGGAGTCGCTACGAGGATTTTCTGAGCCCCGAGTACCGGCGGGAGGAGGTGTACATTCGCAGCACAGACTTTGACCGGACCCTGGAGAGCGCTCAGGCCAACCTAGCGGGGCTGTTCCCTGAGGCCGCCCCAGGGCGCTCCGAGGCCACCTGGAGGCCAATCCCTGTGCACACGGTGCC-GTCACTGAGGACAAGCTGCTGAGGTTCCCTACACACAGCTGTCCCC-ATACCAGGAGCTGCTGAGGGAGGCCACGGAGGCCGCCGAGTACCAGACGGCCCTAGAGGGTTGGACGGATTTCTTGACTCACCTGGAGAACTTCACGGGGCTGTCGCTGGTCGGGGAGCCGCCCCGCAGGGCGTGGAAAGTTCTGGACACTCTTATTTGCCAGCAAGCCCACGGTCTCCCCCTCCCATCCTGGGCCTCCCCGGATGTCCTGCAGACACTAGCTCAGATCTCGGCTTTGGATACTGGGGCACACGTGGGCCCACCCGGGGCAGCAGAGAAGGCCCAGCTGTCTGGGGGAATCCTGCTGGATGCCATCCTTGCCGACTTCTCTCGGGTGCAGCACTTGGGGCTGCCCCTCAAGATGGTTATGTATTCGGCTCACGACACCACTCTCCTGGCCCTCCAGGGGGCCCTGGGTCTCTATGACGGGCACACACCGCCTTATGCCGCCTGCCTCGGCTTTGAGTTCCGGAGGCGCCTTGGGGACCCAGAT------------------GACGACGCAGGGGATGTCACCATCTCCCTCTTCTACCGCAACGACTCTGCCGGCTTACCCTTGACCCTCAGCCTCCCCGGGTGCCCGGAGGCCTGCCCCTTAGGCCGCTTCCGCCAGCTGACTGCCCCCGCCCGGCCTCCGGCTCGCGGCATCCCCTGCCATGGCTTCCGCGAGCCCGCCACCCCCGCAGCCACCGTGGTGCCCCTGCTGGCTGGGGCTGTGGCCGTGCTGGCAGCCCTCAGCATGGGGCTGGGCCTGCTGGCCTGCAGAGCCGGCTGCCTGCGGGCCTGGGGGGGCCCCGTG???????????????ATCCCACTTTTCAAAATGAAGGACATGCTACTGATCCTGTGCCTCCTGAAAATGAGTTCTGCAGTGCCGGTGTTTCCTCAGCAACCTGGGACACCAGGCATGGCTAGTTTGAGTCTTGAGACAATGAGACAGTTGGGAAGTTTGCAGGGATTAAACATGCTTTCTCAGTATTCAAGATTTGGCTTTGGGAAGTCATTTAATTCTTTGTGGATGCATGGTCTCCTCCCACCACATTCCTCTTTCCCATGGATGAGACCAAGAAAACATGAAACTCAACAGTATGAATATTCTTTGCCTGTGCATCCCCCACCTCTCCCATCGCAGCCATCCCTGCAGCCTCCACAGCCAGGGC---AGAAACCCTTCCTCCAGCCCAGCGTTGTAACCTCCGTCCAGAACACAGTCCAGAAGGGAATACCCCAGCCTCCGATTTACCCGGGGCATCCGCCCTTGCAGCAATCAGAGGGGCCAATGATTCAACAACAAGTGGCACCATCAGAAAAGCCACCGAAGACCGAGTTGCCAGGAATGGATTTTGCTGATCCACAAGATCCATCAATG---TTTCCAATAGCCCGTTTGATATCTTGGGGACCAATGCCACAAAATAAACCACCTCTACTTCATCCAGGAATATTTTATATGTCCTATGGAGCAAATCAATTGAACGCTCCTGCCAGACTTGGCATCATGAGCTCAGAAGAAATGGCTGGAGGAAGAGGAGGCCCCATGGCCTATGGAGCCATGTTCCCGGGATTTGGAGGCATGAGGCCCGGCCTTGGAGGGATGCCCCCCAATCCAGCCATGGACGGGGACTTTACTCTGGAATTTGACTCCCCAGTCGCTGGAACCAAAGGCCCGGAGAAGGGACAAGGAGGTGCACAAGACCCCCCTGTGCCAGAGGCCCACCCAGCCGATCCAGAAAACCCAGCTCTCCTTTCAGAGGTAGCAACTGGTGCCCTCGGAGGGCTTCTTGCTAATCCTAAAGGCAATATCCCCAACCTAGCAAGAGGCCCTGCAGGGCAGAACAGGGGACCCCTCAGG---GTTCCCCCAGCAGCCGCAGACCCACTGATGACCCCTGGATTAGCTGATGTTTATGAGACCTACGGTGCTGATGAGACCACAACTCTGGGTCTCCGGGAAGAAACCACCGTGGATTCCACAGTGACCCCTGACAGTCAGCACACATCGATGCCAGGAAACAAGGCCCAGCAGCCCCAGATTAAGCATGATTCATGGCATTTCCAAGAGCCCATGGGGACCTGGATTTTGTTTGCCTGCCTCCTGGGAGCAGCCTTCTCTATGCCCCTACCACCTCATCCTGGGCACCCTGGTTATATCAACTTCAGCTATGAGGTGCTTACCCCTCTGAAGTGGTACCAGAACATAATAAGACACCCGTACCCGTCCTACGGTTACGAACCCATGGGTGGCTGGCTGCACCACCAAATCATTCCCGTGGTATCCCAGCAGGCT------------GCCCTGCAGCCTCAT---CACCACTTCCCCATGGTGCCAGCCCAGCAGCCCGCGGTCCCCCGGCAAACCATGGTGCCAGTTCCTGGCCAGCACTCCATGACTCCAAGCCAACCCCACCAGCCACACCTCCCTGCGCCCGCCCAG---------------CAGCCCGTCCAGCCGCAGCCTCAC---------------------------------------------------------------------------------------------------------------------CTGCCCCTGCTGCCCCAGCCGCCTCTGCCTCCGATGTTCCCCATGCAGCCCCTGCCCCCCATGCTTCCTGACCTGCCTCTGGAGGCTTGGCCAGCAACAGACAAGACCAAGCGGGAGGAAGTGGATATGAAGACTATGATTCTACTGTTTTGTCTTCTAGGATCAACTCTGTCATTACCAATGCAGCTCAACCCTGCTTTGGTACTTCCTCCAACAAAGCTGGTTCCAGATCAGGCAACACTGCTAAACCAACAACAGCCAAATCAGGTCTTCCCTTCTTTAAGTCTAATTCCATTGACACAGATGCTCACACTGGGGTCAGACCTGCAACTGCTAAATCCTGCTGCAAGGATGGCACCTGGTACCCAGACCCTCTTACTGACCCTGGGGGGATTGAAGGTACAGCAGCAGCTGCAACCACAAGTGTTACCAGTTATTGTAGCACACCTTGGAGCCCAGGGTGCTATCCTAAGCTCAGAGGAATTGCCAGCGACCCCCCAAATCTTAACAAGATTTATCTTCCATCCCTTGTTTCCCAGAGCCATCCTGCCCACCAGTCAGGCTACTCCAGATGTCCAGAATGGAATCCTTCCTGCAGGACAAGCAGGAGCAAATCCTGCCATCCAGGGAACCCCAGAGGGCCCCTTCCCARCTACCAGTGGCACAGATGACGACTTTGCAGAGACCACCCCTAAAGGCATCCAAAAGGGCACACACACCACTGAGGAAACCACCACAGGGTCACCAAAAGGAATT???ATGTTGCTGCTGCAGTGCAGGCATGAAGCCTCTTCTCCTAAGCTAGATAACTTGGTACCAAGTGGAAAAATGAAGATTCTCCTCGTCTTTCTAGGTCTGCTTGGTTATTCCATTGCTATGCCA------ATGCAAATGCCCTGAATCCCTGGATTTAGCAGTAAAAGTGAGGAGATGATGCGCTATGGTCACTTCAACCTTATGAACTCCCCACCTATGGCACACCTGGGTCCCTTGTATGGAAATGGTATGCAGCTCCCTCAGCTCTTCCTGCCGTACCAGATGCCCATGTGGTCTCAGCCACCACCCAACAAGAAGCGCCCACAGAAACCCTCATCTCCCTCAGCATCCAAACACCAGAGCAAGACTGATCAAGCCCCAGAGACCCAGAAACCCAACCAGCCTCAACTAAAGCAGCCCCTACCGGAGCATCCTTTAAAGCAGCCATCACCCACCCCAACTCAGCCCCAA---GAGGAAACCCAGACACCTCAGGCATTCCCACCATTCGGCAATGGGCTATTTCCCTATCAACAGCCACCATGGCATGTTCCACTTAGGGTACCATCAGGTTATGGACGTCCACCAGTCAGCAGTGAAGAAGGTGGGAATCCTTACTTTGGATATTTTGGATATCATGGATTTGGGGGCCGTCCTCCTTATTATTCAGAAGAGATGTTTGAACAAGATTTTGAAAAACCAAAAGAAAAAGATCCTCCTAAAACAGAGAGTCCAGCCACCGATCCTTCGGCTAATTCAACAGTTCCTGAAACTAATTCTACCCAGTCAAATGCACCCAATCCCAGAGGGAGTCAGGGTGGAAATGACACCAGCCCAACAGGAAACAGTGTCCAGGGGTCTAACACTGTGAGCAATCCTACAGCTCAAAACAGCCCTGCAGTAAATGTTTCAGGCCAGGGAGTTCCAAGAAGTCAAACCCTACGG---------------------GGACCAAGTCAGACAAATATTCATGAAAATTATCCAAATCCTAACATCCAAAGTTTTCCTGCAGGAAGACAATGG------------CGACCTACTGGCACCATTATGGGGCACAGACGTAATGGGCCTTTTTACGGAAATCAACAAATTCAAAGGGGTCCCTGGTGGAACTCCTTTGCTTTGGAAGGCAAACAAGCAGTTCGTCTAGGATATCCAATATATCGCAGAGCTTATGCTTCCACTGCAAGAGGCAATTCTCCCAATTATGCAGGAAATCCAGCAAATTTCAGAAGAAAGCCTGAAGGGCCAAATAAACACCCTGTGGGAACCAATGTTGCTCCTCTGGGTCCCAAACATGGTACTGTTGGCCACAATGAAAACATCCAAAATCCAAGAGAGAAGCCAATAAGTCAAAAAGAAAGAATAGTCATTCCTACAAGGGATCCAAATGGCCCCTGGAGAAACTCTCAAGACTATGGAGTTAATAAATCAAACTGTAAACTGCCTCACCCTGAGCATGACATGCTAGTCCCAAATTTTAATTCTATTGGTCAACGTGAAAACTCTTATTACCTGAGAGGAGATTCCAGAAGAGCTCCAAATTCTAATGGACAAACCCAAAGCCAGAATTTGCCCAAAGGGATTATTTTAGAGCCAAGAAGAATTCCATATGAATCAGAAATTAATCAGCCAGAATTAAAGCACAGTATATATCAGCCTGTGTACCCTGAGGGATTCCCTTCCCCTGCAAGGGAACATTTTCCTGCTGGAAGAAATACTTGGAACCAACAAGAAATCTCTCCACCTTTTAAGGAAGATCCTGGAAGGCATGAAGAACACTTACCTCATCCTTCCCATGGCTCTGGAGGACGTGTTTACTACCCTGACTATAACCCCTATGATCCCAGGGAAAACTCACCATACCTTAGAAATAATACATGGGCTGAAAGAGATGTTTCTCCCAATACAATGAGGCAACCTGAAAATCCACACTATCCCATGAATACTCCAGACCCAAAAAAGACAATCCCTTATAATGAAGAAGACCCAATAGATCCAACTGGAGATGAATCATTCCCAGGACAAAGTAGATGGGGTGTGGCGGAGTCAAGCTTTAAAGGAGACCCAACARTTAGGCACTATGAAAGCGAGCAA---TAT------------------------------------ACCTCAAATCAACCAAAGGGATACCTTCCCTATTCCTTAGAC---AATCCATCAAAACCCAGGGAGGATTTCCCTTATGGTGAATTTTACCCCTGGAGCCCAGATGAGAATTTCCCATCATATAATACAGCTCCCACTGAACCATGGCCGGTGGAGAGCAGGGGCTATTATGCTAATAATGCCGTTGGACAAGAAGAAAGCACTATGTTTCCTTCTTGGAACTCCTGGGACCACAGGATTCAAGCCCAAGAGCAGAAAGAAAGAAGGCCATATTTTAACAGAAATTTCTGGGATCAGCCAACAAATTTACACAGAGCCCCTGCTAGTTCACCATACCAGAAGGAGAACAAGCCTTATTCCAGTAACTCCCCAGCTGGGCTTCAGAAAAATCCAATATGGCATGAAGGTGAGAATTTGAATTATGGCATGTAGATCACTAGGTTAAATTCACCAGAGAGAGAACAYTTGGCTTTCCCAGACTTAATTCCTCCAAGTTACCCAGCAGGTCAAAAAGGAGCACATTTATTTCACCTAAGCCAGAGAGGCCCTTGCTGTGCTGGTGGCTCCACAGGGCCCAAGGACAATCCACTTGCTCTACAAGACTACACTCCATCTTTTGGTCTTGCACCAGGGGAGAACCAAGACACCAGCCCTGTGTATACAGAAGACAGTCATACTAAGCATGCAAGACATACTATCTCCCTGACAAGCATCCTACCTGGCCAAAGAAACAGCTCAGAAAAAAGACTGTCTGGA------------GAAAGTCAAAACCCAAGTCCTTTCAGAGATGACGTGTCCACTCTGAAGAGGAACACACCATGTTCTATA---AATCAGTTGGGCCAAAGGGGAATTATGCCATTTCCCGAAACCAGTTCCCTTCAATCAAAGAATACACCTTGCCTCAAAAGTGATCTTGGAGGAGAAGGAAAC---ATTTTGGAACAAATATTTGAAGGCAACCCTCTCAATGAAAGAACTGTTGATCTTACTCCTGAGCAGCTTGTTATTGGTATACGTGACGAAGGTCCCAAGCCAGAAGGAATTCCAAGTGAAGTGCAAAGAAATGAGGGTGAAAGGCAGCAG---AGACCATCTAGCATCCTTCAGTTACCATGTTTTGGCTCCAAATTAACAAAGTATCACACCTCCAGCACTGGAACTCCATCTAGCTTTGGAAGGCAAGGCTCATTTGATGGGGATCCAATTACGTCTACTGAAATTCCTAACTCATTGGCTGAGTTAGCTACCAGGGCACAGTTTCAGAATATAAATGTAGACCCACTTAATGCAGATGAACACACTCTATTTGATTCTCTTCAAGTAGGGACCAATCCACAGGACCAGGTGCAAGACTGCTTACTACTTCAGGCCATGACCATGGCAGGAAACCCCTGGGGCTGGTTCCTGGGCCACCTCTTCCTCAGTGCCACAGGATCCCTCGCCTGGGGTGGCGGCAGCCACATCATAAACGGCGAGGACTGCCACCCGCACTCGCAGCCTTGGCAGGAGGCACTGTTCTTAGAAAAGGAATTTTTCTGCGGGGGCGTCCTGGTGCATCCTCAATGGGTGCTGTCAGCCGCACACTGTTTCCAGAATTCCTATACCATCGGGCTGGGCCTGCACAGTCTTGAGGACGACCAAGAGCCAGGCGGTCGGATGATGGAGGCTCACCTCTCCATCCAGCACCCCGAGTACAACAGACCATCTCTTGCCAACGACCTCATGTTCATCAAGTTGGAAGAATTGGTGCCCCAGTCTGACACCATC-AGCACGTCAGCATCGCCTCACAGTGCCCGACCGCT---GGGGATTCTTGCCTCATTTCCGGCTG-GGTCAGCTAGCGAATGGCCGACTGCCCAAAGTGCTCCAATGCGTGAATATCTCAGTGGTGTCGGAGGAGATCTGCAGTGAGCTCTATGCCCCCGTGTACCACCCCAGCATGTTCTGCGCTGGCGGAGGCCAGGACCAAAAGGACTCCTGCCATGGTGACTCTGGGGGCCCCCTGGTCTGCAACGAGTCCCTGCAGGGCCTTGTGTCCTTTGGACAATCCCCGTGTGGCCAGCCCAACGTGCCAGGCGTCTACACCAACCTCTGCAAGTTCACAGACTGGATACAGAAAACCATCCAGGCCAGTATAAAGGTGCTCCCTGCATCTGGCCTTGCTGTCCTCCTCGTCACAGCTCTGAAGTTTTCCACTGCAGCCCCCTCCCTATTTGCAGCCCA-CCCCCCCCNAGGACCTCAAGGAACAGCTACCAGCTCGCACAGGCATACCTTGACAAATATTACACAAAGAAAGGAGGGCGCCAGATTGGTGAGATGGGTGCAAGAAGAGGCAATTCCATGGTTAAAAACATTAAGGAGCTGCAGGCTTTCTTCGGCCTCCGAGTCACCGGGAAGTTAGACCGGGCCACCATGGATGTGATCAAGAAGCCTCGCTGTGGAGTTCCTGATGTGGCAAACTATTGCCTCTTCGCAGGTGAATCCAAATGGAAAAAAAATACTTTGACATACAGAATATCCAAATACACACCTTCCATGACTTCTGCAGAAGTGGACAAAGCAGTGGAGATGGCCCTGCAGGCCTGGAGTAGTGCCGTCCCTCTAAGCTTTGTCAGAATAAACTCAGGAGAAGCAGATATTATGATATCTTTTGAAACTGGAGATCACGGGGATTCCTATCCATTCGATGGGCCTCGGGGGACTCTAGCCCATGCATTTGCACCTGGAGAAGGCCTGGGAGGAGATACACATTTCGACAATGCTGAGAAGTGGACTATGGGAATGAATGGTTTCAATTTATTCACCGTTGCTGCTCATGAATTTGGCCACGCACTGGGCCTGGCCCATTCCACAGACCCATCAGCACTGATGTACCCAACTTATAAGTATCAGCATCCCTATGGATTCCACCTTCCCAAGGATGATGTGAAAGGGATCCAGGCACTGTACGGACCTCGGAAGACATTCCCAGGGAAGCCCGCTGTGCCCCACAGCCCCCCTCATAATCCTTCTATCCCTGACCTCTGTGACTCCAGCTCAGCCTTTGATGCTGTGACAATGCTGGGAAAGGAGCTCCTGTTCTTCAGGGACCGGATTTTCTGGCGTCGGCAGGTTCACTTGATGTCAGGGATCCGGCCCAGCTCCTTCCCCAGCTYMTKYCCCCAGCTTATGTCCAATGTGGATGCAGCTTATGAAGTGGCTGAGAGGGGCACAGCTTACTTCTTTAAAG-ACCCCACTACTGGATAACAAGAGGATTCCAAATGCAAGGTACTCCTCAGACTATTTATGACTTTGGGTTCCCAAGATACGTGCAGCGAATAGATGCTGCCATCTATCTCAAGGATGCACAGAAGACCCTTTTCTTTGTGGGAGATGAATACTACAGCTATGATGAATGAAAAAGGAAAATGGAAAAAGACTATCCAAAGAATACTGAAGAAGAATTTTCAGGAGTTAATGGCCAAATAGTTGCTGCTGTGGAGTTAAATGGCTACATTTACTTCTTTTCAGGACCCAAAATGTACAAGTATGATACAGAGAAGGAAGATGTGGTTAGTGTGCTGAAATCTAGTTCCTGGATTGGTTGC
Eubalaena_japonica           GTGGCCGGGCCAGGGTTTCGGGGCCACCCTGCTGGACTTCTCCTGCTG------CTGCTA---------CCCCAGGCCCTGACAGAGGGATCCCCGGTCTTTGTGGCTGTGGTGTTCCGCCATGGCGACCGGGCCCCGCTGGCCTCCTATCCCACTGACCCGCACAAGGAGGCTGTATCCACCCTGTGGCCATGTGGCCTGGGCCAGCTGACCGGGGAAGGGGTCCACCAGCAGCTGGAGCTCGGCCGCTTCCTGAGGAGTCGCTACGAGGATTTTCTGAGCCCCGAGTACCGGCGGGAGGAGGTGTACATTCGCAGCACAGACTTTGACCGGACCCTGGAGAGCGCTCAGGCCAACCTAGCGGGGCTGTTCCCTGAGGCCGCCCCAGGGCGCTCCGAGGCCACCTGGAGGCCAATCCCTGTGCACACGGTGCC-GTCACTGAGGACAAGCTGCTGAGGTTCCCTACACGCAGCTGTCCCG-ATACCAGGAGCTGCTGAGGGAGGCCACGGAGGCCGCCGAGTACCAGACGGCCCTAGAGGGTTGGACGGATTTCTTGACTCACCTGGAGAACTTCACGGGGCTGTCGCTGGTCGGGGAGCCGCTCCGCAGGGCGTGGAAAGTTCTGGACACTCTTATTTGCCAGCAAGCCCACGGTCTCCCCCTCCCATCCTGGGCCTCCCCGGATGTCCTGCAGACACTAGCTCAGATCTCGGCTTTGGATACTGGGGCACACGTGGGCCCACCCGGGGCAGCAGAGAAGGCCCAGCTGTCTGGGGGAATCTTGCTGGATGCCATCCTTGCCGACTTCTCTCGGGTGCAGCACTTGGGGCTGCCCCTCAAGATGGTTATGTATTCGGCTCACGACAGCACTCTCCTGGCCCTCCAGGGGGCCCTGGGTCTCTATGACGGGCACACACCGCCTTATGCCGCCTGCCTCGGCTTTGAGTTCCGGAGGCGCCTTGGGGACCCGGAT------------------GACGACGCAGGGGATGTCACCATCTCCCTCTTCTACCGCAACGACTCTGCCGGCTTACCCTTGACCCTCAGCCTCCCTGGGTGCCCGGAGGCCTGCCCCTTAGGCCGCTTCCGACAGCTGACTGCCCCCGCCCGGCCTCCGGCTCGCAGCATCCCCTGCCATGGCTTCCGCGAGCCCGCCACCCCCGCAGCCACCGTGGTGCCCCTGCTGGCTGGGGCTGGGGCCGTGCTGGCAGCCCTCAGCATGGGGCTGGGCCTGCTGGCCTGCAGAGCCAGCTGCCTGCGGGCCTGGGGGGGCCCCGTG???????????????????????????????????????????????????????????????????????????????????????????????????????????????????????????????????????ACAATGAGACAGTTGGGAAGTTTGCAGGGATTAAACATGCTTTCTCAGTATTCAAGATTTGGCTTTGGGAAGTCATTTAATTCTTTGTGGATGCATGGTCTCCTCCCACCACATTCCTCTTTCCCATGGATGAGACCAAGGAAACATGAAACTCAACAGTATGAATATTCTTTGCCTGTGCATCCCCCACCTCTCCCATCGCAGCCATCCCTGCAGCCTCCACAGCCAGGGC---AGAAACCCTTCCTCCAGCCCAGCGTTGTAACCTCCGTCCAGAACACAGTCCAGAAGGGAATACCCCAGCCTCCGATTTACCCGGGGCATCCGCCCTTGCAGCAATCAGAGGGGCCAATGATTCAACAACAAGTGGCACCATCAGAAAAGCCACCGAAGACCGAGTTGCCAGGAATGGATTTTGCTGATCCACAAGATCCATCAATG---TTTCCAATAGCCCGTTTGATATCTTGGGGACCAATGCCACAAAATAAACCACCTCCACTTCATCCAGGAATATTTTATATGTCCTATGGAGCAAATCAATTGAACGCTCCTGCCAGACTTGGCATCGTGAGCTCAGAAGAAATGGCTGGAGGAAGAGGAGGCCCCATGGCCTATGGAGCCATGTTCCCGGGATTTGGAGGCATGAGGCCCGGCCTTGGAGGGATGCCCCCCAATCCAGCCATGGGCGGGGACTTTACTCTGGAATTTGACTCCCCAGTCGCTGGAACCAAAGGCCCGGAGAAGGGACAAGGAGGTGCACAAGACCCCCCTGTGCCAGAGGCCCACCCAGCCGATCCGGAAAACCCAGCTCTCCTTTCAGAGGTAGCAACTGGTGCCCTCGGAGGGCTTCTTGCTAATCCTAAAGGCAATATCCCCAACCTAGCAAGAGGCCCTGCAGGGCAGAACAGGGGACCCCTCAGG---GTTCCCCCAGCAGCCGCAGACCCACTGATGACCCCTGGATTAGCTGATGTTTATGAGACCTACGGTGCTGATGAGACCACAACTCTGGGTCTCCGGGAAGAAACCACCGTGGATTCCACAGTGACCCCTGACAGTCAGCACACATCGATGCCAGGAAACAAGGCCCAGCAGCCCCAGATTAAGCATGATTCATGGCATTTCCAAGAGCCCATGGGGACCTGGATTTTGTTTGCCTGCCTCCTGGGAGCAGCCTTCTCTATGCCCCTACCACCTCATCCTGGGCACCCTGGTTATATCAACTTCAGCTATGAGGTGCTTACCCCTCTGAAGTGGTACCAGAACATAATAAGACACCCGTACCCGTCCTACGGTTACGAACCCATGGGTGGCTGGCTGCACCACCAAATCATTCCCGTGGTATCCCAGCAGGCT------------GCCCTGCAGCCTCAT---CACCACTTCCCCATGGTGCCAGCCCAGCAGCCCGCGGTCCCCCGGCAAACCATGGTGCCAGTTCCTGGCCAGCACTCCATGACTCCAAGCCAACCCCACCAGCCACACCTCCCTGCGCCCGCCCAG---------------CAGCCCGTCCAGCCGCAGCCTCAC---------------------------------------------------------------------------------------------------------------------CCGCCCCTGCTGCCCCAGCCGCCTCTGCCTCCGATGTTCCCCATGCAGCCCCTGCCCCCCATGCTTCCTGACCTGCCTCTGGAGGCTTGGCCAGCAACAGACAAGACCAAGCGGGAGGAAGTGGATATGAAGACTATGATTCTACTGTTTTGTCTTCTAGGATCAACTCTGTCATTACCAATGCAGCTCAACCCTGCTTTGGTACTTCCTCCAACAAAGCTGGTTCCAGATCAGGCAACACTGCTAAACCAACAACAGCCAAATCAGGTCTTCCCTTCTTTAAGTCTAATTCCATTGACACAGATGCTCACACTGGGGTCAGACCTGCAACTGCTAAATCCTGCTGCAGGGATGGCACCTGGTACCCAGACCCTCTTACTGACCCTGGGGGGATTGAAGGTACAGCAGCAGCTGCAACCACAAGTGTTACCAGTTATTGTAGCACACCTTGGAGCCCAGGGTGCTATCCTAAGCTCAGAGGAATTGCCAGCGACCCCCCAAATCTTAACAAGATTTATCTTCCATCCCTTGTTTCCCGGAGCCATCCTGCCCACCAGTCAGGCTACTCCAGATGTCCAGAATGGAATCCTTCCTGCAGGACAAGCAGGAGCAAATCCTGCCATCCAGGGAACCCCAGAGGGCCCCTTCCCAGCTACCAGTGGCACAGATGACGACTTTGCAGAGACCACCCCTAAAGGCATCCAAAAGGGCACACACACCACTGAGGAAACCACCACAGGGTCACCAAAAGGAATT???ATGTTGCTGCTGCAGTGCAGGCATGAAGCCTCTTCTCCTAAGCTAGATAACTTGGTACCAAGTGGAAAAATGAAGATTCTCCTCGTCTTTCTAGGTCTGCTTGGTTATTCCATTGCTATGCCA------ATGCAAATGCCCTGAATCCCTGGATTTAGCAGTAAAAGTGAGGAGATGATGCGCTATGGTCACTTCAACCTTATGAACTCCCCACCTATGGCACACCTGGGTCCCTTGTATGGAAATGGTATGCAGCTCCCTCAGCTCTTCCTGCCGTACCAGATGCCCATGTGGTCTCAGCCACCACCCAACAAGAAGCGCCCACAGAAACCCTCATCTCCCTCAGCATCCAAACACCAGAGCAAGACTGATCAAGCCCCAGAGACCCAGAAACCCAACCAGCCTCAACTAAAGCAGCCCCTACCGGAGCATCCTTTAAAGCAGCCATCACCCACCCCAACTCAGCCCCAA---GAGGAAACCCAGACACCTCAGGCATTCCCACCATTCGGCAATGGGCTATTTCCCTATCAACAGCCACCATGGCATGTTCCACTTAGGGTACCATCAGGTTATGGACGTCCACCAGTCAGCAGTGAAGAAGGTGGGAATCCTTACTTTGGATATTTTGGATATCATGGATTTGGGGGCCGTCCTCCTTATTATTCAGAAGAGATGTTTGAACAAGATTTTGAAAAACCAAAAGAAAAAGATCCTCCTAAAACAGAGAGTCCAGCCACCGATCCTTCGGCTAATTCAACAGTTCCTGAAACTAATTCTACCCAGTCAAATGCACCCAATCCCAGAGGGAGTCAGGGTGGAAATGACACCAGCCCAACAGGAAACAGTGTCCAGGGGTCTAACACTGTGAGCAATCCTACAGCTCAAAACAGCCCTGCAGTAAATGTTTCAGGCCAGGGAGTTCCAAGAAGTCAAACCCTACGG---------------------GGACCAAGTCAGACAAATATTCATGAAAATTATCCAAATCCTAACATCCAAAGTTTTCCTGCAGGAAGACAATGG------------CGACCTACTGGCACCATTATGGGGCACAGACGTAATGGGCCTTTTTACGGAAATCAACAAATTCAAAGGGGTCCCTGGTGGAACTCCTTTGCTTTGGAAGGCAAACAAGCAGTTCGTCTAGGATATCCAATATATCGCAGAGCTTATGCTTCCACTGCAAGAGGCAATTCTCCCAATTATGCAGGAAATCCAGCAAATTTCAGAAGAAAGCCTGAAGGGCCAAATAAACACCCTGTGGGAACCAATGTTGCTCCTCTGGGTCCCAAACATGGTACTGTTGGCCACAATGAAAACATCCAAAATCCAAGAGAGAAGCCAATAAGTCAAAAAGAAAGAATAGTCATTCCTACAAGGGATCCAAATGGCCCCTGGAGAAACTCTCAAGACTATGGAGTTAATAAATCAAACTGTAAACTGCCTCACCCTGAGCATGACATGCTAGTCCCAAATTTTAATTCTATTGGTCAACGTGAAAACTCTTATTACCTGAGAGGAGATTCCAGAAGAGCTCCAAATTCTAATGGACAAACCCAAAGCCAGAATTTGCCCAAAGGGATTATTTTAGAGCCAAGAAGAATTCCATATGAATCAGAAATTAATCAGCCAGAATTAAAGCACAGTATATATCAGCCTGTGTACCCTGAGGGATTCCCTTCCCCTGCAAGGGAACATTTTCCTGCTGGAAGAAATACTTGGAACCAACAAGAAATCTCTCCACCTTTTAAGGAAGATCCTGGAAGGCATGAAGAACACTTACCTCATCCTTCCCATGGCTCTGGAGGACGTGTTTACTACCCTGACTATAACCCCTATGATCCCAGGGAAAACTCACCATACCTTAGAAATAATACATGGGCTGAAAGAGATGTTTCTCCCAATACAATGAGGCAACCTGAAAATCCACACTATCCCATGAATACTCCAGACCCAAAAAAGACAATCCCTTATAATGAAGAAGACCCAATAGATCCAACTGGAGATGAATCATTCCCAGGACAAAGTAGATGGGGTGTGGCGGAGTCAAGCTTTAAAGGAGACCCAACAGTTAGGCACTATGAAAGCGAGCAA---TAT------------------------------------ACCTCAAATCAACCAAAGGGATACCTTCCCTACTCCTTAGAT---AATCCATCAAAACCCAGGGAGGATTTACCTTATGGTGAATTTTACCCCTGGAGCCCAGATGAGAATTTCCCATCATATAATACAGCTCCCACTGAACCATGGCCGGTGGAGAGCAGGGGCTATTATGCTAATAATGCCGTTGGACAAGAAGAAAGCACTATGTTTCCTTCTTGGAACTCCTGGGACCACAGGATTCAAGCCCAAGAGCAGAAAGAAAGAAGGCCATATTTTAACAGAAATTTCTGGGATCAGCCAACAAATTTACACAGAGCCCCTGCTAGTTCACCATACCAGAAGGAGAACAAGCCTTATTCCAGTAACTCCCCAGCTGGGCTTCAGAAAAATCCAATATGGCATGAAGGTGAGAATTTGAATTATGGCATGTAGATCACTAGGTTAAATTCACCAGAGAGAGAACACTTGGCTTTCCCAGACTTAATTCCTCCAAGTTACCCAGCAGGTCAAAAAGGAGCACATTTATTTCACCTAAGCCAGAGAGGCCCTTGCTGTGCTGGTGGCTCCACAGGGCCCAAGGACAATCCACTTGCTCTACAAGGCTACACTCCATCTTTTGGTCTTGCACCAGGGGAGAACCAAGACACCAGCCCTGTGTATACAGAAGACAGTCATACTAAGCATGCAAGACATACTATCTCCCTGACAAGCATCCTACCTGGCCAAAGAAACAGCTCAGAAAAAAGACTGCCTGGA------------GAAAGTCAAAACCCAAGTCCTTTCAGAGATGACGTGTCCACTCTGAAGAGGAACACACCACGTTCTATA---AATCAGTTGGGCCAAAGGGGAATTATGCCATTTCCCGAAACCAGTTCCCTTCAATCAAAGAATACACCTTGCCTCAAAAGTGATCTTGGAGGAGAAGGAAAC---ATTTTGGAACAAATATTTGAAGGCAACCCTCTCAATGAAAGAACTGTTGATCTTACTCCTGAGCAGCTTGTTATTGGTATACGTGACGAAGGTCCCAAGCCAGAAGGAATTCCAAGTGAAGTGCAAAGAAATGAGGGTGAAAGGCAGCAG---AGACCATCTAGCATCCTTCAGTTACCATGTTTTGGCTCCAAATTAACAAAGTATCACACCTCCAGCACTGGAACTCCATCTAGCTTTGGAAGGCATGGCTCATTTGATGGGGATCCAATTACGTCTACTGAAATTCCTAACTCATTGGCTGAGTTAGCTACCAGGGCACAGTTTCAGAATATAAATGTAGACCCACTTAATGCAGATGAACACACTCTATTTGATTCTCTTCAAGTAGGGACCAATCCACAGGACCAGGTGCAAGACTGCTTACTACTTCAGGCCATGACCATGGCAGGAAACCCCTGGGGCTGGTTCCTGGGCCACCTCTTCCTCAGTGCCACAGGATCCCTCGCCTGGGGTGGCGGCAGCCACATCATAAACGGCGAGGACTGCCACCCGCACTCGCAGCCTTGGCAGGCGGCACTGTCCTTAGAAAAGGAATTTTTCTGCGGGGGCGTCCTGGTGCATCCTCAATGGGTGCTGTCAGCCGCACACTGTTTCCAGAATTCCTATACCATCGGGCTGGGCCTGCACAGTCTTGAGGACGACCAAGAGCCAGGCGGTCGGATGATGGAGGCTCACCTCTCCATCCAGCACCCCGAGTACAACAGACCATCTCTTGCCAACGACCTCATGCTCATCAAGTTGGAAGAATTGGTGCCCCAGTCTGACACCATC-AGCACGTCAGCATCGCCTCACAGTGCCCGACCGCT---GGGGATTCTTGCCTCGTTTCCGGCTG-GGTCAGCTAGCGAATGACCGACTGCCCAAAGTGCTCCAATGCGTGAATATCTCAGTGGTGTCGGAGGAGATCTGCAGTGAGCTCTATGCCCCCGTGTACCACCCCAGCATGTTCTGCGCTGGCGGAGGCCAGGACCAAAAGGACTCCTGCCATGGTGACTCTGGGGGCCCCCT-GTCTGCAATGGGTCCCTGCAGGGCCTTGTGTCCTTTGGACAATCCCCGTGTGGCCAGCCCAACGTGCCAGGCGTCTACACCAACCTCTGCAAGTTCACAGACTGGATACAGAAAACCATCCAGGCCAGTATAAAGGTGCTCCCTGCATCTGGCCTTGCTGTCCTCCTCGTCACAGCTCTGAAGTTTTCCACTGCAGCCCCCTCCCTATTTGCAGCCCA--CCCCCCCCAGGACCTCAAGGAACAGCTACCAGCTCGCACAGGCATACCTTGACAAATATTACACAAAGAAAGGAGGGCGCCAGATTGGTGAGATGGGTGCAAGAAGAGGCAATTCCATGGTTAAAAACATTAAGGAGCTGCAGGCTTTCTTCGGCCTCCGAGTCACCGGGAAGTTAGACCGGGCCACCATGGATGTGATCAAGAGGCCTCGCTGTGGAGTTCCTGATGTGGCAAACTATTGCCTCTTCGCAGGTGAATCCAAATGGAAAAAAAATACTTTGACATACAGAATATCCAAATACACACCTTCCATGACTTCTGCAGAAGTGGACAAAGCAGTGGAGATGGCCCTGCAGGCCTGGAGTAGTGCCGTCCCTCTGAGCTTTGTCAGAATAAACTCAGGAGAAGCAGATATTATGATATCTTTTGAAACTGGAGATCACGGGGATTCCTATCCATTCGATGGGCCTCGGGGGACTCTAGC-CATGCATTTGCACCTGGAGAAGGCCTGGGAGGAGATACACATTTCGACAATGCTGAGAAGTGGACTATGGGAATGAATGGTTTCAATTTATTCACCGTTGCTGCTCATGAATTTGGCCACGCACTGGGCCTGGCCCATTCCACAGACCCATCAGCACTGATGTACCCAACTTATAAGTATCAGCATCCCTATGGATTCCACCTTCCCAAGGATGATGTGAAAGGGATCCAGGCACTGTACGGACCTCGGAAGACATTCCCAGGGAAGCCCGCTGTGCCCCACAGCCCCCCTCATAATCCTTCTATCCCTGACCTCTGTGACTCCAGCTCAGCCTTTGATGCTGTGACAATGCTGGGAAAGGAGCTCCTGTTCTTCAGGGACCGGATTTTCTGGCGTCGGCAGGTTCACTTGATGTCAGGGATCCGGCCC------------AGCTCCTTCCCCCAGCTTATGTCCAATGTGGATGCAGCTTATGAAGTGGCTGAGAGGGGCACAGCTTACTTCTTTAAAG-ACCCCACTACTGGATAACAAGAGGATTCCAAATGCAAGGTACTCCTCAGACTATTTATGACTTTGGGTTCCCAAGATACGTGCAGCGAATAGATGCTGCCATCTATCTCAAGGATGCACAGAAGACCCTTTTCTTTGTGGGAGATGAATACTACAGCTATGATGAATGAAAAAGGAAAATGGAAAAAGACTATCCAAAGAATACTGAAGAAGAATTTTCAGGAGTTAATGGCCAAATAGTTGCTGCTGTGGAGTTAAATGGCTACATTTACTTCTTTTCAGGACCCAAAATGTACAAGTATGATACAGAGAAGGAAGATGTGGTTAGTGTGCTGAAATCTAGTTCCTGGATTGGTTGC
Feresa_attenuata             ATGGCCGGGCCAGGGTTTCGGGGCCACACTGCTGGACTTCTCCTGCTGCTGCTGCTGCTA---------CCCCAGGCCCTGACAGAGGGACCCCTGGTCTTTGTGGCTGTGGTGTTCCGCCATGGCGACCGGGCCCCGCTGGCCTCCTATCCCACTGACCCGCACAAGGAGGCTGTATCTACCCTGTGGCCACGTGGCCTGGGCCAGCTGACTGGGGAAGGGGTCCGCCAGCAGCTGGAGCTGGGCCGCTTCCTGAGAAGTCGCTACGAGGATTTTCTGAGCCCCGAGTACCGGCGGGAGGAGGTGTACATTCGCAGCACAGACTTTGACCGGACCCTGGAGAGTGCTCAGGCCAACCTAGCGGGGCTTTTCCCTGAGGCCGCCCCAGGGCGCTCCGAGGCCACCTGGAGGCCGATCCCTGTGCACACGGTGCCCGTCACTGAGGACAAGCTGCTGAGGTTCCCTACACGAAGCTGTCCCCGATACCAGGAGCTGCTGAGGGAGGCCACGGAGGCCGCCGAGTACCAGACGGCCCTAGAGGGTTGGACGGACTTCTTGACTCACCTGGAGAACTTCACGGGGCTGTCGCTGGTCGGGGAGCCGCTCCGCAGGGCGTGGAAAGTTCTGGACACTCTTATTTGCCAGCAAGCCCACGGTCTCCCCCTCCCATCCTGGGCCTCCCCGGATGTCCTGCAGACACTAGCTCAGATCTCGGCTTTGGATATTGGGGCACACGTGGGCCCACCCGGGGCAGCAGAGAAGGCCCAGCTGTCTGGGGGAATCCTGCTGGATGCCATCCTTGCCAATTTCTCTCGGGTGCAGCACTTAGGGCTGCCCCTCAAGATGGTCATGTATTCGGCTCACGACAGCACTCTCCTGGCTCTCCAGGCGGCCCTGGGCCTCTATGATGGGCACACACCGCCTTATGCCGCCTGCCTCGGCTTTGAGTTCCGGAGGCGCCTTGGGGACCCGGAT------------------GACGACGCAGGGAATGTCACCATCTCCCTCTTCTACCGCAACGACTCTGCTGGCTTACCCTTGACCCTCAGCCTCCCCGGGTGCCCGGCGGCCTGCCCCTTAGGCCGCTTCCGCCAGCTGACGGCCCCCGCCCGGCCTCCGGCTCACGGGGTCCCCTGCCATGGCTTCTACGAGCCCGCCGCCCCCGCAGCCACCGCGGTGCCTCTGCTCGCTGGTGCTGTGGCTGTGCTGGCAGCCCTCAGCACGGGGCTGGGCCTGCTGCCCTGCAGAGCCGGCTGCCTGCGGGCCTGGGGGCGCCCCGTGATGCCAGCATTGAAGATCCCACTTTTCAAAATGAAGGACATGATACTGATCCTGTGCCTCCTGAAAATGAGTTCTGCAGTGCCGGTGTTTCCTCAGCAACCTGGGACACCAGGCATGGCTAGTTTGAGCCTTGAGACAATGAGACAGTTGGGAAGTTTGCAGGGATTAAACATGCTTTCTCAGTATTCAAGATTTGGCTTTGGGAAATCATTTAATTCTTTGTGGATGCATGGTCTCCTCCCACCACATTCCTCTTTCCCGTGGATGAGACCAAGGGAACATGAAACTCAACAGTATGAATATTCTTTGCCTGTGCATCCCCCACCTCTCCCATCGCAGCCATCCCTGCAGCCTCCACAGCCAGGAC---AGAAACCTTTCCTCCAGCCCACCGTTGTAACCTCCGTCCAGAACACAGTCCAGAAGGGAATACCTCAGTCTCCGATTTACCCGGGACATCCACCCTTGCAGCAATCAGAGGGGCCAATGATTCAA---CAGGTGGCACCATCAGAAAAGCCATCAAAGACCGAGTTGCCAGGAATGAATTTTCCTGATCCACAAGATCCATCGATG---TTTCCAATAGCCCGTTTGATATCTCTGGGACCAGTGCCACAAAATAAACCACCTCCACTCTATCCAGGAATATTTTACATGTCCTATGGAGCAAATCAATTGAACGCTCCTGCCAGACTTGGCATCATGAGCTCAGAAGAAATGGCTGGAGGAAGAGGAGGCCCCATGGCCTATGGAGCCATGTTCCCGGGATTTGGAGGCATGAGGCCCGGCCTTGGAGGGATGCCCCCCAATCCAGCCATGGGCGGGGACTTTACTCTGGAATTTGACTCCCCAGCCGCTGGAACCAAAGGCCCGGAGAAGGGAGAAGGAGGTGCACAAGACCCCCCTGTGCCGGAGGCCAACCCAGCCGATCTGGAAAACCCAGCTCTCCTTTCAGAGCTAGCACCTGGTGCCCTTGGAGGGCTTCTTGCTAATCCTAAAGGCAATATCCCCAACCTAGCAAGAGGCCCTGCAGGGCAGAGCAGGGGACCCCTCAGG---GTCACCCCAGCAGCTGCAGACCCACTGATGACCCCTGGATTAGCTGATGTTTATGAGACCTACAGTGCTGATGAGACCACAACTCTGGGTCTCCAGGAAGAAACCACCGTGGATTCCACAGTGACCCCTGACAGTCAGCACACATCGATGCCAGGAAACAAGGCCCAGCAGCCCCAGATTAAGCATGATGCATGGCATTTCCAAGAGCCCATGGGGACCTGGATTTTGTTTGCCTGCCTCCTGGGAGCAGCCTTCTCTATGCCCCTACCACCTCATCCTGGGCACCCTGGTTATATCAACTTCAGCTATGAGGTGCTTACCCCTCTGAAGTGGTACCAGAACGTAATAAGACACCCGTACCCGTCCTACGGTTACGAACCCATGGGTGGCTGGCTGCGTCACCAAATCATTCCCGTGGTATCCCAGCAGGCT------------GCCCTGCAGCCTCAT---CACCACTTCCCCATGGTGCCAGCCCAGCAGCCCGTGGGCCCCCAGCAAACCATGATGCCAATTCCTGGCCAGCACTCCATGACTCCAAGCCAACCCCACCAGCCACACCTCCCTGTGCCCGCCCAG---------------CAGCCCGTCCAGCCACAGCCTCAC---------------------------------------------------------------------------------------------------------------------CCGCCCCTGCTGCCCCAGCCGCCTCTGCCTCCGATGTTCCCCATGCAGCCCCTGCCCCCCATGCTTCCTGACCTGCCTCTGGAGGCTTGGCCCGCAACAGACAAGACCAAGCGGGAGGAAGTGGATATGAAGGCTACGATTCTCCTGTTTTGTCTTCTAGGATCAACTCTATCATTACCAATGCAGCTCAACCCTGCTTTGGTAGTTCCTCCAACAAAGCTGGTTCCAGGTCAGGCAACACTGCTAAACCAACAACAGCCAAATCAGGTCTTCCCTTCTTTAAGTCTAATTCCATTGACACAGATGCTCACACTGGGGTCAGACCTGCAACTGCTAAATCCTGCTGCAGGGATGGCACCTGGTACCCAGACCCACCCACTGACCCTGGGGGGATTGAAGGTACAGCAGCAGCTGCAACCACAAGTGTTACCAGTTATTGTAGCACACCTTGGAGCCCAGGGTGCTATCCTAAGCTCAGAGGAATTGCCAGCGACCCCCCAAATCTTAACAGGATTTATCTTCCATCCTTTGTTTCCCGGAGCCATCCTGCCCACCAGTCAGGCTACTCCAGATGTCCAGAATGGAATCCTTCCTGCAGGACAAGCAGGAGCAAATCCTGCCATCCGGGGAAACTCAGAGGGCCCCTTCCCAACTACCAGTGGCACAGATGATGACTTTGCAGAGACCACCCCTGTAGGCATCCAAAGGGGCATACACACCACTGAGGAAACCACCACAGGGTCACCAAAAGGAATT???ATGTTGCTGCTGCAGTGCAGGCATGAAGCTTCGTCTCCTAAGCTAGATAACCTGGTACCAAGTGGAAAAATGAAGAGTCTCCTGGTCTTTCTAGGTCTGCTTTGTTATTCCATAGCTATGCCA------ATGCAAATGCCCCGAATGCCTGGATTTAGCAGTAAAAGTGAGGAGATG---CGCTATGGTCACTTCAACTTTATGAACTCCCCACCTATGGTACACCTGGGTCCCTTGTATGGAAATGGTATGCAGCTCCCTCAGCTCTTCCTGCCGTACCAGATGCCCATGTGGCCTCAGCCACCACCCAACAAGAAGCGCCCACAGAAACCTTCATCTCCCTCAGCACCCAAACACCAGAGCAAGACTGATCAAGCCCCAGAGACCCAGAAACCCAACCAGCCTCAACTAAAACAGCCCCTACCGGAGCATCCTTTAAAGCAGCCATCACCCACCCCAACTCAGCCCCAA---GAGGAAACCCAGACACCTCAGGCATTCCCACCATTTGGCAATGGGCTATTTCCCTATCAACAGCTACCGTGGCATGTTCCACATAGGGTACCACCAGGTTATGGACGTCCACCAGTCAGCAATGAAGAAGGTGGAAATCCTTACTTTGGATATTTTGGATATCATGGATTTGGGGGCCGTCCTCCTTATTATTCAGAAGAGATGTTTGAACAAGATTTTGAAAAACCAAAAGAAAAAGATCCTCCTAAAACAGAGAGTCCAGCCACTGATCCTTCGGTTAATTCAACAGTTCCTGAAACTAATTCTACCCAGTCAAATGCACCCAATCCCAGAGGGAGTCAGGGTGGAAATGACACCAGCCCAACAGGAAACAGTGTCCAGGGGTCTAACACTGTGAGCAATCCTACAGCTCAAAACAGCCCTGCAGTAAATGTTTCAGGCCAGGGAGTTCCAAGAAGTCAAACCCCACGG---------------------GGACCAAGTCAGACAAATATTCATGAAAATTATCCAAATCCTAACATCCCTAGTTTTCCTGCAGGAAGACAATGG------------CGACCTACTGGCACCGCTACGGGGCACAAACGTAATGGGCCTTTTTACCGAAATCAACAAATTCAAAGGGGTCCCCGGTGGAAATCCTTTGTTTTGGAAGGCAAACAAGCAGTTCGCCCAGGATATCCAATATACCGCAGAGCTTATGCTTCCACTGCAAGAGGCAACTCTCCCAATTATGCAGGAAATCCAGCAAATTTCAGAAGAAAGCCTGAAGGGCCAAATAAACACCCTGTGGGAACCAATGTTGCCCCTCTGGGTCCCAAACATGGTACTGTTGGCCACAATGAAAACATCCAAAATCCAAGAGAGAAGCCAGTAAGTCAAAAAGAAGGAATAGTCATTCCTACAAGGGATCCAAGTGGCCCCTGGAGAAACTCTCAAGACTATGGAGTTAATAAATCAAACTATAAACTGCCTCACCCTGAGGACAACATGCTAGTCCCAAATTTTAATTCTATTGGTCAACGTGAAAACTCTTATTACCTGAGAGGAGATTCCAGAAGAGCTCCAAATTCTAATGGACAAACCCAAAGCCAGAATTTGCTCAAAGGGATTATTTTAGAGCCAAGAAGAATTCCATATGAGTCAGAAATTAATCAGCCAGAATTAAAGCACAGTATATATCAGCCTGTGTACCCTGAGGGATTTCCTTCCCCTGCAAGGGAACATTTTAATGCTGGAAGAAATACTTGGAACCAACAAGAAATCTCTCCACCTTTTAAGGAAGATCCTGGAAGGCATGAAGAACACTTACCTCATCCTTCCCATGGCTCTGGAGGACGTGTTTATTACCCTGACTATAACCCCTATGATCCCAGGGAAAACTCACCATACCTTAGAAGTAATACATGGGCTGAAAGAGATGATTCTCCCAATACAATGAGGCAACCTGAAAATCCACACTATCCCATTAATACTCCAGACCCAAAAAAGACAATCCCTTATAATGAAGAAGACCCAATAGAGCCAACTGGAGATGAATCTTTTCCAGGACAAAGTAGATGGAGTGTGGCGGAGTCAAGCTTTAAAGGAGACCCAACAGTTAGGCACTATGAAGGCGAGCAA---TAT------------------------------------ACCTCAAATCAACCAAAGGAATACCTTCCCTATTCCTTAGATATTAATCCATCAAAACCCAGGAAGGATTTCCTTTATGGTGAATTTTACCCCTGGAGCCCAGATGAGAATTTCCCATCATATAATACAGCTCCCACTGAACCGCGGCCAGTGGAGAGCAGGGGCTATTATGCTAATAATGCCGTTGGACAAGAAGAAAGCACTATGTTTCCTTCTTGGAATTCCTGGGACCACAGAATTCAAGCCCAAGAGCAGAAAGAAAGAAAGCCATATTTTAACAGAAATTTCTGGGATCAGCCAACAAATTTACACAAAGCCCCTGCTAGTTCACCATACCAGAAGGAGAACAAGCCTTATTCCAGTGACTCCCCAGCTGGGCTTCAGAAAAATCCAATATGGCATGAAGGTGAGAATTTGAATTATGGCATGCAGACCACTAGGTTAAATTCACCAGAAAGAGAACACTTGGTTTTCCCAGACTTAATTCCTCCAAGTTACCCAGCAGTTCAAAAAGGAGCACATTTATTTCACCTAAGCCAGAGAGGCCCTTGCTGTGCTGGTGGCTCCACAGGGCCCAAGGACAATCCACTTGCTCTACAAGACTACACTCCATCTTTTGGTCTTGCACTAGGGGAGAACCAAGACACCAGCCCTGTGTATATAGAAGACAGTCAAACTACGCATGTAAGACATACTATCTCCCCGACAAGCATCCTAGCTGGCCAAAGAAACAGCTCAGAGAAAAGACTGCCTGGA------------GAAAGTCAAAACCCAAGTCCTTTCAGAGATGACATGTCCACTCTGAAGAGGAACACACCACGTTCTATA---AATCAGTTGGGCCAAAGGGGAATTATGCCCTTTCCCGAAACCAGTTCCCTTCAATCAAAGAATACACCTTGCCTCAAAAGTGATCTTGGAGGAAAAGGAAAC---ATTTTGGAACAAATATTTGAAGGCAACCAGCTCAATGAAAGAACTGTTGATCTTACTCCTGAGCAGCTTGTTATTGGTACACCTGATGAAGGTCCCAAGCCAGAAGGAATTCCAAGTGAAGTGCAAGGAAATGAGGGTGAAAGGCAGCAG---AGACCATCTAGCATCCTACAGTTACCATGTTTTGGCTCCAAATTAACAAAGTATCACACCTCCAGCACTGGAACTCCATCTAGCATTGGAAGGCAAGGCTCATTTGATGGGGATCCAATTATGCCTACTGAAATTCCTAACTCACTGGCTGAGTTAGCTACCAGGGCACAGTTTCAGAATATAAATGTAGACCCACTTAATGCAGATGAACACACTCTATTTGATTCTCTTCAAGTAGGGACCAATCCACAGGACCAGGTGCAAGACTGCTTACTACTTCAGGCCATGTCCATGGCAGGAAACCCCTGGGGCTGGTTCCTGGGCCACCTCCTCCTCAGTGTCACAGGATCCCTCGCCTGGGGTGGAGGCGGCGACATCATAAACGGCGAGGACTGCCACCCGCACTCGCAGCCTTGGCAGGCGGCACTGTTCTTGGAAAAGGAATTTTTCTGCGGGGGCGTCCTGGTGCATCCTCAATGGGTGCTGTCAGCCGCACACTGTTTCCAGAATTCCTATACCATCAGGCTGGGTCTGCACAGTCTTGAGGACGACCATGAACCAGGCGGTCAGATGATGGAGGCTCACCTCTCCATCCAGCACCCAGAGTACAACAGACCATCTTTTGCCAACGACCTCATGCTCATCAAGTTGGAAGAATTGGTGCCCCAGTCTGACACCATCCAAAACATCGGCGTCGCCTCACAGTGCCCGACCGCT---GGGGATTCTTGCCTCGTTTCCGGCTGGGGTCGGCTAGCGAATGGCAGACTGCCCAAAGTGCTCCAATGCGTGAATATCTCAGTGGTGTCGGAGGAGATCTGCAGTGAACTCTATGCCCCTGTGTACCACCCCAGCATGTTCTGCGCTGGCGGAGGCCGGGACCAAAAGGACTCCTGCCATGGTGACTCTGGGGGCCCCCTGGTCTGCAACGGGTCCCTGCAGGGCCTTGTGTCCTTTGGACAATCCCCCTGTGGCCAGCCCAATGTGCCAGGCGTCTACACCAACCTCTGCAAGTTCACAGACTGGATACAGAAAACCATCCAGGCCAGTATGAAGGTGCTCCCTGCATCTGGCCTTGCTGTCCTCCTCGTCACGGCTCTGAAGTTTTCCACTGCAGCCCCCTCCCTATTTGCAGCC------ACCCCCAGGACCTCAAGGAACAGCTACCACCTCGCACAGGCATACCTTGACAAATATTACACAAAGAAAGGAGGGCACCAGATTGGTGAGATGATTGCAAGAGGAGGCAATTCCATGGTTAAAAACATTAAGGAGCTGCAGGCTTTCTTCGGCCTCCGAGTCACCGGGAAGTTAGACCGGGCCACCATGGATGTGATCAAGAGGCCTCGCTGTGGAGTTCCTGATGTGGCAAACTATCGCCTCTTCCCAGGTGAACCCAAATGGAAAAAAAATACTTTGACATACAGAATATCCAAATACACACCTTCCATGACTTCTGCAGAAGTGGACAAAGCAGTGGAGATGGCCCTGCAGGCCTGGAGTAGCGCCGTGCCTCTGAGCTTTGTCAGAATAAACTCAGGAGAAGCAGATATTATGATATCTTTTGAAACTGGAGATCACGGGGATTCCTATCCATTCGATGGGCCTCGGGGGACCCTAGCCCATGCATTTGCACCTGGAGGAGGCCTGGGAGGAGATACACATTTCGACAATGCTGAGAAGTGGACTATGGGAATGAATGGTTTCAATTTATTCACCGTTGCTGCTCATGAATTTGGCCATGCACTGGGCCTGGCCCATTCCACAGACCCATCAGCACTGATGTACCCAACTTATAAGTATCAGCATCCCTATGGATTCCACCTTCCCAAGGATGATGTGAAAGGGATCCAGGCACTGTACGGACCTCGGAAGACATTCCCAGGGAAGCCCGCTGTGCCCCACAGCCCCCCTCATAATCCTTCTATCCCCGACCTCTGTGACTCCAGCTCAGCCTTTGATGCTGTGACAATGCTGGGAAAGGAGCTCCTGTTCTTCAGGGACCGGATTTTCTGGCGTCGGCAGGTTCACTTGATGTCAGGGATCCGGCCCAACACCATCACCAGCTCCTTTCCCCAGCTTATATCCAATGTGGATGCAGCTTATGAAGTGGCTGAGAGGGGCACAGCTTACTTCTTTAAAGGACCCCACTACTGGATAACAAGAGGATTCCAAATGCAAGGTACTCCTCGGACTATTTATGACTTTGGGTTCCCAAGATACGTGCAGCGAATAGATGCTGCCGTCTATCTCAAGGATGCACAGAAGACCCTTTTCTTTGTGGGAGATGAATACTACAGCTATGATGAACGAAAAAGGAAAATGGAAAAAGACTATCCAAAGAATACTGAAGAAGAATTTTCAGGAGTTAATGGCCAAATAGATGCTGCTATGGAGTTAAATGGCTACATTTACTTCTTTTCAGGACCCAAAGCGTACAAGTATGATACAGAGAAGGAAGATGTGGTTAGTGTGCTGAAATCTAGTTCCTGGATTGGTTGC
Giraffa_camelopardalis       ATGGCCGGGCCAGGGTTTCGGGGCCACCCCGCCGGACCTCTCCTGCTGCTGCTGCTGCTG---------CCCCAGGCCCTGACGGAAGGACCCCTGGTCTTCGTGGCAGTGGTGTTCCGCCATGGCGACCGGGCCCCGCTGGCCTCCTACCCCACTGACCCGCACAAGGAGGTTGCATCCACTCTGTGGCCACGTGGCCTGGGCCAGCTGACCGAGGAGGGGGTCCGCCAGCAGCTGGAGCTGGGCCGCTTCCTGAGGAGCCGCTACGAGGACTTTCTGAGCCCCGAGTACCGGCGGGAAGAGGTGTACATTCGCAGCACAGACTTTGACCGGACACTGGAGAGTGCTCAGGCCAACCTGGCGGGGCTGTTCCCTGAGGCCGCCCCAGGGCGCTCCGAGGCCACCTGGAGACCCATCCCTGTGCACACGGTGCCGGTCACTGAGGACAAGCTGCTGAGGTTCCCTACGCGCAGCTGTCCCCGATACCGTGAGCTGCTGAGGGAGGCCACGGAGGCCGCCGAGTACCGGACCGCCCTGGAGGGCTGGACGGACTTCTTGACTCGCCTGGAGAACTTCACGGGGCTGTCGCTGGTCGGGGAGCCGCTGCGTAAGGCGTGGAAGGTCCTGGACACTCTGATTTGCCAGCAAGCCCATGGTCTTTCCCTCCCATCCTGGGCCTCCCCAGATGTCCTGCAGACACTAGCTCAGATCTCGGCTTTGGATATTGGAGCTCACGTGGGCCCACCCCAGGCAGCGGAGAAGGCCCAGCTGAGTGGGGGAATCCTGCTAGATGCCATCCTGGCCAACTTCTCCCGGGTGCAGCGCTTGGGGCTGCCACTCAAGATGGTTATGTATTCCGCTCACGACAGCACTCTCCTGGCCCTCCAGGGGGCCCTGGGTCTCTACGACGGGCACACACCGCCTTACGCCGCCTGCCTCGGCTTTGAGTTCCGGCAGCGCTTGGGCGACGCTGACGGCGACGACGCAGATGTCGACGACCCAGGGAATGTCACCGTCTCCCTCTTCTACCGCAACGACTCTGCTGGCCTGCCCTTGACTCTCCGCCTCCCCGGTTGCCCAGCCCCCTGCCCACTAAGCCGATTCCGCCAACTGACGGCCCCCGCCCGGCCTCCGGCTCACGGGATCCCCTGCCACGGCTCCCACGAGCCCGCCACCCCCGCAGCCACCGTGGTGCCCCTGTTGGCTGGGGCTGTGGCCGTGCTGGCGGCCCTCAGCATGGGGCTCGGCCTGCTGGCCTGGAGACCTGGCTGCCTGCGGGCCTGGGGGGGCCCCGTGATGCCAGCATTGAAGATCCCACTTTTCAAAATGAAGGACATGATACTGATCCTGTGCCTCCTGAAAATGAGTTCTGCAGTGCCGGCGTTTCCTCAGCAACCTGGGATACCAGGCATGGCTAGTTTGAGCCTTGAGACAATGAGACAGTTGGGAAGTCTGCAGGGATTAAACATGCTTTCTCAGTATTCAAGATTTGGCTTTGGGAAATCATTTAATTCTTTGTGGATGAATGGTCTTCTCCCACCACATGCCTCCTTCCCATGGATGAGACCAAGGGAACATGAAACTCAACAGTATGAATATTCTTTGCCTGTGCATCCCCCACCTCTCCCATCGCAGCCATCCCTGCAGCCTCAACAGCCAGGAC---AGAAACCTTTCCTCCAGCCCACCGTTGTCACCTCCATCCAGAACGCAGTCCCGAAGGGTGTACCTCAGCCTCCGATTTACCAGGGACATCCGCCCTTGCAGCAAGCAGAGGGGCCGATGGTTGAAGAGCAAGTGGCGCCATCAGAAAAGCCACCAACGACCGAGCTACCAGGAATAGATTTTGCGGATCCACAAGATCCACCAATG---TTTCCAATAGCCCGTTTGATATCTCGGGGACCAATGCCACAAAATAAACCATCTCCACTTTACCCAGGAATATTTTACGTGACCTACGGAGCAAATCAACTGAATGCTCCTGCCAGACTTGGCATCATGAGCTCAGAAGAAATGGGGGGAGGAAGAGGAAGCCCCGTGGCCTATGGAGCCATATTCCCAGGATTTGGAGGCATGAGGCCCAGCCTTGGAGGGATGCCCCACAACCCAGACATGGGTGGGGACTTTACTCTGGAGTTTGACTCCCCAGTCGCTGCAACCAAAGGCCCGGAGAAGGGAGAAGGAGGTGCACAAGACTCCCCTGTGCCAGAGGCCCACCTAGCTGATCAGGAAAGCCCAGCTCTCCTTTCAGAGCTAGCACCTGGTGCCCTCGGAGGGCTTCTTGCTAATCCTGAGGGCAATATTCCCAACCTGGCAAGGGGCCCTGCAGGGCGCAGCAGGGGATTCCTTAGGGGAGTTACCCCAGCAGCTGCCGACCCACTGATGACCCCTGGATTAGCTGAGGTTTATGAGACCTATGGTGCTGATGAGACCACAACTCTGGGTCTCCAGGAAGAAACAACCGTGGACTCCACAGCGACCCCTGACACTCAGCACACATTGATGCCAAGAAACAAGGCCCAGCAGCCCCAAATCAAGCATGATGCATGGCGTTTCCAAGAGCCCATGGGGACCTGGATTTTGTTTGCCTGCCTCCTGGGAGCAGCCTTCTCTATGCCTCTACCACCTCATCCTGGGCACCCTGGTTATATCAACTTCAGCTATGAGGTGCTTACCCCTCTGAAGTGGTACCAGAGCATGATAAGACACCCGTACACTTCCTATGGTTACGAACCCATGGGTGGATGGCTGCACCACCAAATCATTCCCGTGGTGTCCCAGCAGACTCCCCAGAATCACGCCCTGCAGCCTCAT---CACCACATCCCCATGGTGCCAGCTCAGCAGCCCGTGGTCCCCCAGCAACCAATGATGCCAGTTCCTGGCCAACACTCCATGACTCCAACCCAACACCACCAGCCAAACCTCCCTCTGCCCGCCCAGCAGCCCTTCCAGCCCCAGTCCATCCAGCCACAGCCTCACCAGCCCCTTCAGCCTCACCAGCCCCTGCAGCCTCACCAGCCCCTGCAGCCCCTCCAG---------------------------------------------------------------------CCCCCACAGCCACCTCTGCCTCCGATATTCCCCATGCAGCCTCTGCCCCCCATGCTTCCTGACCTGCCTCTGGAAGCTTGGCCAGCAACAGACAAGACCAAGCGGGAGGAAGTGGATATGAAGGCTGCGATTCTACTGTTTTGTCTTCTAGGATCAACTCTGTCATTACCCATGCAGCTCAACCCTGCTTTGGTGCTTCCTCCTACCAAGCTTGTTCCAGATCAGGCAACACTGCTAAACCAACAGCAGCCAAGTCAGGTCTTCTCTTCTTTGAGTCTAATTCCTTTGACACATATGCTCACATTGGGGTCAGACTTGCAACTGCTAAATCCTGCTGCAGGGATGGCATCTGGTACACAGACCCTCCCATTGGCCCTGGGGGGACTGAAGGTACAGCAGCAGCTGCAACCACAAATGTTACCAGTTATTGTAGCACACTTTGGAGCCCAGGGTACTATCCTAAGCTCAGAGGAATTGCAGGGAACCTCTCAAATCTTAACAGGCCTTATCTTCCATCCCTTGTTCCCTGGAGCCATTCTGCCCACCAGTCAGGCTAATCCAGATGCCCAGAACGGAATCCTTCCTGCAGGACAGGCAGGAGCAAATCCTGCCACCCAGGGAACCCCAGAGGACCCCTTCTCAACCCCCAGTGGCACAGACGACGACTTTGCAGAGACCACACCTGCTGGCATCCAGAGGGGCAGGCAAACCATGGATGAAACCACCACAGGGTCACCCAAAGGAATTCAGATG---CTGCTGCAGTGTAGGCATGAAGCCTCTTCTCCTAAGCTAGATTACTTGGTACCAAGTGGAAAAATGAAGATTCTCCTGGTCTTTCTAAGTCTGCTTGGTTATTCCATTGCTATGCCATTGCAAATGCAAATGCCCCGAATACCTGGATTTAGCAGTAAAAGTGAGGAGATGATGCGCTATGGTCATTTCAACTTTATGAACTTCCCGCATTTGGCACACCTGGGTCCCTTTTATGGAAGTGGTATACAGCTCCCTCAGCTCTTCCCACAGTACCAGATGCCCATGTGGCCTCAGCCACCACCCAACAAGAAACACCCACAGAAGCCTTCATCTCCCTCAGCACCCAAACACCAGAGCAAGACAGATCAAGCCCCTGAGACCCCGAGTCCCAACCAGCCTCAACCAAGCGATTCCCCACCAAACCAGCATTTAAAGCAGCCATCACCCACCACAGCTCAGCCACAAGAGGAGGAAACCCAGACACCTCAGGCATTCCCACCATTCGGCAATGGGCTATTTCCCTATCAACAGCCACCGTGGCATATGCCACATAAGATACCACCAGGTTTTGGACGTCCACCAGGTAGCAATGAAGAAGGTGGGAACCCTTTCTTTGGATATTTTGGATATCATGGATTTGGGGGCCGTCCTCCTTATTATTCAGAAGAGATGTTTGAA---GATTATGAAAAACCAAAAGAAGAAGATCCTCCTAAAACAGAGACTCCAGCCACTGATCCTTCAGTTAATTCAACAGTTCCTGAGACTAACTCTACCCAACCAAATGCACCCAGTCCCAGAGCGGGTCAAGGTGGAAATGACACCAACATAGCAGGAAACAATGGTCAGGGGCCTAACACTGTGAGCAACCCTACAGTTCAAAACAACCCTGTAGTAAATGTTTCAGGCCAAGGAGTTCCAAGAAGTCAAACCCCATGG---------------------AGACCAAGTCAGACAAATATTCATGAAAATTATCCACATCCTAACATTCGAAATTTTCCTGCAGGAAGACAATGG------------CGTCCTACAGGTACCTCTATGGGGCACAGACGTAATGGGCCTTTTTACCGAAATCAACAAATTCAAAGGGGTCCTTGGTGGAACTCCTTTGTTTTGGAAGGCAAACAAGCAATTCGTCCAGGATATCCAATATATCGCAGAGCTTATGCCTCCACTGCAAGGGGCAATTATCCCAATTATGCAGGAAATCCAGCAAATTTCAGAAGAAAGCCTGAGGGGCCCAGTAAACAACCTGCGGGAACC---ATTGCCCCTCTGGGTCCCAAACATGGTACTACTGGCCACAATGAAAACATCCAAAATCCACAAGAGAAGCCAGTAAGTCAAAATGAAAGAATAGTCATTCCTACAAGGGATCCAAATGGCCTGTGGAGAAACTCTCAAGACTATGGAGTTAGTAAATCAAACTATAAACTGCCTCCCCCTGAGGGTAACATTCTAGTCCCAAATTTTAATTCTATTGATCAACGTGAAAACTCTTATTACCCCAGAGGAGATTCCAGAGGAACCCCACATTCTAATGGACAAACCCAAAGCCAGAATTTGCCCAAAGGGATTATTTTAGAACCAAGAAGAATCCCATATGAATCAGAAATTAACCAGCCAGAAATAAACCACAGTACACATCAGCCTGTGTACCCTGAGGGATCTCCTTCCCCTGCAAGGGAACGTTTTCCTGCTGGAAGAAATACTTGGAACCAACAAGAAATCTCTCCAACTTTTAAGGAAGATCCTGGAAGGAAAGAAGAACACTTACCTCATCCTTCCCATGGCTCTAGAGGACGTATTTACTACCCTGACTACAACCCCTATGACCGCAGGGAAAACCCACCATACCTTAGAAGTAATACCTGGGATGAAAGAAATGATCCTCCCAATACAATGGGGCAACCTGAAAATCCACACTATCCCATGAATACTCCAGATCCAAAAGAGACAATCCCTTATAAT---GAAGATCCAATTGATCCAACTGGAGATGAACCTTTCCCAGGACAAACGAGATGGGGTGTGAAGGAGTCGAACTTTAAGAGAGACCCAACAGCTAGG---TATGAAGGCAAGCAA---TAT------------------------------------ACCTCAAACCAACCAAAGGAATACCCTCCCTATTCCTTAGAT---AATCTATCAAAACCCAGGGAGTATTTTCCTTATGGTGAATTTTACCCCTGGAGCCCAGATGAGAATTTTCCATCATATAATACTGCTCCCACTATACCACTGCTTGTGGAGAACAGGGGCTATTATCCTAATAATGCTGTTGGACAACAAGAAAACACTATGTTTCCTTCTTGGAATTCCTGGGACCACATGGTTCAAGTCCAAGGGCAGAAAAAAAGAAGGCCATATTTTACCAGAACTTTCTGGGGTCAGCCAATGAATCTACCTAGAGCCCCTGCTAATCCACCATACCACAAGGAGAACCAGCCTTATTTCAGTAACTCCCCAACTGGGCTTCAGAAAAATCCAACATGGCTTGAAGGTGAGAATTTGAATTATGGCATGCAAATCACTAGGTTAAATTCACCAGAGGGAGAACATTTGGCTTTTCCAGACTTAATTCCTCCACGTTACCCAGGAAGTCAAAAAGAAACACGTCTATTTCACCTAAGCCAGAGAGGCCCTTGCTGTGCTGGTGGCTCCACAGGGCCCAAGGACAATCCACTTGCTCTACAAGACTACACTCCATCTTTTGGTCTTGTACCAGCAGAGAACCAAGACACCAGCCCTCTCTATACAGAAGACAGTCATACTAAGCATGAAAGACATACTATTTCCCCAACAAGCATCCTACCTGGCCAAAGAAACAGCTCAGAGAAAAGACTGCCTGGA------------GAAAGTCAAAACCCAAGTCCTTTCAGAGATGATGTGTCCACTCTGAGGAGGAACACACCATGTTCTATAAATAATCAATTGAGCCAAAGGGGAATTAGGCCCCTTCCTGAAGCCAGTTTCCTTCAATCAAAGAATATACCTTGCCTCAAAAGTGATCTTGGAGGAGATGGAAACCATGTTTTGGAACAAACATTTGAAGGCAAACAGCTCAATGAAAGACCTGTTGATCTTACTCCTGAGCAGCTTGTTATGGATACACCTGACGAAGGTCTCAAGCCAGAAGGAATTCCAAGTGAAGTGCAAGGAAATGAGGGCAAAGGGCAGCAACAAAGACCATCTACTATCCTACAATTACCATGTTTTGACTCCAAATTAACAAAGTATTACACCTCCAGCACTGGGACTCCATCTAGTCTTGGAAGGCAAGGCTCATTTGATGGGGATCCAATTATGCCTACTGAAATTCCTAACTCATTGGCTGAGTTAGCTACTGGGGCACAATATCAGAATATAAATGTAGACCCACTTAATGCAGATGATCACACTCCATTTGATCCTCTTCAAGTAGGGACAAATCCACAGGACCAGGTTCAAGACTGCTTACTACTTCAGGCCATGACCACAGCAGGAAACTCCTGGGGCTGGTTCCTGGGGCATCTCCTCCTCGGTGTCACAGGATCCCTCGCCTGGGGCGGCAGCAGCCGCATCATCAACGGCGAGGACTGCCGCCCGCACTCGCAGCCCTGGCAGGCGGCCCTGTTCTTGGAAAATGAATTCTTCTGCGGGGGCGTCCTGGTGCATCCCCAGTGGGTGCTGTCAGCCGCACATTGTTTCCAGAAGTCCTATACCATCGGGCTGGGCCTGCACAGTCTTGAGGCCGACCACGAACCAGGCAGTCAGATGATAGAAGCCCACCTCTCCATCCAGCACCCAGAGTACAACAAACCATCTTTGGCCAACGACCTCATGCTCATCAAGTTGGAAGAATCGGTGCCCCAGTCTGATACTATCCAGGACATCAGCATCGCCTCCCAGTGCCCGGCCGCC---GGGGATTCCTGCCTGGTTTCCGGCTGGGGTCGGCTGGCGAATGGCAGACTGCCCAAAGTGCTCCAATGCGTGAATATCTCAGTGGTGTCGGAGAAGATTTGCAGTGAACTCTATGCCCACGTGTACCACCCCAGCATGTTCTGCGCTGGCGGAGGCCAGGACCAAAAGGACTCCTGCCACGGTGACTCTGGGGGCCCCCTGGTCTGCAACGGGTCCCTGCAGGGCCTTGTGTCCTTTGGACAAGCCCAGTGTGGCCAACCCTACGTGCCAAGCGTCTACACCAACCTCTGCAAGTTCACAGATTGGATACAGAAAACCATCCAGGCCAGTATGAAGGTGCTCCCTGCATCTGGCCTTGCTGTCCTCCTCGTCACCGCTCTGAAGTTTTCCACCGCAGCCCCCTCCCTATTTGCAGCC------TCCCCCAGGACCTCAAGGAACAACTACCACCTTGCACAGGCGTACCTTGACAAGTATTACACAAAGAAAGGAGGGCCCCAGATTGGGGAGATGGCTGCAAGAGGAGATAATTCCACGGTTAAAAAGATTAAGGAGCTGCAGGCGTTCTTCGGCCTCCGAGTCACTGGGAAGCTGGACCGGGCTACCATGGACGTGATCAAGACGCCTCGCTGCGGAGTTCCCGACGTGGCCGACTATCGCGTCTTCCCAGGTGAACCCAAATGGAAAAAAAATACTTTGACATACAGAATATCCAAGTACACCCCTTCCATGACTCCTGCGGAAGTGGACAAAGCCATGGAGATGGCCCTGCGGGCCTGGAGCAGCGCCGTCCCTCTGAACTTTGTCAGAGTCAATGCAGGGGAAGCAGACATTATGATCTCTTTTGAAACTGGAGACCATGGGGATTCCTATCCATTCGATGGGCCTCGAGGGACTCTAGCCCATGCATTTGCACCTGGAGAAGGCCTGGGAGGAGATACACATTTCGACAATGCTGAGAAGTGGACTATGGGAACGAATGGTTTCAATTTATTCACCGTTGCTGCTCATGAATTTGGCCATGCACTGGGCCTGGCCCATTCCACAGACCCGTCAGCACTGATGTATCCAACTTATAAGTATCAGAATCCCTATGGATTCCATCTCCCCAAGGACGACGTGAAAGGGATCCAGGCCCTGTACGGACCTCGGAGAGCATTCCCAGGGAAGCCCGCCGCGCCCCACGGCCCCCCTCATAACCCGTCCATCCCCGACCTCTGTGACTCCAACTTATCCTTCGATGCCGTGACGATGCTGGGGAAGGAGCTCCTGCTCTTCAGGGACCGGATTTTCTGGCGTCGGCAGGCTCACTTGCTGTCTGGGATCCGGCCCAGCACCATCACCAGCTCCTTCCCCCACCTTATGTCCAATGTGGACGCAGCTTACGAAGTGGCTGAGAGGGGCACAGCCTACTTCTTCAAAGGACCTCACTATTGGGTAACAAGAGGATTCCAAATTCAAGGTCCTCCTCGGACTATTTATGACTTTGGGTTCCCAAGATACGTGCAGCAAATAGATGCCGCAGTCTATCTCAAGGATGCACAGAAGACCCTTTTCTTTGTGGGAGATGAATACTACAGTTATGATGAACGAAAAAGGAAAATGGAAAAAGACTATCCAAAGAGTACTGAAGAAGAATTTTCAGGAGTCAATGGCCAAATAGATGCAGCTGTAGAATTAAATGGCTACATTTACTTCTTTTCAGGACCCAAAGCATACAAATATGATACCGAGAAGGAAGATGTGGTTAGTGTGCTGAAATCTAGTTCCTGGATTGGTTGC
Globicephala_macrorhynchus   ATGGCCGGGCCAGGGTTTCGGGGCCACACTGCTGGACTTCTCCTGCTGCTGCTGCTGCTA---------CCCCAGGCCCTGACARAGGGACCCCTGGTCTTTGTGGCTGTGGTGTTCCGCCATGGCGACCGGGCCCCGCTGGCCTCCTATCCCACTGACCCGCACAAGGAGGCTGTATCTACCCTGTGGCCACGTGGCCTGGGCCAGCTGACTGGGGAAGGGGTCCGCCAGCAGCTGGAGCTGGGCCGCTTCCTGAGAAGTCGCTACGAGGATTTTCTGAGCCCCGAGTACCGGCGGGAGGAGGTGTACATTCGCAGCACAGACTTTGACCGGACCCTGGAGAGCGCTCAGGCCAACCTAGCGGGGCTTTTCCCTGAGGCCGCCCCAGGGCGCTCCGAGGCCACCTGGAGGCCGATCCCTGTGCACACGGTGCCCGTCACTGAGGACAAGCTGCTGAGGTTCCCTACACGAAGCTGTCCCCGATACCAGGAGCTGCTGAGGGAGGCCACGGAGGCCGCCGAGTACCAGACGGCCCTAGAGGGTTGGACGGACTTCTTGACTCACCTGGAGAACTTCACGGGGCTGTCGCTGGTCGGGGAGCCGCTCCGCAGGGCGTGGAAAGTTCTGGACACTCTTATTTGCCAGCAAGCCCACGGTCTCCCCCTCCCATCCTGGGCCTCCCCGGATGTCCTGCAGACACTAGCTCAGATCTCGGCTTTGGATATTGGGGCACACGTGGGCCCACCCGGGGCAGCAGAGAAGGCCCAGCTGTCTGGGGGAATCCTGCTGGATGCCATCCTTGCCAACTTCTCTCGGGTGCAGCACTTAGGGCTGCCCCTCAAGATGGTCATGTATTCGGCTCACGACAGCACTCTCCTGGCTCTCCAGGCGGCCCTGGGCCTCTATGATGGGCACACACCGCCTTATGCCGCCTGCCTCGGCTTTGAGTTCCGGAGGCGCCTTGGGGACCCGGAT------------------GACGACGCAGGGAATGTCACCATCTCCCTCTTCTACCGCAACGACTCTGCTGGCTTACCCTTGACCCTCAGCCTCCCCGGGTGCCCGGCGGCCTGCCCCTTAGGCCGCTTCCGCCAGCTGACGGCCCCCGCCCGGCCTCCGGCTCACGGGGTCCCCTGCCATGGCTTCTACGAGCCCGCCGCCCCCGCAGCCACCGCGATGCCTCTGCTCGCTGGTGCTGTGGCTGTGCTGGCAGCCCTCAGCACGGGGCTGGGCCTGCTGCCCTGCAGAGCCGGCTGTCTGCGGGCCTGGGGGCGCCCCGTGATGCCAGCATTGAAGATCCCACTTTTCAAAATGAAGGACATGATACTGATCCTGTGCCTCCTGAAAATGAGTTCTGCAGTGCCGGTGTTTCCTCAGCAACCTGGGACACCAGGCATGGCTAGTTTGAGCCTTGAGACAATGAGACAGTTGGGAAGTTTGCAGGGATTAAACATGCTTTCTCAGTATTCAAGATTTGGCTTTGGGAAATCATTTAATTCTTTGTGGATGCATGGTCTCCTCCCACCACATTCCTCTTTCCCGTGGATGAGACCAAGGGAACATGAAACTCAACAGTATGAATATTCTTTGCCTGTGCATCCCCCACCTCTCCCATCGCAGCCATCCCTGCAGCCTCCACAGCCAGGAC---AGAAACCTTTCCTCCAGCCCACCGTTGTAACCTCCGTCCAGAACACAGTCCAGAAGGGAATACCTCAGTCTCCGATTTACCCGGGACATCCACCCTTGCAGCAATCAGAGGGGCCAATGATTCAA---CAGGTGGCACCATCAGAAAAGCCATCAAAGACCGAGTTGCCAGGAATGAATTTTCCTGATCCACAAGATCCATCGATG---TTTCCAATAGCCCGTTTGATATCTCTGGGACCAGTGCCACAAAATAAACCACCTCCACTTTATCCAGGAATATTTTACATGTCCTATGGAGCAAATCAATTGAACGCTCCTGCCAGACTTGGCATCATGAGCTCAGAAGAAATGGCTGGAGGAAGAGGAGGCCCCATGGCCTATGGAGCCATGTTCCCGGGATTTGGAGGCATGAGGCCCGGCCTTGGAGGGATGCCCCCCAATCCAGCCATGGGCGGGGACTTTACTCTGGAATTTGACTCCCCAGCCGCTGGAACCAAAGGCCCGGAGAAGGGAGAAGGAGGTGCACAAGACCCCCCTGTGCCGGAGGCCAACCCAGCCGATCTGGAAAACCCAGCTCTCCTTTCAGAGCTAGCACCTGGTGCCCTTGGAGGGCTTCTTGCTAATCCTAAAGGCAATATCCCCAACCTAGCAAGAGGCCCTGCAGGGCAGAGCAGGGGACCCCTCAGG---GTCACCCCAGCAGCTGCAGACCCACTGATGACCCCTGGATTAGCTGATGTTTATGAGACCTACAGTGCTGATGAGACCACAACTCTGGGTCTCCAGGAAGAAACCACCGTGGATTCCACAGTGACCCCTGACAGTCAGCACACATCGATGCCAGGAAACAAGGCCCAGCAGCCCCAGATTAAGCATGATGCATGGCATTTCCAAGAGCCCATGGGGACCTGGATTTTGTTTGCCTGCCTCCTGGGAGCAGCCTTCTCTATGCCCCTACCACCTCATCCTGGGCACCCTGGTTATATCAACTTCAGCTATGAGGTGCTTACCCCTCTGAAGTGGTACCAGAACGTAATAAGACACCCGTACCCGTCCTACGGTTACGAACCCATGGGTGGCTGGCTGCGTCACCAAATCATTCCCGTGGTATCCCAGCAGGCT------------GCCCTGCAGCCTCAT---CACCACTTCCCCATGGTGCCAGCCCAGCAGCCCGTGGGCCCCCAGCAAACCATGATGCCAATTCCTGGCCAGCACTCCATGACTCCAAGCCAACCCCACCAGCCACACCTCCCTGTGCCCGCCCAG---------------CAGCCCGTCCAGCCACAGCCTCAC---------------------------------------------------------------------------------------------------------------------CCGCCCCTGCTGCCCCAGCCGCCTCTGCCTCCGATGTTCCCCATGCAGCCCCTGCCCCCCATGCTTCCTGACCTGCCTCTGGAGGCTTGGCCCGCAACAGACAAGACCAAGCGGGAGGAAGTGGATATGAAGGCTACGATTCTCCTGTTTTGTCTTCTAGGATCAACTCTATCATTACCAATGCAGCTCAACCCTGCTTTGGTAGTTCCTCCAACAAAGCTGGTTCCAGGTCAGGCAACACTGCTAAACCAACAACAGCCAAATCAGGTCTTCCCTTCTTTAAGTCTAATTCCATTGACACAGATGCTCACACTGGGGTCAGACCTGCAACTGCTAAATCCTGCTGCAGGGATGGCACCTGGTACCCAGACCCTCCCACTGACCCTGGGGGGATTGAAGGTACAGCAGCAGCTGCAACCACAAGTGTTACCAGTTATTGTAGCACACCTTGGAGCCCAGGGTGCTATCCTAAGCTCAGAGGAATTGCCAGCRACCCCCCAAATCTTAACAGGATTTATCTTCCATCCCTTGTTTCCCGGAGCCATCCTGCCCACCAGTCAGGCTACTCCAGATGTCCAGAATGGAATCYTTCCTGCAGGACAAGCAGGAGCAAATCCTGCCATCCGGGGAAACTCAGAGGGCCCCTTCCCAACTACCAGTGGCACAGATGATGACTTTGCAGAGACCACCCCTGTAGGCATCCAAAGGGGCATACACACCACTGAGGAAACCACCACAGGGTCACCAAAAGGAATT???ATGTTGCTGCTGCAGTGCAGGCATGAAGCTTCGTCTCCTAAGCTAGATAACCTGGTACCAAGTGGAAAAATGAAGAGTCTCCTGGTCTTTCTAGGTCTGCTTTGTTATTCCATAGCTATGCCA------ATGCAAATGCCCCGAATGCCTGGATTTAGCAGTAAAAGTGAGGAGATG---CGCTATGGTCACTTCAACTTTATGAACTCCCCACCTATGGTACACCTGAGTCCCTTGTATGGAAATGGTATGCAGCTCCCTCAGCTCTTCCTGCCGTACCAGATGCCCATGTGGCCTCAGCCACCACCCAACAAGAAGCGCCCACAGAAACCTTCATCTCCCTCAGCACCCAAACACCAGAGCAAGACTGATCAAGCCCCAGAGACCCAGAAACCCAACCAGCCTCAACTAAAACAGCCCCTACCGGAGCATCCTTTAAAGCAGCCATCACCCACCCCAACTCAGCCCCAA---GAGGAAACCCAGACACCTCAGGCATTCCCACCATTTGGCAATGGGCTATTTCCCTATCAACAGCTACCGTGGCATGTTCCACATAGGGTACCACCAGGTTATGGACGTCCACCAGTCAGCAATGAAGAAGGTGGAAATCCTTACTTTGGATATTTTGGATATCATGGATTTGGGGGCCGTCCTCCTTATTATTCAGAAGAGATGTTTGAACAAGATTTTGAAAAACCAAAAGAAAAAGATCCTCCTAAAACAGAGAGTCCAGCCACTGATCCTTCGGTTAATTCAACAGTTCCTGAAACTAATTCTACCCAGTCAAATGCACCCAATCCCAGAGGGAGTCAGGGTGGAAATGACACCAGCCCAACAGGAAACAGTGTCCAGGGGTCTAACACTGTGAGCAATCCTACAGCTCAAAACAGCCCTGCAGTAAATGTTTCAGGCCAGGGAGTTCCAAGAAGTCAAACCCCACGG---------------------GGACCAAGTCAGACAAATATTCATGAAAATTATCCAAATCCTAACATCCCTAGTTTTCCTGCAGGAAGACAATGG------------CGACCTACTGGCACCGCTACGGGGCACAAACGTAATGGGCCTTTTTACCGAAATCAACAAATTCAAAGGGGTCCCCGGTGGAAATCCTTTGTTTTGGAAGGCAAACAAGCAGTTCGCCCAGGATATCCAATATACCGCAGAGCTTATGCTTCCACTGCAAGAGGCAACTCTCCCAATTATGCAGGAAATCCAGCAAATTTCAGAAGAAAGCCTGAAGGGCCAAATAAACACCCTGTGGGAACCAATGTTGCCCCTCTGGGTCCCAAACATGGTACTGTTGGCCACAATGAAAACATCCAAAATCCAAGAGAGAAGCCAGTAAGTCAAAAAGAAGGAATAGTCATTCCTACAAGGGATCCAAGTGGCCCCTGGAGAAACTCTCAAGACTATGGAGTTAATAAATCAAACTATAAACTGCCTCACCCTGAGGACAACATGCTAGTCCCAAATTTTAATTCTATTGGTCAACGTGAAAACTCTTATTACCTGAGAGGAGATTCCAGAAGAGCTCCAAATTCTAATGGACAAACCCAAAGCCAGAATTTGCTCAAAGGGATTATTTTAGAGCCAAGAAGAATTCCACATGAGTCAGAAATTAATCAGCCAGAATTAAAGCACAGTATATATCAGCCTGTGTACCCTGAGGGATTTCCTTCCCCTGCAAGGGAACATTTTAATGCTGGAAGAAATACTTGGAACCAACAAGAAATCTCTCCACCTTTTAAGGAAGATCCTGGAAGGCATGAAGAACACTTACCTCATCCTTCCCATGGCTCTGGAGGACGTGTTTATTACCCTGACTATAACCCCTATGATCCCAGGGAAAACTCACCATACCTTAGAAGTAATACATGGGCTGAAAGAGATGATTCTCCCAATACAATGAGGCAACCTGAAAATCCACACTATCCCATGAATACTCCAGACCCAAAAAAGACAATCCCTTATAATGAAGAAGACCCAATAGAGCCAACTGGAGATGAATCTTTTCCAGGACAAAGTAGATGGAGTGTGGCGGAGTCAAGCTTTAAAGGAGACCCAACAGTTAGGCACTATGAAGGCGAGCAA---TAT------------------------------------ACCTCAAATCAACCAAAGGAATACCTTCCCTATTCCTTAGATATTAATCCATCAAAACCCAGGAAGGATTTCCTTTATGGTGAATTTTACCCCTGGAGCCCAGATGAGAATTTCCCATCATATAATACAGCTCCCACTGAACCGCGGCCAGTGGAGAGCAGGGGCTATTATGCTAATAATGCCGTTGGACAAGAAGAAAGCACTATGTTTCCTTCTTGGAATTCCTGGGACCACAGAATTCAAGCCCAAGAGCAGAAAGAAAGAAAGCCATATTTTAACAGAAATTTCTGGGATCAGCCAACAAATTTACACAAAGCCCCTGCTAGTTCACCATACCAGAAGGAGAACAAGCCTTATTCCAGTGACTCCCCAGCTGGGCTTCAGAAAAATCCAATATGGCATGAAGGTGAGAATTTGAATTATGGCATGCAGACCACTAGGTTAAATTCACCAGAAAGGGAACACTTGGTTTTCCCAGACTTAATTCCTCCAAGTTACCCAGCAGTTCAAAAAGGAGCACATTTATTTCACCTAAGCCAGAGAGGCCCTTGCTGTGCTGGTGGCTCCACAGGGCCCAAGGACAATCCACTTGCTCTACAAGACTACACTCCATCTTTTGGTCTTGCACTAGGGGAGAACCAAGACACCAGCCCTGTGTATACAGAAGACAGTCAAACTACGCATGTAAGACATACTATCTCCCCGACAAGCATCCTAGCTGGCCAAAGAAACAGCTCAGAGAAAAGACTGCCTGGA------------GAAAGTCAAAACCCAAGTCCTTTCAGAGATGACATGTCCACTCTGAAGAGGAACACACCACGTTCTATA---AATCAGTTGGGCCAAAGGGGAATTATGCCCTTTCCCGAAACCAGTTCCCTTCAATCAAAGAATACACCTTGCCTCAAAAGTGATCTTGGAGGAAAAGGAAAC---ATTTTGGAACAAATATTTGAAGGCAACCAGCTCAATGAAAGAACTGTTGATCTTACTCCTGAGCAGCTTGTTATTGGTACACCTGATGAAGGTCCCAAGCCAGAAGGAATTCCAAGTGAAGTGCAAGGAAATGAGGGTGAAAGGCAGCAG---AGACCATCTAGCATCCTACAGTTACCATGTTTTGGCTCCAAATTAACAAAGTATCACACCTCCAGCACTGGAACTCCATCTAGCATTGGAAGGCAAGGCTCATTTGATGGGGATCCAATTATGCCTACTGAAATTCCTAACTCACTGGCTGAGTTAGCTACCAGGGCACAGTTTCAGAATATAAATGTAGACCCACTTAATGCAGATGAACACACTCTATTTGATTCTCTTCAAGTAGGGACCAATCCACAGGACCAGGTGCAAGACTGCTTACTACTTCAGGCCATGTCCATGGCAGGAAACCCCTGGGGCTGGTTCCTGGGCCACCTCCTCCTCAGTGTCACAGGATCCCTCGCCTGGGGTGGAGGCGGCGACATCATAAACGGCGAGGACTGCCACCCGCACTCGCAGCCTTGGCAGGCGGCACTGTTCTTGGAAAAGGAATTTTTCTGCGGGGGCGTCCTGGTGCATCCTCAATGGGTGCTGTCAGCCGCACACTGTTTCCAGAATTCCTATACCATCAGGCTGGGTCTGCACAGTCTTGAGGACGACCATGAACCAGGCGGTCAGATGATGGAGGCTCACCTCTCCATCCAGCACCCAGAGTACAACAGACCATCTTTTGCCAACGACCTCATGCTCATCAAGTTGGAAGAATTGGTGCCCCAGTCTGACACCATCCAAAACATCGGCGTCGCCTCACAGTGCCCGACCGCT---GGGGATTCTTGCCTCGTTTCCGGCTGGGGTCGGCTAGCGAATGGCAGACTGCCCAAAGTGCTCCAATGCGTGAAYGTCTCAGTGGTGTCGGAGGAGATCTGCAGTGAACTCTATGCCCCTGTCTACCAYCCCAGCATGTTCTGCGCTGGCGGAGGCCGGGACCAAAAGGACTCCTGCCATGGTGACTCTGGGGGCCCCCTGGTCTGCAACGGGTCCCTGMAGGGCCTTGTGTCCTTTGGACAATCCCCCTGTGGCCAGCCCAAYGTGCCAGGCGTCTACACCAACCTCTGCAAGTTCACAGACTGGATACAGAAAACCATCCAGGCCAGTATGAAGGTGCTCCCTGCATCTGGCCTTGCTGTCCTCCTCGTCACGGCTCTGAAGTTTTCCACTGCAGCCCCCTCCCTATTTGCAGCC------ACCCCCAGGACCTCAAGGAACAGCTACCACCTCGCACAGGCATACCTTGACAAATATTACACAAAGAAAGGAGGGCACCAGATTGGTGAGATGATTGCAAGAGGAGGCAATTCCATGGTTAAAAACATTAAGGAGCTGCAGGCTTTCTTCGGCCTCCGAGTCACCGGGAAGTTAGACCGGGCCACCATGGATGTGATCAAGAGGCCTCGCTGTGGAGTTCCTGATGTGGCAAACTATCGCCTCTTCCCAGGTGAACCCAAATGGAAAAAAAATACTTTGACATACAGAATATCCAAATACACACCTTCCATGACTTCTGCAGAAGTGGACAAAGCAGTGGAGATGGCCCTGCAGGCCTGGAGTAGCGCCGTCCCTCTGAGCTTTGTCAGAATAAACTCAGGAGAAGCAGATATTATGATATCTTTTGAAACTGGAGATCACGGGGATTCCTATCCATTCGATGGGCCTCGGGGGACCCTAGCCCATGCATTTGCACCTGGAGGAGGCCTGGGAGGAGATACACATTTCGACAATGCTGAGAAGTGGACTATGGGAATGAATGGTTTCAATTTATTCACCGTTGCTGCTCATGAATTTGGCCATGCACTGGGCCTGGCCCATTCCACAGACCCATCAGCACTGATGTACCCAACTTATAAGTATCAGCATCCCTATGGATTCCACCTTCCCAAGGATGATGTGAAAGGGATCCAGGCACTGTACGGACCTCGGAAGACATTCCCAGGGAAGCCCGCTGTGCCCCACAGCCCCCCTCATAATCCTTCTATCCCCGACCTCTGTGACTCCAGCTCAGCCTTTGATGCTGTGACAATGCTGGGAAAGGAGCTCCTGTTCTTCAGGGACCGGATTTTCTGGCGTCGGCAGGTTCACTTGATGTCAGGGATCCGGCCCAACACCATCACCAGCTCCTTTCCCCAGCTTATATCCAATGTGGATGCAGCTTATGAAGTGGCTGAGAGGGGCACAGCTTACTTCTTTAAAGGACCCCACTACTGGATAACAAGAGGATTCCAAATGCAAGGTACTCCTCGGACTATTTATGACTTTGGGTTCCCAAGATACGTGCAGCGAATAGATGCTGCCGTCTATCTCAAGGATGCACAGAAGACCCTTTTCTTTGTGGGAGATGAATACTACAGCTATGATGAACGAAAAAGGAAAATGGAAAAAGACTATCCAAAGAATACTGAAGAAGAATTTTCAGGAGTTAATGGCCAAATAGATGCTGCTATGGAGTTAAATGGCTACATTTACTTCTTTTCAGGACCCAAAGCGTACAAGTATGATACAGAGAAGGAAGATGTGGTTAGTGTGCTGAAATCTAGTTCCTGGATTGGTTGC
Globicephala_melas           ATGGCCGGGCCAGGGTTTCGGGGCCACACTGCTGGAATTCTCCTGCTGCTGCTGCTGCTA---------CCCCAGGCCCTGACAGAGGGACCCCTGGTCTTTGTGGCTGTGGTGTTCCGCCATGGCGACCGGGCCCCGCTGGCCTCCTATCCCACTGACCCGCACAAGGAGGCTGTATCTACCCTGTGGCCACGTGGCCTGGGCCAGCTGACTGGGGAAGGGGTCCGCCAGCAGCTGGAGCTGGGCCGCTTCCTGAGAAGTCGCTACGAGGATTTTCTGAGCCCCGAGTACCGGCGGGAGGAGGTGTACATTCGCAGCACAGACTTTGACCGGACCCTGGAGAGCGCTCAGGCCAACCTAGCGGGGCTTTTCCCTGAGGCCGCCCCAGGGCGCTCCGAGGCCACCTGGAGGCCGATCCCTGTGCACACGGTGCCCGTCACTGAGGACAAGCTGCTGAGGTTCCCTACACGAAGCTGTCCCCGATACCAGGAGCTGCTGAGGGAGGCCACGGAGGCCGCCGAGTACCAGACGGCCCTAGAGGGTTGGACGGACTTCTTGACTCACCTGGAGAACTTCACGGGGCTGTCGCTGGTCGGGGAGCCGCTCCGCAGGGCGTGGAAAGTTCTGGACACTCTTATTTGCCAGCAAGCCCACGGTCTCCCCCTCCCATCCTGGGCCTCCCCGGATGTCCTGCAGACACTAGCTCAGATCTCGGCTTTGGATATTGGGGCACACGTGGGCCCACCCGGGGCAGCAGAGAAGGCCCAGCTGTCTGGGGGAATCCTGCTGGATGCCATCCTTGCCAACTTCTCTCGGGTGCAGCACTTAGGGCTGCCCCTCAAGATGGTCATGTATTCGGCTCACGACAGCACTCTCCTGGCTCTCCAGGCGGCCCTGGGCCTCTATGATGGGCACACACCGCCTTATGCCGCCTGCCTCGGCTTTGAGTTCCGGAGGCGCCTTGGGGACCCGGAT------------------GACGACGCAGGGAATGTCACCATCTCCCTCTTCTACCGCAACGACTCTGCTGGCTTACCCTTGACCCTCAGCCTCCCCGGGTGCCCGGCGGCCTGCCCCTTAGGCCGCTTCCGCCAGCTGACGGCCCCCGCCCGGCCTCCGGCTCACGGGGTCCCCTGCCATGGCTTCTACGAGCCCGCCGCCCCCGCAGCCACCGCGATGCCTCTGCTCGCTGGTGCTGTGGCTGTGCTGGCAGCCCTCAGCACGGGGCTGGGCCTGCTGCCCTGCAGAGCCGGCTGTCTGCGGGCCTGGGGGCGCCCCGTGATGCCAGCATTGAAGATCCCACTTTTCAAAATGAAGGACATGATACTGATCCTGTGCCTCCTGAAAATGAGTTCTGCAGTGCCGGTGTTTCCTCAGCAACCTGGGACACCAGGCATGGCTAGTTTGAGCCTTGAGACAATGAGACAGTTGGGAAGTTTGCAGGGATTAAACATGCTTTCTCAGTATTCAAGATTTGGCTTTGGGAAATCATTTAATTCTTTGTGGATGCATGGTCTCCTCCCACCACATTCCTCTTTCCCGTGGATGAGACCAAGGGAACATGAAACTCAACAGTATGAATATTCTTTGCCTGTGCATCCCCCACCTCTCCCATCGCAGCCATCCCTGCAGCCTCCACAGCCAGGAC---AGAAACCTTTCCTCCAGCCCACCGTTGTAACCTCCGTCCAGAACACAGTCCAGAAGGGAATACCTCAGTCTCCGATTTACCCGGGACATCCACCCTTGCAGCAATCAGAGGGGCCAATGATTCAA---CAGGTGGCACCATCAGAAAAGCCATCAAAGACCGAGTTGCCAGGAATGAATTTTCCTGATCCACAAGATCCATCGATG---TTTCCAATAGCCCGTTTGATATCTCTGGGACCAGTGCCACAAAATAAACCACCTCCACTTTATCCAGGAATATTTTACATGTCCTATGGAGCAAATCAATTGAACGCTCCTGCCAGACTTGGCATCATGAGCTCAGAAGAAATGGCTGGAGGAAGAGGAGGCCCCATGGCCTATGGAGCCATGTTCCCGGGATTTGGAGGCATGAGGCCCGGCCTTGGAGGGATGCCCCCCAATCCAGCCATGGGCGGGGACTTTACTCTGGAATTTGACTCCCCAGCCGCTGGAACCAAAGGCCCGGAGAAGGGAGAAGGAGGTGCACAAGACCCCCCTGTGCCGGAGGCCAACCCAGCCGATCTGGAAAACCCAGCTCTCCTTTCAGAGCTAGCACCTGGTGCCCTTGGAGGGCTTCTTGCTAATCCTAAAGGCAATATCCCCAACCTAGCAAGAGGCCCTGCAGGGCAGAGCAGGGGACCCCTCAGG---GTCACCCCAGCAGCTGCAGACCCACTGATGACCCCTGGATTAGCTGATGTTTATGAGACCTACAGTGCTGATGAGACCACAACTCTGGGTCTCCAGGAAGAAACCACCATGGATTCCACAGTGACCCCTGACAGTCAGCACACATCGATGCCAGGAAACAAGGCCCAGCAGCCCCAGATTAAGCATGATGCATGGCATTTCCAAGAGCCCATGGGGACCTGGATTTTGTTTGCCTGCCTCCTGGGAGCAGCCTTCTCTATGCCCCTACCACCTCATCCTGGGCACCCTGGTTATATCAACTTCAGCTATGAGGTGCTTACCCCTCTGAAGTGGTACCAGAACGTAATAAGACACCCGTACCCGTCCTACGGTTACGAACCCATGGGTGGCTGGCTGCGTCACCAAATCATTCCCGTGGTATCCCAGCAGGCT------------GCCCTGCAGCCTCAT---CACCACTTCCCCATGGTGCCAGCCCAGCAGCCCGTGGGCCCCCAGCAAACCATGATGCCAATTCCTGGCCAGCACTCCATGACTCCAAGCCAACCCCACCAGCCACACCTCCCTGTGCCCGCCCAG---------------CAGCCCGTCCAGCCACAGCCTCAC---------------------------------------------------------------------------------------------------------------------CCGCCCCTGCTGCCCCAGCCGCCTCTGCCTCCGATGTTCCCCATGCAGCCCCTGCCCCCCATGCTTCCTGACCTGCCTCTGGAGGCTTGGCCCGCAACAGACAAGACCAAGCGGGAGGAAGTGGATATGAAGGCTACGATTCTCCTGTTTTGTCTTCTAGGATCAACTCTATCATTACCAATGCAGCTCAACCCTGCTTTGGTAGTTCCTCCAACAAAGCTGGTTCCAGGTCAGGCAACACTGCTAAACCAACAACAGCCAAATCAGGTCTTCCCTTCTTTAAGTCTAATTCCATTGACACAGATGCTCACACTGGGGTCAGACCTGCAACTGCTAAATCCTGCTGCAGGGATGGCACCTGGTACCCAGACCCTCCCACTGACCCTGGGGGGATTGAAGGTACAGCAGCAGCTGCAACCACAAGTGTTACCAGTTATTGTAGCACACCTTGGAGCCCAGGGTGCTATCCTAAGCTCAGAGGAATTGCCAGCGACCCCCCAAATCTTAACAGGATTTATCTTCCATCCCTTGTTTCCCGGAGCCATCCTGCCCACCAGTCAGGCTACTCCAGATGTCCAGAATGGAATCCTTCCTGCAGGACAAGCAGGAGCAAATCCTGCCATCCGGGGAAACTCAGAGGGCCCCTTCCCAACTACCAGTGGCACAGATGATGACTTTGCAGAGACCACCCCTGTAGGCATCCAAAGGGGCATACACACCACTGAGGAAACCACCACAGGGTCACCAAAAGGAATT???ATGTTGCTGCTGCAGTACAGGCATGAAGCTTCGTCTCCTAAGCTAGATAACCTGGTACCAAGTGGAAAAATGAAGAGTCTCCTGGTCTTTCTAGGTCTGCTTTGTTATTCCATAGCTATGCCA------ATGCAAATGCCCCGAATGCCTGGATTTAGCAGTAAAAGTGAGGAGATG---CGCTATGGTCACTTCAACTTTATGAACTCCCCACCTATGGTACACCTGGGTCCCTTGTATGGAAATGGTATGCAGCTCCCTCAGCTCTTCCTGCCGTACCAGATGCCCATGTGGCCTCAGCCACCATCCAACAAGAAGCGCCCACAGAAACCTTCATCTCCCTCAGCACCCAAACACCAGAGCAAGACTGATCAAGCCCCAGAGACCCAGAAACCCAACCAGCCTCAACTAAAACAGCCCCTACCGGAGCATCCTTTAAAGCAGCCATCACCCACCCCAACTCAGCCCCAA---GAGGAAACCCAGACACCTCAGGCATTCCCACCATTTGGCAATGGGCTATTTCCCTATCAACAGCTACCGTGGCATGTTCCACATAGGGTACCACCAGGTTATGGACGTCCACCAGTCAGCAATGAAGAAGGTGGAAATCCTTACTTTGGATATTTTGGATATCATGGATTTGGGGGCCGTCCTCCTTATTATTCAGAAGAGATGTTTGAACAAGATTTTGAAAAACCAAAAGAAAAAGATCCTCCTAAAACAGAGAGTCCAGCCACTGATCCTTCGGTTAATTCAACAGTTCCTGAAACTAATTCTACCCAGTCAAATGCACCCAATCCCAGAGGGAGTCAGGGTGGAAATGACACCAGCCCAACAGGAAACAGTGTCCAGGGGTCTAACACTGTGAGCAATCCTACAGCTCAAAACAGCCCTGCAGTAAATGTTTCAGGCCAGGGAGTTCCAAGAAGTCAAACCCCATGG---------------------GGACCAAGTCAGACAAATATTCATGAAAATTATCCAAATCCTAACATCCCTAGTTTTCCTGCAGGAAGACAATGG------------CGACCTACTGGCACCGCTACGGGGCACAAACGTAATGGGCCTTTTTACCGAAATCAACAAATTCAAAGGGGTCCCCGGTGGAACTCCTTTGTTTTGGAAGGCAAACAAGCAGTTCGCCCAGGATATCCAATATACCGCAGAGCTTATGCTTCCACTGCAAGAGGCAACTCTCCCAATTATGCAGGAAATCCAGCAAATTTCAGAAGAAAGCCTGAAGGGCCAAATAAACACCCTGTGGGAACCAATGTTGCCCCTCTGGGTCCCAAACATGGTACTGTTGGCCACAATGAAAACATCCAAAATCCAAGAGAGAAGCCAGTAAGTCAAAAAGAAGGAATAGTCATTCCTACAAGGGATCCAAGTGGCCCCTGGAGAAACTCTCAAGACTATGGAGTTAATAAATCAAACTATAAACTGCCTCACCCTGAGGACAACATGCTAGTCCCAAATTTTAATTCTATTGGTCAACGTGAAAACTCTTATTACCTGAGAGGAGATTCCAGAAGAGCTCCAAATTCTAATGGACAAACCCAAAGCCAGAATTTGCTCAAAGGGATTATTTTAGAGCCAAGAAGAATTCCATATGAGTCAGAAATTAATCAGCCAGAATTAAAGCACAGTATATATCAGCCTGTGTACCCTGAGGGATTTCCTTCCCCTGCAAGGGAACATTTTAATGCTGGAAGAAATACTTGGAACCAACAAGAAATCTCTCCACCTTTTAAGGAAGATCCTGGAAGGCATGAAGAACACTTACCTCATCCTTCCCATGGCTCTGGAGGACGTGTTTATTACCCTGACTATAACCCCTATGATCCCAGGGAAAACTCACCATACCTTAGAAGTAATACATGGGCTGAAAGAGATGATTCTCCCAATACAATGAGGCAACCTGAAAATCCACACTATCCCATGAATACTCCAGACCCAAAAAAGACAATCCCTTATAATGAAGAAGACCCAATAGAGCCAACTGGAGATGAATCTTTTCCAGGACAAAGTAGATGGAGTGTGGCGGAGTCAAGCTTTAAAGGAGACCCAACAGTTAGGCACTATGAAGGCGAGCAA---TAT------------------------------------ACCTCAAATCAACCAAAGGAATACCTTCCCTATTCCTTAGATATTAATCCATCAAAACCCAGGAAGGATTTCCCTTATGGTGAATTTTACCCCTGGAGCCCAGATGAGAATTTCCCATCATATAATACAGCTCCCACTGAACCGCGGCCAGTGGAGAGCAGGGGCTATTATGCTAATAATGCCGTTGGACAAGAAGAAAGCACTATGTTTCCTTCTTGGAATTCCTGGGACCACAGAATTCAAGCCCAAGAGCAGAAAGAAAGAAAGCCATATTTTAACAGAAATTTCTGGGATCAGCCAACAAATTTACACAAAGCCCCTGCTAGTTCACCATACCAGAAGGAGAACAAGCCTTATTCCAGTGACTCCCCAGCTGGGCTTCAGAAAAATCCAATATGGCATGAAGGTGAGAATTTGAATTATGGCATGCAGACCACTAGGTTAAATTCACCAGAAAGAGAACACTTGGTTTTCCCAGACTTAATTCCTCCAAGTTACCCAGCAGTTCAAAAAGGAGCACATTTATTTCACCTAAGCCAGAGAGGCCCTTGCTGTGCTGGTGGCTCCACAGGGCCCAAGGACAATCCACTTGCTCTACAAGACTACACTCCATCTTTTGGTCTTGCACTAGGGGAGAACCAAGACACCAGCCCTGTGTATATAGAAGACAGTCAAACTACGCATGTAAGACATACTATCTCCCCGACAAGCATCCTAGCTGGCCAAAGAAACAGCTCAGAGAAAAGACTGCCTGGA------------GAAAGTCAAAACCCAAGTCCTTTCAGAGATGACATGTCCACTCTGAAGAGGAACACACCACGTTCTATA---AATCAGTTGGGCCAAAGGGGAATTATGCCCTTTCCCGAAACCAGTTCCCTTCAATCAAAGAATACGCCTTGCCTCAAAAGTGATCTTGGAGGAAAAGGAAAC---ATTTTGGAACAAATATTTGAAGGCAACCAGCTCAATGAAAGAACTGTTGATCTTACTCCTGAGCAGCTTGTTATTGGTACACCTGATGAAGGTCCCAAGCCAGAAGGAATTCCAAGTGAAGTGCAAGGAAATGAGGGTGAAAGGCAGCAG---AGACCATCTAGCATCCTACAGTTACCATGTTTTGGCTCCAAATTAACAAAGTATCACACCTCCAGCACTGGAACTCCATCTAGCATTGGAAGGCAAGGCTCATTTGATGGGGATCCAATTATGCCTACTGAAATTCCTAACTCACTGGCTGAGTTAGCTACCAGGGCACAGTTTCAGAATATAAATGTAGACCCACTTAATGCAGATGAACACACTCTGTTTGATTCTCTTCAAGTAGGGACCAATCCACAGGACCAGGTGCAAGACTGCTTACTACTTCAGGCCATGTCCATGGCAGGAAACCCCTGGGGCTGGTTCCTGGGCCACCTCCTCCTCAGTGTCACAGGATCCCTCGCCTGGGGTGGAGGCGGCGACATCATAAACGGCGAGGACTGCCACCCGCACTCGCAGCCTTGGCAGGCGGCACTGTTCTTGGAAAAGGAATTTTTCTGCGGGGGCGTCCTGGTGCATCCTCAATGGGTGCTGTCAGCCGCACACTGTTTCCAGAATTCCTATACCATCAGGCTGGGTCTGCACAGTCTTGGGGACGACCATGAACCAGGCGGTCAGATGATGGAGGCTCACCTCTCCATCCAGCACCCAGAGTACAACAGACCATCTTTTGCCAACGACCTCATGCTCATCAAGTTGGAAGAATTGGTGCCCCGGTCTGACACCATCCAAAACATCGGCGTCGCCTCACAGTGCCCGACCGCT---GGGGATTCTTGCCTCGTTTCCGGCTGGGGTCGGCTAGCGAATGGCAGACTGCCCAAAGTGCTCCAATGCGTGAATGTCTCAGTGGTGTCGGAGGAGATCTGCAGTGAACTCTATGCCCCTGTCTACCACCCCAGCATGTTCTGCGCTGGCGGAGGCCGGGACCAAAAGGACTCCTGCCATGGTGACTCTGGGGGCCCCCTGGTCTGCAACGGGTCCCTGCAGGGCCTTGTGTCCTTTGGACAATCCCCCTGTGGCCAGCCCAATGTGCCAGGCATCTACACCAACCTCTGCAAGTTCACAGACTGGATACAGAAAACCATCCAGGCCAGTATGAAGGTGCTCCCTGCATCTGGCCTTGCTGTCCTCCTCGTCACGGCTCTGAAGTTTTCCACTGCAGCCCCCTCCCTATTTGCAGCC------ACCCCCAGGACCTCAAGGAACAGCTACCACCTCGCACAGGCATACCTTGACAAATATTACACAAAGAAAGGAGGGCACCAGATTGGTGAGATGATTGCAAGAGGAGGCAATTCCATGGTTAAAAACATTAAGGAGCTGCAGGCTTTCTTCGGCCTCCGAGTCACCGGGAAGTTAGACCGGGCCACCATGGATGTGATCAAGAGGCCTCGCTGTGGAGTTCCTGATGTGGCAAACTATCGCCTCTTCCCAGGTGAACCCAAATGGAAAAAAAATACTTTGACATACAGAATATCCAAATACACACCTTCCATGACTTCTGCAGAAGTGGACAAAGCAGTGGAGATGGCCCTGCAGGCCTGGAGTAGCGCCGTCCCTCTGAGCTTTGTCAGAATAAACTCAGGAGAAGCAGATATTATGATATCTTTTGAAACTGGAGATCACGGGGATTCCTATCCATTCGATGGGCCTCGGGGGACCCTAGCCCATGCATTTGCACCTGGAGGAGGCCTGGGAGGAGATACACATTTCGACAATGCTGAGAAGTGGACTATGGGAATGAATGGTTTCAATTTATTCACCGTTGCTGCTCATGAATTTGGCCATGCACTGGGCCTGGCCCATTCCACAGACCCATCAGCACTGATGTACCCAACTTATAAGTATCAGCATCCCTATGGATTCCACCTTCCCAAGGATGATGTGAAAGGGATCCAGGCACTGTACGGACCTCGGAAGACATTCCCAGGGAAGCCCGCTGTGCCCCACAGCCCCCCTCATAATCCTTCTATCCCCGACCTCTGTGACTCCAGCTCAGCCTTTGATGCTGTGACAATGCTGGGAAAGGAGCTCCTGTTCTTCAGGGACCGGATTTTCTGGCGTCGGCAGGTTCACTTGATGTCAGGGATCCGGCCCAACACCATCACCAGCTCCTTTCCCCAGCTTATATCCAATGTGGATGCAGCTTATGAAGTGGCTGAGAGGGGCACAGCTTACTTCTTTAAAGGACCCCACTACTGGATAACAAGAGGATTCCAAATGCAAGGTACTCCTCGGACTATTTATGACTTTGGGTTCCCAAGATACGTGCAGCGAATAGATGCTGCCGTCTATCTCAAGGATGCACAGAAGACCCTTTTCTTTGTGGGAGATGAATACTACAGCTATGATGAACGAAAAAGGAAAATGGAAAAAGACTATCCAAAGAATACTGAAGAAGAATTTTCAGGAGTTAATGGCCAAATAGATGCTGCTATGGAGTTAAATGGCTACATTTACTTCTTTTCAGGACCCAAAGCGTACAAGTATGATACAGAGAAGGAAGATGTGGTTAGTGTGCTGAAATCTAGTTCCTGGATTGGTTGC
Grampus_griseus              ATGGCCGGGCCAGGGTTTCGGGGCCACACTGCTGGACTTCTCCTGCTGCTGCTGCTGCTA---------CCCCAGGCCCTGACAGAGGGACCCCTGGTCTTTGTGGCTGTGGTGTTCCGCCATGGCGACCGGGCCCCGCTGGCCTCCTATCCCACTGACCCGCACAAGGAGGCTGTATCTACCCTGTGGCCACGTGGCCTGGGCCAGCTGACTGGGGAAGGGGTCCGCCAGCAGCTGGAGCTGGGTCGCTTCCTGAGAAGTCGCTACGAGGATTTTCTGAGCCCCGAGTACCGGCGGCAGGAGGTGTACATTCGCAGCACAGACTTTGACCGGACCCTGGAGAGCGCTCAGGCCAACCTAGCGGGGCTTTTCCCTGAGGCCGCCCCAGGGCGCTCCGAGGCCACCTGGAGGCCGATCCCTGTGCACACGGTGCCCGTCACTGAGGACAAGCTGCTGAGGTTCCCTACACGAAGCTGTCCCCGATACCAGGAGCTGCTGAGGGAGGCCACGGAGGCCGCCGAGTACCAGACGGCCCTAGAGGGTTGGACGGACTTCTTGACTCACCTGGAGAACTTCACGGGGCTGTCGCTGGTCGGGGAGCCGCTCCGCAGGGCGTGGAAAGTTCTGGACACTCTTATTTGCCAGCAAGCCCACGGTCTCCCCCTCCCATCCTGGGCCTCCCCGGATGTCCTGCAGACACTAGCTCAGATCTCGGCTTTGGATATTGGGGCACACGTGGGCCCACCCGGGGCAGCAGAGAAGGCCCAGCTGTCTGGGGGAATCCTGCTGGATGCCATCCTTGCCAATTTCTCTCGGGTGCAGCACTTAGGGCTGCCTCTCAAGATGGTCATGTATTCGGCTCACGACAGCACTCTCCTGGCTCTCCAGGCGGCCCTGGGCCTCTATGATGGGCACACACCGCCTTATGCCGCCTGCCTCGGCTTTGAGTTCCGGAGGCGCCTTGGGGACCCGGAT------------------GACGACGCAGGGAATGTCACCATCTCCCTCTTCTACCGCAACGACTCTGCTGGCTTACCCTTGACCCTCAGCCTCCCCGGGTGCCCGGCGGCCTGCCCCTTAGGCCGCTTCCGCCAGCTGACGGCCCCCGCCCGGCCTCCGGCTCACGGGGTCCCCTGCCATGGCTTCTACGAGCCCGCCGCCCCCGCAGCCACCGCGGTGCCTCTGCTCGCTGGTGCTGTGGCTGTGCTGGCAGCCCTCAGCACGGGGCTGGGCCTGCTGCCCTGCAGAGCCGGCTGCCTGCGGGCCTGGGGGCGCCCCGTGATGCCAGCATTGAAGATCCCACTTTTCAAAATGAAGGACATGATACTGATCCTGTGCCTCCTGAAAATGAGTTCTGCAGTGCCGGTGTTTCCTCAGCAACCTGGGACACCAGGCATGGCTAGTTTGAGCCTTGAGACAATGAGACAGTTGGGAAGTTTGCAGGGATTAAACATGCTTTCTCAGTATTCAAGATTTGGCTTTGGGAAATCATTTAATTCTTTGTGGATGCATGGTCTCCTCCCACCACATTCCTCTTTCCCGTGGATGAGACCAAGGGAACATGAAACTCAACAGTATGAATATTCTTTGCCTGTGCATCCCCCACCTCTCCCATCGCAGCCATCCCTGCAGCCTCCACAGCCAGGAC---AGAAACCTTTCCTCCAGCCCACCGTTGTAACCTCCGTCCAGAACACAGTCCAGAAGGGAATACCTCAGTCTCCGATTTACCCGGGACATCCACCCTTGCAGCAATCAGAGGGGCCAATGATTCAA---CAGGTGGCACCATCAGAAAAGCCATCAAAGACCGAGTTGCCAGGAATGAATTTTCCTGATCCACAAGATCCATCGATG---TTTCCAATAGCCCGTTTGATATCTCTGGGACCAGTGCCACAAAATAAACCACCTCCACTTTATCCAGGAATATTTTACATGTCCTATGGAGCAAATCAATTGAACGCTCCTGCCAGACTTGGCATCATGAGCTCAGAAGAAATGGCTGGAGGAAGAGGAGGCCCCATGGCCTATGGAGCCATGTTCCCGGGATTTGGAGGCATGAGGCCCGGCCTTGGAGGGATGCCCCCCAATCCAGCCATGGGCGGGGACTTTACTCTGGAATTTGACTCCCCAGCCGCTGGAACCAAAGGCCCGGAGAAGGGAGAAGGAGGTGCACAAGACCCCCCTGTGCCGGAGGCCAACCCAGCCGATCTGGAAAACCCAGCTCTCCTTTCAGAGCTAGCACCTGGTGCCCTTGGAGGGCTTCTTGCTAATCCTAAAGGCAATATCCCCAACCTAGCAAGAGGCCCTGCAGGGCAGAGCAGGGGACCCCTCAGG---GTCACCCCAGCAGCTGCAGACCCACTGATGACCCCTGGATTAGCTGATGTTTATGAGACCTACAGTGCTGATGAGACCACAACTCTGGGTCTCCAGGAAGAAACCACCGTGGATTCCACAGTGACCCCTGACAGTCAGCACACATCGATGCCAGGAAACAAGGCCCAGCAGCCCCAGATTAAGCATGATGCATGGCATTTCCAAGAGCCCATGGGGACCTGGATTTTGTTTGCCTGCCTCCTGGGAGCAGCCTTCTCTATGCCCCTACCACCTCATCCTGGGCACCCTGGTTATATCAACTTCAGCTATGAGGTGCTTACCCCTCTGAAGTGGTACCAGAACGTAATAAGACACCCGTACCCGTCCTACGGTTACGAACCCATGGGTGGCTGGCTGCGTCACCAAATCATTCCCGTGGTATCCCAGCAGGCT------------GCCCTGCAGCCTCAT---CACCACTTCCCCATGGTGCCAGCCCAGCAGCCCGTGGGCCCCCAGCAAACCATGATGCCAATTCCTGGCCAGCACTCCATGACTCCAAGCCAACCCCACCAGCCACACCTCCCTGTGCCCGCCCAG---------------CAGCCCGTCCAGCCACAGCCTCAC---------------------------------------------------------------------------------------------------------------------CCGCCCCTGCTGCCCCAGCCGCCTCTGCCTCCGATGTTCCCCATGCAGCCCCTGCCCCCCATGCTTCCTGACCTGCCTCTGGAGGCTTGGCCCGCAACAGACAAGACCAAGCGGGAGGAAGTGGATATGAAGGCTACGATTCTCCTGTTTTGTCTTCTAGGATCAACTCTATCATTACCAATGCAGCTCAACCCTGCTTTGGTAGTTCCTCCAACAAAGCTGGTTCCAGGTCAGGCAACACTGCTAAACCAACAACAGCCAAATCAGGTCTTCCCTTCTTTAAGTCTAATTCCATTGACACAGATGCTCACACTGGGGTCAGACCTGCAACTGCTAAATCCTGCTGCAGGGATGGCACCTGGTACCCAGACCCTCCCACTGACCCTGGGGGGATTGAAGGTACAGCAGCAGCTGCAACCACAAGTGTTACCAGTTATTGTAGCACACCTTGGAGCCCAGGGTGCTATCCTAAGCTCAGAGGAATTGCCAGCGACCCCCCAAATCTTAACAGGATTTATCTTCCATCCCTTGTTTCCCGGAACCATCCTGCCCACCAGTCAGGCTACTCCAGATGTCCAGAATGGAATCCTTCCTGCAGGACAAGCAGGAGCAAATCCTGCCATCCGGGGAAACTCAGAGGGCCCCTTCCCAACTACCAGTGGCACAGATGATGACTTTGCAGAGACCACCCCTGTAGGCATCCAAAGGGGCATACACACCACTGAGGAAACCACCACAGGATCACCAAAAGGAATT???ATGTTGCTGCTGCAGTGCAGGCATGAAGCTTCGTCTCCTAAGCTAGATAACCTGGTACCAAGTGGAAAAATGAAGAGTCTCCTGGTCTTTCTAGGTCTGCTTTGTTATTCCATAGCTATGCCA------ATGCAAATGCCCCGAATGCCTGGATTTAGCAGTAAAAGTGAGGAGATG---CGCTATGGTCACTTCAACTTTATGAACTCCCCACCTATGGTACACCTGGGTCCCTTGTATGGAAATGGTATGCAGCTCCCTCAGCTCTTCCTGCCGTACCAGATGCCCATGTGGCCTCAGCCACCACCCAACAAGAAGCGCCCACAGAAACCTTCATCTCCCTCAGCACCCAAACACCAGAGCAAGACTGATCAAGCCCCAGAGACCCAGAAACCCAACCAGCCTCAACTAAAACAGCCCCTACCGGAGCATCCTTTAAAGCAGCCATCACCCACCCCAACTCAGCCCCAA---GAGGAAACCCAGACACCTCAGGCATTCCCACCATTTGGCAATGGGCTATTTCCCTATCAACAGCTACCGTGGCATGTTCCACATAGGGTACCACCAGGTTATGGACGTCCACCAGTCAGCAATGAAGAAGGTGGAAATCCTTACTTTGGATATTTTGGATATCATGGATTTGGGGGCCATCCTCCTTATTATTCAGAAGAGATGTTTGAACAAGATTTTGAAAAACCAAAAGAAAAAGATCCTCCTAAAACAGAGAGTCCAGCCACTGATCCTTCGGTTAATTCAACAGTTCCTGAAACTAATTCTACCCAGTCAAATGCACCCAATCCCAGAGGGAGTCAGGGTGGAAATGACACCAGCCCAACAGGAAACAGTGTCCAGGGGTCTAACACTGTGAGCAATCCTACAGCTCAAAACAGCCCTGCAGTAAATGTTTCAGGCCAGGGAGTTCCAAGAAGTCAAACCCCACGG---------------------GGACCAAGTCAGACAAATATTCATGAAAATTATCCAAATCCTAACATCCCTAGTTTTCCTGCAGGAAGACAATGG------------CGACCTACTGGCACCGCTACGGGGCACAAACGTAATGGGCCTTTTTACCGAAATCAACAAATTCAAAGGGGTCCCCGGTGGAACTCCTTTGTTTTGGAAGGCAAACAAGCAGTTCGCCCAGGATATCCAATATACCGCAGAGCTTATGCTTCCACTGCAAGAGGCAACTCTCCCAATTATGCAGGAAATCCAGCAAATTTCAGAAGAAAGCCTGAAGGGCCAAATAAACACCCTGTGGGAACAAATGTTGCCCCTCTGGGTCCCAAACATGGTACTGTTGGCCACAATGAAAACATCCAAAATCCAAGAGAGAAGCCAGTAAGTCAAAAAGAAGGAATAGTCATTCCTACAAGGGATCCAAGTGGCCCCTGGAGAAACTCTCAAGACTATGGAGTTAATAAATCAAACTATAAACTGCCTCACCCTGAGGACAACATGCTAGTCCCAAATTTTAATTCTATTGGTCAACGTGAAAACTCTTATTACCTGAGAGGAGATTCCAGAAGAGCTCCAAATTCTAATGGACAAACCCAAAGCCAGAATTTGCTCAAAGGGATTATTTTAGAGCCAAGAAGAATCCCATATGAGTCAGAAATTAATCAGCCAGAATTAAAGCACAGTATATATCAGCCTGTGTACCCTGAGGGATTTCCTTCCCCTGCAAGGGAACATTTTAATGCTGGAAGAAATACTTGGAACCAACAAGAAATCTCTCCACCTTTTAAGGAAGATCCTGGAAGGCATGAAGAACACTTACCTCATCCTTCCCATGGCTCTGGAGGACGTGTTTATTACCCTGACTATAACCCCTATGATCCCAGGGAAAACTCACCATACCTTAGAAGTAATACATGGGCTGAAAGAGATGATTCTCCCAATACAATGAGGCAACCTGAAAATCCACACTATCCCATGAATACTCCAGACCCAAAAAAGACAATCCCTTATAATGAAGAAGACCCAATAGAGCCAACTGGAGATGAATCTTTTCCAGGACAAAGTAGATGGAGTGTGGCGGAGTCAAGCTTTAAAGGAGACCCAACAGTTAGGCACTATGAAGGCGAGCAA---TAT------------------------------------ACCTCAAATCAACCAAAGGAATACCTTCCCTATTCCTTAGATATTAATCCATCAAAACCCAGGAAGGATTTCCTTTATGGTGAATTTTACCCCTGGAGCCCAGATGAGAATTTCCCATCATATAATACAGCTCCCACTGAACCGCGGCCAGTGGAGAGCAGGGGCTATTATGCTAATAATGCCGTTGGACAAGAAGAAAGCACTATGTTTCCTTCTTGGAATTCCTGGGACCACAGAATTCAAGTCCAAGAGCAGAAAGAAAGAAAGCCATATTTTAACAGAAATTTCTGGGATCAGCCAACAAATTTACACAAAGCCCCTGCTAGTTCACCATACCAGAAGGAGAACAAGCCTTATTCCAGTGACTCCCCAGCTGGGCTTCAGAAAAATCCAATATGGCATGAAGGTGAGAATTTGAATTATGGCATGCAGACCACTAGGTTAAATTCACCAGAAAGAGAACACTTGGTTTTCCCAGACTTAATTCCTCCAAGTTACCCAGCAGTTCAAAAAGGAGCACATTTATTTCACCTAAGCCAGAGAGGCCCTTGCTGTGCTGGTGGCTCCACAGGGCCCAAGGACAATCCACTTGCTCTACAAGACTACACTCCATCTTTTGGTCTTGCACTAGGGGAGAACCAAGACACCAGCCCTGTGTATATAGAAGACAGTCAAACTACGCATGTAAGACATACTATCTCCCCGACAAGCATCCTAGCTGGCCAAAGAAACAGCTCAGAGAAAAGACTGCCTGGA------------GAAAGTCAAAACCCAAGTCCTTTCAGAGATGACATGTCCACTCTGAAGAGGAACACACCACGTTCTATA---AATCAGTTGGGCCAAAGGGGAATTATGCCCTTTCCCGAAACCAGTTCCCTTCAATCAAAGAATACACCTTGCCTCAAAAGTGATCTTGGAGGAAAAGGAAAC---ATTTTGGAACAAATATTTGAAGGCAACCAGCTCAATGAAAGAACTGTTGATCTTACTCCTGAGCAGCTTGTTATTGGTACACCTGATGAAGGTCCCAAGCCAGAAGGAATTCCAAGTGAAGTGCAAGGAAATGAGGGTGAAAGGCAGCAG---AGACCATCTAGCATCCTACAGTTACCATGTTTTGGCTCCAAATTAACAAAGTATCACACCTCCAGCACTGGAACTCCATCTAGCATTGGAAGGCAAGGCTCATTTGATGGGGATCCAATTATGCCTACTGAAATTCCTAACTCACTGGCTGAGTTAGCTACCAGGGCACAGTTTCAGAATATAAATGTAGACCCACTTAATGCAGATGAACACACTCTATTTGATTCTCTTCAAGTAGGGACCAATCCACAGGACCAGGTGCAAGACTGCTTACTACTTCAGGCCATGTCCATGGCAGGAAACCCCTGGGGCTGGTTCCTGGGCCACCTCCTCCTCAGTGTCACAGGATCCCTCGCCTGGGGTGGAGGCGGCGACATCATAAACGGCGAGGACTGCCACCCGCACTCGCAGCCTTGGCAGGCGGCACTGTTCTTGGAAAAGGAATTTTTCTGCGGGGGCGTCCTGGTGCATCCTCAATGGGTGCTGTCAGCCGCACACTGTTTCCAGAATTCCTATACCATCAGGCTGGGTCTGCACAGTCTTGAGGACGACCATGAACCAGGCGGTCAGATGATGGAGGCTCACCTCTCCATCCAGCACCCAGAGTACAACAGACCATCTTTTGCCAACGACCTCATGCTCATCAAGTTGGAAGAATTGGTGCCCCAGTCTGACACCATCCAAAACATCGGCATCGCCTCACAGTGCCCGACCGCT---GGGGATTCTTGCCTCGTTTCCGGCTGGGGTCGGCTAAAGAATGGCAGACTGCCCAAAGTGCTCCAATGCGTGAATATCTCAGTGGTGTCGGAGGAGATCTGCAGTGAACTCTATGCCCCTGTGTACCACCCCAGCATGTTCTGCGCTGGCGGAGGCCAGGACCAAAAGGACTCCTGCCATGGTGACTCTGGGGGCCCCCTGGTCTGCAACGGGTCCCTGCAGGGCCTTGTGTCCTTTGGACAATCCCCCTGTGGCCAGCCCAACGTGCCAGGCGTCTACACCAACCTCTGCAAGTTCACAGACTGGATACAGAAAACCATCCAGGCCAGTATGAAGGTGCTCCCTGCATCTGGCCTTGCTGTCCTCCTCGTCACGGCTCTGAAGTTTTCCACTGCAGCCCCCTCCCTATTTGCAGCC------ACCCCCAGGACCTCAAGGAACAGCTACCACCTCGCACAGGCATACCTTGACAAATATTACACAAAGAAAGGAGGGCACCAGATTGGTGAGATGATTGCAAGAGGAGGCAATTCCATGGTTAAAAACATTAAGGAGCTGCAGGCTTTCTTCGGCCTCCGAGTCACCGGGAAGTTAGACCGGGCCACCATGGATGTGATCAAGAGGCCTCGCTGTGGAGTTCCTGATGTGGCAAACTATCGCCTCTTCCCAGGTGAACCCAAATGGAAAAAAAATACTTTGACATACAGAATATCCAAATACACACCTTCCATGACTTCTGCAGAAGTGGACAAAGCAGTGGAGATGGCCCTGCAGGCCTGGAGTAGCGCCGTCCCTCTGAGCTTTGTCAGAATAAACTCAGGAGAAGCAGATATTATGATATCTTTTGAAACTGGAGATCACGGGGATTCCTATCCATTCGATGGGCCTCGGGGGACCCTAGCCCATGCATTTGCACCTGGAGGAGGCCTGGGAGGAGATACACATTTCGACAATGCTGAGAAGTGGACTATGGGAATGAATGGTTTCAATTTATTCACCGTTGCTGCTCATGAATTTGGCCACGCACTGGGCCTGGCCCATTCCACAGACCCATCAGCACTGATGTACCCAACTTATAAGTATCAGCATCCCTATGGATTCCACCTTCCCAAGGATGATGTGAAAGGGATCCAGGCACTGTACGGACCTCGGAAGACATTCCCAGGGAAGCCCGCTGTGCCCCACAGCCCCCCTCATAATCCTTCTATCCCCGACCTCTGTGACTCCAGCTCAGCCTTTGATGCTGTGACAATGCTGGGAAAGGAGCTCCTGTTCTTCAGGGACCGGATTTTCTGGCGTCGGCAGGTTCACTTGATGTCAGGGATCCGGCCCAACACCATCACCAGCTCCTTTCCCCAGCTTATATCCAATGTGGATGCAGCTTATGAAGTGGCTGAGAGGGGCACAGCTTACTTCTTTAAAGGACCCCACTACTGGATAACAAGAGGATTCCAAATGCAAGGTACTCCTCGGACTATTTATGACTTTGGGTTCCCAAGATACGTGCAGCGAATAGATGCTGCCGTCTATCTCAAGGATGCACAGAAGACCCTTTTCTTTGTGGGAGATGAATACTACAGCTATGATGAACGAAAAAGGAAAATGGAAAAAGACTATCCAAAGAATACTGAAGAAGAATTTTCAGGAGTTAATGGCCAAATAGATGCTGCTATGGAGTTAAATGGCTACATTTACTTCTTTTCAGGACCCAAAGCGTACAAGTATGATACAGAGAAGGAAGATGTGGTTAGTGTGCTGAAATCTAGTTCCTGGATTGGTTGC
Hippopotamus_amphibius       ATGGCCGGGCCAGGGTTTGGGGGCCACCCCGCCGGACCTCTCCTGCTGTTGCTGCTGCTG---------CCACAGGCCCTGACGGAGGGACCCCTGGTCTTCGTGGCTGTGGTGTTCCGCCATGGCGACCGGGCCCCGCTGGCCTCCTATCCCAGTGACCCACACAAGGAGGTTGTAGCCACTCTGTGGCCACGTGGCCTGGGCCAGCTGACTGGGGAGGGGGTCCGCCAGCAGCTGGAGCTGGGCCGCTTCCTGAGGAGCCGCTACGAGGACTTTCTGAGCCCCGAGTACCGACGGGAAGAGGTGTACATTCGCAGCACAGACTTTGACCGGACGCTGGAGAGCGCTCAGGCCAACCTGGCAGGGCTGTTCCCTGAGGCCGCCCCAGGACACTCCGAGGCCACCTGGAGGCCCATCCCTGTGCACACGGTGCCGGCCACTGAGGACAAGCTGCTGAGGTTCCCTACACGCAGCTGTCCCCGATACCGTGAGCTGCTGAGGGAGGCCACGGAGGCTGCCGAGTACCAGACCGCGCTAGACGGCTGGACGGACTTCTTGACGCGCCTAGAGAACTTCACGGGGCTGTCGCTGGTCGGGGAGCCGCTCCGCAGGGCGTGGAAGGTTCTGGACACTCTGATTTGCCAGCAAGCCCACGGTCTTCCCCTCCCATCCTGGGCCTCCTCGGATGTCCTGCAGACGCTGGCTCAGATCACGGCTTTGGATATTGGGGCCCACGTGGGCCCACCCCGGGCAGCAGAGAAGGCCCAGCTGTCGGGGGGAATCCTGCTGGATGCCATCCTTGCCAACTTCTCTCGGGTGCAGCGCTTGGGGTTGCCCCTCAAGATGGTTATGTATTCGGCTCACGACAGCACTCTGCTGGCCCTCCAGGGGGCCCTGGGTCTCTATGACGGGCACACACCGCCTTATGCCGCCTGCCTCGGCTTTGAGTTCCGGAGGCGCCTGGGGGACCCGGAT------------------GGCGACGCAGGGAATGTCACCATCTCCCTCTTCTACCGCAACGATTCTGCTGGCCTGCCCTTGACCCTCAGCCTCCCCGGGTGCCCGGCCTCCTGCCCGCTGGGCCGCTTCCGCCGGCTGACGGCCCCTGCCCGGCCTCCGGCTCACGGGATCCCCTGTCACGGTTTCCACGAGCCCGCCACCCCCGCAGCCACCGTGGTGCCCCTCCTGGCTGGGGCTGTGGCCGTGCTGGCGGCCCTCAGTATGGGGCTGGGCCTGCTGGCCTGGAGACCCAGCTGCTTGCGGGCCTGGGGGGGCCCCGTGAGGCCAGCATTGAAGATCCCGCTTTTCAAAATGAAGGACATGATCCTGATCCTGTGCCTCCTGAAAATGAGTTCTGCGGTGCCGGCGTTTCCCCAGCAACCTGGGACACCAGGCATGGCTAGTTTGAGCCTTGAGACAATGAGACAGTTGGGAAGTTTGCAGGGATTAAACATGCTTTCTCAGTATTCAAGATTTGGCTTTGGGAAATCATTTAATTCTTTGTGGATGCATGGTCTCCTCCCACCACGTTCCTCTTTACCATGGATGAGGCCAAGGGAACATGAAACTCAACAGTATGAATATTCTTTGCCTGTGCATCCCCCACCTCTCCCATCGCAGCCATCCCTGCAGCCTCAGCAGCCAGGAC---AGAAACCTTTCCTCCAGCCCACTGGTGTATCCTCCATCCAGAACACAGTCCAGAAAGGAGTACCTCAGCCTCCGCTTTACCAGGGACTTCCGCCCTTGCAGCAATCAGAGGGACCAATGATTCAAGAGCAGGTGGCACCATCAGAAAAGCCACCAGAGACCGAGCTACCAGGAATGGATTTTGCTGATCCACAAGATCCACCGATG---TTTCCAACATCCCGTTTGGTATCTCGGGGACCAATGCCACAAAATAAACCATCTCCACTTTATCCAGGAATATTTTACATGACCTATGGAGCAAATCAGTTGAACGCTCCTGGGAGACTTGGCTTCATGAGCTCAGAAGAAATGGTGGGAGGAAGAGGAGGCCCTATGGCCTATGGAGCCATGTTCCCAGGATTTGGTGGCATGAGGCCCAGGCTTGGAGGGATGCCCCCCAGTCCGGCCATGGGCGGGGACTTTACTCTGGAATTTGACTCCCCAGTCGCTGGAACCAAAGGCCCTGAGAAGGGAGAAGGAGGTGCACAAGACTCCCCTGTGCCAGAGGGCAACCCAGTGGATCCGGAAAACCCTGCTCTCCTTTCAGCGGTAGCACCTGGTCCCCTCGGAGGGCTTCTCGCCAACCCTAAAAGCAATATTCCCAACCTGGCAAGAGGCCCTGCAGGGCACAGCAGGGGACCCCTCAGG---GTCACCCCAGCAGACGCCGACCCACTGATGACCCCTGGTTTAGCTGATGCTTATGAGACCTACGGTGCTGACGAGACCACAACTCTGGGTCTCCTGGAAGAAACGACCATGGATTCCACAGCAACCCCTGACAGCCAGCACACATCGATGCCAGGAAACAAGGCCCAGCAGCCCCAGATGAAGCGTGATGTGTGGCATTTCCAAGAGCCCATGGGGACCTGGATTTTGTTTGCCTGCCTCCTGGGAGCAGCCTTCTCTATGCCCCTACCACCTCATCCTGGGCACCCTGGTTATATCAACTTCAGCTATGAGGTGCTTACCCCTCTGAAGTGGTACCAGAACATAATAAGACACCCGTACACTTCCTATGGTTACGAACCCATGGGTGGATGGCTGCACCACCAAATCATTCCCGTGGTGTCCCAGCAGACTCCCCAGAATCACGCCCTGCAGCCTCAT---CACCACATCCCCATGGTGCCAGCTCAGCAGCCCGTGGTCCCCCAGCAACCAATGATGCCAATTCCTGGCCAACACTCCATGACTCCAACCCAACACCACCAGCCAAACTTCCCTCTGCCCGCCCAGCAGCCTTTCCAGCCCCAGCCCATCCAGCCGCAGCCTCAC------------------------------------------------CCTCACCAGCCCCTGCAGCCCCTGCAGCCCCTGCAGCCCCTGCAGCCCCATCCACCCATGCACCCCATGCAGCCCTTGCCGCCACAGCCACCTCTGCCTCCGATGTTCCCCATGCAGCCTCTGCCCCCCATGCTTCCTGACCTGCCTCTGGAAGCTTGGCCAGCAACAGACAAGACCAAGCGGGAGGAAGTGGATATGAAGACTACGATTCTACTATTGTGTCTTCTAGGATCAACTCTGTCATTACCGATGCAGCTCAACCCTGCTTTGGTACTTCCTCCAACAAAGGTGATTCCAGATCAGGCAACACTGCTAAACCGACAACAGCCAAATCAGGCCCTCCCTTCTTTAAGTCTGATTCCATTGACACAGATGCTCACACTGGGGTCAGACCTACAATTGCTAAATCCTGCTGCAGGGATAGCACCTGGTATCCAGACCCTCCCACTGACCCTGGGGGGATTGAAGGTACAGCAGCAGCTGCAACCACAAATGTTACCAGTTATCGTGGCACACCTTGTAGCCCAGGGTACTATCCTAAGCTCAGAGGAATTGCCAGCAAACCCCCAAATCTTAGCAGGCCTTATCTTCCATCCCTTGTTTCCCGGAGCCATCCTGCCCACCAGTCAGGCTAATCCAGACATCCAGAATGGAATCCTTCCTGCAGGACAAGCAGGAACAAATCCTGCTATCCAGGGAACCCCAGAAGGCTCCTTCCCAACTCCCAGTGGTACAGACGACGACTTTGCAGAGACCACCCCTGCAGGCATCCAAAGGGGCCCGCACACCAGCGAGGAAACCACCACAGGGTCGCCAAAAGGAATT???ATGTTGCTGCTGCAGTGCAGGCATGAAGTCTCTTCTCCTAAGCTAGATAACTTGGTACCAAGTGGAAAAATGAAGATTCTCCTGGTATTTCTAAGTCTGCTTGGTTATTCCATTGCTATGCCA------ATGCAAATGCCCCGAATGCCTGGATTTAGCAGTAAAAGTGAGGAGATGATGCGCTATGGTCACTTCAGCTTTATGAACTCCCCACATATGGCACACCTGGGTCCCTTATATGGAAATGGTATGCCGTTCCCTCAGCTCTTCCCGCAGTACCAGATGCCCATGTGGCCTCAGCCACCACCCATCAAGAAGCGCCCACAGAAACCTTCAACTCCCTCAGCACCCAAACAACAGAGCAAGACTGATCCAGCCCCAGAGACCGAGAAACCCAATCAGCCTCAACCAAAAAACCCCCCACCAAACCAGCATTTAAAGCAGCCATCACCCACCCCAACTCAGCCCCAA---GAGGAAACCGAGACACCTCAGGCATTCCCACCATTCGGCAATGGGCTATTTCCCTTTCACCAGCCACCATGGCATGTTCCACATAGGGTACCACTAGGTTACGGACGTCCACCAGGCAGCAATGAAGAAGGTGGGAATCCTTACTTTGGATATTTTGGATATCATGGATTTGGGGGCCGTCTTCCTTATTATTCAGAAGAGATGTTTGAACAAGATTTTGAAAAACCAAAAGAAGAAGATCCTCCTAAAACAGAGAGTCCAGCCACTGATCCTTCAACTAATTCAACAATTCCTGAGACTAATTCTACCCAGCCAAATGCACCCAATCCCAGAGGAAGTCAGGGTGGAAATGATACCAGCCCAACAGGAAACAGTGTCCAGAGGTCTAACACTGTGAGCAATCCTACAGCTCAAAACAGCCCTGCAGTAAATGTTTCAGGCCAGGGAGTTCCAAGAAGTCAAATCCCATGG---------------------GGACCACATCAGACAAATATTCATGAAAATTATCCAAATCCTAACACCCGAAGTTTTCCTGCAGGAAGACAATGG------------CGTCCTACTGGCACCGCTATGGGGCACAGACGTAATGGGCCTTTTTACCGAAATCAACAAATTCAAAGGGGTCCTCGGTGGAACTCCTTTGCTTTGGAAGGCAAACAAGCAGTTCGTCCAGGATATCCAATATATCGCAAAGCTTATGCTTCCACTGCAAGAGACAATTCCCCAAATTACGCAGGAAATCCAGCAAATTTCAGAAGAAAGCCCGAGGAGCCAAATAAACAACCCGTGGGAACTAATGTTGCCCCTCTGGGTCCCAAACATGGTACTGTTGGCCACAATGAAAACATCCAAAATCCAAGAGAGAAGCCAGTAAGTCAAAAAGAAAGAACAGTCATTCCTACAAGGGATCCAAATGGTCCCTGGAGAAACTCTCAAGACTATGGAGTTAATAAATCCAACTACAAACTGCCTCACCCTGAGGGTAACATGCTAGTCCCAAATTTTAATTCTATTGATCAACGTGAAAACTCCTATTACCCAAAAGGAGATTCCAGAAGAGCTCCAAATTCTAATGCACAAACCCAAAGCCAGAATTTGCCCAAAGGGATTATTTTAGAGCCAAAAAGAATTCCATATGAATCAGAAGTTAATCAGCCAGAATTAAAACACAGCACATATCAGCCTGTGTATCCCGAGGGATTCCCTTCCCCTGCAAGGGGACGTTTTCCTGCTGGAAAAAATACTTGGAACCAACAAGAAATCTCTCCACCTTTTAAGGAAGATCCTGGAAGGCAGGAAGAACACTTACCTCATCCTTCCCRTGGCTCTGGAGGACGTGTTTACTACCCTTACTATAACCCCTACGATCCTAGGGAAAACTCACCATACCTTAGACGTAACACTTGGGATGAAAGAGATGATTCTCCCAATACAATGAGGCAACCTGAAAATCCACACTATCCCATGAATACTCCAGACCCAAAAGAGACAGTCCCTTATAATGAAGAAGACCCAATTGATCCAAATGGAGATGAACCTTTCCCGGGACAAAGCAGATGGGGTGTGGCGGAGTCAAGCTTTAAAGGAGACCCAAGAGTTAGGCACTATGAAGGCGAGCAA---TAT------------------------------------ACCTCAAATCAACCAAAGGAACATCTTCCCTATTTCTTAGAT---AATCCACCAAAACCCAGAGAGGATTTTCCTTATGGTGAATTTTACCCCTGGAGCCCAGATGAGAATTTTCCATCATATAATACAGTTCCCACTGAACCACCGCCAGTGGACAGCAGGGGCTATTATGCTAATAATGCTGTTGGACAAGAAGAAAGTACTATGTTTCCTTCTTGGAACTCCTGGGACCACAGGATTCAAGCCCAAGGGCAGAAAGAA---AGGCCATATTTTAACAGAAATTTCTGGGTTCAGCCAACAAATTTATACAAAGTCCCTGCTAGTTCACCATACCAGAAGGAGAACGAGCCTTATTCCAGTAACTCCCCAGCTGGGCTTCAGAAAAATCCAACATGGCATGGAGGTGAGAATTTGAATTATGGCATGCAAATCACTAGGTTAAATTCACCAGAGAGAGAACATTTGGCTTTCCCAGACTTAATTCCTCCAAGTTACCCAGCAGGTCAAAAAGAAGCACATATATTTCACCTAAGCCAGAGGAACCCTTGCTGTGCTGGTGGCTCCACAGGGCCCAAGGACAATCCACTTGCTCTACAAGACTACACTCCATCTTTTGGTCTTTCACCAGGGGAGAACCAAGACACCAGTCCTGTGTATACAGAAGACAGTCATACTAAGCATGCAAGACATACTGTCTCCCCGACGAGCATCCTATCTGACCAAAGAAACAGCTCAGAAAAAATACTGCCTGGA------------GAAAGTCAAAATCCAAGTTCTTTCAGAGATGATGTGTCCACTCTGAGGAGGAACACACCATGTTCTATAAAGAATCAATTGGGCCAAAGGGGAATTATGCCCTTTCCCGAAGCCAGTTCCCTTCAATCAAAGAATACACCTTGTCTCAAAAGTGATCTCAGAGGAGATGGAGAT---ATTGTGGAACAAATATTTGAAGGCAACCAGCTCAATGAAGGAACTGTTGATCTTACTCCTGAGCAGCTTGTTATTGAAACACCTGATGAAGGTCTCAAGCCAGAAGGAATTCCAAGCGAAGTACAAGGAAATGAGGATGAAAGGCAGCAAAAAAGACCACCTAGCATCCTACAGTTACCATGTTTTGGCTCCAAATTAACAAAGTATCACACTTCCAGCACTGAAACTCCATCTAGCATTGGAAGGCAAGGCCCATTTGATGGGGATCCAATAACGCCTACTGAAATTCCTAACTCATTGGTTGAGTTAGCTACTGCGGCACAGTTTCAGAATATAAATGTAGACCCACTTAATGCAGATGAACACACTCCATTTGATTCTCTTCAAGTAGGGACCAGTCCGCAGGACCAGGTGCAAGACTGCTTACTACTTCAGGCCATGACCACAGCAGGAAACCCCTGGGTCTGGTTCCTGGGGCATCTCGTCCTCGGTGTCACAGGATCCCTTGTCTGGGGTGGCGGCAGCCGCATCATAAGCGGCGAGGACTGCCACCCGCACTCGCAGCCCTGGCAGGCGGCACTGCTCTTGGAAAACAAACTTTTCTGCGGGGGCGTCCTGGTGCATCCGCAGTGGGTGCTGTCAGCCGCACACTGTTTCCAGAAGTCTTATACCGTAGGGCTGGGCCTGCACAGTCTTGAGGCCGACGAAGAACCAAACAGCCAGATGATGGAGGCCCACTTCTCCATCCAGCACCCAGAGTACAACAAACCATCTTTAGCCAACGACCTCATGCTCATCAAGTTGGAAGAATCGGTGCCCCAGTCTGACACCATCCGGAACATCAACATCGCCTCGCAGTGCCCGACCGCT---GGGGATTCTTGCCTGGTTTCCGGCTGGGGTCGGCTAGCGAATGGCAGACTGCCCACAGTGCTCCAATGCGTGAACATCTCAGTGGTGTCGGAGGAGGTCTGCAACGAACTCTATGCCTCCGTGTACCACCCCAGCATGCTCTGCGCTGGCGGAGGCCAGGACCAAAAGGACTCCTGCCATGGTGACTCTGGGGGTCCCCTGGTCTGCAATGGGTCCCTGCAGGGCCTTGTGTCCTTCGGACAAGCCCCGTGTGGCCAACCCAACGTGCCAGGCGTCTACACCAACCTCTGCAAGTTCACGGACTGGATACAGAAAACCATTCAGGCCAGTATGAAGGTGCTCCCTGCATCTGGCCTTGCTGTCCTCCTCGTCACGGCTCTGAAGTTTTCCACCGCTGCCCCCTCCCTATTTGCAGCC------ACCCCCAGGACCTCAAGGAACAGCTACCACCTCGCACAGGCATACCTTGACAAGTATTACACAAAGAAAGGCGGGCACCAGATTGGTGAGCTGGTTGCAAGAGGAGGCAATTCCATGGTTAAAAAAATTAAGGAGTTGCAGGCGTTCTTCGGCCTCCGAGTCACCGGGAAGTTAGACCGGACCACCATGGATGTGATCAAGAGGCCTCGCTGTGGAGTTCCTGATGTGGCAAACTATCGCCTCTTCCCAGGTGAACCCAAATGGAAAAAAAATACTTTGACATACAGAATATCCAAATACACACCTTCCATGACTCCTGCAGAAGTGGACAAAGCAATGGAGATGGCCCTGAAGGCCTGGAGTAGCGCCGTCCCTCTGAGCTTTGTCAGAATAAATTCAGGAGAAGCCGATATTATGATATCTTTTGAAACTGGAGATCACGGGGATTCCTATCCATTCGATGGGCCTCGAGGGACTCTAGCCCATGCATTTGCACCTGGAGAAGGCCTGGGAGGAGATACACATTTCGACAATGCTGAGAAGTGGACTATGGGAATGAATGGCTTCAATTTATTCACGGTTGCCGCTCACGAATTTGGCCACGCGCTGGGCCTGGCCCATTCCACAGACCCATCGGCACTGATGTACCCAACTTATAAGTATCAGCATCCCTATGGATTCCACCTTCCCAAGGATGACGTGAAAGGGATCCAGGCACTGTACGGACCTCGGAAAACACTCCCAGGGAAGCCCGCTGGGCCCCACGGCCCCCCTCATAATCCGTCCATCCCCAACCTCTGTGACTCTGGCTCATCCTTTGATGCTGTGACAATGCTGGGAAAGGAGCTCCTGTTCTTCAGGGACCGGATTTTCTGGCGTCGGCAGGTTCATTTGATGTCAGGGATCCGACCCAGCACCATCACCAGCTCCTTCCCCCAGCTTATGTCCAACGTGGATGCAGCTTATGAAGTGGCTGAGAGGGGCACAGCTTACTTTTTTAAAGGACCCCACTACTGGATAACAAGAGGATTCCAAATGCAAGGTCCTCCTCGGACTATTTATGACTTTGGGTTCCCAAGATACGTGCAGCGAATAGATGCTGCCGTCTATCTCAAGGATACACAGAAGACCCTTTTCTTTGTGGGAGATGAATACTACAGCTATGATGAACGAAAAAGGAAAATGGAAAAAGACTATCCAAAGAATACTGAAGAAGAATTTTCAGGAGTTAATGGCCAAATAGACGCTGCTGTGGAATTAAATGGTTACATTTACTTCTTTTCAGGACCCAAAGCATACAAGTATGATACAGAAAAGGAAGATGTGGTTAGTGTGCTGAAATCTAGTTCCTGGATTGGTTGC
Hyperoodon_ampullatus        ATGGCCGGGCCAGGGTTTCGGGGCCACACAGCTGGACTTCTCCTGCTGCTGCTGCTGCTA---------CGCCAGGCCCTGACAGAGGGACCCCTGGTCTTTGTGGCTGTGGTGTTCCGCCATGGTGACCGGGCCCCGCTGGCCTCCTATCCCACTGACCCGCACAAGGAGGCTGTATCTACCCTGTGGCCACGTGGCCTGGGCCAGCTGACCTCGGAAGGGGTCCGCCAGCAGCTGGAGCTGGGCCGCCTCCTGAGGAGTCGCTACGAGGATTTTCTGAGCCCCGAGTACCGGCGGGAGGAGGTATACATTCGCAGCACAGACTTTGACCGGACCCTGGAGAGCGCTCAGGCCAACCTAGCGGGGCTGTTCCCTGAGGCCGCCCCAGGGCGCTCCGAGGCCACCTGGAGGCCGATCCCTGTGCACACGGTGCCCATCAGTGAGGACAAGCTGCTGAGGTTCCCTGCACGCAGCTGTCCCCGATACCAGGAGCTGCTGAGGGAGGCCACGGAGGCCGCCGAGTACCAGACGGCCCTAGAGGGTTGGACGGACTTCTTGACTCACCTGGAGAACTTCACGGGGCTGTCGCTGGTCGGGGAGCCGCTCCGCAGGGCGTGGAAAGTTCTGGACACTCTTACTTGCCAGCAAGCCCACGGTCTCCCCCTCCCATCCTGGGCCTCCCCGGATGTCCTGCAGACACTAGCTCAGATCTCGGCTTTGGACGTTGGGGCACACGTGGGCCCACCCGGGGCAGCAGAGAAGGCCCAGCTGTCTGGGGGAATCCTGTTGGATGCCATCCTTGCCAACTTCTCTCGGGCGCAGCACTTGGGGCTGCCCCTCAAGATGGTTATGTATTCGGCTCACGACGGCACTCTCCTGGCCCTCCAGGGGGCCCTGGGTCTCTATGACGGGCACACACCGCCTTACGCAGCCTGCCTCGGTTTTGAGTTCCGGAGGCGCCTTGGGGACCCGGAT------------------GACGACGCAGGGAATGTCACCGTCTCCCTCTTCTACCGCAACGACTCTGCTGCCTTACCCTTGACCCTCAGCCTCCCCAGGTGCCCGGCGGCCTGCCCCTTAGGGCGCTTCCGCCAGCTGACTGCCCCCGCCCGGCCTCCGGCTCACGGGATCCCCTGCCATGGCGTCTACGAGCCCGCCACCGCCGCAGCCACCGTGGTGCCCCTGCTGGCTGGGGCTGTGGCCGTGCTGGCAGCCCTCAGCATGGGGCTGGGCCTGCTGGCCTGCAGAGCCGTCTGCCTGCGGGCCTGGGGGGACCCCGTGATGCCAGCACTGAAGATCCCACTTTTCAAAATGAAGGACATGATACTGATCTTGTGCCTCCTGAAAATGAGTTCTGCAGTGCCGGTGTTTCCTCAGACACCTAGGACACCAGGTATGGCTAGTTTGAGCCTTGAGACAATGAGACAGTTGGGAAGTTTGCAGGGATTAAACATGCTTTCTCAGTATTCAAGATTTGGCTTTGGGAAATCATTTAATTCTTTATGGATGCATGGTCTCCTCCCACCACATTCCTCTTTCCCATGGATGAGACCAAGGGAACATGAAACTCAACAGTATGAATATTCTTTGCCTGTGCATCCCCCACCTCTCCCATCG------------CAGCCTCCACAGCCAGGAC---AGAAACCTTTCCTCCAGCCCACCGTTGTAACCTCCGTCCAGAACACAGTCCAGAAGGGAATACTTCAGCCTCCAATTTACCCGGGACAGCCGCCCTTGCAGCAATCAGAGGGGCCAATGATTCAA---CAGGTGGCACCATCAGAAAAGCCACCAAAGACCGAGTTGCCAGGAATGAATTTTGCTGATCCACAAGATCCATCGATG---TTTCCAATCGCCCATTTGATATCTCGGGGACCAGTGCCACAAAATAAACCACCTCCACTTTATCCAGGAATACTTTACATGTCCTATGGAGCAAATCAATTGAACGCTCCTGCCAGACTTGGCATCATGAGCTCAGAAGAAATGGCTGGAGGAATAGGAGGCCCCATGGCCTATGGAGCCATGTTCCCAGGATTTGGAGGCATGAGGCCCGGCCTTAGAGGGATGCCCCCCAATCCAGCCATGGGCGGGGACTTTACTCTGGAATTTGACTCCCCAGTCGCTGGAACCAAAGGCCCGGAGAAGGGAGAAGGAGGTGCACAAGACCCCCCTGTGCCGGAGGCCAACCCAGCCGATCCGGAAAACCCAGCACTCCTTTCAGAGCTAACACCTGGTGCCCTCGGAGGGCTTCTTGCTAATCCTAAAGGCAATATCCCCAACCTAGCAAGAGGTCCTGCAGGGCAGAGCAGGGGACCCCTCAGG---GTCACCCTAGCAGCCGCAGACCCACTGATGACCCCTGGATTAGCTGATGTTTATGAGACCTACAGTGCTGATGAGACCACAACTCTGGGTCTCCAGGAAGAAACCACCGTGGATTCCACAGTGACCCCTGACAGTCAGCACACATCAATGCCAGGAAACAAGGCCCAGCAGCCCCAGATTAAGCATGATGCATGGCATTTCCAAGAGCCCATGGGGACCTGGATTTTGTTTGCCTGCCTCCTGGGAGCAGCCTTCTCTATGCCCCTACCACCTCATCCTGGGCACCCTGGTTATATCAACTTCAGCTATGAGGTGCTTACCCCTCTGAAGTGGTACCAGAACATAATAAGACACCCGTACCAGTCCTACGGTTACGAACCCATGGGTGGCTGGCTGCACCACCAAATCATTCCCGTGGTATCCCAGCAGGCT------------GCCCTGCAGCCTCAT---CACCACTTCCCCATGGTGCCAGCCCAGCAGCCTGCGGTCCCCCAGCATACCATGATGCCACTTCCTGGCCAGCACTCCATGACTCCAAGCCAACCCCACCAGCCACACCTCCCTGTGCCCGCCCAG---------------CAGCCCATCCAGCCGCAGCCTCAC---------------------------------------------------------------------------------------------------------------------CCGCCCCTGCTGTCCCAGCCGCCTCTGCCTCCGATGTTCCCCATGCAGCCCCTGCCCCCCATGCTTCCTGACCTGCCTCTGGAGGCTTGGCCCGCAACAGACAAGACCAAGCGGGAGGAAGTGGATACGAAGACTATGATTCTACTGTTTTGTCTTCTAGGATCAACTCTGTCATTACCAATGCAGCTCAACCCTGCTTTGGTACTTCCTTCAACAAAGCTGGTTCCAGATCAGGCGACACTGCTAAACCAACAACAGCCAAATCAGGTCTTCCCTTCTTTAAGTCTAATTCCATTGACACAGATGCTCACACTGGAGTCAGACCTGCAACTGCTAAATCCTGCTGCAGGGATGGCACCTGGTACCCAGACCCTCCCACTGACCCTGGGGGGATTGAAGGTACAGCAGCAGCTGCAACCACAAGTGTTACCAGTTATTGTAGCACACCTTGGAGCCCAGGGTGCTATCCTAAGCTCAGAGGAATTGCCAGCGACCCCCCAAATCTTAACAGGATTTATCTTCCATCCCTTGTTTCCCGGAGTCATCCTGCCCACCAGTCAGGCTACTCCAGATGTCCGGAATGGAATCCTTCCTGCAGGACAAGCAGGAGCAAATCCTGCCATCCAGGGAACCCCAGAGGGCCCCTTCCCAACTACCACTGGCACAGATGATGACTTTGCAG-GACCATCCCTGCAGGCATCCAAAGGGGCACACACACCACTGAGGAAACCACCACAGGGTCACCAAAAGGAATT???ATGTTGCTGCTGCAGTGCAGGCATGAAGCCTCGTCTCCTAAGCTAGATAACCTGGTACCAAGTGGAAAAATGAAGGTTCTCCTGGTCTTTCTAGGTCTGCTTTGTTATTCCATAGCTATGCCA------ATGCAAATGCCCCAAATGCCTGGATTTAGCAGTAAAAGTGAGGAGATGATGCGCTATGGTCACTTCAACTTTATGAACTCCCCACCTATGGCACACCTGGGTCCCTTGTATGGAAATGGTATGCAGCTCCCTCAGCTCTTCCTGTCGTACCAGATGCCCATGTGGCCTCAGCCACCACCCAACAAGAAGCGCCTACAGAAACCTTCATCTCCCTCAGCACCCAAACACCAGAGCAAGACTGATCAAGCCCCAGAGACCCAGAAACCCAACCAGCCTCAACTAAAACAGCCCCTACCGGAGCATCCTTTAAGGCAGCCATCACCCACCCCAACTCAGCCCCAA---GAGGAAACCCAGATACCTCAGGCATTCCCACCATTCGGCAATGGGCTATCTCCCTATCAACAGCCACCGTGGCATGTTCCACATAGGGTACCACCAGGTTATGGAAGTCCACCAGTCAGCAATGAAGAAGGTGGGAATCCTTATTTTGGATATTTTGGATATCATGGATTTGGGGGCCATCCTCCTTATTATTCAGAAGAGATGTTTGAACAAGATTTTGAAAAACCAAAAGAAAAAGATACTCCTAAAACAGAGAGTTCAGCCACTGATCCTTTGGCTAATTCAACAGTTCCTGAAACTAATTCTACCCAGTCAAATGCACCCAATCCCAGAGGGAGTCAGGGTGGAAATGACACCAGCCTAACAGGAAACAGTGTCCAGGGGTCTAACACTGTGAGCAATCCTACAGCTCAAAACAGCCCTGCCGTAAATGTTTCAGGCCAGGGAGTTCTAAGAAGTCAAACCCCACGG---------------------GGACTAAGTCAGACAAATATTCATGAAAATTATCCAAATCCTAATATCCGAAGTTTTCCTACAGGAAGACAATGG------------CGACCTACTGGCACCGCTATGGGGCACAGACGTAATGGGCCTTTTTACCAAAATCAACAAATTCAAAGGGGTCCCCGGTGGAACTCCTTTGCTTTGGAAGGCAAACAAGCAGTTCGTCCAGGATATCCAATATATCGCAGAGCTTATGCTTCCACTGCAAGAGGCAATTCTCCCAATTATGCAGGAAATCCAGCAAATTTCAGAAGAAAGCCTGAAGGGCCAAATATACACCCTGTGGAAACCAATGTTCCCCCTCTGGGTCCCAAACATGGTACTGTTGGTCACAATGAAAACATCCAAAATCCAAGAGAGAAGCCAGTAAGTCAAAAAGAAAGAATAGTCATTCCTACAAGGGATCCAAATGGCCCCTGGAGAAACTCTCAAGACTACAGAGTTAATAAATCAAACTATAAACTGCCTCACCCTGAGGATAACATGCTAGTCCCAAATTTTAATTCTATTGGTCAACGTGAAAACTCTTATTACCTGAGAGGAGATTCCAGAAGAGCTCCAAATTCTAATGGACAAACCCAAAGCCAGAATTTGCTCAAAGGGATTATCTTAGAGCCAAGAAGAATTCCATATGAATCAGAAATTAATCAGCCAGAATTAAAGCACAGTATATATCAGTCTGTGTACCCTGAGGGATTCCCTTCCCCTGCAAGGGAACATTTTAATGCTGGAAGAAATACTTGGAACCAACAAGAAATCTCTCCACCTTTTAAGGAAGATCTTGGAAGGCATGAAGAACACTTACCTCATCCTTCCCATGGCTCTGGAGGACGTGTTTACTACCCTGACTATAACTCCTATGATCCCAGGGAAAACTCACCATACCTTAGAAGTAATACATGGGCTGAAAGAGATGATTCTCCCAATACAATGAGGCAACCTGAAAATCCACACTATCCCATGAATACTCCAGATCCAAAAAAGACAATCCCTTATAATGAAGAAGACCCAATAGATCCAACTGGAGACGAATCTTTCCCAGGACAAAGTAAATGGGGTGTGGTGGAGTCAAGCTTTAAAGGAGACCCAACAGTGAGGCACTATGAAGGCGAGCAA---TAT------------------------------------ACCTCAAATCAACCAAAGGAATACCTTCCCTATTCCTTAGAT---AAACCATCAAAACCCAGGGAGGATTTCCCTTATGGTGAATTTTACCTCTGGAGCCCAGATGAGAATTTCCCATCATATAATACAGCTCCCACTGAACCACGGCCGGTGGAGAGCAGGGGCTATTATGCTAATAATGCCGTTGGACAAGAAGAAAGG??????????????????????????????????????????????????????????????????????????????????????????GATCAGCCAACAAATTTACACAAAGCCCCTGCTAGTTCACCATATCAGAAAGAGAACAAGCCTTATTCCAGTGACTCCCCAGCTGGGCTTCAGAAAAATCCAATATGGCATGAAGGTGAGAATTTGAATTATGGCATGCAGATCACTAGGTTACATTTACCAGAGAGAGAACATTTGGCTTTCCCAGACTTAATTCCTCCAAGTTACCCAGCAGGTCAAAAAGGAGCACATTTATTTCACCTAAGCCAGAGAGGCCCCTGCTGTGTTGGTGGCTCCACAGGTCCCAAGGACAATCCACTTGCTCTACAAGACTACACTCTATCTTTTGGTCTTGCACCAGGGGAGAACCAAGACACCAGCCCTGTGTATACAGAAGACAGTCATACTAAGCATGTAAGACATACTATCTCCCCGACAAGCATCCTACCTGGCCAAAGAAACAGTTCAGAAAAAAGACTGCCTGGA------------GAAAGTCAAAACCCAAGTCCTTTCAGAGATGACATGTCCACTCTGAAGAGGAACACACCATGTTCTATA---AATCAGTTGGGCCAAAGGGGAATTATGCCCTTTCCTGAAACCAGTTCCCTTCAATCAAAGAATACACCTTGCCTCAAAAGTGATCTTGGAGGAGAAGGAAAC---ATTTTGGAACAAATATTTGAAGGCAACCAGCTCAATGAAAGAACTGTTGATCTTACTCCTGAGCAGCTTGTTATTGATACACCTGACGAAGGTCCCAAGCCAGAAGGAATTCCAAGTGAAGTGCAAGGAAATGAGGGTGAAAGGCAGCAG---AGACCATCTAGCATCCTACAGTTACCATGTTTTGCCTCCAAATTAACAAAGTATCACACCTCCAGCACTGGAACTCCATCTAGCGTTGGAAGGCAAGGCTCATTTGATGGGGATCCAATTACGCCTACTGAAATTCCTAACTCATTAGCTGAGTTAGCTACCAGGGCACAGTTTCAGAATATAAATGCAGACCCACTTAATGCAGATGAGCACACTGTATTTGATTCTCTTCAAGTAGGGACCAATCCACAGGACCAGGTGCAAGACTGCTTACTACTTCAGGCCATGTCCAAGGCAGGAAAGCCCTGGGGCTGGTTCCTGGGCCACCTCCTCCTCAGTGTCACAGGATCCCTCGCCTGGGGTGGAGGCAGCCACATCATAAACGGCGAGGACTGCCACCCGCACTCGCAGCCTTGGCAGGCGGCACTGTTCTTGGAAAAGGAATTTCTCTGCGGGGGCGTCCTGGTGCATCCTCAATGGGTGCTGTCAGCCGCACACTGTTTCCAGAATTCCTATACCATCGGGCTGGGCCTGCACAGTCTTGAGGACGACCATGAACCAGGCTGTAAGATGATGGAGGCTCACCTCTCCATCCAGCACCCAGAGTACAACAGAGCATCTTTTGCCAACGACCTCATGCTCATCAAGTTGGAAGAATTGGTGCCCCAGTCTGACACCATCCAGAGCATCAGCATCGCCTCACAGTGCCCGACCGCT---CGGGATTCTTGCCTCATTTCCGGCTGGGGTCGGCTAGCGAATGGCGGACTGCCCAGAGTGCTCCAATGCGTGAATATTTCAGTGGTGTCGGAGGAGATCTGCAGTGAACTCTATGCCCCCGTGTACCACCCCAGCATGTTCTGCGCTGGTGGAGGCCAGGACCAAAAGAACTCCTGCCATGGTGACTCTGGGGGCCCCTTGGTCTGCAACGGGTCCCTGCAGGGCCTTGTGACCTTTGGACAATCCCCGTGTGGCCAGCCCAACGTGCCAGGCGTCTACACCAACCTCTGCAAGTTCACAGACTGGATACAGAAAACCATCCAGGCCAGTATGAAGGTGCTCCCTGTATCTGGCCTTGCTGTCCTCCTCGTCACGACTCTGAAGTTTTCCACTGCAGCCCCCTCCCTATTTGCAGCC------ACCCCCAGGACCTCAAGGAACAGCTACCACCTCGCACAGGCATACCTTGACAAATATTACACAAAGAAAGGAGGGCACCAGATTGGTGAGATGATTGCAAGAGGAGGCAATTCCACGGTTAAAAACATTAAGGAGCTGCAGGCTTTCTTCGGCCTCCAAGTCACTGGGAAGTTAGACCGGGCCACCATGGATGTGATCAAGAGGCCTCGCTGTGGAGTTCCTGATGTGGCAAACTATCGCCTCTTCCCAGGTGAACCCAAATGGAAAAAAAATACTTTGACATACAGAATATCCAAATACACACCTTCCATGACTTCTGCAGAAGTGGACAAAGCAGTGGAGATGGCCCTGCAGGCCTGGAGTAGCGCCGTCCCTCTGAGCTTTGTCAGAATAAACTCAGGAGAAGCAGATATTATGATATCTTTTGAAACTGGAGATCATGGGGATTCCTATCCATTCGATGGGCCTCGGGGGACTCTAGCCCATGCATTTGCACCTGGAGAAGGCCTGGGAGGAGATACACATTTCGACAATGCTGAGAAGTGGACTATGGGAATGAATGGTTTCAATTTATTCACTGTTGCTGCTCATGAATTTGGCCACGCACTGGGCCTGGCCCATTCCACAGACCCATCAGCACTGATGTACCCAACTTATAAGTATCAGCATCCTTATGGATTCCACCTTCCCAAGGATGATGTGAAAGGGATCCAGGCACTGTACGGACCTCGGAAGACATTCCCAGGGAAGCCCGCTGTGCCCCACAGC---CCT------CCTTCTATCCCCGACCTCTGTGACTCCAGCTCAGCCTTTGATGCTGTCACAATGCTGGGAAAGGAGCTCCTGTTCTTCAGGGACTGGATTTTCTGGCGTCGGCAGGTTCACTTGATGTCAGGGATCCGGCCCAGCACCATCACCAGCTCCTTTCCCCAGCTTATGTCCAATGTGGATGCAGCTTATGAAGTGGCTGAGAGGGGCACAGCTTACTTCTTTAAAGGACCCCACTACTGGATAACAAGAGGATTCCACATGCAAGGTACTCCTCGGACTATTTATGACTTTCGGTTCCCAAGATACGTGCAGCAAATAGATGCTGCCGTCTATCTCAAGGATGCACAGAAGACCCTTTTCTTTGTGGGAGATGAATACTACAGCTATGATGAACGAAAAAGGAAAATGGAAAAAGACTATCCAAAGAATACTGAAGAAGAATTTTCAGGAGTTAATGGCCAAATAGATGCTGCTGTGGAGTTAAATGGCTACATTTACTTCTTTTCAGGACCCAAAGCATACAAGTATGATACAGAGAAGGAAGATGTGGTTAGTGTGCTGAAATCTAGTTCCTGGATTGGTTGC
Hyperoodon_planifrons        ATGGGCGGGCCAGGGTTTCGGGGCCACACAGCTGGACTTCTCCTGCTGCTGCTGCTGCTA---------CCCCAGGCCCTGACAGAGGGACCCCTGGTCTTTGTGGCTGTGGTGTTCCGCCATGGTGACCGGGCCCCGCTGGCCTCCTATCCCACTGACCCGCACAAGGAGGCTGTATCTACCCTGTGGCCACGTGGCCTGGGCCAGCTGACCTCGGAAGGGGTCCGCCAGCAGCTGGAGCTGGGCCGCTTCCTGAGGAGTCGCTACGAGGATTTTCTGAGCCTCGAGTACCGGCGGGAGGAGGTATACATTCGCAGCACAGACTTTGACCGGACCCTGGAGAGCGCTCAGGCCAACCTAGCGGGGCTGTTCCCTGAGGCCGCCCCAGGGCGCTCCGAGGCCACCTGGAGGCCGATCCCTGTGCACACGGTGCCCGTCAGTGAGGACAAGCTGCTGAGGTTCCCTGCACGCAGCTGTCCCCGATACCAGGAGCTGCTGAGGGAGGCCACGGAGGCCGCCGAGTACCAGACGGCCCTAGAGGGTTGGACGGACTTCTTGACTCACCTGGAGAACTTCACGGGGCTGTCGCTGGTCGGGGAGSCGCTCCGCAGGGCGTGGAAAGTTCTGGACACTCTTACTTGCCAGCAAGCCCACGGTCTCCCCCTCCCATCCTGGGCCTCCCCGGATGTCCTGCAGACACTARCKCAGATCTCGGCTTTGGACGTTGGGGCACACGTGGGCCCACCCGGGGCAGCAGAGAAGGCCCAGCTGTCTGGGGGAATCCTGTTGGATGCCATCCTTGCCAACTTCTCTCGGGCGCAGCACTTGGGGCTGCCCCTCAAGATGGTTATGTATYCGGCTCACGACGGGACTCTCCTGGCCCTCCAGGGGGCCCTGGGTCTCTATGACGGGCACACACCGCCTTACGCAGCCTGCCTCGGYTTTGAGTTCCGGAGGCGCCTTGGGGRCCCGGAT------------------GACGACGCAGGGAAYGTCACCGTCTCCCTCTTCTACCGCAACGACTCTGCTGCCTTACCCTTGACCCTCAGCCTCCCCGGGTGCCCGGCGGCCTGCCCCTTAGGSCGCTTCCGCCAGCTGACTGCCCCCGCCCGGCCTCCGGCTCACGGGATCCCCTGCCATGGCTTCTACGAGCCCGCCACCGCYGCAGCCACCGTGGTGCCCCTGCTGGCTGGGGCTGTGGCCGTGCTGGCAGCCCTCAGCATGGGGCTGGGCCTGCTGGCCTGCAGAGCCGKCTGCCTGCGGGCCTGGGGGGACCCCGTGATGCCAGCATTGAAGATCCCACTTTTCAAAATGAAGGACATGATACTGATCTTGTGCCTCCTGAAAATGAGTTCTGCAGTGCCGGTGTTTCCTCAGACACCTAGGACACCAGGAATGGCTAGTTTGAGCCTTGAGACAATGAGACAGTTGGGAAGTTTGCAGGGATTAAACATGCTTTCTCAGTATTCAAGATTTGGCTTTGGGAAATCATTTAATTCTTTATGGATGCATGGTCTCCTCCCACCACATTCCTCTTTCCCGTGGATGAGACCAAGGGAACATGAAACTCAACAGTATGAATATTCTTTGCCTGTGCATCCCCCACCTCTCCCATCG------------CAGCCTCCACAGCCAGGAC---AGAAACCTTTCCTCCAGCCCACCGTTGTAACCTCCGTCCAGAACACAGTCCAGAAGGGAATACCTCAGCCTCCAATTTACCCGGGACAGCCGCCCTTGCAGCAATCAGAGGGGCCAATGATTCAA---CGGGTGGCACCATCAGAAAAGCCACCAAAGACCGAGTTGCCAGGAATGAATTTTGCTGATCCACAAGATCCATCGATG---TTTCCAATCGCCCATTTGATATCTCGGGGACCAGTGCCACAAAATAAACCACCTCCACTTTATCCAGGAATACTTTACATGTCCTATGGAGCAAATCAATTGAACGCTCCTGCCAGACTTGGCATCATGAGCTCAGAAGAAATGGCTGGAGGAATAGGAGGCCCCATGGCCTATGGAGCCATGTTCCCAGGATTTGGAGGCATGAGGCCCGGCCTTAGAAGGATGCCCCCCAATCCAGCCATGGGCGGGGACTTTACTCTGGAATTTGACTCCCCAGTCGCTGGAACCAAAGGCCCGGAGAAGGGAGAAGGAGGTGCACAAGACCCCCCTGTGCCGGAGGCCAACCCAGCCGATCCGGAAAACCCAGCACTCCTTTCAGAGCTAGCACCTGGTGCCCTCGGAGGGCTTCTTGCTAATCCTAAAGGCAATATCCCCAACCTAGCAAGAGGTCCTGCAGGGCAGAGCAGGGGACCCCTCAGG---GTCACCCTAGCAGCYGCAGACCCACTGATGGCCCCTGGATTAGCTGATGTTTATGAGACCTACAGTGCTGATGAGACCACAACTCTGGGTCTCCAGGAAGAAACCACCATGGATTCCACAGTGACCCCTGACAGTCAGCACACATCAATGCCAGGAAACAAGGCCCAGCAGCCCCAGATTAAGCATGATGCATGGCATTTCCAAGAGCCCATGGGGACCTGGATTTTGTTTGCCTGCCTCCTGGGAGCAGCCTTCTCTATGCCCCTACCACCTCATCCTGGGCACCCTGGTTATATCAACTTCAGCTATGAGGTGCTTACCCCTCTGAAGTGGTACCAGAACATAATAAGACACCCGTACCAGTCCTACGGTTACGAACCCATGGGTGGCTGGCTGCACCACCAAATCATTCCCGTGGTATCCCAGCAGGCT------------GCCCTGCAGCCTCAT---CACCACTTCCCCATGGTGCCAGCCCAGCAGCCCGCGGTCCCCCAGCATACCATGATGCCACTTCCTGGCCAGCACTCCATGACTCCAAGCCAACCCCACCAGCCACACCTCCCTGTGCCCGCCCAG---------------CAGCCCATCCAGCCGCAGCCTCAC---------------------------------------------------------------------------------------------------------------------CCGCCCCTGCTGTCCCAGCCGCCTCTGCCTCCGATGTTCCCCATGCAGCCCCTGCCCCCCATGCTTCCTGACCTGCCTCTGGAGGCTTGGCCCGCAACAGACAAGACCAAGCGGGAGGAAGTG???ATGAAGACTACGATTCTACTGTTTTGTCTTCTAGGATCAACTCTGTCATTACCAATGCAGCTCAACCCTGCTTTGGTACTTCCTTCAACAAAGCTGGTTCCAGATCAGGCGACACTGCTAAACCAACAACAGCCAAATCAGGTCTTCCCTTCTTTAAGTCTAATTCCATTGACACAGATGCTCACACTGGAGTCAGACCTGCAACTGCTAAATCCTGCTGCAGGGATGGCACCTGGTACCCAGACCCTCCCACTGACCCTGGGGGGATTGAAGGTACAGCAGCAGCTGCAACCACAAGTGTTACCAGTTATTGTAGCACACCTTGGAGCCCAGGGTGCTATCCTAAGCTCAGAGGAATTGCCAGCGACCCCCCAAATCTTAACAGGATTTATCTTCCATCCCTTGTTTCCCGGAGTCATCCTGCCCACCAGTCAGGCTACTCCAGATGTCCAGAATGGAATCCTTCCTGCAGGACAAGCAGGAGCAAATCCTGCCATCCAGGGAACCCCAGAGGGCCCCTTCCCAACTACCACTGGCACAGATGACGACTTTGCAG-GACCATCCCTGCAGGCATCCAAAGGGGCACACACACCACTGAGGAAACCACCACAGGGTCACCAAAAGGAATT???ATGTTGCTGCTGCAGTGCAGGCATGAAGCCTCGTCTCCTAAGCTAGATAACCTGGTACCAAGTGGAAAAATGAAGGTTCTCCTGGTCTTTCTAGGTCTGCTTTGTTATTCCATAGCTATGCCA------ATGCAAATGCCCCAAATGCCTGGATTTAGCAGTAAAAGTGAGGAGATGATGCGCTATGGTCACTTCAACTTTATGAACTCCCCACCTATGGCACACCTGGGTCCCTTGTATGGAAATGGTATGCAGCTCCCTCAGCTCTTCCTGTCGTACCAGATGCCCATGTGGCCTCAGCCACCACCCAACAAGAAGCGCCTACAGAAACCTTCATCTCCCTCAGCACCCAAACACCAGAGCAAGACTGAYCAAGCCCCAGAGACCCAGAAACCCAACCAGCCTCAACTAAAACAGCCCCTACCGGAGCATCCTTTAAGGCAGCCATCACCCACCCCAACTCAGCCCCAA---GAGGAAACCCAGACACCTCAGGCATTCCCACCATTCGGCAATGGGCTATCTCCCTATCAACAGCCACYGTGGCATGTTCCACATAGGGTACCACCAGGTTATGGAAGTCCACCAGTCAGCAATGAAGAAGGTGGGAATCCTTATTTTGGATATTTTGGATATCATGGATTTGGGGGCCRTCCTCCTTATTATTCAGAAGAGATGTTTGAACAAGATTTTGAAAAACCAAAAGAAAAAGATACTCCTAAAACAGAGAGTTCAGCCACTGATCCTTTGGCTAATTCAACAGTTCCTGAAACTAATTCTACCCAGTCAAATGCNNNNAATCCCAGAGGGAGTCAGGGTGGAAATGACACCAGCCTAACAGGAAACAGTGTCCAGGGGTCTAACACTGTGAGCAATCCTACAGCTCAAAACAGCCCTGCCGTAAATGTTTCAGGCCAGGGAGTTCTAAGAAGTCAAACCCCACRG---------------------GGACCAAGTCAGACAAATATTCATGAAAATTATCCAAATCCTAATATCCGAAGTTTTCCTACAGGAAGACAATGG------------CGACCTACTGGCACCGCTATGGGGCACAGACGTAATGGGCNTTTTTACCAAAATCAACAAATTCAAAGGGGTYCCCGGTGGAACTCCTTTGCTTTGGAAGGCAAACAAGCAGTTCGTCCAGGATATCCAATATATCGCAGAGCTTATGCTTCCACTGCAAGAGGCAATTCTCCCAATTATGCAGGAAATCCAGCAAATTTCAGAAGAAAGCCTGAAGGGCCAAATATACACCCTGTGGAAACCAATGTTCCCCCTCTGGGTCCCAAACATGGTACTGTTGGTCACAATGAAAACATCCAAAATCCAAGAGAGAAGCCAGTAAGTCAAAAAGAAAGAATAGTCATTCCTACAAGGGATCCAAATGGCCCCTGGAGAAACTCTCAAGACTACAGAGTTAATAAATCAAACTATAAACTGCCTCACCCTGAGGATAACATGCTAGTCCCAAATTTTAATTCTATTGGTCAACGTGAAAACTCTTATTACCTGAGAGGAGATTCCAGAAGAGCTCCAAATTCTAATGGACAAACCCAAAGCCAGAATTTGCTCAAAGGGATTATCTTAGAGCCAAGAAKAATTCCATATGAATCAGAAATTAATCAGCCAGAATTAAAGCACAGTATATATCAGTCTGTGTACCCTGAGGGATTCCCTTCCCCTGCAAGGGAACATTTTAATGCTGGAAGAAATACTTGGAACCAACAAGAAATCTCTCCACCTTTTAAGGAAGATCTTGGAAGGCATGAAGAACACTTACCTCATCCTTCCCATGGCTCTGGAGGACGTGTTTACTACCCTGACTATAACTCCTATGATCCCAGGGAAAACTCACCATACCTTAGAAGTAATACATGGGCTGAAAGAGATGATTCTCCCAATACAATGAGGCAACCTGAAAATCCACACTATCCCATGAATACTCCAGATCCAAAAAAGACAATCCCTTATAATGAAGAAGACCCAATAGATCCAACTGGAGACGAATCTTTCCCAGGACAAAGTAAATGGGGTGTGGTGGAGTCAAGCTTTAAAGGAGACCCAACAGTGAGGCACTMTGAAGRYGAGCAA---TAT------------------------------------ACCTCAAATCAACCAAAGGAATACCTTCCCTATTCCTTAGAT---AAACCATCAAAACCCAGGGAGGATTTCCCTTATGGTGAATTTTACCTCTGGAGCCCAGATGAGAATTTCCCATCATATAATACAGCTCCCACTGAACCACGGCCGGTGGAGAGCAGGGGCTATTATGCTAATAATGCCGTTGGACAAGAAGAAAGCACTATGTTTCCTTCTTGGAACTCCTGGGACCACAGGATTCAAGCCCAAGAGCAGAAAGAAAGCAAGCCATATTTTAACAGAAATTTCTGGGATCAGCCAACAAATTTACACAAAGCCCCTGCTAGTTCACCATACCAGAAAGAGAACAAGCCTTATTCCAGTGACTCCCCAGCTGGGCTTCAGAAAAATCCAATATGGCATGAAGGTGAGAATTTGAATTATGGCATGCAGATCACTAGGTTACATTTACCAGAGAGAGAACATTTGGCTTTCCCAGACTTAATTCCTCCAAGTTACCCAGCAGGTCAAAAAGGAGCACATTTATTTCACCTAAGCCAGAGAGGCCCCTGCTGTGTTGGTGGCTCCACAGGTCCCAAGGACAATCCACTTGCTCTACAAGACTACACTCTATCTTTTGGTCTTGCACCAGGGGAGAACCAAGACACCARCCCTGTGTATACAGAAGACAGTCATACTAAGCATGTAAGACATACTATCTCCCCGACAAGCATCCTACCTGGCCAAAGAAACAGTTCAGAAAAAAGACTGCCTGGA------------GAAAGTCAAAACCCAAGTCCTTTCAGAGATGACATGTCCACTCTGAAGAGGAACACACCATGTTCTATA---AATCAGTTGGGCCAAAGGGGAATTATGCCCTTTCCTGAAACCAGTTCCCTTCAATCAAAGAATACACCTTGCCTCAAAAGTGATCTTGGAGGAGAAGGAAAC---ATTTTGGAACAAATATTTGAAGGCAACCAGCTCAATGAAAGAACTGTTGATCTTACTCCTGAGCAGCTTGTTATTGATACACCTGACGAAGGTCCCAAGCCAGAAGGAATTCCAAGTGAAGTGCAAGGAAATGAGGGTGAAAGGCAGCAG---AGACCATCTAGCATCCTACAGTTACCATGTTTTGCCTCCAAATTAACAAAGTATCACACCTCCAGCACTGGAACTCCATCTAGCGTTGGAAGGCAAGGCTCATTTGATGGGGATCCAATTACGCCTACTGAAATTCCTAACTCATTAGCTGAGTTAGCTACCAGGGCACAGTTTCAGAATATAAATGCAGACCCACTTAATGCAGATGAACACACTCTATTTGATTCTCTTCAAGTAGGGACCAATCCACAGGACCAGGTGCAAGACTGCTTACTACTTCAGGCCATGTCCAAGGCAGGAAAGCCCTGGGGCTGGTTCCTGGGCCACCTCCTCCTCAGTGTCACAGGATCCCTCGCCTGGGGTGGAGGCAGCCACATCATAAACGGCKAGGACTGCCACCCGCACTCGCAGCCTTGGCAGGCGGCACTGTTCTTGGAAAAGGAATTTCTCTGCGGGGGCGTCCTGGTGCATCCTCAATGGGTGCTGTCAGCCGCACACTGTTTCCAGAATTCCTATACCATCGGGCTGGGCCTGCACAGTCTTGAGGACGACCATGAACCAGGCTGTAAGATGATGGAGGCTCACCTCTCCATCCAGCACCCAGAGTACAACAGAGCATCTTTTGCCAACGACCTCATGCTCATCAAGTTGGAAGAATTGGTGCCCCAGTCTGACACCATCCAGAGCATCAGCATCGCCTCACAGTGCCCGACCGCT---CGGGATTCTTGCCTCATTTCCGGCTGGGGTCGGCTAGCGAATGGCGGACTGCCCAGAGTGCTCCAATGCGTGAATATCTCAGTGGTGTCGGAGGAGAYCTGCAGTGAACTCTATGCCCCCGTGTACCACCCCAGCATGTTCTGCGCTGGTGGAGGCCAGGACCAAAAGAACTCCTGCCATGGTGACTCTGGGGGCCCCCTGGTCTGCAACGGGTCCCTGCAGGGCCTTGTGTCCTTTGGACAATCCCCGTGTGGCCAGCCCAACGTGCCAGGCGTCTACACCAACCTCTGCAAGTTCACAGACTGGATACAGAAAACCATCCAGGCCAGTATGAAGGTGCTCCCTGTRTCTGGCCTTGCTGTCCTCCTCGTCACGACTCTGAAGTTTTCCACTGCAGCCCCCTCCCTATTTGCAGCC------ACCCCCAGGACCTCAAGGAACAGCTACCACCTCGCACAGGCATACCTTGACAAATATTACACAAAGAAAGGAGGGCACCAGATTGGTGAGATGATTGCAAGAGGAGGCAATTCCACGGTTAAAAACATTAAGGAGCTGCAGGCTTTCTTCGGCCTCCAARTCACTGGGAAGTTAGACCGGGCCACCATGGATGTGATCAAGAGGCCTCGCTGTGGAGTTCCTGATGTGGCAAACTATCGCCTCTTCCCAGGTGAACCCAAATGGAAAAAAAATACTTTGACATACAGAATATCCAAATACACACCTTCCATGACTTCTGCAGAAGTGGACAAAGCAGTGGAGATGGCCCTGCAGGCCTGGAGTAGCGCCGTCCCTCTGAGCTTTGTCAGAATAAACTCAGGAGAAGCAGATATTATGATATCTTTTGAAACTGGAGATCATGGGGATTCCTATCCATYCGATGGGCCTCGGGGGACTCTAGCCCATGCATTTGCACCTGGAGAAGGCCTGGGAGGAGATACACATTTCGACAATGCTGAGAAGTGGACTATGGGAATGAATGGTTTCAATTTATTCACTGTTGCTGCTCATGAATTTGGCCACGCACTSGGCCTGGCCCATTCCACAGACCCATCAGCACTGATGTACCCAACTTATAAGTATCAGCATCCCTATGGATTCCACCTTCCCAAGGATGATGTGAAAGGGATCCAGGCACTGTACGGACCTCGGAAGACATTGCCAGGGAAGCCCGCTGTGCCCCACAGC---CCT------CCTTCTATCCCTGACCTCTGTGACTCCAGCTCAGCCTTTGATGCTGTCACAATGCTGGGAAAGGAGCTCCTGTTCTTCAGGGACCGGATTTTCTGGCGTCGGCAGGTTCACTTGATGTCAGGGATCCGGCCCAGCACCATCACCAGCTCCTTTCCCCAGCTTATGTCCAATGTGGATGCAGCTTATGAAGTGGCTGAGAGGGGCACAGCTTACTTCTTTAAAGGACCYCACTACTGGATAACAAGAGGATTCCACATGCAAGGTACTCCTCGGACTATTTATGAGTTTGGGTTCCCAAGATACGTGCAGCAAATAGATGCTGCCGTCTATCTCAAGGATGCACAGAAGACCCTTTTCTTTGTGGGAGATGAATACTACAGCTATGATGAACGAAAAAGGAAAATGGAAAAAGACTATCCAAAGAATACTGAAGAAGAATTTTCAGGAGTTAATGGCCAAATAGATGCTGCTGTGGAGTTAAATGGCTACATTTACTTCTTTTCAGGACCCAAAGCATACAAGTATGATACAGAGAAGGAAGATGTGGTTAGTGTGCTGAAATCTAGTTCCTGGATTSGTTGC
Indopacetus_pacificus        ATGGCCGGGCCAGGGTTTCGGGGCCACACAGCTGGACTT---CTGTTGCTGCTGCTGCTA---------CCCCAGGCCCTGACAGAGGGACCCCTGGTCTTTGTGGCTGTGGTGTTCCGCCATGGTGACCGGGCCCCGCTGGCCTCCTATCCCACTGACCCGCACAAGGAGGCTGTATCTACCCTGTGGCCACGTGGCCTGGGCCAGCTGACCTCGGAAGGGGTCCGCCAGCAGCTGGAGCTGGGCCGCTTCCTGAGGAGTCGCTACGAGGATTTTCTGAGCCTCGAGTACCGGCGGGAGGAGGTATACATTCGCAGCACAGACTTTGACCGGACCCTGGAGAGCGCTCAGGCCAACCTAGCGGGGCTGTTCCCTGAGGCCGCCCCAGGGCGCTCCGAGGCCACCTGGAGGCCGATCCCTGTGCACACGGTGCCCGCCAGTGAGGACAAGCTGCTGAGGTTCCCTGCACGCAGCTGTCCCCGATACCAGGAGCTGCTGAGGGAGGCCACGGAGGCCGCCGAGTACCAGACGGCCCTAGAGGGTTGGACGGACTTCTTGACTCACCTGGAGAACTTCACGGGGCTGTCGCTGGTCGGGGAGCCGCTCCGCAGGGCGTGGAAAGTTCTGGACACTCTTACTTGCCAGCAAGCCCACGGACTCCCCCTCCCATCCTGGGCCTCCCCGGATGTCCTGCAGACACTAGCTCAGATCTCGGCTTTGGATGTTGGGGCACACGTGGGCCCACCCGGGGCAGCAGAGAAGGCCCAGCTGTCTGGGGGAATCCTGTTGGATGCCATCCTTGCCAACTTCTCTCGGGCGCAGCACTTGGGGCTGCCCCTCAAGATGGTTATGTATTCGGCTCACGACGGCACTCTCCTGGCCCTCCAGGGGGCCCTGGGTCTCTATGACGGGCACACACCGCCTTACGCAGCCTGCCTCGGCTTTGAGTTCCGGAGGCGCCTTGGGGACCCGGAT------------------GACGACGCAGGGAATGTCACCATCTCCCTCTTCTACCGCAACGACTCTGCTGCCTTACCCTTGACCCTCAGCCTCCCCGGGTGCCCGGCGGCCTGCCCCTTAGGCCGCTTCTGCCAGCTGACTGCCCCCGCCCGGCCTCCGGCTCACGGGATCCCCTGCCATGGCTTCTACGAGCCCGCCACCCCCGCAGCCACCGTGGTGCCCCTGCTGGCTGGGGCTGTGGCCGTGCTGGCAGCCCTCAGCATGGGGCTGGGCCTGCTGGCCTGCAGAGCCGGCTGCCTGCGGGCCTGGGGGGACCCCGTGATGCCAGCATTGAAGATCCCACTTTTCAAAATGAAGGACATGATACTGATCTTGTGCCTCCTGAAAATGAGTTCTGCAGTGCCGGTGTTTCCTCAGAAACCTAGGACACCAGGCATGGCTAGTTTGAGCCTTGAGACAATGAGACAGTTGGGAAGTTTGCAGGGATTAAACATGCTTTCTCAGTATTCAAGATTTGGCTTTGGGAAATCATTTAATTCTTTGTGGATGCATGGTCTCCTCCCACCACATTCCTCTTTCCCGTGGATGAGACCAAGGGAACATGAAACTCAACAGTATGAATATTCTTTGCCTGTGCATCCCCCACCTCTCCCATCGCAGCCATCCCTGCAGCCTCCACAGCCAGGAC---AGAAACCTTTCCTCCAGCCCACCGTTGTAACCTCCGTCCAGAACACAGTCCAGAAGGGAATACCTCAGCCTCCAATTTACCCGGGACAGCCGCCCTTGCAGCAATCAGAGGGGCCAATGATTCAA---CAGGTGGCACCATCAGAAAAGCCACCAAAGACCGAGTTGCCAGGAATGAATTTTGCTGATCCACAAGATCCATCAATG---TTTCCAATAGCCCGTTTGATATCTCGGGGACCGGTGCCACAAAATAAACCACCTCCACTTTATCCAGGAATATTTTACATGTCCTATGGAGCAAATCAATTGAACGCTCCTGCCAGACTTGGCATCATGAGCTCAGAAGAAATGGCTGGAGGAATAGGAGGCCCCATGGCCTATGGAGCCATGTTCCCAGGATTTGGAAGCATGAGGCCCGGCCTTAGAGAGATGCCCCCCAATCCAGCCATGGGCGGGGACTTTACTCTGGAATTTGACTCCCCAGTCGCTGGAACCAAAGGCCCGGAGAAGGGAGAAGGAGGTGCACAAGACCCCCCTGTGCCGGAGGCCAACCCAGCCGATCCGGAAAACCCAGCACTCCTTTCAGAGCTAGCACCTGGTGCCCTCGGAGGGCTTCTTGCTAATCCTAAAGGCAATATCCCCAACCTAGCAAGAGGTCCTGCAGGGCAGAGCAGGGGAGCCCTCAGG---GTCACCCTAGCAGCCGCAGACCCACTGATGACCCCTGGATTAGCTGATGTTTATGAGACCTACAGTGCTGATGAGACCACAACTCTGGGTCTCCAGGAAGAAACCACCGTGGATTCCACAGTGACCCCTGACAGTCAGCACACATCAATGCCAGGAAACAAGGCCCAGCAGCCCCAGATTAAGCATGATGCATGGCATTTTCAAGAGCCCATGGGGACCTGGATTTTGTTTGCCTGCCTCCTGGGAGCAGCCTTCTCTATGCCCCTACCACCTCATCCTGGGCACCCTGGTTATATCAACTTCAGCTATGAGGTGCTTACCCCTCTGAAGTGGTACCAGAACATAATAAGACACCCGTACCAGTCCTACGGTTACGAACCCATGGGTGGCTGGCTGCACCACCAAATCATTCCCGTGGTATCCCAGCAGGCT------------GCCCTGCAGCCTCATCACCACCACTTCCCCATGGTGCCAGCCCAGCAGCCCGCGGTCCCCCAACATACCATGATGCCACTTCCTGGCCAGCACTCCATGACTCCAAGCCAACCCCACCAGCCACACCTCTCTGTGCCCGCCCAG---------------CAGCCCATCCAGCCGCAGCCTCAC---------------------------------------------------------------------------------------------------------------------CCGCCCCTGCTGTCCCAGCCGCCTCTGCCTCCGATGTTCCCCATGCAGCCCCTGCCCCCCATGCTTCCTGACCTGCCTCTGGAGGCTTGGCCCGCAACAGACAAGACCAAGCGGGAGGAAGTGGATATGAAGACTACGATTCTACTGTTTTGTCTTCTAGGATCAACTCTGTCATTACCAATGCAGCTCAACCCTGCTTTGGTACTTCCTTCAACAAAGCTGGTTCCAGATCAGGCAACACTGCTAAACCAACAACAGCCAAATCAGGTCTTCCCTTCTTTAAGTCTAATTCCATTGACACAGATGCTCACACTGGGGTCAGACCTGCAACTGCTAAATCCTGCTGCAGGGATGGCACCTGGTACCCAGACCCTCCCACTGACCCTGGGGGGATTGAAGGTACAGCAGCAGCTGCAACCACAAGTGTTACCAGTTATTGTAGCACACCTTGGAGCCCAGGGTGCTATCCTAAGCTCAGAGGAATTGCCAGCGACCCCCCAAATCTTAACAGGATTTATCTTCCACCTCTTGTTTCCCGGAGTCATCCTGCCCACCAGTCAGGCTACTCCAGATGTCCAGAATGGAATCCTTCCTGCAGGACAAGCAGGAGCAAATCCTGCCATCCAGGGAACCCCAGAGGGCCCCTTCCCAACTACCACTGGCACAGATGATGACTTTGCAGAGACCATCCCTGCAGGCATCCAAAGGGGCATACACACCACTGAGGAAACCACCACAGGGTCACCAAAAGGAATT???ATGTTGCTGCTGCAGTGCAGGCATGAAGCCTCGTCTCCTAAGCTAGATAACCTGGTACCAAGTGGAAAAATGAAGATTCTCATGGTCTTTCTAGGTCTGCTTTGTTATTCCATAGCTATGCCA------ATGCAAATGCCCCAAATGCCTGGATTTAGCAGTAAAAGTGAGGAGATGATGCGCTATGGTCACTTCAACTTTATGAACTCCCCACCTATGGCACACCTGGGTCCCTTGTATGGAAATGGTATGCAGCTCCCTCAGCTCTTCCTGTCGTACCAGATGCCCATGTGGCCTCAGCCACCACCCAACAAGAAGCGCCTACAGAAACCTTCATCTCCCTCAGCACCCAAACACCAGAGCAAGACTGATCAAGCCCCAGAGACCCAGAAACCCAACCAGCCTCAACTAAAACAGCCCCTACCAGAGCATCCTTTAAGGCAGCCATCACCCACCCCAACTCAGCCCCAA---GAGGAAACCCAGACACCTCAGGCATTCCCACCATTCGGCAATGGGCTATCTCCCTATCAACAGCCACCGTGGCATGTTCCACATAGGGTACCACCAGGTTATGGAAGTCCACCAGTCAGCAATGAAGAAGGTGGGAATCCTTACTTTGGATATTTTGGATATCATGGATTTGGGGGCCGTCTTCCTTATTATTCAGAAGAGATGTTTGAACAAGATTTTGAAAAACCAAAAGAAAAAGATACTCCTAAAACAGAGAGTTCAGCCACTGATCCTCTGGCTAATTCAACAGTTCCTGAAACTAATTCTACCCAGTCAAATGCACCCAATCCCAGAGGGAGTCAGGGTGGAAATGACACCAGCCTAACAGGAAACAGTGTCCAGGGGTCTAACACTGTGAGCAAGCCTACGGCTCAAAACAGCCCTGCAGTAAATGTTTCAGGCCAGGGAGTTCTAAGAAGTCAAACCCCACGG---------------------GGACCAAGTCAGACAAATATTCATGAAAATTATCCAAATCCTAACATCCGAAGTTTTCCTACAGGAAGACAATGG------------CGACCTACTGGCACTGCTATGGGGCACAGACGTAATGGGCCTTTTTACCAAAATCAACAAATTCAAAGGGGTCGCCGGTGGAACTCCTTTGCTTTGGAAGGCAAACAAGCAGTTCGTCCAGGATATCCAATATATCGCAGAGCTTATGCTTCCACTGCAAGAGGCAATTCTCCCAATTATGCAGGAAATCCAGCAAATTTCAGAAGAAAGCCTGAAGGGCCAAATATACACCCTGTGGAAACCAATGTTCCCCCTCTGGGTCCCAAACATGGTACTGTTGGCCACAATGAAAACATCCAAAATCCAAGAGAGAAGCCAGTAAGTCAAAAAGAAAGAACAGTCATTCCTACAAGGGATCCAAATGGCCCCTGGAGAAACTCTCAAGACTACGGAGTTAATAAATCAAACTATAAACTGCCTCACCCTGAGGATAACATGCTAGTCCCAAATTTTAATTCTATTGGTCAACGTGAAAACTCTTATTACCTGAGAGGAGATTCCAGAAGAGCTCCAAATTCTAATGGACAAACCCAAAGCCAGAATTTGCTCAAAGGGATTATCTTAGAGCCAAGAAGAATTCCATATGAATCAGAAATTAATCAGCCAGAATTAAAGCACAGTATATATCAGCCCGTGTACCCTGAGGGATTCCCTTCCCCTGCAAGGGAACATTTTAATGCTGGAAGAAATACTTGGAACCAACAAGAAATCTCTCCACCTTTTAAGGAAGATCTTGGAAGGCATGAAGAACACTTACCTCATCCTTCCCATGGCTCTGGAGGACATGTTTACTACCCTGACTATAACTCCTATGATCCCAGGGAAAACTCACCATACCTTAGAAGTAATACATGGGCTGAAAGAGATGATTCTCCCAATACAATGAGGCAACCTGAAAATCCACACTATCCCATGAATACTCCAGACCCAAAAAAGACAATCCCTTATAATGAAGAAGACCCAATAGAGCCAACTGGAGACGAATCTTTCCCAGGACAAAGTAAATGGGGCGTGGTGGAGTCAAGCTTTAAAGGAGACCCAACAGTGAGGCACTATGAAGGCGAGCAA---TAT------------------------------------ACCTCAAATCAACCAAAGGAATACCTTCCCTATTCCTTAGAT---AATCCATCAAAACCCAGGGAGGATTTCCCTTATGGTGAATTTTACCCCTGGAGCCCAGATGAGAATTTCCCATCATATAATACAGCTCCCACTGAACCACGGCCGGTGGAGAGCAGGGGCTATTATGCTAATAATGCCGTTGGACAAGAAGAAAGCACTATGTTTCCTTCTTGGAACTCCTGGGACCACAGGATTCAAGCCCAAGAGCAGAAAGAAAGCAAGCCATATTTTAACAGAAATTTCTGGGATCAGCCAACAAATTTACACAAAGCCCCTGCTAGTTCACCATACCAGAAAGAGAACAAGCYTTATTCCAGTGACTCCCCAGCTGGGCTTCAGAAAAATCCAATATGGCATGAAGGTGAGAATTTGAATTATGGCATGCAGATCACTAGGTTAAATTTACCAGAGAGAGAACATTTGGCTTTCCCAGACTTAATTCCTCCAAGTTACCCAGCAGGTCAAAAAGGAGCACATTTATTTCACCTAAGCCAGAGGGGCCCCTGCTTTGTTGGTGGCTCCACAGGTCCCAAGGACAATCCACTTGCTCTACAAGACTACACTCCATCTTTTGGTCTTGCACCAGGGGAGAACCAAGACACCAGCCCTGTGTATACAGAAGACAGTCATACTAAGCATGTAAGACATACTATCTCCCCAACAAGCATCCTACCTGGCCAAAGAAACAGTTCAGAAAAAAGACTGCCTGGA------------GAAAGTCAAAACCCAAGTCCTTTCAGAGATGACATGTCCACTCTGAAGAGGAACACACCATGTTCTATA---AATCAGTTGGGCCAAAGGGGAATTATGCCCTTTCCTGAAACCAGTTCCCTTCAATCAAAGAATACACCTTGCCTCAAAAGTGATCTTGGAGGAGAAGGAAAC---ATTTTGGAACAAATATTTGAAGGCAACCAGCTCAATGAAAGAACTGTTGATCTTACTCCTGAGCAGCTTGTTATTGATACACCTGACGAAGGTCCCAAGCCAGAAGGAATTCCAAGTGAAGTGCAAGGAAATGAGGGTGAAAGGCAGCAG---AGACCATCTAGCATCCTACAGTTACCATGTTTTGCCTCCAAATTAACAAAGTATCACACCTCCAGCACTGGAACTCCATCTAGCGTTGGAAGGCAAGGCTCATTTGATGGGGATCCAATTACGCCTACTGAAATTCCTAACTCATTGGCTGAGTTAGCTACCAGGGCACAGTTTCAGAATATAAATGCAGACCCACTTAATGCAGATGAACACACTCTATTTGATTCTCTTCAAGTAGGGACCAATCCACAGGACCAGGTGCAAGACTGCTTACTACTTCAGGCCATGTCCAAGGCAGGAAAGCCCTGGGGCTGGTTCCTGGGCCACCTCCTCCTCAGTGTCACAGGATCCCTCGCCTGGGATGGAGGCAGCCACATCATAAACGGCGAGGACTGCCACCCGCACTCGCAGCCTTGGCAGGCGGCACTGTTCTTGGAAAAGGAATTTCTCTGCGGGGGCGTCCTGGTGCATCCTCAATGGGTGCTGTCAGCCGCACACTGTTTCCAGAATTCCTATACCATCGGGCTGGGCCTGCACAGTCTTGAGGACGACCATGAACCAGGCTGTAAGATGATGGAGGCTCACCTCTCCATCCAGCACCCAGAGTACAACAGAGCATCTTTTGCCAACGACCTCATGCTCATCAAGTTGGAAGAATTGGTGCCCCAGTCTGACACCATCCAGAGCATCAGCATCGCCTCACAGTGCCCGACCGCT---CGGGATTCTTGCCTCATTTCCGGCTGGGGTCGGCTAGCGAATGGCGGACTGCCCAGAGTGCTCCAATGCGTGAATATCTCAGTGGTGTCGGAGGAGATCTGCAGTGAACTCTATGCCCCGGTGTACCACCCCAGCATGTTCTGCGCTGGTGGAGGCCAGAACCAAAAGAACTCCTGCCATGGTGACTCTGGGGGCCCCCTGGTCTGCAACGGGTCCCTGCAGGGCCTTGTGTCCTTTGGACAATCCCCGTGTGGCCAGCCCAACGTGCCAGGCGTCTACACCAACCTCTGCAAGTTCACAGACTGGATACAGAAAGCCATGCAGGCCAGTATGAAGGTGCTCCCTGTGTCTGGCCTTGCTGTCCTCCTCATCACGACTCTGAAGTTTTCCACTGCAGCCCCCTCCCTATTTGCAGCC------ACCCCCAGGACCTCAAGGAACAGCTACCACCTCGCACAGGCATACCTTGACAAATATTACACAAAGAAAGGAGGGCACCAGATTGGTGAGATGATTGCAAGAGGAGGCAATTCCACGGTTAAAAACATTAAGGAGCTGCAGGCTTTCTTCGGCCTCCAAGTCACTGGGAAGTTAGACCGGGCCACCATGGATGTGATCAAGAGGCCTCGCTGTGGAGTTCCTGATGTGGCAAACTATCGCCTCTTCCCAGGTGAACCCAAATGGAAAAAAAATACTTTGACATACAGAATATCCAAATACACACCTTCCATGACTTCTGCAGAAGTGGACAAAGCAGTGGAGATGGCCCTGCAGGCCTGGAGTAGCGCCGTCCCTCTGAGCTTTGTCAGAATAAACTCAGGAGAAGCAGATATTATGATATCTTTTGAAACTGGAGATCATGGGGATTCCTATCCATTCGATGGGCCTCGGGGGACTCTAGCCCATGCATTTGCACCTGGAGAAGGCCTGGGAGGAGATACACATTTCGACAATGCTGAGAAGTGGACTATGGGAATGAATGGTTTCAATTTATTCACTGTTGCTGCTCATGAATTTGGCCACGCACTGGGCCTGGCCCATTCCACAGACCCATCAGCACTGATGTACCCAACTTATAAGTATCAGCATCCCTATGGATTCCACCTTCCCAAGGATGATGTGAAAGGGATCCAGGCACTGTACGGACCTCGGAAGACATTCCCAGGGAAGCCCGCTGTGCCCCACAGCCCCCCTCATAATCCTTCTATCCCCGACCTCTGTGACTCCAGCTCAGCCTTTGATGCTGTCACAATGCTGGGAAAGGAGCTCCTGTTCTTCAGGGACCGGATTTTCTGGCGTCGGCAGGTTCACTTGATGTCAGGGATCCGGCCCAGCACCATCACCAGCTCCTTCCCCCAGCTTATGTCCAATGTGGATGCAGCTTATGAAGTGGCTGAGAGGGGCACAGCTTACTTCTTTAAAGGACCCCACTACTGGATAAYAAGAGGATTCCACATGCAAGGTACTCCTCGGACTATTTATGAGTTTGGGTTCCCAAGATACGTGCAGCGAATAGATGCTGCCGTCTATCTCAAGGATGCACAGAAGACCCTTTTCTTTGTGGGAGATGAATACTACAGCTATGATGAACGAAAAAGGAAAATGGAAAAAGACTATCCAAAGAATACTGAAGAAGAATTTTCAGGAGTTAATGGCCAAATAGATGCTGCTGTGGAGTTAAATGGCTACATTTACTTCTTTTCAGGACCCAAAGCATACAAGTATGATACAGAGAAGGAAGATGTGGTTAGTGTGCTGAAATCTAGTTCCTGGATTGGTTGC
Inia_geoffrensis             ATGGCCGGGCCAGGGTTTCGGGGCCACCCTGCTGGACTTCTCCTGCTGCTGCTGCTGCTC---------CCCCAGGCCCTGACAGAGGGACCCCTGGTCTTTGTGGCTGTGGTGTTCCGCCATGGCGACCGGGCCCCGCTGGCCTCCTATCCCACTGACCCGCACAAGGAGGCTGTATCTACCCTGTGGCCACGTGGCCTGGGCCAGCTGACTGGGGAAGGGGTCCGCCAGCAGCTGGAGCTGGGCCGCTTCCTGAGGAGTCGCTACGAGGATTTTCTGAGCCCCGAGTACCGGCGGGAGGAGGTGTACATTCGCAGCACAGACTTTGACCGGACGCTGGAGAGCGCTCAGGCCAACCTAGCGGGGCTGTTCCCTGAGGCCGCCCCAGGGCGCTCCGAGGCCACCTGGAGGCCGATCCCTGTGCACTCGGTGCCCGTCACTGAGGACAAGCTGCTGAGGTTCCCTACACGCAGCTGTCCCCGATACCAGGAGCTGCTGAGGGAGGCCACGGAGGGCCCCGAGTACCAGACGGCCCTAGAGGGTTGGACGGACTTCTTGACTCACCTGGAGAACTTCACGGGGCTGCCGCTGGTCGGGGAGCCGCTCCGCAGGGCGTGGAAAGTTCTGGACACTCTTATTTGCCAGCAAGCCCACGGTCTCCCTCTCCCATCCTGGGCCTCCCCAGATGTTCTGCAGACACTAGCTCAGATCTCGGCTTTGGATATTGGGGCCCACGTGGGCCCACCCAGGGCAGCAGAGAAGGCCCAGCTGTCTGGGGGAATCCTGCTGGATGCCATCCTTGCCAATTTCTCGCGGGTGCAGCACTTGGGGCTGCCCCTCAAGATGGTTATGTATTCAGCTCACGACAGCACTCTCCTGGCCCTCCAGGGGGCCCTGGGTCTCTATGACGGGCACACACCGCCTTATGCCGCCTGCCTCGGCTTTGAGTTCCGGAGGCGCCTTGGGGACCCGGAT------------------GACGACGCAGGGGATGTCACCATCTCCCTCTTCTACCGCAACGACTCTGCTGGCTTACCCTTGACCCTCAGCCTCCCCGGGTGCCCGGCGGCCTGCCCCTTAGGCCGCTTCCGCCAGCTGACTGCCCCCGCCCGGCCTCCGGCTCACGGGGTCCCCTGCCATGGCTTCTACGAGCCCGCCACCGCCGCAGCCACCGTGGTGCCTCTGCTGGCTGGGGCTGTGGCCGTGCTGGCAGCCCTCAGCATGGGGCTGTGCCTGCTGGCCTTTAGAGCCAGCTGCCTGCGGGCCTGGGGGGGCCCCGTGATGCCAGCATTGAAGATCCCACTTTTCAAAATGAAGGACATGATACTGATCCTGTGCCTCCTGAAAATGAGTTCTGCAGTGCCGGTGTTTCCTCAGCAACCTGGGACACCAGGCATGGCTAGTTTGAGCCTTGAGACAATGAGACAGTTGGGAAGTCTGCAGGGATTAAACATGCTTTCTCAGTATTCAAGATTTGGCTTTGGGAAATCATTTAATTCTTTGTGGATGCATGGTCTCCTCCCACCACATTCCTCTTTCCCATGGATGAGACCAAGGGAACATGAAACCCAACAGTATGAATATTCTTTGCCTGTGCATCCCCCACCTCTCCCATCGCAGCCATCCCTGCAGCCTCCACAGCCAGGAC---AGAAACCTTTCTTCCAGCCCACCGTTGTAACCTCCGTCCAGAACGCAGTCCAGAAGGGAATGCCTCAGCCTCCGATTTACCCGGGACATCCGCCCTTGCAGCAATCAGAGGGGCCAGTGGTTCAA---CAGGTGGCACCATCAGAAAAGCCACCGAAGACCGAGTTGCCAGGAATGAATTTTGCTGATCCACAAGATCCATCGATG---TTTCCAATAGCCCGTTTGATATCTCAGGGACCAGTGCCACAAAATAAACCACCTCCACTTTATCCAGGAATATTTTACATGTCCTATGGAGCAAATCAATTGAACGCTCCTGCCAGACTTGGTATCATGAGCTCAGAAGAAATGGCTGGAGGAAGAGGAGGCCCCATGGCCTATGGAGCCATGTTCCCGGGATTTGGAGGCATGAGGTCCGGCCTTGGAGGGATGCCCCCCAGTCCAGCCATGGGCGGGGACTTTACTCTGGAATTTGACTCCCCAGTCACTGGAACCAAAGGCCCAGAGAAGGGAGAAGGAGGTGCACAAGACCCCCCTGTGCCGGAGGCCAATCCAGCCGATCTGGAAAACCCAGCTCTCCTTTCAGAGCTAGCACCTGGTGCCCTTGGAGGGCTTCTTGCTAATCCTAAAGGCAATACCCCCAACCTAGCAAGAGGCCCCGCAGAGCAGAGCAGGGGACCCCTCAGG---GTCACCCCAGCAGCTGTAGACCCACTGATGACCCCTGGATTAGCTGATGTTTATGAGACCTACAGTGCTGATGAGACCACAACTCTGGGTCTCCAGGAAGAAACCACCGTGGATTCCACAGTGACCCCTGACAGTCAGCACACATCGATGCCAGGAAACAAGGCCCAGCAGCCCCAGATTAAGCATGATGCATGGCATTTCCAAGAGCCCATGGGGACCTGGATTTTGTTTGCCTGTTTTCTGGGAGCAGCCTTTGCTATGCCTCTACCACCTCATCCTGGGCACCCTGGTTATATCAACTTCAGCTATGAGGTGCTCACCCCTCTGAAGTGGTACCAGAACGTAATAAGACACCCGTACCCGTCCTACGGTTACGAACCCATGGGTGGCTGGCTGCGCCACCAAATCATTCCCGTGGTATCCCAGCAGGCT------------GCCCTGCAGCCTCAT---CACCACTTCCCCATGGTGCCAGCCCAGCAGCCCGCGGTCCCCCAGCAAACCATGATGCCAGTTCCTGGCCAGCACTCCATGACTCCAAGCCAACCCCACCAGCCACACCTCCCTGTGCCCGCCCAG---------------CAGCCCCTCCAGCCGCAGCCTCAC---------------------------------------------------------------------------------------------------------------------CCGCCCCTGCTGCCCCAGTCGCCTCTGCCTCCGATGTTCCCCATGCAGCCCCTGCCCCCGATGCTTCCTGACCTGCCTCTGGAGGCTTGGCCCGCAACAGACAAGACCAAGCGGGAGGAAGTGGTTATGAAGACTACGATTCTACTGTTTTGTCTTCTAGGATCAACTCTGTCATTACCAATGCAGCTCAACCCTGCTTTGGTACTTCCTCCAACAAAGCTGGTTCCAGGTCAGGCAACACTGCTAAACCAACAGCAGACAAATCAGGTCTTCCCTTCTTTAAGTCTAATTCCATTGACACAGATGCTCACACCGGGGTCAGACCTGCAACTGCTAAATCCTGCTGCAGGGATGGCACCTGGTACCCAGACCCTCCCACTGACCCTGGGGGGATTGAAGGTACAGCAGCAGCTGCAACCACAAGTGTTACCAGTTATTGTAGCACACCTTGGAGCCCAGGGTGCTATCCTAAGCTCAGAGGAATTGCCAGCGACCCCCCAAATCTTAACAGGATTTATCTTCCATCCCTTGTTTCCCGGAGCCATCCTGCCCACCAGTCAAGCTACTCCAGATGTCCAGAATGGAATCCTTCCTGCAGGACAAGCAGGAGCAAATCCTGCCATCCGGGGAACCCCAGAGGGCCCCTTCCCAACTACCAGTGGCACAGATGACGACTTTGCAGAGACCACCCCTGCAGGCATCCAAAGGGGCATACACACCACTGAGGAAACCACCACAGGCTCACCAAAAGGAATT???ATGTTGCTGCTGCAGTGCAGGCATGAAGCTTTGTCTCCTAAGCTAGATAACCTGGTACCAAGTGGAAAAATG---ATTCTCCTGGTCTTTCTAGGTCTGCTTTGTTATTCCATAGCTATGCCA------ATGCAAATGCCCCGAATGCCTGGATTTAGCAGTAAAAGTGAGGAGATG---CGCTATGGTCACTTCAACTTTAYGAACTCCCCACCTATGGCACACCTGGGTCCCTTGTATGGAAATGGTATGCAGCTCCCTCAGCTCTTCCTGCCGTACCAGATGCCCATGTGGCCTCAGCCACCACCAAACAAGAAGCGCCCACAGAAACCTTCATCTCCCTCAGCACCCAAACACCAGAGCAAGACTGATCAAGCCCCAGAGACCCAGAAACCCAACCAGCCTCAACTAAAACAGCCCCTACCGGAGCATCATTTAAAGCAGCCATCACCCACCCCAACTCAGCCCCAA---GAGGAAACCCAGACACCTCAGGCATTCCCACCATTTGGCAATGGGCTATTTCCCTATCAACAGCCACCGTGGCATGTTCCACATAGGGTACCGCCAGGTTATGGACGTCCACCAGTCAGCAATGAAGAAGGTGGAAATCCTTACTTTGGATATTTTGGATATCATGGATTTGGGGGCCGTCCTCCTTATTATTCAGAAGAGATGTTTGAACAAGATTTTGAGAAACCAAAAGAAAAAGATCCTCCTAAAACAGACAGTCCAGCCACTGATCCTTCGGCTAATTCAACAGTTCCTGAAACTAATTCTACCCAGTCAAATGCACCCAATCCCAGAGTGAGTCAGGGTGGAAATGACACCAGCCCAACAGGAAACAGTGTCCAGGGGTCTAACACTGTGAGCAATCCTACAGCTCAAAACAGCCCTGCAGTAAATGTTTCAGGCCAGGGAGTTCCAAGAAGTCAAACCCCACGG---------------------GGACCAAGTCAGACAAATATTCATGAAAATTATCCAAATCCTAACATCCGTAGTTTTCCTGCAGGAAGACAATGG------------CGACCTACTGGCACCGCTATGGGGCACAAACGTAATGGGCCTTTTTACCGAAATCAACAAATTCAAAGGGGTCCCCGGTGGAACTCCTTTGTTTTGGAAGGCAAACAAGCAGTTCGTCCAGGATATCCAATATACCGCAGAGCTTATGCTTCCACTGCAAGAGGCAATTCTCCCAATTATGCAGGAAATCCAGCAAATTTCAGAAGAAAGCCTGAAGGGCCAAATAAACACCCTGTAGGAACCAATGTTGCCCCTCTGGGTCCCAAACATGGTACTGTTGGTCACAATGAAAACATCCAAAATCCAAGAGAGAAGCCAGTAAGTCAAAAAGAAAGAATAGTCATTCCTACAAGGGATCCAAGTGGCCCCTGGAGAAACTCTCAAGACTATGGAGTTAATAAATCAAACTATAAAGTGCCTCACCCTGAGGATAACATGCTAGTCCCAAATTTTAATTCTATTGGTCAACGTGAAAACTCTTATTACCTGAGAGGAGATTCCAGAAGAGCTCCAAATTCTAATGGACAAACCCAAAGCCAGAATTTGCTCAAAGGGATTATTTTAGAGCCAAGAAGAATTCCATATGAATCAGAAATTAATCAGCCAGAATTAAAGCACAGTATATATCAGCCTGTGTACCCTGAGGGATTCCCTTCCCCTGCAAGGGAACATTTTAATGCTGGAAGAAATACTTGGAACCAACAAGAAATCTCTCCACCTTTTAAGGAAGATCCTGGAAGGCATGAAGAACACTTACCTCATCCTTCCCATGGCTCTGGAGGACATGTTTACTACCCTGACTATAACCCCTATGATCCCAGGGAAAACTCACCATACCTTAGAAGTAATACATGGGCTGAAAGAGATGATTCTCCCAATACAATGAGGCAACCTGAAAATCCACACTATCCCATGAATACTCCAGACCCAAAAAAGACAATCCCTTATAATGAAGAGGACCCAATAGATCCAACTGGAGATGAATCTTTCCCAGGACAAAGTAGATGGGGTATGGCGGAGTCAAGCTTTAAAGGTGACCCAACAGTTAGGCACTATGAAGGCGAGCAA---TAT------------------------------------ACCTCAAATCAACCAAAGGAATACCTTCCCTATTCCTTAGAT---AATCCATCAAAACCCAGGGAGGATTTCCCTTATGGTGAATTTTACCCCTGGAGCCCAGATGAGAATTTCCCATCATATAATACAGCTCCCACTGAACCGCGGCCAGTGGAGAGCAGGGGCTATTATGCTAATAATGCCGTTGGACAAGAAGAAAGCACTATGTTTCCTTCTTGGAACTCCTGGGACCACAGGATTCAAGCCCAAGAGCAGAAAGAAAGAAAGCCATATTTTAACAGAAATTTCTGGGATCAGCCAACAAATTTACACAAAGCCCCTGCTAGTTCACCATACCAGAAGGAGAACAAGCCTTATTCCAGTGACTCCCCAGCTGGGCTTCAGAAAAATCCAATATGGCATGAAGATGAGAATTTGAATTATGGCATGCAGATCACTAGGTTAAATTCACCAGAGAGAGAACACTTGGTTTTCCCAGACTTAATTCCTCCAAGTTACCCAGCAGGTCAAAAAGGAGCACATTTATTTCACCTAAGCCAGAGAGGCCCTTGCTGTGCTGGTGGCTCCACAGGGCCCAAGGACAATCCACTTGCTCTACAAGACTACACTCCATCTTTTGGTCTTGTACCAGGGGAGAACCAAGACACCAGCCCTGTGTATACAGACGACAGTCATACTAAGCATGTAAGACATACAATCTCCCCGACAAGCATCCTAGCTGGCCAAAGAAACAGCTCAGAGAAAAGACTGCCTGGA------------GAAAGTCAAAACCCAAGTCCTTTCAGAGATGACATGTCCACTCTGAAGAGGAGCACACCACATTCTATA---AATCAGTTGGGCCAAAGGGGAATTATGCCCTTTCCCGAAACCAGTTCCCTTCAATCAAAGAATACACCTTGCCTCAAAAGTGATCTTGGAGGAGAAGGAAAC---ATTTTGGAACAAATATTTGAAGGCAACCAGCTCAATGAAAGAACTGTTGATCTTACTCCTGAGCAGCTTGTTATTGGTACACCTGATGAAGGTCCCAAGCCAGAAGGAATTCCAAGTGAAGTGCAAGGAAATGAGGGTGAAAGGCAGCAG---AGACCATCTAGCATCCTACAGTTACCATGTTTTGGCTCCAAATTAACAAAGTATCACACCTCCAGCACTGGAACTCCATCTAGCATTGGAAGGCAAGGCTCATTTGATGGGGATCCAATTACGCCTACTGAAATTCCTAACTCATTGGCTGAGTTAGCTACCAGGGCACAGTTTCAGGATATAAATGTAGACCCACTTAATGCAGATGAACACACTCTATTTGATTCTCTTCAAGTAGGGACCAATCCACAGGACCAGGTGCAAGACTGCTTACTACTTCAGGCCATGTCCATGGCAGGAAACCCCTGGGGCTGGTTCCTGGGCCACCTCCTCCTCAGTGTCACAGGATCCCTCGCCTGGGGTGGAGGCAGCCACATCATAAACGGCGAGGACTGCCACCCGCACTCGCAGCCTTGGCAGGCGGCACTATTCTTGGAAAAGGAATTTTTCTGCGGGGGAGTCCTGGTGCATCCTCAATGGGTGCTGTCAGCCGCACACTGTTTCCAAAATTCCTATACCATCAGGCTGGGCCTGCACAGTCTTGAGGACGACCATGAACCAGGCGGTCAGATGATGGAGGCTCACCTCTCCATCCAGCACCCAGAGTACAACAGACCATCTTTTGCCAACGACCTCATGCTCATCAAGTTGGAAGAATTGGTGCCCCAGTCTGACACCATCCAAAACATCAGCATCGCCTCACAGTGCCCGACCGCT---GGGGACTCTTGCCTCATTTCCGGCTGGGGTCGGCTAGCGAATGGCAGACTGCCCAAAGTGCTCCAATGCGTGAATATCTCAGTGGTGTCGGAGGAGATCTGCAGTGAACTCTATGCCCCTGTGTACCACCCCAGCATGTTCTGCGCTGGCGGAGGCCACGACCAAAAGGACTCCTGCCATGGTGACTCTGGGGGCCCCCTGGTCTGCAACGGGTCCCTGCAGGGCCTTGTGTCCTTTGGACAATCCCCCTGTGGCCAGCCCAACGTGCCAGGCGTCTACACCAACCTCTGCAAGTTCACAGACTGGATACAGAAAACCATTCAGGCCAGTATGAAGGTGCTCCCTGCATCTGGCCTTGCTGTCCTCCTCGTCACAGCTCTGAAGTTTTCCACTGCAGCCCCCTCCCTATTTGCAGCC------ACCCCCAGGACCTCAAGGAACAGCTACCACCTGGCACAGGCATACCTTGACAAATATTACACAAAGAAAGGAGGGCACCAGATTGGTGAGATGATTGCAAGAGGAGGCAATTCCATGGTTAAAAACATTAAGGAGCTGCAGGCTTTCTTCGGCCTCCGAGTCACCGGGAAGTTAGACCGGGCCACCATGGATGTGATCAAGAGGCCTCGCTGTGGAGTTCCTGATGTGGCAAACTATCGCCTCTTCCCAGGTGAACCCAAATGGAAAAAAAATACTTTGACATACAGAATATCCAAATACACACCTTCCATGACTTCTGCAGAAGTGGACAAAGCAGTGGAGATGGCCCTGCAGGCCTGGAGTAGTGCCGTACCTCTGAGCTTTGTCAAAATAAACTCAGGAGAAGCAGATATTATGATATCTTTTGAAACTGGAGATCACGGGGATTCCTATCCATTCGATGGGCCTCGGGGGACTCTAGCCCATGCATTTGCACCTGGAGAAGGCCTGGGAGGAGATACACATTTCGACAATGCTGAGAAGTGGACTATGGGAATGAATGGTTTCAATTTATTCACCGTTGCTGCTCATGAATTTGGCCACGCACTGGGCCTGGCCCATTCTACAGACCCATCAGCACTGATGTACCCAACTTATAAGTATCAGCATCCCTATGGATTCCACCTTCCCAAGGATGATGTGAAAGGGATCCAGGCACTGTACGGACCTCGGAAGACATTCCCAGGGAAGCCTGCTGTGCCCCACAGCCCCCCTCATAATCCTTCTATCCCTGACCTCTGTGACTCCAGTTCAGCCTTTGATGCTGTGACAATGCTGGGAAAGGAGCTCCTGTTCTTCAGGGACCGGATTTTCTGGCGTCGGCAGGTTCAATTGATGTCAGGGATCCGGCCCAGCACCATCACCAGCTCCTTTCCCCAGCTTATGTCCAATGTGGATGCAGCTTATGAAGTGGCTGAGAGGGGCACAGCTTACTTCTTTAAAGGACCCCACTACTGGATAACAAGAGGATTCCAAATGCAAGGTACTCCTCGGACTATTTATGACTTTGGGTTCCCAAGATACGTGCAGCGAATAGATGCTGCCGTCTATCTCAAAGATGCACAGAAGACCCTTTTCTTTGTGGGAGATGAATACTACAGCTATGATGAACGAAAAAGGAAAATGGAAAAAGACTATCCAAAGAATACTGAAGAAGAATTTTCAGGAGTTAATGGCCAAATAGATGCTGCTGTGGAGTTAAATGGCTACATTTACTTCTTTTCAGGACCCAAAGCATACAAGTATGATACAGAGAAGGAAGATGTGGTTAGTGTGCTGAAATCTAGTTCCTGGATTGGTTGC
Kogia_breviceps              ???????????????????????????????????????????????????????????????????????????????????????????????????????????????????????????????????????????????????????????????????????????????????????????????????????????????????????????????????????????????????????????????????????????????????????????????????????????????GTGTACATTCGCAGCACAGACCTTGACCGGACCCTGGAGAGCGCTCAGGCCAACCTAGCGGGGCTGTTCCCTGAGGCCGCCCCAAGGCGCCCCGAGGCCACCTGGAGGCCAATCCCTGTGCACAAGGTGCCCGTCACTGAGGACAAGCTGCTGAGGTTCCCTACACGCAGCTGTCCCCGATACCAGGAGCTGAGGAGGGAGGCCACGGAGGCCGCCGAGTACCAGACGGCCCTAGAGGGTTGGACGGACTTCTTGACTCACCTGGAGAACTTCACGGGGCTGTCGCTGGTCGGGGAGCCGCTCCGCAGGGCGTGGAAAGTTCTGGACACTCTTATTTGCCAGCAAGCCCACGGTCTCCCCCTCCCATCCTGGGCCTCCCCGGATGTCCTGCAGACACTAGCTCAGATCTCGGCTTTGGATATTGGGGCACACGTGGGCCCACCCGGGGCA---------GCCCAGCTGTCTGGGGGAATCCTGCTGGATGCCATCCTTGCCAACGTTTCTCGGGTGCAGCACTTGGGGCTGCCCCTCAAGATGGTTATGTATTCGGCTCACGACAGCACACTCCCGGCCCTCCA-GGGGCCCTGGGTCTCTATGACGGGCACACCCCGCCTTATGCCGCCTGCCTCGGCTTTGAGTTCCGGAGGCGCCTTGGGGACCCGGAT------------------GACGACACAGGGAATGTCACCATCTCCCTCTTCTACCGCAACCACTCTGCTGGCTTACCCTTGACCCTCAGCCTCCCCGGGTGCCCGGCCGCCTACCCCTTGGGCCGCGTCCGCCAGCTGACTGCCCCCGCCTGGCCTCTGGCTCACGGGGTCCCCTGCCTTGGCTTCCACGAGCCCGCCACCGCCGCAG?????????????????????????????????????????????????????????????????????????????????????????????????????????????????ATGCCAGCATTGAAGATCCCACTTTTCAAAATGAAGGACATGATACTGATCCTGTGCCTCCTGAAAATGAGTTCTGCAGTGCCGGTGTTTCCTCAGCAACCTGGGACACCAGGCATGGCTAGTTTGAGCCTTGAGACAATGAGACAGTTGGGAAGTTTGCAGGGATTAAACATGCTTTCTCAGTATTCAAGATTTGGCTTTGGGAAATCATTTAATTCTTTGTGGATGTATGGTCTCCTGCCACCACATTCCTCTTTCCCGTGGATGAGGCCAAGGGAATATGAAACTCAACAGTATGAATATTCTTTGCCTGTGCATCCCCCACCTCTCCCATCGCAGCCATCCTTGCAGCCTCCACAGCCAGGAC---AGAAACCTTTCCTCCAGCCCGCCGTTGTAACCTCCGTCCAGAACACAGTCCAGAAGGGAATACCTCAGCCTCCGATTTACCCGGGACATCCACCCTTGCAGCAATCAGAGGGGCCAAGGATTCAA---CAGGTGGCACCATCAGAAAAGCCACCTAAGACCGAGTTGCCAGGAATGAATTTTGCTGATCCACAAGATCCATCGATA---TTTCCAATAGCCCGTTTGATATCTCGGGGACCAATGCCACTAAATAAACCACCTCCACTTTATCCAGGAATATTTTACATGTCCTACGGAGCAAATCATTTGAATGCTCCTGCCAGACTTGGCATCATGAGCTCAGAAGAAATGGCTGGAGGAAGAGGAGCCCCCATGGCCTATGGAGCCATGTTCCCAGGATTTGGAGGCATGAGGCCCGGCCTTGGAGGGATGCCCCCCAATCCAGCTATGGGTGGGGACTTTACTCTGGAATTTGACTCCCCAGTCGCTGGAACCAAAGGCCCAGAGAAGGGAGAAGGAGGTGCACAAGAACCCCCTGTGCTGGAGGCCAACCCAGCCGACCCGGAAAACCCAGCTCTCCTTTCAGAGCTAGCACCTGGTGCCCTCGGAGGGCTTCTTGCTAATCCTAAAGGCAATATCCCCAACCTAGCAAGAGGCCCTGCAGGGCAGAGCAGGGGACCCCTCAGG---GTCACCCCAGCAGCCGCAGACCCACTGATGACCCCTGGATTAGCTGATGTTTATGAAACCTACATTGCTGATGAGACCACAACTCTGGGTCTCCAGGAAGAAACCACCATGGATTCCACAGTGACCCCTAACAGTCAGCACATATCGATGCCAGGAAACAAGGCCCAGCAGCCCCAGATTAGGCATGATGCATGGCATTTCCAAGAGCCCACGGGGACCTGGATTTTGTTTGCCTGCCTCCTGGGAGCAGCCTTCTCTGCGCCCCTACCACCTCATCCTGGGCACCCTGGTCATATCAACTTCAGCTATGAGGTGCTTACCCCTCTGAAGTGGTACCAGAACATAATAAGACACCCGTACCCGTCCTACGGTTACGAGCCCATGGGTGGCTGGCTGCACCACCAAACCATTCCCGGGGTATCCCAGCAGGCT------------GCCCTGCAGCCTCAT---CACCACTTCCCCACGGTGCCGGCCCAGCAGCCCGCGGTCCTCCGGCAATCCATGATACCAGTTCCTGGCCAGCACTCCATGACTCCAAGCCAACCCCACCAGCCACACCTCCCTGGGCCCGCCCAG---------------CAGCCCGTCCAGCCGCAGCCTCAC---------------------------------------------------------------------------------------------------------------------CCGCCCCTGCTGCCCCAGCCGCCTCTGCCTCCGATGTTCCCCATGAGGCCCCTGCCCCCCATGCTTCCTGACCTGCCTCTGGAGGCTTGGCCCGCAACAGACAAGACCAAGCGGGAGGAAGTGGATATGAAGACTACGATTCTACTGTTTTGTCTTCTAGGATCAACTCTGTCATTACCAATGCAGCTCAACCCTTCTTTGGTACTTCCTCCAACAAAGCTGGTTCCAGATCAGGCAACACTGCTAAACCAACAAAAGCCAAATCAGGTCTTCCCTTCTTTAAGTCTAATTCCATTGACACAGATGCTCACACTAGGGTCAGACCTGCAACTGCTAAATCCTGCTGCAGGGATGGCACCTGGTAGCCAGACCCTCCCATTGACCCTGGGGGGATTGAAGATACAGCAGCAGGTGCAACCACAAGTGTTACCAGTTATTGTAGCACACCTTGGAGCCCAGGGTGTTATCCTAAGCTCAGAGGAATTGCCAGCAA-CCCCCAAATCTTAACAGGATTTATCTTCCATCCCTTGTTTCCCGGAGCCATCCTGCCCACCAATCAGGCTACTCCAGATGTCCAGAATGGAATCCTTCCTGCAGGACAAGCAGGAGCAAATCCTGCCATCCAGGGAACCCCAGAGGGCCCCTTCCCAACTACCAGTGGCACAGATGATGACTTTGCAGAGACCACCCCTGCAGGCATACAAACGGGCACACACACCACTGAGGAAACCACCACAGGGTCACCAAAAGGGATT???ATGTTGCTGCTGCAGTGCAGGCATGAAGCCTCATCTCCTAAGCTAGATAACTTGGTACCAAGTGGAAAAATGAAGATTCTCCTGGTCTTTCTAGGTCTGCTTGGTTATTCCATTGCTATGCCA------ATGCAAATGCCCCGAATGCCTGGATTTAGCAGTAAAAGTGAGGAGATGATGCGCTATGGTCACTTCAATTTTATGAACTCCCCACCTATGGCACACCTGGGTCCCTTGTATAGAAATGGTATGCAGCTCCCTCAGCTCTTCCTGCCGTACCAGATGCCCATGTGGCCTCAGCCACCAGCCAGCAAGAAGCGCCCACAGAAACCTTCATCTCCCTCAGCACCCAAACACCAGAGCAAGACTGATCAAGCCCCAGAGACCCAGAAACCCAACCAGCCTCAACTAAAACAGCCCCTACCAGAGCATCCTTTAAAGCAGCCATCACCCACCCCAACTCAGCCCCAA---GAGGAAACCCAGACACCTCAGGCATTCCCACCATTCGGCAATAGGCTATTTCCCTATCAACAGCCACCATGGCATGCTCCACATAGGGTACCACCAGGTTATGGACGTCCACCAGTCAGCAATGAAGAAGGTGGGAATCCTTACTTTGGAAATTTTGGATATCATGGATTTGGGGGCCGTCCTCTTTATTATTCAGAAGAGATGTTTGAACAAGATTTTGAAAAACCCAAAGAAAAAGATCCTCCTAAAACAGAGAGTCCAGCCACTGATCCTTCGGCTAATTCAACAGTTCCTGAAACTAATCCTACCCAGTCAAATGAACACAATCCCAGAGGGAGTCAGGGTGGAAATGACACCAGCCCAACAGGAAACACTGTCCAGGGGTCTAACACTGTGAGCAATCCTACAGCTCAAAACAGCCCTGCAGTAAATGTTTCAGGCCAGGGAGTTCCAAGAAGTCAAACCCCATGG---------------------GGACCAAGTCAGACAAATATTCATGAAAATTATCCAAATCCTAACATCCGAAGTTTTCCTGCAGGAAGACAATGG------------CGACCTACTGGCACCGCTATGGGGCACAGACGTAATGAGCCTTTTTACCGAAATCAACAAATTCAAAGGGGTCCCCGGTGGAACTCCTTTGCTCTGGAAGGCAAACAAGCAGTTCATCCAGGATATCCAATATATCGCAGAGCTTATGCTTCCACTGCAAGAGGCAATTCTCCCATTTATGCAGGAAATCCAGCAAATTTCAGAAGAAAGCCTGAAGGGCCAAATAAATACCCTGTGGGAACCAATGCTGCCCCTCTGGGTCCCAAACATGATACTGTTGGCCACAATGAAAACATCCAAAATCCAAGAGAGAGGCCAGTAAGTCAAAAAGAAAGAATAGTCATTCCTACAAGGGATCCAAATGGCCCCTGGAGAAACTCTCAAGACTTTGGAATTAATAAATCAAACTATAAACTGCCTCATCCTGAGGATAACATGCTAGTCCCAAATTTTAATTCTGTTGGTCAACGTGAAAACTCTTATTACCTGAGAGGAGATTCCAGAAGAGCTCCAAATTCTAATGGACAAACCCAAAGCCAGAATTTGCCCAAAGGGATTATTTTAGAGCCAAGAAGAGTTCCATATGAATCAGAAATTAATCAGCCAGAATTAAAGCACAGTATATATCAGCCTGTGTATCCTGAGGGATTCCCTTCCCCTGCAAGGGAACATCTTCCTGCTGGAAGAAATACTTGGAACCAACAAGAAATCTCTCCACCTTTTAAGGAAGATCCTGGAAGGCATGACCAACACTTACCTCATCCTTCCCATAGCTCTGGAGGACGTGTTTACTACCCTGACTATAACCCCTATGATCCCAGGGAAAACTCACCATACCTTAGAAGTAATACATGGGCTGAAAGAGATGATTCTCCCAATACAATAAGGCAACCTGAAAATCCACACTATCCCATGAATACTCCAAACCCAAAAAAGACAATCCCTTATAATGAAGAAGACCCAATAGATCCAACTGGAGATGAATCTTTCCCAGGACAAAGTAGATGGGGTGTGGCGGAGTCAAGCTTTAAAGGAGACCCAACAGTTAAGCACTATGAAGGCAAGCAA---TAT------------------------------------AACTCCAGTCAACCAAAGGAAAACCTTCCCTATTCCTTAGAT---AATCCATCAAAACCCAGGGAGGATTTCCCTTATGGTGAATTTTACCCCTGGAGCCCAGATGAGAATTTCCCATCATATAATACAGCTCCTACTGAACTACGGCCAGTGGAGAGCAGGGGCTGTTATGCTAATAATGCCGTTGGACAAGAAGAAAGCACTATGTTTCCTTCTTGGAACTCCTGGGACCACAG-ATTCAAGCCCAAGAGCGGAAAGAAAGCAAGCCATATTTTAACAGAAATTTCTGGGACCAGCCAACAAATTTACACAAAGCCCCTGCTAGTTCACCATACCAGAAGGAGAACAAGCCTTATTCCAGTAACTCCCCAGCTGGGCTTCAGAAAAATCCAATATGGCATGAAGGTGAGAATTTGAATGATGGCATGCAGATCACTAGGTTAAATTCACCAGAGAGAGAACACTTGGCTTTCCCAGACTTAATTCCTCCAAGTTACCCAGCAGGTCAAAAAGGAGCACATTTATTTCACCTAAGCCAGAGAGGCCCTTGCTGTGCTGGTGGCTCCACAGGGCCCAAGGACAATCCACTTGCTCTACAAGACTACCCTCCATCTTTTGGTCTTGCACCAGGGGAGAACCAAGACACCAGCCCTGTGTATACAGAAGACAGTCATACTAAGCATGCAAGATATACTATCTCCCCGACAAGCATCCTACCTGGCCAAAGAAACAGCTCAGAAAATAGACTGCATGGA------------GAAAGTCAAAACCCAAGTCCTTTCAGAGATGACACGTTCACTCTGAAGAGGAACACACCATGTTCTATA---AATCAGTTGGGCCAAAGGGGAATTATGCCCTTTCCCGAAACCAGTTCCCTTCAATCAAAGAATATACCTTGTCTCAAAAGTGACCTTGGAGGAGAAGGAAAC---ATTTTGGAACCAATATTTGAAGGCAACCAGCTCAATGAAAGAACTGTTGATCTTACTCCTGAGCAGCTTGTTATTGGTACACCTGACGAAGGTCCCAAGCCAGAAGGAATTCCAAGCGAAGTGCAAGGAAATGAGGGTGAAAGGCAGCAG---AGACCATCTAGCATCCTACAGTTACCATGTTTTGGCTCCAAATTAACAAAGTATCACACCTCCAGCACTGGAACTCCATCTAGCATTGGAAGGCAAGGCTCATTTGATGGGGATCCAATTATGCCTACTGAAATTCCTAACTCACTGGCTGAGTTAGCTACCAGGG--CAGTTTCAGAATATAAATGTAGACCCACTTAATGCAGAGGAACACACTCTATTTGATTCTCTTCAAGTAGGAACCAATCCACAGGACCAGGTGCAAGACTGCTTACTATTTCAGGTC?????????????????????????????????????????????????????????????????????????????????????????????????????????????????????????????????????????????????????????????????????????????????????????????????????????????????????????????????????????????????????????????????????????????????????????????????????????????????????????????????????????????????????????????????????????????????????????????????????????????????????????????????????????????????????????????????????????????????????????????????????????????????????????????????????????????????????????????????????????????????????????????????????????????????????????????????????????????????????????????????????????????????????????????????????????????????????????????????????????????????????????????????????????????????????????????ATGAAGATGCTCCTTGCATCTGGCCTTGCTGTCCTCCTCATCACGGCTCTGAAGTTTTCCACTGCAATCCCCTCCCTATTTGCAGCC------ACCCCCACGACCTCAAGGAACAGCTACCACCTCGCACAGGCATACCTTGACAAATATTACACAAGGAAAGGAGAGCACCAGATTGGTGAGGTGATTGCAAGAGGAGGCAATTTCATGGTTAAAAACATTAAGGAGCTGCAGGCTTTCTTCGGCCTCCGAGTCACTGGGAAGTTAGACCGGGCCACCATGGATGTGATCAAGAGGCCTCGCTGTGGAGTTCCTGATGTGGCAAACTATCGCCTCTTCCCAGGTGAACCCAAATGGAAAAAAATTACTTTGACATACAGAATATCCAAATACACACCTTCCATGACTTCTGCAGAAGTGGACAAAGCAGTGGAGATGGCCCTGCAGGCCTGGAGTAGTGCTGTCCCTCTGAACTTTGTCAGAATAAACTCAGGAGAAGCAGATATTATGATATCTTTTGAAACTGGAGATCACGGGGATTCCTATCCATTCGATGGGCCTCGGGGGACTCTAGCCCATGCATTTGCACCTGGAAAAGGCCTGGGAGGAGATACACATTTCGACAATGCTGAGAAGTGGACTAGGGGAATGAATGGTTTCAATTTATTCACCGTTGCTGCTCATGAATTTGGCCACACACTGGGCCTGGCCCATTCCACAGACCCATCAGCACTGATGTACCCAACTTATAAGTATCAGCATCCCTATGGATTCCACCTTCCCAAGGATGATGTGAAAGGGATCCAGGCACTGTACGGACCTCTGAAGACATTCCCAGGGAAGCCCGCTGTGCCCCACAGCCACCCTCATAATCCTTCTATCCCTGACCTCTGTGACTCCAGCTCAGCCTTTGATGCTTTGACAATGCTGGGAAAGGAGCTCCTGTTCTTCAGGGACCGGATTTTCTGGCGTCGGCAGGTTCACTTGATGTCAGGGATCCGGCCCAGCACCATCACCAGCTTCTTCCCCCAGCTTATGTCCAATGTGGATGCAGCTTATGAAGTGGCTGAGAGGGGCACAGCTTACTTCTTTAAAGGACCCCACTACTGGATAACAAGAGGATTCCAAATGCAAGGTTCCCCTCGGACTATTTATGACTTTGGGTTCCCAAGATTTGTGCAGCGAATAGATGCTGCCATCTATCTCAAGGATGCACAGAAGACCCTTTTCTTTGTGGGAGATGAATACTACAGCTATGATGAACGAAAAAGGAAAGTGGAAAAAGACTATCCAAAGAATACTGAAGAAGAATTTTCAGGAGTTAATGGCCAAATAGATGCTGCTGTGGAGTTAAATGGCTACATTTACTTCTTTTCAGGACCCAAAGTGTACAAGTATGATACAGAGAAGGAAGATGTGGTTAGTGTGCTGAAATCTAGTTCCTGGATTGGTTGC
Kogia_sima                   ???????????????????????????????????????????????????????????????????????????????????????????????????????????????????????????????????????????????????????????????????????????????????????????????????????????????????????????????????????????????????????????????????????????????????????????????????????????????GTGTACATTCGCAGCACAGACTTTGACCGGACCCTGGAGAGCGCTCAGGCCAACGTAGCGGGGCTGTTCCCTGAGGCCGCCCCAGGGCGCTCCGAGGCCACCTGGAGGCCAACCCCTGTGCACAAGGTGCCCGTCGCTGAGGACAAGCTGCTGAGCTTCCCTACACGCAGCTGTCCCCGATACCAGGAGCTGAGGAGGGAGGCCACGGAGGCCGCCGMGTACCAGACGGCCCTAGAGGGTTGGACGGACTTCTTGACTCACCTGGAGAACTTCACGGGGCTGTCGCTGGTCGGGGAGCCGCTCCGCAGGGCGTGGAAAGTTCTGGACACTCTTATTTGCCAGCAAGCCCACGGTCTCCCCCTCCCATCCTGGGCCTCCCCGGATGTCCTGCAGACACCAGCTCAGATCTCGGCTTTGGATATTRGGGCCCACGTGGGCCCACCCGGGGCAGCAGAGAAGGCCCAGYCGTCTGGGGGAATCCTGCTGGATGCCATCCTTGCCAACTTCTCTCGGGTGCAGCACTTGGGGCTGCCCCTCAAGATGGTTATGTATTCGGCTCACGAYAGCACAYTCCTGGCCCTCCGGGGGNCCCTGGGTCTCTATGACGGGCACACACCCCCTTMCGCCGCCTGCCTCGGCTTTGAGTYCCGGAGGCGCCTTGGGGACCCGGAT------------------GACGACACAGGGAATGTCACCGTCTCCCTCTTCTACCGCAACCACTCTGCYGGCTTACCCTTGACCCTCAGCCTCCCCGGGTGCCCGGCCGCCTGCCCCTTASGCCGCTTCCGCCAGCTRACTGCCCCCGCCCGGCCTCTGGCTCACGGGGYCCCCTGCCATGGCTTCCACGAGCCCGCCACCCCCGCAG?????????????????????????????????????????????????????????????????????????????????????????????????????????????????????????????????????????????????????????????????????????????????????????????????????????????????????????????????????????????????????????????????????????????????????????????????????????????????????????????????????????????????????????????????????????????????????????????????????????????????????????????????????????????????????????????????????????????????????????????????????????????????????????????????????????????????????????????????????????????????????????????????????????????????????????????????????????????????????????????????????????????????????????????????????????????????????????????????????????????????????????????????????????????????????????????????????????????????????????????????????????????????????????????????????????????????????????????????????????????????????????????????????????????????????????????????????????????????????????????????????????????????????????????????????????????????????????????????????????????????????????????????????????????????????????????????????????????????????????????????????????????????????????????????????????????????????????????????????????????????????????????????????????????????????????????????????????????????????????????????????????????????????????????????????????????????????????????????????????????????????????????????????????ATGGGGACCTGGATTTTGTTTGCCTGCCTCCTGGGAGCAGCCTTCTCTACGCCCCTACCACCTCATCCTGGGCACCCTGGTCATATCAACTTCAGCTATGAGGTGCTTACCCCTCTGAAGTGGTACCAGAACATAATAAGACGCCCGTACCCGTCCTACGGTTACGAGCCCATGGGTAGCTGGCTGCACCACCAAACCATTGCCGTGGTATCGCAGCAGGCT------------GCCCTGCGGCCTCAT---CACCACTTCCCCATGGTGCCAGCCCAGCAGCCCGCGGTCCTCCAGCAATCCATGAKGCCAGTTCCCGGCCAGCACTCCATGACTCCAAGCCAACCCCACCAGCCACACCTCCCTGTGCCCRCCCAG---------------CAGCCCGTCCAGCCGCAGCCTCAC---------------------------------------------------------------------------------------------------------------------CGGCCCCTGCTGCCCCAGYCGCCTCTGCCTCCCATGTTCCCCATGAGGCCCCTGCCCCCCATGCTTCCTGACCTGCCTCTGGAGGCTTGGCCCGCAACAGACAAGACCAAGCGGGAGGAMGTGGATATGAAGACTATGATTCTACTGTTTTGTCTTCTAGGACCAACTCTGTCATTACCAATGCAGCTCAACCCTTCTTTGGTACTTCCTCCAACAAAGCTGGTTCCAGATCAGGCAACACCGCTAAACCAACAAAAGCCAAATCAGGTCTTCCCTTCTTTAAGTCTAATTCCATTGACACAGATGCTCACACTAGGGTCAGACCTGCAACTGCTAAATCCTGCTGCAGGGATGGCACCTGGTAGCCAGACCCTCCCACTGACCCTGGGGGGATTGAAGATACAGCAGCAGCTGCAACCACAAGTGTTACCAGTTATTGTAGCACACCTTGGAGCCCAGGGTGTTATCCTAAGCTCAGAGGAATTGCCAGCAACCCCCCAAATCTTAACAGGATTTGTCTTCCATCCCTTGTTTCCYGGAGCCATCCTGCCCACCAATCAGGCTACTCCAGATGTCCAGAATGGAATCCTTCCTGCAGGACAAGCAGGAGCAAATCCTGCCATCCAGGGAACCCCAGAYGGCCCCTTCCCAACTACCAGTGGCACAGATGATGACTTTGCAGAGACCACCCCTGCAGGCATACAAAGGGGCACACACACCACTGAGGAAACCACCACAGGGTCACCAAAAGGGATT?????????????????????????????????????????????????????????????????????????????????????????????????????????????????????????????????????????????????????????????????????????????????????????????????????????????????????????????????????????????????????????????????????????????????????????????????????????????????????????????????????????????????????????????????????????????????????????????????????????????????????????????????????????????????????????????????????????????????????????????????????????????????????????????????????????????????????????????????????????????????AGGGTACCACCAGGTTATGGACGTCCACCAGTCAGCAATGAAGAAGGTGGGAATCCTTACTTTGGATATTTTGGATATCATGGATTTGGGGGYCGTCCTCTTTATTATTCAGAAGAGATGTTTGAACAAGATTTTGAAAAACCAAAAGAAAAAGATCCTCCTAAAACAGAGAGTCCAGCCACTGATCCTTCGGCTAATTCAACAGTTCCTGAAACTAATCCTACCCAGTCAAATGCACCCAATCCCAGAGGGAGTCAGGGTGGAAATGACACCAGCCCAATAGGAAACACTGTCCAGGGGTCTAACACTGTGAGCAATCCTACAGCTCAAAACAGCCCTGCAGTAAATGTTTCAGGCCAGGGAGTTCCAAGAAGTCAAACCCCACGG---------------------GGACCAAGTCAGACAAATATTCATGAAAATTATCCAAATCCTAACATCCGAAGTTTTCCTGCAGGAAGACAATGG------------CGACCTACTGGCACCGCTATGGGGCACAGACGTAATGAGCCTTTTTACCGAAATCAACAAATTCAAAGGGGTCCCCGGTGGAACTCCTTTGCTCTGGAAGGCAAACAAGCAGTTCATCCAGGATATCCAATATATCGCAGAGCTTATGCTTCCACTGCAAGAGGCAATTCTCCCATTTATGCAGGAAATCCAGCAAATTTCAGAAGAAAGCCTGAAGGGCCAAATAAATACCCTGTGGGAACCAATGCTGCCCCTCTGGGTCCCAAACATGATACTGTTGGCCACAATGAAAACATCCAAAATCCAAGAGAGAAGCCAGTAAGTCAAAAAGAAAGAATAGTCATTCCTACAAGGGATCCAAATGGCCCCTGGAGAAACTCTCAAGACTTTGGAATTAATAAATCAAACTATAAACTGCCTCATCCTGAGGATAACATGCTAGTCCCAAATTTTAATTCTGTTGGTCAACGTGAAAACTCTTATTACCTGAGAGGAGATTCCAGAAGAACTCCAAATTCTAATGGACAAACCCAAAGCCAGAATTTGCCCAAAGGGATTATTTTAGAGCCAAGAAGAGTTCCATATGAATCAGAAATTAATCAGCCAGAATTAAAGCACAGTATATATCAGCCTGTGTATCCTGAGGGATTCCCTTCCCCTGCAAGGGAACATCTTCCTGCTGGAAGAAATACTTGGAACCAACAAGAAATCTCTCCACCTTTTAAGGAAGATCCTGGAAGGCATGACCAACACTTACCTCATCCTTCCCATAGCTCTGGAGGACGTGTTTACTACCCTGACTATAACCCCTATGATCCCAGGGAAAACTCACCATACCTTAGAAGTAATACATGGGCTGAAAGAGATGATTCTCCCAATACAATAAGGCAACCTGAAAATCCACACTATCCCATGAATACTCCAAACCCAAAAAAGACAATCCCTTATAATGAAGAAGACCCAATAGATCCAACTGGAGATGAATCTTTCCCAGGACAAAGTAGATGGGGTGTGGCGGAGTCAAGCTTTAAAGGAGACCCAACAGTTAGGCACTATGAAGGCAAGCAA---TAT------------------------------------AACTCCAGTCAACCAAAGGAAAACCTTCCCTATTCCTTAGAT---AATCCATCAAAACCCAGGGAGGATTTCCCTTATGGTGAATTTTACCCCTGGAGCCCAGATGAGAATTTCCCATCATATAATACAGCTCCTACTGAACCACGGCCAGTGGAGAGCAGGGGCTGTTATGCTAATAATGCCGTTGGACAAGAAGAAAGCACTATGTTTCCTTCTTGGAACTCCTGGGACCACAG-ATTCAARCCCAAGAGCAGAAAGAAAGCAAGCCATATTTTAACAGAAATTTCTGGGATCAGCCAACAAATTTACACAAAGCCCCTGCTAGTTCACCATACCAGAAGGAGAACAAGCCTTATTCCAGTAACTCCCCAGCTGGGCTTCAGAAAAATCCAATATGGCATGAAGGTGAGAATTTGAATTATGGCATGCAGATCACTAGGTTAAATTCACCAGAGAGAGAACACTTGGCTTTCCCAGACTTAATTCCTCCAAGTTACCCAGCAGGTCAAAAAGGAGCACATTTATTTCACCTAAGCCAGAGAGGCCCTTGCTGTGCTGGTGGCTCCACAGGGCCCAAGGACAATCCACTTGCTCTACAAGACTACCCTCCATCTTTTGGTCTTGCACCAGGGGAGAACCAAGACACCAGCCCTGTGTATACAGAAGACAGTCATACTAAGCATGCAAGATATACTATCTCCCCGACAAGCATCCTACCTGGCCAAAGAAACAGCTCAGAAAATAGACTGCATGGA------------GAAAGTCAAAACCCAAGTCCTTTCAGAGATGACACGTTCACTCTGAAGAGGAACAYACCATGTTCTATA---AATCAGTTGGGCCAAAGGGGAATTATGCCCTTTCCCGAAACCAGTTCCCTTCAATCAAAGAATATACCTTGTCTCAAAAGTGACCTTGGAGGAGAAGGAAAC---ATTTTGGAACCAATATTTGAAGGCAACCAGCTCAATGAAAGAACTGTTGATCTTACTCCTGAGCAGCTTGTTATTGGTACACCTGACGAAGGTCCCAAGCCAGAAGGAATTCCAAGCGAAGTGCAAGGAAATGAGGGTGAAAGGCAGCAG---AGACCATCTAGCATCCTACAGTTACCATGTTTTGGCTCCAAATTAACAAAGTATCACACCTCCAGCACTGGAACTCCATCTAGCATTGGAAGGCAAGGCTCATTTGATGGGGATCCAATTATGCCTACTGAAATTCCTAACTCATTGGCTGAGTTAGCTACCAGGG--CAGTTTCAGAATATAAATGTAGACCCACTTAATGCAGAGGWACACACTCTATTTGATTCTCTTCAAGTAGGAACCAATCCACAGGACCAGGTGCAAGACTGCTTACTATTTCAGGCC?????????????????????????????????????????????????????????????????????????????????????????????????????????????????????????????????????????????????????????????????????????????????????????????????????????????????????????????????????????????????????????????????????????????????????????????????????????????????????????????????????????????????????????????????????????????????????????????????????????????????????????????????????????????????????????????????????????????????????????????????????????????????????????????????????????????????????????????????????????????????????????????????????????????????????????????????????????????????????????????????????????????????????????????????????????????????????????????????????????????????????????????????????????????????????????????ATGAAGATGCTCCCTGCATCTGGCCTTGCTGTCCTCCTCATCATGGCTCTGAAGTTTTCCACTGCAACCCCCTCCCTATTTGCAGCC------ACCCCCAGGACCTCAAGGCACAGCTACCACCTCGCACAGGCATACCTTGACAAATATTACACAAGGAAAGGAGGGCACCAGATTGGTGAGATGATTGCAAGAGGAGGCAATTTCGTGGTTAAAAACATTAAGGAGCTGCAGGCTTTCTTCGGCCTCCAAGTCACTGGGAAGTTAGACCGGGCCACCATGGATGTGATCAAGAGGCCTCGCTGTGGAGTTCCTGATGTGGCAAACTATCACCTCTTCCCAGGTGAACCCAAATGGAAAAAAAATACTTTGACATACAGAATATCCAAATACACACCTTCCATGACTTCTGCAGAAGTGGACAAAGCAGTGGAGATGGCCCTGCAGGCCTGGAGTAGTGCCGTCCCTCTGAACTTTGTCAGAATAAACTCAGGAGAAGCAGATATTATNATATCTTTTGAAACTGGAGATCACGGGGATTCCTGTCCATTCGATGGGCCTCGGGGGACTCTAGCCCATGCATTTGCACCTGGAAAAGGCCTGGGAGGAGATACACATTTCGACAATGCTGAGAAGTGGACTAGGGGAATGAATGGTTTCAATTTATTCACCGTTGCTGCTCATGAATTTGGCCACACACTGGGCCTGGCCCATTCCACAGACCCATCAGCACTGATGTACCCAACTTATAAGTATCAGCATCCCTATGGATTCCACCTTCCCAAGGATGATGTGAAAGGGATCCAGGCATTGTACGGACCTCTGAAGACATTCCCAGGGAAGCCCGCTGTGCCCCACAGCCCCCCTCATAATCCTTCTATCCCTGACCTCTGTGACTCCAGCTCAGCCTTTGATGCTTTGACAATGCTGGGAAAGGAGCTCCTGTTCTTCAGGGACCGGATTTTCTGGCGTYGGCAGGTTCACTTCATGTCAGGGATCCGGCCCAGCACCATCACCAGCTTCTTCCCCCAGCTTATGTCCAATGTGGATGCAGCTTATGAAGTGGCTGAGAGGGGCACAGCTTACTTCTTTAAAGGACCCCACTACTGGATAACAAGAGGATTCCAAATGCAAGGTTCCCCTCGGACTATTTATGACTTTGGGTTCCCAAGATACGTGCAGCGAATAGATGCTGCCGTCTATCTCAAGGATGCACAGAAGACCCTTTTCTTTGTGGGAGATGAATACTACAGCTATGATGAACGAAAAAGGAAAATGGAAAAAGACTATCCGAAGAATACTGAAGAAGAATTTTCAGGAGTTAATGGCCAAATAGATGCTRCTGTGGAGTTAAATGGCTACATTTACTTCTTTTCAGGACCCAAAGTGTACAAGTATGATACAGAGAAGGAAGATGTGGTTAGTGTGCTGAAATCTAGTTCCTGGATTGGTTGC
[truncated: 502,165 more chars]
