# Supplementary material for: Molecular Evidence for Relaxed Selection on the Enamel Genes of Toothed Whales (Odontoceti) with Degenerative Enamel Phenotypes
Source: Genes (Basel). 2024 Feb 10;15(2):228. doi: 10.3390/genes15020228 (PMC10888366; doi:10.3390/genes15020228)
Supplement: Supplementary file 1 [file genes-15-00228-s001.zip › Supplementary Materials/Coevol Files/Coevol93Taxa9627bpCalibNotFixed.param]

CONJUGATEBRANCHOMEGAMULTIVARIATE
Universal

Coevol93_9627bp.phy	Coevol93TaxaTree.tree	None
93TaxaTreeCalibrations.calib	65.83	65.83
0	-1	-1
0	0	0
-1
0
1
0	0
1	0
1
0
1
0
1
None
1
-1
1
None
1
1
1
0
1
0
1
None
1
0
1
0
None
1
0
0
1
None
1
-1
1
-1
1
0
0
1	-1	351
1
1
0.990313
0.890124
0.832698
0.65418
0.553436
0.477299
0.386755
0.164557
0
0
0.316766
0.252246
0.175412
0
0
0.215036
0.0538345
0
0
0
0
0
0.259658
0.124732
0.120003
0
0
0
0
0.643495
0.608962
0.599207
0.523789
0.414745
0.306358
0.253395
0.247039
0.195835
0.167792
0.116364
0.101989
0.0861187
0.0705342
0
0
0.0451128
0
0
0.0933733
0.0621156
0.0612566
0.0426098
0
0
0
0.0170798
0
0
0
0
0.167041
0.141227
0.0925318
0.0734317
0.0522788
0.0261667
0
0
0.0316288
0
0
0
0
0
0.120916
0
0
0.113645
0.107601
0.100084
0
0.0490229
0
0.0274106
0
0
0.0688968
0
0
0.0479579
0
0
0
0
0
0.292856
0.134918
0
0
0.036606
0.0283558
0
0
0
0.482813
0.42046
0
0
0
0.326583
0.2887
0.277262
0.258713
0.166407
0.148778
0.121627
0.107496
0.100249
0
0.0757168
0
0
0
0
0.145121
0.132151
0
0
0
0.1332
0.113699
0.0951397
0
0
0
0
0.256097
0.140284
0
0
0
0
0
0.109103
0
0
0.0161961
0
0
0.482137
0.130901
0
0
0
0.431149
0
0
0.421843
0.17916
0.143619
0.0530632
0
0
0.12521
0.0890581
0.0281308
0
0
0.0546176
0.0128396
0
0
0
0
0.0906395
0
0
0
0.64723
0
0
0.293369
0
0

0.00968709	0.100188	0.057427	0.178517	0.100744	0.0761377	0.0905437	0.222198	0.164557	0.164557	0.0699892	0.06452	0.0768337	0.175412	0.175412	0.0372096	0.161202	0.0538345	0.0538345	0.215036	0.316766	0.477299	0.293778	0.134926	0.00472873	0.120003	0.120003	0.124732	0.259658	0.0106848	0.0345336	0.00975447	0.075418	0.109044	0.108387	0.0529634	0.00635628	0.0512038	0.0280427	0.0514278	0.014375	0.0158708	0.0155845	0.0705342	0.0705342	0.0410058	0.0451128	0.0451128	0.00861614	0.0312577	0.000859025	0.0186468	0.0426098	0.0426098	0.0612566	0.0450358	0.0170798	0.0170798	0.0933733	0.116364	0.000750925	0.0258144	0.0486951	0.0191001	0.0211529	0.0261121	0.0261667	0.0261667	0.02065	0.0316288	0.0316288	0.0734317	0.0925318	0.141227	0.0461249	0.120916	0.120916	0.0821894	0.00604399	0.00751737	0.100084	0.0510612	0.0490229	0.0216123	0.0274106	0.0274106	0.0387047	0.0688968	0.0688968	0.0656875	0.0479579	0.0479579	0.247039	0.253395	0.306358	0.121889	0.157939	0.134918	0.134918	0.25625	0.0082502	0.0283558	0.0283558	0.036606	0.0409757	0.0623536	0.42046	0.42046	0.482813	0.272624	0.037883	0.0114384	0.0185492	0.092306	0.0176289	0.0271512	0.0141306	0.00724685	0.100249	0.0245324	0.0757168	0.0757168	0.107496	0.121627	0.00365704	0.0129693	0.132151	0.132151	0.145121	0.033207	0.0195003	0.0185597	0.0951397	0.0951397	0.113699	0.1332	0.00261559	0.115813	0.140284	0.140284	0.256097	0.277262	0.2887	0.217481	0.109103	0.109103	0.592766	0.0161961	0.0161961	0.161358	0.351236	0.130901	0.130901	0.482137	0.401548	0.431149	0.431149	0.468282	0.242683	0.0355412	0.0905554	0.0530632	0.0530632	0.0184082	0.0361523	0.0609273	0.0281308	0.0281308	0.0344405	0.041778	0.0128396	0.0128396	0.0546176	0.12521	0.0885203	0.0906395	0.0906395	0.421843	0.343083	0.64723	0.64723	0.706631	0.293369	0.293369	
63.6216
1.54224	0.0152176	

	2.88076	-0.835932
	-0.835932	0.408819
	

2	0	0	


2	-1.39211	-1.27993
2	-1.29502	-1.28237
2	-2.4738	-0.743014
2	-1.44571	-1.02899
2	-2.5654	-0.5658
2	-3.49727	-0.0306691
2	-3.89814	0.106723
2	-4.16199	0.226434
2	-3.80408	0.36239
2	-3.06917	-0.0763278
2	-4.16013	0.516538
2	-3.54692	0.141874
2	-3.70555	0.187528
2	-4.19729	0.157079
2	-3.35981	-0.119272
2	-3.55749	-0.0933077
2	-3.53223	0.00770464
2	-3.46239	-0.0611296
2	-3.61872	-0.00230277
2	-3.34955	-0.0232094
2	-3.71444	-0.147952
2	-3.3636	0.148644
2	-3.74164	0.554188
2	-4.53911	0.11356
2	-4.04936	0.0613762
2	-4.06264	0.0568021
2	-4.20115	0.0580651
2	-3.8725	0.168972
2	-3.56332	0.155187
2	-4.1938	0.0297529
2	-2.81958	-0.546717
2	-2.82951	-0.600868
2	-2.8371	-0.549285
2	-3.2482	-0.576612
2	-3.62547	-0.336734
2	-4.0887	-0.323597
2	-3.9781	-0.400864
2	-3.85684	-0.42836
2	-3.94181	-0.508546
2	-4.46439	-0.20858
2	-3.7884	-0.383643
2	-3.70733	-0.44651
2	-3.59758	-0.422836
2	-3.94154	-0.298663
2	-3.61284	-0.314782
2	-3.94857	-0.311887
2	-3.75394	-0.414491
2	-3.84248	-0.444661
2	-3.34529	-0.24154
2	-4.00268	-0.376429
2	-3.73042	-0.564912
2	-3.66242	-0.599809
2	-3.41013	-0.704041
2	-4.31374	-0.397479
2	-2.8571	-0.982141
2	-3.78691	-0.705761
2	-4.15463	-0.405828
2	-3.82536	-0.590155
2	-4.02037	-0.480317
2	-4.751	-0.258226
2	-3.69125	-0.624695
2	-4.40806	-0.214998
2	-3.70785	-0.347587
2	-3.87855	-0.34597
2	-3.84521	-0.298551
2	-3.81533	-0.401331
2	-3.43339	-0.454265
2	-3.71511	-0.417388
2	-3.18834	-0.525968
2	-3.79542	-0.461103
2	-4.1614	-0.346294
2	-3.62683	-0.53425
2	-4.63624	0.00953867
2	-3.99287	-0.339174
2	-3.75123	-0.459197
2	-4.17664	-0.345514
2	-4.3523	-0.249151
2	-4.86419	-0.0820928
2	-3.83183	-0.448953
2	-3.84095	-0.457815
2	-3.9079	-0.443331
2	-3.16946	-0.809031
2	-4.07695	-0.311753
2	-4.35957	-0.224347
2	-4.126	-0.315146
2	-3.48548	-0.503275
2	-3.60389	-0.401818
2	-4.51255	-0.184681
2	-3.68761	-0.609662
2	-5.05594	-0.176272
2	-3.94903	-0.455538
2	-3.71831	-0.547894
2	-4.45498	-0.398243
2	-5.47493	-0.0861205
2	-4.01137	-0.726882
2	-4.02007	-0.532426
2	-3.27928	-0.326063
2	-3.43946	-0.314724
2	-3.59795	-0.0728641
2	-3.86197	-0.139455
2	-3.55641	0.0919003
2	-3.43629	0.138788
2	-3.26026	0.0820169
2	-3.18925	0.0633556
2	-3.27672	-0.0880614
2	-3.43593	-0.434399
2	-3.43277	-0.461229
2	-3.59933	-0.757735
2	-3.67505	-0.507756
2	-3.7979	-0.202854
2	-3.38555	-0.40967
2	-3.40435	-0.44514
2	-3.42136	-0.434682
2	-3.14237	-0.460613
2	-3.81191	-0.333823
2	-3.6169	-0.397301
2	-3.50428	-0.450113
2	-3.26024	-0.537083
2	-3.20222	-0.562356
2	-3.2219	-0.494608
2	-2.91947	-0.695797
2	-3.24082	-0.890855
2	-2.88047	-0.652502
2	-4.73978	0.0975777
2	-3.0867	-0.694372
2	-3.62143	-0.432336
2	-3.72279	-0.374592
2	-4.73086	-0.00989323
2	-3.38278	-0.557755
2	-4.20035	-0.202582
2	-4.1852	-0.182393
2	-3.9799	-0.193871
2	-3.77606	-0.220559
2	-3.38465	-0.455282
2	-3.68945	-0.342671
2	-5.19833	0.118821
2	-2.44508	-0.5522
2	-3.18579	-0.468372
2	-3.80262	-0.354645
2	-3.73616	-0.196686
2	-4.04601	-0.406943
2	-4.17662	-0.30063
2	-3.56069	-0.324274
2	-3.94531	-0.246038
2	-4.3295	-0.41877
2	-4.24077	-0.0977618
2	-4.41495	-0.430199
2	-5.73024	-0.101871
2	-5.99544	-0.0814799
2	-6.06987	0.0296039
2	-3.68125	-0.0913794
2	-3.33409	0.171664
2	-3.11389	0.385902
2	-3.40524	0.0664286
2	-4.58873	-0.0712103
2	-4.66256	-0.504738
2	-6.09373	-0.184315
2	-4.46218	-0.437479
2	-2.8297	-0.634311
2	-1.43109	-1.26966
2	-1.74991	-1.28221
2	-1.42937	-1.19023
2	-1.54188	-1.07614
2	-1.26639	-1.47825
2	-1.3587	-1.31793
2	-1.23757	-1.35958
2	-1.52727	-1.24908
2	-1.75817	-1.23773
2	-1.73204	-1.14353
2	-1.1003	-1.35608
2	-1.02862	-1.25034
2	-1.26652	-1.20486
2	-0.664974	-1.39785
2	-1.94996	-1.04733
2	-1.3691	-1.2914
2	-2.04774	-1.11173
2	-1.25944	-1.51541
2	-1.94822	-1.19881
2	-0.952717	-1.27001
2	-2.4596	-0.782433
2	-2.69031	-1.39001
2	-3.11644	-0.661137
2	-3.63753	-0.925567
2	-2.67302	-1.32349
2	-3.05084	-1.07018

6	0.529294	2.03534	0.343301	0.67041	2.22975	0.495232
4	0.283655	0.256906	0.222494	0.236946
