# Supplementary material for: Molecular Evidence for Relaxed Selection on the Enamel Genes of Toothed Whales (Odontoceti) with Degenerative Enamel Phenotypes
Source: Genes (Basel). 2024 Feb 10;15(2):228. doi: 10.3390/genes15020228 (PMC10888366; doi:10.3390/genes15020228)
Supplement: Supplementary file 1 [file genes-15-00228-s001.zip › Supplementary Materials/Coevol Files/Coevol93Taxa9627bpCalibNotFixed.postmeanbranchnonsynrate.tab]

Balaenoptera_acutorostrata	Vicugna_pacos	0	1
Balaenoptera_acutorostrata	Sus_scrofa	0.00829714	138.593
Balaenoptera_acutorostrata	Tragulus_javanicus	0.102992	3.93482
Balaenoptera_acutorostrata	Hippopotamus_amphibius	0.0522154	8.18437
Balaenoptera_acutorostrata	Physeter_macrocephalus	0.224769	2.31024
Balaenoptera_acutorostrata	Balaena_mysticetus	0.129878	6.26635
Balaenoptera_acutorostrata	Caperea_marginata	0.0552907	19.7795
Balaenoptera_acutorostrata	Eschrichtius_robustus	0.0750241	15.2343
Balaenoptera_acutorostrata	Balaenoptera_bonaerensis	0.17161	6.66057
Balaenoptera_acutorostrata	Balaenoptera_acutorostrata	0.179923	6.5185
Balaenoptera_bonaerensis	Balaenoptera_bonaerensis	0.179923	6.85038
Balaenoptera_physalus	Eschrichtius_robustus	0.048715	25.5349
Balaenoptera_physalus	Balaenoptera_musculus	0.0581226	20.1655
Balaenoptera_physalus	Megaptera_novaeangliae	0.0832549	14.0283
Balaenoptera_physalus	Balaenoptera_physalus	0.161441	7.53603
Megaptera_novaeangliae	Megaptera_novaeangliae	0.161441	7.38961
Balaenoptera_borealis	Balaenoptera_musculus	0.0375887	33.4582
Balaenoptera_borealis	Balaenoptera_ricei	0.157839	6.46003
Balaenoptera_borealis	Balaenoptera_borealis	0.0492682	21.3668
Balaenoptera_ricei	Balaenoptera_ricei	0.0492682	20.9808
Balaenoptera_musculus	Balaenoptera_musculus	0.207107	5.04812
Eschrichtius_robustus	Eschrichtius_robustus	0.302818	3.74142
Caperea_marginata	Caperea_marginata	0.426557	2.8931
Eubalaena_japonica	Balaena_mysticetus	0.26014	3.70837
Eubalaena_japonica	Eubalaena_australis	0.123588	7.9196
Eubalaena_japonica	Eubalaena_glacialis	0.0105013	174.744
Eubalaena_japonica	Eubalaena_japonica	0.0876183	11.3521
Eubalaena_glacialis	Eubalaena_glacialis	0.0876183	11.5336
Eubalaena_australis	Eubalaena_australis	0.0981196	10.1461
Balaena_mysticetus	Balaena_mysticetus	0.221708	4.56792
Tursiops_aduncus	Physeter_macrocephalus	0.0196134	36.7254
Tursiops_aduncus	Platanista_minor	0.0323268	21.6045
Tursiops_aduncus	Berardius_bairdii	0.011322	75.4666
Tursiops_aduncus	Lipotes_vexillifer	0.072264	8.58201
Tursiops_aduncus	Neophocaena_asiaeorientalis	0.107962	5.90494
Tursiops_aduncus	Leucopleurus_acutus	0.0979229	6.97962
Tursiops_aduncus	Orcinus_orca	0.0474523	14.884
Tursiops_aduncus	Lagenorhynchus_albirostris	0.00505979	909.038
Tursiops_aduncus	Lissodelphis_peronii	0.0238986	33.5446
Tursiops_aduncus	Orcaella_heinsohni	0.0388245	18.4908
Tursiops_aduncus	Sousa_chinensis	0.0295253	31.194
Tursiops_aduncus	Stenella_coeruleoalba	0.0163259	49.8288
Tursiops_aduncus	Stenella_frontalis	0.0138965	77.3051
Tursiops_aduncus	Tursiops_truncatus	0.0272969	27.0079
Tursiops_aduncus	Tursiops_aduncus	0.0680352	9.13317
Tursiops_truncatus	Tursiops_truncatus	0.0680352	9.31911
Stenella_attenuata	Stenella_frontalis	0.0453973	14.6767
Stenella_attenuata	Stenella_attenuata	0.0499348	13.0034
Stenella_frontalis	Stenella_frontalis	0.0499348	12.6045
Stenella_clymene	Stenella_coeruleoalba	0.0157429	122.557
Stenella_clymene	Delphinus_delphis_bairdii	0.0276537	27.057
Stenella_clymene	Lagenodelphis_hosei	0.00459023	759.802
Stenella_clymene	Stenella_longirostris	0.0196836	37.4031
Stenella_clymene	Stenella_clymene	0.0415582	14.846
Stenella_longirostris	Stenella_longirostris	0.0415582	14.7425
Lagenodelphis_hosei	Lagenodelphis_hosei	0.0612418	10.418
Delphinus_delphis_delphis	Delphinus_delphis_bairdii	0.0405999	16.7358
Delphinus_delphis_delphis	Delphinus_delphis_delphis	0.0252322	29.3913
Delphinus_delphis_bairdii	Delphinus_delphis_bairdii	0.0252322	29.4109
Stenella_coeruleoalba	Stenella_coeruleoalba	0.0934858	7.3017
Sousa_chinensis	Sousa_chinensis	0.125555	5.38478
Globicephala_macrorhynchus	Orcaella_heinsohni	0.0121844	132.383
Globicephala_macrorhynchus	Steno_bredanensis	0.0149271	63.1049
Globicephala_macrorhynchus	Grampus_griseus	0.0357381	20.6948
Globicephala_macrorhynchus	Pseudorca_crassidens	0.0119125	97.6565
Globicephala_macrorhynchus	Feresa_attenuata	0.0260125	29.8965
Globicephala_macrorhynchus	Globicephala_melas	0.0206216	37.3616
Globicephala_macrorhynchus	Globicephala_macrorhynchus	0.0336837	21.3928
Globicephala_melas	Globicephala_melas	0.0336837	21.0204
Peponocephala_electra	Feresa_attenuata	0.0133859	5444.57
Peponocephala_electra	Peponocephala_electra	0.0409195	16.9862
Feresa_attenuata	Feresa_attenuata	0.0409195	17.1271
Pseudorca_crassidens	Pseudorca_crassidens	0.0803179	8.81547
Grampus_griseus	Grampus_griseus	0.0922304	7.37572
Steno_bredanensis	Steno_bredanensis	0.127968	5.03184
Orcaella_brevirostris	Orcaella_heinsohni	0.0474543	15.0993
Orcaella_brevirostris	Orcaella_brevirostris	0.0954412	6.87412
Orcaella_heinsohni	Orcaella_heinsohni	0.0954412	6.75976
Cephalorhynchus_heavisidii	Lissodelphis_peronii	0.101771	6.213
Cephalorhynchus_heavisidii	Sagmatias_obscurus	0.0118495	156.812
Cephalorhynchus_heavisidii	Cephalorhynchus_eutropia	0.0116837	91.4842
Cephalorhynchus_heavisidii	Cephalorhynchus_heavisidii	0.0686004	9.18637
Cephalorhynchus_hectori	Cephalorhynchus_eutropia	0.0285097	25.2144
Cephalorhynchus_hectori	Cephalorhynchus_hectori	0.0400907	16.7966
Cephalorhynchus_commersonii	Cephalorhynchus_eutropia	0.0134704	64.389
Cephalorhynchus_commersonii	Cephalorhynchus_commersonii	0.0266203	26.329
Cephalorhynchus_eutropia	Cephalorhynchus_eutropia	0.0266203	26.1543
Sagmatias_obliquidens	Sagmatias_obscurus	0.0327732	23.3277
Sagmatias_obliquidens	Sagmatias_obliquidens	0.0475109	13.5178
Sagmatias_obscurus	Sagmatias_obscurus	0.0475109	13.9808
Lissodelphis_borealis	Lissodelphis_peronii	0.0473011	14.1648
Lissodelphis_borealis	Lissodelphis_borealis	0.0448326	14.9387
Lissodelphis_peronii	Lissodelphis_peronii	0.0448326	15.0858
Lagenorhynchus_albirostris	Lagenorhynchus_albirostris	0.217803	3.1414
Orcinus_orca	Orcinus_orca	0.222863	3.0091
Leucopleurus_acutus	Leucopleurus_acutus	0.270315	2.55226
Delphinapterus_leucas	Neophocaena_asiaeorientalis	0.0911791	8.50847
Delphinapterus_leucas	Monodon_monoceros	0.136436	6.66133
Delphinapterus_leucas	Delphinapterus_leucas	0.140623	7.33305
Monodon_monoceros	Monodon_monoceros	0.140623	7.3258
Phocoena_phocoena	Neophocaena_asiaeorientalis	0.227597	3.77128
Phocoena_phocoena	Phocoena_sinus	0.0111893	99.8804
Phocoena_phocoena	Phocoena_phocoena	0.0382723	24.8409
Phocoena_sinus	Phocoena_sinus	0.0382723	24.4338
Neophocaena_asiaeorientalis	Neophocaena_asiaeorientalis	0.0494615	19.4451
Inia_geoffrensis	Lipotes_vexillifer	0.0378305	16.6409
Inia_geoffrensis	Pontoporia_blainvillei	0.0710242	8.0876
Inia_geoffrensis	Inia_geoffrensis	0.367345	1.39614
Pontoporia_blainvillei	Pontoporia_blainvillei	0.367345	1.51055
Lipotes_vexillifer	Lipotes_vexillifer	0.43837	1.20916
Mesoplodon_densirostris	Berardius_bairdii	0.225032	2.86326
Mesoplodon_densirostris	Tasmacetus_shepherdi	0.0529583	13.0644
Mesoplodon_densirostris	Ziphius_cavirostris	0.0035396	1007.78
Mesoplodon_densirostris	Indopacetus_pacificus	0.0209186	38.5335
Mesoplodon_densirostris	Mesoplodon_bidens	0.0765517	9.05674
Mesoplodon_densirostris	Mesoplodon_layardii	0.0237917	35.7071
Mesoplodon_densirostris	Mesoplodon_grayi	0.0418698	17.701
Mesoplodon_densirostris	Mesoplodon_stejnegeri	0.0136175	68.1607
Mesoplodon_densirostris	Mesoplodon_peruvianus	0.00320089	1473.69
Mesoplodon_densirostris	Mesoplodon_densirostris	0.0869837	7.75354
Mesoplodon_perrini	Mesoplodon_peruvianus	0.0230185	32.3107
Mesoplodon_perrini	Mesoplodon_perrini	0.0639652	10.7791
Mesoplodon_peruvianus	Mesoplodon_peruvianus	0.0639652	10.62
Mesoplodon_stejnegeri	Mesoplodon_stejnegeri	0.0901846	7.87683
Mesoplodon_grayi	Mesoplodon_grayi	0.103802	6.65953
Mesoplodon_bowdoini	Mesoplodon_layardii	0.0146938	79.1357
Mesoplodon_bowdoini	Mesoplodon_carlhubbsi	0.0228426	42.3538
Mesoplodon_bowdoini	Mesoplodon_bowdoini	0.108135	6.45828
Mesoplodon_carlhubbsi	Mesoplodon_carlhubbsi	0.108135	6.32507
Mesoplodon_layardii	Mesoplodon_layardii	0.130978	5.85111
Mesoplodon_europaeus	Mesoplodon_bidens	0.0232768	37.2191
Mesoplodon_europaeus	Mesoplodon_ginkgodens	0.0264866	32.4019
Mesoplodon_europaeus	Mesoplodon_mirus	0.020264	47.5016
Mesoplodon_europaeus	Mesoplodon_europaeus	0.0994361	7.66901
Mesoplodon_mirus	Mesoplodon_mirus	0.0994361	7.51341
Mesoplodon_ginkgodens	Mesoplodon_ginkgodens	0.1197	6.23812
Mesoplodon_bidens	Mesoplodon_bidens	0.146187	4.86212
Hyperoodon_ampullatus	Indopacetus_pacificus	0.014717	73.1442
Hyperoodon_ampullatus	Hyperoodon_planifrons	0.127686	5.49903
Hyperoodon_ampullatus	Hyperoodon_ampullatus	0.103613	6.83488
Hyperoodon_planifrons	Hyperoodon_planifrons	0.103613	7.39052
Indopacetus_pacificus	Indopacetus_pacificus	0.231298	2.88321
Ziphius_cavirostris	Ziphius_cavirostris	0.266934	2.4309
Tasmacetus_shepherdi	Tasmacetus_shepherdi	0.270474	2.41566
Berardius_arnuxii	Berardius_bairdii	0.230238	3.01372
Berardius_arnuxii	Berardius_arnuxii	0.0931933	8.48556
Berardius_bairdii	Berardius_bairdii	0.0931933	8.30415
Platanista_gangetica	Platanista_minor	0.522526	1.32608
Platanista_gangetica	Platanista_gangetica	0.0372599	30.2513
Platanista_minor	Platanista_minor	0.0372599	30.4012
Kogia_breviceps	Physeter_macrocephalus	0.139611	5.72636
Kogia_breviceps	Kogia_sima	0.312478	3.39368
Kogia_breviceps	Kogia_breviceps	0.140024	8.90092
Kogia_sima	Kogia_sima	0.140024	9.39686
Physeter_macrocephalus	Physeter_macrocephalus	0.452502	2.1816
Choeropsis_liberiensis	Hippopotamus_amphibius	0.550548	0.830092
Choeropsis_liberiensis	Choeropsis_liberiensis	0.285947	1.95172
Hippopotamus_amphibius	Hippopotamus_amphibius	0.285947	1.891
Elaphurus_davidianus	Tragulus_javanicus	0.460454	1.00716
Elaphurus_davidianus	Giraffa_camelopardalis	0.260944	1.61942
Elaphurus_davidianus	Moschus_moschiferus	0.0251214	14.2214
Elaphurus_davidianus	Odocoileus_virginianus	0.0793525	4.28159
Elaphurus_davidianus	Elaphurus_davidianus	0.0628394	5.39573
Odocoileus_virginianus	Odocoileus_virginianus	0.0628394	5.25148
Capra_hircus	Moschus_moschiferus	0.0121298	31.8124
Capra_hircus	Bubalus_bubalis	0.0331592	10.6467
Capra_hircus	Ovis_aries	0.0719657	4.72299
Capra_hircus	Capra_hircus	0.0249373	14.0152
Ovis_aries	Ovis_aries	0.0249373	13.8701
Bos_mutus	Bubalus_bubalis	0.0438538	7.90917
Bos_mutus	Bison_bison	0.0373122	9.25955
Bos_mutus	Bos_mutus	0.015737	22.3833
Bison_bison	Bison_bison	0.015737	21.5672
Bubalus_bubalis	Bubalus_bubalis	0.0530493	6.67311
Moschus_moschiferus	Moschus_moschiferus	0.130062	2.8243
Okapia_johnstoni	Giraffa_camelopardalis	0.0912534	3.7646
Okapia_johnstoni	Okapia_johnstoni	0.07606	4.45
Giraffa_camelopardalis	Giraffa_camelopardalis	0.07606	4.65914
Tragulus_javanicus	Tragulus_javanicus	0.428257	0.986549
Catagonus_wagneri	Sus_scrofa	0.41764	0.942623
Catagonus_wagneri	Catagonus_wagneri	0.574063	0.663609
Sus_scrofa	Sus_scrofa	0.574063	0.782657
Camelus_bactrianus	Vicugna_pacos	0.764325	0.500798
Camelus_bactrianus	Camelus_bactrianus	0.235675	1.81935
Vicugna_pacos	Vicugna_pacos	0.235675	1.92199
