# Supplementary material for: Molecular Evidence for Relaxed Selection on the Enamel Genes of Toothed Whales (Odontoceti) with Degenerative Enamel Phenotypes
Source: Genes (Basel). 2024 Feb 10;15(2):228. doi: 10.3390/genes15020228 (PMC10888366; doi:10.3390/genes15020228)
Supplement: Supplementary file 1 [file genes-15-00228-s001.zip › Supplementary Materials/Coevol Files/Coevol93Taxa9627bpCalibNotFixed.cov]

entries are in the following order:
dS
omega

covariances

   2.57	 -0.497	
 -0.497	  0.296	

correlation coefficients

      1	 -0.563	
 -0.563	      1	

posterior probs

  -	0.0066	
0.0066	  -	

precisions

  0.689	   1.21	
   1.21	   6.26	

partial correlation coefficients

     -1	 -0.563	
 -0.563	     -1	

posterior probs

  -	0.0066	
0.0066	  -	
