# Supplementary material for: Molecular Evidence for Relaxed Selection on the Enamel Genes of Toothed Whales (Odontoceti) with Degenerative Enamel Phenotypes
Source: Genes (Basel). 2024 Feb 10;15(2):228. doi: 10.3390/genes15020228 (PMC10888366; doi:10.3390/genes15020228)
Supplement: Supplementary file 1 [file genes-15-00228-s001.zip › Supplementary Materials/Coevol Files/Coevol93Taxa9627bpCalibNotFixed.postmeansynrate.tre]

(((((((((Balaenoptera_acutorostrata_0.0368792:0.179923,Balaenoptera_bonaerensis_0.0213306:0.179923)0.0285435:0.17161,(((Balaenoptera_physalus_0.0243396:0.161441,Megaptera_novaeangliae_0.0277637:0.161441)0.026992:0.0832549,((Balaenoptera_borealis_0.0413008:0.0492682,Balaenoptera_ricei_0.0413672:0.0492682)0.0395274:0.157839,Balaenoptera_musculus_0.0338435:0.207107)0.0328379:0.0375887)0.029606:0.0581226,Eschrichtius_robustus_0.0329474:0.302818)0.0308442:0.048715)0.0299498:0.0750241,Caperea_marginata_0.0234592:0.426557)0.0318842:0.0552907,(((Eubalaena_japonica_0.0304925:0.0876183,Eubalaena_glacialis_0.0250122:0.0876183)0.0252315:0.0105013,Eubalaena_australis_0.0223068:0.0981196)0.0240769:0.123588,Balaena_mysticetus_0.016:0.221708)0.0212877:0.26014)0.0342159:0.129878,((((((((((((((Tursiops_aduncus_0.037175:0.0680352,Tursiops_truncatus_0.0264286:0.0680352)0.0287207:0.0272969,(Stenella_attenuata_0.024505:0.0499348,Stenella_frontalis_0.0401932:0.0499348)0.0287545:0.0453973)0.0240026:0.0138965,((((Stenella_clymene_0.0295167:0.0415582,Stenella_longirostris_0.0318827:0.0415582)0.0265634:0.0196836,Lagenodelphis_hosei_0.0211013:0.0612418)0.0216127:0.00459023,(Delphinus_delphis_delphis_0.018489:0.0252322,Delphinus_delphis_bairdii_0.0194027:0.0252322)0.0189614:0.0405999)0.0206974:0.0276537,Stenella_coeruleoalba_0.0113809:0.0934858)0.0181992:0.0157429)0.0207051:0.0163259,Sousa_chinensis_0.0161809:0.125555)0.0198997:0.0295253,((((((Globicephala_macrorhynchus_0.0282315:0.0336837,Globicephala_melas_0.0355019:0.0336837)0.0300028:0.0206216,(Peponocephala_electra_0.0281397:0.0409195,Feresa_attenuata_0.0246889:0.0409195)0.0260376:0.0133859)0.0262703:0.0260125,Pseudorca_crassidens_0.0169176:0.0803179)0.021528:0.0119125,Grampus_griseus_0.0189829:0.0922304)0.0214482:0.0357381,Steno_bredanensis_0.0307722:0.127968)0.022533:0.0149271,(Orcaella_brevirostris_0.0224102:0.0954412,Orcaella_heinsohni_0.02144:0.0954412)0.0215674:0.0474543)0.0212982:0.0121844)0.0210493:0.0388245,(((Cephalorhynchus_heavisidii_0.0269339:0.0686004,(Cephalorhynchus_hectori_0.0240253:0.0400907,(Cephalorhynchus_commersonii_0.0256758:0.0266203,Cephalorhynchus_eutropia_0.0266953:0.0266203)0.0255765:0.0134704)0.024714:0.0285097)0.0247248:0.0116837,(Sagmatias_obliquidens_0.0304772:0.0475109,Sagmatias_obscurus_0.0192084:0.0475109)0.0229621:0.0327732)0.0239277:0.0118495,(Lissodelphis_borealis_0.026556:0.0448326,Lissodelphis_peronii_0.0233041:0.0448326)0.0239942:0.0473011)0.0245505:0.101771)0.0234219:0.0238986,Lagenorhynchus_albirostris_0.0168364:0.217803)0.0222254:0.00505979,Orcinus_orca_0.014787:0.222863)0.0224801:0.0474523,Leucopleurus_acutus_0.0161711:0.270315)0.0261351:0.0979229,((Delphinapterus_leucas_0.0213135:0.140623,Monodon_monoceros_0.0197121:0.140623)0.0231452:0.136436,((Phocoena_phocoena_0.0470277:0.0382723,Phocoena_sinus_0.0554087:0.0382723)0.0456111:0.0111893,Neophocaena_asiaeorientalis_0.0331851:0.0494615)0.0413382:0.227597)0.0353912:0.0911791)0.0409191:0.107962,((Inia_geoffrensis_0.0303971:0.367345,Pontoporia_blainvillei_0.0335771:0.367345)0.0399281:0.0710242,Lipotes_vexillifer_0.0363592:0.43837)0.0453501:0.0378305)0.0519229:0.072264,(((((((((Mesoplodon_densirostris_0.0471974:0.0869837,(Mesoplodon_perrini_0.0442125:0.0639652,Mesoplodon_peruvianus_0.0652842:0.0639652)0.0461882:0.0230185)0.0376336:0.00320089,Mesoplodon_stejnegeri_0.0259287:0.0901846)0.0361813:0.0136175,Mesoplodon_grayi_0.0363961:0.103802)0.0345994:0.0418698,((Mesoplodon_bowdoini_0.0287011:0.108135,Mesoplodon_carlhubbsi_0.0346926:0.108135)0.0276425:0.0228426,Mesoplodon_layardii_0.0142081:0.130978)0.0244219:0.0146938)0.0275607:0.0237917,(((Mesoplodon_europaeus_0.0248026:0.0994361,Mesoplodon_mirus_0.0286969:0.0994361)0.0253266:0.020264,Mesoplodon_ginkgodens_0.0180192:0.1197)0.0244192:0.0264866,Mesoplodon_bidens_0.0555449:0.146187)0.0290121:0.0232768)0.0296013:0.0765517,((Hyperoodon_ampullatus_0.0465695:0.103613,Hyperoodon_planifrons_0.0176363:0.103613)0.0264757:0.127686,Indopacetus_pacificus_0.0245161:0.231298)0.0321295:0.014717)0.0337372:0.0209186,Ziphius_cavirostris_0.0337623:0.266934)0.034775:0.0035396,Tasmacetus_shepherdi_0.0253085:0.270474)0.0350488:0.0529583,(Berardius_arnuxii_0.0187227:0.0931933,Berardius_bairdii_0.0263411:0.0931933)0.0226541:0.230238)0.0417297:0.225032)0.057591:0.011322,(Platanista_gangetica_0.0115873:0.0372599,Platanista_minor_0.0111895:0.0372599)0.0117938:0.522526)0.0531849:0.0323268,((Kogia_breviceps_0.0567691:0.140024,Kogia_sima_0.0299128:0.140024)0.0398321:0.312478,Physeter_macrocephalus_0.0114694:0.452502)0.0283958:0.139611)0.0577013:0.0196134)0.068385:0.224769,(Choeropsis_liberiensis_0.0105734:0.285947,Hippopotamus_amphibius_0.017028:0.285947)0.0158751:0.550548)0.186745:0.0522154,((((Elaphurus_davidianus_0.247981:0.0628394,Odocoileus_virginianus_0.240356:0.0628394)0.242357:0.0793525,(((Capra_hircus_0.286246:0.0249373,Ovis_aries_0.2916:0.0249373)0.280001:0.0719657,((Bos_mutus_0.264304:0.015737,Bison_bison_0.407892:0.015737)0.314539:0.0373122,Bubalus_bubalis_0.223999:0.0530493)0.266709:0.0438538)0.273989:0.0331592,Moschus_moschiferus_0.189461:0.130062)0.239325:0.0121298)0.233655:0.0251214,(Okapia_johnstoni_0.232971:0.07606,Giraffa_camelopardalis_0.135085:0.07606)0.169219:0.0912534)0.226266:0.260944,Tragulus_javanicus_0.393302:0.428257)0.0517175:0.460454)0.101808:0.102992,(Catagonus_wagneri_0.0880757:0.574063,Sus_scrofa_0.0705575:0.574063)0.0969903:0.41764)0.210402:0.00829714,(Camelus_bactrianus_0.0541669:0.235675,Vicugna_pacos_0.0501158:0.235675)0.0564308:0.764325)0.201003;
