# Supplementary material for: Molecular Evidence for Relaxed Selection on the Enamel Genes of Toothed Whales (Odontoceti) with Degenerative Enamel Phenotypes
Source: Genes (Basel). 2024 Feb 10;15(2):228. doi: 10.3390/genes15020228 (PMC10888366; doi:10.3390/genes15020228)
Supplement: Supplementary file 1 [file genes-15-00228-s001.zip › Supplementary Materials/Coevol Files/Coevol93Taxa9627bpCalibNotFixed.postmeandates.tre]

(((((((((Balaenoptera_acutorostrata:11.4255,Balaenoptera_bonaerensis:11.4255)7.43298_16.5327:10.8972,(((Balaenoptera_physalus:10.2489,Megaptera_novaeangliae:10.2489)6.09134_14.8778:5.28904,((Balaenoptera_borealis:3.12771,Balaenoptera_ricei:3.12771)1.41707_5.34011:10.0228,Balaenoptera_musculus:13.1505)8.64881_17.856:2.38741)10.4382_20.5271:3.69245,Eschrichtius_robustus:19.2304)13.6787_24.0074:3.09232)17.0669_27.7289:4.76474,Caperea_marginata:27.0874)21.8134_31.6513:3.51001,(((Eubalaena_japonica:5.56354,Eubalaena_glacialis:5.56354)2.61357_9.39897:0.66695,Eubalaena_australis:6.23049)3.06724_10.3831:7.84817,Balaena_mysticetus:14.0787)8.86499_19.9853:16.5188)26.5638_34.6421:8.24736,((((((((((((((Tursiops_aduncus:4.31848,Tursiops_truncatus:4.31848)2.74075_5.86657:1.73431,(Stenella_attenuata:3.17113,Stenella_frontalis:3.17113)1.86351_4.75803:2.88166)4.55243_7.42023:0.882501,((((Stenella_clymene:2.63898,Stenella_longirostris:2.63898)1.40146_4.06935:1.24931,Lagenodelphis_hosei:3.8883)2.28235_5.55353:0.291788,(Delphinus_delphis_delphis:1.60177,Delphinus_delphis_bairdii:1.60177)0.647947_3.1958:2.57831)2.71881_5.75532:1.75452,Stenella_coeruleoalba:5.9346)4.2092_7.24534:1.00069)5.48919_7.94027:1.03681,Sousa_chinensis:7.9721)6.74767_8.48277:1.87566,((((((Globicephala_macrorhynchus:2.13963,Globicephala_melas:2.13963)0.971055_3.45434:1.309,(Peponocephala_electra:2.59963,Feresa_attenuata:2.59963)1.19877_4.32656:0.848988)1.9814_5.37993:1.65248,Pseudorca_crassidens:5.10111)3.29478_7.48076:0.755808,Grampus_griseus:5.85691)3.93102_8.32235:2.26906,Steno_bredanensis:8.12598)6.16326_10.8623:0.94865,(Orcaella_brevirostris:6.0592,Orcaella_heinsohni:6.0592)3.69675_9.01651:3.01543)6.99433_11.5571:0.773132)8.2329_12.3856:2.46478,(((Cephalorhynchus_heavisidii:4.3557,(Cephalorhynchus_hectori:2.5469,(Cephalorhynchus_commersonii:1.69121,Cephalorhynchus_eutropia:1.69121)0.605471_3.24346:0.855686)1.32781_4.4282:1.8088)2.62424_6.72814:0.743643,(Sagmatias_obliquidens:3.01848,Sagmatias_obscurus:3.01848)1.56059_5.06576:2.08086)3.20645_7.51967:0.751843,(Lissodelphis_borealis:2.84803,Lissodelphis_peronii:2.84803)1.43762_5.03272:3.00316)3.65558_8.54447:6.46135)10.0079_14.8724:1.51934,Lagenorhynchus_albirostris:13.8319)11.3035_16.5623:0.320929,Orcinus_orca:14.1528)11.5161_16.7354:3.01007,Leucopleurus_acutus:17.1629)14.3365_19.8505:6.22108,((Delphinapterus_leucas:8.92875,Monodon_monoceros:8.92875)5.94608_11.7347:8.66425,((Phocoena_phocoena:2.43033,Phocoena_sinus:2.43033)1.25889_3.86082:0.710255,Neophocaena_asiaeorientalis:3.14059)1.69292_5.15328:14.4524)14.4463_19.3838:5.79095)20.3101_26.2227:6.85756,((Inia_geoffrensis:23.3286,Pontoporia_blainvillei:23.3286)19.167_26.9972:4.50946,Lipotes_vexillifer:27.838)24.296_31.0337:2.40348)27.3298_33.0709:4.58889,(((((((((Mesoplodon_densirostris:5.52756,(Mesoplodon_perrini:4.06534,Mesoplodon_peruvianus:4.06534)2.53241_6.09141:1.46221)3.69044_7.47951:0.202681,Mesoplodon_stejnegeri:5.73024)3.74195_7.75054:0.865255,Mesoplodon_grayi:6.59549)4.30496_8.65872:2.65864,((Mesoplodon_bowdoini:6.8688,Mesoplodon_carlhubbsi:6.8688)4.42076_9.40827:1.45224,Mesoplodon_layardii:8.32104)5.87984_10.6821:0.933094)6.67146_11.8911:1.51076,(((Mesoplodon_europaeus:6.31513,Mesoplodon_mirus:6.31513)4.16431_9.13215:1.28797,Mesoplodon_ginkgodens:7.6031)5.11985_10.1527:1.6829,Mesoplodon_bidens:9.286)6.77163_11.9948:1.47889)8.20795_13.5325:4.86164,((Hyperoodon_ampullatus:6.5807,Hyperoodon_planifrons:6.5807)4.29134_9.10671:8.11072,Indopacetus_pacificus:14.6914)11.6846_17.246:0.935109)12.6607_18.1107:1.32816,Ziphius_cavirostris:16.9547)14.1177_19.3478:0.224676,Tasmacetus_shepherdi:17.1794)14.4123_19.5582:3.36074,(Berardius_arnuxii:5.9187,Berardius_bairdii:5.9187)2.99632_9.5852:14.6214)17.5431_22.8262:14.2903)32.1199_37.8519:0.718456,(Platanista_gangetica:2.36603,Platanista_minor:2.36603)0.507168_6.17677:33.1828)32.9715_38.6608:2.05142,((Kogia_breviceps:8.89322,Kogia_sima:8.89322)5.58557_12.9467:19.8429,Physeter_macrocephalus:28.7361)23.6083_33.5011:8.86416)35.3253_40.7274:1.24451)36.558_41.9669:14.2842,(Choeropsis_liberiensis:18.1312,Hippopotamus_amphibius:18.1312)8.13063_27.2396:34.9978)52.4289_54.748:3.32296,((((Elaphurus_davidianus:3.98871,Odocoileus_virginianus:3.98871)2.55375_5.79803:5.03991,(((Capra_hircus:1.58359,Ovis_aries:1.58359)0.910739_2.59258:4.56893,((Bos_mutus:0.999483,Bison_bison:0.999483)0.555397_1.72102:2.36901,Bubalus_bubalis:3.36849)2.16369_5.06415:2.78402)4.41038_8.6145:2.10567,Moschus_moschiferus:8.25818)6.0217_11.0618:0.770441)6.56273_11.9686:1.59492,(Okapia_johnstoni:4.82755,Giraffa_camelopardalis:4.82755)3.02271_7.50735:5.79598)8.05251_13.4903:16.574,Tragulus_javanicus:27.1976)24.5276_27.9849:29.2544)54.9449_58.5119:6.55978,(Catagonus_wagneri:36.4388,Sus_scrofa:36.4388)26.9863_43.716:26.573)59.9135_65.2166:0.529264,(Camelus_bactrianus:14.927,Vicugna_pacos:14.927)7.32845_27.2593:48.614)60.337_65.9144;
