# Supplementary material for: Molecular Evidence for Relaxed Selection on the Enamel Genes of Toothed Whales (Odontoceti) with Degenerative Enamel Phenotypes
Source: Genes (Basel). 2024 Feb 10;15(2):228. doi: 10.3390/genes15020228 (PMC10888366; doi:10.3390/genes15020228)
Supplement: Supplementary file 1 [file genes-15-00228-s001.zip › Supplementary Materials/Coevol Files/93TaxaTreeCalibrations.calib]

10
Balaena_mysticetus Camelus_bactrianus 66 52.4
Balaena_mysticetus Tragulus_javanicus 66 52.4
Balaena_mysticetus Hippopotamus_amphibius 66 52.4
Bos_mutus Tragulus_javanicus 28 16
Balaena_mysticetus Physeter_macrocephalus 52.4 36.4
Balaena_mysticetus Balaenoptera_acutorostrata 36.4 25.2
Mesoplodon_densirostris Berardius_arnuxii 23 13.2
Delphinapterus_leucas Neophocaena_asiaeorientalis 19.5 7.5
Tursiops_aduncus Lissodelphis_borealis 19.5 8.5
Tursiops_aduncus Sousa_chinensis 8.5 3.98
