# Supplementary material for: Molecular Evidence for Relaxed Selection on the Enamel Genes of Toothed Whales (Odontoceti) with Degenerative Enamel Phenotypes
Source: Genes (Basel). 2024 Feb 10;15(2):228. doi: 10.3390/genes15020228 (PMC10888366; doi:10.3390/genes15020228)
Supplement: Supplementary file 1 [file genes-15-00228-s001.zip › Supplementary Materials/Coevol Files/Coevol93Taxa9627bpCalibNotFixed.trace]

#logprior	lnL	length	dN/dS	rootage	sigma_1_2	sigma_1_1	sigma_2_2	dim	root_1	root_2	statent	rrent	diag0	diag1
162.305	-140752	13.3946	0.880477	65.2136	6.92963	63.7343	0.890507	2	-4.37312	-0.526962	1.37843	0.845934	18.7241	0.00463681
131.475	-130644	11.6854	0.923514	65.6357	3.14307	67.7726	0.290316	2	-2.34249	-0.527918	1.37936	0.852802	287.974	0.0877015
175.848	-121619	10.3089	0.911629	65.0712	-0.60707	39.0857	0.181601	2	-3.74643	-0.399414	1.37947	0.868966	49.3725	0.217899
158.031	-113287	9.04791	0.884065	65.5876	-0.95357	31.7958	0.243118	2	-2.70874	-0.567527	1.38142	0.873672	36.6397	0.194133
165.207	-104997	7.85398	0.833671	65.9235	1.91805	27.4968	0.391946	2	-3.17542	-0.849722	1.38196	0.892225	0.8197	0.666072
166.106	-98258.6	6.92327	0.820876	65.814	-0.543663	19.3263	0.397306	2	-2.3098	-0.842077	1.38158	0.919324	0.158127	0.00796414
100.378	-91738	6.07459	0.835513	65.7655	-3.50868	20.6708	1.47525	2	-2.24115	-1.01225	1.38168	0.971158	1.84939	0.0690568
182.902	-86146.4	5.33854	0.741732	65.8947	1.24919	11.4277	0.745014	2	-2.53207	-1.01807	1.38231	1.02197	3.67894	0.0414477
212.442	-81876.7	4.94556	0.72364	65.3121	1.75933	7.99793	0.983311	2	-1.55421	-1.41881	1.38101	1.0751	2.29678	1.37929
237.485	-77933.3	4.31399	0.70608	64.8807	0.594421	4.65706	0.694926	2	-2.79288	-1.33137	1.38285	1.11649	8.81236	0.00938705
175.287	-74315.6	3.91786	0.668053	65.6929	0.00805166	5.83814	0.759587	2	-1.8144	-1.80386	1.38158	1.1756	0.350834	0.835325
221.99	-71112.5	3.46032	0.645907	65.2497	0.796924	4.21411	0.9426	2	-2.21871	-1.83256	1.3824	1.2337	21.2788	0.225045
247.288	-69034.7	3.19684	0.612763	65.9785	0.0769527	2.66174	0.656351	2	-2.37898	-1.82869	1.38244	1.28379	3.93144	0.680345
253.808	-66988.8	2.87933	0.618342	65.6071	0.132855	2.48838	0.883535	2	-2.70053	-1.66499	1.3833	1.33171	0.0254625	4.36656
244.108	-65465.3	2.58982	0.694152	64.5865	0.0288074	2.68773	0.663021	2	-2.98388	-1.38162	1.38285	1.38158	5.16595	0.164187
312.669	-63818.2	2.33053	0.677151	65.1686	-0.233629	1.20898	0.701168	2	-2.19073	-1.35472	1.38294	1.43918	0.0916112	0.312244
443.794	-62431.4	2.11567	0.68139	64.0069	-0.301787	0.666343	0.508681	2	-1.6351	-1.55295	1.38242	1.48357	0.238996	0.127378
452.708	-61466.5	1.96568	0.679947	64.1139	-0.734632	1.13966	0.661524	2	-1.52087	-1.25684	1.38066	1.52492	0.00629655	0.0426063
476.002	-60413.6	1.84189	0.649137	65.7303	-1.03393	1.64154	0.753608	2	-1.35527	-1.38564	1.38299	1.54451	0.123517	0.0926207
561.305	-59771.6	1.65737	0.695332	61.801	-0.633068	1.40513	0.328278	2	-1.66457	-1.08773	1.38301	1.56809	0.214322	0.0689908
429.774	-59350.8	1.61197	0.669331	62.4918	-0.523542	1.23229	0.396636	2	-1.94388	-1.07751	1.38305	1.58559	0.152454	0.397769
465.633	-58636.8	1.4574	0.678796	65.3228	-0.41401	1.30383	0.239856	2	-2.04829	-0.849879	1.38315	1.58493	2.03915	0.0249918
475.885	-58234.7	1.44641	0.666888	62.5401	-0.271696	1.1378	0.203669	2	-1.67744	-1.01458	1.38231	1.58948	0.10802	0.0725934
399.568	-58066.8	1.40353	0.695471	63.723	-0.973877	2.18239	0.631637	2	-1.2608	-1.34892	1.38163	1.59862	0.535285	0.0835185
421.777	-57847.8	1.33619	0.690794	61.5493	-0.75545	2.15111	0.410409	2	-1.42647	-1.18572	1.38203	1.58529	0.114061	0.263517
459.821	-57656.4	1.3289	0.647777	61.7091	-0.463736	1.47237	0.269035	2	-1.61202	-1.11569	1.38248	1.57785	2.59288	0.375732
460.485	-57644.7	1.30609	0.691627	61.23	-0.935404	2.30127	0.462078	2	-1.76854	-1.25553	1.38253	1.5869	0.239289	0.00512557
389.679	-57465.9	1.2683	0.682605	63.4855	-0.678343	3.12352	0.260415	2	-1.6637	-1.21127	1.38228	1.57108	1.69114	0.00901898
392.179	-57406.1	1.23521	0.692395	63.5308	-1.12104	2.54364	0.649298	2	-1.71588	-1.18727	1.3828	1.57326	2.09555	0.452949
422.199	-57365.4	1.22099	0.658591	64.8541	-0.682365	1.95449	0.386214	2	-1.96149	-0.977826	1.38263	1.56845	0.0448421	0.0563954
367.964	-57362.1	1.23047	0.724484	64.3711	-0.843838	2.83435	0.425898	2	-2.07178	-0.941111	1.38267	1.55836	9.27625	0.0172362
414.296	-57307.6	1.21562	0.698569	62.8092	-0.695676	2.80785	0.298733	2	-1.79356	-0.810332	1.38075	1.54644	1.28406	0.167633
377.072	-57315.2	1.21719	0.685348	62.7033	-1.02235	3.33775	0.448478	2	-1.66169	-1.15723	1.38236	1.54771	0.118383	0.15993
461.866	-57321.7	1.22659	0.630629	64.473	-0.546698	1.97783	0.267764	2	-1.58602	-1.22237	1.38117	1.54314	0.00198631	0.115397
374.13	-57311.3	1.20286	0.643497	61.9852	-0.729743	2.65359	0.398875	2	-1.86344	-0.960883	1.3833	1.54293	0.503157	0.165747
345.675	-57298.9	1.18672	0.65893	62.9592	-0.272676	1.71416	0.365249	2	-1.61868	-0.879718	1.38274	1.54193	1.70135	0.565065
489.201	-57304	1.21058	0.631631	63.6631	-0.296054	1.73576	0.158316	2	-1.8342	-0.904247	1.38271	1.54743	1.73705	0.047046
382.997	-57286.4	1.2047	0.638674	64.0746	-0.114268	1.65328	0.293065	2	-1.69076	-0.999526	1.38188	1.55693	0.0256434	0.00103408
334.793	-57282.5	1.17456	0.680256	65.3264	-0.820328	3.16652	0.533547	2	-1.51048	-1.11325	1.38125	1.53242	0.958501	0.159597
358.274	-57287.1	1.15799	0.683464	65.4502	-0.874095	3.02038	0.492423	2	-1.69993	-1.09019	1.38229	1.54118	0.427594	0.0945529
406.442	-57279.3	1.20016	0.677935	64.8052	-0.695268	2.26204	0.396003	2	-1.86941	-0.94269	1.38189	1.54179	0.256129	0.071743
418.022	-57279	1.25607	0.645484	64.3865	-0.421363	1.73191	0.30437	2	-1.76707	-1.1673	1.38099	1.54021	0.381392	0.0593807
386.652	-57298.9	1.18992	0.626603	65.5122	-0.340309	2.46401	0.20344	2	-1.57205	-1.12795	1.38261	1.55372	0.053288	0.0733124
389.721	-57283.9	1.14028	0.691373	62.7234	-0.177968	1.57728	0.305835	2	-2.00072	-0.769631	1.38138	1.53502	0.00113838	0.478044
401.654	-57290.1	1.16338	0.704807	62.1798	-0.43778	1.65749	0.272289	2	-1.90219	-1.12096	1.3834	1.54707	1.00093	0.0921829
334.118	-57302.6	1.21552	0.652477	61.2473	-0.351298	2.56446	0.331054	2	-1.53177	-0.960563	1.38287	1.55546	0.491281	0.04029
380.289	-57298.4	1.20355	0.651408	62.901	-0.509012	2.37956	0.384806	2	-1.7419	-0.904133	1.3827	1.55183	0.0348011	0.101601
436.969	-57298.1	1.17034	0.675946	65.8053	-0.721757	2.14322	0.388644	2	-2.01313	-0.900991	1.38163	1.54717	0.0102555	0.0520712
338.322	-57297.2	1.16665	0.648509	65.0675	-0.252384	2.62019	0.364035	2	-2.07171	-0.886619	1.38125	1.538	0.21435	0.12424
443.941	-57295.9	1.19933	0.657463	65.1489	-0.89816	2.6305	0.423443	2	-1.91052	-0.929805	1.38228	1.5479	0.666795	0.00158596
460.581	-57310.1	1.18583	0.663433	63.3859	-0.751013	2.81726	0.289867	2	-1.6836	-0.984425	1.38298	1.53153	0.125308	0.534247
400.775	-57310.4	1.20253	0.672072	65.957	-0.152547	2.00828	0.266936	2	-1.87536	-0.827662	1.38073	1.54267	0.115558	0.0346668
492.29	-57307.6	1.22613	0.617078	65.9144	-0.498295	2.0225	0.213664	2	-2.20456	-0.829152	1.38275	1.53669	0.0862115	0.133493
352.679	-57292.1	1.15992	0.670632	65.6048	-0.564624	2.14988	0.469105	2	-2.33939	-0.901548	1.38242	1.55267	2.2305	0.240982
397.081	-57276.6	1.15779	0.699726	64.6331	-0.298112	1.97816	0.209084	2	-1.81447	-0.941092	1.3836	1.52851	0.0264533	0.271796
408.408	-57301.7	1.17591	0.715784	63.4831	-0.679225	2.94703	0.244894	2	-1.46893	-1.13844	1.38448	1.53802	0.0354866	0.261221
406.952	-57286	1.15626	0.691396	64.5569	-0.647231	2.74103	0.272947	2	-1.7965	-0.863003	1.38283	1.54769	2.86831	0.142127
403.735	-57295.1	1.16247	0.687224	62.4793	-0.328933	2.60306	0.21298	2	-1.40564	-0.944422	1.38207	1.52866	3.16793	0.00998028
343.648	-57277.9	1.21969	0.624365	65.6027	-0.645247	4.1883	0.243399	2	-1.38534	-1.12189	1.38271	1.54471	0.434617	0.0466643
368.373	-57277.1	1.1706	0.733461	63.588	-0.931869	3.70284	0.393695	2	-1.72844	-1.16691	1.38259	1.5369	0.197936	0.0247772
367.539	-57270.2	1.20171	0.676335	62.3565	-0.457717	2.73225	0.263709	2	-1.49117	-1.15028	1.38203	1.53984	2.80464	0.226651
413.087	-57291.6	1.19671	0.677674	61.9063	-0.693101	2.78162	0.300667	2	-1.36662	-1.0993	1.38174	1.54776	4.10332	0.00248145
373.581	-57280.8	1.16353	0.648541	62.1748	-0.510477	2.83508	0.275803	2	-1.52611	-1.17532	1.38329	1.53846	0.464467	0.43644
380.633	-57278.2	1.13512	0.721996	63.09	-0.259081	1.80358	0.317066	2	-1.70799	-0.836469	1.383	1.53875	0.54498	0.0429024
388.707	-57284.3	1.15202	0.668791	64.569	-0.632085	2.475	0.389081	2	-1.72311	-1.07861	1.3832	1.54203	0.0312857	0.462131
454.718	-57284.1	1.1667	0.641475	64.7311	-0.311286	2.32368	0.154237	2	-1.69995	-0.950306	1.38248	1.55105	0.914345	0.246655
379.32	-57279.3	1.19712	0.649852	64.8043	-0.781877	2.94796	0.41367	2	-1.65454	-1.01536	1.38191	1.53738	5.29024	0.68962
449.25	-57290.5	1.15606	0.700642	64.6343	-0.516395	2.4092	0.241507	2	-1.61415	-1.0032	1.38255	1.53428	5.44271	1.34807
485.001	-57305.1	1.17505	0.70047	62.8271	-0.497291	2.11967	0.175797	2	-1.55322	-1.04231	1.38314	1.54006	2.43334	0.314381
395.588	-57305.3	1.16981	0.700365	64.5135	-0.401178	2.58674	0.202759	2	-1.28038	-1.17143	1.38142	1.53496	9.05165	0.0136312
355.512	-57312.2	1.18531	0.739722	62.9634	-0.954067	2.71334	0.562925	2	-1.60143	-1.19241	1.38328	1.53484	1.45586	0.00214658
350.335	-57307	1.16931	0.719388	63.0795	-0.381378	3.22374	0.260686	2	-1.50362	-1.03566	1.38309	1.53364	0.331036	0.0143729
448.499	-57292.6	1.17908	0.682247	65.7995	-0.633157	2.72021	0.234693	2	-1.55044	-1.1712	1.38256	1.54257	3.92642	0.0116726
341.855	-57285.7	1.24202	0.641605	63.0115	-0.681667	2.66179	0.464336	2	-1.29416	-1.26011	1.38302	1.55642	1.50228	0.0205884
339.644	-57289.5	1.17769	0.684382	63.2607	-1.0347	4.52005	0.444011	2	-1.2889	-1.18475	1.38188	1.5578	1.15186	0.373896
356.392	-57287.6	1.18391	0.649266	63.1475	-0.498656	3.01299	0.26286	2	-1.54505	-1.04587	1.38245	1.54208	7.79425	0.386704
336.673	-57292.4	1.24452	0.693817	65.2544	-0.783337	2.42123	0.517984	2	-1.60105	-1.3325	1.38354	1.54426	0.412561	0.5616
355.5	-57270.2	1.16251	0.685132	64.173	-0.835097	3.62388	0.341208	2	-1.69979	-0.898691	1.38236	1.53993	0.176255	0.0995028
410.712	-57299.8	1.18572	0.63518	62.9724	-0.320581	1.89267	0.230739	2	-1.87144	-0.930663	1.38285	1.55026	4.27087	0.343837
456.865	-57285.4	1.20197	0.663042	62.6226	-0.608357	2.36525	0.300275	2	-1.8244	-1.04725	1.38277	1.54357	1.33572	0.0148
378.054	-57281.3	1.17743	0.693901	63.4847	-0.666009	2.03459	0.439854	2	-1.67704	-1.06921	1.38275	1.53158	0.0234246	0.0412638
385.013	-57314.1	1.22199	0.678696	64.4131	-0.219792	1.62587	0.239394	2	-1.56523	-1.25368	1.38347	1.54084	0.0496222	0.0486687
333.956	-57269.2	1.22957	0.642494	65.6697	-0.914388	3.46273	0.519931	2	-1.61942	-0.980858	1.38214	1.55312	2.70049	0.395505
359.35	-57259.2	1.17065	0.646143	60.935	-0.122064	1.83014	0.219097	2	-1.69561	-0.897146	1.3826	1.54131	0.0970108	0.199672
420.104	-57288.3	1.19655	0.677015	62.5237	-0.779268	3.0883	0.302776	2	-1.82618	-0.976914	1.38241	1.55304	0.427305	0.119102
411.123	-57310	1.1826	0.627268	64.2937	-0.109068	1.73306	0.198085	2	-1.9314	-1.04588	1.38301	1.54204	0.200323	0.109204
323.761	-57276.4	1.22638	0.64094	64.6626	-0.585399	2.71679	0.483549	2	-1.6264	-1.16898	1.38158	1.54721	5.53153	0.168595
405.415	-57261.5	1.18159	0.652083	65.9606	-0.885924	2.40627	0.504455	2	-1.95165	-1.12755	1.38117	1.5475	0.209927	0.108909
373.881	-57257.6	1.25263	0.640836	65.0173	-0.822114	2.61423	0.477162	2	-1.8968	-0.884603	1.383	1.54083	0.378697	0.194107
433.559	-57286.3	1.22562	0.660646	61.6187	-0.983247	3.62488	0.359143	2	-1.36953	-1.03986	1.38249	1.53415	0.0603937	0.00170678
466.164	-57282.1	1.15705	0.687472	61.7776	-0.456165	2.6427	0.169507	2	-1.45979	-0.973242	1.38124	1.52827	0.0454406	0.00785248
373.773	-57280.9	1.18862	0.650322	62.4403	-0.617223	4.03954	0.224794	2	-1.51791	-0.992699	1.38331	1.55172	1.96107	0.0655209
458.63	-57302.6	1.19479	0.678351	62.9452	-0.454437	1.79268	0.25288	2	-1.68456	-1.03326	1.38223	1.54929	0.0208547	0.125002
346.88	-57276.3	1.17461	0.702766	60.7924	-0.332548	2.40442	0.253475	2	-1.30868	-0.955724	1.38243	1.549	0.334382	0.0233054
323.592	-57289.2	1.18473	0.675998	60.2712	-0.870168	3.88377	0.39787	2	-0.935564	-1.19992	1.38306	1.54067	0.268353	0.386599
366.612	-57287.6	1.19986	0.629323	61.0524	-0.309672	3.05808	0.153769	2	-1.22595	-0.982681	1.38279	1.53273	0.0647625	0.0972222
348.759	-57274	1.18722	0.68908	60.4074	-0.440819	3.62655	0.211278	2	-1.09585	-0.894759	1.38278	1.53846	6.35653	0.0312086
302.123	-57285.3	1.16933	0.735108	61.7755	-0.800794	3.07938	0.473635	2	-1.11853	-1.40896	1.38159	1.53596	6.16834	0.632104
361.016	-57283.7	1.16931	0.723833	63.95	-0.457673	2.47984	0.278058	2	-1.16689	-1.18172	1.3832	1.53473	0.0893988	0.187455
354.188	-57299.1	1.20998	0.661022	61.6228	-0.308075	2.86886	0.264175	2	-1.17503	-0.959153	1.38267	1.53142	10.9749	0.0198833
330.908	-57281.2	1.19569	0.657794	63.0107	-0.62509	3.26494	0.371815	2	-1.46505	-1.13676	1.38226	1.5373	16.8219	0.0984432
454.999	-57292.4	1.20427	0.69407	63.6726	-0.266556	1.68768	0.165233	2	-1.62396	-1.04532	1.38048	1.54923	2.32458	0.0401783
331.378	-57273.7	1.20062	0.67502	65.5474	-0.575183	2.95033	0.435404	2	-1.47409	-1.01425	1.38311	1.54692	0.727477	0.00958397
413.632	-57284.2	1.1601	0.667012	64.3848	-0.384696	2.31547	0.195236	2	-1.48822	-1.03352	1.38206	1.54683	1.72288	0.00183813
394.472	-57289.3	1.23355	0.664709	64.6342	-0.532484	2.65305	0.274415	2	-1.63087	-1.17805	1.38316	1.53507	1.20036	0.00243651
349.169	-57288.1	1.19259	0.69588	65.2948	-0.397547	2.77961	0.228692	2	-1.62141	-1.01639	1.38244	1.55197	7.78549	0.0110312
420.853	-57288.6	1.15784	0.718564	64.7852	-0.703006	2.96047	0.277865	2	-1.78639	-0.91565	1.38168	1.54283	1.51155	0.0378889
415.01	-57297.3	1.20334	0.682252	64.1501	-0.189269	1.37732	0.234137	2	-1.60927	-0.960809	1.38171	1.54767	0.553801	0.0545309
416.031	-57303.8	1.1993	0.696926	64.2727	-0.330485	1.94055	0.278915	2	-1.69615	-0.775573	1.38141	1.54536	2.64319	0.102855
403.896	-57300.6	1.16436	0.645593	64.5073	-0.443762	2.56844	0.199996	2	-1.82564	-0.985046	1.38277	1.53105	3.02288	0.00103156
363.382	-57270.3	1.19379	0.727138	63.6109	-1.13564	3.25567	0.572582	2	-1.78623	-0.968348	1.38199	1.53364	0.256928	0.0962989
456.114	-57312.3	1.23524	0.629302	64.7891	-0.232017	1.08577	0.190205	2	-2.0064	-0.822913	1.38211	1.52888	0.614897	0.306824
396.075	-57293.4	1.22346	0.625911	62.9512	-0.496807	2.56313	0.25778	2	-1.32272	-1.07138	1.38242	1.53632	2.92916	0.0434543
436.982	-57301.1	1.2202	0.637338	65.6801	-0.322344	1.97094	0.204619	2	-1.6783	-1.02165	1.38206	1.54148	5.80772	0.969793
443.992	-57275.6	1.21617	0.631398	65.0751	-0.262116	2.34336	0.160325	2	-1.38484	-0.867803	1.38243	1.53968	0.0997101	0.215007
376.611	-57295.8	1.19239	0.658907	65.9969	-0.641872	2.42545	0.377918	2	-1.41028	-1.39725	1.38218	1.50256	0.0910589	0.00531809
392.832	-57300.4	1.19631	0.661109	63.9611	-0.514806	1.85936	0.386254	2	-1.60463	-0.985194	1.38207	1.54413	0.411548	0.298895
406.969	-57285.6	1.24801	0.627095	60.8035	-0.700391	2.44553	0.358538	2	-1.46598	-1.14391	1.3817	1.54424	0.0289639	0.124367
398.737	-57308	1.22564	0.670815	63.526	-0.355156	2.17644	0.239764	2	-1.6693	-0.832065	1.38242	1.54956	0.100737	0.00283725
408.452	-57280.7	1.22411	0.677138	64.6802	-0.695867	2.99693	0.329329	2	-1.49594	-0.959235	1.38317	1.53028	0.643612	0.584333
453.84	-57290.3	1.21112	0.649995	65.7209	-0.90763	3.26528	0.347139	2	-1.6928	-1.10166	1.38336	1.53611	0.411776	0.0567439
415.113	-57284.3	1.2129	0.667909	64.3758	-0.66083	2.2454	0.358338	2	-1.76577	-0.90605	1.38189	1.55076	1.82699	0.238716
405.064	-57291	1.2247	0.633214	63.6677	-0.450336	2.48288	0.256294	2	-1.91899	-0.846195	1.38221	1.52505	0.653428	0.0108677
349.32	-57286.5	1.19928	0.643312	64.5014	-1.06611	3.73789	0.532441	2	-1.70712	-0.902084	1.38132	1.54535	1.26535	0.0681788
370.477	-57279.9	1.18226	0.624814	61.8341	-0.887843	2.82273	0.5425	2	-1.92951	-1.15341	1.38272	1.52377	2.27043	0.0996887
460.061	-57275.2	1.1916	0.691485	62.9359	-0.412955	1.67444	0.265954	2	-1.86704	-1.00485	1.38292	1.53377	0.00863356	0.241083
353.668	-57295.3	1.22642	0.652744	65.4407	-0.983946	2.52205	0.64173	2	-1.76874	-1.10663	1.38287	1.53621	1.66857	0.00975155
329.117	-57296.1	1.19023	0.724027	64.4045	-0.764963	3.31985	0.450532	2	-1.35002	-1.22896	1.38318	1.54232	2.03892	0.0200156
378.796	-57284.3	1.16895	0.719036	64.0024	-0.350917	3.71275	0.202599	2	-1.68398	-0.980522	1.38359	1.53957	0.290494	0.0457727
355.854	-57287.9	1.19914	0.610896	63.6487	-0.545534	2.21607	0.466158	2	-2.30885	-0.991005	1.38146	1.5426	9.07526	0.00650776
350.997	-57292.6	1.19403	0.666905	63.9393	-0.690086	2.78769	0.362476	2	-1.87942	-1.07916	1.38308	1.54415	0.457675	0.0587009
325.668	-57278.4	1.17463	0.673635	63.707	-0.588814	2.78837	0.34699	2	-1.52928	-0.956631	1.38172	1.52663	1.78824	0.289933
318.662	-57291.6	1.23923	0.683398	61.391	-0.402374	2.1904	0.392312	2	-1.34246	-1.06371	1.38294	1.54234	7.75612	0.0537317
353.248	-57279.3	1.21565	0.643707	61.682	-0.800987	4.48114	0.300164	2	-1.4192	-1.04625	1.38201	1.5513	0.0971841	0.470169
394.711	-57308.8	1.20993	0.688214	60.2877	-0.203571	2.09187	0.246009	2	-1.42974	-0.839501	1.38267	1.5417	1.16499	0.168672
338.766	-57298	1.18339	0.642892	60.2743	-0.351173	3.69356	0.202499	2	-1.17636	-1.00469	1.38212	1.52945	4.24729	0.29198
335.956	-57281.2	1.21239	0.666341	61.2275	-0.57237	3.1977	0.265521	2	-1.74286	-0.759987	1.3831	1.52925	4.82865	0.26339
349.326	-57302.2	1.22305	0.720097	62.2629	-0.756626	2.68881	0.446083	2	-1.86216	-0.871496	1.3822	1.53325	1.94735	0.434535
326.755	-57291.1	1.18528	0.681009	63.6147	-0.53723	2.78998	0.345464	2	-2.00183	-1.11573	1.3823	1.54054	0.0567682	0.174097
349.909	-57294.5	1.18204	0.664734	63.6312	-0.269031	2.38453	0.307113	2	-2.10451	-0.82336	1.38069	1.54335	0.0190784	0.672368
317.767	-57291.6	1.25072	0.6636	61.3962	-0.509157	3.15033	0.321891	2	-1.78333	-0.917925	1.38254	1.56211	5.54326	0.099485
434.855	-57297.7	1.17682	0.661363	60.5026	-0.270913	2.20659	0.133729	2	-1.72339	-0.948662	1.38202	1.52074	0.821242	0.0023695
352.725	-57285.7	1.19875	0.65603	64.4025	-0.52806	3.43339	0.232859	2	-1.52467	-0.961459	1.38314	1.54644	0.397496	0.00125377
299.372	-57284.3	1.17022	0.720883	61.4997	-0.510662	3.79385	0.330863	2	-1.70321	-1.01804	1.38179	1.53657	0.597241	0.87989
386.401	-57291.8	1.17818	0.707807	65.0943	-0.606152	2.26917	0.369785	2	-1.23514	-1.12943	1.38241	1.53243	0.426355	0.11982
429.458	-57304.4	1.20878	0.635232	62.6106	-0.467208	2.50378	0.191164	2	-1.5742	-0.875314	1.38265	1.55133	0.580774	0.00143383
372.143	-57274.4	1.17837	0.693254	63.8115	-0.389453	1.80927	0.361271	2	-1.89721	-0.875712	1.38129	1.54004	1.00665	0.0612247
331.349	-57285.6	1.21473	0.660817	62.7651	-0.710493	3.17216	0.427337	2	-1.84673	-0.86943	1.38175	1.54029	6.15652	0.12931
423.784	-57300	1.22213	0.668179	62.8056	-0.345996	1.82964	0.224141	2	-2.01279	-1.11375	1.38199	1.53529	0.0496882	0.206862
417.303	-57289.7	1.21652	0.695527	63.7472	-1.09338	3.0295	0.531032	2	-2.26622	-0.73969	1.38289	1.54492	0.0657124	0.365322
378.699	-57289.5	1.17583	0.704224	64.3677	-0.774192	2.10552	0.482867	2	-1.93992	-0.939054	1.382	1.551	0.226756	0.393725
366.361	-57283.2	1.15448	0.705589	64.6378	-1.17388	2.63856	0.694882	2	-1.61897	-1.36724	1.38216	1.54401	5.00851	0.00335108
340.359	-57292.7	1.18895	0.65809	63.7064	-0.520038	2.33404	0.388835	2	-1.68064	-1.0856	1.3818	1.53287	4.23124	0.808091
339.849	-57282.5	1.21315	0.648905	62.4753	-0.72352	2.5339	0.474647	2	-1.60454	-1.06079	1.38206	1.5328	0.00586403	0.384725
444.105	-57277.7	1.19941	0.597522	64.717	-0.400364	2.16142	0.221069	2	-1.82785	-0.928337	1.38119	1.53179	0.346192	0.229279
384.057	-57289.6	1.22148	0.616689	64.3674	-0.368586	2.30346	0.260146	2	-1.62978	-1.13233	1.38234	1.54	0.392367	0.0172408
452.833	-57303.4	1.18794	0.683192	64.983	-0.466821	1.77316	0.285684	2	-1.71036	-1.04665	1.38264	1.54483	0.185329	0.248888
398.46	-57293.9	1.20519	0.615304	64.236	-0.937343	2.78214	0.471463	2	-1.80616	-0.84934	1.38223	1.53235	2.01493	0.333829
347.644	-57294.1	1.21952	0.613157	61.3736	-0.710512	2.35783	0.502392	2	-1.4576	-0.974321	1.38252	1.54037	8.9992	0.227525
379.185	-57288.5	1.25372	0.632078	62.0679	-0.128201	2.21296	0.213757	2	-1.38162	-1.33941	1.3821	1.54433	0.469816	0.0666705
373.72	-57269	1.18405	0.646114	60.8151	0.0264921	3.66111	0.1653	2	-1.53258	-0.941102	1.38338	1.5368	1.3031	0.306589
379.579	-57274.9	1.20118	0.653972	62.6603	-0.254857	3.30998	0.190389	2	-1.24128	-0.899754	1.38092	1.53675	1.58525	0.00510805
380.639	-57292.6	1.20664	0.682658	64.2594	-0.743828	2.40405	0.361513	2	-1.50266	-1.16224	1.38263	1.52975	1.96694	0.173332
408.549	-57285.6	1.21979	0.653818	63.223	-0.588986	3.01169	0.224546	2	-1.41354	-1.09327	1.38261	1.53884	0.576803	0.0777454
372.361	-57290.6	1.18568	0.689271	62.3379	-0.370906	2.51726	0.29851	2	-1.73725	-1.09065	1.38262	1.5449	0.267162	0.148506
435.607	-57300.2	1.20687	0.669572	62.7727	-0.174438	2.02717	0.152833	2	-1.99636	-0.971996	1.38234	1.54651	1.15342	0.0260322
454.046	-57309.8	1.16624	0.716032	62.9149	-0.386844	1.66329	0.212264	2	-2.00409	-1.06164	1.3808	1.53257	0.273866	0.138979
333.458	-57299.5	1.19463	0.716287	62.5098	-0.828129	2.98802	0.42489	2	-1.85586	-1.01974	1.3821	1.53506	2.08916	0.0177946
347.107	-57289.1	1.20531	0.647453	62.149	-0.53607	4.38922	0.282188	2	-1.64614	-1.02519	1.38267	1.54532	0.0511714	0.745168
364.842	-57286.5	1.21217	0.663989	61.6816	-0.695293	3.14622	0.368694	2	-1.32831	-1.11316	1.38203	1.5304	2.38527	0.0574094
346.229	-57290.3	1.2372	0.65506	63.471	-0.432345	3.17193	0.227425	2	-1.39945	-1.07086	1.38285	1.52911	3.68825	0.0115961
348.792	-57306.4	1.20901	0.694369	62.2985	-0.539607	2.59754	0.280233	2	-1.47744	-1.06166	1.38295	1.53948	4.2753	0.680405
330.248	-57279.1	1.17128	0.670723	61.805	-0.230097	3.71418	0.230072	2	-1.52856	-1.03877	1.38215	1.53998	4.44144	0.00871752
402.703	-57302	1.2171	0.694516	60.2562	-0.523737	2.77929	0.226654	2	-1.18466	-1.13416	1.38288	1.54922	0.511492	0.515295
387.614	-57265.5	1.22628	0.691421	63.2483	-0.530921	3.21709	0.234523	2	-1.10221	-1.02019	1.38299	1.5332	0.897417	0.897147
524.469	-57295.6	1.22673	0.614344	63.0483	-0.277564	3.02165	0.0653699	2	-1.59218	-0.865456	1.38285	1.54755	0.242196	0.0281023
474.856	-57290.7	1.18369	0.658917	63.8558	-0.380385	2.24161	0.164896	2	-1.86032	-0.971156	1.38299	1.53715	1.12869	0.188459
349.045	-57286.6	1.19635	0.691764	65.0938	-0.377467	2.25131	0.29006	2	-1.461	-0.816442	1.3816	1.53292	3.54231	0.0216958
437.677	-57293.7	1.17915	0.649291	64.0726	-0.160439	2.30579	0.136104	2	-2.04175	-0.803489	1.38243	1.5368	0.516299	0.00199423
368.17	-57276.6	1.16071	0.738945	64.8332	-0.697453	3.1172	0.379497	2	-1.93722	-0.964906	1.38248	1.54082	0.293176	0.00171637
428.351	-57291.1	1.19714	0.700136	63.2647	-0.595426	1.91474	0.334212	2	-1.86168	-0.94281	1.38157	1.54688	0.369534	0.198868
437.464	-57291.1	1.19643	0.703112	61.635	-0.507363	1.80025	0.303866	2	-1.4852	-1.27252	1.3828	1.54153	2.82861	0.0246666
362.359	-57268.7	1.18073	0.666235	64.3749	-0.153993	1.94724	0.314342	2	-1.69784	-0.998757	1.38216	1.53737	3.55151	0.00947436
478.015	-57289.9	1.22978	0.646683	64.929	-0.396538	2.21006	0.158473	2	-1.81856	-0.970329	1.38383	1.54368	2.4428	0.3466
349.688	-57277.9	1.20071	0.639163	64.4517	-0.29143	2.7836	0.284667	2	-1.93288	-0.891656	1.38268	1.55378	2.69806	0.191506
444.785	-57289.4	1.2254	0.659649	64.6441	-0.300315	1.60098	0.241851	2	-1.75674	-0.960454	1.38244	1.55568	0.0751196	0.239194
361.679	-57276.4	1.18723	0.706979	65.6099	-0.64206	2.37331	0.390336	2	-1.66198	-1.12073	1.38177	1.55536	0.438824	0.0108229
413.981	-57293.7	1.21351	0.658236	62.3662	-0.345206	2.31727	0.187864	2	-1.58037	-0.989016	1.38255	1.55113	1.37631	0.0423935
356.03	-57305.1	1.16654	0.653043	63.4591	-0.516138	2.77069	0.295684	2	-1.95456	-1.0795	1.38271	1.54626	0.353695	0.0947504
403.933	-57299	1.19071	0.661206	64.8575	-1.01894	2.50779	0.576847	2	-1.47663	-1.05523	1.38246	1.55157	2.03299	0.0614799
459.4	-57292.4	1.1639	0.704174	64.7234	-0.427327	2.57411	0.153804	2	-1.68467	-1.04602	1.38168	1.53636	0.424393	0.0131091
404.951	-57279.5	1.22056	0.670599	63.9396	-0.509904	2.21086	0.321555	2	-1.70012	-1.01502	1.3834	1.55478	0.387073	0.00276646
360.21	-57276.9	1.23634	0.672663	62.6851	-1.23877	3.21212	0.664305	2	-1.71909	-1.23984	1.38313	1.5373	0.376229	0.0497585
327.874	-57267.3	1.17369	0.674782	64.0639	-0.918005	2.83403	0.583404	2	-1.37698	-1.24968	1.38173	1.55269	1.19591	0.459063
410.358	-57271.6	1.19341	0.686222	63.5873	-0.601681	2.3224	0.345599	2	-1.56956	-0.947663	1.38201	1.53394	0.0256151	0.0012669
342.147	-57299.2	1.23226	0.712779	64.1361	-0.71763	2.67156	0.500908	2	-1.71497	-1.20377	1.38321	1.54601	0.564019	0.00998091
435.529	-57276.4	1.1686	0.680027	64.4686	-0.295439	2.56454	0.136507	2	-1.38105	-0.94284	1.38206	1.54199	0.365615	0.0155182
387.615	-57284.3	1.19446	0.677955	62.0658	-0.591365	2.59535	0.275144	2	-1.36184	-1.16372	1.38089	1.55059	4.97565	0.0808794
399.827	-57296.3	1.18859	0.660401	65.9433	-0.904297	3.03037	0.440511	2	-1.39914	-1.06275	1.38274	1.5466	0.00859987	0.00503167
347.232	-57306.9	1.21152	0.620121	64.1916	-0.505159	2.30566	0.464188	2	-1.76627	-0.837566	1.38106	1.53716	8.82083	1.65742
416.868	-57292.7	1.2266	0.630061	64.4138	-1.00062	3.76723	0.391571	2	-1.94758	-1.08392	1.3817	1.54306	0.00362037	0.0313833
356.113	-57281.5	1.17143	0.657048	63.6371	-0.109732	2.48358	0.228453	2	-1.38601	-0.915985	1.38222	1.548	1.55262	0.10977
403.88	-57280.9	1.18204	0.654905	62.8708	-0.387172	2.55353	0.21377	2	-1.6502	-1.03525	1.38248	1.54985	2.39613	0.0360007
394.723	-57297.8	1.18147	0.637618	64.91	-0.706115	2.87887	0.374745	2	-1.80384	-0.807504	1.38158	1.53888	0.683313	0.123248
348.291	-57283.4	1.22159	0.672223	64.7705	-0.622336	3.28801	0.29832	2	-1.6323	-0.945032	1.3824	1.52441	0.00499112	0.663874
345.15	-57300.1	1.21887	0.712385	65.9767	-0.217647	1.70778	0.386848	2	-1.76595	-0.87927	1.38316	1.56359	0.194094	0.440964
404.557	-57289.7	1.19274	0.652217	64.4571	-0.471056	2.31795	0.261983	2	-2.06949	-0.885254	1.38168	1.55101	0.16002	0.10166
421.889	-57300.6	1.19107	0.66419	65.8543	-0.394767	2.48214	0.204589	2	-1.49073	-1.08483	1.38273	1.55427	2.23306	0.280802
378.536	-57283.4	1.18596	0.665112	63.0734	-0.566815	2.35377	0.316187	2	-1.66815	-1.0677	1.38141	1.53461	0.489097	0.0024899
369.89	-57298.9	1.1876	0.692458	61.1861	-0.494763	2.52332	0.271832	2	-1.4173	-1.11921	1.38265	1.54602	0.309334	0.235982
394.171	-57279.4	1.19054	0.657885	64.21	-0.342784	2.99884	0.196743	2	-1.66734	-0.862855	1.38125	1.54392	1.09331	0.00481107
449.915	-57302.5	1.21715	0.625108	63.6743	-0.21899	2.33989	0.0977094	2	-1.6898	-0.868845	1.38323	1.53607	3.71478	0.0520636
420.274	-57299.8	1.19032	0.633648	61.4812	-0.391835	2.99251	0.150846	2	-1.6286	-1.00642	1.38364	1.53337	0.104866	0.00722837
455.975	-57304.2	1.18824	0.661449	65.6873	-0.0464997	2.40003	0.088322	2	-1.50731	-0.758501	1.38223	1.54443	3.45205	0.0649558
382.344	-57273.5	1.19238	0.676944	64.5967	-0.57448	2.93064	0.273489	2	-1.55892	-0.997055	1.38299	1.53755	0.0193825	0.102572
341.82	-57304.3	1.20017	0.667099	65.0537	-0.616943	3.89767	0.274997	2	-1.53139	-1.16713	1.38215	1.53577	2.14416	0.110671
340.201	-57274.5	1.1775	0.649127	63.2999	-0.46206	2.55114	0.332744	2	-1.7121	-0.894815	1.38217	1.54777	1.69564	0.993165
408.56	-57304.6	1.17558	0.696972	60.337	-0.603365	2.28283	0.287006	2	-1.39866	-1.2704	1.38313	1.52332	0.835193	0.0518539
316.716	-57298.2	1.16697	0.673328	63.5808	-0.386252	2.62687	0.410783	2	-1.79385	-0.961069	1.38082	1.53812	0.165945	0.0021925
349.742	-57272.7	1.18904	0.662867	65.7872	-0.396533	2.23391	0.236854	2	-1.6408	-1.2302	1.38274	1.53261	0.804406	0.0563163
331.106	-57272.4	1.19299	0.642883	64.7371	-0.295443	3.29494	0.209042	2	-1.75665	-0.889791	1.38272	1.52634	1.5644	0.656105
366.317	-57281.8	1.22921	0.640917	65.8628	-0.122473	2.43079	0.218078	2	-1.16985	-1.0991	1.38343	1.54124	1.71509	0.214744
410.924	-57284.9	1.18916	0.669179	64.9788	-0.489068	2.66162	0.200069	2	-1.65195	-0.940557	1.3829	1.53586	1.18276	0.054504
328.225	-57281.5	1.18841	0.692084	65.0306	-0.682866	2.53342	0.543225	2	-1.55314	-0.821598	1.38176	1.54155	0.0452978	0.232475
334.69	-57287.2	1.1964	0.72208	64.8365	-0.34153	2.62542	0.257779	2	-1.81956	-1.04059	1.38331	1.53646	25.6208	0.0767783
390.921	-57288.6	1.15584	0.715552	64.2902	-0.662572	2.32279	0.359847	2	-1.62365	-0.879561	1.3824	1.5234	0.341228	0.00349665
430.608	-57272.2	1.1671	0.677658	65.2933	-0.0776751	1.86885	0.151724	2	-1.45831	-0.949948	1.38243	1.53599	0.1098	0.277122
338.606	-57289.7	1.2204	0.660995	65.4061	0.0773069	1.73424	0.452455	2	-1.62332	-1.00764	1.38222	1.54551	1.10175	1.11822
426.937	-57280.7	1.18333	0.706332	62.7968	-0.445904	2.37252	0.248924	2	-1.83965	-0.83533	1.38294	1.54985	0.300079	0.185322
384.546	-57284.1	1.1859	0.65053	63.4814	-0.247439	2.17719	0.295575	2	-1.91651	-0.825251	1.38222	1.54091	5.07474	1.21721
367.831	-57269.1	1.2365	0.621844	62.8965	-0.234608	2.46444	0.221488	2	-1.90688	-0.885702	1.38346	1.55289	1.21492	0.169363
434.469	-57296.2	1.20745	0.686755	63.7234	-0.331221	1.77764	0.218116	2	-1.53106	-1.01875	1.38326	1.53891	0.0817981	0.0364138
419.476	-57289.7	1.1914	0.674164	62.8064	-0.496451	2.4563	0.22439	2	-1.47097	-1.08327	1.38303	1.55334	0.0370842	0.0184164
363.287	-57277.3	1.18682	0.665104	65.1183	-0.20875	2.59769	0.213537	2	-1.64401	-0.85832	1.38281	1.5473	5.01673	0.038117
468.073	-57287.7	1.19505	0.663757	65.687	-0.320958	1.99644	0.142165	2	-2.34313	-0.945125	1.3838	1.54644	0.530496	0.0175318
418.629	-57294.6	1.19079	0.673776	63.5496	-0.040234	1.89382	0.204595	2	-1.96717	-0.725936	1.38332	1.54499	0.0234293	0.162055
418.163	-57285.1	1.18188	0.691588	64.05	-0.533169	3.25782	0.218663	2	-1.83041	-0.924006	1.3837	1.54528	0.0292212	0.182557
482.906	-57302.8	1.18925	0.714176	62.6303	-0.646708	2.67317	0.232798	2	-1.6434	-1.00273	1.38283	1.54569	0.26685	0.201798
421.808	-57282.3	1.16344	0.688437	62.57	-0.435728	2.18494	0.224188	2	-1.83885	-0.933184	1.38229	1.53456	0.867242	0.457238
437.754	-57309.9	1.18498	0.678287	64.0296	-0.434367	1.82136	0.233274	2	-1.87191	-0.888066	1.38152	1.54241	0.0726715	0.0775044
409.032	-57293	1.24836	0.632981	63.4225	-0.669978	2.295	0.414322	2	-1.78032	-1.17207	1.38173	1.54338	0.19821	0.00909257
451.505	-57298.8	1.24186	0.674695	64.8421	-0.292105	1.40462	0.299917	2	-1.6306	-0.966707	1.38071	1.55082	0.0506171	0.281611
433.503	-57289.8	1.20632	0.656584	65.0876	-0.686764	2.45335	0.331511	2	-1.75386	-0.870809	1.3824	1.54291	3.24487	0.149553
389.858	-57295.7	1.20723	0.647508	64.3553	-0.225076	1.22558	0.504743	2	-1.61762	-1.30701	1.38301	1.54542	1.04429	1.08465
418.059	-57300.4	1.2096	0.651145	65.2158	-0.144518	1.14236	0.275531	2	-1.9771	-1.15598	1.38187	1.54038	11.0292	0.583718
378.897	-57284.9	1.17649	0.670505	62.4734	-0.436586	2.10425	0.313713	2	-1.72648	-1.20224	1.38285	1.53596	0.00594769	0.380251
460.479	-57291.6	1.15454	0.683563	63.2289	-0.448856	2.28146	0.179323	2	-1.91972	-0.971697	1.38175	1.51879	8.6483	0.335083
345.744	-57285.8	1.18035	0.651406	62.8953	-0.147091	1.95741	0.319051	2	-1.96768	-0.88389	1.38222	1.5392	1.04743	0.0445313
480.617	-57283	1.18858	0.642217	65.9941	-0.33248	2.11431	0.17533	2	-1.77625	-1.08389	1.38181	1.54173	1.86746	0.313548
438.58	-57282.4	1.15841	0.675316	64.6765	-0.42088	2.22011	0.229928	2	-1.79209	-1.10539	1.38392	1.53321	0.00103804	0.13411
440.982	-57278.9	1.20981	0.652887	64.5889	-0.339463	2.58324	0.177174	2	-1.96989	-0.914371	1.38117	1.55667	0.0554713	0.20847
381.106	-57275.4	1.20553	0.661116	64.4158	-0.389908	3.28617	0.207768	2	-1.45115	-0.968123	1.38159	1.54966	6.06461	0.201315
364.706	-57286	1.1916	0.646342	62.1284	-0.617239	3.37562	0.297759	2	-1.58141	-1.13693	1.38203	1.55492	6.03323	0.02654
394.792	-57280.4	1.15982	0.64568	62.5511	-0.691213	3.36985	0.281366	2	-1.24879	-1.0992	1.3818	1.53348	0.877013	0.138915
471.731	-57304.9	1.19186	0.67314	61.4832	-0.175318	2.03687	0.0992849	2	-1.51185	-0.772396	1.3826	1.54744	0.0393512	0.016817
374.009	-57288.6	1.22365	0.656635	60.6038	-0.414645	2.55421	0.196781	2	-1.58821	-0.983921	1.38206	1.54856	1.94753	0.0209082
426.677	-57273.6	1.15218	0.702705	62.3936	-0.494504	2.1104	0.240893	2	-1.58906	-1.02018	1.38185	1.54046	1.27893	0.0506505
483.816	-57287	1.22744	0.668269	61.5618	-0.413209	1.75966	0.1688	2	-1.19608	-1.25022	1.38223	1.55031	0.0241019	0.0661174
365.469	-57284.6	1.16603	0.663505	62.6883	-0.476852	2.84493	0.239333	2	-1.17932	-1.25917	1.38241	1.53962	0.897302	0.0176101
399.488	-57296.7	1.14083	0.666174	61.3832	-0.414852	3.54232	0.151777	2	-1.2669	-0.929734	1.3822	1.53709	0.165415	0.295532
347.539	-57277.7	1.22111	0.651023	61.6644	-0.181448	3.91609	0.213745	2	-1.22393	-0.897479	1.38258	1.54646	1.7294	0.0849502
413.464	-57295.1	1.20282	0.667581	62.5984	-0.430277	2.09651	0.257165	2	-1.62419	-1.01555	1.38212	1.53523	0.0185747	0.172881
390.512	-57301	1.14792	0.686158	63.1496	-0.217505	2.29495	0.199916	2	-1.61554	-1.0847	1.38352	1.54843	1.60315	0.0122378
430.461	-57287.8	1.18089	0.704803	63.718	-0.0903952	2.13084	0.135997	2	-1.94182	-0.872073	1.38234	1.54005	4.0782	0.0197018
421.86	-57293.7	1.1856	0.682578	62.8375	-0.483792	2.2001	0.237032	2	-1.68795	-0.904144	1.38137	1.53467	0.0284113	0.0343472
420.75	-57282.2	1.20836	0.626763	63.4865	-0.48229	2.82178	0.227194	2	-1.91338	-0.96219	1.38229	1.5379	0.911636	0.187735
401.149	-57292.4	1.18713	0.648579	61.4916	-0.0578381	1.52456	0.168117	2	-1.64931	-1.05806	1.38221	1.54711	0.516414	0.0345018
456.42	-57283.3	1.17944	0.708055	62.1715	-0.483552	1.70133	0.237077	2	-1.2541	-1.26446	1.38203	1.54778	0.0416596	0.371616
408.919	-57313.1	1.21063	0.646612	62.3873	-0.47254	2.14738	0.225545	2	-1.49867	-0.970867	1.3826	1.52892	8.27231	0.115783
348.245	-57272.2	1.17301	0.679648	60.2221	-0.331387	2.73523	0.242362	2	-1.41364	-0.907236	1.38285	1.54142	2.26856	0.182033
392.661	-57287.6	1.20699	0.641297	63.3718	-0.707286	2.90156	0.353213	2	-1.60936	-1.14667	1.38151	1.54148	0.103481	0.00218298
417.405	-57299.6	1.1985	0.63834	64.6822	-0.748231	3.42773	0.274217	2	-1.56486	-0.983768	1.38007	1.53592	0.718282	0.0304607
456.694	-57284.9	1.19196	0.667406	63.8163	-0.225238	1.43954	0.194606	2	-1.75128	-0.993516	1.38265	1.53126	0.513922	0.360596
416.951	-57287.6	1.21951	0.656461	63.7393	-0.520294	2.87481	0.243136	2	-1.94436	-1.11986	1.38212	1.53717	4.14708	0.0186963
379.015	-57286.7	1.24774	0.632959	65.1453	-0.382617	2.34735	0.288401	2	-2.22666	-1.05361	1.38314	1.54831	1.14548	0.00724118
426.556	-57311.8	1.19602	0.686299	65.225	-0.282238	1.73995	0.189855	2	-1.84736	-1.16362	1.38197	1.54196	0.702731	0.0861603
344.889	-57271	1.17964	0.650926	63.9928	-1.2174	5.96934	0.393152	2	-1.61738	-0.877022	1.3813	1.548	0.0182897	0.157507
338.621	-57277.5	1.20397	0.65857	64.1152	-0.540001	2.94325	0.313087	2	-1.56534	-1.10858	1.38208	1.53521	0.190418	0.0776273
385.716	-57278.4	1.1825	0.653666	63.5821	-0.575455	3.38788	0.26843	2	-1.60307	-1.08027	1.38169	1.53721	9.59434	0.00701727
423.114	-57299.1	1.14579	0.694737	61.7375	-0.446846	1.85338	0.229933	2	-1.67365	-1.08549	1.38263	1.54647	1.18702	0.0281297
427.595	-57282.9	1.20808	0.696094	62.5177	-0.466998	2.80805	0.187003	2	-1.46475	-1.08411	1.38279	1.54518	1.27768	0.113748
447.637	-57295.9	1.20704	0.703386	62.9375	-0.352268	1.54591	0.261925	2	-1.79088	-1.08354	1.38298	1.55205	0.0638368	0.0786292
406.844	-57295.9	1.18573	0.715993	63.8636	-0.467283	1.96196	0.304546	2	-1.48178	-1.13486	1.38129	1.5487	1.34233	0.00598303
389.07	-57294.5	1.24752	0.646231	63.6484	-0.901887	2.68892	0.478617	2	-1.58785	-1.09024	1.38233	1.55991	2.06947	0.21534
388.983	-57291.6	1.19629	0.679139	61.8502	-0.221682	2.3781	0.186182	2	-1.56315	-0.825546	1.3832	1.5441	0.609457	0.258222
368.542	-57294	1.20413	0.662995	65.4792	-0.216207	3.34477	0.180415	2	-1.88473	-1.01836	1.3814	1.54131	5.90497	0.628461
352.867	-57279.3	1.16954	0.686939	62.5428	-0.553737	2.35588	0.411453	2	-1.26375	-1.28994	1.38323	1.54047	0.75638	0.264756
391.234	-57291.5	1.14454	0.696083	58.7087	-0.575796	3.55128	0.225825	2	-1.15673	-1.00861	1.38194	1.53948	1.12095	0.0162223
392.83	-57288.5	1.2252	0.658806	60.3289	-0.489948	2.40129	0.230725	2	-1.14031	-1.06625	1.38189	1.52485	0.174006	0.081444
396.634	-57274.1	1.16783	0.691179	60.747	-0.281225	2.72161	0.147518	2	-1.54523	-0.895333	1.38265	1.53131	5.45993	0.0758269
311.844	-57275	1.24206	0.64823	62.7205	-0.575548	3.50566	0.334501	2	-1.36672	-0.943654	1.38324	1.54881	0.147467	0.26336
371.867	-57272.6	1.18063	0.662134	60.9138	-0.535447	2.31558	0.328689	2	-1.3325	-1.20023	1.38241	1.52953	2.11056	0.104922
328.628	-57280.4	1.16877	0.695377	63.1029	-0.181014	2.05105	0.356781	2	-1.54893	-0.947466	1.38309	1.52937	0.913078	0.160936
381.27	-57290.7	1.18094	0.675921	63.2356	-0.543199	2.05185	0.345054	2	-1.58867	-1.11642	1.38175	1.53339	0.341256	0.00710923
414.128	-57288.2	1.20578	0.654141	64.2568	-0.469942	2.49813	0.230215	2	-1.27053	-1.24164	1.3823	1.53378	0.910582	0.0613242
378.886	-57285.5	1.20326	0.677862	63.3603	-0.39224	1.94818	0.301108	2	-1.44077	-1.27163	1.38198	1.53065	0.830396	0.135415
410.5	-57277	1.19451	0.681039	65.1924	-0.659246	1.8047	0.40214	2	-1.76763	-1.02705	1.38327	1.53979	0.278235	0.0838958
411.8	-57295.6	1.19895	0.673697	65.1607	-0.294106	1.74277	0.279548	2	-1.40569	-1.01726	1.38323	1.54233	1.9838	0.0643366
406.041	-57270.1	1.2097	0.653698	65.1675	-0.318015	1.62527	0.30374	2	-1.71396	-1.03126	1.38289	1.53689	0.469115	0.0811306
383.371	-57283.2	1.18374	0.668714	64.729	-0.23528	2.00915	0.277644	2	-1.91549	-1.20307	1.38157	1.54542	1.64743	0.00633029
348.113	-57290.2	1.19993	0.657826	63.6492	-0.126053	1.96321	0.295158	2	-1.67724	-0.887783	1.38194	1.54838	0.0425264	0.00308073
459.697	-57287.9	1.20958	0.654368	64.6089	-0.515425	2.30408	0.210289	2	-1.58317	-0.920228	1.38404	1.55232	0.301489	0.0786803
370.906	-57290.2	1.21542	0.665344	64.9421	-0.173098	2.29722	0.332196	2	-1.82006	-0.956044	1.38198	1.54363	0.450768	0.257022
453.99	-57286.7	1.23342	0.635503	65.744	-0.606432	2.50612	0.244486	2	-1.4998	-1.09603	1.3822	1.54078	0.0940846	0.0530271
372.676	-57284.9	1.22793	0.62733	63.2339	-0.830681	3.05116	0.472176	2	-1.50483	-1.0595	1.38293	1.55423	1.05533	0.457194
308.627	-57278.5	1.19787	0.619502	63.9097	-0.111049	2.65699	0.45973	2	-1.49257	-0.908776	1.38316	1.54714	0.0871858	0.418259
405.975	-57283.4	1.21007	0.636025	64.681	-0.21938	1.82093	0.311992	2	-1.60172	-0.923257	1.38261	1.53448	0.520162	0.14471
468.922	-57303.4	1.21361	0.631972	64.4356	-0.145652	1.73074	0.147234	2	-1.7751	-1.01041	1.383	1.56483	1.31061	0.00116287
361.168	-57296.4	1.21119	0.645454	64.3216	-0.618221	3.33368	0.294721	2	-1.66579	-1.02332	1.38269	1.54001	4.02056	0.0859288
342.961	-57282.5	1.21826	0.672948	65.6772	-0.483394	2.26385	0.390265	2	-1.6132	-1.17922	1.38149	1.53971	0.140271	0.0847502
314.278	-57274.3	1.21668	0.633536	65.9819	-0.976891	4.75063	0.39086	2	-2.2338	-0.985496	1.38092	1.55392	1.04195	0.0219741
337.914	-57277	1.19616	0.672468	60.9962	-0.561642	2.43571	0.416308	2	-1.41572	-0.98623	1.38235	1.54485	0.978346	0.0319243
367.134	-57281.6	1.20374	0.683947	61.1494	-0.495548	2.36796	0.349549	2	-1.46983	-0.977079	1.38209	1.54815	3.33202	0.173754
360.561	-57290.5	1.19358	0.699313	61.9159	-0.885715	4.18397	0.329429	2	-1.29254	-1.10806	1.38336	1.54525	0.770371	0.622188
453.017	-57309.3	1.19435	0.714455	64.0628	-0.368067	1.61356	0.207423	2	-1.64163	-0.972824	1.38188	1.54634	1.08728	0.100601
379.59	-57296.5	1.20268	0.645208	64.4758	-0.488339	2.35723	0.305952	2	-1.59635	-1.10572	1.38232	1.52589	5.31405	0.397671
457.195	-57316.2	1.21603	0.659288	60.6527	-0.546106	1.781	0.314123	2	-1.75776	-1.04542	1.38235	1.54183	0.133068	0.00797572
384.509	-57295	1.17598	0.673588	64.3877	-0.423934	1.93496	0.320065	2	-1.63644	-1.14242	1.38199	1.54528	0.199122	0.243708
440.471	-57291.1	1.22637	0.64335	61.9814	-0.460295	2.35975	0.17117	2	-1.7609	-1.08674	1.38222	1.55359	1.0244	0.00883005
524.565	-57304.6	1.14482	0.69576	65.3912	-0.316669	1.58683	0.149127	2	-1.8788	-0.945582	1.38215	1.55021	0.00336771	0.0200864
341.976	-57270.5	1.16166	0.724824	65.2292	-0.551284	2.54074	0.385229	2	-1.4982	-1.16892	1.38205	1.54156	1.84393	0.966298
339.478	-57264.3	1.18499	0.675876	62.6554	-0.554714	3.33029	0.36537	2	-1.91187	-1.03197	1.38329	1.53004	0.0954774	0.00143218
483.63	-57304.7	1.18245	0.682749	64.4704	-0.146372	1.20831	0.148112	2	-1.85861	-0.936343	1.38355	1.52408	1.17921	0.190472
476.198	-57304.9	1.21884	0.641633	65.2076	-0.451594	1.31297	0.312234	2	-1.9975	-1.18096	1.38313	1.54524	0.0038656	0.0564278
418.834	-57295.8	1.20262	0.625744	64.5895	-0.140804	1.8207	0.210572	2	-1.90328	-1.06359	1.38268	1.54679	1.26194	0.151002
365.53	-57301.5	1.22207	0.64528	65.22	-0.600648	1.93352	0.437914	2	-1.81915	-1.06548	1.38199	1.55149	1.16814	0.102368
342.137	-57275.5	1.16738	0.667634	64.2909	-0.806714	4.6695	0.265087	2	-1.96141	-0.940856	1.38259	1.54588	0.57944	0.0343345
510.699	-57291.3	1.21075	0.660578	63.5927	-0.527153	1.50249	0.296345	2	-1.79887	-1.00359	1.38177	1.55226	0.280038	0.0140705
394.621	-57291.1	1.18882	0.659309	65.3059	-0.380845	2.44318	0.256762	2	-2.02479	-0.845797	1.38178	1.55086	6.29006	0.120448
375.829	-57295	1.18279	0.65991	63.935	-0.77422	2.67939	0.436822	2	-1.48742	-1.01764	1.38287	1.53786	0.323271	0.0732698
326.189	-57283.5	1.14973	0.715173	64.0412	-0.260819	1.81505	0.322972	2	-1.7204	-0.993875	1.38068	1.54156	8.80891	0.225761
406.291	-57291.2	1.16596	0.633484	64.7481	-0.263442	2.94412	0.137188	2	-1.70148	-1.02426	1.38172	1.54836	4.30706	0.00389185
370.482	-57286.1	1.23641	0.616643	65.5882	-0.617992	2.71376	0.305133	2	-1.82809	-0.934377	1.38165	1.54244	1.64935	0.282828
358.299	-57282.3	1.1417	0.698066	62.8718	-0.90019	4.1396	0.365529	2	-1.56513	-0.90344	1.38202	1.53614	1.04071	0.0821727
374.908	-57288.9	1.21351	0.676721	63.2558	-0.745697	2.17779	0.437275	2	-1.57989	-1.0237	1.3821	1.54574	0.104758	0.297046
402.685	-57285.2	1.19376	0.697001	63.5963	-0.70604	3.13819	0.280829	2	-1.45921	-0.961446	1.38134	1.53748	0.0598112	0.0110481
422.853	-57285.4	1.22073	0.629335	63.5079	-0.721872	2.46788	0.358295	2	-1.48943	-1.0943	1.38271	1.53241	0.648146	0.0366127
485.809	-57309.4	1.19891	0.654657	65.3719	-0.457186	1.55501	0.225402	2	-1.91378	-0.958556	1.38087	1.54815	0.394129	0.2727
426.252	-57290.3	1.19128	0.688754	62.9823	-0.025746	1.65238	0.16892	2	-1.79597	-0.932083	1.3819	1.54306	0.125136	0.0274505
433.257	-57294.6	1.19516	0.629966	63.0462	-0.544694	2.53259	0.197871	2	-1.76999	-0.962855	1.38344	1.54432	0.0427276	0.0241873
410.888	-57294.1	1.19183	0.659327	63.036	-0.390688	2.65903	0.237437	2	-1.75358	-0.671969	1.38291	1.5367	2.9728	0.696554
387.611	-57288	1.17528	0.706358	62.9578	-0.659698	2.63313	0.391839	2	-1.59357	-1.10356	1.38186	1.53719	1.45952	0.0120297
341.563	-57294.8	1.1837	0.658437	62.5313	-0.269078	3.05241	0.202612	2	-1.52372	-1.0914	1.38117	1.54391	2.68077	1.01935
370.34	-57283.9	1.17066	0.684703	61.7058	-0.607183	2.19123	0.338929	2	-1.40515	-1.03929	1.38087	1.54023	0.0533023	0.354706
412.906	-57271.3	1.20759	0.678689	63.3444	-0.984808	2.83566	0.467207	2	-1.76849	-1.05928	1.38246	1.53739	0.0442385	0.0119808
316.972	-57287.4	1.20345	0.624697	62.4718	-0.303888	3.15161	0.336155	2	-1.55599	-0.847601	1.38294	1.54109	1.2425	0.0599173
385.522	-57308.4	1.21801	0.63856	65.2376	-0.475617	3.19439	0.190868	2	-1.3607	-1.00965	1.38268	1.53222	0.155429	0.0357406
405.226	-57292.9	1.20455	0.639847	62.9923	-0.514217	2.34018	0.245976	2	-1.01975	-1.07136	1.38267	1.54937	1.82002	0.0171623
376.234	-57282.3	1.19569	0.701857	61.2934	-0.391482	3.20151	0.214825	2	-1.07106	-1.05011	1.38197	1.55384	1.54104	0.21782
404.64	-57281.1	1.21703	0.667905	61.8725	-0.587808	3.19624	0.224918	2	-1.42754	-1.09881	1.382	1.54941	0.0145687	0.0214567
358.382	-57283.2	1.16947	0.6975	63.6216	-0.835932	2.88076	0.408819	2	-1.39211	-1.27993	1.38211	1.53734	1.54224	0.0152176
