# Supplementary material for: Molecular Evidence for Relaxed Selection on the Enamel Genes of Toothed Whales (Odontoceti) with Degenerative Enamel Phenotypes
Source: Genes (Basel). 2024 Feb 10;15(2):228. doi: 10.3390/genes15020228 (PMC10888366; doi:10.3390/genes15020228)
Supplement: Supplementary file 1 [file genes-15-00228-s001.zip › Supplementary Materials/Coevol Files/Coevol93TaxaTree.tree]

(((((((((Balaenoptera_acutorostrata,Balaenoptera_bonaerensis),
(((Balaenoptera_physalus,Megaptera_novaeangliae),((Balaenoptera_borealis,Balaenoptera_ricei),
Balaenoptera_musculus)),Eschrichtius_robustus)),Caperea_marginata),
(((Eubalaena_japonica,Eubalaena_glacialis),Eubalaena_australis),Balaena_mysticetus)),
((((((((((((((Tursiops_aduncus,Tursiops_truncatus),(Stenella_attenuata,Stenella_frontalis)),((((Stenella_clymene,Stenella_longirostris),Lagenodelphis_hosei),
(Delphinus_delphis_delphis,Delphinus_delphis_bairdii)),Stenella_coeruleoalba)),Sousa_chinensis),((((((Globicephala_macrorhynchus,Globicephala_melas),
(Peponocephala_electra,Feresa_attenuata)),Pseudorca_crassidens),Grampus_griseus),Steno_bredanensis),(Orcaella_brevirostris,Orcaella_heinsohni))),
(((Cephalorhynchus_heavisidii,(Cephalorhynchus_hectori,(Cephalorhynchus_commersonii,Cephalorhynchus_eutropia))),(Sagmatias_obliquidens,Sagmatias_obscurus)),
(Lissodelphis_borealis,Lissodelphis_peronii))),Lagenorhynchus_albirostris),Orcinus_orca),Leucopleurus_acutus),((Delphinapterus_leucas,Monodon_monoceros),
((Phocoena_phocoena,Phocoena_sinus),Neophocaena_asiaeorientalis))),((Inia_geoffrensis,Pontoporia_blainvillei),Lipotes_vexillifer)),
(((((((((Mesoplodon_densirostris,(Mesoplodon_perrini,Mesoplodon_peruvianus)),Mesoplodon_stejnegeri),Mesoplodon_grayi),
((Mesoplodon_bowdoini,Mesoplodon_carlhubbsi),Mesoplodon_layardii)),(((Mesoplodon_europaeus,Mesoplodon_mirus),Mesoplodon_ginkgodens),
Mesoplodon_bidens)),((Hyperoodon_ampullatus,Hyperoodon_planifrons),Indopacetus_pacificus)),Ziphius_cavirostris),Tasmacetus_shepherdi),(Berardius_arnuxii,Berardius_bairdii))),
(Platanista_gangetica,Platanista_minor)),((Kogia_breviceps,Kogia_sima),Physeter_macrocephalus))),
(Choeropsis_liberiensis,Hippopotamus_amphibius)),
((((Elaphurus_davidianus,Odocoileus_virginianus),
(((Capra_hircus,Ovis_aries),
((Bos_mutus,Bison_bison),Bubalus_bubalis)),Moschus_moschiferus)),
(Okapia_johnstoni,Giraffa_camelopardalis)),Tragulus_javanicus)),
(Catagonus_wagneri,Sus_scrofa)),(Camelus_bactrianus,Vicugna_pacos));
