# Supplementary material for: Molecular Evidence for Relaxed Selection on the Enamel Genes of Toothed Whales (Odontoceti) with Degenerative Enamel Phenotypes
Source: Genes (Basel). 2024 Feb 10;15(2):228. doi: 10.3390/genes15020228 (PMC10888366; doi:10.3390/genes15020228)
Supplement: Supplementary file 1 [file genes-15-00228-s001.zip › Supplementary Materials/Coevol Files/Coevol93Taxa9627bpCalibNotFixed.postmean.tre]

(((((((((Balaenoptera_acutorostrata:0.00566011,Balaenoptera_bonaerensis:0.00431591):0.00492003,(((Balaenoptera_physalus:0.00396947,Megaptera_novaeangliae:0.00422777):0.00230293,((Balaenoptera_borealis:0.00185239,Balaenoptera_ricei:0.00184608):0.00558525,Balaenoptera_musculus:0.00669205):0.00113179):0.00171179,Eschrichtius_robustus:0.00945916):0.00142322):0.00225953,Caperea_marginata:0.0116887):0.00175793,(((Eubalaena_japonica:0.00223417,Eubalaena_glacialis:0.0020148):0.000244416,Eubalaena_australis:0.00208338):0.00272934,Balaena_mysticetus:0.00397831):0.00710682):0.00647955,((((((((((((((Tursiops_aduncus:0.00216996,Tursiops_truncatus:0.00181873):0.000718263,(Stenella_attenuata:0.0012739,Stenella_frontalis:0.00165635):0.00118808):0.000312195,((((Stenella_clymene:0.00110747,Stenella_longirostris:0.00116344):0.00045901,Lagenodelphis_hosei:0.00125293):9.75007e-05,(Delphinus_delphis_delphis:0.000441555,Delphinus_delphis_bairdii:0.000451512):0.000786078):0.000540308,Stenella_coeruleoalba:0.00136021):0.000309398):0.000332615,Sousa_chinensis:0.00225418):0.000582562,((((((Globicephala_macrorhynchus:0.000907754,Globicephala_melas:0.00103195):0.000559543,(Peponocephala_electra:0.00104447,Feresa_attenuata:0.000970161):0.000334658):0.000609159,Pseudorca_crassidens:0.00148612):0.000253849,Grampus_griseus:0.00179994):0.000781975,Steno_bredanensis:0.00336046):0.000326756,(Orcaella_brevirostris:0.0020237,Orcaella_heinsohni:0.00198305):0.00102105):0.000255825):0.000849267,(((Cephalorhynchus_heavisidii:0.00168273,(Cephalorhynchus_hectori:0.000905082,(Cephalorhynchus_commersonii:0.000626425,Cephalorhynchus_eutropia:0.000638857):0.000323462):0.000672471):0.00027952,(Sagmatias_obliquidens:0.00119372,Sagmatias_obscurus:0.000935494):0.000737042):0.000281127,(Lissodelphis_borealis:0.00105582,Lissodelphis_peronii:0.000986652):0.00111973):0.00243385):0.000536973,Lagenorhynchus_albirostris:0.00420336):0.000109999,Orcinus_orca:0.00410746):0.00114699,Leucopleurus_acutus:0.00567561):0.00322564,((Delphinapterus_leucas:0.00302913,Monodon_monoceros:0.00290974):0.00395531,((Phocoena_phocoena:0.00164689,Phocoena_sinus:0.00180727):0.000460307,Neophocaena_asiaeorientalis:0.00171477):0.00869932):0.00338461):0.00493487,((Inia_geoffrensis:0.012809,Pontoporia_blainvillei:0.0133838):0.00295615,Lipotes_vexillifer:0.0178198):0.00177488):0.00388643,(((((((((Mesoplodon_densirostris:0.00356167,(Mesoplodon_perrini:0.00275514,Mesoplodon_peruvianus:0.00339382):0.000945323):0.000113921,Mesoplodon_stejnegeri:0.00269752):0.000472325,Mesoplodon_grayi:0.00356137):0.00127587,((Mesoplodon_bowdoini:0.00295363,Mesoplodon_carlhubbsi:0.00326389):0.000588282,Mesoplodon_layardii:0.00247019):0.000370217):0.000663363,(((Mesoplodon_europaeus:0.00239664,Mesoplodon_mirus:0.00258802):0.000491457,Mesoplodon_ginkgodens:0.00246537):0.00069908,Mesoplodon_bidens:0.00605289):0.000668504):0.00240545,((Hyperoodon_ampullatus:0.00364954,Hyperoodon_planifrons:0.00219726):0.00372328,Indopacetus_pacificus:0.00647442):0.00047576):0.000706771,Ziphius_cavirostris:0.00908122):0.000121489,Tasmacetus_shepherdi:0.00811971):0.00200844,(Berardius_arnuxii:0.00179669,Berardius_bairdii:0.00211548):0.00737551):0.0110867):0.000615616,(Platanista_gangetica:0.00034198,Platanista_minor:0.000332804):0.0169221):0.00176957,((Kogia_breviceps:0.0065367,Kogia_sima:0.00474376):0.0105748,Physeter_macrocephalus:0.0089758):0.00589109):0.00121035):0.0284627,(Choeropsis_liberiensis:0.0034359,Hippopotamus_amphibius:0.00428985):0.0549247):0.00747942,((((Elaphurus_davidianus:0.014731,Odocoileus_virginianus:0.0144917):0.0185424,(((Capra_hircus:0.00663956,Ovis_aries:0.00673307):0.0194217,((Bos_mutus:0.00424676,Bison_bison:0.00536617):0.0104067,Bubalus_bubalis:0.0124619):0.0115402):0.00827623,Moschus_moschiferus:0.0272496):0.00280704):0.00572424,(Okapia_johnstoni:0.0145285,Giraffa_camelopardalis:0.0110154):0.0179576):0.036078,Tragulus_javanicus:0.0951413):0.0353123):0.0157581,(Catagonus_wagneri:0.0522674,Sus_scrofa:0.0472597):0.0625032):0.00171365,(Camelus_bactrianus:0.0114779,Vicugna_pacos:0.0109599):0.0970607);
