# Supplementary material for: Molecular Evidence for Relaxed Selection on the Enamel Genes of Toothed Whales (Odontoceti) with Degenerative Enamel Phenotypes
Source: Genes (Basel). 2024 Feb 10;15(2):228. doi: 10.3390/genes15020228 (PMC10888366; doi:10.3390/genes15020228)
Supplement: Supplementary file 1 [file genes-15-00228-s001.zip › Supplementary Materials/Coevol Files/Coevol93Taxa9627bpCalibNotFixed.postmeansynrate.tab]

Balaenoptera_acutorostrata	Vicugna_pacos	0	0.201003
Balaenoptera_acutorostrata	Sus_scrofa	0.00829714	0.210402
Balaenoptera_acutorostrata	Tragulus_javanicus	0.102992	0.101808
Balaenoptera_acutorostrata	Hippopotamus_amphibius	0.0522154	0.186745
Balaenoptera_acutorostrata	Physeter_macrocephalus	0.224769	0.068385
Balaenoptera_acutorostrata	Balaena_mysticetus	0.129878	0.0342159
Balaenoptera_acutorostrata	Caperea_marginata	0.0552907	0.0318842
Balaenoptera_acutorostrata	Eschrichtius_robustus	0.0750241	0.0299498
Balaenoptera_acutorostrata	Balaenoptera_bonaerensis	0.17161	0.0285435
Balaenoptera_acutorostrata	Balaenoptera_acutorostrata	0.179923	0.0368792
Balaenoptera_bonaerensis	Balaenoptera_bonaerensis	0.179923	0.0213306
Balaenoptera_physalus	Eschrichtius_robustus	0.048715	0.0308442
Balaenoptera_physalus	Balaenoptera_musculus	0.0581226	0.029606
Balaenoptera_physalus	Megaptera_novaeangliae	0.0832549	0.026992
Balaenoptera_physalus	Balaenoptera_physalus	0.161441	0.0243396
Megaptera_novaeangliae	Megaptera_novaeangliae	0.161441	0.0277637
Balaenoptera_borealis	Balaenoptera_musculus	0.0375887	0.0328379
Balaenoptera_borealis	Balaenoptera_ricei	0.157839	0.0395274
Balaenoptera_borealis	Balaenoptera_borealis	0.0492682	0.0413008
Balaenoptera_ricei	Balaenoptera_ricei	0.0492682	0.0413672
Balaenoptera_musculus	Balaenoptera_musculus	0.207107	0.0338435
Eschrichtius_robustus	Eschrichtius_robustus	0.302818	0.0329474
Caperea_marginata	Caperea_marginata	0.426557	0.0234592
Eubalaena_japonica	Balaena_mysticetus	0.26014	0.0212877
Eubalaena_japonica	Eubalaena_australis	0.123588	0.0240769
Eubalaena_japonica	Eubalaena_glacialis	0.0105013	0.0252315
Eubalaena_japonica	Eubalaena_japonica	0.0876183	0.0304925
Eubalaena_glacialis	Eubalaena_glacialis	0.0876183	0.0250122
Eubalaena_australis	Eubalaena_australis	0.0981196	0.0223068
Balaena_mysticetus	Balaena_mysticetus	0.221708	0.016
Tursiops_aduncus	Physeter_macrocephalus	0.0196134	0.0577013
Tursiops_aduncus	Platanista_minor	0.0323268	0.0531849
Tursiops_aduncus	Berardius_bairdii	0.011322	0.057591
Tursiops_aduncus	Lipotes_vexillifer	0.072264	0.0519229
Tursiops_aduncus	Neophocaena_asiaeorientalis	0.107962	0.0409191
Tursiops_aduncus	Leucopleurus_acutus	0.0979229	0.0261351
Tursiops_aduncus	Orcinus_orca	0.0474523	0.0224801
Tursiops_aduncus	Lagenorhynchus_albirostris	0.00505979	0.0222254
Tursiops_aduncus	Lissodelphis_peronii	0.0238986	0.0234219
Tursiops_aduncus	Orcaella_heinsohni	0.0388245	0.0210493
Tursiops_aduncus	Sousa_chinensis	0.0295253	0.0198997
Tursiops_aduncus	Stenella_coeruleoalba	0.0163259	0.0207051
Tursiops_aduncus	Stenella_frontalis	0.0138965	0.0240026
Tursiops_aduncus	Tursiops_truncatus	0.0272969	0.0287207
Tursiops_aduncus	Tursiops_aduncus	0.0680352	0.037175
Tursiops_truncatus	Tursiops_truncatus	0.0680352	0.0264286
Stenella_attenuata	Stenella_frontalis	0.0453973	0.0287545
Stenella_attenuata	Stenella_attenuata	0.0499348	0.024505
Stenella_frontalis	Stenella_frontalis	0.0499348	0.0401932
Stenella_clymene	Stenella_coeruleoalba	0.0157429	0.0181992
Stenella_clymene	Delphinus_delphis_bairdii	0.0276537	0.0206974
Stenella_clymene	Lagenodelphis_hosei	0.00459023	0.0216127
Stenella_clymene	Stenella_longirostris	0.0196836	0.0265634
Stenella_clymene	Stenella_clymene	0.0415582	0.0295167
Stenella_longirostris	Stenella_longirostris	0.0415582	0.0318827
Lagenodelphis_hosei	Lagenodelphis_hosei	0.0612418	0.0211013
Delphinus_delphis_delphis	Delphinus_delphis_bairdii	0.0405999	0.0189614
Delphinus_delphis_delphis	Delphinus_delphis_delphis	0.0252322	0.018489
Delphinus_delphis_bairdii	Delphinus_delphis_bairdii	0.0252322	0.0194027
Stenella_coeruleoalba	Stenella_coeruleoalba	0.0934858	0.0113809
Sousa_chinensis	Sousa_chinensis	0.125555	0.0161809
Globicephala_macrorhynchus	Orcaella_heinsohni	0.0121844	0.0212982
Globicephala_macrorhynchus	Steno_bredanensis	0.0149271	0.022533
Globicephala_macrorhynchus	Grampus_griseus	0.0357381	0.0214482
Globicephala_macrorhynchus	Pseudorca_crassidens	0.0119125	0.021528
Globicephala_macrorhynchus	Feresa_attenuata	0.0260125	0.0262703
Globicephala_macrorhynchus	Globicephala_melas	0.0206216	0.0300028
Globicephala_macrorhynchus	Globicephala_macrorhynchus	0.0336837	0.0282315
Globicephala_melas	Globicephala_melas	0.0336837	0.0355019
Peponocephala_electra	Feresa_attenuata	0.0133859	0.0260376
Peponocephala_electra	Peponocephala_electra	0.0409195	0.0281397
Feresa_attenuata	Feresa_attenuata	0.0409195	0.0246889
Pseudorca_crassidens	Pseudorca_crassidens	0.0803179	0.0169176
Grampus_griseus	Grampus_griseus	0.0922304	0.0189829
Steno_bredanensis	Steno_bredanensis	0.127968	0.0307722
Orcaella_brevirostris	Orcaella_heinsohni	0.0474543	0.0215674
Orcaella_brevirostris	Orcaella_brevirostris	0.0954412	0.0224102
Orcaella_heinsohni	Orcaella_heinsohni	0.0954412	0.02144
Cephalorhynchus_heavisidii	Lissodelphis_peronii	0.101771	0.0245505
Cephalorhynchus_heavisidii	Sagmatias_obscurus	0.0118495	0.0239277
Cephalorhynchus_heavisidii	Cephalorhynchus_eutropia	0.0116837	0.0247248
Cephalorhynchus_heavisidii	Cephalorhynchus_heavisidii	0.0686004	0.0269339
Cephalorhynchus_hectori	Cephalorhynchus_eutropia	0.0285097	0.024714
Cephalorhynchus_hectori	Cephalorhynchus_hectori	0.0400907	0.0240253
Cephalorhynchus_commersonii	Cephalorhynchus_eutropia	0.0134704	0.0255765
Cephalorhynchus_commersonii	Cephalorhynchus_commersonii	0.0266203	0.0256758
Cephalorhynchus_eutropia	Cephalorhynchus_eutropia	0.0266203	0.0266953
Sagmatias_obliquidens	Sagmatias_obscurus	0.0327732	0.0229621
Sagmatias_obliquidens	Sagmatias_obliquidens	0.0475109	0.0304772
Sagmatias_obscurus	Sagmatias_obscurus	0.0475109	0.0192084
Lissodelphis_borealis	Lissodelphis_peronii	0.0473011	0.0239942
Lissodelphis_borealis	Lissodelphis_borealis	0.0448326	0.026556
Lissodelphis_peronii	Lissodelphis_peronii	0.0448326	0.0233041
Lagenorhynchus_albirostris	Lagenorhynchus_albirostris	0.217803	0.0168364
Orcinus_orca	Orcinus_orca	0.222863	0.014787
Leucopleurus_acutus	Leucopleurus_acutus	0.270315	0.0161711
Delphinapterus_leucas	Neophocaena_asiaeorientalis	0.0911791	0.0353912
Delphinapterus_leucas	Monodon_monoceros	0.136436	0.0231452
Delphinapterus_leucas	Delphinapterus_leucas	0.140623	0.0213135
Monodon_monoceros	Monodon_monoceros	0.140623	0.0197121
Phocoena_phocoena	Neophocaena_asiaeorientalis	0.227597	0.0413382
Phocoena_phocoena	Phocoena_sinus	0.0111893	0.0456111
Phocoena_phocoena	Phocoena_phocoena	0.0382723	0.0470277
Phocoena_sinus	Phocoena_sinus	0.0382723	0.0554087
Neophocaena_asiaeorientalis	Neophocaena_asiaeorientalis	0.0494615	0.0331851
Inia_geoffrensis	Lipotes_vexillifer	0.0378305	0.0453501
Inia_geoffrensis	Pontoporia_blainvillei	0.0710242	0.0399281
Inia_geoffrensis	Inia_geoffrensis	0.367345	0.0303971
Pontoporia_blainvillei	Pontoporia_blainvillei	0.367345	0.0335771
Lipotes_vexillifer	Lipotes_vexillifer	0.43837	0.0363592
Mesoplodon_densirostris	Berardius_bairdii	0.225032	0.0417297
Mesoplodon_densirostris	Tasmacetus_shepherdi	0.0529583	0.0350488
Mesoplodon_densirostris	Ziphius_cavirostris	0.0035396	0.034775
Mesoplodon_densirostris	Indopacetus_pacificus	0.0209186	0.0337372
Mesoplodon_densirostris	Mesoplodon_bidens	0.0765517	0.0296013
Mesoplodon_densirostris	Mesoplodon_layardii	0.0237917	0.0275607
Mesoplodon_densirostris	Mesoplodon_grayi	0.0418698	0.0345994
Mesoplodon_densirostris	Mesoplodon_stejnegeri	0.0136175	0.0361813
Mesoplodon_densirostris	Mesoplodon_peruvianus	0.00320089	0.0376336
Mesoplodon_densirostris	Mesoplodon_densirostris	0.0869837	0.0471974
Mesoplodon_perrini	Mesoplodon_peruvianus	0.0230185	0.0461882
Mesoplodon_perrini	Mesoplodon_perrini	0.0639652	0.0442125
Mesoplodon_peruvianus	Mesoplodon_peruvianus	0.0639652	0.0652842
Mesoplodon_stejnegeri	Mesoplodon_stejnegeri	0.0901846	0.0259287
Mesoplodon_grayi	Mesoplodon_grayi	0.103802	0.0363961
Mesoplodon_bowdoini	Mesoplodon_layardii	0.0146938	0.0244219
Mesoplodon_bowdoini	Mesoplodon_carlhubbsi	0.0228426	0.0276425
Mesoplodon_bowdoini	Mesoplodon_bowdoini	0.108135	0.0287011
Mesoplodon_carlhubbsi	Mesoplodon_carlhubbsi	0.108135	0.0346926
Mesoplodon_layardii	Mesoplodon_layardii	0.130978	0.0142081
Mesoplodon_europaeus	Mesoplodon_bidens	0.0232768	0.0290121
Mesoplodon_europaeus	Mesoplodon_ginkgodens	0.0264866	0.0244192
Mesoplodon_europaeus	Mesoplodon_mirus	0.020264	0.0253266
Mesoplodon_europaeus	Mesoplodon_europaeus	0.0994361	0.0248026
Mesoplodon_mirus	Mesoplodon_mirus	0.0994361	0.0286969
Mesoplodon_ginkgodens	Mesoplodon_ginkgodens	0.1197	0.0180192
Mesoplodon_bidens	Mesoplodon_bidens	0.146187	0.0555449
Hyperoodon_ampullatus	Indopacetus_pacificus	0.014717	0.0321295
Hyperoodon_ampullatus	Hyperoodon_planifrons	0.127686	0.0264757
Hyperoodon_ampullatus	Hyperoodon_ampullatus	0.103613	0.0465695
Hyperoodon_planifrons	Hyperoodon_planifrons	0.103613	0.0176363
Indopacetus_pacificus	Indopacetus_pacificus	0.231298	0.0245161
Ziphius_cavirostris	Ziphius_cavirostris	0.266934	0.0337623
Tasmacetus_shepherdi	Tasmacetus_shepherdi	0.270474	0.0253085
Berardius_arnuxii	Berardius_bairdii	0.230238	0.0226541
Berardius_arnuxii	Berardius_arnuxii	0.0931933	0.0187227
Berardius_bairdii	Berardius_bairdii	0.0931933	0.0263411
Platanista_gangetica	Platanista_minor	0.522526	0.0117938
Platanista_gangetica	Platanista_gangetica	0.0372599	0.0115873
Platanista_minor	Platanista_minor	0.0372599	0.0111895
Kogia_breviceps	Physeter_macrocephalus	0.139611	0.0283958
Kogia_breviceps	Kogia_sima	0.312478	0.0398321
Kogia_breviceps	Kogia_breviceps	0.140024	0.0567691
Kogia_sima	Kogia_sima	0.140024	0.0299128
Physeter_macrocephalus	Physeter_macrocephalus	0.452502	0.0114694
Choeropsis_liberiensis	Hippopotamus_amphibius	0.550548	0.0158751
Choeropsis_liberiensis	Choeropsis_liberiensis	0.285947	0.0105734
Hippopotamus_amphibius	Hippopotamus_amphibius	0.285947	0.017028
Elaphurus_davidianus	Tragulus_javanicus	0.460454	0.0517175
Elaphurus_davidianus	Giraffa_camelopardalis	0.260944	0.226266
Elaphurus_davidianus	Moschus_moschiferus	0.0251214	0.233655
Elaphurus_davidianus	Odocoileus_virginianus	0.0793525	0.242357
Elaphurus_davidianus	Elaphurus_davidianus	0.0628394	0.247981
Odocoileus_virginianus	Odocoileus_virginianus	0.0628394	0.240356
Capra_hircus	Moschus_moschiferus	0.0121298	0.239325
Capra_hircus	Bubalus_bubalis	0.0331592	0.273989
Capra_hircus	Ovis_aries	0.0719657	0.280001
Capra_hircus	Capra_hircus	0.0249373	0.286246
Ovis_aries	Ovis_aries	0.0249373	0.2916
Bos_mutus	Bubalus_bubalis	0.0438538	0.266709
Bos_mutus	Bison_bison	0.0373122	0.314539
Bos_mutus	Bos_mutus	0.015737	0.264304
Bison_bison	Bison_bison	0.015737	0.407892
Bubalus_bubalis	Bubalus_bubalis	0.0530493	0.223999
Moschus_moschiferus	Moschus_moschiferus	0.130062	0.189461
Okapia_johnstoni	Giraffa_camelopardalis	0.0912534	0.169219
Okapia_johnstoni	Okapia_johnstoni	0.07606	0.232971
Giraffa_camelopardalis	Giraffa_camelopardalis	0.07606	0.135085
Tragulus_javanicus	Tragulus_javanicus	0.428257	0.393302
Catagonus_wagneri	Sus_scrofa	0.41764	0.0969903
Catagonus_wagneri	Catagonus_wagneri	0.574063	0.0880757
Sus_scrofa	Sus_scrofa	0.574063	0.0705575
Camelus_bactrianus	Vicugna_pacos	0.764325	0.0564308
Camelus_bactrianus	Camelus_bactrianus	0.235675	0.0541669
Vicugna_pacos	Vicugna_pacos	0.235675	0.0501158
