# Supplementary material for: Molecular Evidence for Relaxed Selection on the Enamel Genes of Toothed Whales (Odontoceti) with Degenerative Enamel Phenotypes
Source: Genes (Basel). 2024 Feb 10;15(2):228. doi: 10.3390/genes15020228 (PMC10888366; doi:10.3390/genes15020228)
Supplement: Supplementary file 1 [file genes-15-00228-s001.zip › Supplementary Materials/Coevol Files/Coevol93Taxa9627bpCalibNotFixed.postmeanbranchnonsynrate.tre]

(((((((((Balaenoptera_acutorostrata_6.5185:0.179923,Balaenoptera_bonaerensis_6.85038:0.179923)6.66057:0.17161,(((Balaenoptera_physalus_7.53603:0.161441,Megaptera_novaeangliae_7.38961:0.161441)14.0283:0.0832549,((Balaenoptera_borealis_21.3668:0.0492682,Balaenoptera_ricei_20.9808:0.0492682)6.46003:0.157839,Balaenoptera_musculus_5.04812:0.207107)33.4582:0.0375887)20.1655:0.0581226,Eschrichtius_robustus_3.74142:0.302818)25.5349:0.048715)15.2343:0.0750241,Caperea_marginata_2.8931:0.426557)19.7795:0.0552907,(((Eubalaena_japonica_11.3521:0.0876183,Eubalaena_glacialis_11.5336:0.0876183)174.744:0.0105013,Eubalaena_australis_10.1461:0.0981196)7.9196:0.123588,Balaena_mysticetus_4.56792:0.221708)3.70837:0.26014)6.26635:0.129878,((((((((((((((Tursiops_aduncus_9.13317:0.0680352,Tursiops_truncatus_9.31911:0.0680352)27.0079:0.0272969,(Stenella_attenuata_13.0034:0.0499348,Stenella_frontalis_12.6045:0.0499348)14.6767:0.0453973)77.3051:0.0138965,((((Stenella_clymene_14.846:0.0415582,Stenella_longirostris_14.7425:0.0415582)37.4031:0.0196836,Lagenodelphis_hosei_10.418:0.0612418)759.802:0.00459023,(Delphinus_delphis_delphis_29.3913:0.0252322,Delphinus_delphis_bairdii_29.4109:0.0252322)16.7358:0.0405999)27.057:0.0276537,Stenella_coeruleoalba_7.3017:0.0934858)122.557:0.0157429)49.8288:0.0163259,Sousa_chinensis_5.38478:0.125555)31.194:0.0295253,((((((Globicephala_macrorhynchus_21.3928:0.0336837,Globicephala_melas_21.0204:0.0336837)37.3616:0.0206216,(Peponocephala_electra_16.9862:0.0409195,Feresa_attenuata_17.1271:0.0409195)5444.57:0.0133859)29.8965:0.0260125,Pseudorca_crassidens_8.81547:0.0803179)97.6565:0.0119125,Grampus_griseus_7.37572:0.0922304)20.6948:0.0357381,Steno_bredanensis_5.03184:0.127968)63.1049:0.0149271,(Orcaella_brevirostris_6.87412:0.0954412,Orcaella_heinsohni_6.75976:0.0954412)15.0993:0.0474543)132.383:0.0121844)18.4908:0.0388245,(((Cephalorhynchus_heavisidii_9.18637:0.0686004,(Cephalorhynchus_hectori_16.7966:0.0400907,(Cephalorhynchus_commersonii_26.329:0.0266203,Cephalorhynchus_eutropia_26.1543:0.0266203)64.389:0.0134704)25.2144:0.0285097)91.4842:0.0116837,(Sagmatias_obliquidens_13.5178:0.0475109,Sagmatias_obscurus_13.9808:0.0475109)23.3277:0.0327732)156.812:0.0118495,(Lissodelphis_borealis_14.9387:0.0448326,Lissodelphis_peronii_15.0858:0.0448326)14.1648:0.0473011)6.213:0.101771)33.5446:0.0238986,Lagenorhynchus_albirostris_3.1414:0.217803)909.038:0.00505979,Orcinus_orca_3.0091:0.222863)14.884:0.0474523,Leucopleurus_acutus_2.55226:0.270315)6.97962:0.0979229,((Delphinapterus_leucas_7.33305:0.140623,Monodon_monoceros_7.3258:0.140623)6.66133:0.136436,((Phocoena_phocoena_24.8409:0.0382723,Phocoena_sinus_24.4338:0.0382723)99.8804:0.0111893,Neophocaena_asiaeorientalis_19.4451:0.0494615)3.77128:0.227597)8.50847:0.0911791)5.90494:0.107962,((Inia_geoffrensis_1.39614:0.367345,Pontoporia_blainvillei_1.51055:0.367345)8.0876:0.0710242,Lipotes_vexillifer_1.20916:0.43837)16.6409:0.0378305)8.58201:0.072264,(((((((((Mesoplodon_densirostris_7.75354:0.0869837,(Mesoplodon_perrini_10.7791:0.0639652,Mesoplodon_peruvianus_10.62:0.0639652)32.3107:0.0230185)1473.69:0.00320089,Mesoplodon_stejnegeri_7.87683:0.0901846)68.1607:0.0136175,Mesoplodon_grayi_6.65953:0.103802)17.701:0.0418698,((Mesoplodon_bowdoini_6.45828:0.108135,Mesoplodon_carlhubbsi_6.32507:0.108135)42.3538:0.0228426,Mesoplodon_layardii_5.85111:0.130978)79.1357:0.0146938)35.7071:0.0237917,(((Mesoplodon_europaeus_7.66901:0.0994361,Mesoplodon_mirus_7.51341:0.0994361)47.5016:0.020264,Mesoplodon_ginkgodens_6.23812:0.1197)32.4019:0.0264866,Mesoplodon_bidens_4.86212:0.146187)37.2191:0.0232768)9.05674:0.0765517,((Hyperoodon_ampullatus_6.83488:0.103613,Hyperoodon_planifrons_7.39052:0.103613)5.49903:0.127686,Indopacetus_pacificus_2.88321:0.231298)73.1442:0.014717)38.5335:0.0209186,Ziphius_cavirostris_2.4309:0.266934)1007.78:0.0035396,Tasmacetus_shepherdi_2.41566:0.270474)13.0644:0.0529583,(Berardius_arnuxii_8.48556:0.0931933,Berardius_bairdii_8.30415:0.0931933)3.01372:0.230238)2.86326:0.225032)75.4666:0.011322,(Platanista_gangetica_30.2513:0.0372599,Platanista_minor_30.4012:0.0372599)1.32608:0.522526)21.6045:0.0323268,((Kogia_breviceps_8.90092:0.140024,Kogia_sima_9.39686:0.140024)3.39368:0.312478,Physeter_macrocephalus_2.1816:0.452502)5.72636:0.139611)36.7254:0.0196134)2.31024:0.224769,(Choeropsis_liberiensis_1.95172:0.285947,Hippopotamus_amphibius_1.891:0.285947)0.830092:0.550548)8.18437:0.0522154,((((Elaphurus_davidianus_5.39573:0.0628394,Odocoileus_virginianus_5.25148:0.0628394)4.28159:0.0793525,(((Capra_hircus_14.0152:0.0249373,Ovis_aries_13.8701:0.0249373)4.72299:0.0719657,((Bos_mutus_22.3833:0.015737,Bison_bison_21.5672:0.015737)9.25955:0.0373122,Bubalus_bubalis_6.67311:0.0530493)7.90917:0.0438538)10.6467:0.0331592,Moschus_moschiferus_2.8243:0.130062)31.8124:0.0121298)14.2214:0.0251214,(Okapia_johnstoni_4.45:0.07606,Giraffa_camelopardalis_4.65914:0.07606)3.7646:0.0912534)1.61942:0.260944,Tragulus_javanicus_0.986549:0.428257)1.00716:0.460454)3.93482:0.102992,(Catagonus_wagneri_0.663609:0.574063,Sus_scrofa_0.782657:0.574063)0.942623:0.41764)138.593:0.00829714,(Camelus_bactrianus_1.81935:0.235675,Vicugna_pacos_1.92199:0.235675)0.500798:0.764325)1;
