# Supplementary material for: Molecular Evidence for Relaxed Selection on the Enamel Genes of Toothed Whales (Odontoceti) with Degenerative Enamel Phenotypes
Source: Genes (Basel). 2024 Feb 10;15(2):228. doi: 10.3390/genes15020228 (PMC10888366; doi:10.3390/genes15020228)
Supplement: Supplementary file 1 [file genes-15-00228-s001.zip › Supplementary Materials/Coevol Files/Coevol93Taxa9627bpCalibNotFixed.postmeandates.tab]

63.541	1.45139
63.0118	1.39903
56.452	0.884831
53.129	0.650011
38.8448	1.41815
30.5974	2.02004
27.0874	2.41016
22.3227	2.74348
11.4255	2.21705
0	0
0	0
19.2304	2.6391
15.5379	2.4985
10.2489	2.29517
0	0
0	0
13.1505	2.32654
3.12771	1.01953
0	0
0	0
0	0
0	0
0	0
14.0787	2.87522
6.23049	1.88774
5.56354	1.77835
0	0
0	0
0	0
0	0
37.6003	1.43714
35.5489	1.46231
34.8304	1.49803
30.2415	1.52402
23.384	1.47821
17.1629	1.48337
14.1528	1.34628
13.8319	1.3249
12.3125	1.22645
9.84776	1.01558
7.9721	0.483424
6.93529	0.630674
6.05279	0.792093
4.31848	0.804659
0	0
0	0
3.17113	0.768285
0	0
0	0
5.9346	0.788478
4.18008	0.808792
3.8883	0.804847
2.63898	0.6854
0	0
0	0
0	0
1.60177	0.649214
0	0
0	0
0	0
0	0
9.07463	1.09153
8.12598	1.11712
5.85691	1.0516
5.10111	1.00418
3.44862	0.835973
2.13963	0.638191
0	0
0	0
2.59963	0.756811
0	0
0	0
0	0
0	0
0	0
6.0592	1.31748
0	0
0	0
5.85119	1.254
5.09935	1.1527
4.3557	1.10987
0	0
2.5469	0.793891
0	0
1.69121	0.637374
0	0
0	0
3.01848	0.905515
0	0
0	0
2.84803	0.971163
0	0
0	0
0	0
0	0
0	0
17.593	1.32921
8.92875	1.55861
0	0
0	0
3.14059	0.845142
2.43033	0.699826
0	0
0	0
0	0
27.838	1.75655
23.3286	2.02419
0	0
0	0
0	0
20.5401	1.41512
17.1794	1.32047
16.9547	1.34838
15.6265	1.38468
10.7649	1.41975
9.25413	1.37395
6.59549	1.18213
5.73024	1.07176
5.52756	1.05021
0	0
4.06534	0.946424
0	0
0	0
0	0
0	0
8.32104	1.34034
6.8688	1.25936
0	0
0	0
0	0
9.286	1.33732
7.6031	1.32782
6.31513	1.22836
0	0
0	0
0	0
0	0
14.6914	1.47536
6.5807	1.31507
0	0
0	0
0	0
0	0
0	0
5.9187	1.68363
0	0
0	0
2.36603	1.56523
0	0
0	0
28.7361	2.40931
8.89322	1.7966
0	0
0	0
0	0
18.1312	4.91787
0	0
0	0
27.1976	0.84005
10.6235	1.33229
9.02862	1.32161
3.98871	0.86168
0	0
0	0
8.25818	1.27177
6.15251	1.07491
1.58359	0.425773
0	0
0	0
3.36849	0.730078
0.999483	0.285682
0	0
0	0
0	0
0	0
4.82755	1.11021
0	0
0	0
0	0
36.4388	4.23879
0	0
0	0
14.927	5.31054
0	0
0	0
