# Supplementary material for: Molecular Evidence for Relaxed Selection on the Enamel Genes of Toothed Whales (Odontoceti) with Degenerative Enamel Phenotypes
Source: Genes (Basel). 2024 Feb 10;15(2):228. doi: 10.3390/genes15020228 (PMC10888366; doi:10.3390/genes15020228)
Supplement: Supplementary file 1 [file genes-15-00228-s001.zip › Supplementary Materials/Coevol Files/Coevol93Taxa9627bpCalibNotFixed.postmeanbranchsynrate.tab]

Balaenoptera_acutorostrata	Vicugna_pacos	0	1
Balaenoptera_acutorostrata	Sus_scrofa	0.00829714	0.205697
Balaenoptera_acutorostrata	Tragulus_javanicus	0.102992	0.156105
Balaenoptera_acutorostrata	Hippopotamus_amphibius	0.0522154	0.144277
Balaenoptera_acutorostrata	Physeter_macrocephalus	0.224769	0.127565
Balaenoptera_acutorostrata	Balaena_mysticetus	0.129878	0.0513004
Balaenoptera_acutorostrata	Caperea_marginata	0.0552907	0.03305
Balaenoptera_acutorostrata	Eschrichtius_robustus	0.0750241	0.030917
Balaenoptera_acutorostrata	Balaenoptera_bonaerensis	0.17161	0.0292467
Balaenoptera_acutorostrata	Balaenoptera_acutorostrata	0.179923	0.0327113
Balaenoptera_bonaerensis	Balaenoptera_bonaerensis	0.179923	0.0249371
Balaenoptera_physalus	Eschrichtius_robustus	0.048715	0.030397
Balaenoptera_physalus	Balaenoptera_musculus	0.0581226	0.0302251
Balaenoptera_physalus	Megaptera_novaeangliae	0.0832549	0.028299
Balaenoptera_physalus	Balaenoptera_physalus	0.161441	0.0256658
Megaptera_novaeangliae	Megaptera_novaeangliae	0.161441	0.0273779
Balaenoptera_borealis	Balaenoptera_musculus	0.0375887	0.031222
Balaenoptera_borealis	Balaenoptera_ricei	0.157839	0.0361826
Balaenoptera_borealis	Balaenoptera_borealis	0.0492682	0.0404141
Balaenoptera_ricei	Balaenoptera_ricei	0.0492682	0.0404473
Balaenoptera_musculus	Balaenoptera_musculus	0.207107	0.0333407
Eschrichtius_robustus	Eschrichtius_robustus	0.302818	0.0318958
Caperea_marginata	Caperea_marginata	0.426557	0.0276717
Eubalaena_japonica	Balaena_mysticetus	0.26014	0.0277518
Eubalaena_japonica	Eubalaena_australis	0.123588	0.0226823
Eubalaena_japonica	Eubalaena_glacialis	0.0105013	0.0246542
Eubalaena_japonica	Eubalaena_japonica	0.0876183	0.027862
Eubalaena_glacialis	Eubalaena_glacialis	0.0876183	0.0251219
Eubalaena_australis	Eubalaena_australis	0.0981196	0.0231919
Balaena_mysticetus	Balaena_mysticetus	0.221708	0.0186438
Tursiops_aduncus	Physeter_macrocephalus	0.0196134	0.0630431
Tursiops_aduncus	Platanista_minor	0.0323268	0.0554431
Tursiops_aduncus	Berardius_bairdii	0.011322	0.0553877
Tursiops_aduncus	Lipotes_vexillifer	0.072264	0.054757
Tursiops_aduncus	Neophocaena_asiaeorientalis	0.107962	0.046421
Tursiops_aduncus	Leucopleurus_acutus	0.0979229	0.0335271
Tursiops_aduncus	Orcinus_orca	0.0474523	0.0243076
Tursiops_aduncus	Lagenorhynchus_albirostris	0.00505979	0.0223632
Tursiops_aduncus	Lissodelphis_peronii	0.0238986	0.0228236
Tursiops_aduncus	Orcaella_heinsohni	0.0388245	0.0222356
Tursiops_aduncus	Sousa_chinensis	0.0295253	0.0204745
Tursiops_aduncus	Stenella_coeruleoalba	0.0163259	0.0203024
Tursiops_aduncus	Stenella_frontalis	0.0138965	0.0223539
Tursiops_aduncus	Tursiops_truncatus	0.0272969	0.0263617
Tursiops_aduncus	Tursiops_aduncus	0.0680352	0.0329479
Tursiops_truncatus	Tursiops_truncatus	0.0680352	0.0275746
Stenella_attenuata	Stenella_frontalis	0.0453973	0.0263786
Stenella_attenuata	Stenella_attenuata	0.0499348	0.0266298
Stenella_frontalis	Stenella_frontalis	0.0499348	0.0344738
Stenella_clymene	Stenella_coeruleoalba	0.0157429	0.0194521
Stenella_clymene	Delphinus_delphis_bairdii	0.0276537	0.0194483
Stenella_clymene	Lagenodelphis_hosei	0.00459023	0.0211552
Stenella_clymene	Stenella_longirostris	0.0196836	0.0240881
Stenella_clymene	Stenella_clymene	0.0415582	0.02804
Stenella_longirostris	Stenella_longirostris	0.0415582	0.0292231
Lagenodelphis_hosei	Lagenodelphis_hosei	0.0612418	0.021357
Delphinus_delphis_delphis	Delphinus_delphis_bairdii	0.0405999	0.0198294
Delphinus_delphis_delphis	Delphinus_delphis_delphis	0.0252322	0.0187252
Delphinus_delphis_bairdii	Delphinus_delphis_bairdii	0.0252322	0.019182
Stenella_coeruleoalba	Stenella_coeruleoalba	0.0934858	0.01479
Sousa_chinensis	Sousa_chinensis	0.125555	0.0180403
Globicephala_macrorhynchus	Orcaella_heinsohni	0.0121844	0.0211736
Globicephala_macrorhynchus	Steno_bredanensis	0.0149271	0.0219156
Globicephala_macrorhynchus	Grampus_griseus	0.0357381	0.0219906
Globicephala_macrorhynchus	Pseudorca_crassidens	0.0119125	0.0214881
Globicephala_macrorhynchus	Feresa_attenuata	0.0260125	0.0238991
Globicephala_macrorhynchus	Globicephala_melas	0.0206216	0.0281366
Globicephala_macrorhynchus	Globicephala_macrorhynchus	0.0336837	0.0291172
Globicephala_melas	Globicephala_melas	0.0336837	0.0327524
Peponocephala_electra	Feresa_attenuata	0.0133859	0.0261567
Peponocephala_electra	Peponocephala_electra	0.0409195	0.0270886
Feresa_attenuata	Feresa_attenuata	0.0409195	0.0253632
Pseudorca_crassidens	Pseudorca_crassidens	0.0803179	0.0192228
Grampus_griseus	Grampus_griseus	0.0922304	0.0202155
Steno_bredanensis	Steno_bredanensis	0.127968	0.0266526
Orcaella_brevirostris	Orcaella_heinsohni	0.0474543	0.0214328
Orcaella_brevirostris	Orcaella_brevirostris	0.0954412	0.0219888
Orcaella_heinsohni	Orcaella_heinsohni	0.0954412	0.0215037
Cephalorhynchus_heavisidii	Lissodelphis_peronii	0.101771	0.0239862
Cephalorhynchus_heavisidii	Sagmatias_obscurus	0.0118495	0.0242391
Cephalorhynchus_heavisidii	Cephalorhynchus_eutropia	0.0116837	0.0243262
Cephalorhynchus_heavisidii	Cephalorhynchus_heavisidii	0.0686004	0.0258294
Cephalorhynchus_hectori	Cephalorhynchus_eutropia	0.0285097	0.0247194
Cephalorhynchus_hectori	Cephalorhynchus_hectori	0.0400907	0.0243697
Cephalorhynchus_commersonii	Cephalorhynchus_eutropia	0.0134704	0.0251453
Cephalorhynchus_commersonii	Cephalorhynchus_commersonii	0.0266203	0.0256262
Cephalorhynchus_eutropia	Cephalorhynchus_eutropia	0.0266203	0.0261359
Sagmatias_obliquidens	Sagmatias_obscurus	0.0327732	0.0234449
Sagmatias_obliquidens	Sagmatias_obliquidens	0.0475109	0.0267197
Sagmatias_obscurus	Sagmatias_obscurus	0.0475109	0.0210853
Lissodelphis_borealis	Lissodelphis_peronii	0.0473011	0.0242723
Lissodelphis_borealis	Lissodelphis_borealis	0.0448326	0.0252751
Lissodelphis_peronii	Lissodelphis_peronii	0.0448326	0.0236491
Lagenorhynchus_albirostris	Lagenorhynchus_albirostris	0.217803	0.0195309
Orcinus_orca	Orcinus_orca	0.222863	0.0186335
Leucopleurus_acutus	Leucopleurus_acutus	0.270315	0.0211531
Delphinapterus_leucas	Neophocaena_asiaeorientalis	0.0911791	0.0381552
Delphinapterus_leucas	Monodon_monoceros	0.136436	0.0292682
Delphinapterus_leucas	Delphinapterus_leucas	0.140623	0.0222294
Monodon_monoceros	Monodon_monoceros	0.140623	0.0214286
Phocoena_phocoena	Neophocaena_asiaeorientalis	0.227597	0.0383647
Phocoena_phocoena	Phocoena_sinus	0.0111893	0.0434747
Phocoena_phocoena	Phocoena_phocoena	0.0382723	0.0463194
Phocoena_sinus	Phocoena_sinus	0.0382723	0.0505099
Neophocaena_asiaeorientalis	Neophocaena_asiaeorientalis	0.0494615	0.0372617
Inia_geoffrensis	Lipotes_vexillifer	0.0378305	0.0486365
Inia_geoffrensis	Pontoporia_blainvillei	0.0710242	0.0426391
Inia_geoffrensis	Inia_geoffrensis	0.367345	0.0351626
Pontoporia_blainvillei	Pontoporia_blainvillei	0.367345	0.0367526
Lipotes_vexillifer	Lipotes_vexillifer	0.43837	0.0408547
Mesoplodon_densirostris	Berardius_bairdii	0.225032	0.0496604
Mesoplodon_densirostris	Tasmacetus_shepherdi	0.0529583	0.0383892
Mesoplodon_densirostris	Ziphius_cavirostris	0.0035396	0.0349192
Mesoplodon_densirostris	Indopacetus_pacificus	0.0209186	0.0342561
Mesoplodon_densirostris	Mesoplodon_bidens	0.0765517	0.0316692
Mesoplodon_densirostris	Mesoplodon_layardii	0.0237917	0.028581
Mesoplodon_densirostris	Mesoplodon_grayi	0.0418698	0.03108
Mesoplodon_densirostris	Mesoplodon_stejnegeri	0.0136175	0.0353904
Mesoplodon_densirostris	Mesoplodon_peruvianus	0.00320089	0.0369085
Mesoplodon_densirostris	Mesoplodon_densirostris	0.0869837	0.0424155
Mesoplodon_perrini	Mesoplodon_peruvianus	0.0230185	0.0419109
Mesoplodon_perrini	Mesoplodon_perrini	0.0639652	0.0452004
Mesoplodon_peruvianus	Mesoplodon_peruvianus	0.0639652	0.0557362
Mesoplodon_stejnegeri	Mesoplodon_stejnegeri	0.0901846	0.031055
Mesoplodon_grayi	Mesoplodon_grayi	0.103802	0.0354978
Mesoplodon_bowdoini	Mesoplodon_layardii	0.0146938	0.0259912
Mesoplodon_bowdoini	Mesoplodon_carlhubbsi	0.0228426	0.0260322
Mesoplodon_bowdoini	Mesoplodon_bowdoini	0.108135	0.0281718
Mesoplodon_carlhubbsi	Mesoplodon_carlhubbsi	0.108135	0.0311675
Mesoplodon_layardii	Mesoplodon_layardii	0.130978	0.019315
Mesoplodon_europaeus	Mesoplodon_bidens	0.0232768	0.0293067
Mesoplodon_europaeus	Mesoplodon_ginkgodens	0.0264866	0.0267156
Mesoplodon_europaeus	Mesoplodon_mirus	0.020264	0.0248729
Mesoplodon_europaeus	Mesoplodon_europaeus	0.0994361	0.0250646
Mesoplodon_mirus	Mesoplodon_mirus	0.0994361	0.0270118
Mesoplodon_ginkgodens	Mesoplodon_ginkgodens	0.1197	0.0212192
Mesoplodon_bidens	Mesoplodon_bidens	0.146187	0.0422785
Hyperoodon_ampullatus	Indopacetus_pacificus	0.014717	0.0329332
Hyperoodon_ampullatus	Hyperoodon_planifrons	0.127686	0.0293026
Hyperoodon_ampullatus	Hyperoodon_ampullatus	0.103613	0.0365226
Hyperoodon_planifrons	Hyperoodon_planifrons	0.103613	0.022056
Indopacetus_pacificus	Indopacetus_pacificus	0.231298	0.0283228
Ziphius_cavirostris	Ziphius_cavirostris	0.266934	0.0342686
Tasmacetus_shepherdi	Tasmacetus_shepherdi	0.270474	0.0301787
Berardius_arnuxii	Berardius_bairdii	0.230238	0.0321919
Berardius_arnuxii	Berardius_arnuxii	0.0931933	0.0206884
Berardius_bairdii	Berardius_bairdii	0.0931933	0.0244976
Platanista_gangetica	Platanista_minor	0.522526	0.0324893
Platanista_gangetica	Platanista_gangetica	0.0372599	0.0116906
Platanista_minor	Platanista_minor	0.0372599	0.0114916
Kogia_breviceps	Physeter_macrocephalus	0.139611	0.0430485
Kogia_breviceps	Kogia_sima	0.312478	0.0341139
Kogia_breviceps	Kogia_breviceps	0.140024	0.0483006
Kogia_sima	Kogia_sima	0.140024	0.0348724
Physeter_macrocephalus	Physeter_macrocephalus	0.452502	0.0199326
Choeropsis_liberiensis	Hippopotamus_amphibius	0.550548	0.10131
Choeropsis_liberiensis	Choeropsis_liberiensis	0.285947	0.0132242
Hippopotamus_amphibius	Hippopotamus_amphibius	0.285947	0.0164515
Elaphurus_davidianus	Tragulus_javanicus	0.460454	0.0767629
Elaphurus_davidianus	Giraffa_camelopardalis	0.260944	0.138992
Elaphurus_davidianus	Moschus_moschiferus	0.0251214	0.229961
Elaphurus_davidianus	Odocoileus_virginianus	0.0793525	0.238006
Elaphurus_davidianus	Elaphurus_davidianus	0.0628394	0.245169
Odocoileus_virginianus	Odocoileus_virginianus	0.0628394	0.241356
Capra_hircus	Moschus_moschiferus	0.0121298	0.23649
Capra_hircus	Bubalus_bubalis	0.0331592	0.256657
Capra_hircus	Ovis_aries	0.0719657	0.276995
Capra_hircus	Capra_hircus	0.0249373	0.283123
Ovis_aries	Ovis_aries	0.0249373	0.285801
Bos_mutus	Bubalus_bubalis	0.0438538	0.270349
Bos_mutus	Bison_bison	0.0373122	0.290624
Bos_mutus	Bos_mutus	0.015737	0.289422
Bison_bison	Bison_bison	0.015737	0.361216
Bubalus_bubalis	Bubalus_bubalis	0.0530493	0.245354
Moschus_moschiferus	Moschus_moschiferus	0.130062	0.214393
Okapia_johnstoni	Giraffa_camelopardalis	0.0912534	0.197743
Okapia_johnstoni	Okapia_johnstoni	0.07606	0.201095
Giraffa_camelopardalis	Giraffa_camelopardalis	0.07606	0.152152
Tragulus_javanicus	Tragulus_javanicus	0.428257	0.22251
Catagonus_wagneri	Sus_scrofa	0.41764	0.153696
Catagonus_wagneri	Catagonus_wagneri	0.574063	0.092533
Sus_scrofa	Sus_scrofa	0.574063	0.0837739
Camelus_bactrianus	Vicugna_pacos	0.764325	0.128717
Camelus_bactrianus	Camelus_bactrianus	0.235675	0.0552989
Vicugna_pacos	Vicugna_pacos	0.235675	0.0532733
