# Supplementary material for: Molecular Evidence for Relaxed Selection on the Enamel Genes of Toothed Whales (Odontoceti) with Degenerative Enamel Phenotypes
Source: Genes (Basel). 2024 Feb 10;15(2):228. doi: 10.3390/genes15020228 (PMC10888366; doi:10.3390/genes15020228)
Supplement: Supplementary file 1 [file genes-15-00228-s001.zip › Supplementary Materials/Coevol Files/Coevol93Taxa9627bpCalibNotFixed.postmeanomega.tab]

Balaenoptera_acutorostrata	Vicugna_pacos	0	0.363788
Balaenoptera_acutorostrata	Sus_scrofa	0.00829714	0.36091
Balaenoptera_acutorostrata	Tragulus_javanicus	0.102992	0.43022
Balaenoptera_acutorostrata	Hippopotamus_amphibius	0.0522154	0.395159
Balaenoptera_acutorostrata	Physeter_macrocephalus	0.224769	0.633969
Balaenoptera_acutorostrata	Balaena_mysticetus	0.129878	0.938242
Balaenoptera_acutorostrata	Caperea_marginata	0.0552907	1.03568
Balaenoptera_acutorostrata	Eschrichtius_robustus	0.0750241	1.07459
Balaenoptera_acutorostrata	Balaenoptera_bonaerensis	0.17161	1.14146
Balaenoptera_acutorostrata	Balaenoptera_acutorostrata	0.179923	1.12618
Balaenoptera_bonaerensis	Balaenoptera_bonaerensis	0.179923	1.24147
Balaenoptera_physalus	Eschrichtius_robustus	0.048715	1.07061
Balaenoptera_physalus	Balaenoptera_musculus	0.0581226	1.06512
Balaenoptera_physalus	Megaptera_novaeangliae	0.0832549	1.1228
Balaenoptera_physalus	Balaenoptera_physalus	0.161441	1.17968
Megaptera_novaeangliae	Megaptera_novaeangliae	0.161441	1.13397
Balaenoptera_borealis	Balaenoptera_musculus	0.0375887	1.01632
Balaenoptera_borealis	Balaenoptera_ricei	0.157839	0.939617
Balaenoptera_borealis	Balaenoptera_borealis	0.0492682	0.954448
Balaenoptera_ricei	Balaenoptera_ricei	0.0492682	0.920793
Balaenoptera_musculus	Balaenoptera_musculus	0.207107	1.00248
Eschrichtius_robustus	Eschrichtius_robustus	0.302818	1.15579
Caperea_marginata	Caperea_marginata	0.426557	1.41434
Eubalaena_japonica	Balaena_mysticetus	0.26014	0.950203
Eubalaena_japonica	Eubalaena_australis	0.123588	0.902238
Eubalaena_japonica	Eubalaena_glacialis	0.0105013	0.901456
Eubalaena_japonica	Eubalaena_japonica	0.0876183	0.901983
Eubalaena_glacialis	Eubalaena_glacialis	0.0876183	0.931938
Eubalaena_australis	Eubalaena_australis	0.0981196	0.910233
Balaena_mysticetus	Balaena_mysticetus	0.221708	0.991013
Tursiops_aduncus	Physeter_macrocephalus	0.0196134	0.651356
Tursiops_aduncus	Platanista_minor	0.0323268	0.631393
Tursiops_aduncus	Berardius_bairdii	0.011322	0.619853
Tursiops_aduncus	Lipotes_vexillifer	0.072264	0.571532
Tursiops_aduncus	Neophocaena_asiaeorientalis	0.107962	0.666785
Tursiops_aduncus	Leucopleurus_acutus	0.0979229	0.649805
Tursiops_aduncus	Orcinus_orca	0.0474523	0.638883
Tursiops_aduncus	Lagenorhynchus_albirostris	0.00505979	0.638984
Tursiops_aduncus	Lissodelphis_peronii	0.0238986	0.623903
Tursiops_aduncus	Orcaella_heinsohni	0.0388245	0.636686
Tursiops_aduncus	Sousa_chinensis	0.0295253	0.641583
Tursiops_aduncus	Stenella_coeruleoalba	0.0163259	0.628731
Tursiops_aduncus	Stenella_frontalis	0.0138965	0.619274
Tursiops_aduncus	Tursiops_truncatus	0.0272969	0.604124
Tursiops_aduncus	Tursiops_aduncus	0.0680352	0.595818
Tursiops_truncatus	Tursiops_truncatus	0.0680352	0.617295
Stenella_attenuata	Stenella_frontalis	0.0453973	0.60483
Stenella_attenuata	Stenella_attenuata	0.0499348	0.620355
Stenella_frontalis	Stenella_frontalis	0.0499348	0.581071
Stenella_clymene	Stenella_coeruleoalba	0.0157429	0.639055
Stenella_clymene	Delphinus_delphis_bairdii	0.0276537	0.615285
Stenella_clymene	Lagenodelphis_hosei	0.00459023	0.60961
Stenella_clymene	Stenella_longirostris	0.0196836	0.585248
Stenella_clymene	Stenella_clymene	0.0415582	0.577367
Stenella_longirostris	Stenella_longirostris	0.0415582	0.567739
Lagenodelphis_hosei	Lagenodelphis_hosei	0.0612418	0.619339
Delphinus_delphis_delphis	Delphinus_delphis_bairdii	0.0405999	0.625247
Delphinus_delphis_delphis	Delphinus_delphis_delphis	0.0252322	0.628173
Delphinus_delphis_bairdii	Delphinus_delphis_bairdii	0.0252322	0.632255
Stenella_coeruleoalba	Stenella_coeruleoalba	0.0934858	0.700209
Sousa_chinensis	Sousa_chinensis	0.125555	0.703796
Globicephala_macrorhynchus	Orcaella_heinsohni	0.0121844	0.636052
Globicephala_macrorhynchus	Steno_bredanensis	0.0149271	0.636207
Globicephala_macrorhynchus	Grampus_griseus	0.0357381	0.653474
Globicephala_macrorhynchus	Pseudorca_crassidens	0.0119125	0.658219
Globicephala_macrorhynchus	Feresa_attenuata	0.0260125	0.64218
Globicephala_macrorhynchus	Globicephala_melas	0.0206216	0.648574
Globicephala_macrorhynchus	Globicephala_macrorhynchus	0.0336837	0.670131
Globicephala_melas	Globicephala_melas	0.0336837	0.646948
Peponocephala_electra	Feresa_attenuata	0.0133859	0.642282
Peponocephala_electra	Peponocephala_electra	0.0409195	0.641494
Feresa_attenuata	Feresa_attenuata	0.0409195	0.65394
Pseudorca_crassidens	Pseudorca_crassidens	0.0803179	0.709501
Grampus_griseus	Grampus_griseus	0.0922304	0.669822
Steno_bredanensis	Steno_bredanensis	0.127968	0.627842
Orcaella_brevirostris	Orcaella_heinsohni	0.0474543	0.614323
Orcaella_brevirostris	Orcaella_brevirostris	0.0954412	0.636704
Orcaella_heinsohni	Orcaella_heinsohni	0.0954412	0.616571
Cephalorhynchus_heavisidii	Lissodelphis_peronii	0.101771	0.599434
Cephalorhynchus_heavisidii	Sagmatias_obscurus	0.0118495	0.600453
Cephalorhynchus_heavisidii	Cephalorhynchus_eutropia	0.0116837	0.599567
Cephalorhynchus_heavisidii	Cephalorhynchus_heavisidii	0.0686004	0.586783
Cephalorhynchus_hectori	Cephalorhynchus_eutropia	0.0285097	0.614238
Cephalorhynchus_hectori	Cephalorhynchus_hectori	0.0400907	0.62452
Cephalorhynchus_commersonii	Cephalorhynchus_eutropia	0.0134704	0.613124
Cephalorhynchus_commersonii	Cephalorhynchus_commersonii	0.0266203	0.618861
Cephalorhynchus_eutropia	Cephalorhynchus_eutropia	0.0266203	0.610439
Sagmatias_obliquidens	Sagmatias_obscurus	0.0327732	0.604024
Sagmatias_obliquidens	Sagmatias_obliquidens	0.0475109	0.580751
Sagmatias_obscurus	Sagmatias_obscurus	0.0475109	0.62406
Lissodelphis_borealis	Lissodelphis_peronii	0.0473011	0.605457
Lissodelphis_borealis	Lissodelphis_borealis	0.0448326	0.605963
Lissodelphis_peronii	Lissodelphis_peronii	0.0448326	0.615041
Lagenorhynchus_albirostris	Lagenorhynchus_albirostris	0.217803	0.718068
Orcinus_orca	Orcinus_orca	0.222863	0.691245
Leucopleurus_acutus	Leucopleurus_acutus	0.270315	0.718706
Delphinapterus_leucas	Neophocaena_asiaeorientalis	0.0911791	0.809298
Delphinapterus_leucas	Monodon_monoceros	0.136436	0.951996
Delphinapterus_leucas	Delphinapterus_leucas	0.140623	1.04987
Monodon_monoceros	Monodon_monoceros	0.140623	1.04529
Phocoena_phocoena	Neophocaena_asiaeorientalis	0.227597	0.891355
Phocoena_phocoena	Phocoena_sinus	0.0111893	0.877151
Phocoena_phocoena	Phocoena_phocoena	0.0382723	0.882945
Phocoena_sinus	Phocoena_sinus	0.0382723	0.8525
Neophocaena_asiaeorientalis	Neophocaena_asiaeorientalis	0.0494615	0.918808
Inia_geoffrensis	Lipotes_vexillifer	0.0378305	0.54379
Inia_geoffrensis	Pontoporia_blainvillei	0.0710242	0.524875
Inia_geoffrensis	Inia_geoffrensis	0.367345	0.492813
Pontoporia_blainvillei	Pontoporia_blainvillei	0.367345	0.576538
Lipotes_vexillifer	Lipotes_vexillifer	0.43837	0.512481
Mesoplodon_densirostris	Berardius_bairdii	0.225032	0.651875
Mesoplodon_densirostris	Tasmacetus_shepherdi	0.0529583	0.643158
Mesoplodon_densirostris	Ziphius_cavirostris	0.0035396	0.644036
Mesoplodon_densirostris	Indopacetus_pacificus	0.0209186	0.648603
Mesoplodon_densirostris	Mesoplodon_bidens	0.0765517	0.683022
Mesoplodon_densirostris	Mesoplodon_layardii	0.0237917	0.685382
Mesoplodon_densirostris	Mesoplodon_grayi	0.0418698	0.666791
Mesoplodon_densirostris	Mesoplodon_stejnegeri	0.0136175	0.662665
Mesoplodon_densirostris	Mesoplodon_peruvianus	0.00320089	0.659606
Mesoplodon_densirostris	Mesoplodon_densirostris	0.0869837	0.642425
Mesoplodon_perrini	Mesoplodon_peruvianus	0.0230185	0.651792
Mesoplodon_perrini	Mesoplodon_perrini	0.0639652	0.658513
Mesoplodon_peruvianus	Mesoplodon_peruvianus	0.0639652	0.639712
Mesoplodon_stejnegeri	Mesoplodon_stejnegeri	0.0901846	0.712212
Mesoplodon_grayi	Mesoplodon_grayi	0.103802	0.672758
Mesoplodon_bowdoini	Mesoplodon_layardii	0.0146938	0.699327
Mesoplodon_bowdoini	Mesoplodon_carlhubbsi	0.0228426	0.678826
Mesoplodon_bowdoini	Mesoplodon_bowdoini	0.108135	0.676258
Mesoplodon_carlhubbsi	Mesoplodon_carlhubbsi	0.108135	0.649142
Mesoplodon_layardii	Mesoplodon_layardii	0.130978	0.797641
Mesoplodon_europaeus	Mesoplodon_bidens	0.0232768	0.697292
Mesoplodon_europaeus	Mesoplodon_ginkgodens	0.0264866	0.714926
Mesoplodon_europaeus	Mesoplodon_mirus	0.020264	0.72125
Mesoplodon_europaeus	Mesoplodon_europaeus	0.0994361	0.757683
Mesoplodon_mirus	Mesoplodon_mirus	0.0994361	0.722864
Mesoplodon_ginkgodens	Mesoplodon_ginkgodens	0.1197	0.736298
Mesoplodon_bidens	Mesoplodon_bidens	0.146187	0.699465
Hyperoodon_ampullatus	Indopacetus_pacificus	0.014717	0.652373
Hyperoodon_ampullatus	Hyperoodon_planifrons	0.127686	0.707103
Hyperoodon_ampullatus	Hyperoodon_ampullatus	0.103613	0.660696
Hyperoodon_planifrons	Hyperoodon_planifrons	0.103613	0.769708
Indopacetus_pacificus	Indopacetus_pacificus	0.231298	0.668896
Ziphius_cavirostris	Ziphius_cavirostris	0.266934	0.645059
Tasmacetus_shepherdi	Tasmacetus_shepherdi	0.270474	0.654814
Berardius_arnuxii	Berardius_bairdii	0.230238	0.714872
Berardius_arnuxii	Berardius_arnuxii	0.0931933	0.755324
Berardius_bairdii	Berardius_bairdii	0.0931933	0.726593
Platanista_gangetica	Platanista_minor	0.522526	0.747843
Platanista_gangetica	Platanista_gangetica	0.0372599	0.759094
Platanista_minor	Platanista_minor	0.0372599	0.769344
Kogia_breviceps	Physeter_macrocephalus	0.139611	0.884458
Kogia_breviceps	Kogia_sima	0.312478	1.20668
Kogia_breviceps	Kogia_breviceps	0.140024	1.17909
Kogia_sima	Kogia_sima	0.140024	1.30906
Physeter_macrocephalus	Physeter_macrocephalus	0.452502	1.07224
Choeropsis_liberiensis	Hippopotamus_amphibius	0.550548	0.498344
Choeropsis_liberiensis	Choeropsis_liberiensis	0.285947	0.538947
Hippopotamus_amphibius	Hippopotamus_amphibius	0.285947	0.507714
Elaphurus_davidianus	Tragulus_javanicus	0.460454	0.495908
Elaphurus_davidianus	Giraffa_camelopardalis	0.260944	0.343802
Elaphurus_davidianus	Moschus_moschiferus	0.0251214	0.341324
Elaphurus_davidianus	Odocoileus_virginianus	0.0793525	0.322141
Elaphurus_davidianus	Elaphurus_davidianus	0.0628394	0.325992
Odocoileus_virginianus	Odocoileus_virginianus	0.0628394	0.307613
Capra_hircus	Moschus_moschiferus	0.0121298	0.341844
Capra_hircus	Bubalus_bubalis	0.0331592	0.332481
Capra_hircus	Ovis_aries	0.0719657	0.326822
Capra_hircus	Capra_hircus	0.0249373	0.330897
Ovis_aries	Ovis_aries	0.0249373	0.323307
Bos_mutus	Bubalus_bubalis	0.0438538	0.335658
Bos_mutus	Bison_bison	0.0373122	0.322318
Bos_mutus	Bos_mutus	0.015737	0.333472
Bison_bison	Bison_bison	0.015737	0.308485
Bubalus_bubalis	Bubalus_bubalis	0.0530493	0.342005
Moschus_moschiferus	Moschus_moschiferus	0.130062	0.375127
Okapia_johnstoni	Giraffa_camelopardalis	0.0912534	0.333332
Okapia_johnstoni	Okapia_johnstoni	0.07606	0.309675
Giraffa_camelopardalis	Giraffa_camelopardalis	0.07606	0.3396
Tragulus_javanicus	Tragulus_javanicus	0.428257	0.347808
Catagonus_wagneri	Sus_scrofa	0.41764	0.404266
Catagonus_wagneri	Catagonus_wagneri	0.574063	0.345817
Sus_scrofa	Sus_scrofa	0.574063	0.481522
Camelus_bactrianus	Vicugna_pacos	0.764325	0.390492
Camelus_bactrianus	Camelus_bactrianus	0.235675	0.369517
Vicugna_pacos	Vicugna_pacos	0.235675	0.41844
