# Supplementary material for: Molecular Evidence for Relaxed Selection on the Enamel Genes of Toothed Whales (Odontoceti) with Degenerative Enamel Phenotypes
Source: Genes (Basel). 2024 Feb 10;15(2):228. doi: 10.3390/genes15020228 (PMC10888366; doi:10.3390/genes15020228)
Supplement: Supplementary file 1 [file genes-15-00228-s001.zip › Supplementary Materials/Coevol Files/Coevol93Taxa9627bpCalibNotFixed.monitor]

total number of cycles : 351
total time (s) : 40263.5	40263.7
time per cycle (s) : 114.711	114.712
#	%time	success	name
1	26.5	100	mapping + sufficient stat
2	0	30	chrono
3	0	81	chrono
4	0	97	chrono
5	0	99	chrono
6	0	20	root age
7	0	70	root age
8	0	95	root age
9	0	99	root age
10	0	14	propmove
11	0	64	propmove
12	0	59	propmove
13	0	94	propmove
14	0	30	multinormal
15	0	85	multinormal
16	0	98	multinormal
17	0.4	2	conjugate sigma - process
18	0.4	25	conjugate sigma - process
19	0.4	82	conjugate sigma - process
20	0.4	98	conjugate sigma - process
21	0.4	99	conjugate sigma - process
22	0	48	theta
23	0	93	theta
24	0	99	theta
25	0	13	relrates
26	0	71	relrates
27	0	85	relrates
28	0	92	relrates
29	0	90	relrates
30	0	75	relrates
31	0	96	relrates
32	0	99	relrates
33	0	71	stat4
34	0	31	stat4
35	0	72	stat10
36	0	97	stat
37	0	30	chrono
38	0	81	chrono
39	0	97	chrono
40	0	99	chrono
41	0	21	root age
42	0	71	root age
43	0	97	root age
44	0	99	root age
45	0	14	propmove
46	0	64	propmove
47	0	59	propmove
48	0	94	propmove
49	0	30	multinormal
50	0	85	multinormal
51	0	98	multinormal
52	0.4	2	conjugate sigma - process
53	0.4	25	conjugate sigma - process
54	0.4	82	conjugate sigma - process
55	0.4	98	conjugate sigma - process
56	0.4	99	conjugate sigma - process
57	0	48	theta
58	0	93	theta
59	0	99	theta
60	0	12	relrates
61	0	72	relrates
62	0	86	relrates
63	0	93	relrates
64	0	91	relrates
65	0	73	relrates
66	0	96	relrates
67	0	99	relrates
68	0	70	stat4
69	0	31	stat4
70	0	72	stat10
71	0	96	stat
72	0	30	chrono
73	0	81	chrono
74	0	97	chrono
75	0	99	chrono
76	0	20	root age
77	0	69	root age
78	0	95	root age
79	0	99	root age
80	0	14	propmove
81	0	64	propmove
82	0	60	propmove
83	0	95	propmove
84	0	30	multinormal
85	0	85	multinormal
86	0	98	multinormal
87	0.4	2	conjugate sigma - process
88	0.4	25	conjugate sigma - process
89	0.4	82	conjugate sigma - process
90	0.4	98	conjugate sigma - process
91	0.4	99	conjugate sigma - process
92	0	48	theta
93	0	93	theta
94	0	99	theta
95	0	11	relrates
96	0	72	relrates
97	0	87	relrates
98	0	92	relrates
99	0	91	relrates
100	0	76	relrates
101	0	97	relrates
102	0	99	relrates
103	0	71	stat4
104	0	32	stat4
105	0	72	stat10
106	0	96	stat
107	0	30	chrono
108	0	81	chrono
109	0	97	chrono
110	0	99	chrono
111	0	21	root age
112	0	73	root age
113	0	96	root age
114	0	99	root age
115	0	13	propmove
116	0	64	propmove
117	0	60	propmove
118	0	95	propmove
119	0	30	multinormal
120	0	85	multinormal
121	0	98	multinormal
122	0.4	2	conjugate sigma - process
123	0.4	25	conjugate sigma - process
124	0.4	82	conjugate sigma - process
125	0.4	98	conjugate sigma - process
126	0.4	99	conjugate sigma - process
127	0	48	theta
128	0	93	theta
129	0	99	theta
130	0	12	relrates
131	0	73	relrates
132	0	87	relrates
133	0	93	relrates
134	0	91	relrates
135	0	75	relrates
136	0	96	relrates
137	0	99	relrates
138	0	70	stat4
139	0	30	stat4
140	0	70	stat10
141	0	97	stat
142	0	30	chrono
143	0	81	chrono
144	0	97	chrono
145	0	99	chrono
146	0	22	root age
147	0	73	root age
148	0	96	root age
149	0	99	root age
150	0	14	propmove
151	0	64	propmove
152	0	60	propmove
153	0	95	propmove
154	0	30	multinormal
155	0	85	multinormal
156	0	98	multinormal
157	0.4	2	conjugate sigma - process
158	0.4	25	conjugate sigma - process
159	0.4	82	conjugate sigma - process
160	0.4	98	conjugate sigma - process
161	0.4	99	conjugate sigma - process
162	0	48	theta
163	0	93	theta
164	0	99	theta
165	0	12	relrates
166	0	71	relrates
167	0	86	relrates
168	0	93	relrates
169	0	91	relrates
170	0	75	relrates
171	0	96	relrates
172	0	99	relrates
173	0	71	stat4
174	0	32	stat4
175	0	72	stat10
176	0	96	stat
177	0	30	chrono
178	0	81	chrono
179	0	97	chrono
180	0	99	chrono
181	0	20	root age
182	0	71	root age
183	0	97	root age
184	0	99	root age
185	0	14	propmove
186	0	64	propmove
187	0	59	propmove
188	0	95	propmove
189	0	30	multinormal
190	0	85	multinormal
191	0	98	multinormal
192	0.4	2	conjugate sigma - process
193	0.4	25	conjugate sigma - process
194	0.4	82	conjugate sigma - process
195	0.4	98	conjugate sigma - process
196	0.4	99	conjugate sigma - process
197	0	48	theta
198	0	93	theta
199	0	99	theta
200	0	12	relrates
201	0	72	relrates
202	0	86	relrates
203	0	93	relrates
204	0	91	relrates
205	0	78	relrates
206	0	97	relrates
207	0	99	relrates
208	0	71	stat4
209	0	30	stat4
210	0	71	stat10
211	0	96	stat
212	0	30	chrono
213	0	81	chrono
214	0	97	chrono
215	0	99	chrono
216	0	20	root age
217	0	70	root age
218	0	95	root age
219	0	99	root age
220	0	13	propmove
221	0	64	propmove
222	0	59	propmove
223	0	94	propmove
224	0	30	multinormal
225	0	85	multinormal
226	0	98	multinormal
227	0.4	2	conjugate sigma - process
228	0.4	25	conjugate sigma - process
229	0.4	82	conjugate sigma - process
230	0.4	98	conjugate sigma - process
231	0.4	99	conjugate sigma - process
232	0	48	theta
233	0	93	theta
234	0	99	theta
235	0	12	relrates
236	0	72	relrates
237	0	87	relrates
238	0	92	relrates
239	0	91	relrates
240	0	76	relrates
241	0	97	relrates
242	0	99	relrates
243	0	71	stat4
244	0	32	stat4
245	0	73	stat10
246	0	97	stat
247	0	30	chrono
248	0	81	chrono
249	0	97	chrono
250	0	99	chrono
251	0	20	root age
252	0	70	root age
253	0	97	root age
254	0	99	root age
255	0	14	propmove
256	0	64	propmove
257	0	60	propmove
258	0	95	propmove
259	0	30	multinormal
260	0	85	multinormal
261	0	98	multinormal
262	0.4	2	conjugate sigma - process
263	0.4	25	conjugate sigma - process
264	0.4	82	conjugate sigma - process
265	0.4	98	conjugate sigma - process
266	0.4	99	conjugate sigma - process
267	0	48	theta
268	0	93	theta
269	0	99	theta
270	0	12	relrates
271	0	71	relrates
272	0	85	relrates
273	0	93	relrates
274	0	91	relrates
275	0	75	relrates
276	0	97	relrates
277	0	99	relrates
278	0	71	stat4
279	0	31	stat4
280	0	71	stat10
281	0	96	stat
282	0	30	chrono
283	0	81	chrono
284	0	97	chrono
285	0	99	chrono
286	0	21	root age
287	0	73	root age
288	0	96	root age
289	0	99	root age
290	0	13	propmove
291	0	64	propmove
292	0	59	propmove
293	0	95	propmove
294	0	30	multinormal
295	0	85	multinormal
296	0	98	multinormal
297	0.4	2	conjugate sigma - process
298	0.4	25	conjugate sigma - process
299	0.4	82	conjugate sigma - process
300	0.4	98	conjugate sigma - process
301	0.4	99	conjugate sigma - process
302	0	48	theta
303	0	93	theta
304	0	99	theta
305	0	12	relrates
306	0	72	relrates
307	0	86	relrates
308	0	93	relrates
309	0	91	relrates
310	0	78	relrates
311	0	98	relrates
312	0	99	relrates
313	0	71	stat4
314	0	31	stat4
315	0	71	stat10
316	0	96	stat
317	0	30	chrono
318	0	81	chrono
319	0	97	chrono
320	0	99	chrono
321	0	22	root age
322	0	72	root age
323	0	96	root age
324	0	99	root age
325	0	13	propmove
326	0	64	propmove
327	0	59	propmove
328	0	95	propmove
329	0	30	multinormal
330	0	85	multinormal
331	0	98	multinormal
332	0.4	2	conjugate sigma - process
333	0.4	25	conjugate sigma - process
334	0.4	82	conjugate sigma - process
335	0.4	98	conjugate sigma - process
336	0.4	99	conjugate sigma - process
337	0	48	theta
338	0	93	theta
339	0	99	theta
340	0	12	relrates
341	0	73	relrates
342	0	86	relrates
343	0	94	relrates
344	0	91	relrates
345	0	79	relrates
346	0	98	relrates
347	0	99	relrates
348	0	71	stat4
349	0	32	stat4
350	0	72	stat10
351	0	96	stat
352	0	30	chrono
353	0	81	chrono
354	0	97	chrono
355	0	99	chrono
356	0	20	root age
357	0	72	root age
358	0	95	root age
359	0	99	root age
360	0	13	propmove
361	0	64	propmove
362	0	59	propmove
363	0	95	propmove
364	0	30	multinormal
365	0	85	multinormal
366	0	98	multinormal
367	0.4	2	conjugate sigma - process
368	0.4	25	conjugate sigma - process
369	0.4	82	conjugate sigma - process
370	0.4	98	conjugate sigma - process
371	0.4	99	conjugate sigma - process
372	0	48	theta
373	0	93	theta
374	0	99	theta
375	0	12	relrates
376	0	72	relrates
377	0	85	relrates
378	0	92	relrates
379	0	91	relrates
380	0	78	relrates
381	0	97	relrates
382	0	99	relrates
383	0	70	stat4
384	0	32	stat4
385	0	71	stat10
386	0	96	stat
387	0	30	chrono
388	0	81	chrono
389	0	97	chrono
390	0	99	chrono
391	0	21	root age
392	0	72	root age
393	0	96	root age
394	0	99	root age
395	0	13	propmove
396	0	63	propmove
397	0	59	propmove
398	0	94	propmove
399	0	30	multinormal
400	0	85	multinormal
401	0	98	multinormal
402	0.4	2	conjugate sigma - process
403	0.4	25	conjugate sigma - process
404	0.4	82	conjugate sigma - process
405	0.4	98	conjugate sigma - process
406	0.4	99	conjugate sigma - process
407	0	48	theta
408	0	93	theta
409	0	99	theta
410	0	12	relrates
411	0	72	relrates
412	0	85	relrates
413	0	92	relrates
414	0	91	relrates
415	0	75	relrates
416	0	98	relrates
417	0	99	relrates
418	0	72	stat4
419	0	31	stat4
420	0	73	stat10
421	0	97	stat
422	0	30	chrono
423	0	81	chrono
424	0	97	chrono
425	0	99	chrono
426	0	22	root age
427	0	71	root age
428	0	96	root age
429	0	99	root age
430	0	14	propmove
431	0	64	propmove
432	0	59	propmove
433	0	94	propmove
434	0	30	multinormal
435	0	85	multinormal
436	0	98	multinormal
437	0.4	2	conjugate sigma - process
438	0.4	25	conjugate sigma - process
439	0.4	82	conjugate sigma - process
440	0.4	98	conjugate sigma - process
441	0.4	99	conjugate sigma - process
442	0	48	theta
443	0	93	theta
444	0	99	theta
445	0	12	relrates
446	0	72	relrates
447	0	86	relrates
448	0	92	relrates
449	0	92	relrates
450	0	79	relrates
451	0	97	relrates
452	0	99	relrates
453	0	71	stat4
454	0	31	stat4
455	0	71	stat10
456	0	97	stat
457	0	30	chrono
458	0	81	chrono
459	0	97	chrono
460	0	99	chrono
461	0	20	root age
462	0	72	root age
463	0	97	root age
464	0	99	root age
465	0	14	propmove
466	0	64	propmove
467	0	59	propmove
468	0	94	propmove
469	0	30	multinormal
470	0	85	multinormal
471	0	98	multinormal
472	0.4	2	conjugate sigma - process
473	0.4	25	conjugate sigma - process
474	0.4	82	conjugate sigma - process
475	0.4	98	conjugate sigma - process
476	0.4	99	conjugate sigma - process
477	0	48	theta
478	0	93	theta
479	0	99	theta
480	0	12	relrates
481	0	72	relrates
482	0	85	relrates
483	0	93	relrates
484	0	90	relrates
485	0	76	relrates
486	0	97	relrates
487	0	99	relrates
488	0	69	stat4
489	0	31	stat4
490	0	71	stat10
491	0	97	stat
492	0	30	chrono
493	0	81	chrono
494	0	97	chrono
495	0	99	chrono
496	0	22	root age
497	0	72	root age
498	0	96	root age
499	0	99	root age
500	0	13	propmove
501	0	64	propmove
502	0	59	propmove
503	0	95	propmove
504	0	30	multinormal
505	0	85	multinormal
506	0	98	multinormal
507	0.4	2	conjugate sigma - process
508	0.4	25	conjugate sigma - process
509	0.4	82	conjugate sigma - process
510	0.4	98	conjugate sigma - process
511	0.4	99	conjugate sigma - process
512	0	48	theta
513	0	94	theta
514	0	99	theta
515	0	12	relrates
516	0	72	relrates
517	0	87	relrates
518	0	93	relrates
519	0	91	relrates
520	0	77	relrates
521	0	98	relrates
522	0	99	relrates
523	0	70	stat4
524	0	31	stat4
525	0	72	stat10
526	0	97	stat
527	0	30	chrono
528	0	81	chrono
529	0	97	chrono
530	0	99	chrono
531	0	22	root age
532	0	71	root age
533	0	95	root age
534	0	99	root age
535	0	14	propmove
536	0	64	propmove
537	0	60	propmove
538	0	95	propmove
539	0	30	multinormal
540	0	85	multinormal
541	0	98	multinormal
542	0.4	2	conjugate sigma - process
543	0.4	25	conjugate sigma - process
544	0.4	82	conjugate sigma - process
545	0.4	98	conjugate sigma - process
546	0.4	99	conjugate sigma - process
547	0	48	theta
548	0	93	theta
549	0	99	theta
550	0	12	relrates
551	0	73	relrates
552	0	86	relrates
553	0	92	relrates
554	0	91	relrates
555	0	74	relrates
556	0	98	relrates
557	0	99	relrates
558	0	71	stat4
559	0	32	stat4
560	0	71	stat10
561	0	96	stat
562	0	30	chrono
563	0	81	chrono
564	0	97	chrono
565	0	99	chrono
566	0	21	root age
567	0	73	root age
568	0	96	root age
569	0	99	root age
570	0	14	propmove
571	0	64	propmove
572	0	59	propmove
573	0	94	propmove
574	0	30	multinormal
575	0	85	multinormal
576	0	98	multinormal
577	0.4	2	conjugate sigma - process
578	0.4	25	conjugate sigma - process
579	0.4	82	conjugate sigma - process
580	0.4	98	conjugate sigma - process
581	0.4	99	conjugate sigma - process
582	0	48	theta
583	0	93	theta
584	0	99	theta
585	0	11	relrates
586	0	72	relrates
587	0	87	relrates
588	0	92	relrates
589	0	90	relrates
590	0	77	relrates
591	0	97	relrates
592	0	99	relrates
593	0	71	stat4
594	0	31	stat4
595	0	70	stat10
596	0	96	stat
597	0	30	chrono
598	0	81	chrono
599	0	97	chrono
600	0	99	chrono
601	0	19	root age
602	0	70	root age
603	0	96	root age
604	0	99	root age
605	0	13	propmove
606	0	64	propmove
607	0	59	propmove
608	0	95	propmove
609	0	30	multinormal
610	0	85	multinormal
611	0	98	multinormal
612	0.4	2	conjugate sigma - process
613	0.4	25	conjugate sigma - process
614	0.4	82	conjugate sigma - process
615	0.4	98	conjugate sigma - process
616	0.4	99	conjugate sigma - process
617	0	48	theta
618	0	93	theta
619	0	99	theta
620	0	12	relrates
621	0	72	relrates
622	0	85	relrates
623	0	93	relrates
624	0	91	relrates
625	0	76	relrates
626	0	98	relrates
627	0	99	relrates
628	0	72	stat4
629	0	31	stat4
630	0	70	stat10
631	0	97	stat
632	0	30	chrono
633	0	81	chrono
634	0	97	chrono
635	0	99	chrono
636	0	22	root age
637	0	71	root age
638	0	96	root age
639	0	99	root age
640	0	13	propmove
641	0	64	propmove
642	0	59	propmove
643	0	95	propmove
644	0	30	multinormal
645	0	85	multinormal
646	0	98	multinormal
647	0.4	2	conjugate sigma - process
648	0.4	25	conjugate sigma - process
649	0.4	82	conjugate sigma - process
650	0.4	98	conjugate sigma - process
651	0.4	99	conjugate sigma - process
652	0	48	theta
653	0	93	theta
654	0	99	theta
655	0	12	relrates
656	0	72	relrates
657	0	87	relrates
658	0	93	relrates
659	0	92	relrates
660	0	75	relrates
661	0	97	relrates
662	0	99	relrates
663	0	72	stat4
664	0	31	stat4
665	0	71	stat10
666	0	97	stat
667	0	30	chrono
668	0	81	chrono
669	0	97	chrono
670	0	99	chrono
671	0	22	root age
672	0	74	root age
673	0	96	root age
674	0	99	root age
675	0	13	propmove
676	0	64	propmove
677	0	59	propmove
678	0	95	propmove
679	0	30	multinormal
680	0	85	multinormal
681	0	98	multinormal
682	0.4	2	conjugate sigma - process
683	0.4	25	conjugate sigma - process
684	0.4	82	conjugate sigma - process
685	0.4	98	conjugate sigma - process
686	0.4	99	conjugate sigma - process
687	0	48	theta
688	0	93	theta
689	0	99	theta
690	0	12	relrates
691	0	71	relrates
692	0	86	relrates
693	0	92	relrates
694	0	90	relrates
695	0	77	relrates
696	0	97	relrates
697	0	99	relrates
698	0	71	stat4
699	0	32	stat4
700	0	70	stat10
701	0	97	stat
702	0	30	chrono
703	0	81	chrono
704	0	97	chrono
705	0	99	chrono
706	0	21	root age
707	0	71	root age
708	0	96	root age
709	0	99	root age
710	0	13	propmove
711	0	64	propmove
712	0	59	propmove
713	0	95	propmove
714	0	30	multinormal
715	0	85	multinormal
716	0	98	multinormal
717	0.4	2	conjugate sigma - process
718	0.4	25	conjugate sigma - process
719	0.4	82	conjugate sigma - process
720	0.4	98	conjugate sigma - process
721	0.4	99	conjugate sigma - process
722	0	48	theta
723	0	93	theta
724	0	99	theta
725	0	11	relrates
726	0	73	relrates
727	0	86	relrates
728	0	92	relrates
729	0	91	relrates
730	0	77	relrates
731	0	97	relrates
732	0	99	relrates
733	0	71	stat4
734	0	31	stat4
735	0	72	stat10
736	0	97	stat
737	0	30	chrono
738	0	81	chrono
739	0	97	chrono
740	0	99	chrono
741	0	21	root age
742	0	70	root age
743	0	96	root age
744	0	99	root age
745	0	14	propmove
746	0	64	propmove
747	0	60	propmove
748	0	95	propmove
749	0	30	multinormal
750	0	85	multinormal
751	0	98	multinormal
752	0.4	2	conjugate sigma - process
753	0.4	25	conjugate sigma - process
754	0.4	82	conjugate sigma - process
755	0.4	98	conjugate sigma - process
756	0.4	99	conjugate sigma - process
757	0	48	theta
758	0	93	theta
759	0	99	theta
760	0	12	relrates
761	0	72	relrates
762	0	85	relrates
763	0	92	relrates
764	0	91	relrates
765	0	75	relrates
766	0	98	relrates
767	0	100	relrates
768	0	72	stat4
769	0	31	stat4
770	0	73	stat10
771	0	97	stat
772	0	30	chrono
773	0	81	chrono
774	0	97	chrono
775	0	99	chrono
776	0	21	root age
777	0	70	root age
778	0	96	root age
779	0	99	root age
780	0	14	propmove
781	0	64	propmove
782	0	59	propmove
783	0	94	propmove
784	0	30	multinormal
785	0	85	multinormal
786	0	98	multinormal
787	0.4	2	conjugate sigma - process
788	0.4	25	conjugate sigma - process
789	0.4	82	conjugate sigma - process
790	0.4	98	conjugate sigma - process
791	0.4	99	conjugate sigma - process
792	0	48	theta
793	0	93	theta
794	0	99	theta
795	0	13	relrates
796	0	72	relrates
797	0	87	relrates
798	0	93	relrates
799	0	91	relrates
800	0	74	relrates
801	0	97	relrates
802	0	99	relrates
803	0	72	stat4
804	0	31	stat4
805	0	71	stat10
806	0	96	stat
807	0	29	chrono
808	0	81	chrono
809	0	97	chrono
810	0	99	chrono
811	0	20	root age
812	0	73	root age
813	0	96	root age
814	0	99	root age
815	0	14	propmove
816	0	64	propmove
817	0	60	propmove
818	0	95	propmove
819	0	30	multinormal
820	0	85	multinormal
821	0	98	multinormal
822	0.4	2	conjugate sigma - process
823	0.4	25	conjugate sigma - process
824	0.4	82	conjugate sigma - process
825	0.4	98	conjugate sigma - process
826	0.4	99	conjugate sigma - process
827	0	48	theta
828	0	93	theta
829	0	99	theta
830	0	12	relrates
831	0	71	relrates
832	0	86	relrates
833	0	92	relrates
834	0	91	relrates
835	0	77	relrates
836	0	97	relrates
837	0	99	relrates
838	0	71	stat4
839	0	30	stat4
840	0	71	stat10
841	0	97	stat
842	0	30	chrono
843	0	81	chrono
844	0	97	chrono
845	0	99	chrono
846	0	19	root age
847	0	71	root age
848	0	97	root age
849	0	99	root age
850	0	13	propmove
851	0	65	propmove
852	0	60	propmove
853	0	95	propmove
854	0	30	multinormal
855	0	85	multinormal
856	0	98	multinormal
857	0.4	2	conjugate sigma - process
858	0.4	25	conjugate sigma - process
859	0.4	82	conjugate sigma - process
860	0.4	98	conjugate sigma - process
861	0.4	99	conjugate sigma - process
862	0	48	theta
863	0	93	theta
864	0	99	theta
865	0	12	relrates
866	0	71	relrates
867	0	86	relrates
868	0	92	relrates
869	0	91	relrates
870	0	77	relrates
871	0	97	relrates
872	0	99	relrates
873	0	70	stat4
874	0	31	stat4
875	0	71	stat10
876	0	96	stat
877	0	30	chrono
878	0	81	chrono
879	0	97	chrono
880	0	99	chrono
881	0	22	root age
882	0	74	root age
883	0	96	root age
884	0	99	root age
885	0	13	propmove
886	0	64	propmove
887	0	59	propmove
888	0	95	propmove
889	0	30	multinormal
890	0	85	multinormal
891	0	98	multinormal
892	0.4	2	conjugate sigma - process
893	0.4	25	conjugate sigma - process
894	0.4	82	conjugate sigma - process
895	0.4	98	conjugate sigma - process
896	0.4	99	conjugate sigma - process
897	0	48	theta
898	0	93	theta
899	0	99	theta
900	0	11	relrates
901	0	72	relrates
902	0	86	relrates
903	0	93	relrates
904	0	92	relrates
905	0	75	relrates
906	0	97	relrates
907	0	99	relrates
908	0	72	stat4
909	0	31	stat4
910	0	71	stat10
911	0	97	stat
912	0	30	chrono
913	0	81	chrono
914	0	97	chrono
915	0	99	chrono
916	0	22	root age
917	0	74	root age
918	0	96	root age
919	0	99	root age
920	0	13	propmove
921	0	64	propmove
922	0	59	propmove
923	0	94	propmove
924	0	30	multinormal
925	0	85	multinormal
926	0	98	multinormal
927	0.4	2	conjugate sigma - process
928	0.4	25	conjugate sigma - process
929	0.4	82	conjugate sigma - process
930	0.4	98	conjugate sigma - process
931	0.4	99	conjugate sigma - process
932	0	48	theta
933	0	93	theta
934	0	99	theta
935	0	12	relrates
936	0	72	relrates
937	0	86	relrates
938	0	93	relrates
939	0	91	relrates
940	0	75	relrates
941	0	97	relrates
942	0	99	relrates
943	0	72	stat4
944	0	30	stat4
945	0	71	stat10
946	0	96	stat
947	0	30	chrono
948	0	81	chrono
949	0	97	chrono
950	0	99	chrono
951	0	20	root age
952	0	71	root age
953	0	97	root age
954	0	99	root age
955	0	13	propmove
956	0	63	propmove
957	0	59	propmove
958	0	94	propmove
959	0	30	multinormal
960	0	85	multinormal
961	0	98	multinormal
962	0.4	2	conjugate sigma - process
963	0.4	25	conjugate sigma - process
964	0.4	82	conjugate sigma - process
965	0.4	98	conjugate sigma - process
966	0.4	99	conjugate sigma - process
967	0	48	theta
968	0	93	theta
969	0	99	theta
970	0	12	relrates
971	0	72	relrates
972	0	86	relrates
973	0	93	relrates
974	0	91	relrates
975	0	78	relrates
976	0	96	relrates
977	0	99	relrates
978	0	72	stat4
979	0	31	stat4
980	0	72	stat10
981	0	97	stat
982	0	30	chrono
983	0	81	chrono
984	0	97	chrono
985	0	99	chrono
986	0	23	root age
987	0	74	root age
988	0	96	root age
989	0	99	root age
990	0	13	propmove
991	0	64	propmove
992	0	59	propmove
993	0	95	propmove
994	0	30	multinormal
995	0	85	multinormal
996	0	98	multinormal
997	0.4	2	conjugate sigma - process
998	0.4	25	conjugate sigma - process
999	0.4	82	conjugate sigma - process
1000	0.4	98	conjugate sigma - process
1001	0.4	99	conjugate sigma - process
1002	0	48	theta
1003	0	93	theta
1004	0	99	theta
1005	0	12	relrates
1006	0	72	relrates
1007	0	86	relrates
1008	0	92	relrates
1009	0	91	relrates
1010	0	77	relrates
1011	0	98	relrates
1012	0	99	relrates
1013	0	72	stat4
1014	0	30	stat4
1015	0	71	stat10
1016	0	96	stat
1017	0	30	chrono
1018	0	81	chrono
1019	0	97	chrono
1020	0	99	chrono
1021	0	22	root age
1022	0	74	root age
1023	0	97	root age
1024	0	99	root age
1025	0	13	propmove
1026	0	64	propmove
1027	0	59	propmove
1028	0	95	propmove
1029	0	30	multinormal
1030	0	85	multinormal
1031	0	98	multinormal
1032	0.4	2	conjugate sigma - process
1033	0.4	25	conjugate sigma - process
1034	0.4	82	conjugate sigma - process
1035	0.4	98	conjugate sigma - process
1036	0.4	99	conjugate sigma - process
1037	0	48	theta
1038	0	93	theta
1039	0	99	theta
1040	0	12	relrates
1041	0	71	relrates
1042	0	85	relrates
1043	0	92	relrates
1044	0	90	relrates
1045	0	77	relrates
1046	0	96	relrates
1047	0	99	relrates
1048	0	70	stat4
1049	0	30	stat4
1050	0	71	stat10
1051	0	97	stat
