# Supplementary material for: Molecular Evidence for Relaxed Selection on the Enamel Genes of Toothed Whales (Odontoceti) with Degenerative Enamel Phenotypes
Source: Genes (Basel). 2024 Feb 10;15(2):228. doi: 10.3390/genes15020228 (PMC10888366; doi:10.3390/genes15020228)
Supplement: Supplementary file 1 [file genes-15-00228-s001.zip › Supplementary Materials/Coevol Files/Coevol93Taxa9627bpCalibNotFixed.postmeanomega.tre.tex]

\documentclass{amsart}
\usepackage{times}
\usepackage{pgf}
\usepackage[english]{babel}
\usepackage{tikz}
\usepackage{nopageno}

\begin{document}
\begin{center}
\begin{tikzpicture}
[anchor=west,font=\fontsize{8}{8}\selectfont,scale=1]

\path (14.9799,0) node {  \,  \it Balaenoptera acutorostrata };
\shade[left color=red!73!yellow, right color =red!73!yellow, middle color = red!73!yellow] (12.3011,-0.0749) rectangle (14.9999,0.075);
\path (14.9799,0.2717) node {  \,  \it Balaenoptera bonaerensis };
\shade[left color=red!84!yellow, right color =red!84!yellow, middle color = red!84!yellow] (12.3011,0.1967) rectangle (14.9999,0.3467);
\path [draw] (12.3011,0) -- +(0,0.2717);
\shade[left color=red!75!yellow, right color =red!75!yellow, middle color = red!75!yellow] (9.7269,0.0608) rectangle (12.3011,0.2108);
\path (14.9799,0.5434) node {  \,  \it Balaenoptera physalus };
\shade[left color=red!78!yellow, right color =red!78!yellow, middle color = red!78!yellow] (12.5783,0.4684) rectangle (14.9999,0.6184);
\path (14.9799,0.8152) node {  \,  \it Megaptera novaeangliae };
\shade[left color=red!74!yellow, right color =red!74!yellow, middle color = red!74!yellow] (12.5783,0.7402) rectangle (14.9999,0.8902);
\path [draw] (12.5783,0.5434) -- +(0,0.2717);
\shade[left color=red!73!yellow, right color =red!73!yellow, middle color = red!73!yellow] (11.3295,0.6043) rectangle (12.5783,0.7543);
\path (14.9799,1.0869) node {  \,  \it Balaenoptera borealis };
\shade[left color=red!58!yellow, right color =red!58!yellow, middle color = red!58!yellow] (14.2609,1.0119) rectangle (14.9999,1.1619);
\path (14.9799,1.3586) node {  \,  \it Balaenoptera ricei };
\shade[left color=red!55!yellow, right color =red!55!yellow, middle color = red!55!yellow] (14.2609,1.2836) rectangle (14.9999,1.4336);
\path [draw] (14.2609,1.0869) -- +(0,0.2717);
\shade[left color=red!57!yellow, right color =red!57!yellow, middle color = red!57!yellow] (11.8933,1.1478) rectangle (14.2609,1.2978);
\path (14.9799,1.6304) node {  \,  \it Balaenoptera musculus };
\shade[left color=red!62!yellow, right color =red!62!yellow, middle color = red!62!yellow] (11.8933,1.5554) rectangle (14.9999,1.7054);
\path [draw] (11.8933,1.2228) -- +(0,0.4076);
\shade[left color=red!64!yellow, right color =red!64!yellow, middle color = red!64!yellow] (11.3295,1.3516) rectangle (11.8933,1.5016);
\path [draw] (11.3295,0.6793) -- +(0,0.7472);
\shade[left color=red!68!yellow, right color =red!68!yellow, middle color = red!68!yellow] (10.4577,0.9779) rectangle (11.3295,1.1279);
\path (14.9799,1.9021) node {  \,  \it Eschrichtius robustus };
\shade[left color=red!76!yellow, right color =red!76!yellow, middle color = red!76!yellow] (10.4577,1.8271) rectangle (14.9999,1.9771);
\path [draw] (10.4577,1.0529) -- +(0,0.8491);
\shade[left color=red!68!yellow, right color =red!68!yellow, middle color = red!68!yellow] (9.7269,1.4025) rectangle (10.4577,1.5525);
\path [draw] (9.7269,0.1358) -- +(0,1.3417);
\shade[left color=red!69!yellow, right color =red!69!yellow, middle color = red!69!yellow] (8.6016,0.7317) rectangle (9.7269,0.8817);
\path (14.9799,2.1739) node {  \,  \it Caperea marginata };
\shade[left color=red!100!yellow, right color =red!100!yellow, middle color = red!100!yellow] (8.6016,2.0989) rectangle (14.9999,2.2489);
\path [draw] (8.6016,0.8067) -- +(0,1.3671);
\shade[left color=red!65!yellow, right color =red!65!yellow, middle color = red!65!yellow] (7.7722,1.4153) rectangle (8.6016,1.5653);
\path (14.9799,2.4456) node {  \,  \it Eubalaena japonica };
\shade[left color=red!53!yellow, right color =red!53!yellow, middle color = red!53!yellow] (13.6857,2.3706) rectangle (14.9999,2.5206);
\path (14.9799,2.7173) node {  \,  \it Eubalaena glacialis };
\shade[left color=red!56!yellow, right color =red!56!yellow, middle color = red!56!yellow] (13.6857,2.6423) rectangle (14.9999,2.7923);
\path [draw] (13.6857,2.4456) -- +(0,0.2717);
\shade[left color=red!53!yellow, right color =red!53!yellow, middle color = red!53!yellow] (13.5281,2.5065) rectangle (13.6857,2.6565);
\path (14.9799,2.9891) node {  \,  \it Eubalaena australis };
\shade[left color=red!54!yellow, right color =red!54!yellow, middle color = red!54!yellow] (13.5281,2.9141) rectangle (14.9999,3.0641);
\path [draw] (13.5281,2.5815) -- +(0,0.4076);
\shade[left color=red!53!yellow, right color =red!53!yellow, middle color = red!53!yellow] (11.6743,2.7103) rectangle (13.5281,2.8603);
\path (14.9799,3.2608) node {  \,  \it Balaena mysticetus };
\shade[left color=red!61!yellow, right color =red!61!yellow, middle color = red!61!yellow] (11.6743,3.1858) rectangle (14.9999,3.3358);
\path [draw] (11.6743,2.7853) -- +(0,0.4755);
\shade[left color=red!58!yellow, right color =red!58!yellow, middle color = red!58!yellow] (7.7722,2.948) rectangle (11.6743,3.098);
\path [draw] (7.7722,1.4903) -- +(0,1.5327);
\shade[left color=red!56!yellow, right color =red!56!yellow, middle color = red!56!yellow] (5.824,2.1817) rectangle (7.7722,2.3317);
\path (14.9799,3.5326) node {  \,  \it Tursiops aduncus };
\shade[left color=red!26!yellow, right color =red!26!yellow, middle color = red!26!yellow] (13.9794,3.4576) rectangle (14.9999,3.6076);
\path (14.9799,3.8043) node {  \,  \it Tursiops truncatus };
\shade[left color=red!27!yellow, right color =red!27!yellow, middle color = red!27!yellow] (13.9794,3.7293) rectangle (14.9999,3.8793);
\path [draw] (13.9794,3.5326) -- +(0,0.2717);
\shade[left color=red!26!yellow, right color =red!26!yellow, middle color = red!26!yellow] (13.57,3.5934) rectangle (13.9794,3.7434);
\path (14.9799,4.076) node {  \,  \it Stenella attenuata };
\shade[left color=red!28!yellow, right color =red!28!yellow, middle color = red!28!yellow] (14.2509,4.001) rectangle (14.9999,4.151);
\path (14.9799,4.3478) node {  \,  \it Stenella frontalis };
\shade[left color=red!24!yellow, right color =red!24!yellow, middle color = red!24!yellow] (14.2509,4.2728) rectangle (14.9999,4.4228);
\path [draw] (14.2509,4.076) -- +(0,0.2717);
\shade[left color=red!26!yellow, right color =red!26!yellow, middle color = red!26!yellow] (13.57,4.1369) rectangle (14.2509,4.2869);
\path [draw] (13.57,3.6684) -- +(0,0.5434);
\shade[left color=red!28!yellow, right color =red!28!yellow, middle color = red!28!yellow] (13.3615,3.8652) rectangle (13.57,4.0152);
\path (14.9799,4.6195) node {  \,  \it Stenella clymene };
\shade[left color=red!24!yellow, right color =red!24!yellow, middle color = red!24!yellow] (14.3766,4.5445) rectangle (14.9999,4.6945);
\path (14.9799,4.8913) node {  \,  \it Stenella longirostris };
\shade[left color=red!23!yellow, right color =red!23!yellow, middle color = red!23!yellow] (14.3766,4.8163) rectangle (14.9999,4.9663);
\path [draw] (14.3766,4.6195) -- +(0,0.2717);
\shade[left color=red!25!yellow, right color =red!25!yellow, middle color = red!25!yellow] (14.0813,4.6804) rectangle (14.3766,4.8304);
\path (14.9799,5.163) node {  \,  \it Lagenodelphis hosei };
\shade[left color=red!28!yellow, right color =red!28!yellow, middle color = red!28!yellow] (14.0813,5.088) rectangle (14.9999,5.238);
\path [draw] (14.0813,4.7554) -- +(0,0.4076);
\shade[left color=red!27!yellow, right color =red!27!yellow, middle color = red!27!yellow] (14.0125,4.8842) rectangle (14.0813,5.0342);
\path (14.9799,5.4347) node {  \,  \it Delphinus delphis delphis };
\shade[left color=red!28!yellow, right color =red!28!yellow, middle color = red!28!yellow] (14.6215,5.3597) rectangle (14.9999,5.5097);
\path (14.9799,5.7065) node {  \,  \it Delphinus delphis bairdii };
\shade[left color=red!29!yellow, right color =red!29!yellow, middle color = red!29!yellow] (14.6215,5.6315) rectangle (14.9999,5.7815);
\path [draw] (14.6215,5.4347) -- +(0,0.2717);
\shade[left color=red!28!yellow, right color =red!28!yellow, middle color = red!28!yellow] (14.0125,5.4956) rectangle (14.6215,5.6456);
\path [draw] (14.0125,4.9592) -- +(0,0.6114);
\shade[left color=red!27!yellow, right color =red!27!yellow, middle color = red!27!yellow] (13.5977,5.1899) rectangle (14.0125,5.3399);
\path (14.9799,5.9782) node {  \,  \it Stenella coeruleoalba };
\shade[left color=red!35!yellow, right color =red!35!yellow, middle color = red!35!yellow] (13.5977,5.9032) rectangle (14.9999,6.0532);
\path [draw] (13.5977,5.2649) -- +(0,0.7133);
\shade[left color=red!29!yellow, right color =red!29!yellow, middle color = red!29!yellow] (13.3615,5.5466) rectangle (13.5977,5.6966);
\path [draw] (13.3615,3.9402) -- +(0,1.6813);
\shade[left color=red!29!yellow, right color =red!29!yellow, middle color = red!29!yellow] (13.1166,4.7059) rectangle (13.3615,4.8559);
\path (14.9799,6.25) node {  \,  \it Sousa chinensis };
\shade[left color=red!35!yellow, right color =red!35!yellow, middle color = red!35!yellow] (13.1166,6.175) rectangle (14.9999,6.325);
\path [draw] (13.1166,4.7809) -- +(0,1.469);
\shade[left color=red!30!yellow, right color =red!30!yellow, middle color = red!30!yellow] (12.6737,5.4404) rectangle (13.1166,5.5904);
\path (14.9799,6.5217) node {  \,  \it Globicephala macrorhynchus };
\shade[left color=red!32!yellow, right color =red!32!yellow, middle color = red!32!yellow] (14.4947,6.4467) rectangle (14.9999,6.5967);
\path (14.9799,6.7934) node {  \,  \it Globicephala melas };
\shade[left color=red!30!yellow, right color =red!30!yellow, middle color = red!30!yellow] (14.4947,6.7184) rectangle (14.9999,6.8684);
\path [draw] (14.4947,6.5217) -- +(0,0.2717);
\shade[left color=red!30!yellow, right color =red!30!yellow, middle color = red!30!yellow] (14.1854,6.5826) rectangle (14.4947,6.7326);
\path (14.9799,7.0652) node {  \,  \it Peponocephala electra };
\shade[left color=red!30!yellow, right color =red!30!yellow, middle color = red!30!yellow] (14.3861,6.9902) rectangle (14.9999,7.1402);
\path (14.9799,7.3369) node {  \,  \it Feresa attenuata };
\shade[left color=red!31!yellow, right color =red!31!yellow, middle color = red!31!yellow] (14.3861,7.2619) rectangle (14.9999,7.4119);
\path [draw] (14.3861,7.0652) -- +(0,0.2717);
\shade[left color=red!30!yellow, right color =red!30!yellow, middle color = red!30!yellow] (14.1854,7.126) rectangle (14.3861,7.276);
\path [draw] (14.1854,6.6576) -- +(0,0.5434);
\shade[left color=red!30!yellow, right color =red!30!yellow, middle color = red!30!yellow] (13.7952,6.8543) rectangle (14.1854,7.0043);
\path (14.9799,7.6086) node {  \,  \it Pseudorca crassidens };
\shade[left color=red!36!yellow, right color =red!36!yellow, middle color = red!36!yellow] (13.7952,7.5336) rectangle (14.9999,7.6836);
\path [draw] (13.7952,6.9293) -- +(0,0.6793);
\shade[left color=red!31!yellow, right color =red!31!yellow, middle color = red!31!yellow] (13.6165,7.194) rectangle (13.7952,7.344);
\path (14.9799,7.8804) node {  \,  \it Grampus griseus };
\shade[left color=red!32!yellow, right color =red!32!yellow, middle color = red!32!yellow] (13.6165,7.8054) rectangle (14.9999,7.9554);
\path [draw] (13.6165,7.269) -- +(0,0.6114);
\shade[left color=red!31!yellow, right color =red!31!yellow, middle color = red!31!yellow] (13.0804,7.4997) rectangle (13.6165,7.6497);
\path (14.9799,8.1521) node {  \,  \it Steno bredanensis };
\shade[left color=red!28!yellow, right color =red!28!yellow, middle color = red!28!yellow] (13.0804,8.0771) rectangle (14.9999,8.2271);
\path [draw] (13.0804,7.5747) -- +(0,0.5774);
\shade[left color=red!29!yellow, right color =red!29!yellow, middle color = red!29!yellow] (12.8565,7.7884) rectangle (13.0804,7.9384);
\path (14.9799,8.4239) node {  \,  \it Orcaella brevirostris };
\shade[left color=red!29!yellow, right color =red!29!yellow, middle color = red!29!yellow] (13.5683,8.3489) rectangle (14.9999,8.4989);
\path (14.9799,8.6956) node {  \,  \it Orcaella heinsohni };
\shade[left color=red!27!yellow, right color =red!27!yellow, middle color = red!27!yellow] (13.5683,8.6206) rectangle (14.9999,8.7706);
\path [draw] (13.5683,8.4239) -- +(0,0.2717);
\shade[left color=red!27!yellow, right color =red!27!yellow, middle color = red!27!yellow] (12.8565,8.4847) rectangle (13.5683,8.6347);
\path [draw] (12.8565,7.8634) -- +(0,0.6963);
\shade[left color=red!29!yellow, right color =red!29!yellow, middle color = red!29!yellow] (12.6737,8.1366) rectangle (12.8565,8.2866);
\path [draw] (12.6737,5.5154) -- +(0,2.6961);
\shade[left color=red!29!yellow, right color =red!29!yellow, middle color = red!29!yellow] (12.0914,6.7885) rectangle (12.6737,6.9385);
\path (14.9799,8.9673) node {  \,  \it Cephalorhynchus heavisidii };
\shade[left color=red!25!yellow, right color =red!25!yellow, middle color = red!25!yellow] (13.9709,8.8923) rectangle (14.9999,9.0423);
\path (14.9799,9.2391) node {  \,  \it Cephalorhynchus hectori };
\shade[left color=red!28!yellow, right color =red!28!yellow, middle color = red!28!yellow] (14.3986,9.1641) rectangle (14.9999,9.3141);
\path (14.9799,9.5108) node {  \,  \it Cephalorhynchus commersonii };
\shade[left color=red!28!yellow, right color =red!28!yellow, middle color = red!28!yellow] (14.6006,9.4358) rectangle (14.9999,9.5858);
\path (14.9799,9.7826) node {  \,  \it Cephalorhynchus eutropia };
\shade[left color=red!27!yellow, right color =red!27!yellow, middle color = red!27!yellow] (14.6006,9.7076) rectangle (14.9999,9.8576);
\path [draw] (14.6006,9.5108) -- +(0,0.2717);
\shade[left color=red!27!yellow, right color =red!27!yellow, middle color = red!27!yellow] (14.3986,9.5717) rectangle (14.6006,9.7217);
\path [draw] (14.3986,9.2391) -- +(0,0.4076);
\shade[left color=red!27!yellow, right color =red!27!yellow, middle color = red!27!yellow] (13.9709,9.3679) rectangle (14.3986,9.5179);
\path [draw] (13.9709,8.9673) -- +(0,0.4755);
\shade[left color=red!26!yellow, right color =red!26!yellow, middle color = red!26!yellow] (13.7957,9.1301) rectangle (13.9709,9.2801);
\path (14.9799,10.0543) node {  \,  \it Sagmatias obliquidens };
\shade[left color=red!24!yellow, right color =red!24!yellow, middle color = red!24!yellow] (14.2873,9.9793) rectangle (14.9999,10.1293);
\path (14.9799,10.326) node {  \,  \it Sagmatias obscurus };
\shade[left color=red!28!yellow, right color =red!28!yellow, middle color = red!28!yellow] (14.2873,10.251) rectangle (14.9999,10.401);
\path [draw] (14.2873,10.0543) -- +(0,0.2717);
\shade[left color=red!26!yellow, right color =red!26!yellow, middle color = red!26!yellow] (13.7957,10.1152) rectangle (14.2873,10.2652);
\path [draw] (13.7957,9.2051) -- +(0,0.985);
\shade[left color=red!26!yellow, right color =red!26!yellow, middle color = red!26!yellow] (13.6179,9.6226) rectangle (13.7957,9.7726);
\path (14.9799,10.5978) node {  \,  \it Lissodelphis borealis };
\shade[left color=red!26!yellow, right color =red!26!yellow, middle color = red!26!yellow] (14.3275,10.5228) rectangle (14.9999,10.6728);
\path (14.9799,10.8695) node {  \,  \it Lissodelphis peronii };
\shade[left color=red!27!yellow, right color =red!27!yellow, middle color = red!27!yellow] (14.3275,10.7945) rectangle (14.9999,10.9445);
\path [draw] (14.3275,10.5978) -- +(0,0.2717);
\shade[left color=red!26!yellow, right color =red!26!yellow, middle color = red!26!yellow] (13.6179,10.6586) rectangle (14.3275,10.8086);
\path [draw] (13.6179,9.6976) -- +(0,1.036);
\shade[left color=red!26!yellow, right color =red!26!yellow, middle color = red!26!yellow] (12.0914,10.1406) rectangle (13.6179,10.2906);
\path [draw] (12.0914,6.8635) -- +(0,3.3521);
\shade[left color=red!28!yellow, right color =red!28!yellow, middle color = red!28!yellow] (11.7329,8.4646) rectangle (12.0914,8.6146);
\path (14.9799,11.1413) node {  \,  \it Lagenorhynchus albirostris };
\shade[left color=red!37!yellow, right color =red!37!yellow, middle color = red!37!yellow] (11.7329,11.0663) rectangle (14.9999,11.2163);
\path [draw] (11.7329,8.5396) -- +(0,2.6016);
\shade[left color=red!29!yellow, right color =red!29!yellow, middle color = red!29!yellow] (11.657,9.7654) rectangle (11.7329,9.9154);
\path (14.9799,11.413) node {  \,  \it Orcinus orca };
\shade[left color=red!34!yellow, right color =red!34!yellow, middle color = red!34!yellow] (11.657,11.338) rectangle (14.9999,11.488);
\path [draw] (11.657,9.8404) -- +(0,1.5725);
\shade[left color=red!29!yellow, right color =red!29!yellow, middle color = red!29!yellow] (10.9452,10.5517) rectangle (11.657,10.7017);
\path (14.9799,11.6847) node {  \,  \it Leucopleurus acutus };
\shade[left color=red!37!yellow, right color =red!37!yellow, middle color = red!37!yellow] (10.9452,11.6097) rectangle (14.9999,11.7597);
\path [draw] (10.9452,10.6267) -- +(0,1.058);
\shade[left color=red!30!yellow, right color =red!30!yellow, middle color = red!30!yellow] (9.4764,11.0807) rectangle (10.9452,11.2307);
\path (14.9799,11.9565) node {  \,  \it Delphinapterus leucas };
\shade[left color=red!67!yellow, right color =red!67!yellow, middle color = red!67!yellow] (12.8906,11.8815) rectangle (14.9999,12.0315);
\path (14.9799,12.2282) node {  \,  \it Monodon monoceros };
\shade[left color=red!66!yellow, right color =red!66!yellow, middle color = red!66!yellow] (12.8906,12.1532) rectangle (14.9999,12.3032);
\path [draw] (12.8906,11.9565) -- +(0,0.2717);
\shade[left color=red!58!yellow, right color =red!58!yellow, middle color = red!58!yellow] (10.8441,12.0173) rectangle (12.8906,12.1673);
\path (14.9799,12.5) node {  \,  \it Phocoena phocoena };
\shade[left color=red!51!yellow, right color =red!51!yellow, middle color = red!51!yellow] (14.4258,12.425) rectangle (14.9999,12.575);
\path (14.9799,12.7717) node {  \,  \it Phocoena sinus };
\shade[left color=red!49!yellow, right color =red!49!yellow, middle color = red!49!yellow] (14.4258,12.6967) rectangle (14.9999,12.8467);
\path [draw] (14.4258,12.5) -- +(0,0.2717);
\shade[left color=red!51!yellow, right color =red!51!yellow, middle color = red!51!yellow] (14.258,12.5608) rectangle (14.4258,12.7108);
\path (14.9799,13.0434) node {  \,  \it Neophocaena asiaeorientalis };
\shade[left color=red!55!yellow, right color =red!55!yellow, middle color = red!55!yellow] (14.258,12.9684) rectangle (14.9999,13.1184);
\path [draw] (14.258,12.6358) -- +(0,0.4076);
\shade[left color=red!52!yellow, right color =red!52!yellow, middle color = red!52!yellow] (10.8441,12.7646) rectangle (14.258,12.9146);
\path [draw] (10.8441,12.0923) -- +(0,0.7472);
\shade[left color=red!45!yellow, right color =red!45!yellow, middle color = red!45!yellow] (9.4764,12.391) rectangle (10.8441,12.541);
\path [draw] (9.4764,11.1557) -- +(0,1.3102);
\shade[left color=red!32!yellow, right color =red!32!yellow, middle color = red!32!yellow] (7.8569,11.7358) rectangle (9.4764,11.8858);
\path (14.9799,13.3152) node {  \,  \it Inia geoffrensis };
\shade[left color=red!16!yellow, right color =red!16!yellow, middle color = red!16!yellow] (9.4898,13.2402) rectangle (14.9999,13.3902);
\path (14.9799,13.5869) node {  \,  \it Pontoporia blainvillei };
\shade[left color=red!24!yellow, right color =red!24!yellow, middle color = red!24!yellow] (9.4898,13.5119) rectangle (14.9999,13.6619);
\path [draw] (9.4898,13.3152) -- +(0,0.2717);
\shade[left color=red!19!yellow, right color =red!19!yellow, middle color = red!19!yellow] (8.4244,13.376) rectangle (9.4898,13.526);
\path (14.9799,13.8586) node {  \,  \it Lipotes vexillifer };
\shade[left color=red!18!yellow, right color =red!18!yellow, middle color = red!18!yellow] (8.4244,13.7836) rectangle (14.9999,13.9336);
\path [draw] (8.4244,13.451) -- +(0,0.4076);
\shade[left color=red!21!yellow, right color =red!21!yellow, middle color = red!21!yellow] (7.8569,13.5798) rectangle (8.4244,13.7298);
\path [draw] (7.8569,11.8108) -- +(0,1.8439);
\shade[left color=red!23!yellow, right color =red!23!yellow, middle color = red!23!yellow] (6.773,12.6578) rectangle (7.8569,12.8078);
\path (14.9799,14.1304) node {  \,  \it Mesoplodon densirostris };
\shade[left color=red!30!yellow, right color =red!30!yellow, middle color = red!30!yellow] (13.6952,14.0554) rectangle (14.9999,14.2054);
\path (14.9799,14.4021) node {  \,  \it Mesoplodon perrini };
\shade[left color=red!31!yellow, right color =red!31!yellow, middle color = red!31!yellow] (14.0405,14.3271) rectangle (14.9999,14.4771);
\path (14.9799,14.6739) node {  \,  \it Mesoplodon peruvianus };
\shade[left color=red!30!yellow, right color =red!30!yellow, middle color = red!30!yellow] (14.0405,14.5989) rectangle (14.9999,14.7489);
\path [draw] (14.0405,14.4021) -- +(0,0.2717);
\shade[left color=red!31!yellow, right color =red!31!yellow, middle color = red!31!yellow] (13.6952,14.463) rectangle (14.0405,14.613);
\path [draw] (13.6952,14.1304) -- +(0,0.4076);
\shade[left color=red!31!yellow, right color =red!31!yellow, middle color = red!31!yellow] (13.6472,14.2592) rectangle (13.6952,14.4092);
\path (14.9799,14.9456) node {  \,  \it Mesoplodon stejnegeri };
\shade[left color=red!36!yellow, right color =red!36!yellow, middle color = red!36!yellow] (13.6472,14.8706) rectangle (14.9999,15.0206);
\path [draw] (13.6472,14.3342) -- +(0,0.6114);
\shade[left color=red!32!yellow, right color =red!32!yellow, middle color = red!32!yellow] (13.4429,14.5649) rectangle (13.6472,14.7149);
\path (14.9799,15.2173) node {  \,  \it Mesoplodon grayi };
\shade[left color=red!32!yellow, right color =red!32!yellow, middle color = red!32!yellow] (13.4429,15.1423) rectangle (14.9999,15.2923);
\path [draw] (13.4429,14.6399) -- +(0,0.5774);
\shade[left color=red!32!yellow, right color =red!32!yellow, middle color = red!32!yellow] (12.8149,14.8536) rectangle (13.4429,15.0036);
\path (14.9799,15.4891) node {  \,  \it Mesoplodon bowdoini };
\shade[left color=red!33!yellow, right color =red!33!yellow, middle color = red!33!yellow] (13.3779,15.4141) rectangle (14.9999,15.5641);
\path (14.9799,15.7608) node {  \,  \it Mesoplodon carlhubbsi };
\shade[left color=red!30!yellow, right color =red!30!yellow, middle color = red!30!yellow] (13.3779,15.6858) rectangle (14.9999,15.8358);
\path [draw] (13.3779,15.4891) -- +(0,0.2717);
\shade[left color=red!33!yellow, right color =red!33!yellow, middle color = red!33!yellow] (13.0353,15.55) rectangle (13.3779,15.7);
\path (14.9799,16.0326) node {  \,  \it Mesoplodon layardii };
\shade[left color=red!44!yellow, right color =red!44!yellow, middle color = red!44!yellow] (13.0353,15.9576) rectangle (14.9999,16.1076);
\path [draw] (13.0353,15.625) -- +(0,0.4076);
\shade[left color=red!35!yellow, right color =red!35!yellow, middle color = red!35!yellow] (12.8149,15.7538) rectangle (13.0353,15.9038);
\path [draw] (12.8149,14.9286) -- +(0,0.9001);
\shade[left color=red!34!yellow, right color =red!34!yellow, middle color = red!34!yellow] (12.458,15.3037) rectangle (12.8149,15.4537);
\path (14.9799,16.3043) node {  \,  \it Mesoplodon europaeus };
\shade[left color=red!40!yellow, right color =red!40!yellow, middle color = red!40!yellow] (13.5084,16.2293) rectangle (14.9999,16.3793);
\path (14.9799,16.576) node {  \,  \it Mesoplodon mirus };
\shade[left color=red!37!yellow, right color =red!37!yellow, middle color = red!37!yellow] (13.5084,16.501) rectangle (14.9999,16.651);
\path [draw] (13.5084,16.3043) -- +(0,0.2717);
\shade[left color=red!37!yellow, right color =red!37!yellow, middle color = red!37!yellow] (13.2044,16.3652) rectangle (13.5084,16.5152);
\path (14.9799,16.8478) node {  \,  \it Mesoplodon ginkgodens };
\shade[left color=red!38!yellow, right color =red!38!yellow, middle color = red!38!yellow] (13.2044,16.7728) rectangle (14.9999,16.9228);
\path [draw] (13.2044,16.4402) -- +(0,0.4076);
\shade[left color=red!36!yellow, right color =red!36!yellow, middle color = red!36!yellow] (12.8071,16.569) rectangle (13.2044,16.719);
\path (14.9799,17.1195) node {  \,  \it Mesoplodon bidens };
\shade[left color=red!35!yellow, right color =red!35!yellow, middle color = red!35!yellow] (12.8071,17.0445) rectangle (14.9999,17.1945);
\path [draw] (12.8071,16.644) -- +(0,0.4755);
\shade[left color=red!35!yellow, right color =red!35!yellow, middle color = red!35!yellow] (12.458,16.8067) rectangle (12.8071,16.9567);
\path [draw] (12.458,15.3787) -- +(0,1.503);
\shade[left color=red!33!yellow, right color =red!33!yellow, middle color = red!33!yellow] (11.3097,16.0552) rectangle (12.458,16.2052);
\path (14.9799,17.3913) node {  \,  \it Hyperoodon ampullatus };
\shade[left color=red!31!yellow, right color =red!31!yellow, middle color = red!31!yellow] (13.4457,17.3163) rectangle (14.9999,17.4663);
\path (14.9799,17.663) node {  \,  \it Hyperoodon planifrons };
\shade[left color=red!41!yellow, right color =red!41!yellow, middle color = red!41!yellow] (13.4457,17.588) rectangle (14.9999,17.738);
\path [draw] (13.4457,17.3913) -- +(0,0.2717);
\shade[left color=red!36!yellow, right color =red!36!yellow, middle color = red!36!yellow] (11.5305,17.4521) rectangle (13.4457,17.6021);
\path (14.9799,17.9347) node {  \,  \it Indopacetus pacificus };
\shade[left color=red!32!yellow, right color =red!32!yellow, middle color = red!32!yellow] (11.5305,17.8597) rectangle (14.9999,18.0097);
\path [draw] (11.5305,17.5271) -- +(0,0.4076);
\shade[left color=red!31!yellow, right color =red!31!yellow, middle color = red!31!yellow] (11.3097,17.6559) rectangle (11.5305,17.8059);
\path [draw] (11.3097,16.1302) -- +(0,1.6007);
\shade[left color=red!30!yellow, right color =red!30!yellow, middle color = red!30!yellow] (10.9959,16.8556) rectangle (11.3097,17.0056);
\path (14.9799,18.2065) node {  \,  \it Ziphius cavirostris };
\shade[left color=red!30!yellow, right color =red!30!yellow, middle color = red!30!yellow] (10.9959,18.1315) rectangle (14.9999,18.2815);
\path [draw] (10.9959,16.9306) -- +(0,1.2759);
\shade[left color=red!30!yellow, right color =red!30!yellow, middle color = red!30!yellow] (10.9428,17.4935) rectangle (10.9959,17.6435);
\path (14.9799,18.4782) node {  \,  \it Tasmacetus shepherdi };
\shade[left color=red!31!yellow, right color =red!31!yellow, middle color = red!31!yellow] (10.9428,18.4032) rectangle (14.9999,18.5532);
\path [draw] (10.9428,17.5685) -- +(0,0.9096);
\shade[left color=red!30!yellow, right color =red!30!yellow, middle color = red!30!yellow] (10.1485,17.9484) rectangle (10.9428,18.0984);
\path (14.9799,18.75) node {  \,  \it Berardius arnuxii };
\shade[left color=red!40!yellow, right color =red!40!yellow, middle color = red!40!yellow] (13.602,18.675) rectangle (14.9999,18.825);
\path (14.9799,19.0217) node {  \,  \it Berardius bairdii };
\shade[left color=red!37!yellow, right color =red!37!yellow, middle color = red!37!yellow] (13.602,18.9467) rectangle (14.9999,19.0967);
\path [draw] (13.602,18.75) -- +(0,0.2717);
\shade[left color=red!36!yellow, right color =red!36!yellow, middle color = red!36!yellow] (10.1485,18.8108) rectangle (13.602,18.9608);
\path [draw] (10.1485,18.0234) -- +(0,0.8624);
\shade[left color=red!31!yellow, right color =red!31!yellow, middle color = red!31!yellow] (6.773,18.3796) rectangle (10.1485,18.5296);
\path [draw] (6.773,12.7328) -- +(0,5.7217);
\shade[left color=red!28!yellow, right color =red!28!yellow, middle color = red!28!yellow] (6.6032,15.5187) rectangle (6.773,15.6687);
\path (14.9799,19.2934) node {  \,  \it Platanista gangetica };
\shade[left color=red!40!yellow, right color =red!40!yellow, middle color = red!40!yellow] (14.441,19.2184) rectangle (14.9999,19.3684);
\path (14.9799,19.5652) node {  \,  \it Platanista minor };
\shade[left color=red!41!yellow, right color =red!41!yellow, middle color = red!41!yellow] (14.441,19.4902) rectangle (14.9999,19.6402);
\path [draw] (14.441,19.2934) -- +(0,0.2717);
\shade[left color=red!39!yellow, right color =red!39!yellow, middle color = red!39!yellow] (6.6032,19.3543) rectangle (14.441,19.5043);
\path [draw] (6.6032,15.5937) -- +(0,3.8355);
\shade[left color=red!29!yellow, right color =red!29!yellow, middle color = red!29!yellow] (6.1183,17.4365) rectangle (6.6032,17.5865);
\path (14.9799,19.8369) node {  \,  \it Kogia breviceps };
\shade[left color=red!78!yellow, right color =red!78!yellow, middle color = red!78!yellow] (12.8996,19.7619) rectangle (14.9999,19.9119);
\path (14.9799,20.1086) node {  \,  \it Kogia sima };
\shade[left color=red!90!yellow, right color =red!90!yellow, middle color = red!90!yellow] (12.8996,20.0336) rectangle (14.9999,20.1836);
\path [draw] (12.8996,19.8369) -- +(0,0.2717);
\shade[left color=red!81!yellow, right color =red!81!yellow, middle color = red!81!yellow] (8.2124,19.8978) rectangle (12.8996,20.0478);
\path (14.9799,20.3804) node {  \,  \it Physeter macrocephalus };
\shade[left color=red!69!yellow, right color =red!69!yellow, middle color = red!69!yellow] (8.2124,20.3054) rectangle (14.9999,20.4554);
\path [draw] (8.2124,19.9728) -- +(0,0.4076);
\shade[left color=red!52!yellow, right color =red!52!yellow, middle color = red!52!yellow] (6.1183,20.1016) rectangle (8.2124,20.2516);
\path [draw] (6.1183,17.5115) -- +(0,2.665);
\shade[left color=red!31!yellow, right color =red!31!yellow, middle color = red!31!yellow] (5.824,18.769) rectangle (6.1183,18.919);
\path [draw] (5.824,2.2567) -- +(0,16.5873);
\shade[left color=red!29!yellow, right color =red!29!yellow, middle color = red!29!yellow] (2.4525,10.4754) rectangle (5.824,10.6254);
\path (14.9799,20.6521) node {  \,  \it Choeropsis liberiensis };
\shade[left color=red!20!yellow, right color =red!20!yellow, middle color = red!20!yellow] (10.7107,20.5771) rectangle (14.9999,20.7271);
\path (14.9799,20.9239) node {  \,  \it Hippopotamus amphibius };
\shade[left color=red!18!yellow, right color =red!18!yellow, middle color = red!18!yellow] (10.7107,20.8489) rectangle (14.9999,20.9989);
\path [draw] (10.7107,20.6521) -- +(0,0.2717);
\shade[left color=red!17!yellow, right color =red!17!yellow, middle color = red!17!yellow] (2.4525,20.713) rectangle (10.7107,20.863);
\path [draw] (2.4525,10.5504) -- +(0,10.2376);
\shade[left color=red!7!yellow, right color =red!7!yellow, middle color = red!7!yellow] (1.6693,15.5942) rectangle (2.4525,15.7442);
\path (14.9799,21.1956) node {  \,  \it Elaphurus davidianus };
\shade[left color=red!1!yellow, right color =red!1!yellow, middle color = red!1!yellow] (14.0574,21.1206) rectangle (14.9999,21.2706);
\path (14.9799,21.4673) node {  \,  \it Odocoileus virginianus };
\shade[left color=red!0!yellow, right color =red!0!yellow, middle color = red!0!yellow] (14.0574,21.3923) rectangle (14.9999,21.5423);
\path [draw] (14.0574,21.1956) -- +(0,0.2717);
\shade[left color=red!1!yellow, right color =red!1!yellow, middle color = red!1!yellow] (12.8671,21.2565) rectangle (14.0574,21.4065);
\path (14.9799,21.7391) node {  \,  \it Capra hircus };
\shade[left color=red!2!yellow, right color =red!2!yellow, middle color = red!2!yellow] (14.6259,21.6641) rectangle (14.9999,21.8141);
\path (14.9799,22.0108) node {  \,  \it Ovis aries };
\shade[left color=red!1!yellow, right color =red!1!yellow, middle color = red!1!yellow] (14.6259,21.9358) rectangle (14.9999,22.0858);
\path [draw] (14.6259,21.7391) -- +(0,0.2717);
\shade[left color=red!1!yellow, right color =red!1!yellow, middle color = red!1!yellow] (13.5464,21.7999) rectangle (14.6259,21.9499);
\path (14.9799,22.2826) node {  \,  \it Bos mutus };
\shade[left color=red!2!yellow, right color =red!2!yellow, middle color = red!2!yellow] (14.7639,22.2076) rectangle (14.9999,22.3576);
\path (14.9799,22.5543) node {  \,  \it Bison bison };
\shade[left color=red!0!yellow, right color =red!0!yellow, middle color = red!0!yellow] (14.7639,22.4793) rectangle (14.9999,22.6293);
\path [draw] (14.7639,22.2826) -- +(0,0.2717);
\shade[left color=red!1!yellow, right color =red!1!yellow, middle color = red!1!yellow] (14.2042,22.3434) rectangle (14.7639,22.4934);
\path (14.98,22.826) node {  \,  \it Bubalus bubalis };
\shade[left color=red!3!yellow, right color =red!3!yellow, middle color = red!3!yellow] (14.2042,22.751) rectangle (15,22.901);
\path [draw] (14.2042,22.4184) -- +(0,0.4076);
\shade[left color=red!2!yellow, right color =red!2!yellow, middle color = red!2!yellow] (13.5464,22.5472) rectangle (14.2042,22.6972);
\path [draw] (13.5464,21.8749) -- +(0,0.7472);
\shade[left color=red!2!yellow, right color =red!2!yellow, middle color = red!2!yellow] (13.049,22.1736) rectangle (13.5464,22.3236);
\path (14.9799,23.0978) node {  \,  \it Moschus moschiferus };
\shade[left color=red!6!yellow, right color =red!6!yellow, middle color = red!6!yellow] (13.049,23.0228) rectangle (14.9999,23.1728);
\path [draw] (13.049,22.2486) -- +(0,0.8491);
\shade[left color=red!3!yellow, right color =red!3!yellow, middle color = red!3!yellow] (12.8671,22.5982) rectangle (13.049,22.7482);
\path [draw] (12.8671,21.3315) -- +(0,1.3417);
\shade[left color=red!3!yellow, right color =red!3!yellow, middle color = red!3!yellow] (12.4902,21.9273) rectangle (12.8671,22.0773);
\path (14.9799,23.3695) node {  \,  \it Okapia johnstoni };
\shade[left color=red!0!yellow, right color =red!0!yellow, middle color = red!0!yellow] (13.859,23.2945) rectangle (14.9999,23.4445);
\path (14.9799,23.6413) node {  \,  \it Giraffa camelopardalis };
\shade[left color=red!2!yellow, right color =red!2!yellow, middle color = red!2!yellow] (13.859,23.5663) rectangle (14.9999,23.7163);
\path [draw] (13.859,23.3695) -- +(0,0.2717);
\shade[left color=red!2!yellow, right color =red!2!yellow, middle color = red!2!yellow] (12.4902,23.4304) rectangle (13.859,23.5804);
\path [draw] (12.4902,22.0023) -- +(0,1.503);
\shade[left color=red!3!yellow, right color =red!3!yellow, middle color = red!3!yellow] (8.5761,22.6789) rectangle (12.4902,22.8289);
\path (14.9799,23.913) node {  \,  \it Tragulus javanicus };
\shade[left color=red!3!yellow, right color =red!3!yellow, middle color = red!3!yellow] (8.5761,23.838) rectangle (14.9999,23.988);
\path [draw] (8.5761,22.7539) -- +(0,1.1591);
\shade[left color=red!17!yellow, right color =red!17!yellow, middle color = red!17!yellow] (1.6693,23.2584) rectangle (8.5761,23.4084);
\path [draw] (1.6693,15.6692) -- +(0,7.6642);
\shade[left color=red!11!yellow, right color =red!11!yellow, middle color = red!11!yellow] (0.1244,19.4263) rectangle (1.6693,19.5763);
\path (14.9799,24.1847) node {  \,  \it Catagonus wagneri };
\shade[left color=red!3!yellow, right color =red!3!yellow, middle color = red!3!yellow] (6.389,24.1097) rectangle (14.9999,24.2597);
\path (14.9799,24.4565) node {  \,  \it Sus scrofa };
\shade[left color=red!15!yellow, right color =red!15!yellow, middle color = red!15!yellow] (6.389,24.3815) rectangle (14.9999,24.5315);
\path [draw] (6.389,24.1847) -- +(0,0.2717);
\shade[left color=red!8!yellow, right color =red!8!yellow, middle color = red!8!yellow] (0.1244,24.2456) rectangle (6.389,24.3956);
\path [draw] (0.1244,19.5013) -- +(0,4.8193);
\shade[left color=red!4!yellow, right color =red!4!yellow, middle color = red!4!yellow] (0,21.836) rectangle (0.1244,21.986);
\path (14.9799,24.7282) node {  \,  \it Camelus bactrianus };
\shade[left color=red!5!yellow, right color =red!5!yellow, middle color = red!5!yellow] (11.4648,24.6532) rectangle (14.9999,24.8032);
\path (14.9799,24.9999) node {  \,  \it Vicugna pacos };
\shade[left color=red!10!yellow, right color =red!10!yellow, middle color = red!10!yellow] (11.4648,24.9249) rectangle (14.9999,25.0749);
\path [draw] (11.4648,24.7282) -- +(0,0.2717);
\shade[left color=red!7!yellow, right color =red!7!yellow, middle color = red!7!yellow] (0,24.7891) rectangle (11.4648,24.9391);
\path [draw] (0,21.911) -- +(0,2.9531);
\shade[left color=red!0!yellow, right color =red!100!yellow, middle color = red!50!yellow] (0.6,-1.075) rectangle (3.56,-0.925);
\path [draw] (0.6,-0.85) -- +(0,-0.3);
\path (0.6,-1.2) node[below,font=\fontsize{6}{6}\selectfont] {0.3};
\path [draw] (2.1,-0.85) -- +(0,-0.3);
\path (2.1,-1.2) node[below,font=\fontsize{6}{6}\selectfont] {0.8};
\path [draw] (3.6,-0.85) -- +(0,-0.3);
\path (3.6,-1.2) node[below,font=\fontsize{6}{6}\selectfont] {1.4};

\end{tikzpicture}
\end{center}
\end{document}
