# Supplementary material for: Molecular Evidence for Relaxed Selection on the Enamel Genes of Toothed Whales (Odontoceti) with Degenerative Enamel Phenotypes
Source: Genes (Basel). 2024 Feb 10;15(2):228. doi: 10.3390/genes15020228 (PMC10888366; doi:10.3390/genes15020228)
Supplement: Supplementary file 1 [file genes-15-00228-s001.zip › Supplementary Materials/Regression Files/dN:dS/37Taxa_FREE_ACCTree_CF2_v3.csv]

Category	Value
1	0.6028
1.25	0.7266
1.5	1.6532
1.5	0.8794
1.75	1.2287
2	0.6037
2	1.4311
2	1.4545
2	1.5198
2.25	2.0679
2.5	0.6396
3	0.5248
3	1.3209
3	0.5105
3	1.0434
3	1.5021
3.5	1.092
4	1.8691
4	1.7602
4	1.6977
4	0.4399
4	0.8776
4	0.7796
4	0.8673
4	0.6616
4	0.409
4	0.6456
4	0.5385
4	1.5393
4	0.3768
4	0.3848
4	0.9148
4	0.6262
4	0.8492
4	0.4175
4	0.3247
4	0.6397
4	0.709
4	0.3288
4	0.2745
4	0.6607
4	0.9623
4	0.4713
4	0.6172
4	0.6601
4	0.7394
4.5	0.4245
4.5	0.3853
4.5	0.5949
5	0.4676
5	0.3881
5	0.5076
5	0.4768
5	0.2638
5	0.4222
