# Supplementary material for: Molecular Evidence for Relaxed Selection on the Enamel Genes of Toothed Whales (Odontoceti) with Degenerative Enamel Phenotypes
Source: Genes (Basel). 2024 Feb 10;15(2):228. doi: 10.3390/genes15020228 (PMC10888366; doi:10.3390/genes15020228)
Supplement: Supplementary file 1 [file genes-15-00228-s001.zip › Supplementary Materials/Regression Files/dN:dS/FREEACC_CF1.R]

FREEACCTreeCF1v3 = read.csv('37Taxa_FREE_ACCTree_CF1_v3.csv', header = T)
library(plyr);library(dplyr)
library(ggplot2)


library(sjPlot)
FREEACCTreeCF1v3$Category <- as.numeric(FREEACCTreeCF1v3$Category) 
testlm <- lm(Category~Value, data=FREEACCTreeCF1v3)
summary(testlm)


ggplot(FREEACCTreeCF1v3, aes(x=Value, y=Category))+
  geom_point() + 
  stat_smooth(method="lm", col="blue") + 
  labs(title = "Enamel Complexity vs. Free-Ratio dN/dS Values (CF1) on ACCTRAN Tree", y = "Enamel Complexity", x = "dN/dS Values") + 
  theme(plot.title = element_text(hjust = 0.5))
