# Supplementary material for: Molecular Evidence for Relaxed Selection on the Enamel Genes of Toothed Whales (Odontoceti) with Degenerative Enamel Phenotypes
Source: Genes (Basel). 2024 Feb 10;15(2):228. doi: 10.3390/genes15020228 (PMC10888366; doi:10.3390/genes15020228)
Supplement: Supplementary file 1 [file genes-15-00228-s001.zip › Supplementary Materials/Regression Files/dN:dS/37Taxa_FREE_DELTree_CF1_v3.csv]

Category	Value
1.5	0.5841
1.75	0.7023
1.75	1.1976
2	1.6131
2	0.8527
2	0.5838
2	1.3951
2	1.4183
2	1.4684
2.75	1.9924
3	0.6213
3	0.5094
3	1.2821
3	1.0182
3	1.4556
3.5	0.4969
3.5	1.073
4	1.8143
4	1.7108
4	1.6479
4	0.427
4	0.8513
4	0.7601
4	0.8471
4	0.6422
4	0.4011
4	0.6226
4	0.5175
4	1.4942
4	0.3656
4	0.3735
4	0.8809
4	0.6064
4	0.3975
4	0.3163
4	0.6243
4	0.6881
4	0.3215
4	0.2653
4	0.6412
4	0.9622
4	0.4574
4	0.5997
4	0.6406
4	0.7202
4.5	0.4136
5	0.7831
5	0.3716
5	0.5799
5	0.4543
5	0.3755
5	0.4941
5	0.4623
5	0.2568
5	0.4014
