# Supplementary material for: Molecular Evidence for Relaxed Selection on the Enamel Genes of Toothed Whales (Odontoceti) with Degenerative Enamel Phenotypes
Source: Genes (Basel). 2024 Feb 10;15(2):228. doi: 10.3390/genes15020228 (PMC10888366; doi:10.3390/genes15020228)
Supplement: Supplementary file 1 [file genes-15-00228-s001.zip › Supplementary Materials/Regression Files/Log dN:dS/37Taxa_FREE_MPRTree_CF1_log.csv]

Category	log Value
1.25	-0.233512794
1.5	-0.153477332
1.75	0.078311787
1.75	0.207661291
1.75	-0.069203737
2	-0.233735909
2	0.144605339
2	0.151768103
2	0.166844376
2.5	0.299376533
2.75	-0.206698646
3	-0.292941059
3	0.1079219
3	0.007833093
3	0.163042047
3.25	-0.303731003
3.5	0.030599722
4	0.258709101
4	0.233199242
4	0.216930854
4	-0.369572125
4	-0.069917367
4	-0.119129267
4	-0.072065318
4	-0.192329699
4	-0.396747338
4	-0.205790884
4	-0.286089646
4	0.174408732
4	-0.436993813
4	-0.427709394
4	-0.05507339
4	-0.217240807
4	-0.400662867
4	-0.499900808
4	-0.204606665
4	-0.162348442
4	-0.492819023
4	-0.57626275
4	-0.193006486
4	-0.016734647
4	-0.33970384
4	-0.222065951
4	-0.193413066
4	-0.142546883
4.5	-0.38341947
4.5	-0.106182776
4.75	-0.429924295
4.75	-0.236646891
5	-0.342657263
5	-0.425390059
5	-0.306185146
5	-0.335076107
5	-0.590404981
5	-0.396422632
