# Supplementary material for: Molecular Evidence for Relaxed Selection on the Enamel Genes of Toothed Whales (Odontoceti) with Degenerative Enamel Phenotypes
Source: Genes (Basel). 2024 Feb 10;15(2):228. doi: 10.3390/genes15020228 (PMC10888366; doi:10.3390/genes15020228)
Supplement: Supplementary file 1 [file genes-15-00228-s001.zip › Supplementary Materials/Regression Files/Log dN:dS/37Taxa_FREE_ACCTree_CF2_log.csv]

Category	log Value
1	-0.219826756
1.25	-0.138704606
1.5	0.218325397
1.5	-0.055813539
1.75	0.089445858
2	-0.219178824
2	0.155669982
2	0.162713726
2	0.18178644
2.25	0.315529533
2.5	-0.194091545
3	-0.280006174
3	0.12086994
3	-0.292004254
3	0.018450832
3	0.176698846
3.5	0.038222638
4	0.271632537
4	0.245562017
4	0.229860949
4	-0.356646038
4	-0.056703385
4	-0.10812817
4	-0.061830654
4	-0.179404503
4	-0.388276692
4	-0.190036478
4	-0.268814292
4	0.187323269
4	-0.423889106
4	-0.414764937
4	-0.038673844
4	-0.203286937
4	-0.070990015
4	-0.37934352
4	-0.488517711
4	-0.194023649
4	-0.149353765
4	-0.483068191
4	-0.561457651
4	-0.179995693
4	-0.016689514
4	-0.32670256
4	-0.209574083
4	-0.180390267
4	-0.131120554
4.5	-0.372122305
4.5	-0.414200991
4.5	-0.225556031
5	-0.330125498
5	-0.411056357
5	-0.294478387
5	-0.321663753
5	-0.578725209
5	-0.374481771
