# Supplementary material for: Molecular Evidence for Relaxed Selection on the Enamel Genes of Toothed Whales (Odontoceti) with Degenerative Enamel Phenotypes
Source: Genes (Basel). 2024 Feb 10;15(2):228. doi: 10.3390/genes15020228 (PMC10888366; doi:10.3390/genes15020228)
Supplement: Supplementary file 1 [file genes-15-00228-s001.zip › Supplementary Materials/Regression Files/Mutations per Million Years/UnbinnedMutationsMY_DELTree_v2.csv]

Category	Value
1.5	0.0893
1.75	0.0893
1.75	0.1115
2	0
2	0.3681
2	0.4772
2	0.0641
2	0.9032
2	0.2581
2.75	0.2454
3	0.1395
3	0
3	0
3	0
3	0.202
3.5	0
3.5	0
4	0.0457
4	0
4	0
4	0
4	0
4	0
4	0
4	0
4	0
4	0
4	0
4	0
4	0
4	0
4	0
4	0
4	0
4	0
4	0
4	0
4	0
4	0
4	0
4	0
4	0
4	0
4	0
4	0
4	0
4	0
4	0
4	0
4	0
4	0
4	0
4	0
4	0
4	0
4	0
4	0
4	0
4.5	0
4.5	0
5	0
5	0.0313
5	0
5	0
5	0
5	0
5	0
5	0
5	0
5	0
5	0
5	0
