# Supplementary material for: Molecular Evidence for Relaxed Selection on the Enamel Genes of Toothed Whales (Odontoceti) with Degenerative Enamel Phenotypes
Source: Genes (Basel). 2024 Feb 10;15(2):228. doi: 10.3390/genes15020228 (PMC10888366; doi:10.3390/genes15020228)
Supplement: Supplementary file 1 [file genes-15-00228-s001.zip › Supplementary Materials/Regression Files/Mutations per Million Years/Muts_MYR_ACC.R]

UnbinnedMutsMYACCv2 = read.csv('UnbinnedMutationsMY_ACCTree_v2.csv', header = T)
library(plyr);library(dplyr)
library(ggplot2)


library(sjPlot)
UnbinnedMutsMYACCv2$Category <- as.numeric(UnbinnedMutsMYACCv2$Category) 
testlm <- lm(Category~Value, data=UnbinnedMutsMYACCv2)
summary(testlm)


ggplot(UnbinnedMutsMYACCv2, aes(x=Value, y=Category))+
  geom_point() +
  stat_smooth(method="lm", col="blue") + 
  labs(title = "Enamel Complexity vs. Mutations per Million Years on ACCTRAN Tree", y = "Enamel Complexity", x = "Number of Mutations per Million Years") + 
  theme(plot.title = element_text(hjust = 0.5))+
  scale_y_continuous(breaks = c(0,1,2,3,4,5))
